# Supplementary material for: When 20% Is Enough: Counterintuitive Contact Angle Maxima on Chemically Heterogeneous Hydrophobic/Hydrophilic Surfaces
Source: Langmuir. 2026 May 28;42(23):16191–202. doi: 10.1021/acs.langmuir.6c00428 (PMC13276908; doi:10.1021/acs.langmuir.6c00428)
Supplement: Supplementary file 2 [file la6c00428_si_002.zip]

Archive with 14 entries (14 files):
- SI-input/2lines_spot/epsilon12/in.surface
- SI-input/2lines_spot/epsilon12/previous.data
- SI-input/2lines_spot/epsilon200/in.surface
- SI-input/2lines_spot/epsilon200/previous.data
- SI-input/droplet_deposition/1.droplet_deposition/droplet3000.data
- SI-input/droplet_deposition/1.droplet_deposition/final.data
- SI-input/droplet_deposition/1.droplet_deposition/in.surface
- SI-input/droplet_deposition/1.droplet_deposition/surface.data
- SI-input/droplet_deposition/8.droplet_deposition/in.surface
- SI-input/droplet_deposition/8.droplet_deposition/previous.data
- SI-input/tot_hydrophilic/in.surface
- SI-input/tot_hydrophilic/previous.data
- SI-input/tot_hydrophobic/in.surface
- SI-input/tot_hydrophobic/previous.data
