# Supplementary material for: When 20% Is Enough: Counterintuitive Contact Angle Maxima on Chemically Heterogeneous Hydrophobic/Hydrophilic Surfaces
Source: Langmuir. 2026 May 28;42(23):16191–202. doi: 10.1021/acs.langmuir.6c00428 (PMC13276908; doi:10.1021/acs.langmuir.6c00428)
Supplement: Supplementary file 2 [file la6c00428_si_002.zip › SI-input/2lines_spot/epsilon12/previous.data]

LAMMPS data file via write_data, version 29 Oct 2020, timestep = 3000000

20250 atoms
4 atom types
6000 bonds
1 bond types
3000 angles
1 angle types

0.0 34.0 xlo xhi
0.0 126.0 ylo yhi
-85.0 185.0 zlo zhi

Masses

1 1.00794
2 15.9994
3 28.0855
4 63.546

Atoms # full

1 0 3 0.0 0.0 0.0 37.4 0 0 0
2 0 3 0.0 1.7 1.7 37.4 0 0 0
3 0 3 0.0 1.7 0.0 39.1 0 0 0
4 0 3 0.0 0.0 1.7 39.1 0 0 0
5 0 3 0.0 3.4 0.0 37.4 0 0 0
6 0 3 0.0 5.1 1.7 37.4 0 0 0
7 0 3 0.0 5.1 0.0 39.1 0 0 0
8 0 3 0.0 3.4 1.7 39.1 0 0 0
41 0 3 0.0 0.0 3.4 37.4 0 0 0
42 0 3 0.0 1.7 5.1 37.4 0 0 0
43 0 3 0.0 1.7 3.4 39.1 0 0 0
44 0 3 0.0 0.0 5.1 39.1 0 0 0
45 0 3 0.0 3.4 3.4 37.4 0 0 0
46 0 3 0.0 5.1 5.1 37.4 0 0 0
47 0 3 0.0 5.1 3.4 39.1 0 0 0
48 0 3 0.0 3.4 5.1 39.1 0 0 0
1501 0 3 0.0 0.0 0.0 40.8 0 0 0
1502 0 3 0.0 1.7 1.7 40.8 0 0 0
1505 0 3 0.0 3.4 0.0 40.8 0 0 0
1506 0 3 0.0 5.1 1.7 40.8 0 0 0
1541 0 3 0.0 0.0 3.4 40.8 0 0 0
1542 0 3 0.0 1.7 5.1 40.8 0 0 0
1545 0 3 0.0 3.4 3.4 40.8 0 0 0
1546 0 3 0.0 5.1 5.1 40.8 0 0 0
9 0 3 0.0 6.8 0.0 37.4 0 0 0
12 0 3 0.0 6.8 1.7 39.1 0 0 0
49 0 3 0.0 6.8 3.4 37.4 0 0 0
52 0 3 0.0 6.8 5.1 39.1 0 0 0
1509 0 3 0.0 6.8 0.0 40.8 0 0 0
1549 0 3 0.0 6.8 3.4 40.8 0 0 0
81 0 3 0.0 0.0 6.8 37.4 0 0 0
83 0 3 0.0 1.7 6.8 39.1 0 0 0
85 0 3 0.0 3.4 6.8 37.4 0 0 0
87 0 3 0.0 5.1 6.8 39.1 0 0 0
1581 0 3 0.0 0.0 6.8 40.8 0 0 0
1585 0 3 0.0 3.4 6.8 40.8 0 0 0
89 0 3 0.0 6.8 6.8 37.4 0 0 0
1589 0 3 0.0 6.8 6.8 40.8 0 0 0
10 0 3 0.0 8.5 1.7 37.4 0 0 0
11 0 3 0.0 8.5 0.0 39.1 0 0 0
13 0 3 0.0 10.2 0.0 37.4 0 0 0
14 0 3 0.0 11.9 1.7 37.4 0 0 0
15 0 3 0.0 11.9 0.0 39.1 0 0 0
16 0 3 0.0 10.2 1.7 39.1 0 0 0
50 0 3 0.0 8.5 5.1 37.4 0 0 0
51 0 3 0.0 8.5 3.4 39.1 0 0 0
53 0 3 0.0 10.2 3.4 37.4 0 0 0
54 0 3 0.0 11.9 5.1 37.4 0 0 0
55 0 3 0.0 11.9 3.4 39.1 0 0 0
56 0 3 0.0 10.2 5.1 39.1 0 0 0
1510 0 3 0.0 8.5 1.7 40.8 0 0 0
1513 0 3 0.0 10.2 0.0 40.8 0 0 0
1514 0 3 0.0 11.9 1.7 40.8 0 0 0
1550 0 3 0.0 8.5 5.1 40.8 0 0 0
1553 0 3 0.0 10.2 3.4 40.8 0 0 0
1554 0 3 0.0 11.9 5.1 40.8 0 0 0
17 0 3 0.0 13.6 0.0 37.4 0 0 0
18 0 3 0.0 15.299999999999999 1.7 37.4 0 0 0
19 0 3 0.0 15.299999999999999 0.0 39.1 0 0 0
20 0 3 0.0 13.6 1.7 39.1 0 0 0
57 0 3 0.0 13.6 3.4 37.4 0 0 0
58 0 3 0.0 15.299999999999999 5.1 37.4 0 0 0
59 0 3 0.0 15.299999999999999 3.4 39.1 0 0 0
60 0 3 0.0 13.6 5.1 39.1 0 0 0
1517 0 3 0.0 13.6 0.0 40.8 0 0 0
1518 0 3 0.0 15.299999999999999 1.7 40.8 0 0 0
1557 0 3 0.0 13.6 3.4 40.8 0 0 0
1558 0 3 0.0 15.299999999999999 5.1 40.8 0 0 0
91 0 3 0.0 8.5 6.8 39.1 0 0 0
93 0 3 0.0 10.2 6.8 37.4 0 0 0
95 0 3 0.0 11.9 6.8 39.1 0 0 0
1593 0 3 0.0 10.2 6.8 40.8 0 0 0
97 0 3 0.0 13.6 6.8 37.4 0 0 0
99 0 3 0.0 15.299999999999999 6.8 39.1 0 0 0
1597 0 3 0.0 13.6 6.8 40.8 0 0 0
82 0 3 0.0 1.7 8.5 37.4 0 0 0
84 0 3 0.0 0.0 8.5 39.1 0 0 0
86 0 3 0.0 5.1 8.5 37.4 0 0 0
88 0 3 0.0 3.4 8.5 39.1 0 0 0
121 0 3 0.0 0.0 10.2 37.4 0 0 0
122 0 3 0.0 1.7 11.9 37.4 0 0 0
123 0 3 0.0 1.7 10.2 39.1 0 0 0
124 0 3 0.0 0.0 11.9 39.1 0 0 0
125 0 3 0.0 3.4 10.2 37.4 0 0 0
126 0 3 0.0 5.1 11.9 37.4 0 0 0
127 0 3 0.0 5.1 10.2 39.1 0 0 0
128 0 3 0.0 3.4 11.9 39.1 0 0 0
1582 0 3 0.0 1.7 8.5 40.8 0 0 0
1586 0 3 0.0 5.1 8.5 40.8 0 0 0
1621 0 3 0.0 0.0 10.2 40.8 0 0 0
1622 0 3 0.0 1.7 11.9 40.8 0 0 0
1625 0 3 0.0 3.4 10.2 40.8 0 0 0
1626 0 3 0.0 5.1 11.9 40.8 0 0 0
92 0 3 0.0 6.8 8.5 39.1 0 0 0
129 0 3 0.0 6.8 10.2 37.4 0 0 0
132 0 3 0.0 6.8 11.9 39.1 0 0 0
1629 0 3 0.0 6.8 10.2 40.8 0 0 0
161 0 3 0.0 0.0 13.6 37.4 0 0 0
162 0 3 0.0 1.7 15.299999999999999 37.4 0 0 0
163 0 3 0.0 1.7 13.6 39.1 0 0 0
164 0 3 0.0 0.0 15.299999999999999 39.1 0 0 0
165 0 3 0.0 3.4 13.6 37.4 0 0 0
166 0 3 0.0 5.1 15.299999999999999 37.4 0 0 0
167 0 3 0.0 5.1 13.6 39.1 0 0 0
168 0 3 0.0 3.4 15.299999999999999 39.1 0 0 0
1661 0 3 0.0 0.0 13.6 40.8 0 0 0
1662 0 3 0.0 1.7 15.299999999999999 40.8 0 0 0
1665 0 3 0.0 3.4 13.6 40.8 0 0 0
1666 0 3 0.0 5.1 15.299999999999999 40.8 0 0 0
169 0 3 0.0 6.8 13.6 37.4 0 0 0
172 0 3 0.0 6.8 15.299999999999999 39.1 0 0 0
1669 0 3 0.0 6.8 13.6 40.8 0 0 0
90 0 3 0.0 8.5 8.5 37.4 0 0 0
94 0 3 0.0 11.9 8.5 37.4 0 0 0
96 0 3 0.0 10.2 8.5 39.1 0 0 0
130 0 3 0.0 8.5 11.9 37.4 0 0 0
131 0 3 0.0 8.5 10.2 39.1 0 0 0
133 0 3 0.0 10.2 10.2 37.4 0 0 0
134 0 3 0.0 11.9 11.9 37.4 0 0 0
135 0 3 0.0 11.9 10.2 39.1 0 0 0
136 0 3 0.0 10.2 11.9 39.1 0 0 0
1590 0 3 0.0 8.5 8.5 40.8 0 0 0
1594 0 3 0.0 11.9 8.5 40.8 0 0 0
1630 0 3 0.0 8.5 11.9 40.8 0 0 0
1633 0 3 0.0 10.2 10.2 40.8 0 0 0
1634 0 3 0.0 11.9 11.9 40.8 0 0 0
98 0 3 0.0 15.299999999999999 8.5 37.4 0 0 0
100 0 3 0.0 13.6 8.5 39.1 0 0 0
137 0 3 0.0 13.6 10.2 37.4 0 0 0
138 0 3 0.0 15.299999999999999 11.9 37.4 0 0 0
139 0 3 0.0 15.299999999999999 10.2 39.1 0 0 0
140 0 3 0.0 13.6 11.9 39.1 0 0 0
1598 0 3 0.0 15.299999999999999 8.5 40.8 0 0 0
1637 0 3 0.0 13.6 10.2 40.8 0 0 0
1638 0 3 0.0 15.299999999999999 11.9 40.8 0 0 0
170 0 3 0.0 8.5 15.299999999999999 37.4 0 0 0
171 0 3 0.0 8.5 13.6 39.1 0 0 0
173 0 3 0.0 10.2 13.6 37.4 0 0 0
174 0 3 0.0 11.9 15.299999999999999 37.4 0 0 0
175 0 3 0.0 11.9 13.6 39.1 0 0 0
176 0 3 0.0 10.2 15.299999999999999 39.1 0 0 0
1670 0 3 0.0 8.5 15.299999999999999 40.8 0 0 0
1673 0 3 0.0 10.2 13.6 40.8 0 0 0
1674 0 3 0.0 11.9 15.299999999999999 40.8 0 0 0
177 0 3 0.0 13.6 13.6 37.4 0 0 0
178 0 3 0.0 15.299999999999999 15.299999999999999 37.4 0 0 0
179 0 3 0.0 15.299999999999999 13.6 39.1 0 0 0
180 0 3 0.0 13.6 15.299999999999999 39.1 0 0 0
1677 0 3 0.0 13.6 13.6 40.8 0 0 0
1678 0 3 0.0 15.299999999999999 15.299999999999999 40.8 0 0 0
201 0 3 0.0 0.0 17.0 37.4 0 0 0
202 0 3 0.0 1.7 18.7 37.4 0 0 0
203 0 3 0.0 1.7 17.0 39.1 0 0 0
204 0 3 0.0 0.0 18.7 39.1 0 0 0
205 0 3 0.0 3.4 17.0 37.4 0 0 0
206 0 3 0.0 5.1 18.7 37.4 0 0 0
207 0 3 0.0 5.1 17.0 39.1 0 0 0
208 0 3 0.0 3.4 18.7 39.1 0 0 0
1701 0 3 0.0 0.0 17.0 40.8 0 0 0
1702 0 3 0.0 1.7 18.7 40.8 0 0 0
1705 0 3 0.0 3.4 17.0 40.8 0 0 0
1706 0 3 0.0 5.1 18.7 40.8 0 0 0
209 0 3 0.0 6.8 17.0 37.4 0 0 0
212 0 3 0.0 6.8 18.7 39.1 0 0 0
1709 0 3 0.0 6.8 17.0 40.8 0 0 0
241 0 3 0.0 0.0 20.4 37.4 0 0 0
242 0 3 0.0 1.7 22.099999999999998 37.4 0 0 0
243 0 3 0.0 1.7 20.4 39.1 0 0 0
244 0 3 0.0 0.0 22.099999999999998 39.1 0 0 0
245 0 3 0.0 3.4 20.4 37.4 0 0 0
246 0 3 0.0 5.1 22.099999999999998 37.4 0 0 0
247 0 3 0.0 5.1 20.4 39.1 0 0 0
248 0 3 0.0 3.4 22.099999999999998 39.1 0 0 0
1741 0 3 0.0 0.0 20.4 40.8 0 0 0
1742 0 3 0.0 1.7 22.099999999999998 40.8 0 0 0
1745 0 3 0.0 3.4 20.4 40.8 0 0 0
1746 0 3 0.0 5.1 22.099999999999998 40.8 0 0 0
249 0 3 0.0 6.8 20.4 37.4 0 0 0
252 0 3 0.0 6.8 22.099999999999998 39.1 0 0 0
1749 0 3 0.0 6.8 20.4 40.8 0 0 0
210 0 3 0.0 8.5 18.7 37.4 0 0 0
211 0 3 0.0 8.5 17.0 39.1 0 0 0
213 0 3 0.0 10.2 17.0 37.4 0 0 0
214 0 3 0.0 11.9 18.7 37.4 0 0 0
215 0 3 0.0 11.9 17.0 39.1 0 0 0
216 0 3 0.0 10.2 18.7 39.1 0 0 0
1710 0 3 0.0 8.5 18.7 40.8 0 0 0
1713 0 3 0.0 10.2 17.0 40.8 0 0 0
1714 0 3 0.0 11.9 18.7 40.8 0 0 0
217 0 3 0.0 13.6 17.0 37.4 0 0 0
218 0 3 0.0 15.299999999999999 18.7 37.4 0 0 0
219 0 3 0.0 15.299999999999999 17.0 39.1 0 0 0
220 0 3 0.0 13.6 18.7 39.1 0 0 0
1717 0 3 0.0 13.6 17.0 40.8 0 0 0
1718 0 3 0.0 15.299999999999999 18.7 40.8 0 0 0
250 0 3 0.0 8.5 22.099999999999998 37.4 0 0 0
251 0 3 0.0 8.5 20.4 39.1 0 0 0
253 0 3 0.0 10.2 20.4 37.4 0 0 0
254 0 3 0.0 11.9 22.099999999999998 37.4 0 0 0
255 0 3 0.0 11.9 20.4 39.1 0 0 0
256 0 3 0.0 10.2 22.099999999999998 39.1 0 0 0
1750 0 3 0.0 8.5 22.099999999999998 40.8 0 0 0
1753 0 3 0.0 10.2 20.4 40.8 0 0 0
1754 0 3 0.0 11.9 22.099999999999998 40.8 0 0 0
257 0 3 0.0 13.6 20.4 37.4 0 0 0
258 0 3 0.0 15.299999999999999 22.099999999999998 37.4 0 0 0
259 0 3 0.0 15.299999999999999 20.4 39.1 0 0 0
260 0 3 0.0 13.6 22.099999999999998 39.1 0 0 0
1757 0 3 0.0 13.6 20.4 40.8 0 0 0
1758 0 3 0.0 15.299999999999999 22.099999999999998 40.8 0 0 0
281 0 3 0.0 0.0 23.8 37.4 0 0 0
283 0 3 0.0 1.7 23.8 39.1 0 0 0
285 0 3 0.0 3.4 23.8 37.4 0 0 0
287 0 3 0.0 5.1 23.8 39.1 0 0 0
1781 0 3 0.0 0.0 23.8 40.8 0 0 0
1785 0 3 0.0 3.4 23.8 40.8 0 0 0
289 0 3 0.0 6.8 23.8 37.4 0 0 0
1789 0 3 0.0 6.8 23.8 40.8 0 0 0
282 0 3 0.0 1.7 25.5 37.4 0 0 0
284 0 3 0.0 0.0 25.5 39.1 0 0 0
286 0 3 0.0 5.1 25.5 37.4 0 0 0
288 0 3 0.0 3.4 25.5 39.1 0 0 0
321 0 3 0.0 0.0 27.2 37.4 0 0 0
322 0 3 0.0 1.7 28.9 37.4 0 0 0
323 0 3 0.0 1.7 27.2 39.1 0 0 0
324 0 3 0.0 0.0 28.9 39.1 0 0 0
325 0 3 0.0 3.4 27.2 37.4 0 0 0
326 0 3 0.0 5.1 28.9 37.4 0 0 0
327 0 3 0.0 5.1 27.2 39.1 0 0 0
328 0 3 0.0 3.4 28.9 39.1 0 0 0
361 0 3 0.0 0.0 30.599999999999998 37.4 0 0 0
363 0 3 0.0 1.7 30.599999999999998 39.1 0 0 0
365 0 3 0.0 3.4 30.599999999999998 37.4 0 0 0
367 0 3 0.0 5.1 30.599999999999998 39.1 0 0 0
1782 0 3 0.0 1.7 25.5 40.8 0 0 0
1786 0 3 0.0 5.1 25.5 40.8 0 0 0
1821 0 3 0.0 0.0 27.2 40.8 0 0 0
1822 0 3 0.0 1.7 28.9 40.8 0 0 0
1825 0 3 0.0 3.4 27.2 40.8 0 0 0
1826 0 3 0.0 5.1 28.9 40.8 0 0 0
1861 0 3 0.0 0.0 30.599999999999998 40.8 0 0 0
1865 0 3 0.0 3.4 30.599999999999998 40.8 0 0 0
292 0 3 0.0 6.8 25.5 39.1 0 0 0
329 0 3 0.0 6.8 27.2 37.4 0 0 0
332 0 3 0.0 6.8 28.9 39.1 0 0 0
369 0 3 0.0 6.8 30.599999999999998 37.4 0 0 0
1829 0 3 0.0 6.8 27.2 40.8 0 0 0
1869 0 3 0.0 6.8 30.599999999999998 40.8 0 0 0
291 0 3 0.0 8.5 23.8 39.1 0 0 0
293 0 3 0.0 10.2 23.8 37.4 0 0 0
295 0 3 0.0 11.9 23.8 39.1 0 0 0
1793 0 3 0.0 10.2 23.8 40.8 0 0 0
297 0 3 0.0 13.6 23.8 37.4 0 0 0
299 0 3 0.0 15.299999999999999 23.8 39.1 0 0 0
1797 0 3 0.0 13.6 23.8 40.8 0 0 0
290 0 3 0.0 8.5 25.5 37.4 0 0 0
294 0 3 0.0 11.9 25.5 37.4 0 0 0
296 0 3 0.0 10.2 25.5 39.1 0 0 0
330 0 3 0.0 8.5 28.9 37.4 0 0 0
331 0 3 0.0 8.5 27.2 39.1 0 0 0
333 0 3 0.0 10.2 27.2 37.4 0 0 0
334 0 3 0.0 11.9 28.9 37.4 0 0 0
335 0 3 0.0 11.9 27.2 39.1 0 0 0
336 0 3 0.0 10.2 28.9 39.1 0 0 0
371 0 3 0.0 8.5 30.599999999999998 39.1 0 0 0
373 0 3 0.0 10.2 30.599999999999998 37.4 0 0 0
375 0 3 0.0 11.9 30.599999999999998 39.1 0 0 0
1790 0 3 0.0 8.5 25.5 40.8 0 0 0
1794 0 3 0.0 11.9 25.5 40.8 0 0 0
1830 0 3 0.0 8.5 28.9 40.8 0 0 0
1833 0 3 0.0 10.2 27.2 40.8 0 0 0
1834 0 3 0.0 11.9 28.9 40.8 0 0 0
1873 0 3 0.0 10.2 30.599999999999998 40.8 0 0 0
298 0 3 0.0 15.299999999999999 25.5 37.4 0 0 0
300 0 3 0.0 13.6 25.5 39.1 0 0 0
337 0 3 0.0 13.6 27.2 37.4 0 0 0
338 0 3 0.0 15.299999999999999 28.9 37.4 0 0 0
339 0 3 0.0 15.299999999999999 27.2 39.1 0 0 0
340 0 3 0.0 13.6 28.9 39.1 0 0 0
377 0 3 0.0 13.6 30.599999999999998 37.4 0 0 0
379 0 3 0.0 15.299999999999999 30.599999999999998 39.1 0 0 0
1798 0 3 0.0 15.299999999999999 25.5 40.8 0 0 0
1837 0 3 0.0 13.6 27.2 40.8 0 0 0
1838 0 3 0.0 15.299999999999999 28.9 40.8 0 0 0
1877 0 3 0.0 13.6 30.599999999999998 40.8 0 0 0
1503 0 3 0.0 1.7 0.0 42.5 0 0 0
1504 0 3 0.0 0.0 1.7 42.5 0 0 0
1507 0 3 0.0 5.1 0.0 42.5 0 0 0
1508 0 3 0.0 3.4 1.7 42.5 0 0 0
1543 0 3 0.0 1.7 3.4 42.5 0 0 0
1544 0 3 0.0 0.0 5.1 42.5 0 0 0
1547 0 3 0.0 5.1 3.4 42.5 0 0 0
1548 0 3 0.0 3.4 5.1 42.5 0 0 0
1512 0 3 0.0 6.8 1.7 42.5 0 0 0
1552 0 3 0.0 6.8 5.1 42.5 0 0 0
3001 0 3 0.0 0.0 0.0 44.199999999999996 0 0 0
3002 0 3 0.0 1.7 1.7 44.199999999999996 0 0 0
3003 0 3 0.0 1.7 0.0 45.9 0 0 0
3004 0 3 0.0 0.0 1.7 45.9 0 0 0
3005 0 3 0.0 3.4 0.0 44.199999999999996 0 0 0
3006 0 3 0.0 5.1 1.7 44.199999999999996 0 0 0
3007 0 3 0.0 5.1 0.0 45.9 0 0 0
3008 0 3 0.0 3.4 1.7 45.9 0 0 0
3041 0 3 0.0 0.0 3.4 44.199999999999996 0 0 0
3042 0 3 0.0 1.7 5.1 44.199999999999996 0 0 0
3043 0 3 0.0 1.7 3.4 45.9 0 0 0
3044 0 3 0.0 0.0 5.1 45.9 0 0 0
3045 0 3 0.0 3.4 3.4 44.199999999999996 0 0 0
3046 0 3 0.0 5.1 5.1 44.199999999999996 0 0 0
3047 0 3 0.0 5.1 3.4 45.9 0 0 0
3048 0 3 0.0 3.4 5.1 45.9 0 0 0
4501 0 3 0.0 0.0 0.0 47.6 0 0 0
4502 0 3 0.0 1.7 1.7 47.6 0 0 0
4503 0 3 0.0 1.7 0.0 49.3 0 0 0
4504 0 3 0.0 0.0 1.7 49.3 0 0 0
4505 0 3 0.0 3.4 0.0 47.6 0 0 0
4506 0 3 0.0 5.1 1.7 47.6 0 0 0
4507 0 3 0.0 5.1 0.0 49.3 0 0 0
4508 0 3 0.0 3.4 1.7 49.3 0 0 0
4541 0 3 0.0 0.0 3.4 47.6 0 0 0
4542 0 3 0.0 1.7 5.1 47.6 0 0 0
4543 0 3 0.0 1.7 3.4 49.3 0 0 0
4544 0 3 0.0 0.0 5.1 49.3 0 0 0
4545 0 3 0.0 3.4 3.4 47.6 0 0 0
4546 0 3 0.0 5.1 5.1 47.6 0 0 0
4547 0 3 0.0 5.1 3.4 49.3 0 0 0
4548 0 3 0.0 3.4 5.1 49.3 0 0 0
3009 0 3 0.0 6.8 0.0 44.199999999999996 0 0 0
3012 0 3 0.0 6.8 1.7 45.9 0 0 0
3049 0 3 0.0 6.8 3.4 44.199999999999996 0 0 0
3052 0 3 0.0 6.8 5.1 45.9 0 0 0
4509 0 3 0.0 6.8 0.0 47.6 0 0 0
4512 0 3 0.0 6.8 1.7 49.3 0 0 0
4549 0 3 0.0 6.8 3.4 47.6 0 0 0
4552 0 3 0.0 6.8 5.1 49.3 0 0 0
1583 0 3 0.0 1.7 6.8 42.5 0 0 0
1587 0 3 0.0 5.1 6.8 42.5 0 0 0
3081 0 3 0.0 0.0 6.8 44.199999999999996 0 0 0
3083 0 3 0.0 1.7 6.8 45.9 0 0 0
3085 0 3 0.0 3.4 6.8 44.199999999999996 0 0 0
3087 0 3 0.0 5.1 6.8 45.9 0 0 0
4581 0 3 0.0 0.0 6.8 47.6 0 0 0
4583 0 3 0.0 1.7 6.8 49.3 0 0 0
4585 0 3 0.0 3.4 6.8 47.6 0 0 0
4587 0 3 0.0 5.1 6.8 49.3 0 0 0
3089 0 3 0.0 6.8 6.8 44.199999999999996 0 0 0
4589 0 3 0.0 6.8 6.8 47.6 0 0 0
1511 0 3 0.0 8.5 0.0 42.5 0 0 0
1515 0 3 0.0 11.9 0.0 42.5 0 0 0
1516 0 3 0.0 10.2 1.7 42.5 0 0 0
1551 0 3 0.0 8.5 3.4 42.5 0 0 0
1555 0 3 0.0 11.9 3.4 42.5 0 0 0
1556 0 3 0.0 10.2 5.1 42.5 0 0 0
1519 0 3 0.0 15.299999999999999 0.0 42.5 0 0 0
1520 0 3 0.0 13.6 1.7 42.5 0 0 0
1559 0 3 0.0 15.299999999999999 3.4 42.5 0 0 0
1560 0 3 0.0 13.6 5.1 42.5 0 0 0
3010 0 3 0.0 8.5 1.7 44.199999999999996 0 0 0
3011 0 3 0.0 8.5 0.0 45.9 0 0 0
3013 0 3 0.0 10.2 0.0 44.199999999999996 0 0 0
3014 0 3 0.0 11.9 1.7 44.199999999999996 0 0 0
3015 0 3 0.0 11.9 0.0 45.9 0 0 0
3016 0 3 0.0 10.2 1.7 45.9 0 0 0
3050 0 3 0.0 8.5 5.1 44.199999999999996 0 0 0
3051 0 3 0.0 8.5 3.4 45.9 0 0 0
3053 0 3 0.0 10.2 3.4 44.199999999999996 0 0 0
3054 0 3 0.0 11.9 5.1 44.199999999999996 0 0 0
3055 0 3 0.0 11.9 3.4 45.9 0 0 0
3056 0 3 0.0 10.2 5.1 45.9 0 0 0
4510 0 3 0.0 8.5 1.7 47.6 0 0 0
4511 0 3 0.0 8.5 0.0 49.3 0 0 0
4513 0 3 0.0 10.2 0.0 47.6 0 0 0
4514 0 3 0.0 11.9 1.7 47.6 0 0 0
4515 0 3 0.0 11.9 0.0 49.3 0 0 0
4516 0 3 0.0 10.2 1.7 49.3 0 0 0
4550 0 3 0.0 8.5 5.1 47.6 0 0 0
4551 0 3 0.0 8.5 3.4 49.3 0 0 0
4553 0 3 0.0 10.2 3.4 47.6 0 0 0
4554 0 3 0.0 11.9 5.1 47.6 0 0 0
4555 0 3 0.0 11.9 3.4 49.3 0 0 0
4556 0 3 0.0 10.2 5.1 49.3 0 0 0
3017 0 3 0.0 13.6 0.0 44.199999999999996 0 0 0
3018 0 3 0.0 15.299999999999999 1.7 44.199999999999996 0 0 0
3019 0 3 0.0 15.299999999999999 0.0 45.9 0 0 0
3020 0 3 0.0 13.6 1.7 45.9 0 0 0
3057 0 3 0.0 13.6 3.4 44.199999999999996 0 0 0
3058 0 3 0.0 15.299999999999999 5.1 44.199999999999996 0 0 0
3059 0 3 0.0 15.299999999999999 3.4 45.9 0 0 0
3060 0 3 0.0 13.6 5.1 45.9 0 0 0
4517 0 3 0.0 13.6 0.0 47.6 0 0 0
4518 0 3 0.0 15.299999999999999 1.7 47.6 0 0 0
4519 0 3 0.0 15.299999999999999 0.0 49.3 0 0 0
4520 0 3 0.0 13.6 1.7 49.3 0 0 0
4557 0 3 0.0 13.6 3.4 47.6 0 0 0
4558 0 3 0.0 15.299999999999999 5.1 47.6 0 0 0
4559 0 3 0.0 15.299999999999999 3.4 49.3 0 0 0
4560 0 3 0.0 13.6 5.1 49.3 0 0 0
1591 0 3 0.0 8.5 6.8 42.5 0 0 0
1595 0 3 0.0 11.9 6.8 42.5 0 0 0
1599 0 3 0.0 15.299999999999999 6.8 42.5 0 0 0
3091 0 3 0.0 8.5 6.8 45.9 0 0 0
3093 0 3 0.0 10.2 6.8 44.199999999999996 0 0 0
3095 0 3 0.0 11.9 6.8 45.9 0 0 0
4591 0 3 0.0 8.5 6.8 49.3 0 0 0
4593 0 3 0.0 10.2 6.8 47.6 0 0 0
4595 0 3 0.0 11.9 6.8 49.3 0 0 0
3097 0 3 0.0 13.6 6.8 44.199999999999996 0 0 0
3099 0 3 0.0 15.299999999999999 6.8 45.9 0 0 0
4597 0 3 0.0 13.6 6.8 47.6 0 0 0
4599 0 3 0.0 15.299999999999999 6.8 49.3 0 0 0
1584 0 3 0.0 0.0 8.5 42.5 0 0 0
1588 0 3 0.0 3.4 8.5 42.5 0 0 0
1623 0 3 0.0 1.7 10.2 42.5 0 0 0
1624 0 3 0.0 0.0 11.9 42.5 0 0 0
1627 0 3 0.0 5.1 10.2 42.5 0 0 0
1628 0 3 0.0 3.4 11.9 42.5 0 0 0
1592 0 3 0.0 6.8 8.5 42.5 0 0 0
1632 0 3 0.0 6.8 11.9 42.5 0 0 0
3082 0 3 0.0 1.7 8.5 44.199999999999996 0 0 0
3084 0 3 0.0 0.0 8.5 45.9 0 0 0
3086 0 3 0.0 5.1 8.5 44.199999999999996 0 0 0
3088 0 3 0.0 3.4 8.5 45.9 0 0 0
3121 0 3 0.0 0.0 10.2 44.199999999999996 0 0 0
3122 0 3 0.0 1.7 11.9 44.199999999999996 0 0 0
3123 0 3 0.0 1.7 10.2 45.9 0 0 0
3124 0 3 0.0 0.0 11.9 45.9 0 0 0
3125 0 3 0.0 3.4 10.2 44.199999999999996 0 0 0
3126 0 3 0.0 5.1 11.9 44.199999999999996 0 0 0
3127 0 3 0.0 5.1 10.2 45.9 0 0 0
3128 0 3 0.0 3.4 11.9 45.9 0 0 0
4582 0 3 0.0 1.7 8.5 47.6 0 0 0
4584 0 3 0.0 0.0 8.5 49.3 0 0 0
4586 0 3 0.0 5.1 8.5 47.6 0 0 0
4588 0 3 0.0 3.4 8.5 49.3 0 0 0
4621 0 3 0.0 0.0 10.2 47.6 0 0 0
4622 0 3 0.0 1.7 11.9 47.6 0 0 0
4623 0 3 0.0 1.7 10.2 49.3 0 0 0
4624 0 3 0.0 0.0 11.9 49.3 0 0 0
4625 0 3 0.0 3.4 10.2 47.6 0 0 0
4626 0 3 0.0 5.1 11.9 47.6 0 0 0
4627 0 3 0.0 5.1 10.2 49.3 0 0 0
4628 0 3 0.0 3.4 11.9 49.3 0 0 0
3092 0 3 0.0 6.8 8.5 45.9 0 0 0
3129 0 3 0.0 6.8 10.2 44.199999999999996 0 0 0
3132 0 3 0.0 6.8 11.9 45.9 0 0 0
4592 0 3 0.0 6.8 8.5 49.3 0 0 0
4629 0 3 0.0 6.8 10.2 47.6 0 0 0
4632 0 3 0.0 6.8 11.9 49.3 0 0 0
1663 0 3 0.0 1.7 13.6 42.5 0 0 0
1664 0 3 0.0 0.0 15.299999999999999 42.5 0 0 0
1667 0 3 0.0 5.1 13.6 42.5 0 0 0
1668 0 3 0.0 3.4 15.299999999999999 42.5 0 0 0
1672 0 3 0.0 6.8 15.299999999999999 42.5 0 0 0
3161 0 3 0.0 0.0 13.6 44.199999999999996 0 0 0
3162 0 3 0.0 1.7 15.299999999999999 44.199999999999996 0 0 0
3163 0 3 0.0 1.7 13.6 45.9 0 0 0
3164 0 3 0.0 0.0 15.299999999999999 45.9 0 0 0
3165 0 3 0.0 3.4 13.6 44.199999999999996 0 0 0
3166 0 3 0.0 5.1 15.299999999999999 44.199999999999996 0 0 0
3167 0 3 0.0 5.1 13.6 45.9 0 0 0
3168 0 3 0.0 3.4 15.299999999999999 45.9 0 0 0
4661 0 3 0.0 0.0 13.6 47.6 0 0 0
4662 0 3 0.0 1.7 15.299999999999999 47.6 0 0 0
4663 0 3 0.0 1.7 13.6 49.3 0 0 0
4664 0 3 0.0 0.0 15.299999999999999 49.3 0 0 0
4665 0 3 0.0 3.4 13.6 47.6 0 0 0
4666 0 3 0.0 5.1 15.299999999999999 47.6 0 0 0
4667 0 3 0.0 5.1 13.6 49.3 0 0 0
4668 0 3 0.0 3.4 15.299999999999999 49.3 0 0 0
3169 0 3 0.0 6.8 13.6 44.199999999999996 0 0 0
3172 0 3 0.0 6.8 15.299999999999999 45.9 0 0 0
4669 0 3 0.0 6.8 13.6 47.6 0 0 0
4672 0 3 0.0 6.8 15.299999999999999 49.3 0 0 0
1596 0 3 0.0 10.2 8.5 42.5 0 0 0
1631 0 3 0.0 8.5 10.2 42.5 0 0 0
1635 0 3 0.0 11.9 10.2 42.5 0 0 0
1636 0 3 0.0 10.2 11.9 42.5 0 0 0
1600 0 3 0.0 13.6 8.5 42.5 0 0 0
1639 0 3 0.0 15.299999999999999 10.2 42.5 0 0 0
1640 0 3 0.0 13.6 11.9 42.5 0 0 0
3090 0 3 0.0 8.5 8.5 44.199999999999996 0 0 0
3094 0 3 0.0 11.9 8.5 44.199999999999996 0 0 0
3096 0 3 0.0 10.2 8.5 45.9 0 0 0
3130 0 3 0.0 8.5 11.9 44.199999999999996 0 0 0
3131 0 3 0.0 8.5 10.2 45.9 0 0 0
3133 0 3 0.0 10.2 10.2 44.199999999999996 0 0 0
3134 0 3 0.0 11.9 11.9 44.199999999999996 0 0 0
3135 0 3 0.0 11.9 10.2 45.9 0 0 0
3136 0 3 0.0 10.2 11.9 45.9 0 0 0
4590 0 3 0.0 8.5 8.5 47.6 0 0 0
4594 0 3 0.0 11.9 8.5 47.6 0 0 0
4596 0 3 0.0 10.2 8.5 49.3 0 0 0
4630 0 3 0.0 8.5 11.9 47.6 0 0 0
4631 0 3 0.0 8.5 10.2 49.3 0 0 0
4633 0 3 0.0 10.2 10.2 47.6 0 0 0
4634 0 3 0.0 11.9 11.9 47.6 0 0 0
4635 0 3 0.0 11.9 10.2 49.3 0 0 0
4636 0 3 0.0 10.2 11.9 49.3 0 0 0
3098 0 3 0.0 15.299999999999999 8.5 44.199999999999996 0 0 0
3100 0 3 0.0 13.6 8.5 45.9 0 0 0
3137 0 3 0.0 13.6 10.2 44.199999999999996 0 0 0
3138 0 3 0.0 15.299999999999999 11.9 44.199999999999996 0 0 0
3139 0 3 0.0 15.299999999999999 10.2 45.9 0 0 0
3140 0 3 0.0 13.6 11.9 45.9 0 0 0
4598 0 3 0.0 15.299999999999999 8.5 47.6 0 0 0
4600 0 3 0.0 13.6 8.5 49.3 0 0 0
4637 0 3 0.0 13.6 10.2 47.6 0 0 0
4638 0 3 0.0 15.299999999999999 11.9 47.6 0 0 0
4639 0 3 0.0 15.299999999999999 10.2 49.3 0 0 0
4640 0 3 0.0 13.6 11.9 49.3 0 0 0
1671 0 3 0.0 8.5 13.6 42.5 0 0 0
1675 0 3 0.0 11.9 13.6 42.5 0 0 0
1676 0 3 0.0 10.2 15.299999999999999 42.5 0 0 0
1679 0 3 0.0 15.299999999999999 13.6 42.5 0 0 0
1680 0 3 0.0 13.6 15.299999999999999 42.5 0 0 0
3170 0 3 0.0 8.5 15.299999999999999 44.199999999999996 0 0 0
3171 0 3 0.0 8.5 13.6 45.9 0 0 0
3173 0 3 0.0 10.2 13.6 44.199999999999996 0 0 0
3174 0 3 0.0 11.9 15.299999999999999 44.199999999999996 0 0 0
3175 0 3 0.0 11.9 13.6 45.9 0 0 0
3176 0 3 0.0 10.2 15.299999999999999 45.9 0 0 0
4670 0 3 0.0 8.5 15.299999999999999 47.6 0 0 0
4671 0 3 0.0 8.5 13.6 49.3 0 0 0
4673 0 3 0.0 10.2 13.6 47.6 0 0 0
4674 0 3 0.0 11.9 15.299999999999999 47.6 0 0 0
4675 0 3 0.0 11.9 13.6 49.3 0 0 0
4676 0 3 0.0 10.2 15.299999999999999 49.3 0 0 0
3177 0 3 0.0 13.6 13.6 44.199999999999996 0 0 0
3178 0 3 0.0 15.299999999999999 15.299999999999999 44.199999999999996 0 0 0
3179 0 3 0.0 15.299999999999999 13.6 45.9 0 0 0
3180 0 3 0.0 13.6 15.299999999999999 45.9 0 0 0
4677 0 3 0.0 13.6 13.6 47.6 0 0 0
4678 0 3 0.0 15.299999999999999 15.299999999999999 47.6 0 0 0
4679 0 3 0.0 15.299999999999999 13.6 49.3 0 0 0
4680 0 3 0.0 13.6 15.299999999999999 49.3 0 0 0
1703 0 3 0.0 1.7 17.0 42.5 0 0 0
1704 0 3 0.0 0.0 18.7 42.5 0 0 0
1707 0 3 0.0 5.1 17.0 42.5 0 0 0
1708 0 3 0.0 3.4 18.7 42.5 0 0 0
1712 0 3 0.0 6.8 18.7 42.5 0 0 0
3201 0 3 0.0 0.0 17.0 44.199999999999996 0 0 0
3202 0 3 0.0 1.7 18.7 44.199999999999996 0 0 0
3203 0 3 0.0 1.7 17.0 45.9 0 0 0
3204 0 3 0.0 0.0 18.7 45.9 0 0 0
3205 0 3 0.0 3.4 17.0 44.199999999999996 0 0 0
3206 0 3 0.0 5.1 18.7 44.199999999999996 0 0 0
3207 0 3 0.0 5.1 17.0 45.9 0 0 0
3208 0 3 0.0 3.4 18.7 45.9 0 0 0
4701 0 3 0.0 0.0 17.0 47.6 0 0 0
4702 0 3 0.0 1.7 18.7 47.6 0 0 0
4703 0 3 0.0 1.7 17.0 49.3 0 0 0
4704 0 3 0.0 0.0 18.7 49.3 0 0 0
4705 0 3 0.0 3.4 17.0 47.6 0 0 0
4706 0 3 0.0 5.1 18.7 47.6 0 0 0
4707 0 3 0.0 5.1 17.0 49.3 0 0 0
4708 0 3 0.0 3.4 18.7 49.3 0 0 0
3209 0 3 0.0 6.8 17.0 44.199999999999996 0 0 0
3212 0 3 0.0 6.8 18.7 45.9 0 0 0
4709 0 3 0.0 6.8 17.0 47.6 0 0 0
4712 0 3 0.0 6.8 18.7 49.3 0 0 0
1743 0 3 0.0 1.7 20.4 42.5 0 0 0
1744 0 3 0.0 0.0 22.099999999999998 42.5 0 0 0
1747 0 3 0.0 5.1 20.4 42.5 0 0 0
1748 0 3 0.0 3.4 22.099999999999998 42.5 0 0 0
1752 0 3 0.0 6.8 22.099999999999998 42.5 0 0 0
3241 0 3 0.0 0.0 20.4 44.199999999999996 0 0 0
3242 0 3 0.0 1.7 22.099999999999998 44.199999999999996 0 0 0
3243 0 3 0.0 1.7 20.4 45.9 0 0 0
3244 0 3 0.0 0.0 22.099999999999998 45.9 0 0 0
3245 0 3 0.0 3.4 20.4 44.199999999999996 0 0 0
3246 0 3 0.0 5.1 22.099999999999998 44.199999999999996 0 0 0
3247 0 3 0.0 5.1 20.4 45.9 0 0 0
3248 0 3 0.0 3.4 22.099999999999998 45.9 0 0 0
4741 0 3 0.0 0.0 20.4 47.6 0 0 0
4742 0 3 0.0 1.7 22.099999999999998 47.6 0 0 0
4743 0 3 0.0 1.7 20.4 49.3 0 0 0
4744 0 3 0.0 0.0 22.099999999999998 49.3 0 0 0
4745 0 3 0.0 3.4 20.4 47.6 0 0 0
4746 0 3 0.0 5.1 22.099999999999998 47.6 0 0 0
4747 0 3 0.0 5.1 20.4 49.3 0 0 0
4748 0 3 0.0 3.4 22.099999999999998 49.3 0 0 0
3249 0 3 0.0 6.8 20.4 44.199999999999996 0 0 0
3252 0 3 0.0 6.8 22.099999999999998 45.9 0 0 0
4749 0 3 0.0 6.8 20.4 47.6 0 0 0
4752 0 3 0.0 6.8 22.099999999999998 49.3 0 0 0
1711 0 3 0.0 8.5 17.0 42.5 0 0 0
1715 0 3 0.0 11.9 17.0 42.5 0 0 0
1716 0 3 0.0 10.2 18.7 42.5 0 0 0
1719 0 3 0.0 15.299999999999999 17.0 42.5 0 0 0
1720 0 3 0.0 13.6 18.7 42.5 0 0 0
3210 0 3 0.0 8.5 18.7 44.199999999999996 0 0 0
3211 0 3 0.0 8.5 17.0 45.9 0 0 0
3213 0 3 0.0 10.2 17.0 44.199999999999996 0 0 0
3214 0 3 0.0 11.9 18.7 44.199999999999996 0 0 0
3215 0 3 0.0 11.9 17.0 45.9 0 0 0
3216 0 3 0.0 10.2 18.7 45.9 0 0 0
4710 0 3 0.0 8.5 18.7 47.6 0 0 0
4711 0 3 0.0 8.5 17.0 49.3 0 0 0
4713 0 3 0.0 10.2 17.0 47.6 0 0 0
4714 0 3 0.0 11.9 18.7 47.6 0 0 0
4715 0 3 0.0 11.9 17.0 49.3 0 0 0
4716 0 3 0.0 10.2 18.7 49.3 0 0 0
3217 0 3 0.0 13.6 17.0 44.199999999999996 0 0 0
3218 0 3 0.0 15.299999999999999 18.7 44.199999999999996 0 0 0
3219 0 3 0.0 15.299999999999999 17.0 45.9 0 0 0
3220 0 3 0.0 13.6 18.7 45.9 0 0 0
4717 0 3 0.0 13.6 17.0 47.6 0 0 0
4718 0 3 0.0 15.299999999999999 18.7 47.6 0 0 0
4719 0 3 0.0 15.299999999999999 17.0 49.3 0 0 0
4720 0 3 0.0 13.6 18.7 49.3 0 0 0
1751 0 3 0.0 8.5 20.4 42.5 0 0 0
1755 0 3 0.0 11.9 20.4 42.5 0 0 0
1756 0 3 0.0 10.2 22.099999999999998 42.5 0 0 0
1759 0 3 0.0 15.299999999999999 20.4 42.5 0 0 0
1760 0 3 0.0 13.6 22.099999999999998 42.5 0 0 0
3250 0 3 0.0 8.5 22.099999999999998 44.199999999999996 0 0 0
3251 0 3 0.0 8.5 20.4 45.9 0 0 0
3253 0 3 0.0 10.2 20.4 44.199999999999996 0 0 0
3254 0 3 0.0 11.9 22.099999999999998 44.199999999999996 0 0 0
3255 0 3 0.0 11.9 20.4 45.9 0 0 0
3256 0 3 0.0 10.2 22.099999999999998 45.9 0 0 0
4750 0 3 0.0 8.5 22.099999999999998 47.6 0 0 0
4751 0 3 0.0 8.5 20.4 49.3 0 0 0
4753 0 3 0.0 10.2 20.4 47.6 0 0 0
4754 0 3 0.0 11.9 22.099999999999998 47.6 0 0 0
4755 0 3 0.0 11.9 20.4 49.3 0 0 0
4756 0 3 0.0 10.2 22.099999999999998 49.3 0 0 0
3257 0 3 0.0 13.6 20.4 44.199999999999996 0 0 0
3258 0 3 0.0 15.299999999999999 22.099999999999998 44.199999999999996 0 0 0
3259 0 3 0.0 15.299999999999999 20.4 45.9 0 0 0
3260 0 3 0.0 13.6 22.099999999999998 45.9 0 0 0
4757 0 3 0.0 13.6 20.4 47.6 0 0 0
4758 0 3 0.0 15.299999999999999 22.099999999999998 47.6 0 0 0
4759 0 3 0.0 15.299999999999999 20.4 49.3 0 0 0
4760 0 3 0.0 13.6 22.099999999999998 49.3 0 0 0
1783 0 3 0.0 1.7 23.8 42.5 0 0 0
1787 0 3 0.0 5.1 23.8 42.5 0 0 0
3281 0 3 0.0 0.0 23.8 44.199999999999996 0 0 0
3283 0 3 0.0 1.7 23.8 45.9 0 0 0
3285 0 3 0.0 3.4 23.8 44.199999999999996 0 0 0
3287 0 3 0.0 5.1 23.8 45.9 0 0 0
4781 0 3 0.0 0.0 23.8 47.6 0 0 0
4783 0 3 0.0 1.7 23.8 49.3 0 0 0
4785 0 3 0.0 3.4 23.8 47.6 0 0 0
4787 0 3 0.0 5.1 23.8 49.3 0 0 0
3289 0 3 0.0 6.8 23.8 44.199999999999996 0 0 0
4789 0 3 0.0 6.8 23.8 47.6 0 0 0
1784 0 3 0.0 0.0 25.5 42.5 0 0 0
1788 0 3 0.0 3.4 25.5 42.5 0 0 0
1823 0 3 0.0 1.7 27.2 42.5 0 0 0
1824 0 3 0.0 0.0 28.9 42.5 0 0 0
1827 0 3 0.0 5.1 27.2 42.5 0 0 0
1828 0 3 0.0 3.4 28.9 42.5 0 0 0
1863 0 3 0.0 1.7 30.599999999999998 42.5 0 0 0
1867 0 3 0.0 5.1 30.599999999999998 42.5 0 0 0
1792 0 3 0.0 6.8 25.5 42.5 0 0 0
1832 0 3 0.0 6.8 28.9 42.5 0 0 0
3282 0 3 0.0 1.7 25.5 44.199999999999996 0 0 0
3284 0 3 0.0 0.0 25.5 45.9 0 0 0
3286 0 3 0.0 5.1 25.5 44.199999999999996 0 0 0
3288 0 3 0.0 3.4 25.5 45.9 0 0 0
3321 0 3 0.0 0.0 27.2 44.199999999999996 0 0 0
3322 0 3 0.0 1.7 28.9 44.199999999999996 0 0 0
3323 0 3 0.0 1.7 27.2 45.9 0 0 0
3324 0 3 0.0 0.0 28.9 45.9 0 0 0
3325 0 3 0.0 3.4 27.2 44.199999999999996 0 0 0
3326 0 3 0.0 5.1 28.9 44.199999999999996 0 0 0
3327 0 3 0.0 5.1 27.2 45.9 0 0 0
3328 0 3 0.0 3.4 28.9 45.9 0 0 0
3361 0 3 0.0 0.0 30.599999999999998 44.199999999999996 0 0 0
3363 0 3 0.0 1.7 30.599999999999998 45.9 0 0 0
3365 0 3 0.0 3.4 30.599999999999998 44.199999999999996 0 0 0
3367 0 3 0.0 5.1 30.599999999999998 45.9 0 0 0
4782 0 3 0.0 1.7 25.5 47.6 0 0 0
4784 0 3 0.0 0.0 25.5 49.3 0 0 0
4786 0 3 0.0 5.1 25.5 47.6 0 0 0
4788 0 3 0.0 3.4 25.5 49.3 0 0 0
4821 0 3 0.0 0.0 27.2 47.6 0 0 0
4822 0 3 0.0 1.7 28.9 47.6 0 0 0
4823 0 3 0.0 1.7 27.2 49.3 0 0 0
4824 0 3 0.0 0.0 28.9 49.3 0 0 0
4825 0 3 0.0 3.4 27.2 47.6 0 0 0
4826 0 3 0.0 5.1 28.9 47.6 0 0 0
4827 0 3 0.0 5.1 27.2 49.3 0 0 0
4828 0 3 0.0 3.4 28.9 49.3 0 0 0
4861 0 3 0.0 0.0 30.599999999999998 47.6 0 0 0
4863 0 3 0.0 1.7 30.599999999999998 49.3 0 0 0
4865 0 3 0.0 3.4 30.599999999999998 47.6 0 0 0
4867 0 3 0.0 5.1 30.599999999999998 49.3 0 0 0
3292 0 3 0.0 6.8 25.5 45.9 0 0 0
3329 0 3 0.0 6.8 27.2 44.199999999999996 0 0 0
3332 0 3 0.0 6.8 28.9 45.9 0 0 0
3369 0 3 0.0 6.8 30.599999999999998 44.199999999999996 0 0 0
4792 0 3 0.0 6.8 25.5 49.3 0 0 0
4829 0 3 0.0 6.8 27.2 47.6 0 0 0
4832 0 3 0.0 6.8 28.9 49.3 0 0 0
4869 0 3 0.0 6.8 30.599999999999998 47.6 0 0 0
4839 0 3 0.0 15.299999999999999 27.2 49.3 0 0 0
4877 0 3 0.0 13.6 30.599999999999998 47.6 0 0 0
4840 0 3 0.0 13.6 28.9 49.3 0 0 0
1795 0 3 0.0 11.9 23.8 42.5 0 0 0
1791 0 3 0.0 8.5 23.8 42.5 0 0 0
4879 0 3 0.0 15.299999999999999 30.599999999999998 49.3 0 0 0
1799 0 3 0.0 15.299999999999999 23.8 42.5 0 0 0
3291 0 3 0.0 8.5 23.8 45.9 0 0 0
4791 0 3 0.0 8.5 23.8 49.3 0 0 0
3293 0 3 0.0 10.2 23.8 44.199999999999996 0 0 0
3295 0 3 0.0 11.9 23.8 45.9 0 0 0
3297 0 3 0.0 13.6 23.8 44.199999999999996 0 0 0
4795 0 3 0.0 11.9 23.8 49.3 0 0 0
4793 0 3 0.0 10.2 23.8 47.6 0 0 0
3299 0 3 0.0 15.299999999999999 23.8 45.9 0 0 0
4797 0 3 0.0 13.6 23.8 47.6 0 0 0
4799 0 3 0.0 15.299999999999999 23.8 49.3 0 0 0
1796 0 3 0.0 10.2 25.5 42.5 0 0 0
1831 0 3 0.0 8.5 27.2 42.5 0 0 0
1835 0 3 0.0 11.9 27.2 42.5 0 0 0
1836 0 3 0.0 10.2 28.9 42.5 0 0 0
1871 0 3 0.0 8.5 30.599999999999998 42.5 0 0 0
1875 0 3 0.0 11.9 30.599999999999998 42.5 0 0 0
1800 0 3 0.0 13.6 25.5 42.5 0 0 0
1839 0 3 0.0 15.299999999999999 27.2 42.5 0 0 0
1840 0 3 0.0 13.6 28.9 42.5 0 0 0
1879 0 3 0.0 15.299999999999999 30.599999999999998 42.5 0 0 0
3294 0 3 0.0 11.9 25.5 44.199999999999996 0 0 0
3290 0 3 0.0 8.5 25.5 44.199999999999996 0 0 0
3330 0 3 0.0 8.5 28.9 44.199999999999996 0 0 0
3296 0 3 0.0 10.2 25.5 45.9 0 0 0
3331 0 3 0.0 8.5 27.2 45.9 0 0 0
3333 0 3 0.0 10.2 27.2 44.199999999999996 0 0 0
3336 0 3 0.0 10.2 28.9 45.9 0 0 0
3335 0 3 0.0 11.9 27.2 45.9 0 0 0
3334 0 3 0.0 11.9 28.9 44.199999999999996 0 0 0
3373 0 3 0.0 10.2 30.599999999999998 44.199999999999996 0 0 0
3371 0 3 0.0 8.5 30.599999999999998 45.9 0 0 0
4790 0 3 0.0 8.5 25.5 47.6 0 0 0
3375 0 3 0.0 11.9 30.599999999999998 45.9 0 0 0
4794 0 3 0.0 11.9 25.5 47.6 0 0 0
4796 0 3 0.0 10.2 25.5 49.3 0 0 0
4830 0 3 0.0 8.5 28.9 47.6 0 0 0
4831 0 3 0.0 8.5 27.2 49.3 0 0 0
4833 0 3 0.0 10.2 27.2 47.6 0 0 0
4834 0 3 0.0 11.9 28.9 47.6 0 0 0
4835 0 3 0.0 11.9 27.2 49.3 0 0 0
4836 0 3 0.0 10.2 28.9 49.3 0 0 0
4871 0 3 0.0 8.5 30.599999999999998 49.3 0 0 0
4873 0 3 0.0 10.2 30.599999999999998 47.6 0 0 0
3300 0 3 0.0 13.6 25.5 45.9 0 0 0
3298 0 3 0.0 15.299999999999999 25.5 44.199999999999996 0 0 0
4875 0 3 0.0 11.9 30.599999999999998 49.3 0 0 0
3338 0 3 0.0 15.299999999999999 28.9 44.199999999999996 0 0 0
3337 0 3 0.0 13.6 27.2 44.199999999999996 0 0 0
3339 0 3 0.0 15.299999999999999 27.2 45.9 0 0 0
3377 0 3 0.0 13.6 30.599999999999998 44.199999999999996 0 0 0
3340 0 3 0.0 13.6 28.9 45.9 0 0 0
4798 0 3 0.0 15.299999999999999 25.5 47.6 0 0 0
3379 0 3 0.0 15.299999999999999 30.599999999999998 45.9 0 0 0
4837 0 3 0.0 13.6 27.2 47.6 0 0 0
4800 0 3 0.0 13.6 25.5 49.3 0 0 0
4838 0 3 0.0 15.299999999999999 28.9 47.6 0 0 0
6001 0 3 0.0 0.0 0.0 51.0 0 0 0
6002 0 3 0.0 1.7 1.7 51.0 0 0 0
6003 0 3 0.0 1.7 0.0 52.699999999999996 0 0 0
6004 0 3 0.0 0.0 1.7 52.699999999999996 0 0 0
6005 0 3 0.0 3.4 0.0 51.0 0 0 0
6006 0 3 0.0 5.1 1.7 51.0 0 0 0
6007 0 3 0.0 5.1 0.0 52.699999999999996 0 0 0
6008 0 3 0.0 3.4 1.7 52.699999999999996 0 0 0
6041 0 3 0.0 0.0 3.4 51.0 0 0 0
6042 0 3 0.0 1.7 5.1 51.0 0 0 0
6043 0 3 0.0 1.7 3.4 52.699999999999996 0 0 0
6044 0 3 0.0 0.0 5.1 52.699999999999996 0 0 0
6045 0 3 0.0 3.4 3.4 51.0 0 0 0
6046 0 3 0.0 5.1 5.1 51.0 0 0 0
6047 0 3 0.0 5.1 3.4 52.699999999999996 0 0 0
6048 0 3 0.0 3.4 5.1 52.699999999999996 0 0 0
7501 0 3 0.0 0.0 0.0 54.4 0 0 0
7502 0 3 0.0 1.7 1.7 54.4 0 0 0
7503 0 3 0.0 1.7 0.0 56.1 0 0 0
7504 0 3 0.0 0.0 1.7 56.1 0 0 0
7505 0 3 0.0 3.4 0.0 54.4 0 0 0
7506 0 3 0.0 5.1 1.7 54.4 0 0 0
7507 0 3 0.0 5.1 0.0 56.1 0 0 0
7508 0 3 0.0 3.4 1.7 56.1 0 0 0
7541 0 3 0.0 0.0 3.4 54.4 0 0 0
7542 0 3 0.0 1.7 5.1 54.4 0 0 0
7543 0 3 0.0 1.7 3.4 56.1 0 0 0
7544 0 3 0.0 0.0 5.1 56.1 0 0 0
7545 0 3 0.0 3.4 3.4 54.4 0 0 0
7546 0 3 0.0 5.1 5.1 54.4 0 0 0
7547 0 3 0.0 5.1 3.4 56.1 0 0 0
7548 0 3 0.0 3.4 5.1 56.1 0 0 0
6009 0 3 0.0 6.8 0.0 51.0 0 0 0
6012 0 3 0.0 6.8 1.7 52.699999999999996 0 0 0
6049 0 3 0.0 6.8 3.4 51.0 0 0 0
6052 0 3 0.0 6.8 5.1 52.699999999999996 0 0 0
7509 0 3 0.0 6.8 0.0 54.4 0 0 0
7512 0 3 0.0 6.8 1.7 56.1 0 0 0
7549 0 3 0.0 6.8 3.4 54.4 0 0 0
7552 0 3 0.0 6.8 5.1 56.1 0 0 0
9001 0 3 0.0 0.0 0.0 57.8 0 0 0
9002 0 3 0.0 1.7 1.7 57.8 0 0 0
9005 0 3 0.0 3.4 0.0 57.8 0 0 0
9006 0 3 0.0 5.1 1.7 57.8 0 0 0
9041 0 3 0.0 0.0 3.4 57.8 0 0 0
9042 0 3 0.0 1.7 5.1 57.8 0 0 0
9045 0 3 0.0 3.4 3.4 57.8 0 0 0
9046 0 3 0.0 5.1 5.1 57.8 0 0 0
9009 0 3 0.0 6.8 0.0 57.8 0 0 0
9049 0 3 0.0 6.8 3.4 57.8 0 0 0
6081 0 3 0.0 0.0 6.8 51.0 0 0 0
6083 0 3 0.0 1.7 6.8 52.699999999999996 0 0 0
6085 0 3 0.0 3.4 6.8 51.0 0 0 0
6087 0 3 0.0 5.1 6.8 52.699999999999996 0 0 0
7581 0 3 0.0 0.0 6.8 54.4 0 0 0
7583 0 3 0.0 1.7 6.8 56.1 0 0 0
7585 0 3 0.0 3.4 6.8 54.4 0 0 0
7587 0 3 0.0 5.1 6.8 56.1 0 0 0
6089 0 3 0.0 6.8 6.8 51.0 0 0 0
7589 0 3 0.0 6.8 6.8 54.4 0 0 0
9081 0 3 0.0 0.0 6.8 57.8 0 0 0
9085 0 3 0.0 3.4 6.8 57.8 0 0 0
9089 0 3 0.0 6.8 6.8 57.8 0 0 0
6010 0 3 0.0 8.5 1.7 51.0 0 0 0
6011 0 3 0.0 8.5 0.0 52.699999999999996 0 0 0
6013 0 3 0.0 10.2 0.0 51.0 0 0 0
6014 0 3 0.0 11.9 1.7 51.0 0 0 0
6015 0 3 0.0 11.9 0.0 52.699999999999996 0 0 0
6016 0 3 0.0 10.2 1.7 52.699999999999996 0 0 0
6050 0 3 0.0 8.5 5.1 51.0 0 0 0
6051 0 3 0.0 8.5 3.4 52.699999999999996 0 0 0
6053 0 3 0.0 10.2 3.4 51.0 0 0 0
6054 0 3 0.0 11.9 5.1 51.0 0 0 0
6055 0 3 0.0 11.9 3.4 52.699999999999996 0 0 0
6056 0 3 0.0 10.2 5.1 52.699999999999996 0 0 0
7510 0 3 0.0 8.5 1.7 54.4 0 0 0
7511 0 3 0.0 8.5 0.0 56.1 0 0 0
7513 0 3 0.0 10.2 0.0 54.4 0 0 0
7514 0 3 0.0 11.9 1.7 54.4 0 0 0
7515 0 3 0.0 11.9 0.0 56.1 0 0 0
7516 0 3 0.0 10.2 1.7 56.1 0 0 0
7550 0 3 0.0 8.5 5.1 54.4 0 0 0
7551 0 3 0.0 8.5 3.4 56.1 0 0 0
7553 0 3 0.0 10.2 3.4 54.4 0 0 0
7554 0 3 0.0 11.9 5.1 54.4 0 0 0
7555 0 3 0.0 11.9 3.4 56.1 0 0 0
7556 0 3 0.0 10.2 5.1 56.1 0 0 0
6017 0 3 0.0 13.6 0.0 51.0 0 0 0
6018 0 3 0.0 15.299999999999999 1.7 51.0 0 0 0
6019 0 3 0.0 15.299999999999999 0.0 52.699999999999996 0 0 0
6020 0 3 0.0 13.6 1.7 52.699999999999996 0 0 0
6057 0 3 0.0 13.6 3.4 51.0 0 0 0
6058 0 3 0.0 15.299999999999999 5.1 51.0 0 0 0
6059 0 3 0.0 15.299999999999999 3.4 52.699999999999996 0 0 0
6060 0 3 0.0 13.6 5.1 52.699999999999996 0 0 0
7517 0 3 0.0 13.6 0.0 54.4 0 0 0
7518 0 3 0.0 15.299999999999999 1.7 54.4 0 0 0
7519 0 3 0.0 15.299999999999999 0.0 56.1 0 0 0
7520 0 3 0.0 13.6 1.7 56.1 0 0 0
7557 0 3 0.0 13.6 3.4 54.4 0 0 0
7558 0 3 0.0 15.299999999999999 5.1 54.4 0 0 0
7559 0 3 0.0 15.299999999999999 3.4 56.1 0 0 0
7560 0 3 0.0 13.6 5.1 56.1 0 0 0
9010 0 3 0.0 8.5 1.7 57.8 0 0 0
9013 0 3 0.0 10.2 0.0 57.8 0 0 0
9014 0 3 0.0 11.9 1.7 57.8 0 0 0
9050 0 3 0.0 8.5 5.1 57.8 0 0 0
9053 0 3 0.0 10.2 3.4 57.8 0 0 0
9054 0 3 0.0 11.9 5.1 57.8 0 0 0
9017 0 3 0.0 13.6 0.0 57.8 0 0 0
9018 0 3 0.0 15.299999999999999 1.7 57.8 0 0 0
9057 0 3 0.0 13.6 3.4 57.8 0 0 0
9058 0 3 0.0 15.299999999999999 5.1 57.8 0 0 0
6091 0 3 0.0 8.5 6.8 52.699999999999996 0 0 0
6093 0 3 0.0 10.2 6.8 51.0 0 0 0
6095 0 3 0.0 11.9 6.8 52.699999999999996 0 0 0
7591 0 3 0.0 8.5 6.8 56.1 0 0 0
7593 0 3 0.0 10.2 6.8 54.4 0 0 0
7595 0 3 0.0 11.9 6.8 56.1 0 0 0
6097 0 3 0.0 13.6 6.8 51.0 0 0 0
6099 0 3 0.0 15.299999999999999 6.8 52.699999999999996 0 0 0
7597 0 3 0.0 13.6 6.8 54.4 0 0 0
7599 0 3 0.0 15.299999999999999 6.8 56.1 0 0 0
9093 0 3 0.0 10.2 6.8 57.8 0 0 0
9097 0 3 0.0 13.6 6.8 57.8 0 0 0
6082 0 3 0.0 1.7 8.5 51.0 0 0 0
6084 0 3 0.0 0.0 8.5 52.699999999999996 0 0 0
6086 0 3 0.0 5.1 8.5 51.0 0 0 0
6088 0 3 0.0 3.4 8.5 52.699999999999996 0 0 0
6121 0 3 0.0 0.0 10.2 51.0 0 0 0
6122 0 3 0.0 1.7 11.9 51.0 0 0 0
6123 0 3 0.0 1.7 10.2 52.699999999999996 0 0 0
6124 0 3 0.0 0.0 11.9 52.699999999999996 0 0 0
6125 0 3 0.0 3.4 10.2 51.0 0 0 0
6126 0 3 0.0 5.1 11.9 51.0 0 0 0
6127 0 3 0.0 5.1 10.2 52.699999999999996 0 0 0
6128 0 3 0.0 3.4 11.9 52.699999999999996 0 0 0
7582 0 3 0.0 1.7 8.5 54.4 0 0 0
7584 0 3 0.0 0.0 8.5 56.1 0 0 0
7586 0 3 0.0 5.1 8.5 54.4 0 0 0
7588 0 3 0.0 3.4 8.5 56.1 0 0 0
7621 0 3 0.0 0.0 10.2 54.4 0 0 0
7622 0 3 0.0 1.7 11.9 54.4 0 0 0
7623 0 3 0.0 1.7 10.2 56.1 0 0 0
7624 0 3 0.0 0.0 11.9 56.1 0 0 0
7625 0 3 0.0 3.4 10.2 54.4 0 0 0
7626 0 3 0.0 5.1 11.9 54.4 0 0 0
7627 0 3 0.0 5.1 10.2 56.1 0 0 0
7628 0 3 0.0 3.4 11.9 56.1 0 0 0
6092 0 3 0.0 6.8 8.5 52.699999999999996 0 0 0
6129 0 3 0.0 6.8 10.2 51.0 0 0 0
6132 0 3 0.0 6.8 11.9 52.699999999999996 0 0 0
7592 0 3 0.0 6.8 8.5 56.1 0 0 0
7629 0 3 0.0 6.8 10.2 54.4 0 0 0
7632 0 3 0.0 6.8 11.9 56.1 0 0 0
9082 0 3 0.0 1.7 8.5 57.8 0 0 0
9086 0 3 0.0 5.1 8.5 57.8 0 0 0
9121 0 3 0.0 0.0 10.2 57.8 0 0 0
9122 0 3 0.0 1.7 11.9 57.8 0 0 0
9125 0 3 0.0 3.4 10.2 57.8 0 0 0
9126 0 3 0.0 5.1 11.9 57.8 0 0 0
9129 0 3 0.0 6.8 10.2 57.8 0 0 0
6161 0 3 0.0 0.0 13.6 51.0 0 0 0
6162 0 3 0.0 1.7 15.299999999999999 51.0 0 0 0
6163 0 3 0.0 1.7 13.6 52.699999999999996 0 0 0
6164 0 3 0.0 0.0 15.299999999999999 52.699999999999996 0 0 0
6165 0 3 0.0 3.4 13.6 51.0 0 0 0
6166 0 3 0.0 5.1 15.299999999999999 51.0 0 0 0
6167 0 3 0.0 5.1 13.6 52.699999999999996 0 0 0
6168 0 3 0.0 3.4 15.299999999999999 52.699999999999996 0 0 0
7661 0 3 0.0 0.0 13.6 54.4 0 0 0
7662 0 3 0.0 1.7 15.299999999999999 54.4 0 0 0
7663 0 3 0.0 1.7 13.6 56.1 0 0 0
7664 0 3 0.0 0.0 15.299999999999999 56.1 0 0 0
7665 0 3 0.0 3.4 13.6 54.4 0 0 0
7666 0 3 0.0 5.1 15.299999999999999 54.4 0 0 0
7667 0 3 0.0 5.1 13.6 56.1 0 0 0
7668 0 3 0.0 3.4 15.299999999999999 56.1 0 0 0
6169 0 3 0.0 6.8 13.6 51.0 0 0 0
6172 0 3 0.0 6.8 15.299999999999999 52.699999999999996 0 0 0
7669 0 3 0.0 6.8 13.6 54.4 0 0 0
7672 0 3 0.0 6.8 15.299999999999999 56.1 0 0 0
9161 0 3 0.0 0.0 13.6 57.8 0 0 0
9162 0 3 0.0 1.7 15.299999999999999 57.8 0 0 0
9165 0 3 0.0 3.4 13.6 57.8 0 0 0
9166 0 3 0.0 5.1 15.299999999999999 57.8 0 0 0
9169 0 3 0.0 6.8 13.6 57.8 0 0 0
6090 0 3 0.0 8.5 8.5 51.0 0 0 0
6094 0 3 0.0 11.9 8.5 51.0 0 0 0
6096 0 3 0.0 10.2 8.5 52.699999999999996 0 0 0
6130 0 3 0.0 8.5 11.9 51.0 0 0 0
6131 0 3 0.0 8.5 10.2 52.699999999999996 0 0 0
6133 0 3 0.0 10.2 10.2 51.0 0 0 0
6134 0 3 0.0 11.9 11.9 51.0 0 0 0
6135 0 3 0.0 11.9 10.2 52.699999999999996 0 0 0
6136 0 3 0.0 10.2 11.9 52.699999999999996 0 0 0
7590 0 3 0.0 8.5 8.5 54.4 0 0 0
7594 0 3 0.0 11.9 8.5 54.4 0 0 0
7596 0 3 0.0 10.2 8.5 56.1 0 0 0
7630 0 3 0.0 8.5 11.9 54.4 0 0 0
7631 0 3 0.0 8.5 10.2 56.1 0 0 0
7633 0 3 0.0 10.2 10.2 54.4 0 0 0
7634 0 3 0.0 11.9 11.9 54.4 0 0 0
7635 0 3 0.0 11.9 10.2 56.1 0 0 0
7636 0 3 0.0 10.2 11.9 56.1 0 0 0
6098 0 3 0.0 15.299999999999999 8.5 51.0 0 0 0
6100 0 3 0.0 13.6 8.5 52.699999999999996 0 0 0
6137 0 3 0.0 13.6 10.2 51.0 0 0 0
6138 0 3 0.0 15.299999999999999 11.9 51.0 0 0 0
6139 0 3 0.0 15.299999999999999 10.2 52.699999999999996 0 0 0
6140 0 3 0.0 13.6 11.9 52.699999999999996 0 0 0
7598 0 3 0.0 15.299999999999999 8.5 54.4 0 0 0
7600 0 3 0.0 13.6 8.5 56.1 0 0 0
7637 0 3 0.0 13.6 10.2 54.4 0 0 0
7638 0 3 0.0 15.299999999999999 11.9 54.4 0 0 0
7639 0 3 0.0 15.299999999999999 10.2 56.1 0 0 0
7640 0 3 0.0 13.6 11.9 56.1 0 0 0
9090 0 3 0.0 8.5 8.5 57.8 0 0 0
9094 0 3 0.0 11.9 8.5 57.8 0 0 0
9130 0 3 0.0 8.5 11.9 57.8 0 0 0
9133 0 3 0.0 10.2 10.2 57.8 0 0 0
9134 0 3 0.0 11.9 11.9 57.8 0 0 0
9098 0 3 0.0 15.299999999999999 8.5 57.8 0 0 0
9137 0 3 0.0 13.6 10.2 57.8 0 0 0
9138 0 3 0.0 15.299999999999999 11.9 57.8 0 0 0
6170 0 3 0.0 8.5 15.299999999999999 51.0 0 0 0
6171 0 3 0.0 8.5 13.6 52.699999999999996 0 0 0
6173 0 3 0.0 10.2 13.6 51.0 0 0 0
6174 0 3 0.0 11.9 15.299999999999999 51.0 0 0 0
6175 0 3 0.0 11.9 13.6 52.699999999999996 0 0 0
6176 0 3 0.0 10.2 15.299999999999999 52.699999999999996 0 0 0
7670 0 3 0.0 8.5 15.299999999999999 54.4 0 0 0
7671 0 3 0.0 8.5 13.6 56.1 0 0 0
7673 0 3 0.0 10.2 13.6 54.4 0 0 0
7674 0 3 0.0 11.9 15.299999999999999 54.4 0 0 0
7675 0 3 0.0 11.9 13.6 56.1 0 0 0
7676 0 3 0.0 10.2 15.299999999999999 56.1 0 0 0
6177 0 3 0.0 13.6 13.6 51.0 0 0 0
6178 0 3 0.0 15.299999999999999 15.299999999999999 51.0 0 0 0
6179 0 3 0.0 15.299999999999999 13.6 52.699999999999996 0 0 0
6180 0 3 0.0 13.6 15.299999999999999 52.699999999999996 0 0 0
7677 0 3 0.0 13.6 13.6 54.4 0 0 0
7678 0 3 0.0 15.299999999999999 15.299999999999999 54.4 0 0 0
7679 0 3 0.0 15.299999999999999 13.6 56.1 0 0 0
7680 0 3 0.0 13.6 15.299999999999999 56.1 0 0 0
9170 0 3 0.0 8.5 15.299999999999999 57.8 0 0 0
9173 0 3 0.0 10.2 13.6 57.8 0 0 0
9174 0 3 0.0 11.9 15.299999999999999 57.8 0 0 0
9177 0 3 0.0 13.6 13.6 57.8 0 0 0
9178 0 3 0.0 15.299999999999999 15.299999999999999 57.8 0 0 0
6201 0 3 0.0 0.0 17.0 51.0 0 0 0
6202 0 3 0.0 1.7 18.7 51.0 0 0 0
6203 0 3 0.0 1.7 17.0 52.699999999999996 0 0 0
6204 0 3 0.0 0.0 18.7 52.699999999999996 0 0 0
6205 0 3 0.0 3.4 17.0 51.0 0 0 0
6206 0 3 0.0 5.1 18.7 51.0 0 0 0
6207 0 3 0.0 5.1 17.0 52.699999999999996 0 0 0
6208 0 3 0.0 3.4 18.7 52.699999999999996 0 0 0
7701 0 3 0.0 0.0 17.0 54.4 0 0 0
7702 0 3 0.0 1.7 18.7 54.4 0 0 0
7703 0 3 0.0 1.7 17.0 56.1 0 0 0
7704 0 3 0.0 0.0 18.7 56.1 0 0 0
7705 0 3 0.0 3.4 17.0 54.4 0 0 0
7706 0 3 0.0 5.1 18.7 54.4 0 0 0
7707 0 3 0.0 5.1 17.0 56.1 0 0 0
7708 0 3 0.0 3.4 18.7 56.1 0 0 0
6209 0 3 0.0 6.8 17.0 51.0 0 0 0
6212 0 3 0.0 6.8 18.7 52.699999999999996 0 0 0
7709 0 3 0.0 6.8 17.0 54.4 0 0 0
7712 0 3 0.0 6.8 18.7 56.1 0 0 0
9201 0 3 0.0 0.0 17.0 57.8 0 0 0
9202 0 3 0.0 1.7 18.7 57.8 0 0 0
9205 0 3 0.0 3.4 17.0 57.8 0 0 0
9206 0 3 0.0 5.1 18.7 57.8 0 0 0
9209 0 3 0.0 6.8 17.0 57.8 0 0 0
6241 0 3 0.0 0.0 20.4 51.0 0 0 0
6242 0 3 0.0 1.7 22.099999999999998 51.0 0 0 0
6243 0 3 0.0 1.7 20.4 52.699999999999996 0 0 0
6244 0 3 0.0 0.0 22.099999999999998 52.699999999999996 0 0 0
6245 0 3 0.0 3.4 20.4 51.0 0 0 0
6246 0 3 0.0 5.1 22.099999999999998 51.0 0 0 0
6247 0 3 0.0 5.1 20.4 52.699999999999996 0 0 0
6248 0 3 0.0 3.4 22.099999999999998 52.699999999999996 0 0 0
7741 0 3 0.0 0.0 20.4 54.4 0 0 0
7742 0 3 0.0 1.7 22.099999999999998 54.4 0 0 0
7743 0 3 0.0 1.7 20.4 56.1 0 0 0
7744 0 3 0.0 0.0 22.099999999999998 56.1 0 0 0
7745 0 3 0.0 3.4 20.4 54.4 0 0 0
7746 0 3 0.0 5.1 22.099999999999998 54.4 0 0 0
7747 0 3 0.0 5.1 20.4 56.1 0 0 0
7748 0 3 0.0 3.4 22.099999999999998 56.1 0 0 0
6249 0 3 0.0 6.8 20.4 51.0 0 0 0
6252 0 3 0.0 6.8 22.099999999999998 52.699999999999996 0 0 0
7749 0 3 0.0 6.8 20.4 54.4 0 0 0
7752 0 3 0.0 6.8 22.099999999999998 56.1 0 0 0
9241 0 3 0.0 0.0 20.4 57.8 0 0 0
9242 0 3 0.0 1.7 22.099999999999998 57.8 0 0 0
9245 0 3 0.0 3.4 20.4 57.8 0 0 0
9246 0 3 0.0 5.1 22.099999999999998 57.8 0 0 0
9249 0 3 0.0 6.8 20.4 57.8 0 0 0
6210 0 3 0.0 8.5 18.7 51.0 0 0 0
6211 0 3 0.0 8.5 17.0 52.699999999999996 0 0 0
6213 0 3 0.0 10.2 17.0 51.0 0 0 0
6214 0 3 0.0 11.9 18.7 51.0 0 0 0
6215 0 3 0.0 11.9 17.0 52.699999999999996 0 0 0
6216 0 3 0.0 10.2 18.7 52.699999999999996 0 0 0
7710 0 3 0.0 8.5 18.7 54.4 0 0 0
7711 0 3 0.0 8.5 17.0 56.1 0 0 0
7713 0 3 0.0 10.2 17.0 54.4 0 0 0
7714 0 3 0.0 11.9 18.7 54.4 0 0 0
7715 0 3 0.0 11.9 17.0 56.1 0 0 0
7716 0 3 0.0 10.2 18.7 56.1 0 0 0
6217 0 3 0.0 13.6 17.0 51.0 0 0 0
6218 0 3 0.0 15.299999999999999 18.7 51.0 0 0 0
6219 0 3 0.0 15.299999999999999 17.0 52.699999999999996 0 0 0
6220 0 3 0.0 13.6 18.7 52.699999999999996 0 0 0
7717 0 3 0.0 13.6 17.0 54.4 0 0 0
7718 0 3 0.0 15.299999999999999 18.7 54.4 0 0 0
7719 0 3 0.0 15.299999999999999 17.0 56.1 0 0 0
7720 0 3 0.0 13.6 18.7 56.1 0 0 0
9210 0 3 0.0 8.5 18.7 57.8 0 0 0
9213 0 3 0.0 10.2 17.0 57.8 0 0 0
9214 0 3 0.0 11.9 18.7 57.8 0 0 0
9217 0 3 0.0 13.6 17.0 57.8 0 0 0
9218 0 3 0.0 15.299999999999999 18.7 57.8 0 0 0
6250 0 3 0.0 8.5 22.099999999999998 51.0 0 0 0
6251 0 3 0.0 8.5 20.4 52.699999999999996 0 0 0
6253 0 3 0.0 10.2 20.4 51.0 0 0 0
6254 0 3 0.0 11.9 22.099999999999998 51.0 0 0 0
6255 0 3 0.0 11.9 20.4 52.699999999999996 0 0 0
6256 0 3 0.0 10.2 22.099999999999998 52.699999999999996 0 0 0
7750 0 3 0.0 8.5 22.099999999999998 54.4 0 0 0
7751 0 3 0.0 8.5 20.4 56.1 0 0 0
7753 0 3 0.0 10.2 20.4 54.4 0 0 0
7754 0 3 0.0 11.9 22.099999999999998 54.4 0 0 0
7755 0 3 0.0 11.9 20.4 56.1 0 0 0
7756 0 3 0.0 10.2 22.099999999999998 56.1 0 0 0
6257 0 3 0.0 13.6 20.4 51.0 0 0 0
6258 0 3 0.0 15.299999999999999 22.099999999999998 51.0 0 0 0
6259 0 3 0.0 15.299999999999999 20.4 52.699999999999996 0 0 0
6260 0 3 0.0 13.6 22.099999999999998 52.699999999999996 0 0 0
7757 0 3 0.0 13.6 20.4 54.4 0 0 0
7758 0 3 0.0 15.299999999999999 22.099999999999998 54.4 0 0 0
7759 0 3 0.0 15.299999999999999 20.4 56.1 0 0 0
7760 0 3 0.0 13.6 22.099999999999998 56.1 0 0 0
9250 0 3 0.0 8.5 22.099999999999998 57.8 0 0 0
9253 0 3 0.0 10.2 20.4 57.8 0 0 0
9254 0 3 0.0 11.9 22.099999999999998 57.8 0 0 0
9257 0 3 0.0 13.6 20.4 57.8 0 0 0
9258 0 3 0.0 15.299999999999999 22.099999999999998 57.8 0 0 0
6281 0 3 0.0 0.0 23.8 51.0 0 0 0
6283 0 3 0.0 1.7 23.8 52.699999999999996 0 0 0
6285 0 3 0.0 3.4 23.8 51.0 0 0 0
6287 0 3 0.0 5.1 23.8 52.699999999999996 0 0 0
7781 0 3 0.0 0.0 23.8 54.4 0 0 0
7783 0 3 0.0 1.7 23.8 56.1 0 0 0
7785 0 3 0.0 3.4 23.8 54.4 0 0 0
7787 0 3 0.0 5.1 23.8 56.1 0 0 0
6289 0 3 0.0 6.8 23.8 51.0 0 0 0
7789 0 3 0.0 6.8 23.8 54.4 0 0 0
9281 0 3 0.0 0.0 23.8 57.8 0 0 0
9285 0 3 0.0 3.4 23.8 57.8 0 0 0
9289 0 3 0.0 6.8 23.8 57.8 0 0 0
6282 0 3 0.0 1.7 25.5 51.0 0 0 0
6284 0 3 0.0 0.0 25.5 52.699999999999996 0 0 0
6286 0 3 0.0 5.1 25.5 51.0 0 0 0
6288 0 3 0.0 3.4 25.5 52.699999999999996 0 0 0
6321 0 3 0.0 0.0 27.2 51.0 0 0 0
6322 0 3 0.0 1.7 28.9 51.0 0 0 0
6323 0 3 0.0 1.7 27.2 52.699999999999996 0 0 0
6324 0 3 0.0 0.0 28.9 52.699999999999996 0 0 0
6325 0 3 0.0 3.4 27.2 51.0 0 0 0
6326 0 3 0.0 5.1 28.9 51.0 0 0 0
6327 0 3 0.0 5.1 27.2 52.699999999999996 0 0 0
6328 0 3 0.0 3.4 28.9 52.699999999999996 0 0 0
6361 0 3 0.0 0.0 30.599999999999998 51.0 0 0 0
6363 0 3 0.0 1.7 30.599999999999998 52.699999999999996 0 0 0
6365 0 3 0.0 3.4 30.599999999999998 51.0 0 0 0
6367 0 3 0.0 5.1 30.599999999999998 52.699999999999996 0 0 0
7782 0 3 0.0 1.7 25.5 54.4 0 0 0
7784 0 3 0.0 0.0 25.5 56.1 0 0 0
7786 0 3 0.0 5.1 25.5 54.4 0 0 0
7788 0 3 0.0 3.4 25.5 56.1 0 0 0
7821 0 3 0.0 0.0 27.2 54.4 0 0 0
7822 0 3 0.0 1.7 28.9 54.4 0 0 0
7823 0 3 0.0 1.7 27.2 56.1 0 0 0
7824 0 3 0.0 0.0 28.9 56.1 0 0 0
7825 0 3 0.0 3.4 27.2 54.4 0 0 0
7826 0 3 0.0 5.1 28.9 54.4 0 0 0
7827 0 3 0.0 5.1 27.2 56.1 0 0 0
7828 0 3 0.0 3.4 28.9 56.1 0 0 0
7861 0 3 0.0 0.0 30.599999999999998 54.4 0 0 0
7863 0 3 0.0 1.7 30.599999999999998 56.1 0 0 0
7865 0 3 0.0 3.4 30.599999999999998 54.4 0 0 0
7867 0 3 0.0 5.1 30.599999999999998 56.1 0 0 0
6292 0 3 0.0 6.8 25.5 52.699999999999996 0 0 0
6329 0 3 0.0 6.8 27.2 51.0 0 0 0
6332 0 3 0.0 6.8 28.9 52.699999999999996 0 0 0
6369 0 3 0.0 6.8 30.599999999999998 51.0 0 0 0
7792 0 3 0.0 6.8 25.5 56.1 0 0 0
7829 0 3 0.0 6.8 27.2 54.4 0 0 0
7832 0 3 0.0 6.8 28.9 56.1 0 0 0
7869 0 3 0.0 6.8 30.599999999999998 54.4 0 0 0
9282 0 3 0.0 1.7 25.5 57.8 0 0 0
9286 0 3 0.0 5.1 25.5 57.8 0 0 0
9321 0 3 0.0 0.0 27.2 57.8 0 0 0
9322 0 3 0.0 1.7 28.9 57.8 0 0 0
9325 0 3 0.0 3.4 27.2 57.8 0 0 0
9326 0 3 0.0 5.1 28.9 57.8 0 0 0
9361 0 3 0.0 0.0 30.599999999999998 57.8 0 0 0
9365 0 3 0.0 3.4 30.599999999999998 57.8 0 0 0
9329 0 3 0.0 6.8 27.2 57.8 0 0 0
9369 0 3 0.0 6.8 30.599999999999998 57.8 0 0 0
6291 0 3 0.0 8.5 23.8 52.699999999999996 0 0 0
6293 0 3 0.0 10.2 23.8 51.0 0 0 0
6295 0 3 0.0 11.9 23.8 52.699999999999996 0 0 0
7791 0 3 0.0 8.5 23.8 56.1 0 0 0
7793 0 3 0.0 10.2 23.8 54.4 0 0 0
7795 0 3 0.0 11.9 23.8 56.1 0 0 0
6297 0 3 0.0 13.6 23.8 51.0 0 0 0
6299 0 3 0.0 15.299999999999999 23.8 52.699999999999996 0 0 0
7797 0 3 0.0 13.6 23.8 54.4 0 0 0
7799 0 3 0.0 15.299999999999999 23.8 56.1 0 0 0
9293 0 3 0.0 10.2 23.8 57.8 0 0 0
9297 0 3 0.0 13.6 23.8 57.8 0 0 0
6290 0 3 0.0 8.5 25.5 51.0 0 0 0
6294 0 3 0.0 11.9 25.5 51.0 0 0 0
6296 0 3 0.0 10.2 25.5 52.699999999999996 0 0 0
6330 0 3 0.0 8.5 28.9 51.0 0 0 0
6331 0 3 0.0 8.5 27.2 52.699999999999996 0 0 0
6333 0 3 0.0 10.2 27.2 51.0 0 0 0
6334 0 3 0.0 11.9 28.9 51.0 0 0 0
6335 0 3 0.0 11.9 27.2 52.699999999999996 0 0 0
6336 0 3 0.0 10.2 28.9 52.699999999999996 0 0 0
6371 0 3 0.0 8.5 30.599999999999998 52.699999999999996 0 0 0
6373 0 3 0.0 10.2 30.599999999999998 51.0 0 0 0
6375 0 3 0.0 11.9 30.599999999999998 52.699999999999996 0 0 0
7790 0 3 0.0 8.5 25.5 54.4 0 0 0
7794 0 3 0.0 11.9 25.5 54.4 0 0 0
7796 0 3 0.0 10.2 25.5 56.1 0 0 0
7830 0 3 0.0 8.5 28.9 54.4 0 0 0
7831 0 3 0.0 8.5 27.2 56.1 0 0 0
7833 0 3 0.0 10.2 27.2 54.4 0 0 0
7834 0 3 0.0 11.9 28.9 54.4 0 0 0
7835 0 3 0.0 11.9 27.2 56.1 0 0 0
7836 0 3 0.0 10.2 28.9 56.1 0 0 0
7871 0 3 0.0 8.5 30.599999999999998 56.1 0 0 0
7873 0 3 0.0 10.2 30.599999999999998 54.4 0 0 0
7875 0 3 0.0 11.9 30.599999999999998 56.1 0 0 0
6298 0 3 0.0 15.299999999999999 25.5 51.0 0 0 0
6300 0 3 0.0 13.6 25.5 52.699999999999996 0 0 0
6337 0 3 0.0 13.6 27.2 51.0 0 0 0
6338 0 3 0.0 15.299999999999999 28.9 51.0 0 0 0
6339 0 3 0.0 15.299999999999999 27.2 52.699999999999996 0 0 0
6340 0 3 0.0 13.6 28.9 52.699999999999996 0 0 0
6377 0 3 0.0 13.6 30.599999999999998 51.0 0 0 0
6379 0 3 0.0 15.299999999999999 30.599999999999998 52.699999999999996 0 0 0
7798 0 3 0.0 15.299999999999999 25.5 54.4 0 0 0
7800 0 3 0.0 13.6 25.5 56.1 0 0 0
7837 0 3 0.0 13.6 27.2 54.4 0 0 0
7838 0 3 0.0 15.299999999999999 28.9 54.4 0 0 0
7839 0 3 0.0 15.299999999999999 27.2 56.1 0 0 0
7840 0 3 0.0 13.6 28.9 56.1 0 0 0
7877 0 3 0.0 13.6 30.599999999999998 54.4 0 0 0
7879 0 3 0.0 15.299999999999999 30.599999999999998 56.1 0 0 0
9290 0 3 0.0 8.5 25.5 57.8 0 0 0
9294 0 3 0.0 11.9 25.5 57.8 0 0 0
9330 0 3 0.0 8.5 28.9 57.8 0 0 0
9333 0 3 0.0 10.2 27.2 57.8 0 0 0
9334 0 3 0.0 11.9 28.9 57.8 0 0 0
9373 0 3 0.0 10.2 30.599999999999998 57.8 0 0 0
9298 0 3 0.0 15.299999999999999 25.5 57.8 0 0 0
9337 0 3 0.0 13.6 27.2 57.8 0 0 0
9338 0 3 0.0 15.299999999999999 28.9 57.8 0 0 0
9377 0 3 0.0 13.6 30.599999999999998 57.8 0 0 0
9003 0 3 0.0 1.7 0.0 59.5 0 0 0
9004 0 3 0.0 0.0 1.7 59.5 0 0 0
9007 0 3 0.0 5.1 0.0 59.5 0 0 0
9008 0 3 0.0 3.4 1.7 59.5 0 0 0
9043 0 3 0.0 1.7 3.4 59.5 0 0 0
9044 0 3 0.0 0.0 5.1 59.5 0 0 0
9047 0 3 0.0 5.1 3.4 59.5 0 0 0
9048 0 3 0.0 3.4 5.1 59.5 0 0 0
10501 0 3 0.0 0.0 0.0 61.199999999999996 0 0 0
10502 0 3 0.0 1.7 1.7 61.199999999999996 0 0 0
10503 0 3 0.0 3.4 0.0 61.199999999999996 0 0 0
10504 0 3 0.0 5.1 1.7 61.199999999999996 0 0 0
10521 0 3 0.0 0.0 3.4 61.199999999999996 0 0 0
10522 0 3 0.0 1.7 5.1 61.199999999999996 0 0 0
10523 0 3 0.0 3.4 3.4 61.199999999999996 0 0 0
10524 0 3 0.0 5.1 5.1 61.199999999999996 0 0 0
9012 0 3 0.0 6.8 1.7 59.5 0 0 0
9052 0 3 0.0 6.8 5.1 59.5 0 0 0
10505 0 3 0.0 6.8 0.0 61.199999999999996 0 0 0
10525 0 3 0.0 6.8 3.4 61.199999999999996 0 0 0
9083 0 3 0.0 1.7 6.8 59.5 0 0 0
9087 0 3 0.0 5.1 6.8 59.5 0 0 0
10541 0 3 0.0 0.0 6.8 61.199999999999996 0 0 0
10543 0 3 0.0 3.4 6.8 61.199999999999996 0 0 0
10545 0 3 0.0 6.8 6.8 61.199999999999996 0 0 0
13188 646 1 0.5564 3.994362491827658 6.842424999588464 64.56242530342845 0 0 0
13186 646 2 -1.1128 4.353012720174043 5.9100372859783095 64.51741712481878 0 0 0
13187 646 1 0.5564 5.315326973866155 5.935782963545023 64.24669822770524 0 0 0
19979 2910 1 0.5564 2.5241966809105945 2.4041922776393814 65.3131996134342 0 0 0
11963 238 1 0.5564 4.442254570996866 4.790550752272445 65.84410370128612 0 0 0
11962 238 2 -1.1128 4.438997661436113 4.520574214452575 66.806965151166 0 0 0
19978 2910 2 -1.1128 2.889236924982773 1.7554512464898502 64.64545657471501 0 0 0
18441 2397 1 0.5564 0.5287808477555134 2.0201979878623155 64.46826718517526 0 0 0
19240 2664 2 -1.1128 5.453550028413093 2.5410539277924316 64.14905791406704 0 0 0
19980 2910 1 0.5564 3.8556161270661917 1.95381932486994 64.48186754814057 0 0 0
15868 1540 2 -1.1128 2.0987651825546587 3.452359077135225 66.38100714216264 0 0 0
11330 27 1 0.5564 6.313514089808232 4.095807099929424 64.60584068148107 0 0 0
11329 27 2 -1.1128 6.981524954519464 4.785627953355924 64.32671938242937 0 0 0
14928 1226 1 0.5564 5.768284794475751 0.4947032632486474 65.96732903476116 0 0 0
19241 2664 1 0.5564 5.7612315220211965 2.7274862673067966 63.21601177768571 0 0 0
13876 876 2 -1.1128 7.55610450740846 7.610810783091636 64.95528672677004 0 0 0
13877 876 1 0.5564 7.789625337617789 7.682183365430193 65.9250155777181 0 0 0
15869 1540 1 0.5564 2.910633631491184 4.036120838208253 66.39073031347796 0 0 0
13878 876 1 0.5564 7.5826435450653005 6.651022581667965 64.67581883330698 0 0 0
11331 27 1 0.5564 7.896972455326706 4.383196421169206 64.32890477337119 0 0 0
15870 1540 1 0.5564 1.2786140139852893 4.022755536222673 66.33626881526767 0 0 0
17381 2044 1 0.5564 3.1538681979661827 7.662927096691701 66.05101665970088 0 0 0
15221 1324 1 0.5564 2.3428900579660734 0.30480514875508485 64.82581923771396 0 0 0
14927 1226 1 0.5564 7.372496262649053 0.52742971815278 65.66390733424412 0 0 0
19242 2664 1 0.5564 5.9250941220784075 1.7321166490268078 64.5001515286923 0 0 0
14926 1226 2 -1.1128 6.470780894157819 0.3465502085339195 65.27123211121697 0 0 0
13532 761 1 0.5564 12.71362926943209 0.15833447761457908 65.4469533640731 0 0 0
14496 1082 1 0.5564 16.487617997918232 1.5672264900923323 65.05322449718204 0 0 0
14494 1082 2 -1.1128 16.037986897452335 1.7461667111243464 64.17811748096078 0 0 0
14495 1082 1 0.5564 15.935550013104624 2.732830058593626 64.05161790597926 0 0 0
18546 2432 1 0.5564 9.447403305995248 3.02787822012905 64.85268780004908 0 0 0
19068 2606 1 0.5564 14.083715129958104 6.627102502603068 63.059964708366735 0 0 0
19066 2606 2 -1.1128 14.024276313792303 6.261100851869315 63.98867878153977 0 0 0
19067 2606 1 0.5564 13.773462414512242 6.994476192824101 64.62054356457153 0 0 0
9011 0 3 0.0 8.5 0.0 59.5 0 0 0
9015 0 3 0.0 11.9 0.0 59.5 0 0 0
9016 0 3 0.0 10.2 1.7 59.5 0 0 0
9051 0 3 0.0 8.5 3.4 59.5 0 0 0
9055 0 3 0.0 11.9 3.4 59.5 0 0 0
9056 0 3 0.0 10.2 5.1 59.5 0 0 0
10506 0 3 0.0 8.5 1.7 61.199999999999996 0 0 0
10507 0 3 0.0 10.2 0.0 61.199999999999996 0 0 0
10508 0 3 0.0 11.9 1.7 61.199999999999996 0 0 0
10526 0 3 0.0 8.5 5.1 61.199999999999996 0 0 0
10527 0 4 0.0 10.2 3.4 61.199999999999996 0 0 0
10528 0 3 0.0 11.9 5.1 61.199999999999996 0 0 0
9019 0 3 0.0 15.299999999999999 0.0 59.5 0 0 0
9020 0 3 0.0 13.6 1.7 59.5 0 0 0
9059 0 3 0.0 15.299999999999999 3.4 59.5 0 0 0
9060 0 3 0.0 13.6 5.1 59.5 0 0 0
10509 0 3 0.0 13.6 0.0 61.199999999999996 0 0 0
10510 0 3 0.0 15.299999999999999 1.7 61.199999999999996 0 0 0
10529 0 3 0.0 13.6 3.4 61.199999999999996 0 0 0
10530 0 3 0.0 15.299999999999999 5.1 61.199999999999996 0 0 0
9091 0 3 0.0 8.5 6.8 59.5 0 0 0
9095 0 3 0.0 11.9 6.8 59.5 0 0 0
10547 0 3 0.0 10.2 6.8 61.199999999999996 0 0 0
9099 0 3 0.0 15.299999999999999 6.8 59.5 0 0 0
10549 0 3 0.0 13.6 6.8 61.199999999999996 0 0 0
14603 1118 1 0.5564 11.35446749111422 4.27117337572124 64.40152283800025 0 0 0
14602 1118 2 -1.1128 12.300012459931786 4.2226501896927955 64.72337889880521 0 0 0
14604 1118 1 0.5564 12.804227765165699 5.022715399871768 64.39831892487149 0 0 0
16238 1663 1 0.5564 15.441393220746708 5.3825396086641435 64.54706039448364 0 0 0
16237 1663 2 -1.1128 15.99473826710983 4.593756390475678 64.8146988144951 0 0 0
16239 1663 1 0.5564 15.877666154085325 4.420890060421419 65.79266169080512 0 0 0
14001 917 1 0.5564 13.08270035612219 2.4368479620270542 64.81739557263516 0 0 0
18544 2432 2 -1.1128 9.574486063573017 3.9200589006232236 64.41925535049967 0 0 0
13999 917 2 -1.1128 13.652886158621145 1.6676547582425598 65.10589163039795 0 0 0
14000 917 1 0.5564 14.527021267870474 1.7005600637837026 64.62132469664861 0 0 0
18545 2432 1 0.5564 9.639435189437798 4.62669829329727 65.12384210870074 0 0 0
19512 2754 1 0.5564 9.359981405659799 0.6032614968199236 64.86358291035646 0 0 0
14584 1112 2 -1.1128 9.502697710336435 5.170624798304688 66.70467420597207 0 0 0
19510 2754 2 -1.1128 9.071115504846007 1.2878626708718877 65.5328196636602 0 0 0
19769 2840 1 0.5564 12.46624387493619 4.0308082871955335 66.5605135681298 0 0 0
19511 2754 1 0.5564 9.760735063109705 1.3614646208707197 66.25324152806239 0 0 0
18243 2331 1 0.5564 11.313467357697942 0.12636985131362075 66.82351780274664 0 0 0
17380 2044 2 -1.1128 3.257740760147259 8.127438005956698 65.17156220659412 0 0 0
17382 2044 1 0.5564 4.1834779046786394 8.498343461277349 65.09780635088309 0 0 0
18882 2544 1 0.5564 0.343899006756508 9.83672878101072 64.8638893877174 0 0 0
14681 1144 1 0.5564 2.58164677730966 13.069117302832227 62.893485343146416 0 0 0
13885 879 2 -1.1128 5.588809019444239 9.38055957236968 64.86658130719115 0 0 0
13887 879 1 0.5564 5.7752918969278735 10.121527415203413 64.22145279384853 0 0 0
9084 0 3 0.0 0.0 8.5 59.5 0 0 0
9088 0 3 0.0 3.4 8.5 59.5 0 0 0
9123 0 3 0.0 1.7 10.2 59.5 0 0 0
9124 0 3 0.0 0.0 11.9 59.5 0 0 0
9127 0 3 0.0 5.1 10.2 59.5 0 0 0
9128 0 3 0.0 3.4 11.9 59.5 0 0 0
10542 0 3 0.0 1.7 8.5 61.199999999999996 0 0 0
10544 0 3 0.0 5.1 8.5 61.199999999999996 0 0 0
10561 0 3 0.0 0.0 10.2 61.199999999999996 0 0 0
10562 0 3 0.0 1.7 11.9 61.199999999999996 0 0 0
10563 0 3 0.0 3.4 10.2 61.199999999999996 0 0 0
10564 0 3 0.0 5.1 11.9 61.199999999999996 0 0 0
9092 0 3 0.0 6.8 8.5 59.5 0 0 0
9132 0 3 0.0 6.8 11.9 59.5 0 0 0
10565 0 3 0.0 6.8 10.2 61.199999999999996 0 0 0
9163 0 3 0.0 1.7 13.6 59.5 0 0 0
9164 0 3 0.0 0.0 15.299999999999999 59.5 0 0 0
9167 0 3 0.0 5.1 13.6 59.5 0 0 0
9168 0 3 0.0 3.4 15.299999999999999 59.5 0 0 0
10581 0 3 0.0 0.0 13.6 61.199999999999996 0 0 0
10582 0 3 0.0 1.7 15.299999999999999 61.199999999999996 0 0 0
10583 0 3 0.0 3.4 13.6 61.199999999999996 0 0 0
10584 0 3 0.0 5.1 15.299999999999999 61.199999999999996 0 0 0
9172 0 3 0.0 6.8 15.299999999999999 59.5 0 0 0
10585 0 3 0.0 6.8 13.6 61.199999999999996 0 0 0
17638 2130 2 -1.1128 4.408763281289901 13.569678715698197 65.38810868684783 0 0 0
17640 2130 1 0.5564 4.467486733051494 12.669880812890485 65.8204457478034 0 0 0
17639 2130 1 0.5564 4.889639981801171 14.241941512048443 65.9509766655195 0 0 0
16668 1806 1 0.5564 6.182431835135156 13.611262507395685 64.73097552891726 0 0 0
14682 1144 1 0.5564 3.108682485942329 13.501954439644631 64.37723462544571 0 0 0
14680 1144 2 -1.1128 2.3188412865266574 13.186714167229471 63.85114094742225 0 0 0
16666 1806 2 -1.1128 7.085736628107254 13.644276852675869 64.3032480223166 0 0 0
13886 879 1 0.5564 6.278334990339963 8.664214201577256 64.75979504318238 0 0 0
18881 2544 1 0.5564 1.4990365056285677 8.684676463624399 64.93501840302172 0 0 0
18880 2544 2 -1.1128 0.5146173726562455 8.857090481337343 64.9695495546584 0 0 0
15255 1335 1 0.5564 0.9446492490127658 12.037371275459845 64.70449909924587 0 0 0
16667 1806 1 0.5564 7.551684667159727 14.486953439079551 64.57304647981809 0 0 0
15253 1335 2 -1.1128 0.24976543996829523 11.549928151670686 65.233210464694 0 0 0
13781 844 1 0.5564 1.9152529499375361 14.829934542013811 64.19319898573391 0 0 0
18542 2431 1 0.5564 5.230344157416474 10.501932564816107 65.99474655908361 0 0 0
18541 2431 2 -1.1128 4.791741819231904 11.157939266901453 66.60898042510517 0 0 0
12422 391 1 0.5564 8.44397677053027 12.68834969489461 64.68454292447281 0 0 0
17010 1920 1 0.5564 0.600581678999977 11.730685192367401 66.79487154705316 0 0 0
18020 2257 1 0.5564 11.71293390809621 10.65146785368226 65.27663641498697 0 0 0
18535 2429 2 -1.1128 13.658552655528123 8.286671994881187 65.47960497300421 0 0 0
18019 2257 2 -1.1128 11.54592047656877 9.783852516786219 65.74498512079657 0 0 0
15201 1317 1 0.5564 8.769009041003137 8.72731144487827 64.48015554349092 0 0 0
15199 1317 2 -1.1128 9.296059111211399 9.574110184173286 64.40838134542894 0 0 0
15200 1317 1 0.5564 10.110467847061601 9.509717009340468 64.9850909485055 0 0 0
15083 1278 1 0.5564 9.210882748966823 12.081290795257036 66.70311119552512 0 0 0
15054 1268 1 0.5564 16.24798714927342 12.87436988786946 65.72190085517079 0 0 0
15052 1268 2 -1.1128 16.48071064594511 12.503561713629843 64.82282294545598 0 0 0
18536 2429 1 0.5564 14.467390175333067 8.866080587009332 65.37926771579166 0 0 0
14398 1050 2 -1.1128 16.139814772712437 9.814039621863284 65.36544123604156 0 0 0
18537 2429 1 0.5564 12.851258783154183 8.861501266084074 65.61320131496018 0 0 0
14399 1050 1 0.5564 16.40229221725467 10.750535226010506 65.1328867174086 0 0 0
12423 391 1 0.5564 9.183362814020914 11.234868085614997 64.77013531476142 0 0 0
11557 103 2 -1.1128 11.800642974261176 13.757290708122794 64.69145693015149 0 0 0
12421 391 2 -1.1128 9.321049891554198 12.22455733123124 64.8096006623252 0 0 0
9096 0 3 0.0 10.2 8.5 59.5 0 0 0
9131 0 3 0.0 8.5 10.2 59.5 0 0 0
9135 0 3 0.0 11.9 10.2 59.5 0 0 0
9136 0 3 0.0 10.2 11.9 59.5 0 0 0
10546 0 3 0.0 8.5 8.5 61.199999999999996 0 0 0
10548 0 3 0.0 11.9 8.5 61.199999999999996 0 0 0
10566 0 3 0.0 8.5 11.9 61.199999999999996 0 0 0
10567 0 3 0.0 10.2 10.2 61.199999999999996 0 0 0
10568 0 3 0.0 11.9 11.9 61.199999999999996 0 0 0
9100 0 3 0.0 13.6 8.5 59.5 0 0 0
9139 0 3 0.0 15.299999999999999 10.2 59.5 0 0 0
9140 0 3 0.0 13.6 11.9 59.5 0 0 0
10550 0 3 0.0 15.299999999999999 8.5 61.199999999999996 0 0 0
10569 0 3 0.0 13.6 10.2 61.199999999999996 0 0 0
10570 0 3 0.0 15.299999999999999 11.9 61.199999999999996 0 0 0
9171 0 3 0.0 8.5 13.6 59.5 0 0 0
9175 0 3 0.0 11.9 13.6 59.5 0 0 0
9176 0 3 0.0 10.2 15.299999999999999 59.5 0 0 0
10586 0 3 0.0 8.5 15.299999999999999 61.199999999999996 0 0 0
10587 0 4 0.0 10.2 13.6 61.199999999999996 0 0 0
10588 0 3 0.0 11.9 15.299999999999999 61.199999999999996 0 0 0
9179 0 3 0.0 15.299999999999999 13.6 59.5 0 0 0
9180 0 3 0.0 13.6 15.299999999999999 59.5 0 0 0
10589 0 3 0.0 13.6 13.6 61.199999999999996 0 0 0
10590 0 3 0.0 15.299999999999999 15.299999999999999 61.199999999999996 0 0 0
16476 1742 1 0.5564 15.192526493312544 13.647404263464777 64.52584573013617 0 0 0
16474 1742 2 -1.1128 14.518689657443105 14.38436247589953 64.47256950393283 0 0 0
16475 1742 1 0.5564 13.624904182043005 14.002417702420388 64.23748164195345 0 0 0
11559 103 1 0.5564 10.9195644864589 13.305809892554022 64.5505107825735 0 0 0
11558 103 1 0.5564 12.026349643803565 13.750959809523222 65.66563171308917 0 0 0
17259 2003 1 0.5564 15.99299214802352 15.26783121482451 64.1686461969 0 0 0
15008 1253 1 0.5564 11.35600814167832 15.39516170043869 64.35892297810398 0 0 0
18021 2257 1 0.5564 11.133175642548292 9.961388521337458 66.6383624910419 0 0 0
11850 200 1 0.5564 16.53870254143998 15.303577594384777 66.09965979750861 0 0 0
14400 1050 1 0.5564 15.953354577746243 9.753896200765496 66.34606113578178 0 0 0
13780 844 2 -1.1128 1.8162449359646344 15.75205200244821 64.56722938055373 0 0 0
12777 509 1 0.5564 7.855554898127206 19.769443163550537 66.6120502178552 0 0 0
13782 844 1 0.5564 2.6774681936059217 16.24906119540394 64.4610356272052 0 0 0
11775 175 1 0.5564 6.118422679238681 21.572054685550462 66.14928140626066 0 0 0
17180 1977 1 0.5564 4.327340315795011 17.82778766326863 65.46916866386789 0 0 0
17179 1977 2 -1.1128 3.9624117565297188 17.68896553221485 64.54854080779359 0 0 0
18127 2293 2 -1.1128 6.501552418455297 17.971085383723814 64.07947528777952 0 0 0
18128 2293 1 0.5564 6.561548131799087 18.72042901210438 64.7389331299138 0 0 0
18129 2293 1 0.5564 5.583543225223356 17.575487946823287 64.10707643738233 0 0 0
18077 2276 1 0.5564 1.4365571376082167 20.54773996764982 64.47643654939374 0 0 0
9203 0 3 0.0 1.7 17.0 59.5 0 0 0
9204 0 3 0.0 0.0 18.7 59.5 0 0 0
9207 0 3 0.0 5.1 17.0 59.5 0 0 0
9208 0 3 0.0 3.4 18.7 59.5 0 0 0
10601 0 3 0.0 0.0 17.0 61.199999999999996 0 0 0
10602 0 3 0.0 1.7 18.7 61.199999999999996 0 0 0
10603 0 3 0.0 3.4 17.0 61.199999999999996 0 0 0
10604 0 3 0.0 5.1 18.7 61.199999999999996 0 0 0
9212 0 3 0.0 6.8 18.7 59.5 0 0 0
10605 0 3 0.0 6.8 17.0 61.199999999999996 0 0 0
9243 0 3 0.0 1.7 20.4 59.5 0 0 0
9244 0 3 0.0 0.0 22.099999999999998 59.5 0 0 0
9247 0 3 0.0 5.1 20.4 59.5 0 0 0
9248 0 3 0.0 3.4 22.099999999999998 59.5 0 0 0
10621 0 3 0.0 0.0 20.4 61.199999999999996 0 0 0
10622 0 3 0.0 1.7 22.099999999999998 61.199999999999996 0 0 0
10623 0 3 0.0 3.4 20.4 61.199999999999996 0 0 0
10624 0 3 0.0 5.1 22.099999999999998 61.199999999999996 0 0 0
9252 0 3 0.0 6.8 22.099999999999998 59.5 0 0 0
10625 0 3 0.0 6.8 20.4 61.199999999999996 0 0 0
18076 2276 2 -1.1128 2.3805540234143088 20.217995290080644 64.4645881075792 0 0 0
17181 1977 1 0.5564 3.4988601418488385 18.521321856949044 64.24472695557809 0 0 0
18078 2276 1 0.5564 3.0047606806139586 20.996510790823713 64.39916152457107 0 0 0
16572 1774 1 0.5564 4.2458105989388155 22.667866921921753 64.74777216000749 0 0 0
11773 175 2 -1.1128 5.606995577102208 22.431362037309743 66.15511375554968 0 0 0
12775 509 2 -1.1128 7.267225652863836 20.04054152263425 65.85022710408703 0 0 0
20184 2978 1 0.5564 7.423938630855797 16.630281179572293 64.58014895397554 0 0 0
12776 509 1 0.5564 7.833508844799638 20.316018190037575 65.0734156750804 0 0 0
16570 1774 2 -1.1128 3.7113887391288913 22.693731267375625 63.90295009607331 0 0 0
16571 1774 1 0.5564 2.744022955571802 22.817339535241317 64.12413893997217 0 0 0
11835 195 1 0.5564 2.963267467197452 20.05929351940709 66.1233379146871 0 0 0
20183 2978 1 0.5564 8.193123481625026 15.890874573684046 65.81637674782202 0 0 0
12950 567 1 0.5564 1.1172666647334555 23.019530133110152 65.49136771298306 0 0 0
12949 567 2 -1.1128 1.2685995044719058 23.25565656570189 64.53150173839627 0 0 0
20182 2978 2 -1.1128 8.190076649993099 16.03694825845936 64.8271076938811 0 0 0
12951 567 1 0.5564 0.40742101823612553 23.55791967412274 64.1228347837557 0 0 0
19632 2794 1 0.5564 0.11134750964417849 16.066024851769743 64.62160000113883 0 0 0
11741 164 1 0.5564 5.64008079091601 18.603685638272147 66.71215226481179 0 0 0
11294 15 1 0.5564 10.21372206377157 22.51631662432279 65.99563196881542 0 0 0
12931 561 2 -1.1128 15.282549976418316 18.55399416922314 66.28941221973349 0 0 0
11293 15 2 -1.1128 10.259789593681989 21.82416939240812 66.71591665941654 0 0 0
17257 2003 2 -1.1128 16.78394137754509 15.811315296218055 64.44975901001062 0 0 0
14779 1177 2 -1.1128 12.449960905413743 17.286751098592337 66.63577594136989 0 0 0
15007 1253 2 -1.1128 11.050965352097053 16.34629205073949 64.40688122423681 0 0 0
15009 1253 1 0.5564 10.086233823289573 16.37412764953283 64.66864119222062 0 0 0
14780 1177 1 0.5564 13.35444480064256 17.51683760766331 66.27665326296842 0 0 0
11471 74 1 0.5564 8.745212811564237 20.793275358384786 63.0275176837487 0 0 0
12597 449 1 0.5564 11.264040503931248 18.21854779702983 64.22949891135393 0 0 0
9211 0 3 0.0 8.5 17.0 59.5 0 0 0
9215 0 3 0.0 11.9 17.0 59.5 0 0 0
9216 0 3 0.0 10.2 18.7 59.5 0 0 0
10606 0 3 0.0 8.5 18.7 61.199999999999996 0 0 0
10607 0 3 0.0 10.2 17.0 61.199999999999996 0 0 0
10608 0 3 0.0 11.9 18.7 61.199999999999996 0 0 0
9219 0 3 0.0 15.299999999999999 17.0 59.5 0 0 0
9220 0 3 0.0 13.6 18.7 59.5 0 0 0
10609 0 3 0.0 13.6 17.0 61.199999999999996 0 0 0
10610 0 3 0.0 15.299999999999999 18.7 61.199999999999996 0 0 0
9251 0 3 0.0 8.5 20.4 59.5 0 0 0
9255 0 3 0.0 11.9 20.4 59.5 0 0 0
9256 0 3 0.0 10.2 22.099999999999998 59.5 0 0 0
10626 0 3 0.0 8.5 22.099999999999998 61.199999999999996 0 0 0
10627 0 3 0.0 10.2 20.4 61.199999999999996 0 0 0
10628 0 3 0.0 11.9 22.099999999999998 61.199999999999996 0 0 0
9259 0 3 0.0 15.299999999999999 20.4 59.5 0 0 0
9260 0 3 0.0 13.6 22.099999999999998 59.5 0 0 0
10629 0 3 0.0 13.6 20.4 61.199999999999996 0 0 0
10630 0 3 0.0 15.299999999999999 22.099999999999998 61.199999999999996 0 0 0
12595 449 2 -1.1128 11.172620537428479 19.20482816159062 64.36695473511323 0 0 0
14781 1177 1 0.5564 11.910387133028502 16.8427133714075 65.92045036135147 0 0 0
11470 74 2 -1.1128 9.037505949403917 21.00581267168124 63.959929942043836 0 0 0
11472 74 1 0.5564 9.861723927852719 20.48327069634136 64.1781377550296 0 0 0
12596 449 1 0.5564 12.08100439744062 19.61961586611326 64.4197768299591 0 0 0
18974 2575 1 0.5564 13.353608552992869 21.215392891580795 63.34015484110477 0 0 0
18973 2575 2 -1.1128 13.622997479727525 21.045462082685592 64.2880752658925 0 0 0
18975 2575 1 0.5564 14.6153030337477 20.931869739862062 64.33733495561711 0 0 0
14988 1246 1 0.5564 9.77459641717503 22.50450054480643 64.4003845186461 0 0 0
17684 2145 1 0.5564 13.192310125527172 21.55478187701658 65.86348557565755 0 0 0
14986 1246 2 -1.1128 10.315444179139623 23.326176411360066 64.58019699843402 0 0 0
19859 2870 1 0.5564 15.961541300119388 19.88545400087407 65.34609153187527 0 0 0
19858 2870 2 -1.1128 16.22602612336328 20.55961471781769 64.65648645998863 0 0 0
19860 2870 1 0.5564 16.300069757988812 21.461124227430396 65.08286450258066 0 0 0
18068 2273 1 0.5564 16.152349481590825 23.588581801869115 65.79518324174853 0 0 0
18067 2273 2 -1.1128 16.808680901445598 22.835377011595128 65.83890593545694 0 0 0
12933 561 1 0.5564 16.22719120440833 18.277834779682895 66.46658153316758 0 0 0
17683 2145 2 -1.1128 13.045009852795689 22.00370187239159 66.74483312604407 0 0 0
14242 998 2 -1.1128 0.2948090543668973 28.03834469580569 64.18017884388621 0 0 0
17954 2235 1 0.5564 5.360410985920323 31.290210087696426 66.37128474679893 0 0 0
19647 2799 1 0.5564 2.029008497450155 29.818566860275133 66.63319473864627 0 0 0
12161 304 1 0.5564 7.103561082409748 31.485305780816002 65.3441726132757 0 0 0
17664 2138 1 0.5564 8.368573573390446 27.05437308883641 64.61017191374467 0 0 0
16118 1623 1 0.5564 5.002711693803666 31.140898360094713 63.93085946222281 0 0 0
16117 1623 2 -1.1128 5.683173373551659 30.752077661999895 64.55198000351828 0 0 0
17914 2222 2 -1.1128 4.105972662890037 27.801080946190968 66.36224332080367 0 0 0
18005 2252 1 0.5564 7.857958838909636 25.346966792037108 65.42381928051286 0 0 0
17916 2222 1 0.5564 4.7330231301192 27.506871038702254 65.64096094848803 0 0 0
13919 890 1 0.5564 4.310178263469995 24.51642575347484 63.59772358818169 0 0 0
13918 890 2 -1.1128 4.353087765279656 25.39495624257416 64.07347873897966 0 0 0
13920 890 1 0.5564 5.085786066692903 25.370267010615073 64.75358438679876 0 0 0
14243 998 1 0.5564 0.7576790112546931 27.155864515251857 64.09663097179393 0 0 0
14244 998 1 0.5564 0.787341534607953 28.612460501490386 64.83424522944729 0 0 0
19154 2635 1 0.5564 1.4796497065216137 24.87810479106294 64.547622327093 0 0 0
19155 2635 1 0.5564 2.6985828493545534 25.944250752423024 64.33747646041648 0 0 0
19153 2635 2 -1.1128 1.7144150056981617 25.848230296365426 64.48645214165093 0 0 0
16119 1623 1 0.5564 5.889793458281415 29.813725568662278 64.27484383635505 0 0 0
14013 921 1 0.5564 5.141698191601723 27.034532913487435 63.78949915446853 0 0 0
14012 921 1 0.5564 6.575547710238688 27.789775249332944 63.99028289647411 0 0 0
14011 921 2 -1.1128 5.5824159241893625 27.90577575100297 64.00561333131145 0 0 0
9283 0 3 0.0 1.7 23.8 59.5 0 0 0
9287 0 3 0.0 5.1 23.8 59.5 0 0 0
10641 0 3 0.0 0.0 23.8 61.199999999999996 0 0 0
10643 0 3 0.0 3.4 23.8 61.199999999999996 0 0 0
10645 0 3 0.0 6.8 23.8 61.199999999999996 0 0 0
9284 0 3 0.0 0.0 25.5 59.5 0 0 0
9288 0 3 0.0 3.4 25.5 59.5 0 0 0
9323 0 3 0.0 1.7 27.2 59.5 0 0 0
9324 0 3 0.0 0.0 28.9 59.5 0 0 0
9327 0 3 0.0 5.1 27.2 59.5 0 0 0
9328 0 3 0.0 3.4 28.9 59.5 0 0 0
9363 0 3 0.0 1.7 30.599999999999998 59.5 0 0 0
9367 0 3 0.0 5.1 30.599999999999998 59.5 0 0 0
10642 0 3 0.0 1.7 25.5 61.199999999999996 0 0 0
10644 0 3 0.0 5.1 25.5 61.199999999999996 0 0 0
10661 0 3 0.0 0.0 27.2 61.199999999999996 0 0 0
10662 0 3 0.0 1.7 28.9 61.199999999999996 0 0 0
10663 0 3 0.0 3.4 27.2 61.199999999999996 0 0 0
10664 0 3 0.0 5.1 28.9 61.199999999999996 0 0 0
10681 0 3 0.0 0.0 30.599999999999998 61.199999999999996 0 0 0
10683 0 3 0.0 3.4 30.599999999999998 61.199999999999996 0 0 0
9292 0 3 0.0 6.8 25.5 59.5 0 0 0
9332 0 3 0.0 6.8 28.9 59.5 0 0 0
10665 0 3 0.0 6.8 27.2 61.199999999999996 0 0 0
10685 0 3 0.0 6.8 30.599999999999998 61.199999999999996 0 0 0
19645 2799 2 -1.1128 2.1191538934309793 29.53512177097557 65.67845251967191 0 0 0
17915 2222 1 0.5564 3.383609314697821 28.36737331887216 65.96537534152449 0 0 0
19646 2799 1 0.5564 2.2243928526095793 30.343506369412133 65.09928145114327 0 0 0
13132 628 2 -1.1128 6.099725733554324 25.18021601782134 65.9818439799483 0 0 0
13134 628 1 0.5564 5.889383011371563 24.205996217783035 65.9002855891373 0 0 0
17662 2138 2 -1.1128 8.288296737795704 27.99818412678535 64.28958428361757 0 0 0
17663 2138 1 0.5564 8.118072459216394 28.60150787453071 65.06870183423432 0 0 0
9340 0 3 0.0 13.6 28.9 59.5 0 0 0
9371 0 3 0.0 8.5 30.599999999999998 59.5 0 0 0
10649 0 3 0.0 13.6 23.8 61.199999999999996 0 0 0
14154 968 1 0.5564 14.18990333521337 28.158031146052434 64.49343444923257 0 0 0
18699 2483 1 0.5564 15.902067526108672 27.083487680508135 65.70634504234354 0 0 0
14987 1246 1 0.5564 9.718966335806156 24.128583050782893 64.56128155332132 0 0 0
19873 2875 2 -1.1128 13.00124532723732 31.055996498225444 65.00331469974155 0 0 0
9299 0 3 0.0 15.299999999999999 23.8 59.5 0 0 0
10666 0 3 0.0 8.5 28.9 61.199999999999996 0 0 0
19182 2644 1 0.5564 13.318644481346047 25.022200717887788 64.619150684531 0 0 0
9300 0 3 0.0 13.6 25.5 59.5 0 0 0
19181 2644 1 0.5564 11.857753930760488 24.4081008324093 64.2250594006633 0 0 0
19460 2737 1 0.5564 11.42446534662084 31.364466626188516 65.67314651738513 0 0 0
10667 0 3 0.0 10.2 27.2 61.199999999999996 0 0 0
14152 968 2 -1.1128 13.579394153448167 28.74225705233887 63.95868203526711 0 0 0
10668 0 3 0.0 11.9 28.9 61.199999999999996 0 0 0
9336 0 3 0.0 10.2 28.9 59.5 0 0 0
16969 1907 2 -1.1128 11.107107793679425 27.599335728420975 64.11478394925977 0 0 0
10687 0 3 0.0 10.2 30.599999999999998 61.199999999999996 0 0 0
11779 177 2 -1.1128 14.670576101137803 24.590135003243653 65.67007187026404 0 0 0
18697 2483 2 -1.1128 15.313518050577153 26.995555936938008 64.90267996731423 0 0 0
10647 0 4 0.0 10.2 23.8 61.199999999999996 0 0 0
9295 0 3 0.0 11.9 23.8 59.5 0 0 0
18004 2252 2 -1.1128 8.791837133355 25.571931227378812 65.14585819064035 0 0 0
11781 177 1 0.5564 14.10105877043385 24.57240661269621 66.4918600394608 0 0 0
19459 2737 2 -1.1128 10.633378843251469 31.119970459874963 66.23386629290417 0 0 0
19180 2644 2 -1.1128 12.438985037704958 25.220952266227222 64.18706441125103 0 0 0
10670 0 3 0.0 15.299999999999999 28.9 61.199999999999996 0 0 0
11355 35 1 0.5564 10.847804401001845 27.94663668711204 65.77959432530064 0 0 0
9296 0 3 0.0 10.2 25.5 59.5 0 0 0
10646 0 3 0.0 8.5 25.5 61.199999999999996 0 0 0
10669 0 3 0.0 13.6 27.2 61.199999999999996 0 0 0
10650 0 3 0.0 15.299999999999999 25.5 61.199999999999996 0 0 0
18698 2483 1 0.5564 15.8599392132458 27.118820588120023 64.07429011320622 0 0 0
11354 35 1 0.5564 10.979972640624464 29.338384065138012 66.62351216781506 0 0 0
10689 0 3 0.0 13.6 30.599999999999998 61.199999999999996 0 0 0
16970 1907 1 0.5564 11.528238485465184 26.696637183287343 64.20301287794565 0 0 0
19874 2875 1 0.5564 13.115377991846708 30.19115106242915 64.5144218543667 0 0 0
9331 0 3 0.0 8.5 27.2 59.5 0 0 0
10648 0 3 0.0 11.9 25.5 61.199999999999996 0 0 0
9291 0 3 0.0 8.5 23.8 59.5 0 0 0
18006 2252 1 0.5564 9.403597037954864 25.485555439242543 65.93217180629235 0 0 0
14153 968 1 0.5564 12.699119450607741 28.283182590934484 63.83881275010058 0 0 0
16971 1907 1 0.5564 10.132915888658081 27.49455197456225 63.91485770680577 0 0 0
9379 0 3 0.0 15.299999999999999 30.599999999999998 59.5 0 0 0
9335 0 3 0.0 11.9 27.2 59.5 0 0 0
9339 0 3 0.0 15.299999999999999 27.2 59.5 0 0 0
9375 0 3 0.0 11.9 30.599999999999998 59.5 0 0 0
11780 177 1 0.5564 14.966739940475058 25.52813653035812 65.48996034050525 0 0 0
19875 2875 1 0.5564 13.455363336859017 30.99872477145609 65.89241358878924 0 0 0
19461 2737 1 0.5564 9.793055678302721 31.351210057401943 65.74357291953908 0 0 0
11353 35 2 -1.1128 10.933431408285411 28.34196716101794 66.69413352902147 0 0 0
12013 255 2 -1.1128 2.670691725254611 6.6684716825250865 73.86810568784074 0 0 0
12015 255 1 0.5564 3.6472454606485503 6.617694790658331 73.6589058562361 0 0 0
12014 255 1 0.5564 2.1444304525646785 6.33602423226318 73.08546409984582 0 0 0
18517 2423 2 -1.1128 6.089668859553373 6.810895136526021 68.54313542994467 0 0 0
18519 2423 1 0.5564 6.417657571377276 5.873448774731059 68.65983062350732 0 0 0
14436 1062 1 0.5564 7.395167198556155 4.231527885535197 72.47482717850035 0 0 0
14434 1062 2 -1.1128 7.778590914917883 3.897384018489687 71.61381953659512 0 0 0
17228 1993 1 0.5564 3.858791059254999 2.2057276610826153 71.28034112769417 0 0 0
17227 1993 2 -1.1128 3.8005180066275757 2.874941978646027 70.53956013631466 0 0 0
17884 2212 2 -1.1128 1.404506139505973 3.5047652193275 71.68161683190979 0 0 0
17970 2240 1 0.5564 5.911515247973462 6.0669031279186365 73.75974012726154 0 0 0
12881 544 1 0.5564 6.866842435741531 2.9280994235913353 70.54656368538647 0 0 0
12880 544 2 -1.1128 6.339900796738819 2.702190087195046 69.72723618566212 0 0 0
12882 544 1 0.5564 5.380949218792664 2.9474735232885005 69.86953153207004 0 0 0
19518 2756 1 0.5564 2.8542176848786456 6.97542118213171 68.5359901111887 0 0 0
17968 2240 2 -1.1128 5.339795674327533 6.822241270516961 73.43942614362868 0 0 0
17680 2144 2 -1.1128 4.164755700814371 1.1924219751799172 72.71923948050257 0 0 0
18136 2296 2 -1.1128 6.937240682720459 4.432227964221049 67.89573034746013 0 0 0
17229 1993 1 0.5564 3.3100635949633794 2.473871348113443 69.76586968783592 0 0 0
17839 2197 2 -1.1128 6.888869418888093 4.637360710146416 74.10947451874445 0 0 0
18138 2296 1 0.5564 6.834815824433663 3.605906806833061 68.44953770511722 0 0 0
16692 1814 1 0.5564 6.710211456824513 1.091443767030469 69.32458521879386 0 0 0
17840 2197 1 0.5564 6.450848734805211 3.7431303831209477 74.20161609609848 0 0 0
11755 169 2 -1.1128 5.209756561119269 2.6444829652947006 74.61783324198404 0 0 0
11757 169 1 0.5564 4.411973441920082 3.231118823111232 74.7571192135721 0 0 0
19602 2784 1 0.5564 2.9030987905245382 5.224817602758444 74.64451360531835 0 0 0
17886 2212 1 0.5564 2.3443721159853474 3.591057969515315 71.3511542017266 0 0 0
12388 380 2 -1.1128 0.9350949659159509 6.043961969283918 72.10711145293375 0 0 0
12389 380 1 0.5564 0.9936037583855518 5.048431251425959 72.03298059652842 0 0 0
17885 2212 1 0.5564 0.7831366339779069 3.424966051826445 70.90217340030784 0 0 0
16093 1615 2 -1.1128 8.244369803012951 0.39367081844528934 74.13108210350225 0 0 0
17499 2083 1 0.5564 2.1379089883198996 1.0042492199674617 68.31356419479462 0 0 0
13730 827 1 0.5564 1.3121071320104238 6.674453590783331 70.45735471204195 0 0 0
17497 2083 2 -1.1128 2.756430706493654 1.7826994306166577 68.42055116320614 0 0 0
17681 2144 1 0.5564 3.3510547139812985 0.690278095780891 73.01205733503105 0 0 0
17841 2197 1 0.5564 7.098898153321131 5.000744902375445 75.01713079122499 0 0 0
13729 827 2 -1.1128 1.3777795462533173 6.669746339939343 69.45952355554583 0 0 0
17682 2144 1 0.5564 4.542851856758506 1.6963681860448385 73.49582275006117 0 0 0
12629 460 1 0.5564 1.1682596330192925 0.5310435516436803 73.34396409657779 0 0 0
18518 2423 1 0.5564 5.908904673369723 7.214833863236784 69.4398839275355 0 0 0
19600 2784 2 -1.1128 3.27834391183258 4.410609830476316 75.08752247990631 0 0 0
18137 2296 1 0.5564 6.119575490737222 4.56087125981087 67.33459344962837 0 0 0
16690 1814 2 -1.1128 6.72159675866014 0.15985597644219326 68.96124705693387 0 0 0
12644 465 1 0.5564 7.7233993467320134 7.338558507292769 67.88208183508637 0 0 0
19516 2756 2 -1.1128 3.4767630689333937 7.201018493767012 67.78662828475991 0 0 0
18693 2481 1 0.5564 5.418570573628968 7.256402210322668 71.58944115507023 0 0 0
16095 1615 1 0.5564 8.361146517294513 0.6658793463764027 75.08620814602762 0 0 0
17498 2083 1 0.5564 2.6589580380739943 2.396041651251366 67.6367715746871 0 0 0
19246 2666 2 -1.1128 0.053955102357673895 4.181044630309568 69.2204325659287 0 0 0
14435 1062 1 0.5564 8.48697332176395 3.2181528408740783 71.80575548559737 0 0 0
13404 718 1 0.5564 0.7896459256569558 2.160907457692297 72.67895981658795 0 0 0
17969 2240 1 0.5564 5.763331638846359 7.691792624408651 73.69339030384337 0 0 0
16691 1814 1 0.5564 5.967714938958903 0.0451647966348325 68.31432496582642 0 0 0
19517 2756 1 0.5564 4.421692504078345 7.137042476501792 68.10758855055612 0 0 0
15741 1497 1 0.5564 3.939270546998619 0.7491409985474496 67.81640037133711 0 0 0
11964 238 1 0.5564 4.0446288786812055 5.255986315524338 67.35800266420661 0 0 0
13402 718 2 -1.1128 0.11399567884450372 1.4416463277536284 72.84070098861362 0 0 0
17517 2089 1 0.5564 4.959225486916025 0.14546453089073347 71.8199320382438 0 0 0
12630 460 1 0.5564 2.2479207189623867 0.09904826643748389 74.49041019825073 0 0 0
13731 827 1 0.5564 0.6926681548708976 7.289953827727877 69.07746924886332 0 0 0
17597 2116 1 0.5564 0.05863982549393888 0.19805654592749988 67.3614274036527 0 0 0
19248 2666 1 0.5564 0.3734511630904351 5.128607841642666 69.21363230561317 0 0 0
12390 380 1 0.5564 0.23571333952551413 6.2876335514069135 72.77904122698469 0 0 0
17908 2220 2 -1.1128 15.302551189541717 4.650761108809827 67.59513892445624 0 0 0
16350 1700 1 0.5564 16.368183636539165 0.21089357827548538 67.18525642609892 0 0 0
18764 2505 1 0.5564 9.313340312703126 1.3294965752108783 72.90099409390538 0 0 0
14586 1112 1 0.5564 8.646774053030052 4.695277625541166 66.90824186130591 0 0 0
18763 2505 2 -1.1128 9.706524366237918 1.7112199998656445 72.06451608568419 0 0 0
15290 1347 1 0.5564 8.846282238907945 5.539204017150103 71.55342846027052 0 0 0
15289 1347 2 -1.1128 9.459447009723508 6.205154966006745 71.97832646351883 0 0 0
19191 2647 1 0.5564 9.708994469937878 6.365930727049381 73.84338905609864 0 0 0
18765 2505 1 0.5564 10.591056413722738 2.1288245024843264 72.2723877477416 0 0 0
15291 1347 1 0.5564 10.406183915285766 5.900496759765884 71.8740542103083 0 0 0
19753 2835 2 -1.1128 13.46085179119689 1.6880580716448386 68.45708253665924 0 0 0
14382 1044 1 0.5564 11.761076549628607 4.516970826061668 71.8621891731745 0 0 0
14380 1044 2 -1.1128 11.863036390583284 5.41200708111217 71.42800683257066 0 0 0
14381 1044 1 0.5564 11.503030065626877 5.373236574695459 70.49586287329882 0 0 0
19726 2826 2 -1.1128 11.097002166007906 5.4921143674620865 68.81455094753932 0 0 0
15182 1311 1 0.5564 13.607928445145667 5.591414074843425 70.91669574287687 0 0 0
15181 1311 2 -1.1128 14.544591968200171 5.315871276011573 70.70050683092927 0 0 0
15183 1311 1 0.5564 14.907889806956431 5.906506676899371 69.97997606911589 0 0 0
12239 330 1 0.5564 14.54247964001407 6.113901245047505 72.10984700351194 0 0 0
18846 2532 1 0.5564 14.682265423513606 3.492311030693922 70.72802824334552 0 0 0
14900 1217 1 0.5564 11.951664812621768 3.30765998571603 73.8001007044178 0 0 0
18844 2532 2 -1.1128 14.804873077508407 2.502045548181668 70.6621368327659 0 0 0
18845 2532 1 0.5564 14.213893303747223 2.140260166793834 69.94112761023776 0 0 0
14899 1217 2 -1.1128 12.250320916768562 2.864489349820253 72.95487519274363 0 0 0
14901 1217 1 0.5564 13.121896074737583 2.4000833327188595 73.11199187095919 0 0 0
16512 1754 1 0.5564 14.842243670273401 1.9610200632056216 72.0881896657601 0 0 0
12238 330 2 -1.1128 14.523665114558435 6.61103693460214 72.97731583994847 0 0 0
15431 1394 1 0.5564 14.418932487619 5.728424595523385 74.51511104292369 0 0 0
15452 1401 1 0.5564 15.48280828233204 6.393846088008315 68.14200796017883 0 0 0
19727 2826 1 0.5564 11.351444208244798 6.454967552122583 68.72414624014199 0 0 0
15451 1401 2 -1.1128 15.437671525213545 7.017578007610072 68.92234198472434 0 0 0
15453 1401 1 0.5564 14.597817209606507 7.557774234729307 68.86911773548222 0 0 0
19728 2826 1 0.5564 11.848475322672542 4.91700179479458 68.49123417413941 0 0 0
19189 2647 2 -1.1128 10.007134740131207 6.5797215244783125 74.77366167867805 0 0 0
12240 330 1 0.5564 14.316940004110213 7.574162630852839 72.80511331025421 0 0 0
16510 1754 2 -1.1128 14.751735332990473 1.7478465909220031 73.06100283360394 0 0 0
14585 1112 1 0.5564 10.142366810371549 5.044748974796063 67.46294775430424 0 0 0
19770 2840 1 0.5564 12.792263248949787 3.0830102297552324 67.84970586748538 0 0 0
19754 2835 1 0.5564 12.62020247946177 1.1550535102010608 68.36108092280895 0 0 0
15772 1508 2 -1.1128 11.585270554441127 4.342669901267706 75.23460529665246 0 0 0
19755 2835 1 0.5564 14.070056441886873 1.4909230085915348 67.68896282062168 0 0 0
16511 1754 1 0.5564 14.689026284450916 0.7570155376082865 73.18067497622144 0 0 0
18768 2506 1 0.5564 16.27465250364325 2.5522987823901486 73.87869152256708 0 0 0
18241 2331 2 -1.1128 10.923984965714926 0.7366266128291875 67.51336579193865 0 0 0
18240 2330 1 0.5564 16.14878203871027 6.8763728529469645 72.80730456039446 0 0 0
17909 2220 1 0.5564 14.355610228720511 4.3342309368374945 67.65091993947382 0 0 0
17910 2220 1 0.5564 15.839908957101999 4.224442059765972 68.32280554545979 0 0 0
16652 1801 1 0.5564 16.158799988082126 2.8310721031570036 69.76436407059504 0 0 0
19768 2840 2 -1.1128 12.799119652259447 4.021119595424142 67.5034344907581 0 0 0
19190 2647 1 0.5564 10.026290780305798 7.571799063105984 74.89782438329108 0 0 0
12643 465 2 -1.1128 8.599778748067049 7.431943739040943 67.4096007503291 0 0 0
18242 2331 1 0.5564 10.152241371521958 0.2846082061808088 67.9606815705011 0 0 0
12341 364 1 0.5564 9.926583445312636 0.2600653155150676 70.97466106713661 0 0 0
12645 465 1 0.5564 9.002393509975725 6.526965145677605 67.27206811906586 0 0 0
16651 1801 2 -1.1128 16.881997100854214 3.0184863395892214 69.09963711883736 0 0 0
18543 2431 1 0.5564 5.460752567933136 11.491357827907194 67.27325202171626 0 0 0
13799 850 1 0.5564 0.3715650368395243 10.213718253230166 70.25691714504622 0 0 0
18810 2520 1 0.5564 3.9631060812742076 10.150837216285314 67.55684315493427 0 0 0
13080 610 1 0.5564 0.16455326864825934 10.694919776911902 68.35306705105336 0 0 0
18691 2481 2 -1.1128 5.5279194725957375 7.9571501971656575 70.88446234747862 0 0 0
13798 850 2 -1.1128 0.6486277058554514 10.142532196527272 71.21512842978417 0 0 0
18808 2520 2 -1.1128 3.3840861672601643 9.63304796941912 68.18662908104666 0 0 0
18692 2481 1 0.5564 4.820257085050836 8.654923889545008 70.995484407967 0 0 0
12125 292 1 0.5564 2.280670202606513 8.210817783428245 74.50830442030532 0 0 0
15414 1388 1 0.5564 3.263654638483381 14.74427865717285 69.78181743843193 0 0 0
15336 1362 1 0.5564 6.755568003422976 9.10865611469981 71.35512562473369 0 0 0
17980 2244 2 -1.1128 6.369532913734257 9.105069647650488 74.14698635289004 0 0 0
17982 2244 1 0.5564 6.696042636356681 9.601261357984928 73.34250809013265 0 0 0
11901 217 1 0.5564 0.9777334282924754 14.809769772403106 68.09529179165308 0 0 0
12287 346 1 0.5564 3.430236024636656 9.660189293579089 69.92159557568314 0 0 0
12286 346 2 -1.1128 3.4534625994783075 9.747898814594631 70.91747087967637 0 0 0
12288 346 1 0.5564 3.6701277683232822 10.692526450588343 71.1639153888419 0 0 0
11844 198 1 0.5564 3.7075547012533128 11.70646032863307 72.7620484975532 0 0 0
11842 198 2 -1.1128 3.7567841381945275 12.147677345199428 71.86599934404958 0 0 0
17187 1979 1 0.5564 5.3223126868186 12.229029233975892 71.33420436452946 0 0 0
17186 1979 1 0.5564 6.304515486923139 12.200297464283056 70.02995028066378 0 0 0
17185 1979 2 -1.1128 6.272435480931113 12.278894562320554 71.0263404693235 0 0 0
11843 198 1 0.5564 3.086633985850664 12.888599509057123 71.82203200433528 0 0 0
14916 1222 1 0.5564 6.93487557067284 13.685723455455305 71.80722212747555 0 0 0
14914 1222 2 -1.1128 7.502536286297753 14.486472723165777 71.99843401330776 0 0 0
14915 1222 1 0.5564 7.978701818200605 14.764384835610702 71.16414909405367 0 0 0
17860 2204 2 -1.1128 1.5614541416888377 13.928589535547133 71.35498989151742 0 0 0
15334 1362 2 -1.1128 7.292160519358099 9.811185541542272 71.82259028236477 0 0 0
17861 2204 1 0.5564 1.195065734392568 13.954191714535316 70.42488015836265 0 0 0
15412 1388 2 -1.1128 4.12532327877516 15.241040867746133 69.88552298810586 0 0 0
15413 1388 1 0.5564 4.319032312623204 15.373064293917263 70.85765814367218 0 0 0
11899 217 2 -1.1128 1.292726891482566 14.073349905834524 68.69401118166365 0 0 0
11900 217 1 0.5564 1.2397839637260313 13.201798286110494 68.20657410521704 0 0 0
15335 1362 1 0.5564 7.100822965028295 10.703635973693755 71.41402669865842 0 0 0
17981 2244 1 0.5564 5.40948520822782 9.331550111466347 74.31134882391983 0 0 0
13800 850 1 0.5564 1.620971394927068 9.91433725327158 71.26487612788951 0 0 0
17862 2204 1 0.5564 1.0126632090972305 13.305576259171362 71.91237935552444 0 0 0
15865 1539 2 -1.1128 3.8516933013610277 10.700079879460722 74.06889325449072 0 0 0
15866 1539 1 0.5564 3.2965100033076156 9.91938126929 74.35574302119102 0 0 0
15867 1539 1 0.5564 4.090777423772191 11.250830679324533 74.86858902476104 0 0 0
17003 1918 1 0.5564 5.115834787764927 15.188755153208195 68.04420984431653 0 0 0
12124 292 2 -1.1128 1.9538609328017056 8.995966507758197 75.0343626137151 0 0 0
15631 1461 2 -1.1128 6.609041357247818 12.257713704616759 68.22552680884368 0 0 0
15633 1461 1 0.5564 6.402794861697341 13.1980866795476 67.95503991607492 0 0 0
16019 1590 1 0.5564 0.7308987829948218 10.242996455434394 75.01387528299627 0 0 0
15632 1461 1 0.5564 7.545558130711291 12.031588618095483 67.95756023148938 0 0 0
17879 2210 1 0.5564 6.625761099119335 15.242970762990726 73.34745343055246 0 0 0
16018 1590 2 -1.1128 0.2678934202523681 11.11432312621526 75.17640501644233 0 0 0
17002 1918 2 -1.1128 5.799671808760853 14.835088702716206 67.4060188749753 0 0 0
18809 2520 1 0.5564 3.3341773741717775 8.680380303595053 67.88673978606212 0 0 0
16082 1611 1 0.5564 1.3569852629251233 15.702323901941977 71.79006995665651 0 0 0
14601 1117 1 0.5564 3.224794884549966 15.47727571340811 74.35872392779342 0 0 0
16130 1627 1 0.5564 0.13337134568984846 11.824664787753187 73.62367682040134 0 0 0
17008 1920 2 -1.1128 1.1782928461739668 11.78892445352806 67.60903252338977 0 0 0
17009 1920 1 0.5564 1.9687526329456257 11.186074389706654 67.50065754119362 0 0 0
17004 1918 1 0.5564 6.638671947831388 15.373554867456317 67.48434731299727 0 0 0
16131 1627 1 0.5564 0.13829078611377127 11.433006142977185 72.03836743297553 0 0 0
15473 1408 1 0.5564 14.76011571018755 15.274012120468413 67.08458011020733 0 0 0
19464 2738 1 0.5564 12.90412952798199 13.849985045649095 67.27203490257497 0 0 0
18043 2265 2 -1.1128 13.364467802258783 8.493371337316779 68.26313278787686 0 0 0
18045 2265 1 0.5564 12.403945780260768 8.41474924703454 68.52999615952825 0 0 0
17744 2165 1 0.5564 9.689538467215417 7.938898134788748 71.00071005465543 0 0 0
18990 2580 1 0.5564 16.94157921188149 13.385167027024956 73.88450558181623 0 0 0
15082 1278 2 -1.1128 9.25639511680205 11.602301396861915 67.57975182125776 0 0 0
12692 481 1 0.5564 10.042114225892998 8.046138374916557 68.32005380896197 0 0 0
12691 481 2 -1.1128 10.821629388587683 8.167201015282247 68.93462685807016 0 0 0
19463 2738 1 0.5564 12.62883905198901 12.242343680116187 67.35160206604559 0 0 0
15061 1271 2 -1.1128 9.05403360312002 15.28619879074184 69.947057157322 0 0 0
18201 2317 1 0.5564 16.206093571738457 8.56164434630464 68.4645829542159 0 0 0
17745 2165 1 0.5564 8.973140932965265 9.263505237467875 71.63222973565955 0 0 0
12693 481 1 0.5564 10.522491601999034 8.6405491925654 69.76315460203215 0 0 0
17743 2165 2 -1.1128 9.708369714665142 8.938037712991955 71.03766303602816 0 0 0
18723 2491 1 0.5564 11.38977382441647 13.021255253893425 70.15955584258745 0 0 0
18075 2275 1 0.5564 9.116610014856056 14.331199408863808 72.4577070322505 0 0 0
15062 1271 1 0.5564 9.732288279102116 14.55851388525562 69.84485468468525 0 0 0
18721 2491 2 -1.1128 10.804263352920787 13.34193626115986 69.4150149000612 0 0 0
18074 2275 1 0.5564 10.10512947386061 13.759854872732822 73.6251920471034 0 0 0
14671 1141 2 -1.1128 14.123255159072867 9.175816259401115 72.79361570112263 0 0 0
18199 2317 2 -1.1128 16.253530084690247 9.512304652840042 68.15799724323203 0 0 0
17480 2077 1 0.5564 11.116987391900746 9.528653757961083 74.30370909154816 0 0 0
18073 2275 2 -1.1128 10.064730736133766 14.278640804840062 72.7712428898045 0 0 0
13544 765 1 0.5564 11.284052924897388 13.276795359594022 72.08473026434686 0 0 0
14672 1141 1 0.5564 14.503305970306975 9.454267983865714 73.67567357588662 0 0 0
16380 1710 1 0.5564 13.269719789945063 10.1252680859569 68.6765446739741 0 0 0
18200 2317 1 0.5564 15.809378826616845 10.102478424486755 68.83210746512962 0 0 0
16281 1677 1 0.5564 11.06953510590646 9.43803435655297 72.23967580286165 0 0 0
16280 1677 1 0.5564 12.455224158391406 9.772618989484883 73.03625945221752 0 0 0
14673 1141 1 0.5564 14.54451891535858 9.714673894726026 72.0641163052073 0 0 0
16279 1677 2 -1.1128 11.524534942700491 10.087080510177627 72.84935953675694 0 0 0
15208 1320 2 -1.1128 15.398332146367066 10.647819036539703 70.96379069906396 0 0 0
12634 462 2 -1.1128 13.542190696703829 15.681154121878347 72.07862021635218 0 0 0
13545 765 1 0.5564 11.596174835811082 11.673924245560015 72.0879934502191 0 0 0
13543 765 2 -1.1128 11.869137604110731 12.558133879630972 71.70896220651797 0 0 0
12636 462 1 0.5564 12.649214270791864 15.506799911686512 72.49358252224651 0 0 0
15210 1320 1 0.5564 15.125791167274876 11.600899736175972 71.09554971519357 0 0 0
16378 1710 2 -1.1128 13.273819414435025 11.125101234941406 68.69438960851767 0 0 0
11303 18 1 0.5564 13.570248179548246 12.985271055714358 71.67841570169631 0 0 0
11302 18 2 -1.1128 14.545983999376725 13.161639924865174 71.80816033966386 0 0 0
11304 18 1 0.5564 14.79706897834836 12.96515876172047 72.75597441757023 0 0 0
18722 2491 1 0.5564 11.33309139142389 13.378137927927087 68.56705830737631 0 0 0
14140 964 2 -1.1128 15.451730882494385 12.497472559409132 74.22356337819781 0 0 0
16045 1599 2 -1.1128 15.230495181988763 9.982521711713314 75.04686414727192 0 0 0
16379 1710 1 0.5564 14.216407586529789 11.453524039703636 68.7549405985747 0 0 0
14142 964 1 0.5564 15.558466346040612 11.514587218033466 74.37370996402201 0 0 0
14141 964 1 0.5564 14.642017922075201 12.823223810987479 74.71167310042195 0 0 0
12635 462 1 0.5564 14.076942714334475 14.836178456441795 72.07110782076303 0 0 0
19951 2901 2 -1.1128 16.064289262941063 12.48726872906879 68.57270577234756 0 0 0
15084 1278 1 0.5564 9.991248008183442 11.992078540063815 68.13478822841009 0 0 0
17479 2077 2 -1.1128 10.910682697608713 9.12508519176345 75.19509614110957 0 0 0
11267 6 1 0.5564 8.742344531816066 15.580422221709373 68.13857585127847 0 0 0
19462 2738 2 -1.1128 12.220303061938921 13.131446033373795 67.14521554761129 0 0 0
11848 200 2 -1.1128 16.44780429668356 14.85969095266176 66.99112050621358 0 0 0
15472 1408 2 -1.1128 13.868026832382194 15.285559046301113 67.53629255921025 0 0 0
18044 2265 1 0.5564 13.46029385620732 8.269796944344508 67.29316790218128 0 0 0
19952 2901 1 0.5564 16.976452729345745 12.29491429345465 68.21082512497132 0 0 0
11849 200 1 0.5564 16.912960187436898 15.408486920495815 67.6857089134869 0 0 0
17149 1967 2 -1.1128 10.537285415428984 13.235623370123552 75.22163174032457 0 0 0
16262 1671 1 0.5564 12.338114539385806 13.27245350595959 75.23493931511472 0 0 0
19953 2901 1 0.5564 15.837664792825336 13.44788819363679 68.41192142130895 0 0 0
15209 1320 1 0.5564 16.24341148096884 10.470048169896259 71.4680125042916 0 0 0
11774 175 1 0.5564 4.975025117682255 22.4378636398474 66.93008034020906 0 0 0
17878 2210 2 -1.1128 6.2239273387502845 15.852361216779762 74.03095527100017 0 0 0
11834 195 1 0.5564 1.9320211924975377 19.930296315843727 67.38290821681909 0 0 0
14599 1117 2 -1.1128 3.567643719733183 16.08965293399043 73.64636948140858 0 0 0
14600 1117 1 0.5564 2.833257607434885 16.29116079953339 72.99824012910348 0 0 0
17880 2210 1 0.5564 5.2356138379653085 15.907172054434554 73.88870905368654 0 0 0
16081 1611 2 -1.1128 1.440710670455347 16.674656284537814 72.00815212983048 0 0 0
11268 6 1 0.5564 8.161212076145599 16.938928608158836 67.44332625951836 0 0 0
11266 6 2 -1.1128 8.195606797100915 15.941339489965548 67.3830517881605 0 0 0
17127 1959 1 0.5564 4.695824763297986 16.914685841957194 70.05821323272734 0 0 0
17125 1959 2 -1.1128 4.874276419591546 17.852248713336138 69.7596652744737 0 0 0
17126 1959 1 0.5564 4.852800582002652 17.893764836658594 68.76075825570665 0 0 0
18318 2356 1 0.5564 7.218212406063568 17.579542194684027 74.17136966668396 0 0 0
18192 2314 1 0.5564 0.4146157711888797 19.375963330230636 73.7884943506946 0 0 0
11739 163 1 0.5564 1.2114797315206234 17.896653914925285 70.88210757560518 0 0 0
17535 2095 1 0.5564 4.302954872611189 19.367614940750165 70.26854480226665 0 0 0
17534 2095 1 0.5564 2.6920828877978535 19.620133845500856 70.35771966085942 0 0 0
17533 2095 2 -1.1128 3.5921087109267575 20.021782978733516 70.52692818947799 0 0 0
11737 163 2 -1.1128 1.03302513480213 18.678386704369704 70.28457275613805 0 0 0
14549 1100 1 0.5564 4.117887057039956 19.86077625276447 73.61429508994183 0 0 0
14550 1100 1 0.5564 4.053157355872108 20.337338131254768 72.05374217062857 0 0 0
14548 1100 2 -1.1128 4.357964500061548 20.588946186947073 72.97232047042935 0 0 0
12023 258 1 0.5564 5.874006465582766 20.51383113675707 73.69575417001728 0 0 0
17706 2152 1 0.5564 1.087175715156285 20.984113063014053 72.45409848496597 0 0 0
14424 1058 1 0.5564 3.575250069867221 23.036373262964467 68.80223925882413 0 0 0
15835 1529 2 -1.1128 2.2674394666460946 22.33815046374848 72.56484167589561 0 0 0
20024 2925 1 0.5564 2.8806258689714195 22.85982762315948 71.00294026897843 0 0 0
15837 1529 1 0.5564 3.1227151253979843 21.83034590590713 72.66798303215094 0 0 0
14422 1058 2 -1.1128 3.5119602885063887 22.56617000074434 67.92195329179671 0 0 0
14423 1058 1 0.5564 3.311717280823133 21.598394997394283 68.07464352359166 0 0 0
12022 258 2 -1.1128 6.742562448567367 20.59221545580257 74.18510727463315 0 0 0
11468 73 1 0.5564 7.256874945317029 18.54652543385955 70.30260214602086 0 0 0
15836 1529 1 0.5564 2.2215558527335872 23.05794169170298 73.25751426192028 0 0 0
18317 2356 1 0.5564 7.772570856079216 19.105860758284486 73.99913164066523 0 0 0
15804 1518 1 0.5564 3.535369660557188 17.72321853490457 74.18717016745212 0 0 0
14104 952 2 -1.1128 7.6182818859668515 21.783213341020666 70.42589921820068 0 0 0
15802 1518 2 -1.1128 3.299319642237171 18.5828545612517 74.6402775783455 0 0 0
18316 2356 2 -1.1128 8.01522383819455 18.13753562558853 73.94024887286362 0 0 0
11467 73 2 -1.1128 8.040978849358698 19.11238560948749 70.04768384926054 0 0 0
14105 952 1 0.5564 7.706239519691545 20.801515865885708 70.25698039114758 0 0 0
16083 1611 1 0.5564 0.7425198543203927 16.927337353592332 72.67798933080213 0 0 0
15803 1518 1 0.5564 2.3241825184383975 18.76745047758792 74.51767264297887 0 0 0
13524 758 1 0.5564 8.28122202687505 19.02273591737646 68.55962078272515 0 0 0
13522 758 2 -1.1128 8.492294766936038 18.70784023957138 67.63426184277232 0 0 0
17705 2152 1 0.5564 0.40869388718994826 19.792451764142797 71.56740105877158 0 0 0
17704 2152 2 -1.1128 0.43619822432281014 20.22515298444541 72.46851880492795 0 0 0
12024 258 1 0.5564 6.597132915987705 21.07912282769986 75.04636883264816 0 0 0
18190 2314 2 -1.1128 0.5850506697143733 18.985445728920887 74.69317554002382 0 0 0
17148 1966 1 0.5564 7.718134284590698 21.70597753143493 73.48574408455819 0 0 0
17147 1966 1 0.5564 7.847197042194327 23.284022071607534 73.08606325755902 0 0 0
11891 214 1 0.5564 2.144791554954544 23.221335744707922 67.65223230711922 0 0 0
11892 214 1 0.5564 0.5949943558268819 23.135405310656306 68.15954992126433 0 0 0
14106 952 1 0.5564 8.000924730376683 22.002598418167427 71.3233704983797 0 0 0
11833 195 2 -1.1128 2.8945680871206982 19.990744160003015 67.1186174957795 0 0 0
17146 1966 2 -1.1128 8.297774888523719 22.392172967435705 73.04625263018748 0 0 0
20023 2925 2 -1.1128 3.1446940668909464 23.54570996544024 70.32483008292851 0 0 0
15113 1288 1 0.5564 6.191864385052431 23.269287618130438 70.94243105584742 0 0 0
11742 164 1 0.5564 4.054936423624954 18.84991196965644 67.01762975596209 0 0 0
11740 164 2 -1.1128 4.775776784035639 18.160178593317358 66.94938652104278 0 0 0
11738 163 1 0.5564 0.42151074601456134 18.39925510140592 69.54421087745077 0 0 0
13054 602 2 -1.1128 0.16598614934653722 20.326584564552046 67.38714572612639 0 0 0
17685 2145 1 0.5564 12.067727734023386 22.009573470095436 66.95669442356744 0 0 0
12932 561 1 0.5564 14.946357676881608 19.10223888458061 67.05518144678048 0 0 0
11606 119 1 0.5564 16.584044236719276 23.2016262044709 69.5333273507107 0 0 0
14950 1234 2 -1.1128 16.333463047683207 22.153425656419227 68.4464741159229 0 0 0
15474 1408 1 0.5564 13.290350501552215 15.984972125055853 67.11544641959155 0 0 0
11469 73 1 0.5564 8.87142315221064 18.73552383083835 70.45797343767056 0 0 0
18938 2563 1 0.5564 11.102822385343602 20.222326011564267 67.07899432263538 0 0 0
13523 758 1 0.5564 9.47844892499472 18.766346009236035 67.47909380660074 0 0 0
17294 2015 1 0.5564 10.413572200481843 15.825625605419466 73.27590337168309 0 0 0
19267 2673 2 -1.1128 16.800135706028772 18.017324467855147 69.96422929323985 0 0 0
14952 1234 1 0.5564 15.60038281537129 21.492430801241678 68.28622259902738 0 0 0
20225 2992 1 0.5564 13.997159788097465 16.421528546127675 70.54217541238656 0 0 0
20226 2992 1 0.5564 14.124041723260966 16.21689523899088 68.92704298368697 0 0 0
20224 2992 2 -1.1128 14.368210640140521 16.806355822402523 69.69705454166342 0 0 0
11295 15 1 0.5564 9.897951145292817 22.20433093848936 67.56712177149855 0 0 0
16501 1751 2 -1.1128 14.326809413653802 20.249297899956364 68.24660205064451 0 0 0
15063 1271 1 0.5564 9.518141433808351 16.148188348785226 70.15096384818702 0 0 0
12264 338 1 0.5564 10.169544180048945 17.443790570941022 71.85235339777951 0 0 0
12262 338 2 -1.1128 10.053879757474201 17.709498209342154 70.89526342643452 0 0 0
17293 2015 2 -1.1128 10.569706464280435 16.784670582862113 73.51223973239028 0 0 0
19268 2673 1 0.5564 15.828311711968837 17.809170321745157 69.85363997290004 0 0 0
17295 2015 1 0.5564 9.69076852879936 17.252690615113906 73.60402962758252 0 0 0
16914 1888 1 0.5564 12.176289845423552 17.89178698808173 73.74174692477928 0 0 0
16913 1888 1 0.5564 13.357566876494316 19.003787986895425 73.55555327573094 0 0 0
12263 338 1 0.5564 10.927908949106541 17.62253195680852 70.41723636116448 0 0 0
16912 1888 2 -1.1128 12.907263306835025 18.39201806841003 74.20591079569569 0 0 0
16173 1641 1 0.5564 13.251158373784722 17.937669582036573 69.67265281982635 0 0 0
11286 12 1 0.5564 15.718977156121888 18.987856441578625 72.97579923440597 0 0 0
16172 1641 1 0.5564 12.051258810667859 18.825645704296882 69.0105606048824 0 0 0
11748 166 1 0.5564 14.189121395384507 20.239909608227222 71.52232330968843 0 0 0
11285 12 1 0.5564 15.218552793361535 20.164020458982776 73.99208668769471 0 0 0
11746 166 2 -1.1128 13.497116022903924 20.456985931170426 70.83384204415741 0 0 0
11284 12 2 -1.1128 15.13742492029594 19.796387106078253 73.06566129307122 0 0 0
11747 166 1 0.5564 13.107920608390346 19.60919509947216 70.47359514510524 0 0 0
16316 1689 1 0.5564 11.054366207567533 22.619977021291 70.53345954962366 0 0 0
16315 1689 2 -1.1128 11.797829879047464 22.512565313723922 71.19355394048286 0 0 0
16317 1689 1 0.5564 12.281399392651432 21.65578122947091 71.01444054730459 0 0 0
16171 1641 2 -1.1128 12.399947460852122 18.428167129366024 69.85934034463413 0 0 0
16503 1751 1 0.5564 13.779870112038358 20.88837896263231 67.70583143196575 0 0 0
16355 1702 1 0.5564 11.116828586713373 22.91237357804399 74.44334558612495 0 0 0
12798 516 1 0.5564 9.155131772291885 22.459539569581988 69.92734840044466 0 0 0
16502 1751 1 0.5564 14.049717860332036 20.30239969693711 69.20597710830181 0 0 0
20250 3000 1 0.5564 9.476106133503393 22.01837362633131 74.32545053113573 0 0 0
12796 516 2 -1.1128 9.930963282120102 22.916956864349224 69.49277392102312 0 0 0
15021 1257 1 0.5564 14.715502751842203 21.90465596715716 75.07404192511203 0 0 0
19908 2886 1 0.5564 11.842759572407765 19.137744535377095 75.00822501984293 0 0 0
11753 168 1 0.5564 13.638799703434012 16.95457940783344 74.98545990057357 0 0 0
18937 2563 2 -1.1128 11.137228492193955 19.383502901825832 67.62231008356288 0 0 0
16356 1702 1 0.5564 11.859627682861126 22.99678160750879 72.99153591052698 0 0 0
16354 1702 2 -1.1128 11.894156100396517 23.296314438784396 73.94499692309599 0 0 0
11917 223 2 -1.1128 14.505378034061623 23.278992576954558 74.38430528411294 0 0 0
11919 223 1 0.5564 13.514586813590972 23.24812760370642 74.25247143066024 0 0 0
17192 1981 1 0.5564 13.122867847353579 23.476703821943577 67.43017088794433 0 0 0
14951 1234 1 0.5564 16.595104375493953 22.577686785749943 67.57955507622195 0 0 0
20248 3000 2 -1.1128 9.906040785638604 21.875249498770014 75.21689414093984 0 0 0
20249 3000 1 0.5564 10.303777189304135 20.958412876629495 75.25177145224988 0 0 0
16993 1915 2 -1.1128 16.85606111753853 16.190286782602175 74.65019245123672 0 0 0
18939 2563 1 0.5564 11.552330013684502 18.652432333354213 67.08080606745582 0 0 0
13133 628 1 0.5564 6.111725070652427 25.43889784445501 66.94773206284655 0 0 0
20109 2953 1 0.5564 3.462074712009187 26.291811703888026 67.2005772214898 0 0 0
11890 214 2 -1.1128 1.2670035575926804 23.699587769061505 67.67986065291348 0 0 0
13570 774 2 -1.1128 8.2303151186955 28.97107710315321 67.44380661705135 0 0 0
11406 52 1 0.5564 0.7271667528426082 30.88547099978943 74.86279684156504 0 0 0
20025 2925 1 0.5564 4.06879361044883 23.872217156004037 70.52340781795927 0 0 0
17809 2187 2 -1.1128 2.3615744335618163 30.460166707029707 68.26883538389612 0 0 0
20107 2953 2 -1.1128 2.9672990263115215 25.93821122454072 67.99440682119815 0 0 0
20108 2953 1 0.5564 2.51589752840519 25.079845325641056 67.75059221409309 0 0 0
13092 614 1 0.5564 2.2145128663628877 24.929753637849704 71.06432544242283 0 0 0
16039 1597 2 -1.1128 1.2863738780124112 27.907832039715824 68.58410746534841 0 0 0
15484 1412 2 -1.1128 5.216718505592322 29.158874817953535 68.48591518877316 0 0 0
19454 2735 1 0.5564 6.263247727447013 24.44636213850794 72.65521390390268 0 0 0
15112 1288 2 -1.1128 5.770142736418988 24.173765513136075 71.00623240578774 0 0 0
19453 2735 2 -1.1128 6.637602521434843 24.283807707647266 73.56814029183946 0 0 0
16040 1597 1 0.5564 1.9367762859645588 27.34611744849448 68.07278226149822 0 0 0
12134 295 1 0.5564 6.346487251065516 29.226142100771273 71.44367170507915 0 0 0
15485 1412 1 0.5564 4.711428350163773 28.644884458282185 67.7927371436196 0 0 0
15471 1407 1 0.5564 4.547247608097069 26.621830813806096 74.28669475258894 0 0 0
18102 2284 1 0.5564 4.810321029275897 25.992496573472724 68.69574147257315 0 0 0
18100 2284 2 -1.1128 5.786669040442877 25.793896692255185 68.61028587301682 0 0 0
14364 1038 1 0.5564 2.798284961278456 28.53530148133381 71.08712785811534 0 0 0
15470 1407 1 0.5564 5.281315295809448 25.175136639813335 74.10002080889619 0 0 0
14362 1038 2 -1.1128 1.915539810925964 28.067332531828686 71.04510301130541 0 0 0
14363 1038 1 0.5564 1.477644444668956 28.259953919187055 70.16695454426115 0 0 0
18101 2284 1 0.5564 6.315935087435657 26.575899307189182 68.93945060780182 0 0 0
13578 776 1 0.5564 4.641995532668394 28.379870430296275 72.80650739184293 0 0 0
13577 776 1 0.5564 5.686890011224931 28.38942065488334 74.06139024142755 0 0 0
16654 1802 2 -1.1128 4.318888081019828 29.207690857115036 71.16615707823023 0 0 0
13576 776 2 -1.1128 4.722259077088947 28.33989876376354 73.80247930681956 0 0 0
15327 1359 1 0.5564 1.8335998103524371 25.16491911741156 72.93931033916638 0 0 0
15114 1288 1 0.5564 5.887560176790687 24.658179343943782 70.13930886804941 0 0 0
13091 614 1 0.5564 1.5734040834332637 26.427134584030405 70.94832391065908 0 0 0
11405 52 1 0.5564 0.6512158683420102 29.38817457225962 74.2155245385546 0 0 0
17130 1960 1 0.5564 4.104614317876096 29.616799579517295 74.54706662943205 0 0 0
13090 614 2 -1.1128 1.4062926472316533 25.488539071833802 71.25017198306175 0 0 0
13583 778 1 0.5564 0.6105009023362618 28.261003943556553 72.12490399541684 0 0 0
17811 2187 1 0.5564 1.9666280383324408 29.560740372148633 68.45605090253282 0 0 0
15325 1359 2 -1.1128 1.9720700917169898 24.882618376480902 73.88859022866258 0 0 0
19455 2735 1 0.5564 7.337461271053733 24.969457417962374 73.76834610933976 0 0 0
20171 2974 1 0.5564 7.41274222270069 27.928660824948704 70.3267587621325 0 0 0
20170 2974 2 -1.1128 7.646175512220515 27.3224890726083 69.56645223358805 0 0 0
14218 990 2 -1.1128 7.197597360445243 28.306857181563743 74.41549278911886 0 0 0
14220 990 1 0.5564 7.476025920989261 28.988271902960786 75.09236174624013 0 0 0
12133 295 2 -1.1128 7.228205067157275 28.921359218237818 71.80378432442238 0 0 0
17810 2187 1 0.5564 3.3567392503825415 30.411526211112214 68.35416469874258 0 0 0
16656 1802 1 0.5564 4.471618676571633 29.192174370980876 70.17801102056318 0 0 0
17129 1960 1 0.5564 2.6843592808609458 30.314199977363824 74.95096623074733 0 0 0
17128 1960 2 -1.1128 3.6681643608637957 30.463407006072316 74.85164404836175 0 0 0
14219 990 1 0.5564 7.192928022895105 28.72288833464743 73.50615437567538 0 0 0
15486 1412 1 0.5564 5.438760567998327 30.067178984580284 68.13140019092376 0 0 0
18873 2541 1 0.5564 7.9858518454874545 26.81222178766266 74.27373808583077 0 0 0
13582 778 2 -1.1128 0.07103792957835608 28.55276689125285 72.9147496549536 0 0 0
11404 52 2 -1.1128 0.9965522884893641 29.929833388398034 74.98191124278316 0 0 0
12135 295 1 0.5564 7.937851873089612 29.577526742370218 71.54718026347507 0 0 0
16655 1802 1 0.5564 3.923420076683573 30.08790074913295 71.42852257068277 0 0 0
15469 1407 2 -1.1128 4.51379519625949 25.652046579070493 74.52835464430284 0 0 0
15326 1359 1 0.5564 2.8549363067792166 25.22299332087478 74.21215191522938 0 0 0
20172 2974 1 0.5564 8.285960394424206 26.622100159705504 69.88288984553184 0 0 0
13571 774 1 0.5564 8.038422061874257 28.298678315449937 68.1586903226117 0 0 0
18871 2541 2 -1.1128 8.474014650736745 25.940222857933 74.23747467796282 0 0 0
16041 1597 1 0.5564 0.35426333331411414 27.672679083800997 68.30865681775083 0 0 0
18936 2562 1 0.5564 3.633098694505143 31.200249754428192 73.34354693645442 0 0 0
14724 1158 1 0.5564 4.278463717622705 24.192301925370767 75.20559254024049 0 0 0
16718 1823 1 0.5564 0.6273457537387667 25.274081945938452 75.02438211326276 0 0 0
19790 2847 1 0.5564 0.9303532611479614 31.42530411981805 68.37797818008978 0 0 0
19967 2906 1 0.5564 10.743112357340271 26.568694566680364 67.31925126260855 0 0 0
15754 1502 2 -1.1128 14.028246608786514 30.797067983040282 67.51948657552622 0 0 0
19163 2638 1 0.5564 16.97250806809062 27.452990409983926 70.81703098088866 0 0 0
11605 119 2 -1.1128 16.663736002967063 23.834289867107447 70.30364284085024 0 0 0
16630 1794 2 -1.1128 16.73050283447445 31.183748503181185 67.11300609604953 0 0 0
15755 1502 1 0.5564 15.010632560793994 30.85159776656208 67.34075659225539 0 0 0
13572 774 1 0.5564 9.051197028717663 28.69878865023829 66.94179823963802 0 0 0
11813 188 1 0.5564 16.959098065352944 25.982495424463135 72.3047525821469 0 0 0
12851 534 1 0.5564 14.861336456565102 31.307547058122903 71.2101163437838 0 0 0
19313 2688 1 0.5564 11.669634691820828 31.03977062593678 72.75304323741612 0 0 0
17563 2105 2 -1.1128 8.944656962462618 30.95158241277678 71.62866595129073 0 0 0
13945 899 2 -1.1128 16.214853446239584 29.316468949406488 73.55901296245351 0 0 0
13947 899 1 0.5564 15.778324494714271 29.524860993627428 72.68378998956716 0 0 0
19968 2906 1 0.5564 11.189157805094458 24.99935994312267 67.24954607453158 0 0 0
17565 2105 1 0.5564 9.781660182320792 30.75479429723787 72.13925396108546 0 0 0
13360 704 2 -1.1128 13.129437585963819 28.40455570638206 67.99983426693193 0 0 0
11417 56 1 0.5564 14.513098420976249 27.241975564248264 67.95418837923624 0 0 0
15167 1306 1 0.5564 15.758960332582516 28.984385651990372 70.58095207343258 0 0 0
14972 1241 1 0.5564 12.931360417446205 23.79190858414574 70.71030612152882 0 0 0
17191 1981 2 -1.1128 12.948740371354791 24.443895342603103 67.61515801119968 0 0 0
17193 1981 1 0.5564 13.257528116714251 24.667280453972037 68.53968450318456 0 0 0
14973 1241 1 0.5564 14.149614892188506 24.854732806696017 70.94028762949812 0 0 0
14971 1241 2 -1.1128 13.278607752898813 24.699472903704336 70.47419457906285 0 0 0
12797 516 1 0.5564 9.784411639609472 23.906081017627635 69.50526873899787 0 0 0
15166 1306 2 -1.1128 15.082731165978757 29.573578587517733 71.02318037119042 0 0 0
14053 935 2 -1.1128 9.562798156681957 25.468829822777067 69.76150759993591 0 0 0
14055 935 1 0.5564 10.088617907780142 25.428432393911972 68.91187138833934 0 0 0
14054 935 1 0.5564 10.186109282573923 25.59213683746696 70.53369841183876 0 0 0
19668 2806 1 0.5564 12.157264089965876 25.598860884989705 71.25085297951652 0 0 0
19666 2806 2 -1.1128 11.471362199750812 26.199945103105243 71.66101934139856 0 0 0
19667 2806 1 0.5564 11.543354365635404 26.15665055301733 72.65748446648223 0 0 0
17532 2094 1 0.5564 11.452288251343184 24.86083769911561 74.17321598178575 0 0 0
18271 2341 2 -1.1128 12.668810505513015 28.6525883992899 70.7447399303255 0 0 0
18272 2341 1 0.5564 12.783896234969488 28.52840317208628 69.75917747349948 0 0 0
18273 2341 1 0.5564 12.37204675932751 27.791128559043848 71.15683003311197 0 0 0
19314 2688 1 0.5564 11.63143045355856 29.627854920442545 71.93349396315409 0 0 0
17530 2094 2 -1.1128 11.164731293071952 25.815204615679644 74.25380658516166 0 0 0
16530 1760 1 0.5564 11.627983155298958 27.460130689987118 74.93576583397643 0 0 0
17531 2094 1 0.5564 10.18561810655488 25.88555050036889 74.06304789470576 0 0 0
19312 2688 2 -1.1128 11.201642824675224 30.160694412474257 72.66244162259588 0 0 0
15168 1306 1 0.5564 14.162978074828803 29.246372730262898 70.80640710895851 0 0 0
16529 1760 1 0.5564 11.939800878850203 28.882342926614825 74.1963683916351 0 0 0
16528 1760 2 -1.1128 11.988626604660947 28.384237653242426 75.06210922944946 0 0 0
13361 704 1 0.5564 13.61167601614941 29.245285839521383 67.75362500207727 0 0 0
13946 899 1 0.5564 15.550420622409305 28.883465522449875 74.16814110726185 0 0 0
19642 2798 2 -1.1128 15.420074825856327 24.98572952568638 72.15631285671739 0 0 0
19644 2798 1 0.5564 15.117035174059392 24.41197155432474 72.9172128334082 0 0 0
16133 1628 1 0.5564 9.000298703047068 30.744420858938575 68.28283208967736 0 0 0
12867 539 1 0.5564 13.680729400869074 27.993214791865736 75.07041413096981 0 0 0
11416 56 2 -1.1128 15.212474221403049 26.560329776284345 68.1692090972698 0 0 0
11918 223 1 0.5564 14.736386831732533 24.032279491373693 75.0000924039905 0 0 0
18872 2541 1 0.5564 8.531073914090019 25.551679866152366 75.15713694773922 0 0 0
19643 2798 1 0.5564 15.82215850301647 24.410064805236605 71.44431633143242 0 0 0
19966 2906 2 -1.1128 10.410783304054391 25.626144141436313 67.28524960100258 0 0 0
13362 704 1 0.5564 12.285909857177781 28.335944211449 67.46714908226122 0 0 0
19162 2638 2 -1.1128 16.792441948136496 27.898611128460445 69.94010541325156 0 0 0
16132 1628 2 -1.1128 9.020970402082936 31.423798959134036 69.01632925814963 0 0 0
11418 56 1 0.5564 15.99934955621277 26.688250996752604 67.56549942375868 0 0 0
17564 2105 1 0.5564 9.163223432127902 31.05829098522233 70.65869583726929 0 0 0
19365 2705 1 0.5564 16.175977684793782 30.914017249253973 74.257511525099 0 0 0
19164 2638 1 0.5564 16.152103707468694 27.34338929205532 69.40935526616435 0 0 0
11814 188 1 0.5564 16.787364018216905 27.48782601585735 72.91394409271378 0 0 0
11756 169 1 0.5564 5.220253818342421 1.9255628022952251 75.31284665293809 0 0 0
16988 1913 1 0.5564 8.273403467613674 6.339007290116638 75.6168956937158 0 0 0
12982 578 2 -1.1128 5.1344570348613425 4.83353128597485 83.60506291384291 0 0 0
14977 1243 2 -1.1128 4.319961691446241 2.294788047082328 83.50726008809491 0 0 0
13202 651 1 0.5564 1.4999395109385332 4.27309199594459 75.39940312876088 0 0 0
19601 2784 1 0.5564 3.54292144168134 4.633656324823861 76.02573838668566 0 0 0
13203 651 1 0.5564 0.6565591765528038 3.374408894908172 76.47071298989728 0 0 0
17851 2201 2 -1.1128 5.215678935117228 0.4332659339890277 76.01798550351289 0 0 0
13492 748 2 -1.1128 4.97416234494748 0.09801752220022476 80.26900814908413 0 0 0
19914 2888 1 0.5564 3.5014393801821093 0.24805638684449166 76.32547203313482 0 0 0
19912 2888 2 -1.1128 2.5056271960560568 0.2053425693084552 76.24464079190109 0 0 0
15998 1583 1 0.5564 1.708245675868668 6.724288846103183 78.17114736318906 0 0 0
13751 834 1 0.5564 7.688349457793582 0.8360037596883034 81.46560114104804 0 0 0
19913 2888 1 0.5564 2.1063803364145883 1.0542133574736483 76.59108040359718 0 0 0
16384 1712 2 -1.1128 2.092311681660844 2.7894043101550694 82.26109991127383 0 0 0
11522 91 1 0.5564 2.0440872463278104 3.614855381036454 80.57559849833584 0 0 0
14169 973 1 0.5564 4.3993195901202915 1.5429247149849554 79.56226934451402 0 0 0
11994 248 1 0.5564 7.185487717669112 1.7928340810069896 79.41975532890653 0 0 0
14168 973 1 0.5564 4.739866873189456 3.095964389147292 79.93472325997335 0 0 0
14167 973 2 -1.1128 4.243537243079943 2.496982857692017 79.30632999098898 0 0 0
11993 248 1 0.5564 5.819848074833821 2.348836432326062 78.71796027137391 0 0 0
11992 248 2 -1.1128 6.81569482469368 2.2998824824363897 78.64119565763457 0 0 0
17816 2189 1 0.5564 3.96928420334766 4.114096966992143 78.16185349462755 0 0 0
12948 566 1 0.5564 5.306858085497345 4.376440365780596 81.72234725164964 0 0 0
18430 2394 2 -1.1128 7.578755923381578 4.844558830040692 78.82927439959438 0 0 0
18432 2394 1 0.5564 7.549864607423081 5.024669255908906 77.84605236975453 0 0 0
12947 566 1 0.5564 5.5307325754360885 5.367899626482015 80.44425678080563 0 0 0
18431 2394 1 0.5564 7.249126612919375 3.917548131896431 79.0081478931996 0 0 0
12946 566 2 -1.1128 5.323524699527604 4.430435310600239 80.723945137909 0 0 0
17817 2189 1 0.5564 3.5515762366374344 5.692639950801797 78.14314755843272 0 0 0
17815 2189 2 -1.1128 3.9794168204184115 4.955014789382384 77.62078496165296 0 0 0
11523 91 1 0.5564 2.086326383812942 4.904444555353437 79.57469721796221 0 0 0
14643 1131 1 0.5564 7.552349371945419 1.4998034254718537 77.07896485377405 0 0 0
16987 1913 2 -1.1128 7.648586380570191 5.953236788812453 76.2957078665395 0 0 0
16989 1913 1 0.5564 6.996033847604295 6.653886081013041 76.58426724321005 0 0 0
16386 1712 1 0.5564 1.7120126820471175 1.8677284905593232 82.1843770343055 0 0 0
15583 1445 2 -1.1128 6.361862010149841 0.8650055628012804 82.34227932003992 0 0 0
12765 505 1 0.5564 6.919134180807959 6.145698920163276 79.58303590156241 0 0 0
11521 91 2 -1.1128 1.7714277292478264 3.960945623337808 79.67789043857981 0 0 0
15997 1583 2 -1.1128 2.4497331821212014 6.845920025428003 78.8309975025877 0 0 0
12763 505 2 -1.1128 6.2301630018824055 6.82173036012345 79.84437917238498 0 0 0
11504 85 1 0.5564 1.7592663859408817 2.595512925283318 78.24547531553375 0 0 0
16385 1712 1 0.5564 3.0134223259557062 2.738844700689177 82.64710375286705 0 0 0
13791 847 1 0.5564 0.4439544717310884 5.590515241978343 83.52915567207081 0 0 0
11503 85 2 -1.1128 1.2668226212478213 2.0769626142369293 77.5464715208055 0 0 0
13750 834 2 -1.1128 8.301411500780441 0.9916934071818453 80.69105887132734 0 0 0
14366 1039 1 0.5564 5.897230784684944 7.614529835449162 78.47424524002174 0 0 0
13790 847 1 0.5564 1.0432205802462708 6.730848266603812 82.52558837434499 0 0 0
15999 1583 1 0.5564 3.0315998026923174 7.606177175379464 78.54213707005118 0 0 0
13647 799 1 0.5564 1.8183421380340818 7.447038153972657 80.12575241678492 0 0 0
15584 1445 1 0.5564 5.677474661142211 0.5766602498312241 81.672599543529 0 0 0
17365 2039 2 -1.1128 0.6545989526525576 0.4079242527274671 82.38286688332066 0 0 0
17609 2120 1 0.5564 0.8023631890295752 3.507762832927318 83.2044244551487 0 0 0
12764 505 1 0.5564 6.682551297308192 7.630725107199022 80.21970884591465 0 0 0
13645 799 2 -1.1128 1.6527130195283126 7.788085045640376 81.0510923846106 0 0 0
13201 651 2 -1.1128 0.6022895954776563 4.127912930465711 75.81551335218613 0 0 0
13789 847 2 -1.1128 0.4433463997270229 6.565864060962261 83.30848760081986 0 0 0
14978 1243 1 0.5564 5.156020975227938 1.9977261876116046 83.04600186222982 0 0 0
16170 1640 1 0.5564 0.382301835591126 5.530329926149538 76.65337122543346 0 0 0
14641 1131 2 -1.1128 8.395774933371735 1.2302062087148478 76.6142583498483 0 0 0
16168 1640 2 -1.1128 0.342788046298269 6.393760844893631 77.15628848049717 0 0 0
11505 85 1 0.5564 0.4239766150442022 1.7073403098147168 77.93761227579016 0 0 0
15585 1445 1 0.5564 6.694497641069746 0.06642780339156218 82.84390380916929 0 0 0
15773 1508 1 0.5564 10.975510912042926 5.130513064913048 75.32118686696784 0 0 0
15774 1508 1 0.5564 12.5344551810809 4.644395020271308 75.32410692665076 0 0 0
17943 2231 1 0.5564 15.49190180164138 0.35048644439403565 78.12864889928466 0 0 0
17109 1953 1 0.5564 11.490151045594487 0.03587326427586061 79.91522781251764 0 0 0
11693 148 1 0.5564 16.890240230462584 3.853156531680811 77.58251469450485 0 0 0
13006 586 2 -1.1128 9.587423408075976 3.5212135069669643 83.57346130383273 0 0 0
19481 2744 1 0.5564 14.270526795621159 1.8841083917504242 83.28299784706044 0 0 0
12911 554 1 0.5564 16.463825637845638 3.0672297057481117 75.64754610303385 0 0 0
15430 1394 2 -1.1128 14.222046919441775 5.336534474001804 75.41380912624523 0 0 0
17305 2019 2 -1.1128 16.330786626333353 5.726104812248828 82.79592182935866 0 0 0
15845 1532 1 0.5564 10.423565686668608 4.961700120871768 83.50867508316362 0 0 0
17941 2231 2 -1.1128 15.20286772293893 0.529146405465397 77.1881490403475 0 0 0
13752 834 1 0.5564 8.877228514368204 1.7879529785004245 80.87654607996913 0 0 0
12910 554 2 -1.1128 15.835159181342348 3.2100175493839433 76.41200029133314 0 0 0
12912 554 1 0.5564 15.019857753128113 3.6898579962772784 76.08790654265847 0 0 0
16575 1775 1 0.5564 15.280264424862148 0.36863724351928767 82.19509289825062 0 0 0
14642 1131 1 0.5564 9.151420007622685 1.7994589911389014 76.93822335137165 0 0 0
18828 2526 1 0.5564 9.223306840569899 4.853128600345579 78.87582110842993 0 0 0
19482 2744 1 0.5564 14.992327864997623 2.4564345798257166 81.93463864612758 0 0 0
15432 1394 1 0.5564 14.033096922671728 6.07230834781638 76.0641434479676 0 0 0
11589 113 1 0.5564 12.85999427223552 1.238417580429026 81.52150894043375 0 0 0
11587 113 2 -1.1128 12.204631810912087 1.197294915362262 80.76731386244374 0 0 0
13270 674 2 -1.1128 12.40689339166598 0.2514539680778576 77.22222280782331 0 0 0
13272 674 1 0.5564 13.393042649394168 0.17632982123780847 77.37009880549977 0 0 0
12177 309 1 0.5564 9.910342205368886 3.360943600558594 81.84119062726714 0 0 0
11588 113 1 0.5564 11.413568854146291 1.77030139715691 80.98152347599623 0 0 0
12176 309 1 0.5564 10.069275516109178 3.5865710240914734 80.23169772155303 0 0 0
18826 2526 2 -1.1128 10.182602416073596 4.578067922088098 78.93980306443949 0 0 0
18827 2526 1 0.5564 10.439437606883141 4.070684915448724 78.11724717386419 0 0 0
17942 2231 1 0.5564 15.33130014090852 1.498431453211122 76.97840722623373 0 0 0
19807 2853 2 -1.1128 13.420710194133028 3.893458887878201 79.94007553969043 0 0 0
19808 2853 1 0.5564 13.040910413619585 2.9881607487759396 80.13030656644074 0 0 0
19809 2853 1 0.5564 13.019697935876875 4.561574995123898 80.56682221275172 0 0 0
11272 8 2 -1.1128 10.830053047085963 2.6659947029424864 77.12044487874192 0 0 0
11274 8 1 0.5564 11.02779934256143 3.2640567376463374 76.34377359310987 0 0 0
16548 1766 1 0.5564 10.872175132577874 6.104182115750184 79.13583998675254 0 0 0
12604 452 2 -1.1128 12.728054942619169 6.150314760714967 81.38028218242603 0 0 0
14489 1080 1 0.5564 15.848164697947801 5.4218114409747376 78.29817619837816 0 0 0
14488 1080 2 -1.1128 15.170961503343657 6.0878652007823435 78.61085720804863 0 0 0
14490 1080 1 0.5564 14.356858007116356 5.607423853669136 78.93706597181148 0 0 0
11273 8 1 0.5564 11.402827739102262 1.848115946639581 77.06564055851275 0 0 0
14421 1057 1 0.5564 14.177034867388628 7.2112507301636555 77.4786147735287 0 0 0
14419 1057 2 -1.1128 13.322814613008457 7.408478144770165 76.99756397873985 0 0 0
12606 452 1 0.5564 12.162645010932728 5.947169542229138 82.17968424148742 0 0 0
12605 452 1 0.5564 12.142192303609392 6.433142780726099 80.6208262484446 0 0 0
12175 309 2 -1.1128 10.084356579683341 2.908497831719779 80.96654013095502 0 0 0
16546 1766 2 -1.1128 11.45193050102839 6.918818931380563 79.15167136257216 0 0 0
16547 1766 1 0.5564 11.907706890912173 7.0207944975045615 78.2674378597145 0 0 0
19480 2744 2 -1.1128 14.447388809578467 1.7089293163221313 82.31447724315974 0 0 0
11580 110 1 0.5564 15.100608595480447 3.4799793137525765 80.22345891658166 0 0 0
17307 2019 1 0.5564 15.895157905425625 6.587813033965064 82.53575535362604 0 0 0
17394 2048 1 0.5564 10.448512514070194 7.602442888553189 83.13708692418085 0 0 0
11578 110 2 -1.1128 15.827448882925953 3.49438901269917 80.91011428288816 0 0 0
17301 2017 1 0.5564 15.928912307537754 7.570092672416662 79.02807321380641 0 0 0
13427 726 1 0.5564 14.20428323383049 7.512999458834416 81.76951474335452 0 0 0
11579 110 1 0.5564 15.922607266791895 4.420420073738317 81.27536949749039 0 0 0
15844 1532 2 -1.1128 10.816349012632363 5.87063384650562 83.36881521915052 0 0 0
13233 661 1 0.5564 8.70942334099081 0.1016595939135381 77.86249352898898 0 0 0
13271 674 1 0.5564 11.925577119697527 0.04871534979932335 78.07500278371818 0 0 0
17996 2249 1 0.5564 6.8663764232296876 9.732894419718697 75.70822004476636 0 0 0
11898 216 1 0.5564 6.489582470279312 14.868748393985438 75.38961750553516 0 0 0
12467 406 1 0.5564 0.7404793592478717 13.15231934239693 77.43572528122638 0 0 0
15519 1423 1 0.5564 0.38955946602793134 11.238374607155587 83.49297100544598 0 0 0
18385 2379 2 -1.1128 7.691415788632715 8.334972345799267 83.50601035805015 0 0 0
14365 1039 2 -1.1128 5.563769655378203 8.027317301559775 77.62665437926394 0 0 0
12126 292 1 0.5564 2.34177510995885 8.964761818368519 75.95552974625372 0 0 0
12062 271 1 0.5564 4.1228108367522065 8.891598702800444 77.53130265328798 0 0 0
14367 1039 1 0.5564 6.150103366036276 8.7983561132548 77.3782354917437 0 0 0
12061 271 2 -1.1128 3.160703577934215 9.149427480704206 77.62003815287468 0 0 0
17995 2249 2 -1.1128 7.129752268128976 10.272915849580919 76.5076010880124 0 0 0
20032 2928 2 -1.1128 2.70854322048356 14.644212217483954 75.93183354795035 0 0 0
17997 2249 1 0.5564 6.4715506016974125 11.013866637959467 76.64087714824558 0 0 0
12063 271 1 0.5564 3.0854832861137402 9.963135403653352 78.1964246025303 0 0 0
18386 2379 1 0.5564 7.292967089540696 8.277940048425567 82.5905946096014 0 0 0
20034 2928 1 0.5564 3.4487380124142217 14.788707024124056 76.58851684597404 0 0 0
20033 2928 1 0.5564 2.150537687894138 13.86755527979016 76.22412433301508 0 0 0
12453 401 1 0.5564 1.8958312710285048 11.905103296888983 78.6780168810828 0 0 0
12451 401 2 -1.1128 2.410357288705514 11.258219258983338 79.24087109881167 0 0 0
14562 1104 1 0.5564 3.1166705952926455 11.908969928132736 80.52204117244173 0 0 0
14560 1104 2 -1.1128 3.454990243623866 12.45299228262471 81.28988201441275 0 0 0
14561 1104 1 0.5564 3.7816958383798354 11.843259755166677 82.01202446457022 0 0 0
15211 1321 2 -1.1128 7.48517846987399 9.037596957164588 80.95527571923978 0 0 0
12452 401 1 0.5564 1.7938614813837863 10.547588149816605 79.57989411333074 0 0 0
12466 406 2 -1.1128 1.5181115568645454 12.69463265759514 77.00466704053126 0 0 0
15213 1321 1 0.5564 7.4237858236620085 9.961455814645968 81.33305314691516 0 0 0
13200 650 1 0.5564 2.099693211709928 14.237388930986922 81.70420486169262 0 0 0
14993 1248 1 0.5564 4.64179223208372 13.512408551175787 80.71626522202564 0 0 0
14992 1248 2 -1.1128 5.251373994766015 14.250111596793223 80.42608537255212 0 0 0
15566 1439 1 0.5564 5.499804225931195 13.11450181959274 76.23586792063679 0 0 0
15565 1439 2 -1.1128 4.938026490455101 12.289289122762677 76.29444576308327 0 0 0
15567 1439 1 0.5564 3.989151057891344 12.544524101093945 76.48016267737005 0 0 0
11896 216 2 -1.1128 6.633390791354432 14.512973238557546 76.31305848567892 0 0 0
11897 216 1 0.5564 5.879779796441878 14.802806873480629 76.90303055947975 0 0 0
12662 471 1 0.5564 8.220488359781712 14.807066437570427 82.98662549225365 0 0 0
12468 406 1 0.5564 1.1973098787157088 12.153312017394539 76.22745512541798 0 0 0
13198 650 2 -1.1128 1.4799601779509592 14.938615838403003 82.05664246647858 0 0 0
11957 236 1 0.5564 6.933734903903696 14.113262331437582 80.83303594619152 0 0 0
16471 1741 2 -1.1128 8.071521270075705 11.612979305529734 82.104936917429 0 0 0
16472 1741 1 0.5564 8.195024016910638 11.511563861146174 83.09208533094345 0 0 0
16473 1741 1 0.5564 8.073049892380258 12.58422814045057 81.86687505236087 0 0 0
11956 236 2 -1.1128 7.857625520505061 14.011876743622706 81.20202034812036 0 0 0
17437 2063 2 -1.1128 4.383253117446467 11.434506803905226 83.59385489580815 0 0 0
16121 1624 1 0.5564 4.7237727642092135 14.854481514747222 78.85806272220829 0 0 0
16120 1624 2 -1.1128 4.687050519473237 15.005549392400425 77.8702216440904 0 0 0
15212 1321 1 0.5564 8.402105917684185 8.889225083465476 80.58483021684408 0 0 0
14994 1248 1 0.5564 5.041854639314944 15.079061675506175 80.9446829486761 0 0 0
13646 799 1 0.5564 0.9639678443421325 8.512465350990757 81.02103785485262 0 0 0
15416 1389 1 0.5564 8.156286253068762 14.909356012584084 76.6296294353111 0 0 0
13199 650 1 0.5564 1.5115832732384409 15.741255155722166 81.46101574736116 0 0 0
17481 2077 1 0.5564 10.381011604174175 9.7746652073262 75.74052662225225 0 0 0
13514 755 1 0.5564 16.976857613464283 8.8953883801641 77.40499280468359 0 0 0
16638 1796 1 0.5564 16.153123836485985 10.572114959471723 81.47413683198259 0 0 0
19315 2689 2 -1.1128 16.868054383009994 13.946174569706947 79.55905981599943 0 0 0
11958 236 1 0.5564 8.512475912684529 14.44966856149074 80.58597563278255 0 0 0
12677 476 1 0.5564 8.627564197225116 10.826521394857227 76.00292852106367 0 0 0
19347 2699 1 0.5564 15.11228972030063 14.964288903812115 83.07000051921808 0 0 0
14420 1057 1 0.5564 13.134352070095941 8.389572451006703 77.0415796110604 0 0 0
16263 1671 1 0.5564 13.465167808869595 14.42026082177871 75.51585891925691 0 0 0
15305 1352 1 0.5564 13.692278878728882 13.09757398869481 83.37342151300709 0 0 0
16637 1796 1 0.5564 15.88836039937891 9.611349675520609 80.18051517940852 0 0 0
16046 1599 1 0.5564 15.954353563117829 9.439610209769107 75.47262952979854 0 0 0
16047 1599 1 0.5564 14.39928779406818 9.921592053638397 75.59947786169604 0 0 0
17392 2048 2 -1.1128 10.39732913801335 8.595706495113378 83.03312690374104 0 0 0
16261 1671 2 -1.1128 13.272117153688823 13.439688923631312 75.55064719293253 0 0 0
13426 726 2 -1.1128 14.951359242227792 8.016451193455904 82.20358132970124 0 0 0
17151 1967 1 0.5564 10.098437894196465 12.381347634368154 75.50024605943081 0 0 0
12233 328 1 0.5564 10.952608064549857 8.444115239930433 79.92439446936557 0 0 0
19317 2689 1 0.5564 15.999495115808937 13.469599633448738 79.695005209865 0 0 0
17150 1967 1 0.5564 10.157582801593751 13.993754648134006 75.75178543337917 0 0 0
14727 1159 1 0.5564 9.58041194518065 11.748301119274563 81.3575548251666 0 0 0
16636 1796 2 -1.1128 15.464565050408527 10.24668044732081 80.82607879672024 0 0 0
12676 476 2 -1.1128 9.543093680273723 11.146302652476416 76.24694857492695 0 0 0
12234 328 1 0.5564 10.47851470613515 9.064121310848304 81.35877743713262 0 0 0
12232 328 2 -1.1128 10.366354949433324 9.122766536557647 80.3668192830097 0 0 0
16675 1809 2 -1.1128 12.93062722671722 10.031539444703164 76.42637633807026 0 0 0
16677 1809 1 0.5564 12.860368891271225 10.947365491000063 76.82176014711848 0 0 0
16676 1809 1 0.5564 12.170254152692904 9.882137653541855 75.79430376056366 0 0 0
13428 726 1 0.5564 15.036737232714522 8.917832494276217 81.77905525270033 0 0 0
12678 476 1 0.5564 9.557874600984459 11.410394827541312 77.21133279354741 0 0 0
11525 92 1 0.5564 13.349827487028888 12.822259509527905 81.37867791127213 0 0 0
14741 1164 1 0.5564 12.989567970785885 12.76072835906782 77.0547986537517 0 0 0
14740 1164 2 -1.1128 12.740439241474522 12.275257885209047 77.89280423179795 0 0 0
14742 1164 1 0.5564 11.843463266859507 12.588120049827625 78.2051364035865 0 0 0
14725 1159 2 -1.1128 10.545187947201585 11.638896228542317 81.11831036557444 0 0 0
14726 1159 1 0.5564 10.717900282421208 10.689572434323344 80.85571780971677 0 0 0
11524 92 2 -1.1128 12.621475010753976 12.972097589123225 82.04729683405743 0 0 0
18051 2267 1 0.5564 10.24920248074013 11.993749153948137 79.58168136335055 0 0 0
12195 315 1 0.5564 14.775078807014843 11.54142880878075 80.18089006684612 0 0 0
11526 92 1 0.5564 11.794019280556858 12.494869008612616 81.75137461263266 0 0 0
12194 315 1 0.5564 13.786655208071974 12.325044814897554 79.14378286361502 0 0 0
12193 315 2 -1.1128 14.439337695772275 12.438280156957177 79.89290460086893 0 0 0
18049 2267 2 -1.1128 10.096428616669177 12.329448716815694 78.65218363327455 0 0 0
18050 2267 1 0.5564 9.936550955592352 13.316291501062679 78.67627687415624 0 0 0
16151 1634 1 0.5564 11.93232598971783 14.414668194718011 82.51157325570745 0 0 0
16150 1634 2 -1.1128 11.654904456993464 15.302269424195966 82.87927066943429 0 0 0
17449 2067 2 -1.1128 9.781844410498532 15.087060343101808 79.34200295770204 0 0 0
19346 2699 1 0.5564 16.234733012261696 15.723774485491479 82.15899550074565 0 0 0
17451 2067 1 0.5564 9.464907711282137 15.31466981064014 78.42127221776805 0 0 0
17299 2017 2 -1.1128 16.533019919100543 8.324396910876395 79.28513187318639 0 0 0
15415 1389 2 -1.1128 9.090145894801767 15.251743173888055 76.73296036714608 0 0 0
17450 2067 1 0.5564 10.557765300025366 15.670774430114562 79.5812197736761 0 0 0
16778 1843 1 0.5564 16.533935954159592 15.645089955659003 79.20938305958842 0 0 0
18387 2379 1 0.5564 8.624517495863781 8.688829388602006 83.44192883531771 0 0 0
19426 2726 2 -1.1128 0.34638778172420776 20.562707445467424 79.27366760880598 0 0 0
15006 1252 1 0.5564 0.338547725190822 19.721769344032907 80.86037257556877 0 0 0
15004 1252 2 -1.1128 0.14299406989809835 19.025609517289407 81.55111152025387 0 0 0
14086 946 2 -1.1128 4.402882327698265 22.331565421743704 83.719893701071 0 0 0
19428 2726 1 0.5564 0.6387753149223407 20.73018611777217 78.33214730643816 0 0 0
14722 1158 2 -1.1128 3.79342666094928 23.391719854578387 75.55745672127627 0 0 0
14723 1158 1 0.5564 4.4467568725503295 22.768427936202354 75.98718632111535 0 0 0
14087 946 1 0.5564 4.32763650476182 23.1803251033478 83.19649602831333 0 0 0
13275 675 1 0.5564 0.6205609128503629 16.674494506116787 79.28430905242979 0 0 0
16122 1624 1 0.5564 4.603694554970786 15.984829746085042 77.6856631755846 0 0 0
18191 2314 1 0.5564 0.5725226068451874 19.713726852684825 75.37833959519355 0 0 0
19355 2702 1 0.5564 1.1335207218366485 18.941059266206818 82.738501533331 0 0 0
15239 1330 1 0.5564 4.503429796263154 16.964184434112706 82.14382444679782 0 0 0
17224 1992 2 -1.1128 0.5398134219205535 20.821530466412895 76.49970731617086 0 0 0
11942 231 1 0.5564 1.4641967668898224 21.526822599650853 79.79700435123792 0 0 0
13273 675 2 -1.1128 1.16766366928634 17.00302539869686 80.05420907074503 0 0 0
17226 1992 1 0.5564 1.175163725363272 21.58766462132781 76.40291631431488 0 0 0
15238 1330 2 -1.1128 4.896251635019038 16.753777851784758 81.24860369595268 0 0 0
16113 1621 1 0.5564 5.058020562719467 20.885691989342853 82.18898060816522 0 0 0
16710 1820 1 0.5564 7.002101305667697 22.023747455331975 81.88543665250029 0 0 0
16112 1621 1 0.5564 6.322276754818256 19.92265870061135 81.81367622267099 0 0 0
15240 1330 1 0.5564 4.325055176822952 17.153492863941302 80.53169188117481 0 0 0
19400 2717 1 0.5564 4.115492069252845 17.852100804978264 76.15336712863423 0 0 0
19399 2717 2 -1.1128 4.596905934193972 17.530307623626317 76.9686522697847 0 0 0
19401 2717 1 0.5564 4.116158981267735 17.84696131983306 77.78633978188158 0 0 0
20219 2990 1 0.5564 2.503755341702828 17.79848541284173 79.47752584552732 0 0 0
20223 2991 1 0.5564 5.987388896828305 18.499902899171392 76.88865173515026 0 0 0
20218 2990 2 -1.1128 3.4502611301387134 18.07622721718703 79.31323883042106 0 0 0
20221 2991 2 -1.1128 6.7195005189309684 19.171066241025688 77.00506643294234 0 0 0
18282 2344 1 0.5564 6.366924309466123 17.815246971095288 81.54901879056477 0 0 0
20220 2990 1 0.5564 3.498742066383588 19.072969965961374 79.24877629649467 0 0 0
12306 352 1 0.5564 3.390671960181394 21.071127551339213 79.57096646066194 0 0 0
12305 352 1 0.5564 4.913579533225251 20.606623478284046 79.93375430006304 0 0 0
13076 609 1 0.5564 5.0678754862613316 21.295305312185207 77.87879999397124 0 0 0
13075 609 2 -1.1128 5.512418365864067 21.527146415479105 77.01356512230133 0 0 0
20222 2991 1 0.5564 6.32303315198971 20.084880959461373 77.09313646310163 0 0 0
12304 352 2 -1.1128 4.237126492513566 20.687495648221606 79.20172214786889 0 0 0
11941 231 2 -1.1128 2.150027569824806 22.0348905055861 80.31806409926625 0 0 0
18280 2344 2 -1.1128 7.169605273545484 18.395174728863093 81.68825634189673 0 0 0
16111 1621 2 -1.1128 5.779739968470816 20.7095308428183 81.51958631132977 0 0 0
16254 1668 1 0.5564 2.187684768268008 23.476080652234568 76.15021496114241 0 0 0
14133 961 1 0.5564 1.1517959670662923 22.506855683667265 81.66634065668613 0 0 0
13274 675 1 0.5564 0.6777459974168812 17.739200329296626 80.52114287359989 0 0 0
16708 1820 2 -1.1128 7.779398797599603 22.64957501296265 81.9498608738933 0 0 0
18281 2344 1 0.5564 7.86040852226379 17.889660913494563 82.20521541077147 0 0 0
11943 231 1 0.5564 2.392691894204272 22.86987311933137 79.82418341356679 0 0 0
13077 609 1 0.5564 6.393651696365036 21.962469088300004 77.19774451843942 0 0 0
20181 2977 1 0.5564 8.111387178168679 18.593846906433445 79.92144848779289 0 0 0
16252 1668 2 -1.1128 1.2895462219190834 23.387281200022432 76.58086780177297 0 0 0
14131 961 2 -1.1128 0.799941415784771 22.851267379961374 82.5367308185802 0 0 0
16709 1820 1 0.5564 7.449629404739647 23.57026236794362 82.15863967133919 0 0 0
20180 2977 1 0.5564 7.72304820764322 19.040951724540186 78.39963488264023 0 0 0
20179 2977 2 -1.1128 8.460864791027124 18.990858861584414 79.07277486630956 0 0 0
19354 2702 2 -1.1128 1.70111161020596 18.731321326557282 83.53464892538068 0 0 0
17902 2218 2 -1.1128 8.06819463973396 22.211743419080065 77.21586366200007 0 0 0
17616 2122 1 0.5564 8.295638489267137 23.125214616887256 80.32249424665838 0 0 0
14132 961 1 0.5564 1.2743041263301618 22.397391434089823 83.29103627887875 0 0 0
13844 865 1 0.5564 3.481604817208957 18.15873182115803 83.61962128090028 0 0 0
13843 865 2 -1.1128 4.10501931836434 17.377976274415747 83.57748871686044 0 0 0
16251 1667 1 0.5564 16.84534729524291 17.412894173448496 80.71899721426368 0 0 0
12870 540 1 0.5564 13.91277253991611 22.266922913584835 82.85383136616129 0 0 0
11754 168 1 0.5564 15.049659336395756 16.221347868812774 75.35757966802717 0 0 0
11752 168 2 -1.1128 14.058619080985487 16.199717790985634 75.48938019974426 0 0 0
19487 2746 1 0.5564 8.866803637384432 22.185651163349597 83.44776051707493 0 0 0
12869 540 1 0.5564 12.484091587867745 21.546536818553886 83.18023780325116 0 0 0
12868 540 2 -1.1128 13.013720883979182 22.389551165932403 83.27415084880353 0 0 0
19345 2699 2 -1.1128 15.293651833235929 15.762087882464593 82.49500001688385 0 0 0
16152 1634 1 0.5564 12.113795215601078 16.031493626137344 82.37167694811288 0 0 0
15019 1257 2 -1.1128 15.05108564097319 21.055572631483237 75.48201472782694 0 0 0
15020 1257 1 0.5564 14.386366614263832 20.721341080900462 76.1501748052533 0 0 0
17903 2218 1 0.5564 8.730925963467811 21.973841270390846 76.5058004259194 0 0 0
19906 2886 2 -1.1128 11.236158547170247 19.57570375056405 75.67172108612905 0 0 0
14150 967 1 0.5564 16.59997211016469 21.619882342059892 75.43010726435898 0 0 0
13962 904 1 0.5564 10.79141234677167 20.97315039279176 83.39395137485998 0 0 0
17904 2218 1 0.5564 8.551508296818836 22.424810498063266 78.06498695609184 0 0 0
17309 2020 1 0.5564 9.100397068913749 18.23124579256437 77.51946301765501 0 0 0
14701 1151 2 -1.1128 9.384569515515299 17.14695781406166 82.81361693087302 0 0 0
15417 1389 1 0.5564 9.10450488417403 16.237191540252752 76.56359276671134 0 0 0
16777 1843 2 -1.1128 16.311976805213124 16.61290362799609 79.09076233146654 0 0 0
13960 904 2 -1.1128 11.471863204878826 20.25813052773429 83.23353538201908 0 0 0
17310 2020 1 0.5564 8.616136765606306 18.20748143968111 75.960118352503 0 0 0
11990 247 1 0.5564 15.665432422123098 18.865384700286445 82.3042209967761 0 0 0
15216 1322 1 0.5564 15.614337157600842 21.473582759381646 78.8519042647667 0 0 0
17308 2020 2 -1.1128 9.316468676508293 17.89606034742922 76.6024213065002 0 0 0
19388 2713 1 0.5564 14.004400099728185 16.78161071019097 82.19382920329029 0 0 0
19387 2713 2 -1.1128 13.172477572135572 17.32746603401235 82.09409475876353 0 0 0
19389 2713 1 0.5564 12.848092479261835 17.271179705938465 81.1498457551768 0 0 0
19907 2886 1 0.5564 10.617772632241383 18.892333638999794 76.05979864752167 0 0 0
13566 772 1 0.5564 13.697502966426978 16.721904514207488 77.0197339183737 0 0 0
15191 1314 1 0.5564 11.481769390601608 17.720002128201916 80.08798816407638 0 0 0
15190 1314 2 -1.1128 11.729096523739397 16.794831661275115 79.80008378094847 0 0 0
12104 285 1 0.5564 10.1465662150647 19.516055756211628 80.37073668075304 0 0 0
16779 1843 1 0.5564 15.381978217581816 16.7002552131031 78.73372963338713 0 0 0
12103 285 2 -1.1128 11.097266590772099 19.330424000062777 80.61915096633311 0 0 0
12105 285 1 0.5564 11.290377760648822 19.725653575776935 81.51720536825734 0 0 0
11396 49 1 0.5564 15.503891487473066 22.346166567109613 81.32673315865173 0 0 0
11395 49 2 -1.1128 15.563291209466385 22.046121699141814 82.27880709098025 0 0 0
15214 1322 2 -1.1128 15.173414568774138 22.068671358136488 79.52380982158607 0 0 0
13564 772 2 -1.1128 13.634566940695152 17.119202072133614 77.93526314255654 0 0 0
15192 1314 1 0.5564 12.307472638544354 16.84260195409549 78.98571340485297 0 0 0
13565 772 1 0.5564 13.7854175938144 18.10628740592536 77.88134960189183 0 0 0
11991 247 1 0.5564 14.079713236821394 18.85873307601156 82.69419144400099 0 0 0
11872 208 2 -1.1128 13.663372045017475 19.85274151598925 77.67944111489034 0 0 0
11873 208 1 0.5564 12.811600575791921 19.71143096166621 77.17494327674028 0 0 0
11874 208 1 0.5564 13.48643699301125 20.428740209913148 78.4775140144543 0 0 0
18220 2324 2 -1.1128 12.648812792587805 21.34695267983402 79.94595692481717 0 0 0
18221 2324 1 0.5564 12.211497295537768 20.516794530082873 80.2917786090525 0 0 0
15215 1322 1 0.5564 14.330071867222376 21.639208013334233 79.8468216853504 0 0 0
11989 247 2 -1.1128 14.910864039048217 19.413977357856112 82.66432203256792 0 0 0
18222 2324 1 0.5564 11.956829959715424 22.055603008020867 79.80820902039255 0 0 0
11397 49 1 0.5564 15.388447102116878 21.06285374583866 82.32993170375599 0 0 0
14703 1151 1 0.5564 10.244689132809652 16.66969225747515 82.6335827607491 0 0 0
17614 2122 2 -1.1128 8.722231337928344 23.399674673329145 79.46069945541834 0 0 0
17088 1946 1 0.5564 15.11141867914879 23.471869168539616 78.76752980723984 0 0 0
16249 1667 2 -1.1128 16.879266948423286 18.069678274633365 81.47231356885095 0 0 0
16719 1823 1 0.5564 0.38169416367282455 26.252979658493995 76.30814266473682 0 0 0
19663 2805 2 -1.1128 5.248311620872003 29.86396875673819 83.52198090096228 0 0 0
12446 399 1 0.5564 0.3867404755611586 28.486597285138675 77.65539156927069 0 0 0
18265 2339 2 -1.1128 0.6403991082867164 27.48430156003673 83.46445962460257 0 0 0
13896 882 1 0.5564 1.38675426462062 24.22122571212692 83.25172571525374 0 0 0
15937 1563 2 -1.1128 6.808424436571411 25.004124662283044 83.23456793892508 0 0 0
18111 2287 1 0.5564 0.43258852433638123 24.15436039333665 81.415399904143 0 0 0
16253 1668 1 0.5564 0.7031069596580621 24.14227367454231 76.28748170133508 0 0 0
12445 399 2 -1.1128 0.6633335830513661 28.013928451611683 76.81868343487608 0 0 0
18266 2339 1 0.5564 0.5281554884516207 28.12830713560092 82.70771770444085 0 0 0
18109 2287 2 -1.1128 0.08912999839619884 24.68204513661274 80.63849251731615 0 0 0
12817 523 2 -1.1128 0.2899738199680394 29.27010996781998 81.71485791293196 0 0 0
12818 523 1 0.5564 0.2095954740905097 30.21102424865187 82.0438255027449 0 0 0
15938 1563 1 0.5564 5.821201774621144 25.017076595539322 83.07574821389677 0 0 0
18110 2287 1 0.5564 0.7919042006375725 24.725680170148312 79.92841889263468 0 0 0
17436 2062 1 0.5564 4.050400055383492 25.54657468454939 76.7289508919872 0 0 0
14457 1069 1 0.5564 4.040505555462142 30.66502564189654 76.60276962239797 0 0 0
14455 1069 2 -1.1128 4.169793463209016 30.627885395598867 77.59368232089207 0 0 0
12633 461 1 0.5564 7.248656221993819 25.5443703001964 77.78278963226512 0 0 0
17578 2110 2 -1.1128 4.63359617267718 31.060382528889967 81.15559946595728 0 0 0
17579 2110 1 0.5564 4.804057396520972 30.799508653591662 82.10580499952617 0 0 0
13424 725 1 0.5564 6.5426507526438265 29.176534755134085 79.33866585357968 0 0 0
12137 296 1 0.5564 1.5901327944208488 24.194993762280696 78.10272856578194 0 0 0
12819 523 1 0.5564 1.2270804126492818 29.103072083769884 81.40837847608161 0 0 0
12631 461 2 -1.1128 6.728353868134367 25.803879258300707 78.59638696404535 0 0 0
13210 654 2 -1.1128 4.197645934877042 24.676442373641837 82.69273181285375 0 0 0
12136 296 2 -1.1128 1.9763089191080674 24.32350875261005 79.01615842240143 0 0 0
12632 461 1 0.5564 5.750122911866895 25.767505483509847 78.39208032475543 0 0 0
13212 654 1 0.5564 4.248855364297091 25.289404958853364 81.90428110441674 0 0 0
12138 296 1 0.5564 2.727522165373652 24.98200996066418 78.97081858069085 0 0 0
12447 399 1 0.5564 0.6378981052441113 28.653669151651574 76.05051357561615 0 0 0
14456 1069 1 0.5564 5.04162285776218 30.183480285447544 77.79964616174836 0 0 0
20036 2929 1 0.5564 6.8371241739628585 26.93093407370363 79.78524700832224 0 0 0
18408 2386 1 0.5564 4.793997944854318 26.905192997803148 80.45271926383653 0 0 0
18406 2386 2 -1.1128 3.928050789190341 26.452163840009558 80.66461760256605 0 0 0
17435 2062 1 0.5564 3.887651386315214 26.59972187625883 77.96629498027744 0 0 0
18407 2386 1 0.5564 3.214612894516406 27.140780526154714 80.79428618316796 0 0 0
17434 2062 2 -1.1128 4.191326106005356 25.682164783185797 77.70964206673501 0 0 0
14042 931 1 0.5564 3.4722993691018758 29.004638182555055 77.92843707398272 0 0 0
14043 931 1 0.5564 2.3091164814943856 27.92354984042286 77.54780585798609 0 0 0
14041 931 2 -1.1128 3.160706481874147 28.062651608319168 78.05322174242019 0 0 0
11511 87 1 0.5564 3.3638419893141527 30.03782600165862 80.65738511571074 0 0 0
20037 2929 1 0.5564 7.664492559795928 28.14313970867139 80.50123973289818 0 0 0
11510 87 1 0.5564 2.7528407566495647 28.973394254459222 79.58021690354803 0 0 0
11509 87 2 -1.1128 2.778220009318489 29.235063542851513 80.54504116836517 0 0 0
20035 2929 2 -1.1128 6.753996474157427 27.770241591534994 80.32251112676913 0 0 0
13423 725 2 -1.1128 6.544985684454167 29.953308370128553 78.7088902173119 0 0 0
13425 725 1 0.5564 6.570072245305634 30.80574006176011 79.23112667702681 0 0 0
14469 1073 1 0.5564 7.612083934440977 29.58795630731221 77.15273096912621 0 0 0
13211 654 1 0.5564 3.412137621007785 24.926461894073807 83.258829838649 0 0 0
14467 1073 2 -1.1128 8.09832501101522 29.776325896798753 76.29945110386177 0 0 0
17615 2122 1 0.5564 8.292546280061703 24.239391430427997 79.12866553343085 0 0 0
13895 882 1 0.5564 1.3767979825385184 25.854177268539583 83.2528584224394 0 0 0
19597 2783 2 -1.1128 8.401653767990188 25.000939848753212 76.7555350671015 0 0 0
19665 2805 1 0.5564 5.665596686409421 28.95659437340214 83.57243721436005 0 0 0
19598 2783 1 0.5564 8.430551102191835 24.04315960732082 77.04158047607865 0 0 0
16717 1823 2 -1.1128 0.05289424614205154 25.441106132709915 75.82569883499937 0 0 0
12669 473 1 0.5564 7.1685527060555225 26.70274391738199 83.50318315945003 0 0 0
17562 2104 1 0.5564 1.4625832396019642 31.053299037278443 83.44832482474405 0 0 0
13894 882 2 -1.1128 1.713349240367838 25.039395351058747 83.724944697457 0 0 0
15971 1574 1 0.5564 16.405216442269882 31.063657004503305 79.5788820621071 0 0 0
16010 1587 1 0.5564 10.61998800788734 27.317248331260387 77.44377146702351 0 0 0
17874 2208 1 0.5564 13.732271372405071 31.3663523422712 76.36755994447815 0 0 0
19824 2858 1 0.5564 13.537523564600606 29.585698646060568 82.63019125327266 0 0 0
11630 127 1 0.5564 11.650464252103054 25.19058979199729 82.92937611479965 0 0 0
12121 291 2 -1.1128 9.459058344223257 28.475743180576846 82.95497880117303 0 0 0
14807 1186 1 0.5564 13.709671181822136 25.71980803870175 82.38813792336686 0 0 0
17387 2046 1 0.5564 10.936474785646107 29.977177358266395 77.46116152403476 0 0 0
12866 539 1 0.5564 14.892439273708067 27.046793381051383 75.62057367023792 0 0 0
19636 2796 2 -1.1128 15.86200691729271 25.18645067766036 76.0301704525981 0 0 0
12865 539 2 -1.1128 14.649600054740453 27.968038375255013 75.31670277631119 0 0 0
12123 291 1 0.5564 9.683925673648567 29.430900809998953 83.14761480098664 0 0 0
19637 2796 1 0.5564 16.79124212356089 24.873997531525955 75.83295224508647 0 0 0
12122 291 1 0.5564 8.632831076541512 28.22005845255406 83.45694880457229 0 0 0
16011 1587 1 0.5564 11.360929401531632 25.904326127878083 77.79202886868609 0 0 0
18759 2503 1 0.5564 9.510989703447596 28.303936794245796 81.41148051303247 0 0 0
19822 2858 2 -1.1128 13.028391453692967 29.986873799104806 83.39166549580801 0 0 0
15262 1338 2 -1.1128 13.087286435379417 27.99583702184301 78.88854468812748 0 0 0
16918 1890 2 -1.1128 11.363591855927321 23.83150160836082 79.91530949638516 0 0 0
16920 1890 1 0.5564 10.376843258277853 23.75991741996816 79.7696972202278 0 0 0
16919 1890 1 0.5564 11.539795452154086 24.21337074504317 80.8225736914507 0 0 0
12114 288 1 0.5564 15.038743162558248 30.137311696836314 77.73092211639147 0 0 0
12112 288 2 -1.1128 14.189614829968392 29.802378805862936 77.32250926962202 0 0 0
17697 2149 1 0.5564 10.334385614930827 31.158946942990454 82.07202211931705 0 0 0
11308 20 2 -1.1128 16.5061531832073 30.092500782677025 81.13205817937187 0 0 0
19411 2721 2 -1.1128 16.52025722587409 25.41501335211632 80.62514785906012 0 0 0
15346 1366 2 -1.1128 11.350187070301645 29.97657569026175 79.44008634778915 0 0 0
12652 468 2 -1.1128 14.18150494385796 28.57731030444877 81.25628400324585 0 0 0
15348 1366 1 0.5564 12.113168633301134 29.337718759212922 79.341491193011 0 0 0
11631 127 1 0.5564 12.498867127363917 23.84860222717774 82.54739638516321 0 0 0
15263 1338 1 0.5564 13.605090537223811 28.193436788750017 79.72091079920766 0 0 0
17087 1946 1 0.5564 14.307975543876138 24.877669538187796 78.55579618237886 0 0 0
18757 2503 2 -1.1128 9.395226985465289 28.369286646189746 80.42035564051628 0 0 0
17696 2149 1 0.5564 11.52341332107457 30.443863634093848 82.93312352216789 0 0 0
14468 1073 1 0.5564 9.035787635367639 30.057208336223113 76.5050451886095 0 0 0
14806 1186 2 -1.1128 14.561176261502288 26.243569942638125 82.41294103007118 0 0 0
14808 1186 1 0.5564 15.253626019810332 25.78040026074038 81.85977820298845 0 0 0
15347 1366 1 0.5564 10.578413395455264 29.509920283732992 79.87205648617659 0 0 0
11629 127 2 -1.1128 12.210027595180637 24.75075126828113 82.22692969285332 0 0 0
17388 2046 1 0.5564 11.236633890276353 29.612197603118585 75.89804898381331 0 0 0
13005 585 1 0.5564 12.447643898390924 24.845965768143763 79.12746402207361 0 0 0
19413 2721 1 0.5564 15.881502440378934 24.988710052457396 79.98463409714631 0 0 0
15341 1364 1 0.5564 10.65672050299442 31.40394462368319 80.15145416774155 0 0 0
19638 2796 1 0.5564 15.594165352884792 24.880085714275683 76.94362623868531 0 0 0
12654 468 1 0.5564 14.337091973567421 27.66692452878965 81.63967738497556 0 0 0
12653 468 1 0.5564 15.059865296163204 29.033684534083505 81.11413729052254 0 0 0
15970 1574 2 -1.1128 16.39380832590431 31.226510807944123 78.59229714450152 0 0 0
13003 585 2 -1.1128 12.865053029439633 25.420241474499722 78.42320489175792 0 0 0
12113 288 1 0.5564 14.404569209714552 29.185524445132664 76.5653531757315 0 0 0
17386 2046 2 -1.1128 10.72405120019225 30.211867560883285 76.5125853624299 0 0 0
18758 2503 1 0.5564 9.896353277225366 27.62638490059476 79.97654325111341 0 0 0
15264 1338 1 0.5564 13.278566361553152 28.69777670799085 78.20247417702431 0 0 0
13004 585 1 0.5564 12.857544019080617 26.374124600677845 78.72329637380734 0 0 0
17086 1946 2 -1.1128 15.19799918854354 24.42726005127954 78.48516096403425 0 0 0
19599 2783 1 0.5564 9.198654783627658 25.482043589932243 77.12067705324479 0 0 0
16009 1587 2 -1.1128 10.475980490841698 26.355019038735723 77.67480528700877 0 0 0
17695 2149 2 -1.1128 10.626501204441896 30.88269923365146 82.98763980801779 0 0 0
15719 1490 1 0.5564 10.25094263179068 27.097247170086817 83.49607203425794 0 0 0
11310 20 1 0.5564 16.805436277135374 30.870724505294202 81.68414467494267 0 0 0
15677 1476 1 0.5564 5.209039948972297 6.516768217109108 87.43496044513202 0 0 0
14789 1180 1 0.5564 3.5483102682182737 5.458379165838787 88.49039274361434 0 0 0
16956 1902 1 0.5564 3.8220709275570512 4.8614806237057415 90.47701579748147 0 0 0
14788 1180 2 -1.1128 3.3670816394914866 4.605632435609476 88.98026948199904 0 0 0
14790 1180 1 0.5564 2.4310648681918536 4.306838382267925 88.79427281702608 0 0 0
16307 1686 1 0.5564 4.398412874849243 3.3712375456389294 88.4575437570823 0 0 0
18619 2457 2 -1.1128 0.8421727338417464 3.748088180724135 88.58074301875713 0 0 0
18621 2457 1 0.5564 0.7833810896163835 3.152814269094605 87.77937363042845 0 0 0
16306 1686 2 -1.1128 5.024198536854124 2.691989964586879 88.07411831627655 0 0 0
16308 1686 1 0.5564 4.7055698428927535 2.420353140696853 87.1659943032926 0 0 0
13065 605 1 0.5564 6.803721532609802 2.869910907483052 87.9747366050246 0 0 0
18720 2490 1 0.5564 7.384353445550013 4.894552937346414 91.266884337932 0 0 0
19330 2694 2 -1.1128 7.033473551585146 5.872337119276702 87.11054970136779 0 0 0
19332 2694 1 0.5564 7.185380107885058 5.5338282246263 86.18192914066334 0 0 0
13064 605 1 0.5564 7.409286156311312 4.379975948484675 87.83465958769455 0 0 0
13063 605 2 -1.1128 7.625107629141634 3.432294721155331 88.06986471636807 0 0 0
11986 246 2 -1.1128 3.867574607479899 1.5436320436196402 85.92389969746036 0 0 0
15489 1413 1 0.5564 5.297883388657754 1.468286387303721 89.07322788348655 0 0 0
11988 246 1 0.5564 3.0510996913426975 2.1063282480276735 85.79450958596803 0 0 0
11987 246 1 0.5564 3.60278841222484 0.5813153034825331 85.98582525827122 0 0 0
16954 1902 2 -1.1128 4.204811085532592 4.966205208703689 91.39491710869972 0 0 0
18719 2490 1 0.5564 5.788460819555204 4.921102799218874 91.61191838774933 0 0 0
19576 2776 2 -1.1128 3.8695595600298343 7.05522347987829 85.27248062915226 0 0 0
19577 2776 1 0.5564 4.109906738955883 6.828084741693234 86.21621856462725 0 0 0
19331 2694 1 0.5564 7.514945087345366 6.740368413936104 87.23182162041118 0 0 0
14979 1243 1 0.5564 4.199838630674157 1.7701175355560534 84.35004793847251 0 0 0
15461 1404 1 0.5564 0.8553995544891371 0.5051891953130176 91.49937970813579 0 0 0
15487 1413 2 -1.1128 5.579264018677582 0.6629016328918427 89.59493700105779 0 0 0
15488 1413 1 0.5564 5.530075023940455 0.8654137808238845 90.57298061492916 0 0 0
14080 944 2 -1.1128 1.6601508888565393 2.9340405031539185 85.79352973199751 0 0 0
14082 944 1 0.5564 1.2008132425495268 3.567779581008798 85.17112814207101 0 0 0
15676 1476 2 -1.1128 4.328873014200688 6.899098177551725 87.71626444544104 0 0 0
18065 2272 1 0.5564 8.330676611414718 4.282600290507162 89.43929586637402 0 0 0
16497 1749 1 0.5564 7.22800795875367 6.916441821500199 91.72416296972727 0 0 0
18718 2490 2 -1.1128 6.689344005458203 5.255411104528614 91.88877124755746 0 0 0
16955 1902 1 0.5564 3.9653058316269174 5.867841603155146 91.75504081427488 0 0 0
18620 2457 1 0.5564 0.32591001108970147 3.343110328041067 89.33537421208749 0 0 0
14081 944 1 0.5564 1.0791400920473868 2.134038421638399 85.94327349594434 0 0 0
17325 2025 1 0.5564 7.75239365381568 6.332881491518676 84.33574172627124 0 0 0
17323 2025 2 -1.1128 7.719145160589531 5.3338165893159575 84.30810353801876 0 0 0
13788 846 1 0.5564 0.5035429368976289 7.089476618890049 91.52001732102813 0 0 0
19578 2776 1 0.5564 4.487456093194126 7.764213350399887 84.93257286693282 0 0 0
13787 846 1 0.5564 2.015811421555113 7.705416312208743 91.50302175801724 0 0 0
12983 578 1 0.5564 4.499891902830717 5.556135676154521 83.87923529791763 0 0 0
11999 250 1 0.5564 1.1121548981771394 7.720881208097801 84.42907026989397 0 0 0
17608 2120 2 -1.1128 0.1860425872954079 4.037102202004317 83.78747575045101 0 0 0
15482 1411 1 0.5564 3.3217686970640727 3.5947420616636974 92.07088694773272 0 0 0
12984 578 1 0.5564 4.757965153972062 3.943756847870518 83.8630501843622 0 0 0
17324 2025 1 0.5564 6.811328228732469 5.038644180021396 84.01020805307589 0 0 0
18064 2272 2 -1.1128 8.643437434630249 4.539378917234645 90.35376045877248 0 0 0
20001 2917 1 0.5564 16.259116949644635 4.615335877106258 88.3566442010179 0 0 0
19583 2778 1 0.5564 9.084345940249879 2.0526069065223767 85.91198314342455 0 0 0
18066 2272 1 0.5564 8.691985609230361 3.7239721264353935 90.93060969816393 0 0 0
13008 586 1 0.5564 9.908595862058144 2.8978844482901027 84.28642020810688 0 0 0
11466 72 1 0.5564 15.936888687757365 1.3050734150397736 89.7954905390939 0 0 0
16700 1817 1 0.5564 15.07104589733462 1.603076413813265 85.28748350707741 0 0 0
19582 2778 2 -1.1128 9.852114277404898 1.571984906908416 85.48826810652096 0 0 0
14501 1084 1 0.5564 10.194965834408436 4.928831934477261 90.24863859217417 0 0 0
12218 323 1 0.5564 13.09171089637121 2.234929183458382 86.39125503564901 0 0 0
14500 1084 2 -1.1128 11.144261818421032 5.1785321060155765 90.0576228031017 0 0 0
14502 1084 1 0.5564 11.288113280032832 6.141367829688816 90.28621452363859 0 0 0
19337 2696 1 0.5564 12.075479464093524 4.538657023830096 88.59039663977458 0 0 0
19338 2696 1 0.5564 12.290904976372667 3.4150011195152303 87.42522892010844 0 0 0
17525 2092 1 0.5564 12.338817073098172 5.500680316240656 86.10962753774854 0 0 0
19336 2696 2 -1.1128 12.48959798244206 4.356147884560462 87.69865885239676 0 0 0
17524 2092 2 -1.1128 12.05630106900098 6.3830502379256 85.73331837350264 0 0 0
12217 323 2 -1.1128 12.219976900535363 1.9754085925526155 86.80686173529604 0 0 0
16699 1817 2 -1.1128 14.33657551212861 2.2237590983672675 85.01306359620531 0 0 0
12900 550 1 0.5564 12.042381701875069 4.363754323964808 91.14750249697329 0 0 0
12184 312 2 -1.1128 13.651791132415957 1.7848015090381406 91.46393060827205 0 0 0
12186 312 1 0.5564 13.154448027788384 2.630291285196879 91.65834530580123 0 0 0
16701 1817 1 0.5564 14.684185146910332 3.161065921448605 84.98809417366178 0 0 0
19584 2778 1 0.5564 10.712048524349123 1.9457742797346393 85.83582652480042 0 0 0
11809 187 2 -1.1128 14.96003733222253 5.681985907924613 87.49719735557525 0 0 0
11811 187 1 0.5564 15.262320382271735 5.580967407227756 86.54934700100665 0 0 0
11810 187 1 0.5564 14.137977699014494 5.132177067724972 87.64527916347792 0 0 0
12219 323 1 0.5564 12.38708856407961 1.5663447360821017 87.70393502421614 0 0 0
12185 312 1 0.5564 14.551830990002173 2.006309269936507 91.08861385696169 0 0 0
11464 72 2 -1.1128 16.000119950576654 2.1505508993966527 90.32574489478405 0 0 0
11465 72 1 0.5564 16.304182907487668 2.8949129216680713 89.73121055431925 0 0 0
18760 2504 2 -1.1128 15.825495257684775 4.759711050004238 85.27619902033749 0 0 0
13400 717 1 0.5564 9.390288071126523 1.7002082641172864 91.33420150763381 0 0 0
15410 1387 1 0.5564 15.12814485586962 7.441634365528535 87.67983473787893 0 0 0
18762 2504 1 0.5564 15.91924783998096 5.087359678684781 84.336062394412 0 0 0
13934 895 1 0.5564 13.131039051322174 0.9942790647289992 90.179798853387 0 0 0
18982 2578 2 -1.1128 10.032549068633951 0.24431953014749222 90.62848739823038 0 0 0
18983 2578 1 0.5564 10.811962584711637 0.35559653692934184 90.01193893283858 0 0 0
13933 895 2 -1.1128 12.742423157956582 0.682856443213724 89.3126231500316 0 0 0
12898 550 2 -1.1128 12.447051540478498 3.868429591946041 91.91619997176942 0 0 0
13399 717 2 -1.1128 8.895332739917462 2.432284912006777 91.80226460395357 0 0 0
17526 2092 1 0.5564 12.86600692798305 6.909277759273871 85.47358273103667 0 0 0
15846 1532 1 0.5564 11.123836644510995 6.239438165859318 84.24598953540418 0 0 0
17051 1934 1 0.5564 16.43285307352636 0.22107145762918892 86.96316677003522 0 0 0
17052 1934 1 0.5564 16.96875924778153 0.23977567918948503 85.4207375140673 0 0 0
18510 2420 1 0.5564 11.463949088923094 7.807985416243383 86.93207845609673 0 0 0
13330 694 2 -1.1128 11.37753575570552 7.799480466162406 90.36794580851469 0 0 0
17050 1934 2 -1.1128 16.15707302100301 0.2775842964063911 86.00360772715221 0 0 0
18761 2504 1 0.5564 16.726007845059886 4.513859705818024 85.6348551513976 0 0 0
13007 586 1 0.5564 8.809938389628597 4.048100035301777 83.91684250681149 0 0 0
18984 2578 1 0.5564 9.218603623010024 0.00846560921341677 90.0975770398388 0 0 0
15030 1260 1 0.5564 16.570405821827883 6.356349725220847 91.96574365860148 0 0 0
19999 2917 2 -1.1128 16.84061413107594 4.01524151432274 88.90596078728422 0 0 0
15678 1476 1 0.5564 4.424343125967109 7.8838941935518765 87.86139635756005 0 0 0
17429 2060 1 0.5564 6.323006898365646 8.909608197046175 84.45505307549962 0 0 0
12000 250 1 0.5564 2.3434561151084496 8.232331385972989 85.37190776410952 0 0 0
11998 250 2 -1.1128 1.424209365964342 8.44691511130148 85.04184824897594 0 0 0
16496 1749 1 0.5564 7.814003580911803 8.07762801558694 90.73680166730642 0 0 0
16495 1749 2 -1.1128 7.220000014293248 7.895420558986083 91.52035783684013 0 0 0
16428 1726 1 0.5564 1.837239954981863 10.005277084959777 84.50668209620666 0 0 0
18551 2434 1 0.5564 5.860393768634451 8.81110015123101 91.39085465732381 0 0 0
17059 1937 2 -1.1128 1.8021041261604398 12.420105039544408 86.76296212633143 0 0 0
18552 2434 1 0.5564 4.690179700606293 9.303235449154448 90.3637088796837 0 0 0
14293 1015 2 -1.1128 4.240480488460533 9.595223912633188 88.72295655750209 0 0 0
18550 2434 2 -1.1128 5.020798705196698 9.347711521091625 91.30642462868946 0 0 0
14295 1015 1 0.5564 3.393112662640038 10.10259184329139 88.87962688013975 0 0 0
14294 1015 1 0.5564 4.996553417060145 10.238409666831398 88.60185396107894 0 0 0
15786 1512 1 0.5564 6.9534467549731 10.745602775932786 87.22217062333274 0 0 0
18655 2469 2 -1.1128 1.9968787050648042 11.063861391484927 89.04660756327293 0 0 0
17653 2135 2 -1.1128 6.255622805001272 11.541587027655961 88.41959080947878 0 0 0
17654 2135 1 0.5564 7.128798644915787 11.599807879612143 88.90350641355901 0 0 0
18657 2469 1 0.5564 1.8452536400424888 11.791553206952512 89.7155428885242 0 0 0
17400 2050 1 0.5564 6.103659812655684 14.797878663387761 87.30569767670168 0 0 0
17655 2135 1 0.5564 6.091327219454503 12.394815526889856 87.92460782227006 0 0 0
17399 2050 1 0.5564 5.966671289437612 13.641881385831027 86.16047669695294 0 0 0
17398 2050 2 -1.1128 6.082786466846606 13.812088172869537 87.13902001411736 0 0 0
18411 2387 1 0.5564 4.428178320117017 14.278609793881042 86.96514614842083 0 0 0
17741 2164 1 0.5564 3.2164449549407976 13.03202188358149 90.95444174855035 0 0 0
19529 2760 1 0.5564 2.668894897859601 14.945851615379853 89.96501612196212 0 0 0
17740 2164 2 -1.1128 2.308091948868682 13.413451808516054 90.78295984795352 0 0 0
17742 2164 1 0.5564 1.8178100993035802 13.509189620336693 91.64924964805917 0 0 0
18656 2469 1 0.5564 1.1846116268764153 10.482742074875976 88.9963821830916 0 0 0
17060 1937 1 0.5564 1.9490579670236643 11.898585366265564 87.60345118292068 0 0 0
17061 1937 1 0.5564 2.4444143556365208 13.185805927636366 86.72920189346165 0 0 0
15784 1512 2 -1.1128 7.220886405858583 10.388598820748292 86.32717103167681 0 0 0
16427 1726 1 0.5564 1.8590420114792223 11.465200744437233 85.23796462209714 0 0 0
15785 1512 1 0.5564 6.443555107710271 9.917309695487688 85.91046653333362 0 0 0
19761 2837 1 0.5564 5.378944342196191 11.664927315871905 91.103183229254 0 0 0
18409 2387 2 -1.1128 3.4622094821989 14.537044477910323 86.95438504130729 0 0 0
14891 1214 1 0.5564 3.2417414561002964 15.054633746483718 85.43941285208379 0 0 0
15995 1582 1 0.5564 8.01409313369476 8.92005461295494 86.87673431975739 0 0 0
14160 970 1 0.5564 8.250818939600082 11.911373402194746 85.65836496763502 0 0 0
18410 2387 1 0.5564 3.1999735863268617 14.884099986850607 87.85482097798169 0 0 0
19528 2760 2 -1.1128 3.0386282080643268 15.669570339032848 89.38232535780931 0 0 0
11732 161 1 0.5564 7.333190976782688 14.097333083021745 91.56552446378487 0 0 0
11731 161 2 -1.1128 6.535606827067003 14.660929521716128 91.78050961286641 0 0 0
19760 2837 1 0.5564 5.709552197141621 13.182645272624724 91.60702889536985 0 0 0
19759 2837 2 -1.1128 5.031755383146863 12.4475079880543 91.61993047091985 0 0 0
16187 1646 1 0.5564 4.027065794087577 8.111532911047444 92.11069113895763 0 0 0
13786 846 2 -1.1128 1.0561807785290636 7.891009294362206 91.29168244833042 0 0 0
14892 1214 1 0.5564 2.276248948824016 15.36254121266934 84.15892709238037 0 0 0
14898 1216 1 0.5564 7.995871976495546 15.411872900270213 88.30942385336232 0 0 0
15994 1582 2 -1.1128 8.45124648803251 8.107217595450333 87.26169277269574 0 0 0
19785 2845 1 0.5564 6.16594004158562 13.982232679928394 83.88752619092672 0 0 0
19783 2845 2 -1.1128 5.3589124194147955 13.664638665461643 84.38536359502314 0 0 0
16426 1726 2 -1.1128 1.8383027185578944 10.993895135507143 84.35623851266682 0 0 0
17438 2063 1 0.5564 4.635272399971617 12.383103791443412 83.78529704086411 0 0 0
19374 2708 1 0.5564 0.257028663396418 8.641894243216424 89.78573857873768 0 0 0
12663 471 1 0.5564 8.115470170226539 15.311187572204679 84.53629052316083 0 0 0
19784 2845 1 0.5564 4.604185663871167 14.304250958007557 84.23946372749799 0 0 0
13860 870 1 0.5564 0.20023693439322002 12.799165182359065 86.90175967024092 0 0 0
15815 1522 1 0.5564 0.0710533597129323 8.155988898993817 85.98895687759283 0 0 0
17430 2060 1 0.5564 5.100922397195373 9.951178926310487 84.1579563843983 0 0 0
14890 1214 2 -1.1128 3.2042101254679745 15.120479104768528 84.44228905002443 0 0 0
17439 2063 1 0.5564 3.4648473277104603 11.25588440572177 83.94687739362392 0 0 0
12661 471 2 -1.1128 7.889178106021915 14.573089839340959 83.90067645278195 0 0 0
17428 2060 2 -1.1128 5.383226513201155 9.154931897740461 84.69302192385695 0 0 0
14159 970 1 0.5564 8.507384176281553 13.022968258962498 84.48996425139357 0 0 0
17393 2048 1 0.5564 10.87990605408905 9.035428626373067 83.79059903740017 0 0 0
15991 1581 2 -1.1128 8.61075277832234 11.33007020798797 90.04468978605881 0 0 0
15993 1581 1 0.5564 8.862810651161126 10.37275874807896 89.90319200937937 0 0 0
19209 2653 1 0.5564 8.66940130319002 8.389413632081558 88.849787978928 0 0 0
19207 2653 2 -1.1128 8.965315245662238 8.607389303540891 89.7797995981295 0 0 0
12156 302 1 0.5564 16.668113374052542 9.967501985410493 85.69552307190207 0 0 0
15304 1352 2 -1.1128 14.520147632493678 13.419142624725522 83.83301945382925 0 0 0
18532 2428 2 -1.1128 8.884641060683643 13.150824754188099 92.0237111553652 0 0 0
18534 2428 1 0.5564 8.97850271552211 12.308315398326824 91.49326983828965 0 0 0
15992 1581 1 0.5564 9.224459217359632 11.917763886221197 89.51745113069151 0 0 0
15409 1387 2 -1.1128 15.246110028426864 8.354397076796191 88.07092102496814 0 0 0
15411 1387 1 0.5564 14.382003033639581 8.659847657878453 88.47094492137313 0 0 0
13331 694 1 0.5564 11.497911424562549 8.113352193971766 91.30974955451674 0 0 0
13332 694 1 0.5564 11.95078665689976 8.34695612084674 89.75831158785402 0 0 0
14625 1125 1 0.5564 16.276683570139657 8.662988307968039 89.52425913058411 0 0 0
14897 1216 1 0.5564 9.3718203289246 14.56733321865525 88.55468062006295 0 0 0
15370 1374 2 -1.1128 13.979277795266889 8.228465899398923 84.72408623175926 0 0 0
18508 2420 2 -1.1128 11.145285653970934 8.740725336747543 87.10074956591849 0 0 0
15996 1582 1 0.5564 9.42196303410286 8.105450385247709 87.02147139805497 0 0 0
19208 2653 1 0.5564 9.926434071254999 8.354884310742273 89.89156671019751 0 0 0
18509 2420 1 0.5564 11.249594551386437 9.284316550787244 86.26790600049405 0 0 0
13982 911 1 0.5564 12.203341437101725 9.171865417700834 88.26720895819389 0 0 0
13981 911 2 -1.1128 12.945870394124091 9.339869491197225 88.9156112112605 0 0 0
13983 911 1 0.5564 13.192742777331455 10.30871744920061 88.89592116836432 0 0 0
12004 252 2 -1.1128 10.065164876593984 13.135857139778903 88.72105864034013 0 0 0
12005 252 1 0.5564 10.280239868375531 12.731350837742344 87.83217313719994 0 0 0
12006 252 1 0.5564 10.911922543500195 13.29375522500308 89.22906426602884 0 0 0
12396 382 1 0.5564 12.51272713319006 13.666867758679713 90.94369704834479 0 0 0
12394 382 2 -1.1128 12.504882761392668 13.608085433775338 89.94545701395556 0 0 0
12395 382 1 0.5564 12.616390982279043 14.52270474176807 89.55682163208974 0 0 0
14786 1179 1 0.5564 14.796632263428418 12.403344643100105 87.34862932761715 0 0 0
13488 746 1 0.5564 14.946343620308149 11.625794129943394 89.58052643499732 0 0 0
13486 746 2 -1.1128 14.170382919106517 11.764156187486368 88.96510708928709 0 0 0
13487 746 1 0.5564 13.62046578846741 12.533647072351568 89.2898762195311 0 0 0
14785 1179 2 -1.1128 15.255155774383029 12.417827454946869 86.46006503577357 0 0 0
12418 390 2 -1.1128 16.056811853100644 11.33432655679815 90.92255302983845 0 0 0
12420 390 1 0.5564 15.714195732468562 11.379274902822464 91.86095266031094 0 0 0
11782 178 2 -1.1128 11.22710846333985 12.34275237680126 86.12073053310135 0 0 0
12419 390 1 0.5564 16.28497035875903 10.387423461994238 90.69601763834342 0 0 0
11783 178 1 0.5564 11.878002117517514 13.075649776305474 85.92274346512677 0 0 0
15371 1374 1 0.5564 14.597174905317035 8.754578588455955 85.30838808812871 0 0 0
14787 1179 1 0.5564 15.436892092170298 11.480281806190009 86.16345048700744 0 0 0
11784 178 1 0.5564 10.463942060651668 12.391673884907384 85.47638298948624 0 0 0
12736 496 2 -1.1128 12.746353003251146 14.603474866858797 85.34079068226343 0 0 0
12738 496 1 0.5564 13.543392764630944 14.295196907582778 84.82147150882327 0 0 0
16115 1622 1 0.5564 16.535163509218137 13.742533083257435 86.54184108176817 0 0 0
14623 1125 2 -1.1128 16.738567755970177 8.746487133610973 90.40726026328521 0 0 0
15306 1352 1 0.5564 14.71413923713094 12.832489774214192 84.61928077671882 0 0 0
12155 302 1 0.5564 15.501644177317667 9.496616821827306 86.73679313389265 0 0 0
12154 302 2 -1.1128 15.68126758513633 9.926253887054742 85.85183693596115 0 0 0
12737 496 1 0.5564 12.070412252270954 14.991994001705294 84.71456625206692 0 0 0
12510 420 1 0.5564 12.652541139228404 9.45769044682137 84.71800403410715 0 0 0
12509 420 1 0.5564 11.785741458380588 10.732664034237196 85.25627292683369 0 0 0
15356 1369 1 0.5564 15.44671895629024 14.829829508988725 91.68285070461702 0 0 0
15355 1369 2 -1.1128 14.479814554801129 15.08245175808654 91.64709077842343 0 0 0
15357 1369 1 0.5564 14.216729158644588 15.260694094843894 90.6989255594843 0 0 0
14896 1216 2 -1.1128 8.99464196459606 15.461344530756488 88.31284650357267 0 0 0
14624 1125 1 0.5564 16.286523240795173 8.157236466491716 91.07691647122287 0 0 0
16116 1622 1 0.5564 16.750833802835057 15.351292107967353 86.3629353048103 0 0 0
12508 420 2 -1.1128 11.73070903411361 9.79991833341927 84.89996059968227 0 0 0
14158 970 2 -1.1128 8.764051098400543 12.116379667661258 84.82495901791043 0 0 0
15372 1374 1 0.5564 14.319252113616363 8.240010997441374 83.78372234343695 0 0 0
12100 284 2 -1.1128 0.35960891175581594 23.27294831556912 88.54317885314 0 0 0
12101 284 1 0.5564 0.1417316476991109 23.02971291615757 87.59799714751657 0 0 0
16203 1651 1 0.5564 5.9456142263503 15.894965788845992 90.99358652414605 0 0 0
13845 865 1 0.5564 3.6599007007773516 16.574332817672115 83.97249086983767 0 0 0
19530 2760 1 0.5564 2.311395131503815 16.31612403787001 89.15189008180845 0 0 0
16466 1739 1 0.5564 1.6863713254756885 20.51666547187739 84.31418158210944 0 0 0
16202 1651 1 0.5564 4.636340450926309 16.355488977318597 90.1331522422984 0 0 0
12585 445 1 0.5564 6.066895049229905 16.63543230087297 88.87073312985352 0 0 0
12583 445 2 -1.1128 6.421408033346837 16.45131343231201 87.95398843160294 0 0 0
16201 1651 2 -1.1128 5.557306550420135 16.61747289786314 90.42157190811399 0 0 0
16467 1739 1 0.5564 1.4833072850663023 21.84023989098963 85.2488177488788 0 0 0
16465 1739 2 -1.1128 1.9883182544348381 21.456180773268837 84.47585962664772 0 0 0
12584 445 1 0.5564 5.966670733065113 17.049738779802496 87.29436649153361 0 0 0
11394 48 1 0.5564 5.035852214730463 17.938611825302434 85.31599289218586 0 0 0
11392 48 2 -1.1128 5.3887589387143136 18.352440465488925 86.1551613369971 0 0 0
13387 713 2 -1.1128 3.690540374500665 19.623988631640724 87.66386146105967 0 0 0
13388 713 1 0.5564 2.732858404321096 19.482264166783967 87.41334075971166 0 0 0
11393 48 1 0.5564 6.346878894757535 18.606959822714938 86.02391065544617 0 0 0
15817 1523 2 -1.1128 7.83927148424334 20.078106640480488 85.7416206855449 0 0 0
15818 1523 1 0.5564 7.1748191679587405 20.824910778907146 85.76967110756777 0 0 0
17492 2081 1 0.5564 5.560107899931029 22.25253508459918 84.97135079280993 0 0 0
17493 2081 1 0.5564 5.590393219867004 22.147881905032886 86.60069332334693 0 0 0
17491 2081 2 -1.1128 6.136368654160672 22.065575822581877 85.76694480789207 0 0 0
16027 1593 2 -1.1128 4.7299162608260055 22.210567494002213 88.03605354511203 0 0 0
16029 1593 1 0.5564 5.086976455709343 22.220603887253695 88.97008101114089 0 0 0
16028 1593 1 0.5564 4.395491516962015 21.29398268675664 87.81689053193004 0 0 0
15819 1523 1 0.5564 8.139568731021322 19.86405674727705 86.67113901015585 0 0 0
17030 1927 1 0.5564 3.509039893101579 19.476147574414007 89.5254232157439 0 0 0
16754 1835 1 0.5564 5.12684664183023 22.67299206000818 91.3749259605657 0 0 0
13389 713 1 0.5564 4.280995903840093 19.201994084986723 86.97590353842716 0 0 0
17029 1927 2 -1.1128 3.0347562069585394 19.421416389387325 90.40409288278684 0 0 0
15124 1292 2 -1.1128 6.870865709263164 20.338552166434418 90.43120387362525 0 0 0
16753 1835 2 -1.1128 5.725063319985661 22.794493832415267 90.58285639998064 0 0 0
17031 1927 1 0.5564 2.296170525465847 20.095197010765325 90.42672965085977 0 0 0
15125 1292 1 0.5564 6.2604884641903205 21.12740897682264 90.3594693489372 0 0 0
15126 1292 1 0.5564 6.47907070199708 19.670390364662786 91.06370505775018 0 0 0
18907 2553 2 -1.1128 0.9401922152859381 19.628261264254892 87.66294986967995 0 0 0
19812 2854 1 0.5564 7.729079968644121 20.082128990754033 88.79905884474442 0 0 0
12930 560 1 0.5564 5.8417640005074185 17.706822826869747 91.63083469449256 0 0 0
14313 1021 1 0.5564 0.32324670405373557 16.545260378024995 88.38471299837222 0 0 0
12801 517 1 0.5564 1.090725997790121 22.24480520724469 89.91371541553426 0 0 0
18908 2553 1 0.5564 1.0400381201282975 18.814605733462226 88.23565878929338 0 0 0
12799 517 2 -1.1128 1.1850061558103082 21.586333694062922 90.66039318835406 0 0 0
16755 1835 1 0.5564 6.316788854154808 23.586994561445415 90.73051653620969 0 0 0
14311 1021 2 -1.1128 0.8452292047311765 17.23429304675034 88.88747369895876 0 0 0
16904 1885 1 0.5564 8.092884881569836 20.62152148902962 91.73825440145421 0 0 0
19356 2702 1 0.5564 1.140662769631883 18.293147864858913 84.23742992952397 0 0 0
14088 946 1 0.5564 3.4934149772702323 22.042548916486712 84.0187893833857 0 0 0
18909 2553 1 0.5564 0.19923951202317322 19.485153379280447 87.00681784425704 0 0 0
12800 517 1 0.5564 0.7544900556311527 21.9534857758416 91.4849271082278 0 0 0
17196 1982 1 0.5564 3.236973530798127 19.73256443401062 92.1296054845374 0 0 0
14312 1021 1 0.5564 0.3588050691576581 17.473329032413222 89.72786255148428 0 0 0
19810 2854 2 -1.1128 8.55298218032787 20.074944013469302 88.23237237866131 0 0 0
19527 2759 1 0.5564 9.7250192287139 19.27150377008129 85.426380982076 0 0 0
18133 2295 2 -1.1128 8.86336753773429 16.419345225804406 85.73387095367016 0 0 0
18134 2295 1 0.5564 8.964620345877057 16.074742764494562 86.66714318205227 0 0 0
20241 2997 1 0.5564 13.116438787629061 16.179722316417482 86.3288673944067 0 0 0
18135 2295 1 0.5564 9.573148867837364 17.099587777974527 85.55089399521954 0 0 0
19811 2854 1 0.5564 9.152931667447694 19.33069502533109 88.52589251826076 0 0 0
19488 2746 1 0.5564 8.87070830375222 21.163857998149254 84.72155406412664 0 0 0
18524 2425 1 0.5564 13.529559414705814 16.500884484135966 88.45969582849173 0 0 0
18523 2425 2 -1.1128 13.356419388925437 16.248985430915408 89.41183522943798 0 0 0
18525 2425 1 0.5564 13.11811245723169 17.067197658483806 89.935035556922 0 0 0
14027 926 1 0.5564 16.12327313726528 17.69527088076339 85.87624819969531 0 0 0
13130 627 1 0.5564 16.52263724906325 17.799519270134585 89.46287829942437 0 0 0
20239 2997 2 -1.1128 13.436513155831634 16.969052327759265 86.85280496065346 0 0 0
14026 926 2 -1.1128 16.066319202238557 16.856267494730975 86.41738554682611 0 0 0
20240 2997 1 0.5564 14.427287333952618 17.057642112875065 86.7502454199652 0 0 0
14861 1204 1 0.5564 9.143007967456468 21.628414210361424 88.1189723870912 0 0 0
12903 551 1 0.5564 9.630820371933886 16.87884643763832 89.09786969298523 0 0 0
19525 2759 2 -1.1128 10.457812761577136 18.591063331302145 85.43018267019414 0 0 0
14177 976 1 0.5564 12.621258798310096 18.467293557232725 87.5129117084316 0 0 0
15780 1510 1 0.5564 15.698066717409056 19.894823414189204 86.61007648512042 0 0 0
15779 1510 1 0.5564 15.66736420819922 20.019199532993223 88.23802571070347 0 0 0
14028 926 1 0.5564 16.431088108440516 17.024844624312507 87.33309592035849 0 0 0
14178 976 1 0.5564 11.922344749435375 19.91809602252414 87.78368456007985 0 0 0
14176 976 2 -1.1128 11.753732347432026 18.93886695778676 87.67107746684071 0 0 0
12901 551 2 -1.1128 10.056636642663065 17.7011980537168 89.47525326758156 0 0 0
14860 1204 2 -1.1128 9.628028373681227 22.482272266118372 88.3078683280549 0 0 0
14862 1204 1 0.5564 9.42261522855075 22.783303064663038 89.23909650057655 0 0 0
15778 1510 2 -1.1128 15.573428461466895 20.52212581672738 87.37881478488877 0 0 0
19526 2759 1 0.5564 11.029865669804883 18.721804792789964 86.23991238784065 0 0 0
12902 551 1 0.5564 10.820586170643763 17.978355420484903 88.89253126047252 0 0 0
18963 2571 1 0.5564 14.822290135907153 19.140858055283175 90.00628962022125 0 0 0
20120 2957 1 0.5564 13.118068776586453 19.60116533270445 90.77875018058498 0 0 0
20119 2957 2 -1.1128 13.378935314239845 18.645085505836487 90.64510869258265 0 0 0
19457 2736 1 0.5564 12.867292282464499 21.68793911868226 87.3330872996779 0 0 0
19456 2736 2 -1.1128 12.383262262788183 21.466645398474263 88.17969470040003 0 0 0
20121 2957 1 0.5564 13.472518676741993 18.197671492484115 91.53452588129672 0 0 0
19458 2736 1 0.5564 11.554767251069617 22.022809234870415 88.24509969099998 0 0 0
13897 883 2 -1.1128 13.941944426851894 22.272095610558683 86.23153162284265 0 0 0
13898 883 1 0.5564 14.694937632853268 21.64688722249339 86.43675967871499 0 0 0
13899 883 1 0.5564 13.635505455690398 22.12732089994717 85.29071479286043 0 0 0
18961 2571 2 -1.1128 15.7701478003024 19.378739390445762 89.79420852026624 0 0 0
18962 2571 1 0.5564 16.13418053255823 19.970571389330104 90.51338517750098 0 0 0
15189 1313 1 0.5564 12.252710412881148 21.443398690579908 91.43923803763654 0 0 0
19536 2762 1 0.5564 14.771546204029665 21.658154432737895 91.46013632973143 0 0 0
15187 1313 2 -1.1128 13.079442537013072 21.338090867275874 90.88658475525479 0 0 0
15188 1313 1 0.5564 12.865189049375157 21.523673925264657 89.9275977819799 0 0 0
12246 332 1 0.5564 9.951858847448998 23.511763426933822 86.73869153648354 0 0 0
12245 332 1 0.5564 9.79476062391159 23.240661913204676 85.13605288879694 0 0 0
19534 2762 2 -1.1128 15.628682027139163 21.517120174238965 91.95554278818865 0 0 0
17698 2150 2 -1.1128 15.969314244740938 19.04534290971463 85.05159067934365 0 0 0
12425 392 1 0.5564 10.08807089390395 17.93681897451195 91.09468120341948 0 0 0
12424 392 2 -1.1128 10.243973387832341 17.99121267740581 92.08095491387357 0 0 0
14096 949 1 0.5564 14.230309667668319 23.55005705098144 87.41829476523193 0 0 0
12190 314 2 -1.1128 9.572593466699395 23.333159207172493 91.53909528098379 0 0 0
12191 314 1 0.5564 9.446866429476755 22.466208170745805 92.02137010848134 0 0 0
14702 1151 1 0.5564 9.301201837307977 17.325253339582314 83.79405594734669 0 0 0
17699 2150 1 0.5564 15.526466667816676 19.08856207338794 84.1560360045118 0 0 0
13961 904 1 0.5564 11.43640408503663 19.59123895109432 83.97784600928992 0 0 0
13129 627 2 -1.1128 16.98403361103712 17.15778185586035 88.85027197085736 0 0 0
19486 2746 2 -1.1128 9.436351775519201 21.758069518207467 84.14974975489662 0 0 0
17700 2150 1 0.5564 16.94047928549968 19.262879435058746 84.9540387614502 0 0 0
12020 257 1 0.5564 7.590600405393904 31.434940769079784 84.4651428800961 0 0 0
17456 2069 1 0.5564 3.553403743791114 23.635035767143773 88.2187842951798 0 0 0
17457 2069 1 0.5564 1.9263522183002586 23.72798072165757 88.3221822430105 0 0 0
15696 1482 1 0.5564 7.025347311318014 23.640916268396637 85.9483996947101 0 0 0
15939 1563 1 0.5564 6.989571886050044 24.760540166601157 84.18738075114032 0 0 0
13636 796 2 -1.1128 0.2627800435051593 27.03897437945345 87.18515619498616 0 0 0
11454 68 1 0.5564 1.4037973278493039 29.0414847633268 84.37262278819034 0 0 0
12667 473 2 -1.1128 7.131888786903614 27.59119935718616 83.96067931094109 0 0 0
15542 1431 1 0.5564 0.7010544358993719 26.397435809066256 90.41313761157699 0 0 0
17455 2069 2 -1.1128 2.775141291614013 24.2565349757557 88.30848557575288 0 0 0
13685 812 1 0.5564 6.345470621666434 28.82243294365487 91.77020880717761 0 0 0
11453 68 1 0.5564 0.5906657208554688 30.009638715174205 85.40612239117125 0 0 0
13637 796 1 0.5564 1.096113520224261 26.61058163398815 86.83582106049154 0 0 0
11452 68 2 -1.1128 1.4191893458263234 29.918019995941858 84.85371436030647 0 0 0
15694 1482 2 -1.1128 7.462563977025185 24.52108300689611 85.76360758089555 0 0 0
14206 986 2 -1.1128 7.357665058911265 24.97467861104043 90.90618295540088 0 0 0
14208 986 1 0.5564 7.255390728220717 25.543277382731237 91.72241542122286 0 0 0
13817 856 1 0.5564 2.8654061694240744 26.631945466775992 90.49484288399368 0 0 0
13818 856 1 0.5564 2.5881402559898685 25.171219771773657 89.81954251955958 0 0 0
13816 856 2 -1.1128 2.315654927321838 25.798388010880164 90.54920804109574 0 0 0
15570 1440 1 0.5564 2.489553493039571 25.23473270394364 87.0655769745531 0 0 0
15569 1440 1 0.5564 2.17110621503086 25.520801052197463 85.4897017139763 0 0 0
15568 1440 2 -1.1128 2.4841235388201217 25.92995146293836 86.34679920661884 0 0 0
12069 273 1 0.5564 6.368238562961782 26.024960310576752 86.81802583579915 0 0 0
18663 2471 1 0.5564 3.4685695436190365 27.312627029179374 86.95598136695297 0 0 0
18661 2471 2 -1.1128 3.9597376566674507 27.874012526962453 87.62201458342999 0 0 0
12067 273 2 -1.1128 6.522604491786488 27.005108644853628 86.693604278744 0 0 0
12068 273 1 0.5564 5.7332079499042345 27.513226139103043 87.03809062107602 0 0 0
18662 2471 1 0.5564 4.09495185793118 28.79194778662327 87.24903735133478 0 0 0
12668 473 1 0.5564 6.831018486135034 27.467047901477287 84.90622862653886 0 0 0
11683 145 2 -1.1128 3.806163888191923 30.09764826891882 85.94066302997304 0 0 0
11685 145 1 0.5564 2.8300651902877885 30.00208546504764 85.74547306263624 0 0 0
20206 2986 2 -1.1128 1.0980804231157828 29.485177605702326 90.44939518639708 0 0 0
14798 1183 1 0.5564 3.913103204992974 28.15421113649781 89.38564346631772 0 0 0
12735 495 1 0.5564 7.794895437751675 27.013506771899607 87.93503583559304 0 0 0
19814 2855 1 0.5564 7.531535098268259 29.229715980448997 90.3569900507193 0 0 0
19813 2855 2 -1.1128 7.842904454578311 28.463457715571476 90.91903764012213 0 0 0
14797 1183 2 -1.1128 3.6898718022738253 28.27393904957221 90.35302808908271 0 0 0
14207 986 1 0.5564 7.811709315633968 25.50156117308913 90.18768550448891 0 0 0
12734 495 1 0.5564 8.066509554726354 27.406636859283218 89.49654185356759 0 0 0
14799 1183 1 0.5564 2.783620046942671 28.68821671017261 90.43718156264117 0 0 0
13686 812 1 0.5564 4.821892923766526 28.255369758247983 91.6160112259182 0 0 0
20207 2986 1 0.5564 0.9279651226949253 30.125018632731813 89.69995252826925 0 0 0
12021 257 1 0.5564 6.660301429180301 30.094977734680867 84.38984754109514 0 0 0
12019 257 2 -1.1128 7.433784805997207 30.526944124647294 84.85366708250757 0 0 0
15695 1482 1 0.5564 8.454507261438069 24.39953775917339 85.72789617147379 0 0 0
19664 2805 1 0.5564 4.629018521470316 29.989603129901045 84.2970257307739 0 0 0
11790 180 1 0.5564 7.916615731431331 30.550080024615998 88.68644622333768 0 0 0
11684 145 1 0.5564 4.016807503209048 31.057694689219755 86.12489155636409 0 0 0
12733 495 2 -1.1128 8.327551909240075 26.792283821706825 88.7519431244267 0 0 0
13109 620 1 0.5564 8.36828062347534 30.211424894936407 86.27202015072334 0 0 0
19653 2801 1 0.5564 1.734999285851324 30.90325432799679 91.42032550642621 0 0 0
20208 2986 1 0.5564 0.2852496713929638 28.921880881765215 90.59772918412226 0 0 0
19652 2801 1 0.5564 3.251026103975383 31.4723223668128 91.6311593027299 0 0 0
11788 180 2 -1.1128 7.44011414469738 30.723849338381083 89.54827597362191 0 0 0
15361 1371 2 -1.1128 0.49501004870547394 31.31339435917927 88.63220806461129 0 0 0
13638 796 1 0.5564 0.20320446850860774 26.895575863490546 88.17302645366806 0 0 0
14574 1108 1 0.5564 5.165517128407709 30.30278286072956 91.80436100940088 0 0 0
11789 180 1 0.5564 8.067050460644698 31.16021252345982 90.19367361043948 0 0 0
14572 1108 2 -1.1128 4.803913899333909 31.231244779998633 91.71949513615414 0 0 0
20059 2937 2 -1.1128 16.531249103009504 25.763755272730418 91.31324332420456 0 0 0
16344 1698 1 0.5564 14.7299938725736 26.50404719251231 83.94402725471603 0 0 0
11955 235 1 0.5564 16.913128362333936 25.06879516432058 86.9002274866045 0 0 0
14652 1134 1 0.5564 13.358472654302735 31.26292273565406 88.63455529661422 0 0 0
15718 1490 2 -1.1128 10.777819893111257 26.35155361969955 83.90392191968654 0 0 0
12244 332 2 -1.1128 10.034697504575412 23.919973708675617 85.82956988480024 0 0 0
12192 314 1 0.5564 8.716868872971013 23.85035934922321 91.55461825478825 0 0 0
15858 1536 1 0.5564 14.169725082644893 24.275794765165404 89.90794356171195 0 0 0
14650 1134 2 -1.1128 13.6780772746513 30.5110364398897 88.05790985626564 0 0 0
19815 2855 1 0.5564 8.524101370228827 28.786986453306223 91.57577195368094 0 0 0
17838 2196 1 0.5564 11.853812494621884 27.317082164244507 84.7377370903578 0 0 0
15856 1536 2 -1.1128 14.195470189547677 24.669749661132716 90.82671308521935 0 0 0
13108 620 2 -1.1128 8.741263254930281 30.10681110216548 87.19394206602496 0 0 0
15857 1536 1 0.5564 13.539718077362098 25.422464767310117 90.885116685091 0 0 0
20060 2937 1 0.5564 15.604819651112084 25.43090534276019 91.13734713894956 0 0 0
14095 949 2 -1.1128 14.184772351492617 24.398537220107894 87.94555920578803 0 0 0
15720 1490 1 0.5564 10.27401215571996 25.97336937882535 84.68055210580569 0 0 0
16342 1698 2 -1.1128 14.940274063623807 26.95418600560745 84.81187365053476 0 0 0
14097 949 1 0.5564 13.275581172942232 24.803291222606425 87.84785748067115 0 0 0
11954 235 1 0.5564 15.359853542918746 25.267900469597897 87.36317568135534 0 0 0
11252 1 1 0.5564 10.934938687125086 24.996534540048195 86.81857652170633 0 0 0
18549 2433 1 0.5564 9.945612213333629 27.182363485476902 88.97781324849507 0 0 0
11251 1 2 -1.1128 11.60635139503937 25.614021449514436 87.2283512842528 0 0 0
11953 235 2 -1.1128 16.141760338772105 25.704918911507054 86.91861209773575 0 0 0
11253 1 1 0.5564 11.158870618374966 26.18192446124978 87.91918382295296 0 0 0
14886 1212 1 0.5564 11.928007444933403 27.059626909769985 90.42519872013024 0 0 0
16343 1698 1 0.5564 15.214032261781657 26.267807633605887 85.48562523661548 0 0 0
18547 2433 2 -1.1128 10.935421983598387 27.2814579137465 89.08007262131342 0 0 0
18548 2433 1 0.5564 11.235268662188446 28.11981069322621 88.6248181620406 0 0 0
12532 428 2 -1.1128 11.39812079120135 29.284061413556575 87.22847532267015 0 0 0
12534 428 1 0.5564 11.83471042714786 28.67226923532313 86.5688543091236 0 0 0
17836 2196 2 -1.1128 12.532493900509541 27.955765137518753 85.10033280490255 0 0 0
17837 2196 1 0.5564 13.438633286613872 27.534170940501706 85.06613030503844 0 0 0
12533 428 1 0.5564 12.02019857554159 30.035423170840236 87.44864519710393 0 0 0
19434 2728 1 0.5564 14.974139956357009 29.002248833074397 91.23853357650339 0 0 0
14651 1134 1 0.5564 14.373330200755461 29.986437531060744 88.54925430028031 0 0 0
13714 822 2 -1.1128 15.686573728362871 29.25739130881341 89.67460625460014 0 0 0
14885 1212 1 0.5564 13.21510217218306 27.495486551007367 91.33075938270488 0 0 0
14884 1212 2 -1.1128 12.536391005017327 26.77940618651605 91.16772539673384 0 0 0
19432 2728 2 -1.1128 14.506664966885053 28.807540472710524 92.10083041761574 0 0 0
13110 620 1 0.5564 9.664183831765238 29.7257813886375 87.13886033973031 0 0 0
13715 822 1 0.5564 16.15045719730426 28.444663529199577 89.32206439354367 0 0 0
13716 822 1 0.5564 16.354361389311276 29.85784216434924 90.11451359937213 0 0 0
14967 1239 1 0.5564 16.666548288710555 26.637911877223726 88.10781070155313 0 0 0
16800 1850 1 0.5564 10.509153744622088 29.922453539564174 91.94807923283528 0 0 0
18290 2347 1 0.5564 16.299760868147395 27.92572482697664 84.98185350639292 0 0 0
14966 1239 1 0.5564 16.923030396771463 26.61077792153405 89.72029551909803 0 0 0
15594 1448 1 0.5564 14.182716188677574 31.132129509963917 83.8564009736608 0 0 0
14834 1195 1 0.5564 11.84484393595638 31.4851500483527 90.4358236945516 0 0 0
19823 2858 1 0.5564 12.777141088328296 29.268193580194453 84.04002655186767 0 0 0
14833 1195 2 -1.1128 11.408274047928828 31.13678882800934 91.26531228234732 0 0 0
16890 1880 1 0.5564 11.529249611528353 25.777684288236728 92.17251675388253 0 0 0
15460 1404 2 -1.1128 0.4897449706917797 1.1135289345597081 92.20380826430907 0 0 0
12547 433 2 -1.1128 5.107472230922935 0.8480394015884597 92.22711956690866 0 0 0
16186 1646 2 -1.1128 3.4356576995129124 7.361063134842874 92.40570236518425 0 0 0
18602 2451 1 0.5564 3.5516009744404258 3.730458149932921 100.15481495766386 0 0 0
15462 1404 1 0.5564 1.204787912945145 1.7457459975049052 92.5021624094098 0 0 0
16362 1704 1 0.5564 0.37677562721127233 3.861883132124137 95.97160315418031 0 0 0
15654 1468 1 0.5564 0.5433493155904648 1.0764918917610562 97.274917931081 0 0 0
12549 433 1 0.5564 6.042017672116931 0.8974297937640205 92.57951936552227 0 0 0
12056 269 1 0.5564 8.016852712471678 1.2966798370985428 92.74974840969723 0 0 0
15483 1411 1 0.5564 3.8956365182267807 2.1673325013328744 92.61843072018833 0 0 0
15481 1411 2 -1.1128 3.093156406256527 2.762498563211821 92.57596833205844 0 0 0
15652 1468 2 -1.1128 1.4951196764151218 1.3281046174443532 97.0993437793245 0 0 0
14157 969 1 0.5564 2.575567933037467 2.2222567127384414 98.06222994371653 0 0 0
14156 969 1 0.5564 4.058032873912557 2.9054250450734855 98.10923717662361 0 0 0
11399 50 1 0.5564 2.2846346731578087 3.8564934836540328 95.39881353402735 0 0 0
15653 1468 1 0.5564 1.5606487061739835 1.7864410884633914 96.21298272419408 0 0 0
15788 1513 1 0.5564 4.115257069785446 4.39893297144437 96.6047772698455 0 0 0
13655 802 1 0.5564 5.931162407992193 4.36023075624571 97.79715597151556 0 0 0
13656 802 1 0.5564 6.1139386476684905 3.14853774644823 96.71779530871761 0 0 0
13654 802 2 -1.1128 5.474805550337997 3.594047415163962 97.34471640575359 0 0 0
15787 1513 2 -1.1128 3.2773769471144623 4.897323757968297 96.38214851322213 0 0 0
11398 50 2 -1.1128 1.877337842621867 3.0683510508746803 94.93735838507449 0 0 0
11400 50 1 0.5564 2.4788127494403556 2.7680570080572595 94.19705339914762 0 0 0
16859 1870 1 0.5564 7.34107082008898 3.895417072079026 94.89545110192607 0 0 0
18346 2366 2 -1.1128 7.090848734046973 2.3008674146614574 95.65435878814898 0 0 0
18348 2366 1 0.5564 7.246932078438167 2.017501887237149 94.70813365820183 0 0 0
15789 1513 1 0.5564 2.6799310464618835 4.919762628505073 97.18374376267825 0 0 0
16860 1870 1 0.5564 7.006325621476822 4.691099367019315 93.50928143987642 0 0 0
16858 1870 2 -1.1128 7.322938527358164 4.791770287399517 94.45248009011068 0 0 0
11883 211 1 0.5564 7.156872081592343 6.136524321741157 95.26651927306142 0 0 0
17986 2246 2 -1.1128 7.183962364483181 5.309758226475697 98.26568576072644 0 0 0
14155 969 2 -1.1128 3.2321978987286273 2.709427631649759 98.63799357513594 0 0 0
16792 1848 2 -1.1128 1.543215398641625 5.194927042770219 98.45247995581298 0 0 0
12055 269 2 -1.1128 7.31617362506767 0.9035289572789384 93.34513168407139 0 0 0
17988 2246 1 0.5564 7.777531366828879 5.849155647711653 97.66841998554675 0 0 0
18347 2366 1 0.5564 7.747059815499153 1.8409639382030607 96.25258603165503 0 0 0
17987 2246 1 0.5564 7.740743812799987 4.68396479977738 98.81192507370605 0 0 0
12728 493 1 0.5564 3.4033835716198366 6.441350238032337 95.57881232803093 0 0 0
11881 211 2 -1.1128 7.375979815124687 6.963849773447314 95.78374698231498 0 0 0
16794 1848 1 0.5564 1.0466992507263921 4.722079906223804 99.18041377832395 0 0 0
15703 1485 2 -1.1128 5.265188275070167 0.4604512646428665 99.31922395092884 0 0 0
15705 1485 1 0.5564 6.0955767167952235 0.9402590193526763 99.60248990752861 0 0 0
15704 1485 1 0.5564 4.4877771476508945 1.0882393043435865 99.3581358753921 0 0 0
12679 477 2 -1.1128 7.645258440377889 1.6759384795640144 99.7989160633863 0 0 0
18227 2326 1 0.5564 8.416008599575942 1.5314534373235917 98.35923842930903 0 0 0
16188 1646 1 0.5564 3.463322715827389 7.286993636069627 93.40257166722985 0 0 0
12727 493 2 -1.1128 3.5920679105061293 7.244349939074599 95.01348668504856 0 0 0
11882 211 1 0.5564 6.563871995185595 7.544257709759673 95.84380963892382 0 0 0
16793 1848 1 0.5564 0.9883123989208702 5.201847140840354 97.620592536925 0 0 0
13754 835 1 0.5564 5.858117928189849 7.18507582618434 99.07668531449795 0 0 0
16647 1799 1 0.5564 1.6868680298803194 7.741167177479475 98.71679227562095 0 0 0
12680 477 1 0.5564 7.920840925058113 1.0051069137479725 100.48742121853245 0 0 0
14639 1130 1 0.5564 8.445367665825382 7.8577853757246565 94.61340819213902 0 0 0
12681 477 1 0.5564 7.461696535408233 2.5530048871607804 100.24282998520499 0 0 0
20199 2983 1 0.5564 13.685545759178463 0.19004949730062268 98.60143250722983 0 0 0
12899 550 1 0.5564 13.008026527780325 4.494444783326265 92.45787520776801 0 0 0
15259 1337 2 -1.1128 16.744425911622486 1.7159351901143964 94.502348796806 0 0 0
18228 2326 1 0.5564 8.549449996915907 0.54357418804973 97.06582641702308 0 0 0
18226 2326 2 -1.1128 8.862988537733237 1.400810910138868 97.47428559305641 0 0 0
15028 1260 2 -1.1128 16.126933922531663 7.0606234712297065 92.52011826357797 0 0 0
13401 717 1 0.5564 9.452439707116039 2.782945529598637 92.55503882813628 0 0 0
20198 2983 1 0.5564 13.92741340592469 0.6679321331682478 97.05878711552256 0 0 0
15029 1260 1 0.5564 15.318918822163225 6.674689103014377 92.96527698621364 0 0 0
15672 1474 1 0.5564 12.923399608455469 1.2356407832463094 93.14023526621756 0 0 0
12893 548 1 0.5564 16.25351970495861 2.964756380437881 98.20484139765964 0 0 0
12731 494 1 0.5564 11.335567493466153 3.331481442700783 93.13963956383924 0 0 0
12237 329 1 0.5564 9.078205418467302 5.243880314702013 95.2579335563157 0 0 0
12730 494 2 -1.1128 10.602342291263446 3.0371837648516697 93.75264017865959 0 0 0
14875 1209 2 -1.1128 13.891592275880042 5.783295259843448 93.74664766879388 0 0 0
14876 1209 1 0.5564 13.4048197318012 6.333751687091356 94.42491972827393 0 0 0
14877 1209 1 0.5564 14.18024656104586 4.920811833873859 94.16234251831527 0 0 0
14375 1042 1 0.5564 10.068270549147634 2.49053073016918 97.35942920293445 0 0 0
15670 1474 2 -1.1128 12.58971859921631 1.2414451254203112 94.08290345572638 0 0 0
19061 2604 1 0.5564 15.178678697176014 2.6255367948686854 94.5223566279455 0 0 0
18460 2404 2 -1.1128 9.535091423667325 4.736932527794067 99.70931793926312 0 0 0
15671 1474 1 0.5564 11.821369925887517 1.8767431229764466 94.16060035154403 0 0 0
18461 2404 1 0.5564 9.702716351492946 4.225045924878612 98.86677771172509 0 0 0
18649 2467 2 -1.1128 12.818297244925672 3.2863500323906916 98.62885355024662 0 0 0
14374 1042 2 -1.1128 10.409583352637695 3.412992787903649 97.53989905945734 0 0 0
18651 2467 1 0.5564 13.090103807963468 2.3422382333453866 98.44237518582116 0 0 0
12703 485 2 -1.1128 15.002874474657327 4.0539283749876684 97.338552182628 0 0 0
12704 485 1 0.5564 14.72174731506879 3.8087091003182842 96.4107402093874 0 0 0
14376 1042 1 0.5564 11.26856722507883 3.356931481032263 98.04882331980555 0 0 0
12236 329 1 0.5564 10.011297768753836 4.4943714810785895 96.36887988601148 0 0 0
12235 329 2 -1.1128 9.993145540985932 5.198413933685006 95.6589539885515 0 0 0
12732 494 1 0.5564 10.580641272234194 3.6321785639519164 94.55607671337879 0 0 0
19060 2604 2 -1.1128 14.371619235252474 3.184721233792117 94.71200853872413 0 0 0
12705 485 1 0.5564 14.31874800568141 3.7282494120164125 97.99116557008495 0 0 0
19062 2604 1 0.5564 13.57352887025179 2.5920652793031733 94.82068568404883 0 0 0
12248 333 1 0.5564 15.536742046259766 5.636148396170405 97.31176639070684 0 0 0
18462 2404 1 0.5564 10.007782117294019 5.61700900355649 99.66427394017137 0 0 0
18650 2467 1 0.5564 12.7713501918169 3.4306484058244977 99.61727349836681 0 0 0
19569 2773 1 0.5564 10.572321286690265 6.447289850545562 96.68782842171409 0 0 0
12247 333 2 -1.1128 15.939529986694868 6.546999427731802 97.40185536348105 0 0 0
13353 701 1 0.5564 16.1060607176986 6.668681340174722 99.04636940591605 0 0 0
11350 34 2 -1.1128 11.005108992557732 6.992410182750512 99.78508613416598 0 0 0
11352 34 1 0.5564 11.086195700412055 7.300540429202811 98.83720263266675 0 0 0
12350 367 1 0.5564 12.178616721882461 7.323610087886896 95.87273924543857 0 0 0
18392 2381 1 0.5564 15.491737235821848 0.11263665641626354 94.9816736940971 0 0 0
20197 2983 2 -1.1128 13.33561725669649 0.7618193425633804 97.85938848778254 0 0 0
19567 2773 2 -1.1128 10.979150282183232 7.242755221035677 97.13696655298001 0 0 0
12349 367 2 -1.1128 12.736708368315293 7.665440419567896 95.11664019783181 0 0 0
12249 333 1 0.5564 15.24075504959866 7.239629700705669 97.22302837529826 0 0 0
12675 475 1 0.5564 16.813563099661295 0.6311341434043736 98.38429118247666 0 0 0
11351 34 1 0.5564 10.424292843755723 7.6280246028802035 100.2936611641178 0 0 0
13351 701 2 -1.1128 16.04771015596641 6.777484714954676 100.03871868649456 0 0 0
14127 959 1 0.5564 16.68977110594958 2.123042230997627 100.46195392614364 0 0 0
12892 548 2 -1.1128 16.866223993961096 2.367515437711382 98.72242983787075 0 0 0
13352 701 1 0.5564 15.087171625648175 6.792774752766576 100.3164451492475 0 0 0
16877 1876 1 0.5564 0.5834208696303692 12.875254552229148 92.83269915585109 0 0 0
15715 1489 2 -1.1128 0.20611078259414034 13.965768035591067 95.57654636017944 0 0 0
20195 2982 1 0.5564 0.937831854070762 9.467616823446736 92.40894785462086 0 0 0
20196 2982 1 0.5564 1.3223788238946912 9.567406167956994 93.99286459027083 0 0 0
20194 2982 2 -1.1128 1.0950862700052852 10.09313833735742 93.17314280093754 0 0 0
18275 2342 1 0.5564 0.6581130595976727 12.506158520662563 98.41215256382014 0 0 0
18867 2539 1 0.5564 1.2415232158768428 10.994501361136923 97.41286876083257 0 0 0
11733 161 1 0.5564 6.501527354615657 14.828255684134636 92.7658220565068 0 0 0
18866 2539 1 0.5564 2.773989377755952 10.98271471327239 96.84892273823698 0 0 0
18865 2539 2 -1.1128 2.0089957156545006 10.41145662244539 97.14632642062826 0 0 0
16876 1876 2 -1.1128 1.2929082255240214 13.456271795454906 93.23150821168426 0 0 0
14640 1130 1 0.5564 8.329467418507571 8.16600008220539 93.01397161520624 0 0 0
12729 493 1 0.5564 4.06042935359291 7.9362324059932785 95.56297505635034 0 0 0
16878 1876 1 0.5564 2.1166055778643877 12.912887970500075 93.39355776817963 0 0 0
16646 1799 1 0.5564 1.963060985958188 9.334074518418111 98.48659634701775 0 0 0
14870 1207 1 0.5564 1.5035886035516512 9.161526428698297 96.18787770875375 0 0 0
13753 835 2 -1.1128 5.706580353096601 8.165470386835306 98.95073638721482 0 0 0
13755 835 1 0.5564 5.274943491999275 8.543923538183808 99.76955490670866 0 0 0
11687 146 1 0.5564 5.103059017972522 10.184866032535412 96.51190282504918 0 0 0
13173 641 1 0.5564 3.7224523922504877 12.55749910801114 99.73872609791964 0 0 0
20244 2998 1 0.5564 4.19090647090689 12.084916096673533 93.08549406537318 0 0 0
11686 146 2 -1.1128 5.317691065989795 9.209252470667343 96.46595373187098 0 0 0
13705 819 2 -1.1128 2.0043671769737954 13.269291103347587 99.26434135036583 0 0 0
13854 868 1 0.5564 4.6183610478466 12.501950490317062 96.7069748944783 0 0 0
11688 146 1 0.5564 5.353557120400056 8.831914905308052 97.39133474920328 0 0 0
13852 868 2 -1.1128 4.2050446126564704 11.666852392594338 96.34395877029891 0 0 0
13853 868 1 0.5564 3.835689462694792 11.846838561094001 95.4322670500738 0 0 0
20243 2998 1 0.5564 2.9157114692797 11.090195073896881 93.31140183479206 0 0 0
20242 2998 2 -1.1128 3.453880751227651 11.831677775088295 93.71212273853713 0 0 0
13707 819 1 0.5564 2.3631902968744716 13.780415284865573 98.48331762913507 0 0 0
14538 1096 1 0.5564 6.719609104914232 9.86697259859065 95.60203668398206 0 0 0
14924 1225 1 0.5564 7.142641003370816 14.056497823634967 94.69761372836471 0 0 0
14869 1207 2 -1.1128 1.283803649937964 8.40326450227249 95.57409150435137 0 0 0
14871 1207 1 0.5564 2.1132869134953416 7.87884790950105 95.38188121533699 0 0 0
12831 527 1 0.5564 7.349241477659303 9.114001625773437 98.6436153811543 0 0 0
14536 1096 2 -1.1128 7.4632875280066004 10.273310963365303 95.0711585948191 0 0 0
14537 1096 1 0.5564 7.885235281003225 9.571494037403488 94.49721335090277 0 0 0
14923 1225 2 -1.1128 6.534080837352937 14.832780754028917 94.53317704589233 0 0 0
12352 368 2 -1.1128 5.140609355456804 14.250434103299035 96.85442262290573 0 0 0
12354 368 1 0.5564 5.611471763955886 14.385166721107478 95.98256497641309 0 0 0
12353 368 1 0.5564 4.189610642495405 14.547607584415768 96.7690447549312 0 0 0
17788 2180 2 -1.1128 2.3897982011507586 15.241112119110097 96.973071206292 0 0 0
17790 2180 1 0.5564 1.6314237313820361 14.85332487371721 96.44915398367186 0 0 0
13691 814 1 0.5564 7.893782043036767 11.96473699172248 94.82530514524662 0 0 0
13706 819 1 0.5564 1.7766010329335353 13.904612564309032 100.00223651646557 0 0 0
12829 527 2 -1.1128 8.159345261049534 9.637387226826302 98.90781375005244 0 0 0
13690 814 2 -1.1128 8.2884617810293 12.838952182244242 94.54250532562908 0 0 0
14300 1017 1 0.5564 3.3011052198091506 9.165956665774823 100.0710758426655 0 0 0
16645 1799 2 -1.1128 1.9971956969091784 8.587073532659058 99.15054241174317 0 0 0
14925 1225 1 0.5564 6.972615853491473 15.67331790211272 94.85127192428928 0 0 0
18144 2298 1 0.5564 6.169963886601417 15.078728013822987 98.2241785751429 0 0 0
18143 2298 1 0.5564 7.234776052859726 15.548621030115614 99.36960754712507 0 0 0
13171 641 2 -1.1128 4.601792414978675 12.15459425665156 99.99255444580733 0 0 0
14301 1017 1 0.5564 4.223982227185093 10.46447801915608 100.42992369445719 0 0 0
15716 1489 1 0.5564 0.6454550419165397 13.716317576925091 94.71355669514126 0 0 0
12971 574 1 0.5564 6.1830247341415845 12.137104849208349 98.78116475797846 0 0 0
12972 574 1 0.5564 7.23867690762227 10.900393682741255 98.6302544151998 0 0 0
12970 574 2 -1.1128 6.927875225923425 11.762140402712419 98.22925881497228 0 0 0
13250 667 1 0.5564 0.1252848535510897 15.617371380793857 100.18709245566144 0 0 0
14618 1123 1 0.5564 9.874297550451102 14.627796073621397 92.44158178433091 0 0 0
13893 881 1 0.5564 13.37708450067425 13.934899370819078 92.39282365276337 0 0 0
13891 881 2 -1.1128 12.443131520423512 13.619081599897314 92.56012880298888 0 0 0
14617 1123 2 -1.1128 10.398962702469547 15.331737392966817 92.92032556239188 0 0 0
17406 2052 1 0.5564 8.672301875008557 12.440530731286849 98.51277715972353 0 0 0
12830 527 1 0.5564 8.888059288244092 9.483116542317683 98.2405972110851 0 0 0
12285 345 1 0.5564 8.965728010367576 9.840158324784401 96.09656440441937 0 0 0
18533 2428 1 0.5564 8.65210665451404 12.92494319854729 92.96970552773581 0 0 0
13692 814 1 0.5564 8.979467228486028 13.12324722203969 95.20710138831842 0 0 0
13892 881 1 0.5564 11.857919095486992 14.403383696924044 92.76603334457735 0 0 0
20126 2959 1 0.5564 13.79846103735598 8.401840422327624 96.2503469021959 0 0 0
14638 1130 2 -1.1128 8.840679657776729 8.367730498194788 93.84941576092717 0 0 0
11708 153 1 0.5564 14.476694696454564 10.859290727117049 99.90722346191401 0 0 0
12701 484 1 0.5564 16.56717398183041 10.687682336939345 95.90934806390955 0 0 0
19731 2827 1 0.5564 16.429094970759913 12.662484512491124 97.27967440501894 0 0 0
12351 367 1 0.5564 12.140401409457597 7.998551174921321 94.38625994607209 0 0 0
17604 2118 1 0.5564 12.292672700972252 11.987871604453552 93.15970745481667 0 0 0
19568 2773 1 0.5564 10.449631844589069 8.060327726008376 96.91072451317265 0 0 0
12891 547 1 0.5564 8.801219966521813 14.190234452175163 99.66270823025683 0 0 0
19109 2620 1 0.5564 10.512022471767894 8.540636410684897 93.24048638699925 0 0 0
19108 2620 2 -1.1128 11.491933227638851 8.633023535932063 93.0637392364075 0 0 0
12700 484 2 -1.1128 16.285385622543213 10.135659628176624 95.1245758445152 0 0 0
19110 2620 1 0.5564 11.785140421978003 9.562120319008558 93.28914720251029 0 0 0
17404 2052 2 -1.1128 9.414172449887173 13.078889106629184 98.71803099366181 0 0 0
15590 1447 1 0.5564 14.18545269063455 11.679931095321592 93.47075847521299 0 0 0
15589 1447 2 -1.1128 15.157080791214888 11.91644409322844 93.47005344151955 0 0 0
12283 345 2 -1.1128 9.780314900756366 9.661764515435937 96.64849297083367 0 0 0
17405 2052 1 0.5564 10.168712540470969 12.585140614934867 99.1503309136721 0 0 0
20125 2959 2 -1.1128 14.619509874845566 8.74133017335519 96.70928652438467 0 0 0
19960 2904 2 -1.1128 10.026377036394726 13.5641613423903 96.21312991970203 0 0 0
19962 2904 1 0.5564 10.895184914274614 14.058459789586474 96.18411331668673 0 0 0
17602 2118 2 -1.1128 12.509278588656931 11.099478949669479 93.5644795152805 0 0 0
20127 2959 1 0.5564 15.27451536202966 9.063201867770985 96.02564444925287 0 0 0
12284 345 1 0.5564 10.467327177898557 10.365060254201936 96.46576155884452 0 0 0
20157 2969 1 0.5564 14.265671791908924 14.200163433400354 97.83052465921095 0 0 0
13970 907 1 0.5564 14.022011511715496 9.988349126587611 97.88041577882356 0 0 0
13969 907 2 -1.1128 13.646247688170375 10.87055483212058 98.16416685414453 0 0 0
13971 907 1 0.5564 14.119258068948985 11.605927282199437 97.67889522458418 0 0 0
16554 1768 1 0.5564 11.263638005658702 12.248120420460527 96.33076023181917 0 0 0
16552 1768 2 -1.1128 11.892991211640036 11.477809271696142 96.22811074319621 0 0 0
17603 2118 1 0.5564 12.397710787517491 11.149298957325872 94.55698675992231 0 0 0
16553 1768 1 0.5564 12.415289449238827 11.359298025265586 97.0725996696661 0 0 0
12565 439 2 -1.1128 15.036349779073541 14.032665083301122 94.96725956371475 0 0 0
12566 439 1 0.5564 15.11913838834679 13.284289243371507 94.30917162841712 0 0 0
20156 2969 1 0.5564 14.78275103910685 13.5207714850051 96.43851812450615 0 0 0
20155 2969 2 -1.1128 14.801715936153693 13.45378588358522 97.43609185231105 0 0 0
19961 2904 1 0.5564 9.664238319483271 13.581070858893007 97.1451007677205 0 0 0
15591 1447 1 0.5564 15.665114665042232 11.240241817273262 94.00358147170046 0 0 0
12129 293 1 0.5564 12.242474920250343 11.228131369698097 100.31809058250685 0 0 0
12567 439 1 0.5564 15.825658182118236 14.640661830277969 94.88163103339004 0 0 0
13905 885 1 0.5564 13.284744864259778 14.300724158692546 95.65594269645148 0 0 0
13903 885 2 -1.1128 12.427592732071227 14.611896869347843 96.06638364638354 0 0 0
12127 293 2 -1.1128 11.354436320938117 11.68080058148913 100.39857958024535 0 0 0
13904 885 1 0.5564 12.623912869320312 15.10905375583387 96.91154252039361 0 0 0
13763 838 1 0.5564 12.781006596552443 14.424682500975706 99.91232248376994 0 0 0
17635 2129 2 -1.1128 12.833835786635182 15.63195955993249 98.43460315268375 0 0 0
12889 547 2 -1.1128 8.619339267034336 14.977514606068587 100.25186820236519 0 0 0
12890 547 1 0.5564 9.195246263086931 15.744891190683242 99.96997399035881 0 0 0
12995 582 1 0.5564 8.808863710322465 8.94101041069554 100.31204208892211 0 0 0
11386 46 2 -1.1128 0.8219351872739786 23.282745705819593 92.88431724682238 0 0 0
13059 603 1 0.5564 0.6149106680999022 19.053505843616954 93.81860391940249 0 0 0
12928 560 2 -1.1128 6.281921221489332 18.264168093725218 92.33484318519459 0 0 0
11828 193 1 0.5564 5.994339514759001 18.775730294297638 100.46412883725775 0 0 0
15265 1339 2 -1.1128 0.24728123908947286 17.305993299916018 93.32421429934024 0 0 0
15579 1443 1 0.5564 2.5856753618561488 16.203467582879068 95.45326344479012 0 0 0
17789 2180 1 0.5564 2.0605274874220365 16.016424093589222 97.51202589038942 0 0 0
14255 1002 1 0.5564 4.290566500114647 17.36557507806185 100.00708794063539 0 0 0
15138 1296 1 0.5564 5.308723347736531 18.469597779465282 93.56636441940628 0 0 0
15137 1296 1 0.5564 5.117573127932038 18.7718379479492 95.15970653602909 0 0 0
12929 560 1 0.5564 7.071573927173225 17.773420202114814 92.70310280300328 0 0 0
15136 1296 2 -1.1128 4.6605818883528976 18.457099224609493 94.32778189401378 0 0 0
17946 2232 1 0.5564 3.908180832591743 21.61663565920452 92.92494652485159 0 0 0
17944 2232 2 -1.1128 4.4780720247216825 22.437290210796522 92.96678239398565 0 0 0
18363 2371 1 0.5564 2.5365422696697184 20.862524322069095 99.69462796950656 0 0 0
15577 1443 2 -1.1128 2.4222109773827607 16.975841814426566 94.8394894653416 0 0 0
16832 1861 1 0.5564 0.9781262383756645 20.43724740903007 96.01385698944422 0 0 0
16833 1861 1 0.5564 1.3048854319065777 21.911031767652286 96.63660521404812 0 0 0
13057 603 2 -1.1128 0.8418045488088132 19.999184828935636 94.05143529035445 0 0 0
17945 2232 1 0.5564 5.1180978681724945 22.360018192796524 93.73124034877513 0 0 0
15578 1443 1 0.5564 3.2952972112010435 17.31008210689627 94.48451620053012 0 0 0
18142 2298 2 -1.1128 6.508977263596368 15.856003045033622 98.75419325576296 0 0 0
17537 2096 1 0.5564 7.056498724529347 16.313510418876113 97.34636632593029 0 0 0
14256 1002 1 0.5564 5.615821760045089 17.098255271575404 99.09119210147281 0 0 0
14254 1002 2 -1.1128 5.0345716288854 17.801450818418285 99.50066051245449 0 0 0
13058 603 1 0.5564 1.7894150224173162 20.187763966190104 93.79361298322368 0 0 0
15538 1430 2 -1.1128 2.3499552908549632 18.207441096681197 97.20529973553067 0 0 0
17194 1982 2 -1.1128 3.335765230870493 20.203665199459213 93.00613517879653 0 0 0
19135 2629 2 -1.1128 6.170816443220279 19.27092661264966 96.24030120932531 0 0 0
17195 1982 1 0.5564 3.7996308467437507 19.60275464518529 93.65708469655678 0 0 0
19136 2629 1 0.5564 6.642884448643775 18.413733142863247 96.44614386619293 0 0 0
19137 2629 1 0.5564 5.511304161658509 19.470591017466987 96.96499274195759 0 0 0
15540 1430 1 0.5564 2.7044441996157365 19.130885537210048 97.35222958499877 0 0 0
15539 1430 1 0.5564 2.464774265054342 17.95530144728171 96.24444360742258 0 0 0
17536 2096 2 -1.1128 7.3857474524578945 16.847698575476347 96.56775322355232 0 0 0
15299 1350 1 0.5564 0.7205019316999876 18.168568993259186 97.40151475396948 0 0 0
16367 1706 1 0.5564 4.688369802150358 19.09174507386395 98.74639989574875 0 0 0
16366 1706 2 -1.1128 4.540791233760738 19.877460312329458 98.14567346643996 0 0 0
18162 2304 1 0.5564 7.107609050422388 20.27715711032404 95.38411965010079 0 0 0
16368 1706 1 0.5564 4.909249444322746 20.700853182537603 98.57725514277692 0 0 0
18160 2304 2 -1.1128 7.784232743299996 20.96551754807652 95.12269978966255 0 0 0
13557 769 1 0.5564 7.797358464279893 22.37009329002969 99.23311964737343 0 0 0
16831 1861 2 -1.1128 1.1694102162322946 20.944438700030187 96.85419528965375 0 0 0
14249 1000 1 0.5564 5.394072862665306 23.011377939452412 99.35814495584741 0 0 0
14248 1000 2 -1.1128 4.925875727788812 22.460986829379106 98.66686999069488 0 0 0
13555 769 2 -1.1128 7.786845091486028 23.367768969843546 99.30044526249357 0 0 0
16768 1840 2 -1.1128 8.446398537790165 20.725238815447966 99.56497174523659 0 0 0
14250 1000 1 0.5564 5.413030677665633 22.534006652778384 97.7966124485641 0 0 0
19349 2700 1 0.5564 6.684960073817516 22.313974206337527 95.64882751373851 0 0 0
18161 2304 1 0.5564 8.002377048579246 20.866589518084666 94.1518103154575 0 0 0
12076 276 2 -1.1128 8.31921168725719 17.06931837049768 93.6601423896283 0 0 0
12077 276 1 0.5564 8.411811175027278 17.298436835672433 94.62912643112034 0 0 0
19348 2700 2 -1.1128 6.2245568603649915 23.070059489061446 96.11397690762257 0 0 0
16205 1652 1 0.5564 3.556376239722299 23.295502212796563 98.117334617697 0 0 0
18645 2465 1 0.5564 6.7440007334565095 23.486843816527486 100.3552658358381 0 0 0
15267 1339 1 0.5564 1.1269020436371175 16.99609065381815 93.68508495852312 0 0 0
17538 2096 1 0.5564 8.300865079572958 17.19816446717281 96.7670856285714 0 0 0
19350 2700 1 0.5564 5.711305933248583 23.609184101473108 95.4462058464923 0 0 0
13463 738 1 0.5564 1.1709084177131697 23.529130315640877 94.83945922096784 0 0 0
16769 1840 1 0.5564 7.665331383322301 20.19252764643656 99.89078298120552 0 0 0
19384 2712 2 -1.1128 16.457209663836213 16.881249335451898 96.87251526318309 0 0 0
16267 1673 2 -1.1128 16.896639908343936 22.510380901615644 95.51013052784012 0 0 0
12426 392 1 0.5564 9.403879292692196 17.746747589574678 92.56518498344484 0 0 0
14619 1123 1 0.5564 10.387288186158132 16.177124145750746 92.38629688996724 0 0 0
13409 720 1 0.5564 14.070421742323514 16.488092255634996 92.59190427729196 0 0 0
19535 2762 1 0.5564 15.579975855306857 20.660187812696094 92.468665328283 0 0 0
13408 720 2 -1.1128 13.804057692155004 17.411319745506518 92.86885414913672 0 0 0
15057 1269 1 0.5564 13.401452620052087 21.99163278826277 100.3270307129142 0 0 0
16269 1673 1 0.5564 16.07859906847905 22.376935514560692 94.9506650955654 0 0 0
16268 1673 1 0.5564 16.765580433813174 22.07582107665316 96.40118680961427 0 0 0
12078 276 1 0.5564 8.92209185216936 16.30249856219718 93.43986317182815 0 0 0
11552 101 1 0.5564 8.722499702716927 20.48964852417451 96.47092430549725 0 0 0
19198 2650 2 -1.1128 16.29927299550124 21.37138555495847 97.82787800959758 0 0 0
14331 1027 1 0.5564 16.443461276633126 18.78063223636272 93.2865825784351 0 0 0
19882 2878 2 -1.1128 14.550478997593036 22.523779144735283 94.16168380687104 0 0 0
12854 535 1 0.5564 11.775696821426104 20.441304540171352 93.3921104790109 0 0 0
18486 2412 1 0.5564 16.08903883159496 15.9854952211158 99.80337612436301 0 0 0
18484 2412 2 -1.1128 15.404917040857496 16.383729190051202 99.19232202360845 0 0 0
19884 2878 1 0.5564 14.906000633181682 22.28552213406028 93.25789137334836 0 0 0
18485 2412 1 0.5564 15.827182411948405 16.592663684789358 98.3102571615208 0 0 0
12853 535 2 -1.1128 11.229973437901474 20.493519335837867 92.55577344123478 0 0 0
11553 101 1 0.5564 9.222753467078741 20.24847842107803 98.00657066777737 0 0 0
16903 1885 2 -1.1128 8.53329783403559 20.74851169074215 92.62702418615591 0 0 0
11551 101 2 -1.1128 9.50145932570403 20.24015881578665 97.04623017783082 0 0 0
13410 720 1 0.5564 13.078328919471925 17.357225640469323 93.55470517195079 0 0 0
16905 1885 1 0.5564 9.513669228890567 20.570793215802105 92.54164189997981 0 0 0
12855 535 1 0.5564 10.87164209999026 19.586544100753844 92.33442611307932 0 0 0
16086 1612 1 0.5564 13.167812449017024 21.631825610748677 94.60385843623574 0 0 0
17636 2129 1 0.5564 12.021316457292485 16.15240036741803 98.69719363580292 0 0 0
17637 2129 1 0.5564 13.652970627930076 16.169881836497474 98.63374572891709 0 0 0
14330 1027 1 0.5564 14.818061599876858 18.793159979880517 93.12991269748694 0 0 0
14329 1027 2 -1.1128 15.608813257173 19.297532438586725 93.47678486274742 0 0 0
18681 2477 1 0.5564 12.267128894286197 16.16262835305253 95.26674820869175 0 0 0
14721 1157 1 0.5564 10.183956142924533 18.798816991646945 96.63513088613338 0 0 0
18679 2477 2 -1.1128 12.334421440041073 17.131251917706198 95.02749909967838 0 0 0
19200 2650 1 0.5564 15.335953216553854 21.10729231814163 97.87553448373802 0 0 0
14719 1157 2 -1.1128 10.163605043529637 17.822899366757596 96.41794277791314 0 0 0
14720 1157 1 0.5564 10.82542142678112 17.62870141664942 95.69386663184241 0 0 0
14182 978 2 -1.1128 10.565748013131111 16.899907750015984 99.18388198669953 0 0 0
14184 978 1 0.5564 10.417963755405147 17.28017188546473 98.27088689097111 0 0 0
18680 2477 1 0.5564 13.128848158122743 17.532737793147145 95.48323510689742 0 0 0
16740 1830 1 0.5564 13.113386614879005 20.69793373343753 98.14985421709625 0 0 0
14183 978 1 0.5564 10.99893606734318 17.588364998941287 99.76558349866524 0 0 0
16738 1830 2 -1.1128 13.777925251394494 20.58802071081172 97.41072800493907 0 0 0
16739 1830 1 0.5564 13.305483423224764 20.62163477495672 96.53000736736176 0 0 0
17152 1968 2 -1.1128 14.583412709973505 18.61179695556428 95.91800033763177 0 0 0
17153 1968 1 0.5564 14.321205895746782 19.297601493313103 96.5969128968571 0 0 0
16084 1612 2 -1.1128 12.443794685527175 21.007016270441415 94.8961111302333 0 0 0
17154 1968 1 0.5564 14.823385135351154 19.06657559351527 95.060334147022 0 0 0
11341 31 2 -1.1128 12.259746439287472 20.90705001737442 99.5640697944994 0 0 0
11342 31 1 0.5564 12.288074172738844 19.91923515183337 99.71710382956455 0 0 0
12659 470 1 0.5564 10.311457440803068 21.796548122190202 96.78882252597425 0 0 0
11343 31 1 0.5564 11.52090414465201 21.307278127211287 100.1062225594483 0 0 0
19385 2712 1 0.5564 15.87786290477977 17.47003998289617 96.308879169211 0 0 0
16770 1840 1 0.5564 9.068480755374932 20.90490895478286 100.3270297546083 0 0 0
19199 2650 1 0.5564 16.792082504470564 20.97574365892503 98.60286610967218 0 0 0
19883 2878 1 0.5564 14.187746361313769 23.45546919114827 94.14218057584665 0 0 0
12658 470 2 -1.1128 10.74947050968569 22.616465185781053 96.42020268058654 0 0 0
16085 1612 1 0.5564 11.66301535118609 21.5347557964955 95.23058780494051 0 0 0
20140 2964 2 -1.1128 12.291023749054103 18.429981627929617 100.48940655909955 0 0 0
12660 470 1 0.5564 10.074155846273209 23.350212798744625 96.34560635888835 0 0 0
13137 629 1 0.5564 14.581922502896754 23.530832597550834 99.32397040387644 0 0 0
13464 738 1 0.5564 0.6870220490583323 24.38895365408367 96.14068422352243 0 0 0
12620 457 1 0.5564 1.2094283383036697 30.45992401172757 94.0129565292983 0 0 0
12621 457 1 0.5564 0.4719087181886912 29.014007062358235 93.83402608108015 0 0 0
12782 511 1 0.5564 5.349809190974037 30.915888202443764 99.15114701039273 0 0 0
12619 457 2 -1.1128 0.4220855006434443 29.988578693511087 93.61555837488393 0 0 0
19169 2640 1 0.5564 2.3564310509910427 25.45424834867527 92.19352940754155 0 0 0
13684 812 2 -1.1128 5.480305852588418 28.666113534282143 92.2467108765466 0 0 0
18572 2441 1 0.5564 8.381978546636518 31.310395642379497 95.81194676738637 0 0 0
19286 2679 1 0.5564 8.312013872046991 27.82901387849952 99.79355429782707 0 0 0
13462 738 2 -1.1128 1.331653542784064 23.698839458654334 95.81175585132435 0 0 0
12506 419 1 0.5564 4.8326037979985985 28.88248587200799 99.31789366929428 0 0 0
18373 2375 2 -1.1128 8.073201755047615 30.812587837530227 97.3592790922978 0 0 0
18714 2488 1 0.5564 0.8722230670778125 28.416333149629274 100.11079913907719 0 0 0
19607 2786 1 0.5564 0.4309054808418994 26.255312676321935 97.25308786360401 0 0 0
14390 1047 1 0.5564 1.8388336440777253 28.2485231923186 97.11625453985876 0 0 0
18053 2268 1 0.5564 0.8775360219677294 27.263139191752206 95.08283437002407 0 0 0
12781 511 2 -1.1128 5.8123481061946265 30.096091884128075 98.81351842636937 0 0 0
18114 2288 1 0.5564 3.4894496496807585 30.87508792415047 94.49523662328014 0 0 0
12783 511 1 0.5564 6.600673652903525 30.36266689041168 98.25900841840635 0 0 0
12505 419 2 -1.1128 4.044539687399196 28.2769915191688 99.42894155777786 0 0 0
11289 13 1 0.5564 6.53913816676432 27.371337344403273 92.77532372887381 0 0 0
18374 2375 1 0.5564 7.604824224452667 30.075730645315677 96.87177107512709 0 0 0
19287 2679 1 0.5564 7.797289016240841 27.02565801048873 98.4682964977587 0 0 0
18052 2268 2 -1.1128 0.6833473452338108 27.06818452146288 94.12143775874303 0 0 0
11387 46 1 0.5564 1.5415506393074783 23.97690638844843 92.86715321727439 0 0 0
12243 331 1 0.5564 3.1436150554098843 24.02686003297438 100.00231086275723 0 0 0
17184 1978 1 0.5564 2.626513134213909 29.105758267640766 98.99180021546603 0 0 0
20147 2966 1 0.5564 3.944478708457821 25.206056031325065 98.42474729279414 0 0 0
17183 1978 1 0.5564 1.624256616784209 30.26471673233931 99.5565335205692 0 0 0
16206 1652 1 0.5564 2.314454433891658 23.97060283553162 97.29971860152352 0 0 0
19170 2640 1 0.5564 1.9262030707897841 25.823492753020652 93.72493039581 0 0 0
13602 784 1 0.5564 4.338542495634978 24.800292605118283 93.92784922016537 0 0 0
14493 1081 1 0.5564 6.054542672896027 29.334820380610516 95.38551991634478 0 0 0
14389 1047 2 -1.1128 1.6164234547512515 27.33975794045451 96.76315479549348 0 0 0
12770 507 1 0.5564 4.589048300980649 29.072363965687206 93.7144431578642 0 0 0
12771 507 1 0.5564 4.268478271322601 28.798342078028945 95.29202832542872 0 0 0
12833 528 1 0.5564 7.9409174828280324 23.911397609461524 96.0227828419339 0 0 0
11288 13 1 0.5564 7.722188741325941 26.655215285119795 93.64376648140185 0 0 0
11287 13 2 -1.1128 6.932771546914652 26.49448072558851 93.05132504167328 0 0 0
14391 1047 1 0.5564 2.4471051860728656 26.90463563547023 96.41582718451586 0 0 0
19168 2640 2 -1.1128 2.5462460421638435 25.27942059623388 93.15965858049051 0 0 0
12769 507 2 -1.1128 4.313366755966165 29.4962060691153 94.57720578660995 0 0 0
14942 1231 1 0.5564 7.568167629702922 25.644597458815216 96.7116857824869 0 0 0
20148 2966 1 0.5564 4.47721958965131 26.6681542775829 98.91980533614722 0 0 0
20146 2966 2 -1.1128 4.754872777348057 25.77407091217544 98.56834595960758 0 0 0
14943 1231 1 0.5564 6.269170415072578 25.74435735799937 97.6962077448586 0 0 0
16544 1765 1 0.5564 4.855674137542279 26.066992742155012 95.54464250752964 0 0 0
16545 1765 1 0.5564 4.486296150536524 26.411957892656847 97.09744174960083 0 0 0
14492 1081 1 0.5564 6.56748289806195 27.97971162524523 96.13864776160362 0 0 0
14491 1081 2 -1.1128 6.814861464244544 28.913423233680174 95.87982847626002 0 0 0
16543 1765 2 -1.1128 4.242240375184532 26.582633374522974 96.14281788970365 0 0 0
13600 784 2 -1.1128 5.2262120889922095 24.859597713787593 94.38449527936545 0 0 0
14941 1231 2 -1.1128 6.917432030223537 26.268728155599998 97.14412651746181 0 0 0
13601 784 1 0.5564 5.860198548147188 25.381901186335025 93.81417932514347 0 0 0
16204 1652 2 -1.1128 2.7931270422972183 23.93883290786865 98.17713710034114 0 0 0
17182 1978 2 -1.1128 1.7002317018454096 29.47931578549616 98.94222641101483 0 0 0
12507 419 1 0.5564 3.930739877592284 28.05210280600296 100.39665779706142 0 0 0
18930 2560 1 0.5564 7.712582866570852 30.00201692862954 100.29566718503848 0 0 0
17359 2037 2 -1.1128 11.089696613962005 31.366929991022992 94.43089058380289 0 0 0
13942 898 2 -1.1128 14.367203119372478 29.02252827076163 96.26918076712788 0 0 0
13011 587 1 0.5564 9.71193081723998 25.98393028384611 93.58853717067487 0 0 0
13944 898 1 0.5564 14.581180475571221 29.303917754658727 97.20461313718906 0 0 0
17734 2162 2 -1.1128 15.263416286400117 26.328161207034572 100.22395535761692 0 0 0
16799 1850 1 0.5564 10.791458604091478 28.359684161046562 92.32845057014565 0 0 0
16258 1670 2 -1.1128 13.356501689622702 24.9211220916487 94.70698427414476 0 0 0
16798 1850 2 -1.1128 10.134631150602612 29.110680790007077 92.39613937846856 0 0 0
15689 1480 1 0.5564 12.734041907820849 29.641485946423924 96.07490745752466 0 0 0
19842 2864 1 0.5564 15.537324457886896 29.78237165406794 95.51013193749822 0 0 0
18489 2413 1 0.5564 10.721976034891464 29.745262605758914 100.51213318461522 0 0 0
15576 1442 1 0.5564 10.89426267992108 29.856992807667666 97.80622426871493 0 0 0
12520 424 2 -1.1128 12.781138410854906 27.143158326506764 100.45203605468618 0 0 0
16520 1757 1 0.5564 12.594299705341964 30.183310679007374 99.23313252686918 0 0 0
17350 2034 2 -1.1128 16.851393348790058 24.800726958950708 96.82308937222714 0 0 0
17189 1980 1 0.5564 12.106278068496433 23.64010582848785 96.98028387133283 0 0 0
15574 1442 2 -1.1128 10.182894527210784 29.705668287779986 98.49256133417613 0 0 0
12522 424 1 0.5564 13.752364301487 26.906783725419686 100.42292591175061 0 0 0
15690 1480 1 0.5564 11.130314226580998 29.379196231658792 95.91400898440479 0 0 0
13556 769 1 0.5564 8.683878494594852 23.728539510780635 99.04514995008984 0 0 0
18153 2301 1 0.5564 16.170224444895275 27.57425556267769 100.50955139927831 0 0 0
17188 1980 2 -1.1128 12.526250586175506 24.52719052080114 97.17186641030135 0 0 0
13010 587 1 0.5564 9.540951029637338 27.19971694045526 94.6652243509513 0 0 0
20164 2972 2 -1.1128 10.905791045119127 26.01597675832574 98.81355984949163 0 0 0
14827 1193 2 -1.1128 15.064925014993284 26.40368943580412 95.82302093385444 0 0 0
16889 1880 1 0.5564 10.878435991815955 24.294205029967927 92.37832598777145 0 0 0
16888 1880 2 -1.1128 11.15386878003852 25.136440033290988 92.84176638147798 0 0 0
15575 1442 1 0.5564 9.807588351619108 28.7848901899785 98.38619478656639 0 0 0
16506 1752 1 0.5564 14.47224157882411 29.90925658892468 99.05671524728957 0 0 0
16519 1757 2 -1.1128 13.040730097522372 29.683130283240082 99.97510308465593 0 0 0
12832 528 2 -1.1128 8.821873621917948 24.371869803182022 96.13178583805255 0 0 0
12834 528 1 0.5564 8.982348819661789 24.97386982816792 95.34958141919084 0 0 0
16689 1813 1 0.5564 8.916091932617393 28.75315684769642 95.25889945640724 0 0 0
20165 2972 1 0.5564 11.502867062655984 26.502046594301486 99.45171252871123 0 0 0
16260 1670 1 0.5564 12.817215038120121 24.868092574677995 95.54743526481583 0 0 0
12048 266 1 0.5564 14.668101225663913 30.50366728573572 92.77627802894732 0 0 0
17351 2034 1 0.5564 16.177371576017624 24.60727583916519 97.53602092779391 0 0 0
19841 2864 1 0.5564 16.061135853654843 30.77560298046668 94.32449297791355 0 0 0
16687 1813 2 -1.1128 9.908604535966836 28.744244789613944 95.13708269940311 0 0 0
14829 1193 1 0.5564 14.307121682640942 25.862362730567302 95.45874133144342 0 0 0
13009 587 2 -1.1128 9.218679413043528 26.29019129734523 94.40272834765302 0 0 0
16505 1752 1 0.5564 15.977569806660874 29.305224427745163 99.24581462531764 0 0 0
16259 1670 1 0.5564 12.744919173478111 25.04727080112606 93.92592515661416 0 0 0
16504 1752 2 -1.1128 15.361923379971282 29.78184681581803 98.61827131657923 0 0 0
19840 2864 2 -1.1128 16.329101953858856 30.273176929654856 95.14654058540606 0 0 0
20061 2937 1 0.5564 16.56384459840208 26.19894745939809 92.21299071581036 0 0 0
18248 2333 1 0.5564 10.411138227767639 24.863216063871455 100.0567261669332 0 0 0
17190 1980 1 0.5564 11.907013051522659 25.07450049131876 97.73489101921373 0 0 0
17361 2037 1 0.5564 11.435028948657935 30.689080163405784 95.07994012296557 0 0 0
12046 266 2 -1.1128 14.97360284503117 31.382159282622002 93.14359346182886 0 0 0
13135 629 2 -1.1128 14.659910009766556 24.246981512292447 98.6303936556532 0 0 0
19433 2728 1 0.5564 15.12914107238641 28.322970908866576 92.71541633578768 0 0 0
13943 898 1 0.5564 14.65683996549798 28.07534108587197 96.13153273078302 0 0 0
15688 1480 2 -1.1128 11.823745647969297 29.967479202652076 96.33003320347159 0 0 0
20166 2972 1 0.5564 10.069385916307953 26.54515869487501 98.67074859320739 0 0 0
13136 629 1 0.5564 13.756812801703857 24.438503864497573 98.2460309811035 0 0 0
18375 2375 1 0.5564 8.978461175298479 30.49950062513111 97.64647563658094 0 0 0
14828 1193 1 0.5564 15.800212577581554 25.792699642168074 96.11635308007742 0 0 0
19285 2679 2 -1.1128 8.589199792770383 27.443740950477668 98.91336454570671 0 0 0
17735 2162 1 0.5564 15.20849555736774 25.71022482499737 99.43964648491189 0 0 0
18848 2533 1 0.5564 15.943638345528717 26.629838691350475 94.26736681828721 0 0 0
16688 1813 1 0.5564 10.132917267644386 29.03573141905047 94.20717979158695 0 0 0
18847 2533 2 -1.1128 16.50974679680728 27.079593650025533 93.57653998275971 0 0 0
17352 2034 1 0.5564 16.893384827927807 24.030795017872286 96.18634637008506 0 0 0
16521 1757 1 0.5564 12.895700033347905 28.701648512034645 99.84995323639147 0 0 0
19121 2624 1 0.5564 6.253434009212717 5.185666983856729 104.61724678981858 0 0 0
18450 2400 1 0.5564 6.434288454408296 2.932764556845899 104.6156694050546 0 0 0
11372 41 1 0.5564 3.198785001016965 5.950320204454555 103.47394268949702 0 0 0
13993 915 2 -1.1128 7.228744752825231 2.0148519654443633 103.3922836046469 0 0 0
13994 915 1 0.5564 6.689188873669201 1.1808643440569702 103.27676672216847 0 0 0
18448 2400 2 -1.1128 5.634734337604685 3.511937599325407 104.77464525644018 0 0 0
18840 2530 1 0.5564 2.494723930047064 3.7494951477799994 103.94807383487009 0 0 0
18838 2530 2 -1.1128 2.2334918212024717 2.839341388689031 104.26959823479636 0 0 0
13832 861 1 0.5564 6.9964848168978575 3.3382058812058415 102.06980185959144 0 0 0
11371 41 2 -1.1128 2.60482286778541 5.359207034129309 102.92823729135999 0 0 0
16156 1636 2 -1.1128 8.019642890701528 6.212018841130497 102.49189461209423 0 0 0
16961 1904 1 0.5564 4.99527152551243 6.561518244245567 104.48826718722704 0 0 0
16960 1904 2 -1.1128 4.099015346488599 6.9636734826015685 104.30119479166717 0 0 0
16157 1636 1 0.5564 7.488133180813582 6.143101340378874 103.33613860714898 0 0 0
19120 2624 2 -1.1128 6.618062146694861 6.116757681663747 104.6064533137524 0 0 0
11373 41 1 0.5564 3.134534341903037 4.947826186175437 102.18650174996009 0 0 0
16158 1636 1 0.5564 7.762712565737091 5.468399138532419 101.8746292186597 0 0 0
12096 282 1 0.5564 3.299553115682963 1.7835676614617504 103.08615356494136 0 0 0
12094 282 2 -1.1128 3.909121851582408 1.5322426614532632 102.33431467501886 0 0 0
18603 2451 1 0.5564 4.052270439000077 3.184178571443934 101.60999028410967 0 0 0
13831 861 2 -1.1128 6.852229858944719 3.9159546774034917 101.26643589729268 0 0 0
17199 1983 1 0.5564 1.705998804333703 5.731775054628595 104.27200320644597 0 0 0
14534 1095 1 0.5564 1.1000069780414383 4.890083985778777 101.71597849472668 0 0 0
16962 1904 1 0.5564 3.649537083980685 7.1924471865339985 105.16469462395536 0 0 0
19122 2624 1 0.5564 6.990985986409951 6.339139521197857 105.50727193828786 0 0 0
18449 2400 1 0.5564 4.850386726307239 2.9392209976136137 105.01296149813147 0 0 0
11786 179 1 0.5564 2.22189098621853 6.943810974148977 106.12405947503267 0 0 0
17197 1983 2 -1.1128 1.1559876282328394 5.976032957547621 105.07064318879004 0 0 0
17198 1983 1 0.5564 0.7690581195074384 6.889159759498592 104.94224893604479 0 0 0
18839 2530 1 0.5564 1.3797590759901226 2.900824893273579 104.78666710754803 0 0 0
13833 861 1 0.5564 5.871200585052712 4.026021300346077 101.10685228724498 0 0 0
17993 2248 1 0.5564 0.10787109077813234 4.629039810330103 105.40487793551465 0 0 0
14533 1095 2 -1.1128 0.2562870415406533 4.627916994250499 101.24757146988243 0 0 0
13995 915 1 0.5564 8.202291271305452 1.7910397477620652 103.34629112166249 0 0 0
15369 1373 1 0.5564 7.661871034506288 7.862564330657042 106.8390061548717 0 0 0
15367 1373 2 -1.1128 7.84418554500675 6.879638322947096 106.86386349042105 0 0 0
12996 582 1 0.5564 8.294350019703082 7.820708910488291 101.38294375446549 0 0 0
14571 1107 1 0.5564 0.8787300148764148 1.722092644696427 103.0678150051037 0 0 0
11785 179 2 -1.1128 2.7867086429650647 7.66472123772882 106.52564529676539 0 0 0
14569 1107 2 -1.1128 0.3485490157100762 1.2132097256365266 102.38962160169162 0 0 0
17315 2022 1 0.5564 5.299508202754822 0.5574846701166208 102.49260283092471 0 0 0
18601 2451 2 -1.1128 4.043375784030138 3.970217414324793 100.9918771239327 0 0 0
12095 282 1 0.5564 3.442099904101978 0.8893007028083328 101.72725932243183 0 0 0
15368 1373 1 0.5564 8.772043911675 6.704311825414613 106.53471379423866 0 0 0
17613 2121 1 0.5564 10.655496987681378 0.8226007537498483 103.51808487187122 0 0 0
16900 1884 2 -1.1128 14.327043686998113 1.5640598906725753 102.38371433816265 0 0 0
15701 1484 1 0.5564 10.50913929050292 4.400550784202676 102.73220152085722 0 0 0
15241 1331 2 -1.1128 10.450978766112746 5.769681240551614 103.81242358223223 0 0 0
15243 1331 1 0.5564 9.573893753965026 5.935324955924923 103.36155319541584 0 0 0
17611 2121 2 -1.1128 9.83775244117193 1.219663005937612 103.10138899037766 0 0 0
17612 2121 1 0.5564 10.08711943941665 2.0504223200290763 102.60373937784495 0 0 0
18425 2392 1 0.5564 10.58982160810235 6.21174100913761 105.30590127743113 0 0 0
18424 2392 2 -1.1128 10.41032394575565 6.716916708177699 106.15004472694619 0 0 0
15242 1331 1 0.5564 11.078444999757247 6.520738271976293 103.60699836720983 0 0 0
14337 1029 1 0.5564 12.742359065340262 7.21056053189234 102.82324196619237 0 0 0
18426 2392 1 0.5564 11.194150438789574 7.300481478444416 106.36233745611449 0 0 0
16902 1884 1 0.5564 15.178493134898652 2.056944516952424 102.20455346757743 0 0 0
15700 1484 2 -1.1128 10.525015511490405 3.656134969141192 102.06467392970333 0 0 0
13277 676 1 0.5564 13.13441957064521 0.8635273565528048 103.37265514058623 0 0 0
17203 1985 2 -1.1128 12.965770710838608 3.924871636925713 101.22795824413289 0 0 0
13276 676 2 -1.1128 12.45613108368268 0.24909617379883287 103.77564284843444 0 0 0
16901 1884 1 0.5564 14.163354539212628 0.9040599337524403 101.65049816701595 0 0 0
17204 1985 1 0.5564 13.466149739828717 3.169653620782308 101.65135711326221 0 0 0
15702 1484 1 0.5564 10.171724059260605 3.985893024766994 101.18920557597625 0 0 0
14125 959 2 -1.1128 16.85989068085424 2.08632276148083 101.44669299994193 0 0 0
14335 1029 2 -1.1128 12.28604406534229 7.794528837882378 103.4946268518511 0 0 0
17019 1923 1 0.5564 12.72407758435117 7.680285042724783 105.0547028452413 0 0 0
17017 1923 2 -1.1128 12.949577659862387 7.81019463146844 106.02024685976346 0 0 0
11540 97 1 0.5564 13.329798781109433 5.573398859599897 101.05372145836103 0 0 0
13278 676 1 0.5564 12.727180415684478 0.0206904327677664 104.71071668702622 0 0 0
13841 864 1 0.5564 8.931466043848081 0.26850723838736745 101.91248720998021 0 0 0
17205 1985 1 0.5564 11.994536804715876 3.849319930683327 101.4537828023258 0 0 0
11539 97 2 -1.1128 13.599145591440806 6.53416212314956 101.11995048346105 0 0 0
11541 97 1 0.5564 12.909707989886622 7.105097556397116 100.67418312737892 0 0 0
16732 1828 2 -1.1128 0.22572696746838017 8.406180477825606 101.69232863469126 0 0 0
16733 1828 1 0.5564 0.8884728134610967 8.40982671472672 100.94349309323468 0 0 0
18398 2383 1 0.5564 8.28349494583891 15.281790265879156 101.86104804308603 0 0 0
13249 667 2 -1.1128 0.826901945925324 15.082781232214584 100.65820553210388 0 0 0
14823 1191 1 0.5564 4.65100300499816 8.555995800715737 103.61568239126352 0 0 0
13758 836 1 0.5564 4.584774943124368 14.059723464576912 102.73983842815414 0 0 0
14821 1191 2 -1.1128 4.490420396535667 9.438277498115923 103.17319820240493 0 0 0
11381 44 1 0.5564 2.9257794356461626 9.66409838076821 104.10473169154024 0 0 0
14474 1075 1 0.5564 5.388069227906197 10.71948576345177 103.95303709276347 0 0 0
14473 1075 2 -1.1128 5.904667827962232 11.566988910950421 104.0749564941053 0 0 0
11380 44 2 -1.1128 2.1590059594547513 9.843984812158487 104.72093042183694 0 0 0
15561 1437 1 0.5564 2.9082134385431213 12.617092499932223 103.88472098617781 0 0 0
15559 1437 2 -1.1128 2.0169416942948195 12.469213864102535 104.3134010630058 0 0 0
18696 2482 1 0.5564 6.213370225642817 12.405544774202657 105.49516168476356 0 0 0
15560 1437 1 0.5564 1.9833331203636653 11.549123137635215 104.70366200064602 0 0 0
14475 1075 1 0.5564 6.795825177759823 11.48115781433392 103.62945494831638 0 0 0
13757 836 1 0.5564 5.020677052080135 12.557815639741754 103.20982655590403 0 0 0
11382 44 1 0.5564 1.3482757407602115 9.357706895566972 104.39496760870884 0 0 0
11787 179 1 0.5564 2.4216200458184978 8.558408621769832 106.26481261610088 0 0 0
18464 2405 1 0.5564 0.8119543558854652 12.88898222274535 103.19214223789173 0 0 0
12813 521 1 0.5564 1.1666790829542064 13.928474469082042 105.37563952994854 0 0 0
13756 836 2 -1.1128 4.375238928458271 13.085395767515166 102.65749611571253 0 0 0
18694 2482 2 -1.1128 6.476678197119827 12.959468538939271 106.2849954716415 0 0 0
18695 2482 1 0.5564 6.475700215793676 12.389781724266346 107.10685676182466 0 0 0
14822 1191 1 0.5564 4.217593642655022 9.289698590939501 102.22267731631322 0 0 0
11546 99 1 0.5564 7.7807798062277005 14.16764280537821 105.6844585087965 0 0 0
18397 2383 2 -1.1128 8.077705136194993 15.627983473553794 102.77636266340589 0 0 0
14048 933 1 0.5564 6.071465285185233 15.453902201006185 102.72180177681973 0 0 0
14047 933 2 -1.1128 5.1447791038082595 15.565637389654439 103.08064533741465 0 0 0
11547 99 1 0.5564 8.219266118098309 15.07837875153624 104.40191559158026 0 0 0
13251 667 1 0.5564 0.396426685796195 14.506562164510093 101.35294591308465 0 0 0
19265 2672 1 0.5564 3.525423503081081 15.090852395038807 106.36798177579928 0 0 0
12812 521 1 0.5564 0.7200990189636037 15.023403656652782 106.50183810043099 0 0 0
12811 521 2 -1.1128 1.4280776188347264 14.774072179784989 105.84108086627074 0 0 0
19266 2672 1 0.5564 4.932985900580493 14.697592011123376 107.09650190853439 0 0 0
19264 2672 2 -1.1128 4.215146974950262 15.390344898403045 107.0272137235343 0 0 0
13172 641 1 0.5564 4.860585248332504 12.467791301394124 100.90630162649441 0 0 0
11545 99 2 -1.1128 8.44377827108176 14.835153433063587 105.3455446397413 0 0 0
13163 638 1 0.5564 8.223733809558112 10.249612212106774 102.53683256142425 0 0 0
15127 1293 2 -1.1128 0.06401258878498879 8.217140093021271 104.34352579728478 0 0 0
18463 2405 2 -1.1128 0.09798355945707393 13.253657957089397 102.59443214169738 0 0 0
15129 1293 1 0.5564 0.17762754448555873 8.240927863214804 103.35028572377928 0 0 0
14299 1017 2 -1.1128 3.9191756487060565 9.566558516852117 100.74747020881505 0 0 0
12994 582 2 -1.1128 9.01153364822567 8.487347774039078 101.17986570583713 0 0 0
19861 2871 2 -1.1128 16.701117783253647 9.482526518515566 100.80203630147706 0 0 0
13162 638 2 -1.1128 8.530734679353522 10.937621105360037 103.1943994770887 0 0 0
15675 1475 1 0.5564 9.889688284846057 8.711667660901448 105.701054386194 0 0 0
14661 1137 1 0.5564 16.203957985306356 15.22579793406767 104.18076012910097 0 0 0
17018 1923 1 0.5564 13.318732580956489 8.7296637305039 106.15552905530288 0 0 0
14336 1029 1 0.5564 12.72932799059262 8.69072469965698 103.51285833779444 0 0 0
15673 1475 2 -1.1128 9.739394635451353 9.651578683014819 105.39449384644968 0 0 0
13164 638 1 0.5564 8.797382347378493 10.48821839311851 104.04700505781246 0 0 0
13097 616 1 0.5564 11.179239502331887 12.561037900783198 103.74661466605667 0 0 0
13098 616 1 0.5564 10.060873906284177 11.468062970975346 103.27619914399304 0 0 0
15674 1475 1 0.5564 10.472952553276228 10.236416073134329 105.7406991252505 0 0 0
13096 616 2 -1.1128 11.011275154548043 11.76075670392178 103.17099500658118 0 0 0
17687 2146 1 0.5564 15.722283425464333 13.445516123883959 103.3343751334733 0 0 0
17441 2064 1 0.5564 13.051323997038152 11.090019649716238 106.52895333790401 0 0 0
17442 2064 1 0.5564 12.703788541881744 11.203514220007465 108.12048264040179 0 0 0
17440 2064 2 -1.1128 12.914063979841968 10.572642767822979 107.37363222919787 0 0 0
17688 2146 1 0.5564 15.386055429402774 13.0123154479989 104.8725280605222 0 0 0
18031 2261 2 -1.1128 13.276888753756161 10.308358393326106 103.25700971697755 0 0 0
19714 2822 2 -1.1128 13.63380743478637 12.113031157776383 105.21671918174434 0 0 0
19715 2822 1 0.5564 12.95867470935089 12.845165099485016 105.12629430511012 0 0 0
19716 2822 1 0.5564 13.552487580079074 11.48699313841381 104.44117659922202 0 0 0
19100 2617 1 0.5564 10.671596270230557 14.255192996393344 105.14522907779013 0 0 0
19099 2617 2 -1.1128 11.598080813593132 14.185106305225526 104.7754801609842 0 0 0
18032 2261 1 0.5564 12.37330056308687 10.73037130635621 103.18329709095063 0 0 0
17686 2146 2 -1.1128 15.996590118008005 13.549318888299961 104.29039859690913 0 0 0
19101 2617 1 0.5564 11.80726434453309 15.005124404135548 104.24273951260827 0 0 0
18033 2261 1 0.5564 13.75557577356563 10.390796652231474 102.3829029107947 0 0 0
18641 2464 1 0.5564 16.280091762521646 13.873862723525809 101.40637251643835 0 0 0
18640 2464 2 -1.1128 15.54747861489345 13.232389467500223 101.63394690290264 0 0 0
18642 2464 1 0.5564 14.662020099336798 13.65722252401709 101.44558520372959 0 0 0
13762 838 2 -1.1128 12.788102637625634 14.130977619822936 100.86819269025143 0 0 0
12128 293 1 0.5564 11.020198159700309 11.594545506501918 101.33711365439576 0 0 0
19022 2591 1 0.5564 12.624231896155488 15.587709381005888 102.1099382761844 0 0 0
11709 153 1 0.5564 14.772578641645643 11.787108404569791 101.21803755200197 0 0 0
11707 153 2 -1.1128 14.313009044933096 10.962433754284085 100.8883292412097 0 0 0
13764 838 1 0.5564 12.343418118812012 13.238677723040386 100.9460228979347 0 0 0
19863 2871 1 0.5564 16.014553733089496 10.113844912638328 101.162684476843 0 0 0
19862 2871 1 0.5564 16.34070062121723 8.549996279992566 100.82410987555306 0 0 0
14049 933 1 0.5564 4.591551491294032 16.075684871295778 102.42201540338513 0 0 0
11829 193 1 0.5564 7.039344267927596 19.089456233237662 101.67910525740669 0 0 0
17001 1917 1 0.5564 7.991438570421712 16.546807696537797 105.39318901353529 0 0 0
15139 1297 2 -1.1128 0.8109978157650177 16.99564973165959 103.66304189860097 0 0 0
14129 960 1 0.5564 4.432925625091155 16.699427303625292 106.03772995534659 0 0 0
14130 960 1 0.5564 4.874316614908068 16.720071748916055 104.46566941365873 0 0 0
14128 960 2 -1.1128 4.662134139416979 17.286959675287576 105.26166986920732 0 0 0
15968 1573 1 0.5564 2.9876255940118845 17.433406088321135 102.09619975282051 0 0 0
17000 1917 1 0.5564 6.44898687705904 17.080768048690615 105.44175649392511 0 0 0
14228 993 1 0.5564 3.437591245242015 18.36025347468426 104.52995050594737 0 0 0
15322 1358 2 -1.1128 4.306801190525915 20.56408954793174 102.27700988123446 0 0 0
14227 993 2 -1.1128 3.0091680663894262 18.470831269407665 103.63316326076566 0 0 0
16587 1779 1 0.5564 5.4826920177576834 21.487745345982336 103.62785091105037 0 0 0
14229 993 1 0.5564 3.181731384112839 19.395241400947967 103.29303319794754 0 0 0
16585 1779 2 -1.1128 6.14692540854868 22.232876242173806 103.56806829745535 0 0 0
16586 1779 1 0.5564 5.719611408252423 23.085293622592996 103.86937781994838 0 0 0
15140 1297 1 0.5564 1.5635903388113774 17.637879257890486 103.8084647836236 0 0 0
12053 268 1 0.5564 7.494522848783851 21.884304751693474 104.5301197068967 0 0 0
14547 1099 1 0.5564 7.45123147884063 18.052531423159145 103.81618730391898 0 0 0
14545 1099 2 -1.1128 7.801808387411268 18.310842411470546 102.91598102770936 0 0 0
16999 1917 2 -1.1128 7.402542274265732 17.350475043145778 105.30762177695246 0 0 0
12054 268 1 0.5564 8.184322745364 21.19686441940844 105.84093183912256 0 0 0
17714 2155 1 0.5564 6.5649872788052095 20.349044743493828 106.17264748129104 0 0 0
18644 2465 1 0.5564 6.05578794712514 22.984624978078283 101.74837967749677 0 0 0
17713 2155 2 -1.1128 7.379598950908055 19.886598156395 106.52272046988912 0 0 0
17715 2155 1 0.5564 7.346466021399401 18.918742058264744 106.27340574580106 0 0 0
15141 1297 1 0.5564 0.9690547982709103 16.169110714351454 104.20327480924385 0 0 0
18399 2383 1 0.5564 7.923762208168447 16.61509167440481 102.73255609157798 0 0 0
15967 1573 2 -1.1128 3.3255228312156486 16.85084266863386 101.35697927586692 0 0 0
12052 268 2 -1.1128 8.315107967342447 21.856683296085684 105.10097622058208 0 0 0
15324 1358 1 0.5564 3.5776992898147633 20.73553487344027 101.61442631349838 0 0 0
11827 193 2 -1.1128 6.509517396679827 19.49306527904534 100.93319420692701 0 0 0
15323 1358 1 0.5564 5.111080785896966 20.206381101849697 101.80247956471347 0 0 0
18361 2371 2 -1.1128 2.4095074793004416 21.18175986483307 100.63375034724238 0 0 0
11972 241 1 0.5564 0.6278868291465706 21.373480518490528 100.7146408188375 0 0 0
15969 1573 1 0.5564 2.5596742596929 16.356901174126698 100.9452772667002 0 0 0
18362 2371 1 0.5564 2.6632036359939435 22.14711313690402 100.69483545214501 0 0 0
20141 2964 1 0.5564 11.703947900923465 18.710074681023265 101.2489392121971 0 0 0
13938 896 1 0.5564 9.994803843923506 22.572758401344025 101.36736710540579 0 0 0
12435 395 1 0.5564 15.337034878837853 17.645964874122672 100.75316828651266 0 0 0
13936 896 2 -1.1128 10.224569281062697 21.600003292355765 101.33643775573 0 0 0
12433 395 2 -1.1128 14.789625452379457 18.2632911080303 101.3181921311 0 0 0
18368 2373 1 0.5564 15.490900634059122 21.307728016304743 101.37492482805234 0 0 0
18367 2373 2 -1.1128 16.17474999597347 20.61853516780745 101.61443120671525 0 0 0
19021 2591 2 -1.1128 12.234440478448679 16.03688660824104 102.91386836220849 0 0 0
14546 1099 1 0.5564 8.801210076726898 18.334085333370105 102.94159498567454 0 0 0
13937 896 1 0.5564 10.49632271584211 21.292547236079223 102.2483714473687 0 0 0
19023 2591 1 0.5564 12.968651394353254 16.444990533200514 103.45644298102626 0 0 0
13214 655 1 0.5564 15.155318334878068 17.190839804593256 103.94024342521124 0 0 0
16442 1731 1 0.5564 9.808827446599091 21.263128624703967 104.343026044628 0 0 0
13213 655 2 -1.1128 14.323503854607896 17.741702211189487 103.87215993063752 0 0 0
13215 655 1 0.5564 14.531239834096304 18.690080739574764 104.11179287058789 0 0 0
16441 1731 2 -1.1128 10.609199036171303 20.79496038354087 103.96856131457942 0 0 0
16443 1731 1 0.5564 11.439816197561829 21.185643760694596 104.36535057154624 0 0 0
16861 1871 2 -1.1128 14.996175903917065 20.553200246834756 104.10616960240225 0 0 0
16862 1871 1 0.5564 15.213976745728742 20.75464354643171 103.15119075161304 0 0 0
17014 1922 2 -1.1128 12.79126132068786 21.72805377272711 104.80724175944883 0 0 0
18978 2576 1 0.5564 10.850133174726091 18.549779018726074 103.58959805975971 0 0 0
18977 2576 1 0.5564 11.205978012193537 17.19854977254678 102.74450603527495 0 0 0
17016 1922 1 0.5564 12.861722043514384 22.046520732925703 105.75255339260401 0 0 0
16863 1871 1 0.5564 14.151773936993541 21.023928291198533 104.36191134349303 0 0 0
18976 2576 2 -1.1128 10.623482815866387 18.010675845955205 102.77842767702933 0 0 0
17015 1922 1 0.5564 13.02836977081923 22.474519063914578 104.18549483683239 0 0 0
12434 395 1 0.5564 14.699354719715005 17.88133785643627 102.23795647027933 0 0 0
15056 1269 1 0.5564 14.010023423592342 23.083185381765954 101.37811635868806 0 0 0
20142 2964 1 0.5564 13.244990751785505 18.426277178143827 100.78929537542996 0 0 0
18369 2373 1 0.5564 15.784146681504167 19.705775773378647 101.49485113021798 0 0 0
17590 2114 2 -1.1128 13.345965064728905 23.60728523420576 102.94676719202664 0 0 0
14659 1137 2 -1.1128 16.37952071912692 16.111356308733345 103.75068553204319 0 0 0
15810 1520 1 0.5564 16.636665595109907 20.723359509383457 104.5283410371202 0 0 0
15055 1269 2 -1.1128 14.237296166768362 22.433734690927484 100.65247118420528 0 0 0
18713 2488 1 0.5564 0.5683762183266016 27.313339181383462 101.27601002413215 0 0 0
18712 2488 2 -1.1128 0.2342662441529616 28.144332128282986 100.83123636245536 0 0 0
15521 1424 1 0.5564 1.6666991907675124 31.012922598279115 101.40128893061228 0 0 0
15229 1327 2 -1.1128 0.45283832025139054 25.952293016048138 102.3215764711825 0 0 0
12242 331 1 0.5564 4.473408094643746 23.7977743058205 100.92198295151132 0 0 0
11701 151 2 -1.1128 4.895274098651503 24.46405131050164 104.44755497388071 0 0 0
11702 151 1 0.5564 5.088078824172583 25.171402972999672 105.12761377214238 0 0 0
17074 1942 2 -1.1128 2.900660192397121 25.239354451742035 102.77495789062449 0 0 0
11703 151 1 0.5564 4.1342779338111235 24.756851527978643 103.86863105906453 0 0 0
17075 1942 1 0.5564 3.130257574259246 24.47018325226969 102.1785848681143 0 0 0
14665 1139 2 -1.1128 1.5391914034811824 29.579998919703876 102.68089438571023 0 0 0
17076 1942 1 0.5564 1.9462737022874423 25.500305613515177 102.62986823937942 0 0 0
14666 1139 1 0.5564 0.9883199725788577 28.949664418161685 102.13388512769677 0 0 0
11554 102 2 -1.1128 7.594731372108192 27.244365277443563 104.62683567353656 0 0 0
11555 102 1 0.5564 7.2604745583589025 27.26871788991791 103.68466745028594 0 0 0
11556 102 1 0.5564 8.178169033023833 28.039099677518102 104.79416113274267 0 0 0
17261 2004 1 0.5564 7.393552011370298 24.488343070493848 101.78690722972866 0 0 0
14655 1135 1 0.5564 6.906331882146421 26.39742857725133 102.0129593173446 0 0 0
14653 1135 2 -1.1128 6.476133937241346 27.285194187372266 102.17667247186681 0 0 0
13002 584 1 0.5564 3.4137605930855486 26.724845158002676 102.43508020371874 0 0 0
13000 584 2 -1.1128 3.833171638733523 27.5905991295949 102.16201518925591 0 0 0
13001 584 1 0.5564 4.825840272020304 27.527149844696183 102.26488999154532 0 0 0
14654 1135 1 0.5564 7.023555990231581 28.004722150725243 101.74934514293601 0 0 0
14667 1139 1 0.5564 2.2637479501442748 29.071671418862252 103.14631996145835 0 0 0
18928 2560 2 -1.1128 7.969236879321881 29.219172589088945 100.86248591007386 0 0 0
17260 2004 2 -1.1128 8.081333097308661 25.189723053764826 101.97405254195691 0 0 0
17262 2004 1 0.5564 8.142102888956014 25.342148863980235 102.96049737906532 0 0 0
18643 2465 2 -1.1128 6.078811332449042 23.71536443140836 101.06611154503562 0 0 0
18428 2393 1 0.5564 0.46500806004412254 29.45975171197594 103.97113011808077 0 0 0
15230 1327 1 0.5564 0.2554949200902137 25.377494921797464 101.52743365420294 0 0 0
12241 331 2 -1.1128 3.488534141079902 23.637417464462306 100.85633973877212 0 0 0
17591 2114 1 0.5564 12.547589860959485 24.206970062370484 103.00131250384115 0 0 0
15745 1499 2 -1.1128 13.666214341453626 30.995335538249794 102.15201655118454 0 0 0
18487 2413 2 -1.1128 10.46072370848012 29.465521860173176 101.43598011601664 0 0 0
14402 1051 1 0.5564 14.89426586523067 28.33225338935379 104.22518639298023 0 0 0
16052 1601 1 0.5564 8.849560090285362 23.659569007142604 104.89020784952044 0 0 0
19097 2616 1 0.5564 15.282661482005299 26.180463374919164 103.49123247841015 0 0 0
15237 1329 1 0.5564 11.540487419522899 28.333899696534377 102.5298281902359 0 0 0
16053 1601 1 0.5564 8.598227498692294 25.215928169989304 105.31589106616094 0 0 0
12521 424 1 0.5564 12.461497231976795 27.123243111701946 101.39936541581216 0 0 0
14403 1051 1 0.5564 13.54010569241956 27.499058929235918 103.85281060628951 0 0 0
16004 1585 1 0.5564 16.4243145672823 29.337383987557615 102.24643389166673 0 0 0
19098 2616 1 0.5564 16.63064817865062 25.36283087373989 103.06574983097882 0 0 0
17736 2162 1 0.5564 15.446565725220697 25.799381257901572 101.05271909254253 0 0 0
16822 1858 2 -1.1128 11.167517292452702 25.22614618662751 103.0224858458992 0 0 0
14401 1051 2 -1.1128 14.389177907183411 27.483340022399055 104.38085352578 0 0 0
15235 1329 2 -1.1128 12.11068172959014 27.799242973629553 103.15354424846029 0 0 0
18249 2333 1 0.5564 9.28340982236804 24.686028391582962 101.22439902006752 0 0 0
16824 1858 1 0.5564 10.512263425653892 24.990603003390525 103.7402335955236 0 0 0
15236 1329 1 0.5564 11.6998480817595 26.897940026124136 103.2909160509467 0 0 0
16051 1601 2 -1.1128 9.073691786547386 24.61063131060826 104.67749492002127 0 0 0
16005 1585 1 0.5564 15.29871223762675 30.147083889222568 103.10900678097894 0 0 0
18929 2560 1 0.5564 8.84279950113637 29.40538758075184 101.31216623380709 0 0 0
15747 1499 1 0.5564 13.608987062671481 30.339702312335188 101.39910875777952 0 0 0
17592 2114 1 0.5564 14.175991202352051 24.161875768128905 102.88772503170281 0 0 0
16003 1585 2 -1.1128 16.210250737732864 29.736880224621633 103.13782578560608 0 0 0
19096 2616 2 -1.1128 15.635101467480565 25.397785922474895 102.97820020793583 0 0 0
16823 1858 1 0.5564 10.760017667545833 25.04650001244979 102.1271248263159 0 0 0
18488 2413 1 0.5564 10.47771177599259 30.26055594374764 102.04230827760287 0 0 0
18247 2333 2 -1.1128 10.077513927044786 24.265426624661405 100.7856587027747 0 0 0
18151 2301 2 -1.1128 16.632802291176308 28.414846476629034 100.79138240521735 0 0 0
362 0 3 0.0 1.7 32.3 37.4 0 0 0
364 0 3 0.0 0.0 32.3 39.1 0 0 0
366 0 3 0.0 5.1 32.3 37.4 0 0 0
368 0 3 0.0 3.4 32.3 39.1 0 0 0
401 0 3 0.0 0.0 34.0 37.4 0 0 0
402 0 3 0.0 1.7 35.699999999999996 37.4 0 0 0
403 0 3 0.0 1.7 34.0 39.1 0 0 0
404 0 3 0.0 0.0 35.699999999999996 39.1 0 0 0
405 0 3 0.0 3.4 34.0 37.4 0 0 0
406 0 3 0.0 5.1 35.699999999999996 37.4 0 0 0
407 0 3 0.0 5.1 34.0 39.1 0 0 0
408 0 3 0.0 3.4 35.699999999999996 39.1 0 0 0
441 0 3 0.0 0.0 37.4 37.4 0 0 0
443 0 3 0.0 1.7 37.4 39.1 0 0 0
445 0 3 0.0 3.4 37.4 37.4 0 0 0
447 0 3 0.0 5.1 37.4 39.1 0 0 0
1862 0 3 0.0 1.7 32.3 40.8 0 0 0
1866 0 3 0.0 5.1 32.3 40.8 0 0 0
1901 0 3 0.0 0.0 34.0 40.8 0 0 0
1902 0 3 0.0 1.7 35.699999999999996 40.8 0 0 0
1905 0 3 0.0 3.4 34.0 40.8 0 0 0
1906 0 3 0.0 5.1 35.699999999999996 40.8 0 0 0
1941 0 3 0.0 0.0 37.4 40.8 0 0 0
1945 0 3 0.0 3.4 37.4 40.8 0 0 0
372 0 3 0.0 6.8 32.3 39.1 0 0 0
409 0 3 0.0 6.8 34.0 37.4 0 0 0
412 0 3 0.0 6.8 35.699999999999996 39.1 0 0 0
449 0 3 0.0 6.8 37.4 37.4 0 0 0
1909 0 3 0.0 6.8 34.0 40.8 0 0 0
1949 0 3 0.0 6.8 37.4 40.8 0 0 0
442 0 3 0.0 1.7 39.1 37.4 0 0 0
444 0 3 0.0 0.0 39.1 39.1 0 0 0
446 0 3 0.0 5.1 39.1 37.4 0 0 0
448 0 3 0.0 3.4 39.1 39.1 0 0 0
1942 0 3 0.0 1.7 39.1 40.8 0 0 0
1946 0 3 0.0 5.1 39.1 40.8 0 0 0
452 0 3 0.0 6.8 39.1 39.1 0 0 0
370 0 3 0.0 8.5 32.3 37.4 0 0 0
374 0 3 0.0 11.9 32.3 37.4 0 0 0
376 0 3 0.0 10.2 32.3 39.1 0 0 0
410 0 3 0.0 8.5 35.699999999999996 37.4 0 0 0
411 0 3 0.0 8.5 34.0 39.1 0 0 0
413 0 3 0.0 10.2 34.0 37.4 0 0 0
414 0 3 0.0 11.9 35.699999999999996 37.4 0 0 0
415 0 3 0.0 11.9 34.0 39.1 0 0 0
416 0 3 0.0 10.2 35.699999999999996 39.1 0 0 0
451 0 3 0.0 8.5 37.4 39.1 0 0 0
453 0 3 0.0 10.2 37.4 37.4 0 0 0
455 0 3 0.0 11.9 37.4 39.1 0 0 0
1870 0 3 0.0 8.5 32.3 40.8 0 0 0
1874 0 3 0.0 11.9 32.3 40.8 0 0 0
1910 0 3 0.0 8.5 35.699999999999996 40.8 0 0 0
1913 0 3 0.0 10.2 34.0 40.8 0 0 0
1914 0 3 0.0 11.9 35.699999999999996 40.8 0 0 0
1953 0 3 0.0 10.2 37.4 40.8 0 0 0
378 0 3 0.0 15.299999999999999 32.3 37.4 0 0 0
380 0 3 0.0 13.6 32.3 39.1 0 0 0
417 0 3 0.0 13.6 34.0 37.4 0 0 0
418 0 3 0.0 15.299999999999999 35.699999999999996 37.4 0 0 0
419 0 3 0.0 15.299999999999999 34.0 39.1 0 0 0
420 0 3 0.0 13.6 35.699999999999996 39.1 0 0 0
457 0 3 0.0 13.6 37.4 37.4 0 0 0
459 0 3 0.0 15.299999999999999 37.4 39.1 0 0 0
1878 0 3 0.0 15.299999999999999 32.3 40.8 0 0 0
1917 0 3 0.0 13.6 34.0 40.8 0 0 0
1918 0 3 0.0 15.299999999999999 35.699999999999996 40.8 0 0 0
1957 0 3 0.0 13.6 37.4 40.8 0 0 0
450 0 3 0.0 8.5 39.1 37.4 0 0 0
454 0 3 0.0 11.9 39.1 37.4 0 0 0
456 0 3 0.0 10.2 39.1 39.1 0 0 0
1950 0 3 0.0 8.5 39.1 40.8 0 0 0
1954 0 3 0.0 11.9 39.1 40.8 0 0 0
458 0 3 0.0 15.299999999999999 39.1 37.4 0 0 0
460 0 3 0.0 13.6 39.1 39.1 0 0 0
1958 0 3 0.0 15.299999999999999 39.1 40.8 0 0 0
481 0 3 0.0 0.0 40.8 37.4 0 0 0
482 0 3 0.0 1.7 42.5 37.4 0 0 0
483 0 3 0.0 1.7 40.8 39.1 0 0 0
484 0 3 0.0 0.0 42.5 39.1 0 0 0
485 0 3 0.0 3.4 40.8 37.4 0 0 0
486 0 3 0.0 5.1 42.5 37.4 0 0 0
487 0 3 0.0 5.1 40.8 39.1 0 0 0
488 0 3 0.0 3.4 42.5 39.1 0 0 0
1981 0 3 0.0 0.0 40.8 40.8 0 0 0
1982 0 3 0.0 1.7 42.5 40.8 0 0 0
1985 0 3 0.0 3.4 40.8 40.8 0 0 0
1986 0 3 0.0 5.1 42.5 40.8 0 0 0
489 0 3 0.0 6.8 40.8 37.4 0 0 0
492 0 3 0.0 6.8 42.5 39.1 0 0 0
1989 0 3 0.0 6.8 40.8 40.8 0 0 0
521 0 3 0.0 0.0 44.199999999999996 37.4 0 0 0
522 0 3 0.0 1.7 45.9 37.4 0 0 0
523 0 3 0.0 1.7 44.199999999999996 39.1 0 0 0
524 0 3 0.0 0.0 45.9 39.1 0 0 0
525 0 3 0.0 3.4 44.199999999999996 37.4 0 0 0
526 0 3 0.0 5.1 45.9 37.4 0 0 0
527 0 3 0.0 5.1 44.199999999999996 39.1 0 0 0
528 0 3 0.0 3.4 45.9 39.1 0 0 0
2021 0 3 0.0 0.0 44.199999999999996 40.8 0 0 0
2022 0 3 0.0 1.7 45.9 40.8 0 0 0
2025 0 3 0.0 3.4 44.199999999999996 40.8 0 0 0
2026 0 3 0.0 5.1 45.9 40.8 0 0 0
529 0 3 0.0 6.8 44.199999999999996 37.4 0 0 0
532 0 3 0.0 6.8 45.9 39.1 0 0 0
2029 0 3 0.0 6.8 44.199999999999996 40.8 0 0 0
490 0 3 0.0 8.5 42.5 37.4 0 0 0
491 0 3 0.0 8.5 40.8 39.1 0 0 0
493 0 3 0.0 10.2 40.8 37.4 0 0 0
494 0 3 0.0 11.9 42.5 37.4 0 0 0
495 0 3 0.0 11.9 40.8 39.1 0 0 0
496 0 3 0.0 10.2 42.5 39.1 0 0 0
1990 0 3 0.0 8.5 42.5 40.8 0 0 0
1993 0 3 0.0 10.2 40.8 40.8 0 0 0
1994 0 3 0.0 11.9 42.5 40.8 0 0 0
497 0 3 0.0 13.6 40.8 37.4 0 0 0
498 0 3 0.0 15.299999999999999 42.5 37.4 0 0 0
499 0 3 0.0 15.299999999999999 40.8 39.1 0 0 0
500 0 3 0.0 13.6 42.5 39.1 0 0 0
1997 0 3 0.0 13.6 40.8 40.8 0 0 0
1998 0 3 0.0 15.299999999999999 42.5 40.8 0 0 0
530 0 3 0.0 8.5 45.9 37.4 0 0 0
531 0 3 0.0 8.5 44.199999999999996 39.1 0 0 0
533 0 3 0.0 10.2 44.199999999999996 37.4 0 0 0
534 0 3 0.0 11.9 45.9 37.4 0 0 0
535 0 3 0.0 11.9 44.199999999999996 39.1 0 0 0
536 0 3 0.0 10.2 45.9 39.1 0 0 0
2030 0 3 0.0 8.5 45.9 40.8 0 0 0
2033 0 3 0.0 10.2 44.199999999999996 40.8 0 0 0
2034 0 3 0.0 11.9 45.9 40.8 0 0 0
537 0 3 0.0 13.6 44.199999999999996 37.4 0 0 0
538 0 3 0.0 15.299999999999999 45.9 37.4 0 0 0
539 0 3 0.0 15.299999999999999 44.199999999999996 39.1 0 0 0
540 0 3 0.0 13.6 45.9 39.1 0 0 0
2037 0 3 0.0 13.6 44.199999999999996 40.8 0 0 0
2038 0 3 0.0 15.299999999999999 45.9 40.8 0 0 0
561 0 3 0.0 0.0 47.6 37.4 0 0 0
562 0 3 0.0 1.7 49.3 37.4 0 0 0
563 0 3 0.0 1.7 47.6 39.1 0 0 0
564 0 3 0.0 0.0 49.3 39.1 0 0 0
565 0 3 0.0 3.4 47.6 37.4 0 0 0
566 0 3 0.0 5.1 49.3 37.4 0 0 0
567 0 3 0.0 5.1 47.6 39.1 0 0 0
568 0 3 0.0 3.4 49.3 39.1 0 0 0
2061 0 3 0.0 0.0 47.6 40.8 0 0 0
2062 0 3 0.0 1.7 49.3 40.8 0 0 0
2065 0 3 0.0 3.4 47.6 40.8 0 0 0
2066 0 3 0.0 5.1 49.3 40.8 0 0 0
569 0 3 0.0 6.8 47.6 37.4 0 0 0
572 0 3 0.0 6.8 49.3 39.1 0 0 0
2069 0 3 0.0 6.8 47.6 40.8 0 0 0
601 0 3 0.0 0.0 51.0 37.4 0 0 0
602 0 3 0.0 1.7 52.699999999999996 37.4 0 0 0
603 0 3 0.0 1.7 51.0 39.1 0 0 0
604 0 3 0.0 0.0 52.699999999999996 39.1 0 0 0
605 0 3 0.0 3.4 51.0 37.4 0 0 0
606 0 3 0.0 5.1 52.699999999999996 37.4 0 0 0
607 0 3 0.0 5.1 51.0 39.1 0 0 0
608 0 3 0.0 3.4 52.699999999999996 39.1 0 0 0
641 0 3 0.0 0.0 54.4 37.4 0 0 0
643 0 3 0.0 1.7 54.4 39.1 0 0 0
645 0 3 0.0 3.4 54.4 37.4 0 0 0
647 0 3 0.0 5.1 54.4 39.1 0 0 0
2101 0 3 0.0 0.0 51.0 40.8 0 0 0
2102 0 3 0.0 1.7 52.699999999999996 40.8 0 0 0
2105 0 3 0.0 3.4 51.0 40.8 0 0 0
2106 0 3 0.0 5.1 52.699999999999996 40.8 0 0 0
2141 0 3 0.0 0.0 54.4 40.8 0 0 0
2145 0 3 0.0 3.4 54.4 40.8 0 0 0
609 0 3 0.0 6.8 51.0 37.4 0 0 0
612 0 3 0.0 6.8 52.699999999999996 39.1 0 0 0
649 0 3 0.0 6.8 54.4 37.4 0 0 0
2109 0 3 0.0 6.8 51.0 40.8 0 0 0
2149 0 3 0.0 6.8 54.4 40.8 0 0 0
570 0 3 0.0 8.5 49.3 37.4 0 0 0
571 0 3 0.0 8.5 47.6 39.1 0 0 0
573 0 3 0.0 10.2 47.6 37.4 0 0 0
574 0 3 0.0 11.9 49.3 37.4 0 0 0
575 0 3 0.0 11.9 47.6 39.1 0 0 0
576 0 3 0.0 10.2 49.3 39.1 0 0 0
2070 0 3 0.0 8.5 49.3 40.8 0 0 0
2073 0 3 0.0 10.2 47.6 40.8 0 0 0
2074 0 3 0.0 11.9 49.3 40.8 0 0 0
577 0 3 0.0 13.6 47.6 37.4 0 0 0
578 0 3 0.0 15.299999999999999 49.3 37.4 0 0 0
579 0 3 0.0 15.299999999999999 47.6 39.1 0 0 0
580 0 3 0.0 13.6 49.3 39.1 0 0 0
2077 0 3 0.0 13.6 47.6 40.8 0 0 0
2078 0 3 0.0 15.299999999999999 49.3 40.8 0 0 0
610 0 3 0.0 8.5 52.699999999999996 37.4 0 0 0
611 0 3 0.0 8.5 51.0 39.1 0 0 0
613 0 3 0.0 10.2 51.0 37.4 0 0 0
614 0 3 0.0 11.9 52.699999999999996 37.4 0 0 0
615 0 3 0.0 11.9 51.0 39.1 0 0 0
616 0 3 0.0 10.2 52.699999999999996 39.1 0 0 0
651 0 3 0.0 8.5 54.4 39.1 0 0 0
653 0 3 0.0 10.2 54.4 37.4 0 0 0
655 0 3 0.0 11.9 54.4 39.1 0 0 0
2110 0 3 0.0 8.5 52.699999999999996 40.8 0 0 0
2113 0 3 0.0 10.2 51.0 40.8 0 0 0
2114 0 3 0.0 11.9 52.699999999999996 40.8 0 0 0
2153 0 3 0.0 10.2 54.4 40.8 0 0 0
617 0 3 0.0 13.6 51.0 37.4 0 0 0
618 0 3 0.0 15.299999999999999 52.699999999999996 37.4 0 0 0
619 0 3 0.0 15.299999999999999 51.0 39.1 0 0 0
620 0 3 0.0 13.6 52.699999999999996 39.1 0 0 0
657 0 3 0.0 13.6 54.4 37.4 0 0 0
659 0 3 0.0 15.299999999999999 54.4 39.1 0 0 0
2117 0 3 0.0 13.6 51.0 40.8 0 0 0
2118 0 3 0.0 15.299999999999999 52.699999999999996 40.8 0 0 0
2157 0 3 0.0 13.6 54.4 40.8 0 0 0
642 0 3 0.0 1.7 56.1 37.4 0 0 0
644 0 3 0.0 0.0 56.1 39.1 0 0 0
646 0 3 0.0 5.1 56.1 37.4 0 0 0
648 0 3 0.0 3.4 56.1 39.1 0 0 0
2142 0 3 0.0 1.7 56.1 40.8 0 0 0
2146 0 3 0.0 5.1 56.1 40.8 0 0 0
652 0 3 0.0 6.8 56.1 39.1 0 0 0
681 0 3 0.0 0.0 57.8 37.4 0 0 0
682 0 3 0.0 1.7 59.5 37.4 0 0 0
683 0 3 0.0 1.7 57.8 39.1 0 0 0
684 0 3 0.0 0.0 59.5 39.1 0 0 0
685 0 3 0.0 3.4 57.8 37.4 0 0 0
686 0 3 0.0 5.1 59.5 37.4 0 0 0
687 0 3 0.0 5.1 57.8 39.1 0 0 0
688 0 3 0.0 3.4 59.5 39.1 0 0 0
721 0 3 0.0 0.0 61.199999999999996 37.4 0 0 0
722 0 3 0.0 1.7 62.9 37.4 0 0 0
723 0 3 0.0 1.7 61.199999999999996 39.1 0 0 0
724 0 3 0.0 0.0 62.9 39.1 0 0 0
725 0 3 0.0 3.4 61.199999999999996 37.4 0 0 0
726 0 3 0.0 5.1 62.9 37.4 0 0 0
727 0 3 0.0 5.1 61.199999999999996 39.1 0 0 0
728 0 3 0.0 3.4 62.9 39.1 0 0 0
2181 0 3 0.0 0.0 57.8 40.8 0 0 0
2182 0 3 0.0 1.7 59.5 40.8 0 0 0
2185 0 3 0.0 3.4 57.8 40.8 0 0 0
2186 0 3 0.0 5.1 59.5 40.8 0 0 0
2221 0 3 0.0 0.0 61.199999999999996 40.8 0 0 0
2222 0 3 0.0 1.7 62.9 40.8 0 0 0
2225 0 3 0.0 3.4 61.199999999999996 40.8 0 0 0
2226 0 3 0.0 5.1 62.9 40.8 0 0 0
689 0 3 0.0 6.8 57.8 37.4 0 0 0
692 0 3 0.0 6.8 59.5 39.1 0 0 0
729 0 3 0.0 6.8 61.199999999999996 37.4 0 0 0
732 0 3 0.0 6.8 62.9 39.1 0 0 0
2189 0 3 0.0 6.8 57.8 40.8 0 0 0
2229 0 3 0.0 6.8 61.199999999999996 40.8 0 0 0
650 0 3 0.0 8.5 56.1 37.4 0 0 0
654 0 3 0.0 11.9 56.1 37.4 0 0 0
656 0 3 0.0 10.2 56.1 39.1 0 0 0
2150 0 3 0.0 8.5 56.1 40.8 0 0 0
2154 0 3 0.0 11.9 56.1 40.8 0 0 0
658 0 3 0.0 15.299999999999999 56.1 37.4 0 0 0
660 0 3 0.0 13.6 56.1 39.1 0 0 0
2158 0 3 0.0 15.299999999999999 56.1 40.8 0 0 0
690 0 3 0.0 8.5 59.5 37.4 0 0 0
691 0 3 0.0 8.5 57.8 39.1 0 0 0
693 0 3 0.0 10.2 57.8 37.4 0 0 0
694 0 3 0.0 11.9 59.5 37.4 0 0 0
695 0 3 0.0 11.9 57.8 39.1 0 0 0
696 0 3 0.0 10.2 59.5 39.1 0 0 0
730 0 3 0.0 8.5 62.9 37.4 0 0 0
731 0 3 0.0 8.5 61.199999999999996 39.1 0 0 0
733 0 3 0.0 10.2 61.199999999999996 37.4 0 0 0
734 0 3 0.0 11.9 62.9 37.4 0 0 0
735 0 3 0.0 11.9 61.199999999999996 39.1 0 0 0
736 0 3 0.0 10.2 62.9 39.1 0 0 0
2190 0 3 0.0 8.5 59.5 40.8 0 0 0
2193 0 3 0.0 10.2 57.8 40.8 0 0 0
2194 0 3 0.0 11.9 59.5 40.8 0 0 0
2230 0 3 0.0 8.5 62.9 40.8 0 0 0
2233 0 3 0.0 10.2 61.199999999999996 40.8 0 0 0
2234 0 3 0.0 11.9 62.9 40.8 0 0 0
697 0 3 0.0 13.6 57.8 37.4 0 0 0
698 0 3 0.0 15.299999999999999 59.5 37.4 0 0 0
699 0 3 0.0 15.299999999999999 57.8 39.1 0 0 0
700 0 3 0.0 13.6 59.5 39.1 0 0 0
737 0 3 0.0 13.6 61.199999999999996 37.4 0 0 0
738 0 3 0.0 15.299999999999999 62.9 37.4 0 0 0
739 0 3 0.0 15.299999999999999 61.199999999999996 39.1 0 0 0
740 0 3 0.0 13.6 62.9 39.1 0 0 0
2197 0 3 0.0 13.6 57.8 40.8 0 0 0
2198 0 3 0.0 15.299999999999999 59.5 40.8 0 0 0
2237 0 3 0.0 13.6 61.199999999999996 40.8 0 0 0
2238 0 3 0.0 15.299999999999999 62.9 40.8 0 0 0
1864 0 3 0.0 0.0 32.3 42.5 0 0 0
1868 0 3 0.0 3.4 32.3 42.5 0 0 0
1903 0 3 0.0 1.7 34.0 42.5 0 0 0
1904 0 3 0.0 0.0 35.699999999999996 42.5 0 0 0
1907 0 3 0.0 5.1 34.0 42.5 0 0 0
1908 0 3 0.0 3.4 35.699999999999996 42.5 0 0 0
1943 0 3 0.0 1.7 37.4 42.5 0 0 0
1947 0 3 0.0 5.1 37.4 42.5 0 0 0
1872 0 3 0.0 6.8 32.3 42.5 0 0 0
1912 0 3 0.0 6.8 35.699999999999996 42.5 0 0 0
3362 0 3 0.0 1.7 32.3 44.199999999999996 0 0 0
3364 0 3 0.0 0.0 32.3 45.9 0 0 0
3366 0 3 0.0 5.1 32.3 44.199999999999996 0 0 0
3368 0 3 0.0 3.4 32.3 45.9 0 0 0
3401 0 3 0.0 0.0 34.0 44.199999999999996 0 0 0
3402 0 3 0.0 1.7 35.699999999999996 44.199999999999996 0 0 0
3403 0 3 0.0 1.7 34.0 45.9 0 0 0
3404 0 3 0.0 0.0 35.699999999999996 45.9 0 0 0
3405 0 3 0.0 3.4 34.0 44.199999999999996 0 0 0
3406 0 3 0.0 5.1 35.699999999999996 44.199999999999996 0 0 0
3407 0 3 0.0 5.1 34.0 45.9 0 0 0
3408 0 3 0.0 3.4 35.699999999999996 45.9 0 0 0
3441 0 3 0.0 0.0 37.4 44.199999999999996 0 0 0
3443 0 3 0.0 1.7 37.4 45.9 0 0 0
3445 0 3 0.0 3.4 37.4 44.199999999999996 0 0 0
3447 0 3 0.0 5.1 37.4 45.9 0 0 0
4862 0 3 0.0 1.7 32.3 47.6 0 0 0
4864 0 3 0.0 0.0 32.3 49.3 0 0 0
4866 0 3 0.0 5.1 32.3 47.6 0 0 0
4868 0 3 0.0 3.4 32.3 49.3 0 0 0
4901 0 3 0.0 0.0 34.0 47.6 0 0 0
4902 0 3 0.0 1.7 35.699999999999996 47.6 0 0 0
4903 0 3 0.0 1.7 34.0 49.3 0 0 0
4904 0 3 0.0 0.0 35.699999999999996 49.3 0 0 0
4905 0 3 0.0 3.4 34.0 47.6 0 0 0
4906 0 3 0.0 5.1 35.699999999999996 47.6 0 0 0
4907 0 3 0.0 5.1 34.0 49.3 0 0 0
4908 0 3 0.0 3.4 35.699999999999996 49.3 0 0 0
4941 0 3 0.0 0.0 37.4 47.6 0 0 0
4943 0 3 0.0 1.7 37.4 49.3 0 0 0
4945 0 3 0.0 3.4 37.4 47.6 0 0 0
4947 0 3 0.0 5.1 37.4 49.3 0 0 0
3372 0 3 0.0 6.8 32.3 45.9 0 0 0
3409 0 3 0.0 6.8 34.0 44.199999999999996 0 0 0
3412 0 3 0.0 6.8 35.699999999999996 45.9 0 0 0
3449 0 3 0.0 6.8 37.4 44.199999999999996 0 0 0
4872 0 3 0.0 6.8 32.3 49.3 0 0 0
4909 0 3 0.0 6.8 34.0 47.6 0 0 0
4912 0 3 0.0 6.8 35.699999999999996 49.3 0 0 0
4949 0 3 0.0 6.8 37.4 47.6 0 0 0
1944 0 3 0.0 0.0 39.1 42.5 0 0 0
1948 0 3 0.0 3.4 39.1 42.5 0 0 0
1952 0 3 0.0 6.8 39.1 42.5 0 0 0
3442 0 3 0.0 1.7 39.1 44.199999999999996 0 0 0
3444 0 3 0.0 0.0 39.1 45.9 0 0 0
3446 0 3 0.0 5.1 39.1 44.199999999999996 0 0 0
3448 0 3 0.0 3.4 39.1 45.9 0 0 0
4942 0 3 0.0 1.7 39.1 47.6 0 0 0
4944 0 3 0.0 0.0 39.1 49.3 0 0 0
4946 0 3 0.0 5.1 39.1 47.6 0 0 0
4948 0 3 0.0 3.4 39.1 49.3 0 0 0
3452 0 3 0.0 6.8 39.1 45.9 0 0 0
4952 0 3 0.0 6.8 39.1 49.3 0 0 0
1876 0 3 0.0 10.2 32.3 42.5 0 0 0
1911 0 3 0.0 8.5 34.0 42.5 0 0 0
1915 0 3 0.0 11.9 34.0 42.5 0 0 0
1916 0 3 0.0 10.2 35.699999999999996 42.5 0 0 0
1951 0 3 0.0 8.5 37.4 42.5 0 0 0
1955 0 3 0.0 11.9 37.4 42.5 0 0 0
1880 0 3 0.0 13.6 32.3 42.5 0 0 0
1919 0 3 0.0 15.299999999999999 34.0 42.5 0 0 0
1920 0 3 0.0 13.6 35.699999999999996 42.5 0 0 0
1959 0 3 0.0 15.299999999999999 37.4 42.5 0 0 0
3370 0 3 0.0 8.5 32.3 44.199999999999996 0 0 0
3374 0 3 0.0 11.9 32.3 44.199999999999996 0 0 0
3376 0 3 0.0 10.2 32.3 45.9 0 0 0
3410 0 3 0.0 8.5 35.699999999999996 44.199999999999996 0 0 0
3411 0 3 0.0 8.5 34.0 45.9 0 0 0
3413 0 3 0.0 10.2 34.0 44.199999999999996 0 0 0
3414 0 3 0.0 11.9 35.699999999999996 44.199999999999996 0 0 0
3415 0 3 0.0 11.9 34.0 45.9 0 0 0
3416 0 3 0.0 10.2 35.699999999999996 45.9 0 0 0
3451 0 3 0.0 8.5 37.4 45.9 0 0 0
3453 0 3 0.0 10.2 37.4 44.199999999999996 0 0 0
3455 0 3 0.0 11.9 37.4 45.9 0 0 0
4870 0 3 0.0 8.5 32.3 47.6 0 0 0
4874 0 3 0.0 11.9 32.3 47.6 0 0 0
4876 0 3 0.0 10.2 32.3 49.3 0 0 0
4910 0 3 0.0 8.5 35.699999999999996 47.6 0 0 0
4911 0 3 0.0 8.5 34.0 49.3 0 0 0
4913 0 3 0.0 10.2 34.0 47.6 0 0 0
4914 0 3 0.0 11.9 35.699999999999996 47.6 0 0 0
4915 0 3 0.0 11.9 34.0 49.3 0 0 0
4916 0 3 0.0 10.2 35.699999999999996 49.3 0 0 0
4951 0 3 0.0 8.5 37.4 49.3 0 0 0
4953 0 3 0.0 10.2 37.4 47.6 0 0 0
4955 0 3 0.0 11.9 37.4 49.3 0 0 0
3378 0 3 0.0 15.299999999999999 32.3 44.199999999999996 0 0 0
3380 0 3 0.0 13.6 32.3 45.9 0 0 0
3417 0 3 0.0 13.6 34.0 44.199999999999996 0 0 0
3418 0 3 0.0 15.299999999999999 35.699999999999996 44.199999999999996 0 0 0
3419 0 3 0.0 15.299999999999999 34.0 45.9 0 0 0
3420 0 3 0.0 13.6 35.699999999999996 45.9 0 0 0
3457 0 3 0.0 13.6 37.4 44.199999999999996 0 0 0
3459 0 3 0.0 15.299999999999999 37.4 45.9 0 0 0
4878 0 3 0.0 15.299999999999999 32.3 47.6 0 0 0
4880 0 3 0.0 13.6 32.3 49.3 0 0 0
4917 0 3 0.0 13.6 34.0 47.6 0 0 0
4918 0 3 0.0 15.299999999999999 35.699999999999996 47.6 0 0 0
4919 0 3 0.0 15.299999999999999 34.0 49.3 0 0 0
4920 0 3 0.0 13.6 35.699999999999996 49.3 0 0 0
4957 0 3 0.0 13.6 37.4 47.6 0 0 0
4959 0 3 0.0 15.299999999999999 37.4 49.3 0 0 0
1956 0 3 0.0 10.2 39.1 42.5 0 0 0
1960 0 3 0.0 13.6 39.1 42.5 0 0 0
3450 0 3 0.0 8.5 39.1 44.199999999999996 0 0 0
3454 0 3 0.0 11.9 39.1 44.199999999999996 0 0 0
3456 0 3 0.0 10.2 39.1 45.9 0 0 0
4950 0 3 0.0 8.5 39.1 47.6 0 0 0
4954 0 3 0.0 11.9 39.1 47.6 0 0 0
4956 0 3 0.0 10.2 39.1 49.3 0 0 0
3458 0 3 0.0 15.299999999999999 39.1 44.199999999999996 0 0 0
3460 0 3 0.0 13.6 39.1 45.9 0 0 0
4958 0 3 0.0 15.299999999999999 39.1 47.6 0 0 0
4960 0 3 0.0 13.6 39.1 49.3 0 0 0
1983 0 3 0.0 1.7 40.8 42.5 0 0 0
1984 0 3 0.0 0.0 42.5 42.5 0 0 0
1987 0 3 0.0 5.1 40.8 42.5 0 0 0
1988 0 3 0.0 3.4 42.5 42.5 0 0 0
1992 0 3 0.0 6.8 42.5 42.5 0 0 0
3481 0 3 0.0 0.0 40.8 44.199999999999996 0 0 0
3482 0 3 0.0 1.7 42.5 44.199999999999996 0 0 0
3483 0 3 0.0 1.7 40.8 45.9 0 0 0
3484 0 3 0.0 0.0 42.5 45.9 0 0 0
3485 0 3 0.0 3.4 40.8 44.199999999999996 0 0 0
3486 0 3 0.0 5.1 42.5 44.199999999999996 0 0 0
3487 0 3 0.0 5.1 40.8 45.9 0 0 0
3488 0 3 0.0 3.4 42.5 45.9 0 0 0
4981 0 3 0.0 0.0 40.8 47.6 0 0 0
4982 0 3 0.0 1.7 42.5 47.6 0 0 0
4983 0 3 0.0 1.7 40.8 49.3 0 0 0
4984 0 3 0.0 0.0 42.5 49.3 0 0 0
4985 0 3 0.0 3.4 40.8 47.6 0 0 0
4986 0 3 0.0 5.1 42.5 47.6 0 0 0
4987 0 3 0.0 5.1 40.8 49.3 0 0 0
4988 0 3 0.0 3.4 42.5 49.3 0 0 0
3489 0 3 0.0 6.8 40.8 44.199999999999996 0 0 0
3492 0 3 0.0 6.8 42.5 45.9 0 0 0
4989 0 3 0.0 6.8 40.8 47.6 0 0 0
4992 0 3 0.0 6.8 42.5 49.3 0 0 0
2023 0 3 0.0 1.7 44.199999999999996 42.5 0 0 0
2024 0 3 0.0 0.0 45.9 42.5 0 0 0
2027 0 3 0.0 5.1 44.199999999999996 42.5 0 0 0
2028 0 3 0.0 3.4 45.9 42.5 0 0 0
2032 0 3 0.0 6.8 45.9 42.5 0 0 0
3521 0 3 0.0 0.0 44.199999999999996 44.199999999999996 0 0 0
3522 0 3 0.0 1.7 45.9 44.199999999999996 0 0 0
3523 0 3 0.0 1.7 44.199999999999996 45.9 0 0 0
3524 0 3 0.0 0.0 45.9 45.9 0 0 0
3525 0 3 0.0 3.4 44.199999999999996 44.199999999999996 0 0 0
3526 0 3 0.0 5.1 45.9 44.199999999999996 0 0 0
3527 0 3 0.0 5.1 44.199999999999996 45.9 0 0 0
3528 0 3 0.0 3.4 45.9 45.9 0 0 0
5021 0 3 0.0 0.0 44.199999999999996 47.6 0 0 0
5022 0 3 0.0 1.7 45.9 47.6 0 0 0
5023 0 3 0.0 1.7 44.199999999999996 49.3 0 0 0
5024 0 3 0.0 0.0 45.9 49.3 0 0 0
5025 0 3 0.0 3.4 44.199999999999996 47.6 0 0 0
5026 0 3 0.0 5.1 45.9 47.6 0 0 0
5027 0 3 0.0 5.1 44.199999999999996 49.3 0 0 0
5028 0 3 0.0 3.4 45.9 49.3 0 0 0
3529 0 3 0.0 6.8 44.199999999999996 44.199999999999996 0 0 0
3532 0 3 0.0 6.8 45.9 45.9 0 0 0
5029 0 3 0.0 6.8 44.199999999999996 47.6 0 0 0
5032 0 3 0.0 6.8 45.9 49.3 0 0 0
1991 0 3 0.0 8.5 40.8 42.5 0 0 0
1995 0 3 0.0 11.9 40.8 42.5 0 0 0
1996 0 3 0.0 10.2 42.5 42.5 0 0 0
1999 0 3 0.0 15.299999999999999 40.8 42.5 0 0 0
2000 0 3 0.0 13.6 42.5 42.5 0 0 0
3490 0 3 0.0 8.5 42.5 44.199999999999996 0 0 0
3491 0 3 0.0 8.5 40.8 45.9 0 0 0
3493 0 3 0.0 10.2 40.8 44.199999999999996 0 0 0
3494 0 3 0.0 11.9 42.5 44.199999999999996 0 0 0
3495 0 3 0.0 11.9 40.8 45.9 0 0 0
3496 0 3 0.0 10.2 42.5 45.9 0 0 0
4990 0 3 0.0 8.5 42.5 47.6 0 0 0
4991 0 3 0.0 8.5 40.8 49.3 0 0 0
4993 0 3 0.0 10.2 40.8 47.6 0 0 0
4994 0 3 0.0 11.9 42.5 47.6 0 0 0
4995 0 3 0.0 11.9 40.8 49.3 0 0 0
4996 0 3 0.0 10.2 42.5 49.3 0 0 0
3497 0 3 0.0 13.6 40.8 44.199999999999996 0 0 0
3498 0 3 0.0 15.299999999999999 42.5 44.199999999999996 0 0 0
3499 0 3 0.0 15.299999999999999 40.8 45.9 0 0 0
3500 0 3 0.0 13.6 42.5 45.9 0 0 0
4997 0 3 0.0 13.6 40.8 47.6 0 0 0
4998 0 3 0.0 15.299999999999999 42.5 47.6 0 0 0
4999 0 3 0.0 15.299999999999999 40.8 49.3 0 0 0
5000 0 3 0.0 13.6 42.5 49.3 0 0 0
2031 0 3 0.0 8.5 44.199999999999996 42.5 0 0 0
2035 0 3 0.0 11.9 44.199999999999996 42.5 0 0 0
2036 0 3 0.0 10.2 45.9 42.5 0 0 0
2039 0 3 0.0 15.299999999999999 44.199999999999996 42.5 0 0 0
2040 0 3 0.0 13.6 45.9 42.5 0 0 0
3530 0 3 0.0 8.5 45.9 44.199999999999996 0 0 0
3531 0 3 0.0 8.5 44.199999999999996 45.9 0 0 0
3533 0 3 0.0 10.2 44.199999999999996 44.199999999999996 0 0 0
3534 0 3 0.0 11.9 45.9 44.199999999999996 0 0 0
3535 0 3 0.0 11.9 44.199999999999996 45.9 0 0 0
3536 0 3 0.0 10.2 45.9 45.9 0 0 0
5030 0 3 0.0 8.5 45.9 47.6 0 0 0
5031 0 3 0.0 8.5 44.199999999999996 49.3 0 0 0
5033 0 3 0.0 10.2 44.199999999999996 47.6 0 0 0
5034 0 3 0.0 11.9 45.9 47.6 0 0 0
5035 0 3 0.0 11.9 44.199999999999996 49.3 0 0 0
5036 0 3 0.0 10.2 45.9 49.3 0 0 0
3537 0 3 0.0 13.6 44.199999999999996 44.199999999999996 0 0 0
3538 0 3 0.0 15.299999999999999 45.9 44.199999999999996 0 0 0
3539 0 3 0.0 15.299999999999999 44.199999999999996 45.9 0 0 0
3540 0 3 0.0 13.6 45.9 45.9 0 0 0
5037 0 3 0.0 13.6 44.199999999999996 47.6 0 0 0
5038 0 3 0.0 15.299999999999999 45.9 47.6 0 0 0
5039 0 3 0.0 15.299999999999999 44.199999999999996 49.3 0 0 0
5040 0 3 0.0 13.6 45.9 49.3 0 0 0
2063 0 3 0.0 1.7 47.6 42.5 0 0 0
2064 0 3 0.0 0.0 49.3 42.5 0 0 0
2067 0 3 0.0 5.1 47.6 42.5 0 0 0
2068 0 3 0.0 3.4 49.3 42.5 0 0 0
2072 0 3 0.0 6.8 49.3 42.5 0 0 0
3561 0 3 0.0 0.0 47.6 44.199999999999996 0 0 0
3562 0 3 0.0 1.7 49.3 44.199999999999996 0 0 0
3563 0 3 0.0 1.7 47.6 45.9 0 0 0
3564 0 3 0.0 0.0 49.3 45.9 0 0 0
3565 0 3 0.0 3.4 47.6 44.199999999999996 0 0 0
3566 0 3 0.0 5.1 49.3 44.199999999999996 0 0 0
3567 0 3 0.0 5.1 47.6 45.9 0 0 0
3568 0 3 0.0 3.4 49.3 45.9 0 0 0
5061 0 3 0.0 0.0 47.6 47.6 0 0 0
5062 0 3 0.0 1.7 49.3 47.6 0 0 0
5063 0 3 0.0 1.7 47.6 49.3 0 0 0
5064 0 3 0.0 0.0 49.3 49.3 0 0 0
5065 0 3 0.0 3.4 47.6 47.6 0 0 0
5066 0 3 0.0 5.1 49.3 47.6 0 0 0
5067 0 3 0.0 5.1 47.6 49.3 0 0 0
5068 0 3 0.0 3.4 49.3 49.3 0 0 0
3569 0 3 0.0 6.8 47.6 44.199999999999996 0 0 0
3572 0 3 0.0 6.8 49.3 45.9 0 0 0
5069 0 3 0.0 6.8 47.6 47.6 0 0 0
5072 0 3 0.0 6.8 49.3 49.3 0 0 0
2103 0 3 0.0 1.7 51.0 42.5 0 0 0
2104 0 3 0.0 0.0 52.699999999999996 42.5 0 0 0
2107 0 3 0.0 5.1 51.0 42.5 0 0 0
2108 0 3 0.0 3.4 52.699999999999996 42.5 0 0 0
2143 0 3 0.0 1.7 54.4 42.5 0 0 0
2147 0 3 0.0 5.1 54.4 42.5 0 0 0
2112 0 3 0.0 6.8 52.699999999999996 42.5 0 0 0
3601 0 3 0.0 0.0 51.0 44.199999999999996 0 0 0
3602 0 3 0.0 1.7 52.699999999999996 44.199999999999996 0 0 0
3603 0 3 0.0 1.7 51.0 45.9 0 0 0
3604 0 3 0.0 0.0 52.699999999999996 45.9 0 0 0
3605 0 3 0.0 3.4 51.0 44.199999999999996 0 0 0
3606 0 3 0.0 5.1 52.699999999999996 44.199999999999996 0 0 0
3607 0 3 0.0 5.1 51.0 45.9 0 0 0
3608 0 3 0.0 3.4 52.699999999999996 45.9 0 0 0
3641 0 3 0.0 0.0 54.4 44.199999999999996 0 0 0
3643 0 3 0.0 1.7 54.4 45.9 0 0 0
3645 0 3 0.0 3.4 54.4 44.199999999999996 0 0 0
3647 0 3 0.0 5.1 54.4 45.9 0 0 0
5101 0 3 0.0 0.0 51.0 47.6 0 0 0
5102 0 3 0.0 1.7 52.699999999999996 47.6 0 0 0
5103 0 3 0.0 1.7 51.0 49.3 0 0 0
5104 0 3 0.0 0.0 52.699999999999996 49.3 0 0 0
5105 0 3 0.0 3.4 51.0 47.6 0 0 0
5106 0 3 0.0 5.1 52.699999999999996 47.6 0 0 0
5107 0 3 0.0 5.1 51.0 49.3 0 0 0
5108 0 3 0.0 3.4 52.699999999999996 49.3 0 0 0
5141 0 3 0.0 0.0 54.4 47.6 0 0 0
5143 0 3 0.0 1.7 54.4 49.3 0 0 0
5145 0 3 0.0 3.4 54.4 47.6 0 0 0
5147 0 3 0.0 5.1 54.4 49.3 0 0 0
3609 0 3 0.0 6.8 51.0 44.199999999999996 0 0 0
3612 0 3 0.0 6.8 52.699999999999996 45.9 0 0 0
3649 0 3 0.0 6.8 54.4 44.199999999999996 0 0 0
5109 0 3 0.0 6.8 51.0 47.6 0 0 0
5112 0 3 0.0 6.8 52.699999999999996 49.3 0 0 0
5149 0 3 0.0 6.8 54.4 47.6 0 0 0
2071 0 3 0.0 8.5 47.6 42.5 0 0 0
2075 0 3 0.0 11.9 47.6 42.5 0 0 0
2076 0 3 0.0 10.2 49.3 42.5 0 0 0
2079 0 3 0.0 15.299999999999999 47.6 42.5 0 0 0
2080 0 3 0.0 13.6 49.3 42.5 0 0 0
3570 0 3 0.0 8.5 49.3 44.199999999999996 0 0 0
3571 0 3 0.0 8.5 47.6 45.9 0 0 0
3573 0 3 0.0 10.2 47.6 44.199999999999996 0 0 0
3574 0 3 0.0 11.9 49.3 44.199999999999996 0 0 0
3575 0 3 0.0 11.9 47.6 45.9 0 0 0
3576 0 3 0.0 10.2 49.3 45.9 0 0 0
5070 0 3 0.0 8.5 49.3 47.6 0 0 0
5071 0 3 0.0 8.5 47.6 49.3 0 0 0
5073 0 3 0.0 10.2 47.6 47.6 0 0 0
5074 0 3 0.0 11.9 49.3 47.6 0 0 0
5075 0 3 0.0 11.9 47.6 49.3 0 0 0
5076 0 3 0.0 10.2 49.3 49.3 0 0 0
3577 0 3 0.0 13.6 47.6 44.199999999999996 0 0 0
3578 0 3 0.0 15.299999999999999 49.3 44.199999999999996 0 0 0
3579 0 3 0.0 15.299999999999999 47.6 45.9 0 0 0
3580 0 3 0.0 13.6 49.3 45.9 0 0 0
5077 0 3 0.0 13.6 47.6 47.6 0 0 0
5078 0 3 0.0 15.299999999999999 49.3 47.6 0 0 0
5079 0 3 0.0 15.299999999999999 47.6 49.3 0 0 0
5080 0 3 0.0 13.6 49.3 49.3 0 0 0
2111 0 3 0.0 8.5 51.0 42.5 0 0 0
2115 0 3 0.0 11.9 51.0 42.5 0 0 0
2116 0 3 0.0 10.2 52.699999999999996 42.5 0 0 0
2151 0 3 0.0 8.5 54.4 42.5 0 0 0
2155 0 3 0.0 11.9 54.4 42.5 0 0 0
2119 0 3 0.0 15.299999999999999 51.0 42.5 0 0 0
2120 0 3 0.0 13.6 52.699999999999996 42.5 0 0 0
2159 0 3 0.0 15.299999999999999 54.4 42.5 0 0 0
3610 0 3 0.0 8.5 52.699999999999996 44.199999999999996 0 0 0
3611 0 3 0.0 8.5 51.0 45.9 0 0 0
3613 0 3 0.0 10.2 51.0 44.199999999999996 0 0 0
3614 0 3 0.0 11.9 52.699999999999996 44.199999999999996 0 0 0
3615 0 3 0.0 11.9 51.0 45.9 0 0 0
3616 0 3 0.0 10.2 52.699999999999996 45.9 0 0 0
3651 0 3 0.0 8.5 54.4 45.9 0 0 0
3653 0 3 0.0 10.2 54.4 44.199999999999996 0 0 0
3655 0 3 0.0 11.9 54.4 45.9 0 0 0
5110 0 3 0.0 8.5 52.699999999999996 47.6 0 0 0
5111 0 3 0.0 8.5 51.0 49.3 0 0 0
5113 0 3 0.0 10.2 51.0 47.6 0 0 0
5114 0 3 0.0 11.9 52.699999999999996 47.6 0 0 0
5115 0 3 0.0 11.9 51.0 49.3 0 0 0
5116 0 3 0.0 10.2 52.699999999999996 49.3 0 0 0
5151 0 3 0.0 8.5 54.4 49.3 0 0 0
5153 0 3 0.0 10.2 54.4 47.6 0 0 0
5155 0 3 0.0 11.9 54.4 49.3 0 0 0
3617 0 3 0.0 13.6 51.0 44.199999999999996 0 0 0
3618 0 3 0.0 15.299999999999999 52.699999999999996 44.199999999999996 0 0 0
3619 0 3 0.0 15.299999999999999 51.0 45.9 0 0 0
3620 0 3 0.0 13.6 52.699999999999996 45.9 0 0 0
3657 0 3 0.0 13.6 54.4 44.199999999999996 0 0 0
3659 0 3 0.0 15.299999999999999 54.4 45.9 0 0 0
5117 0 3 0.0 13.6 51.0 47.6 0 0 0
5118 0 3 0.0 15.299999999999999 52.699999999999996 47.6 0 0 0
5119 0 3 0.0 15.299999999999999 51.0 49.3 0 0 0
5120 0 3 0.0 13.6 52.699999999999996 49.3 0 0 0
5157 0 3 0.0 13.6 54.4 47.6 0 0 0
5159 0 3 0.0 15.299999999999999 54.4 49.3 0 0 0
2144 0 3 0.0 0.0 56.1 42.5 0 0 0
2148 0 3 0.0 3.4 56.1 42.5 0 0 0
2152 0 3 0.0 6.8 56.1 42.5 0 0 0
3642 0 3 0.0 1.7 56.1 44.199999999999996 0 0 0
3644 0 3 0.0 0.0 56.1 45.9 0 0 0
3646 0 3 0.0 5.1 56.1 44.199999999999996 0 0 0
3648 0 3 0.0 3.4 56.1 45.9 0 0 0
5142 0 3 0.0 1.7 56.1 47.6 0 0 0
5144 0 3 0.0 0.0 56.1 49.3 0 0 0
5146 0 3 0.0 5.1 56.1 47.6 0 0 0
5148 0 3 0.0 3.4 56.1 49.3 0 0 0
3652 0 3 0.0 6.8 56.1 45.9 0 0 0
5152 0 3 0.0 6.8 56.1 49.3 0 0 0
2183 0 3 0.0 1.7 57.8 42.5 0 0 0
2184 0 3 0.0 0.0 59.5 42.5 0 0 0
2187 0 3 0.0 5.1 57.8 42.5 0 0 0
2188 0 3 0.0 3.4 59.5 42.5 0 0 0
2223 0 3 0.0 1.7 61.199999999999996 42.5 0 0 0
2224 0 3 0.0 0.0 62.9 42.5 0 0 0
2227 0 3 0.0 5.1 61.199999999999996 42.5 0 0 0
2228 0 3 0.0 3.4 62.9 42.5 0 0 0
2192 0 3 0.0 6.8 59.5 42.5 0 0 0
2232 0 3 0.0 6.8 62.9 42.5 0 0 0
3681 0 3 0.0 0.0 57.8 44.199999999999996 0 0 0
3682 0 3 0.0 1.7 59.5 44.199999999999996 0 0 0
3683 0 3 0.0 1.7 57.8 45.9 0 0 0
3684 0 3 0.0 0.0 59.5 45.9 0 0 0
3685 0 3 0.0 3.4 57.8 44.199999999999996 0 0 0
3686 0 3 0.0 5.1 59.5 44.199999999999996 0 0 0
3687 0 3 0.0 5.1 57.8 45.9 0 0 0
3688 0 3 0.0 3.4 59.5 45.9 0 0 0
3721 0 3 0.0 0.0 61.199999999999996 44.199999999999996 0 0 0
3722 0 3 0.0 1.7 62.9 44.199999999999996 0 0 0
3723 0 3 0.0 1.7 61.199999999999996 45.9 0 0 0
3724 0 3 0.0 0.0 62.9 45.9 0 0 0
3725 0 3 0.0 3.4 61.199999999999996 44.199999999999996 0 0 0
3726 0 3 0.0 5.1 62.9 44.199999999999996 0 0 0
3727 0 3 0.0 5.1 61.199999999999996 45.9 0 0 0
3728 0 3 0.0 3.4 62.9 45.9 0 0 0
5181 0 3 0.0 0.0 57.8 47.6 0 0 0
5182 0 3 0.0 1.7 59.5 47.6 0 0 0
5183 0 3 0.0 1.7 57.8 49.3 0 0 0
5184 0 3 0.0 0.0 59.5 49.3 0 0 0
5185 0 3 0.0 3.4 57.8 47.6 0 0 0
5186 0 3 0.0 5.1 59.5 47.6 0 0 0
5187 0 3 0.0 5.1 57.8 49.3 0 0 0
5188 0 3 0.0 3.4 59.5 49.3 0 0 0
5221 0 3 0.0 0.0 61.199999999999996 47.6 0 0 0
5222 0 3 0.0 1.7 62.9 47.6 0 0 0
5223 0 3 0.0 1.7 61.199999999999996 49.3 0 0 0
5224 0 3 0.0 0.0 62.9 49.3 0 0 0
5225 0 3 0.0 3.4 61.199999999999996 47.6 0 0 0
5226 0 3 0.0 5.1 62.9 47.6 0 0 0
5227 0 3 0.0 5.1 61.199999999999996 49.3 0 0 0
5228 0 3 0.0 3.4 62.9 49.3 0 0 0
3689 0 3 0.0 6.8 57.8 44.199999999999996 0 0 0
3692 0 3 0.0 6.8 59.5 45.9 0 0 0
3729 0 3 0.0 6.8 61.199999999999996 44.199999999999996 0 0 0
3732 0 3 0.0 6.8 62.9 45.9 0 0 0
5189 0 3 0.0 6.8 57.8 47.6 0 0 0
5192 0 3 0.0 6.8 59.5 49.3 0 0 0
5229 0 3 0.0 6.8 61.199999999999996 47.6 0 0 0
5232 0 3 0.0 6.8 62.9 49.3 0 0 0
5158 0 3 0.0 15.299999999999999 56.1 47.6 0 0 0
3660 0 3 0.0 13.6 56.1 45.9 0 0 0
5160 0 3 0.0 13.6 56.1 49.3 0 0 0
2191 0 3 0.0 8.5 57.8 42.5 0 0 0
2195 0 3 0.0 11.9 57.8 42.5 0 0 0
2196 0 3 0.0 10.2 59.5 42.5 0 0 0
2231 0 3 0.0 8.5 61.199999999999996 42.5 0 0 0
2235 0 3 0.0 11.9 61.199999999999996 42.5 0 0 0
2236 0 3 0.0 10.2 62.9 42.5 0 0 0
2199 0 3 0.0 15.299999999999999 57.8 42.5 0 0 0
2240 0 3 0.0 13.6 62.9 42.5 0 0 0
2200 0 3 0.0 13.6 59.5 42.5 0 0 0
2239 0 3 0.0 15.299999999999999 61.199999999999996 42.5 0 0 0
3690 0 3 0.0 8.5 59.5 44.199999999999996 0 0 0
3691 0 3 0.0 8.5 57.8 45.9 0 0 0
3694 0 3 0.0 11.9 59.5 44.199999999999996 0 0 0
3693 0 3 0.0 10.2 57.8 44.199999999999996 0 0 0
3695 0 3 0.0 11.9 57.8 45.9 0 0 0
3696 0 3 0.0 10.2 59.5 45.9 0 0 0
3730 0 3 0.0 8.5 62.9 44.199999999999996 0 0 0
3731 0 3 0.0 8.5 61.199999999999996 45.9 0 0 0
3733 0 3 0.0 10.2 61.199999999999996 44.199999999999996 0 0 0
3734 0 3 0.0 11.9 62.9 44.199999999999996 0 0 0
3735 0 3 0.0 11.9 61.199999999999996 45.9 0 0 0
3736 0 3 0.0 10.2 62.9 45.9 0 0 0
5191 0 3 0.0 8.5 57.8 49.3 0 0 0
5193 0 3 0.0 10.2 57.8 47.6 0 0 0
5190 0 3 0.0 8.5 59.5 47.6 0 0 0
5195 0 3 0.0 11.9 57.8 49.3 0 0 0
5194 0 3 0.0 11.9 59.5 47.6 0 0 0
5196 0 3 0.0 10.2 59.5 49.3 0 0 0
5231 0 3 0.0 8.5 61.199999999999996 49.3 0 0 0
5230 0 3 0.0 8.5 62.9 47.6 0 0 0
5233 0 3 0.0 10.2 61.199999999999996 47.6 0 0 0
5234 0 3 0.0 11.9 62.9 47.6 0 0 0
5235 0 3 0.0 11.9 61.199999999999996 49.3 0 0 0
5236 0 3 0.0 10.2 62.9 49.3 0 0 0
3698 0 3 0.0 15.299999999999999 59.5 44.199999999999996 0 0 0
3697 0 3 0.0 13.6 57.8 44.199999999999996 0 0 0
3699 0 3 0.0 15.299999999999999 57.8 45.9 0 0 0
3700 0 3 0.0 13.6 59.5 45.9 0 0 0
3737 0 3 0.0 13.6 61.199999999999996 44.199999999999996 0 0 0
3738 0 3 0.0 15.299999999999999 62.9 44.199999999999996 0 0 0
3739 0 3 0.0 15.299999999999999 61.199999999999996 45.9 0 0 0
3740 0 3 0.0 13.6 62.9 45.9 0 0 0
5197 0 3 0.0 13.6 57.8 47.6 0 0 0
5199 0 3 0.0 15.299999999999999 57.8 49.3 0 0 0
5198 0 3 0.0 15.299999999999999 59.5 47.6 0 0 0
5200 0 3 0.0 13.6 59.5 49.3 0 0 0
5238 0 3 0.0 15.299999999999999 62.9 47.6 0 0 0
5237 0 3 0.0 13.6 61.199999999999996 47.6 0 0 0
5239 0 3 0.0 15.299999999999999 61.199999999999996 49.3 0 0 0
5240 0 3 0.0 13.6 62.9 49.3 0 0 0
2156 0 3 0.0 10.2 56.1 42.5 0 0 0
2160 0 3 0.0 13.6 56.1 42.5 0 0 0
3650 0 3 0.0 8.5 56.1 44.199999999999996 0 0 0
3654 0 3 0.0 11.9 56.1 44.199999999999996 0 0 0
3656 0 3 0.0 10.2 56.1 45.9 0 0 0
5150 0 3 0.0 8.5 56.1 47.6 0 0 0
5154 0 3 0.0 11.9 56.1 47.6 0 0 0
5156 0 3 0.0 10.2 56.1 49.3 0 0 0
3658 0 3 0.0 15.299999999999999 56.1 44.199999999999996 0 0 0
6362 0 3 0.0 1.7 32.3 51.0 0 0 0
6364 0 3 0.0 0.0 32.3 52.699999999999996 0 0 0
6366 0 3 0.0 5.1 32.3 51.0 0 0 0
6368 0 3 0.0 3.4 32.3 52.699999999999996 0 0 0
6401 0 3 0.0 0.0 34.0 51.0 0 0 0
6402 0 3 0.0 1.7 35.699999999999996 51.0 0 0 0
6403 0 3 0.0 1.7 34.0 52.699999999999996 0 0 0
6404 0 3 0.0 0.0 35.699999999999996 52.699999999999996 0 0 0
6405 0 3 0.0 3.4 34.0 51.0 0 0 0
6406 0 3 0.0 5.1 35.699999999999996 51.0 0 0 0
6407 0 3 0.0 5.1 34.0 52.699999999999996 0 0 0
6408 0 3 0.0 3.4 35.699999999999996 52.699999999999996 0 0 0
6441 0 3 0.0 0.0 37.4 51.0 0 0 0
6443 0 3 0.0 1.7 37.4 52.699999999999996 0 0 0
6445 0 3 0.0 3.4 37.4 51.0 0 0 0
6447 0 3 0.0 5.1 37.4 52.699999999999996 0 0 0
7862 0 3 0.0 1.7 32.3 54.4 0 0 0
7864 0 3 0.0 0.0 32.3 56.1 0 0 0
7866 0 3 0.0 5.1 32.3 54.4 0 0 0
7868 0 3 0.0 3.4 32.3 56.1 0 0 0
7901 0 3 0.0 0.0 34.0 54.4 0 0 0
7902 0 3 0.0 1.7 35.699999999999996 54.4 0 0 0
7903 0 3 0.0 1.7 34.0 56.1 0 0 0
7904 0 3 0.0 0.0 35.699999999999996 56.1 0 0 0
7905 0 3 0.0 3.4 34.0 54.4 0 0 0
7906 0 3 0.0 5.1 35.699999999999996 54.4 0 0 0
7907 0 3 0.0 5.1 34.0 56.1 0 0 0
7908 0 3 0.0 3.4 35.699999999999996 56.1 0 0 0
7941 0 3 0.0 0.0 37.4 54.4 0 0 0
7943 0 3 0.0 1.7 37.4 56.1 0 0 0
7945 0 3 0.0 3.4 37.4 54.4 0 0 0
7947 0 3 0.0 5.1 37.4 56.1 0 0 0
6372 0 3 0.0 6.8 32.3 52.699999999999996 0 0 0
6409 0 3 0.0 6.8 34.0 51.0 0 0 0
6412 0 3 0.0 6.8 35.699999999999996 52.699999999999996 0 0 0
6449 0 3 0.0 6.8 37.4 51.0 0 0 0
7872 0 3 0.0 6.8 32.3 56.1 0 0 0
7909 0 3 0.0 6.8 34.0 54.4 0 0 0
7912 0 3 0.0 6.8 35.699999999999996 56.1 0 0 0
7949 0 3 0.0 6.8 37.4 54.4 0 0 0
9362 0 3 0.0 1.7 32.3 57.8 0 0 0
9366 0 3 0.0 5.1 32.3 57.8 0 0 0
9401 0 3 0.0 0.0 34.0 57.8 0 0 0
9402 0 3 0.0 1.7 35.699999999999996 57.8 0 0 0
9405 0 3 0.0 3.4 34.0 57.8 0 0 0
9406 0 3 0.0 5.1 35.699999999999996 57.8 0 0 0
9441 0 3 0.0 0.0 37.4 57.8 0 0 0
9445 0 3 0.0 3.4 37.4 57.8 0 0 0
9409 0 3 0.0 6.8 34.0 57.8 0 0 0
9449 0 3 0.0 6.8 37.4 57.8 0 0 0
6442 0 3 0.0 1.7 39.1 51.0 0 0 0
6444 0 3 0.0 0.0 39.1 52.699999999999996 0 0 0
6446 0 3 0.0 5.1 39.1 51.0 0 0 0
6448 0 3 0.0 3.4 39.1 52.699999999999996 0 0 0
7942 0 3 0.0 1.7 39.1 54.4 0 0 0
7944 0 3 0.0 0.0 39.1 56.1 0 0 0
7946 0 3 0.0 5.1 39.1 54.4 0 0 0
7948 0 3 0.0 3.4 39.1 56.1 0 0 0
6452 0 3 0.0 6.8 39.1 52.699999999999996 0 0 0
7952 0 3 0.0 6.8 39.1 56.1 0 0 0
9442 0 3 0.0 1.7 39.1 57.8 0 0 0
9446 0 3 0.0 5.1 39.1 57.8 0 0 0
6370 0 3 0.0 8.5 32.3 51.0 0 0 0
6374 0 3 0.0 11.9 32.3 51.0 0 0 0
6376 0 3 0.0 10.2 32.3 52.699999999999996 0 0 0
6410 0 3 0.0 8.5 35.699999999999996 51.0 0 0 0
6411 0 3 0.0 8.5 34.0 52.699999999999996 0 0 0
6413 0 3 0.0 10.2 34.0 51.0 0 0 0
6414 0 3 0.0 11.9 35.699999999999996 51.0 0 0 0
6415 0 3 0.0 11.9 34.0 52.699999999999996 0 0 0
6416 0 3 0.0 10.2 35.699999999999996 52.699999999999996 0 0 0
6451 0 3 0.0 8.5 37.4 52.699999999999996 0 0 0
6453 0 3 0.0 10.2 37.4 51.0 0 0 0
6455 0 3 0.0 11.9 37.4 52.699999999999996 0 0 0
7870 0 3 0.0 8.5 32.3 54.4 0 0 0
7874 0 3 0.0 11.9 32.3 54.4 0 0 0
7876 0 3 0.0 10.2 32.3 56.1 0 0 0
7910 0 3 0.0 8.5 35.699999999999996 54.4 0 0 0
7911 0 3 0.0 8.5 34.0 56.1 0 0 0
7913 0 3 0.0 10.2 34.0 54.4 0 0 0
7914 0 3 0.0 11.9 35.699999999999996 54.4 0 0 0
7915 0 3 0.0 11.9 34.0 56.1 0 0 0
7916 0 3 0.0 10.2 35.699999999999996 56.1 0 0 0
7951 0 3 0.0 8.5 37.4 56.1 0 0 0
7953 0 3 0.0 10.2 37.4 54.4 0 0 0
7955 0 3 0.0 11.9 37.4 56.1 0 0 0
6378 0 3 0.0 15.299999999999999 32.3 51.0 0 0 0
6380 0 3 0.0 13.6 32.3 52.699999999999996 0 0 0
6417 0 3 0.0 13.6 34.0 51.0 0 0 0
6418 0 3 0.0 15.299999999999999 35.699999999999996 51.0 0 0 0
6419 0 3 0.0 15.299999999999999 34.0 52.699999999999996 0 0 0
6420 0 3 0.0 13.6 35.699999999999996 52.699999999999996 0 0 0
6457 0 3 0.0 13.6 37.4 51.0 0 0 0
6459 0 3 0.0 15.299999999999999 37.4 52.699999999999996 0 0 0
7878 0 3 0.0 15.299999999999999 32.3 54.4 0 0 0
7880 0 3 0.0 13.6 32.3 56.1 0 0 0
7917 0 3 0.0 13.6 34.0 54.4 0 0 0
7918 0 3 0.0 15.299999999999999 35.699999999999996 54.4 0 0 0
7919 0 3 0.0 15.299999999999999 34.0 56.1 0 0 0
7920 0 3 0.0 13.6 35.699999999999996 56.1 0 0 0
7957 0 3 0.0 13.6 37.4 54.4 0 0 0
7959 0 3 0.0 15.299999999999999 37.4 56.1 0 0 0
9370 0 3 0.0 8.5 32.3 57.8 0 0 0
9374 0 3 0.0 11.9 32.3 57.8 0 0 0
9410 0 3 0.0 8.5 35.699999999999996 57.8 0 0 0
9413 0 3 0.0 10.2 34.0 57.8 0 0 0
9414 0 3 0.0 11.9 35.699999999999996 57.8 0 0 0
9453 0 3 0.0 10.2 37.4 57.8 0 0 0
9378 0 3 0.0 15.299999999999999 32.3 57.8 0 0 0
9417 0 3 0.0 13.6 34.0 57.8 0 0 0
9418 0 3 0.0 15.299999999999999 35.699999999999996 57.8 0 0 0
9457 0 3 0.0 13.6 37.4 57.8 0 0 0
6450 0 3 0.0 8.5 39.1 51.0 0 0 0
6454 0 3 0.0 11.9 39.1 51.0 0 0 0
6456 0 3 0.0 10.2 39.1 52.699999999999996 0 0 0
7950 0 3 0.0 8.5 39.1 54.4 0 0 0
7954 0 3 0.0 11.9 39.1 54.4 0 0 0
7956 0 3 0.0 10.2 39.1 56.1 0 0 0
6458 0 3 0.0 15.299999999999999 39.1 51.0 0 0 0
6460 0 3 0.0 13.6 39.1 52.699999999999996 0 0 0
7958 0 3 0.0 15.299999999999999 39.1 54.4 0 0 0
7960 0 3 0.0 13.6 39.1 56.1 0 0 0
9450 0 3 0.0 8.5 39.1 57.8 0 0 0
9454 0 3 0.0 11.9 39.1 57.8 0 0 0
9458 0 3 0.0 15.299999999999999 39.1 57.8 0 0 0
6481 0 3 0.0 0.0 40.8 51.0 0 0 0
6482 0 3 0.0 1.7 42.5 51.0 0 0 0
6483 0 3 0.0 1.7 40.8 52.699999999999996 0 0 0
6484 0 3 0.0 0.0 42.5 52.699999999999996 0 0 0
6485 0 3 0.0 3.4 40.8 51.0 0 0 0
6486 0 3 0.0 5.1 42.5 51.0 0 0 0
6487 0 3 0.0 5.1 40.8 52.699999999999996 0 0 0
6488 0 3 0.0 3.4 42.5 52.699999999999996 0 0 0
7981 0 3 0.0 0.0 40.8 54.4 0 0 0
7982 0 3 0.0 1.7 42.5 54.4 0 0 0
7983 0 3 0.0 1.7 40.8 56.1 0 0 0
7984 0 3 0.0 0.0 42.5 56.1 0 0 0
7985 0 3 0.0 3.4 40.8 54.4 0 0 0
7986 0 3 0.0 5.1 42.5 54.4 0 0 0
7987 0 3 0.0 5.1 40.8 56.1 0 0 0
7988 0 3 0.0 3.4 42.5 56.1 0 0 0
6489 0 3 0.0 6.8 40.8 51.0 0 0 0
6492 0 3 0.0 6.8 42.5 52.699999999999996 0 0 0
7989 0 3 0.0 6.8 40.8 54.4 0 0 0
7992 0 3 0.0 6.8 42.5 56.1 0 0 0
9481 0 3 0.0 0.0 40.8 57.8 0 0 0
9482 0 3 0.0 1.7 42.5 57.8 0 0 0
9485 0 3 0.0 3.4 40.8 57.8 0 0 0
9486 0 3 0.0 5.1 42.5 57.8 0 0 0
9489 0 3 0.0 6.8 40.8 57.8 0 0 0
6521 0 3 0.0 0.0 44.199999999999996 51.0 0 0 0
6522 0 3 0.0 1.7 45.9 51.0 0 0 0
6523 0 3 0.0 1.7 44.199999999999996 52.699999999999996 0 0 0
6524 0 3 0.0 0.0 45.9 52.699999999999996 0 0 0
6525 0 3 0.0 3.4 44.199999999999996 51.0 0 0 0
6526 0 3 0.0 5.1 45.9 51.0 0 0 0
6527 0 3 0.0 5.1 44.199999999999996 52.699999999999996 0 0 0
6528 0 3 0.0 3.4 45.9 52.699999999999996 0 0 0
8021 0 3 0.0 0.0 44.199999999999996 54.4 0 0 0
8022 0 3 0.0 1.7 45.9 54.4 0 0 0
8023 0 3 0.0 1.7 44.199999999999996 56.1 0 0 0
8024 0 3 0.0 0.0 45.9 56.1 0 0 0
8025 0 3 0.0 3.4 44.199999999999996 54.4 0 0 0
8026 0 3 0.0 5.1 45.9 54.4 0 0 0
8027 0 3 0.0 5.1 44.199999999999996 56.1 0 0 0
8028 0 3 0.0 3.4 45.9 56.1 0 0 0
6529 0 3 0.0 6.8 44.199999999999996 51.0 0 0 0
6532 0 3 0.0 6.8 45.9 52.699999999999996 0 0 0
8029 0 3 0.0 6.8 44.199999999999996 54.4 0 0 0
8032 0 3 0.0 6.8 45.9 56.1 0 0 0
9521 0 3 0.0 0.0 44.199999999999996 57.8 0 0 0
9522 0 3 0.0 1.7 45.9 57.8 0 0 0
9525 0 3 0.0 3.4 44.199999999999996 57.8 0 0 0
9526 0 3 0.0 5.1 45.9 57.8 0 0 0
9529 0 3 0.0 6.8 44.199999999999996 57.8 0 0 0
6490 0 3 0.0 8.5 42.5 51.0 0 0 0
6491 0 3 0.0 8.5 40.8 52.699999999999996 0 0 0
6493 0 3 0.0 10.2 40.8 51.0 0 0 0
6494 0 3 0.0 11.9 42.5 51.0 0 0 0
6495 0 3 0.0 11.9 40.8 52.699999999999996 0 0 0
6496 0 3 0.0 10.2 42.5 52.699999999999996 0 0 0
7990 0 3 0.0 8.5 42.5 54.4 0 0 0
7991 0 3 0.0 8.5 40.8 56.1 0 0 0
7993 0 3 0.0 10.2 40.8 54.4 0 0 0
7994 0 3 0.0 11.9 42.5 54.4 0 0 0
7995 0 3 0.0 11.9 40.8 56.1 0 0 0
7996 0 3 0.0 10.2 42.5 56.1 0 0 0
6497 0 3 0.0 13.6 40.8 51.0 0 0 0
6498 0 3 0.0 15.299999999999999 42.5 51.0 0 0 0
6499 0 3 0.0 15.299999999999999 40.8 52.699999999999996 0 0 0
6500 0 3 0.0 13.6 42.5 52.699999999999996 0 0 0
7997 0 3 0.0 13.6 40.8 54.4 0 0 0
7998 0 3 0.0 15.299999999999999 42.5 54.4 0 0 0
7999 0 3 0.0 15.299999999999999 40.8 56.1 0 0 0
8000 0 3 0.0 13.6 42.5 56.1 0 0 0
9490 0 3 0.0 8.5 42.5 57.8 0 0 0
9493 0 3 0.0 10.2 40.8 57.8 0 0 0
9494 0 3 0.0 11.9 42.5 57.8 0 0 0
9497 0 3 0.0 13.6 40.8 57.8 0 0 0
9498 0 3 0.0 15.299999999999999 42.5 57.8 0 0 0
6530 0 3 0.0 8.5 45.9 51.0 0 0 0
6531 0 3 0.0 8.5 44.199999999999996 52.699999999999996 0 0 0
6533 0 3 0.0 10.2 44.199999999999996 51.0 0 0 0
6534 0 3 0.0 11.9 45.9 51.0 0 0 0
6535 0 3 0.0 11.9 44.199999999999996 52.699999999999996 0 0 0
6536 0 3 0.0 10.2 45.9 52.699999999999996 0 0 0
8030 0 3 0.0 8.5 45.9 54.4 0 0 0
8031 0 3 0.0 8.5 44.199999999999996 56.1 0 0 0
8033 0 3 0.0 10.2 44.199999999999996 54.4 0 0 0
8034 0 3 0.0 11.9 45.9 54.4 0 0 0
8035 0 3 0.0 11.9 44.199999999999996 56.1 0 0 0
8036 0 3 0.0 10.2 45.9 56.1 0 0 0
6537 0 3 0.0 13.6 44.199999999999996 51.0 0 0 0
6538 0 3 0.0 15.299999999999999 45.9 51.0 0 0 0
6539 0 3 0.0 15.299999999999999 44.199999999999996 52.699999999999996 0 0 0
6540 0 3 0.0 13.6 45.9 52.699999999999996 0 0 0
8037 0 3 0.0 13.6 44.199999999999996 54.4 0 0 0
8038 0 3 0.0 15.299999999999999 45.9 54.4 0 0 0
8039 0 3 0.0 15.299999999999999 44.199999999999996 56.1 0 0 0
8040 0 3 0.0 13.6 45.9 56.1 0 0 0
9530 0 3 0.0 8.5 45.9 57.8 0 0 0
9533 0 3 0.0 10.2 44.199999999999996 57.8 0 0 0
9534 0 3 0.0 11.9 45.9 57.8 0 0 0
9537 0 3 0.0 13.6 44.199999999999996 57.8 0 0 0
9538 0 3 0.0 15.299999999999999 45.9 57.8 0 0 0
6561 0 3 0.0 0.0 47.6 51.0 0 0 0
6562 0 3 0.0 1.7 49.3 51.0 0 0 0
6563 0 3 0.0 1.7 47.6 52.699999999999996 0 0 0
6564 0 3 0.0 0.0 49.3 52.699999999999996 0 0 0
6565 0 3 0.0 3.4 47.6 51.0 0 0 0
6566 0 3 0.0 5.1 49.3 51.0 0 0 0
6567 0 3 0.0 5.1 47.6 52.699999999999996 0 0 0
6568 0 3 0.0 3.4 49.3 52.699999999999996 0 0 0
8061 0 3 0.0 0.0 47.6 54.4 0 0 0
8062 0 3 0.0 1.7 49.3 54.4 0 0 0
8063 0 3 0.0 1.7 47.6 56.1 0 0 0
8064 0 3 0.0 0.0 49.3 56.1 0 0 0
8065 0 3 0.0 3.4 47.6 54.4 0 0 0
8066 0 3 0.0 5.1 49.3 54.4 0 0 0
8067 0 3 0.0 5.1 47.6 56.1 0 0 0
8068 0 3 0.0 3.4 49.3 56.1 0 0 0
6569 0 3 0.0 6.8 47.6 51.0 0 0 0
6572 0 3 0.0 6.8 49.3 52.699999999999996 0 0 0
8069 0 3 0.0 6.8 47.6 54.4 0 0 0
8072 0 3 0.0 6.8 49.3 56.1 0 0 0
9561 0 3 0.0 0.0 47.6 57.8 0 0 0
9562 0 3 0.0 1.7 49.3 57.8 0 0 0
9565 0 3 0.0 3.4 47.6 57.8 0 0 0
9566 0 3 0.0 5.1 49.3 57.8 0 0 0
9569 0 3 0.0 6.8 47.6 57.8 0 0 0
6601 0 3 0.0 0.0 51.0 51.0 0 0 0
6602 0 3 0.0 1.7 52.699999999999996 51.0 0 0 0
6603 0 3 0.0 1.7 51.0 52.699999999999996 0 0 0
6604 0 3 0.0 0.0 52.699999999999996 52.699999999999996 0 0 0
6605 0 3 0.0 3.4 51.0 51.0 0 0 0
6606 0 3 0.0 5.1 52.699999999999996 51.0 0 0 0
6607 0 3 0.0 5.1 51.0 52.699999999999996 0 0 0
6608 0 3 0.0 3.4 52.699999999999996 52.699999999999996 0 0 0
6641 0 3 0.0 0.0 54.4 51.0 0 0 0
6643 0 3 0.0 1.7 54.4 52.699999999999996 0 0 0
6645 0 3 0.0 3.4 54.4 51.0 0 0 0
6647 0 3 0.0 5.1 54.4 52.699999999999996 0 0 0
8101 0 3 0.0 0.0 51.0 54.4 0 0 0
8102 0 3 0.0 1.7 52.699999999999996 54.4 0 0 0
8103 0 3 0.0 1.7 51.0 56.1 0 0 0
8104 0 3 0.0 0.0 52.699999999999996 56.1 0 0 0
8105 0 3 0.0 3.4 51.0 54.4 0 0 0
8106 0 3 0.0 5.1 52.699999999999996 54.4 0 0 0
8107 0 3 0.0 5.1 51.0 56.1 0 0 0
8108 0 3 0.0 3.4 52.699999999999996 56.1 0 0 0
8141 0 3 0.0 0.0 54.4 54.4 0 0 0
8143 0 3 0.0 1.7 54.4 56.1 0 0 0
8145 0 3 0.0 3.4 54.4 54.4 0 0 0
8147 0 3 0.0 5.1 54.4 56.1 0 0 0
6609 0 3 0.0 6.8 51.0 51.0 0 0 0
6612 0 3 0.0 6.8 52.699999999999996 52.699999999999996 0 0 0
6649 0 3 0.0 6.8 54.4 51.0 0 0 0
8109 0 3 0.0 6.8 51.0 54.4 0 0 0
8112 0 3 0.0 6.8 52.699999999999996 56.1 0 0 0
8149 0 3 0.0 6.8 54.4 54.4 0 0 0
9601 0 3 0.0 0.0 51.0 57.8 0 0 0
9602 0 3 0.0 1.7 52.699999999999996 57.8 0 0 0
9605 0 3 0.0 3.4 51.0 57.8 0 0 0
9606 0 3 0.0 5.1 52.699999999999996 57.8 0 0 0
9641 0 3 0.0 0.0 54.4 57.8 0 0 0
9645 0 3 0.0 3.4 54.4 57.8 0 0 0
9609 0 3 0.0 6.8 51.0 57.8 0 0 0
9649 0 3 0.0 6.8 54.4 57.8 0 0 0
6570 0 3 0.0 8.5 49.3 51.0 0 0 0
6571 0 3 0.0 8.5 47.6 52.699999999999996 0 0 0
6573 0 3 0.0 10.2 47.6 51.0 0 0 0
6574 0 3 0.0 11.9 49.3 51.0 0 0 0
6575 0 3 0.0 11.9 47.6 52.699999999999996 0 0 0
6576 0 3 0.0 10.2 49.3 52.699999999999996 0 0 0
8070 0 3 0.0 8.5 49.3 54.4 0 0 0
8071 0 3 0.0 8.5 47.6 56.1 0 0 0
8073 0 3 0.0 10.2 47.6 54.4 0 0 0
8074 0 3 0.0 11.9 49.3 54.4 0 0 0
8075 0 3 0.0 11.9 47.6 56.1 0 0 0
8076 0 3 0.0 10.2 49.3 56.1 0 0 0
6577 0 3 0.0 13.6 47.6 51.0 0 0 0
6578 0 3 0.0 15.299999999999999 49.3 51.0 0 0 0
6579 0 3 0.0 15.299999999999999 47.6 52.699999999999996 0 0 0
6580 0 3 0.0 13.6 49.3 52.699999999999996 0 0 0
8077 0 3 0.0 13.6 47.6 54.4 0 0 0
8078 0 3 0.0 15.299999999999999 49.3 54.4 0 0 0
8079 0 3 0.0 15.299999999999999 47.6 56.1 0 0 0
8080 0 3 0.0 13.6 49.3 56.1 0 0 0
9570 0 3 0.0 8.5 49.3 57.8 0 0 0
9573 0 3 0.0 10.2 47.6 57.8 0 0 0
9574 0 3 0.0 11.9 49.3 57.8 0 0 0
9577 0 3 0.0 13.6 47.6 57.8 0 0 0
9578 0 3 0.0 15.299999999999999 49.3 57.8 0 0 0
6610 0 3 0.0 8.5 52.699999999999996 51.0 0 0 0
6611 0 3 0.0 8.5 51.0 52.699999999999996 0 0 0
6613 0 3 0.0 10.2 51.0 51.0 0 0 0
6614 0 3 0.0 11.9 52.699999999999996 51.0 0 0 0
6615 0 3 0.0 11.9 51.0 52.699999999999996 0 0 0
6616 0 3 0.0 10.2 52.699999999999996 52.699999999999996 0 0 0
6651 0 3 0.0 8.5 54.4 52.699999999999996 0 0 0
6653 0 3 0.0 10.2 54.4 51.0 0 0 0
6655 0 3 0.0 11.9 54.4 52.699999999999996 0 0 0
8110 0 3 0.0 8.5 52.699999999999996 54.4 0 0 0
8111 0 3 0.0 8.5 51.0 56.1 0 0 0
8113 0 3 0.0 10.2 51.0 54.4 0 0 0
8114 0 3 0.0 11.9 52.699999999999996 54.4 0 0 0
8115 0 3 0.0 11.9 51.0 56.1 0 0 0
8116 0 3 0.0 10.2 52.699999999999996 56.1 0 0 0
8151 0 3 0.0 8.5 54.4 56.1 0 0 0
8153 0 3 0.0 10.2 54.4 54.4 0 0 0
8155 0 3 0.0 11.9 54.4 56.1 0 0 0
6617 0 3 0.0 13.6 51.0 51.0 0 0 0
6618 0 3 0.0 15.299999999999999 52.699999999999996 51.0 0 0 0
6619 0 3 0.0 15.299999999999999 51.0 52.699999999999996 0 0 0
6620 0 3 0.0 13.6 52.699999999999996 52.699999999999996 0 0 0
6657 0 3 0.0 13.6 54.4 51.0 0 0 0
6659 0 3 0.0 15.299999999999999 54.4 52.699999999999996 0 0 0
8117 0 3 0.0 13.6 51.0 54.4 0 0 0
8118 0 3 0.0 15.299999999999999 52.699999999999996 54.4 0 0 0
8119 0 3 0.0 15.299999999999999 51.0 56.1 0 0 0
8120 0 3 0.0 13.6 52.699999999999996 56.1 0 0 0
8157 0 3 0.0 13.6 54.4 54.4 0 0 0
8159 0 3 0.0 15.299999999999999 54.4 56.1 0 0 0
9610 0 3 0.0 8.5 52.699999999999996 57.8 0 0 0
9613 0 3 0.0 10.2 51.0 57.8 0 0 0
9614 0 3 0.0 11.9 52.699999999999996 57.8 0 0 0
9653 0 3 0.0 10.2 54.4 57.8 0 0 0
9617 0 3 0.0 13.6 51.0 57.8 0 0 0
9618 0 3 0.0 15.299999999999999 52.699999999999996 57.8 0 0 0
9657 0 3 0.0 13.6 54.4 57.8 0 0 0
6642 0 3 0.0 1.7 56.1 51.0 0 0 0
6644 0 3 0.0 0.0 56.1 52.699999999999996 0 0 0
6646 0 3 0.0 5.1 56.1 51.0 0 0 0
6648 0 3 0.0 3.4 56.1 52.699999999999996 0 0 0
8142 0 3 0.0 1.7 56.1 54.4 0 0 0
8144 0 3 0.0 0.0 56.1 56.1 0 0 0
8146 0 3 0.0 5.1 56.1 54.4 0 0 0
8148 0 3 0.0 3.4 56.1 56.1 0 0 0
6652 0 3 0.0 6.8 56.1 52.699999999999996 0 0 0
8152 0 3 0.0 6.8 56.1 56.1 0 0 0
9642 0 3 0.0 1.7 56.1 57.8 0 0 0
9646 0 3 0.0 5.1 56.1 57.8 0 0 0
6681 0 3 0.0 0.0 57.8 51.0 0 0 0
6682 0 3 0.0 1.7 59.5 51.0 0 0 0
6683 0 3 0.0 1.7 57.8 52.699999999999996 0 0 0
6684 0 3 0.0 0.0 59.5 52.699999999999996 0 0 0
6685 0 3 0.0 3.4 57.8 51.0 0 0 0
6686 0 3 0.0 5.1 59.5 51.0 0 0 0
6687 0 3 0.0 5.1 57.8 52.699999999999996 0 0 0
6688 0 3 0.0 3.4 59.5 52.699999999999996 0 0 0
6721 0 3 0.0 0.0 61.199999999999996 51.0 0 0 0
6722 0 3 0.0 1.7 62.9 51.0 0 0 0
6723 0 3 0.0 1.7 61.199999999999996 52.699999999999996 0 0 0
6724 0 3 0.0 0.0 62.9 52.699999999999996 0 0 0
6725 0 3 0.0 3.4 61.199999999999996 51.0 0 0 0
6726 0 3 0.0 5.1 62.9 51.0 0 0 0
6727 0 3 0.0 5.1 61.199999999999996 52.699999999999996 0 0 0
6728 0 3 0.0 3.4 62.9 52.699999999999996 0 0 0
8181 0 3 0.0 0.0 57.8 54.4 0 0 0
8182 0 3 0.0 1.7 59.5 54.4 0 0 0
8183 0 3 0.0 1.7 57.8 56.1 0 0 0
8184 0 3 0.0 0.0 59.5 56.1 0 0 0
8185 0 3 0.0 3.4 57.8 54.4 0 0 0
8186 0 3 0.0 5.1 59.5 54.4 0 0 0
8187 0 3 0.0 5.1 57.8 56.1 0 0 0
8188 0 3 0.0 3.4 59.5 56.1 0 0 0
8221 0 3 0.0 0.0 61.199999999999996 54.4 0 0 0
8222 0 3 0.0 1.7 62.9 54.4 0 0 0
8223 0 3 0.0 1.7 61.199999999999996 56.1 0 0 0
8224 0 3 0.0 0.0 62.9 56.1 0 0 0
8225 0 3 0.0 3.4 61.199999999999996 54.4 0 0 0
8226 0 3 0.0 5.1 62.9 54.4 0 0 0
8227 0 3 0.0 5.1 61.199999999999996 56.1 0 0 0
8228 0 3 0.0 3.4 62.9 56.1 0 0 0
6689 0 3 0.0 6.8 57.8 51.0 0 0 0
6692 0 3 0.0 6.8 59.5 52.699999999999996 0 0 0
6729 0 3 0.0 6.8 61.199999999999996 51.0 0 0 0
6732 0 3 0.0 6.8 62.9 52.699999999999996 0 0 0
8189 0 3 0.0 6.8 57.8 54.4 0 0 0
8192 0 3 0.0 6.8 59.5 56.1 0 0 0
8229 0 3 0.0 6.8 61.199999999999996 54.4 0 0 0
8232 0 3 0.0 6.8 62.9 56.1 0 0 0
9681 0 3 0.0 0.0 57.8 57.8 0 0 0
9682 0 3 0.0 1.7 59.5 57.8 0 0 0
9685 0 3 0.0 3.4 57.8 57.8 0 0 0
9686 0 3 0.0 5.1 59.5 57.8 0 0 0
9721 0 3 0.0 0.0 61.199999999999996 57.8 0 0 0
9722 0 3 0.0 1.7 62.9 57.8 0 0 0
9725 0 3 0.0 3.4 61.199999999999996 57.8 0 0 0
9726 0 3 0.0 5.1 62.9 57.8 0 0 0
9689 0 3 0.0 6.8 57.8 57.8 0 0 0
9729 0 3 0.0 6.8 61.199999999999996 57.8 0 0 0
6650 0 3 0.0 8.5 56.1 51.0 0 0 0
6654 0 3 0.0 11.9 56.1 51.0 0 0 0
6656 0 3 0.0 10.2 56.1 52.699999999999996 0 0 0
8150 0 3 0.0 8.5 56.1 54.4 0 0 0
8154 0 3 0.0 11.9 56.1 54.4 0 0 0
8156 0 3 0.0 10.2 56.1 56.1 0 0 0
6658 0 3 0.0 15.299999999999999 56.1 51.0 0 0 0
6660 0 3 0.0 13.6 56.1 52.699999999999996 0 0 0
8158 0 3 0.0 15.299999999999999 56.1 54.4 0 0 0
8160 0 3 0.0 13.6 56.1 56.1 0 0 0
9650 0 3 0.0 8.5 56.1 57.8 0 0 0
9654 0 3 0.0 11.9 56.1 57.8 0 0 0
9658 0 3 0.0 15.299999999999999 56.1 57.8 0 0 0
6690 0 3 0.0 8.5 59.5 51.0 0 0 0
6691 0 3 0.0 8.5 57.8 52.699999999999996 0 0 0
6693 0 3 0.0 10.2 57.8 51.0 0 0 0
6694 0 3 0.0 11.9 59.5 51.0 0 0 0
6695 0 3 0.0 11.9 57.8 52.699999999999996 0 0 0
6696 0 3 0.0 10.2 59.5 52.699999999999996 0 0 0
6730 0 3 0.0 8.5 62.9 51.0 0 0 0
6731 0 3 0.0 8.5 61.199999999999996 52.699999999999996 0 0 0
6733 0 3 0.0 10.2 61.199999999999996 51.0 0 0 0
6734 0 3 0.0 11.9 62.9 51.0 0 0 0
6735 0 3 0.0 11.9 61.199999999999996 52.699999999999996 0 0 0
6736 0 3 0.0 10.2 62.9 52.699999999999996 0 0 0
8190 0 3 0.0 8.5 59.5 54.4 0 0 0
8191 0 3 0.0 8.5 57.8 56.1 0 0 0
8193 0 3 0.0 10.2 57.8 54.4 0 0 0
8194 0 3 0.0 11.9 59.5 54.4 0 0 0
8195 0 3 0.0 11.9 57.8 56.1 0 0 0
8196 0 3 0.0 10.2 59.5 56.1 0 0 0
8230 0 3 0.0 8.5 62.9 54.4 0 0 0
8231 0 3 0.0 8.5 61.199999999999996 56.1 0 0 0
8233 0 3 0.0 10.2 61.199999999999996 54.4 0 0 0
8234 0 3 0.0 11.9 62.9 54.4 0 0 0
8235 0 3 0.0 11.9 61.199999999999996 56.1 0 0 0
8236 0 3 0.0 10.2 62.9 56.1 0 0 0
6697 0 3 0.0 13.6 57.8 51.0 0 0 0
6698 0 3 0.0 15.299999999999999 59.5 51.0 0 0 0
6699 0 3 0.0 15.299999999999999 57.8 52.699999999999996 0 0 0
6700 0 3 0.0 13.6 59.5 52.699999999999996 0 0 0
6737 0 3 0.0 13.6 61.199999999999996 51.0 0 0 0
6738 0 3 0.0 15.299999999999999 62.9 51.0 0 0 0
6739 0 3 0.0 15.299999999999999 61.199999999999996 52.699999999999996 0 0 0
6740 0 3 0.0 13.6 62.9 52.699999999999996 0 0 0
8197 0 3 0.0 13.6 57.8 54.4 0 0 0
8198 0 3 0.0 15.299999999999999 59.5 54.4 0 0 0
8199 0 3 0.0 15.299999999999999 57.8 56.1 0 0 0
8200 0 3 0.0 13.6 59.5 56.1 0 0 0
8237 0 3 0.0 13.6 61.199999999999996 54.4 0 0 0
8238 0 3 0.0 15.299999999999999 62.9 54.4 0 0 0
8239 0 3 0.0 15.299999999999999 61.199999999999996 56.1 0 0 0
8240 0 3 0.0 13.6 62.9 56.1 0 0 0
9690 0 3 0.0 8.5 59.5 57.8 0 0 0
9693 0 3 0.0 10.2 57.8 57.8 0 0 0
9694 0 3 0.0 11.9 59.5 57.8 0 0 0
9730 0 3 0.0 8.5 62.9 57.8 0 0 0
9733 0 3 0.0 10.2 61.199999999999996 57.8 0 0 0
9734 0 3 0.0 11.9 62.9 57.8 0 0 0
9697 0 3 0.0 13.6 57.8 57.8 0 0 0
9698 0 3 0.0 15.299999999999999 59.5 57.8 0 0 0
9737 0 3 0.0 13.6 61.199999999999996 57.8 0 0 0
9738 0 3 0.0 15.299999999999999 62.9 57.8 0 0 0
9364 0 3 0.0 0.0 32.3 59.5 0 0 0
9368 0 3 0.0 3.4 32.3 59.5 0 0 0
9403 0 3 0.0 1.7 34.0 59.5 0 0 0
9404 0 3 0.0 0.0 35.699999999999996 59.5 0 0 0
9407 0 3 0.0 5.1 34.0 59.5 0 0 0
9408 0 3 0.0 3.4 35.699999999999996 59.5 0 0 0
9443 0 3 0.0 1.7 37.4 59.5 0 0 0
9447 0 3 0.0 5.1 37.4 59.5 0 0 0
10682 0 3 0.0 1.7 32.3 61.199999999999996 0 0 0
10684 0 3 0.0 5.1 32.3 61.199999999999996 0 0 0
10701 0 3 0.0 0.0 34.0 61.199999999999996 0 0 0
10702 0 3 0.0 1.7 35.699999999999996 61.199999999999996 0 0 0
10703 0 3 0.0 3.4 34.0 61.199999999999996 0 0 0
10704 0 3 0.0 5.1 35.699999999999996 61.199999999999996 0 0 0
10721 0 3 0.0 0.0 37.4 61.199999999999996 0 0 0
10723 0 3 0.0 3.4 37.4 61.199999999999996 0 0 0
9372 0 3 0.0 6.8 32.3 59.5 0 0 0
9412 0 3 0.0 6.8 35.699999999999996 59.5 0 0 0
10705 0 3 0.0 6.8 34.0 61.199999999999996 0 0 0
10725 0 3 0.0 6.8 37.4 61.199999999999996 0 0 0
9444 0 3 0.0 0.0 39.1 59.5 0 0 0
9448 0 3 0.0 3.4 39.1 59.5 0 0 0
10722 0 3 0.0 1.7 39.1 61.199999999999996 0 0 0
10724 0 3 0.0 5.1 39.1 61.199999999999996 0 0 0
9452 0 3 0.0 6.8 39.1 59.5 0 0 0
14620 1124 2 -1.1128 4.362048375236394 36.445063238226695 66.02823064651506 0 0 0
18024 2258 1 0.5564 5.9817318538997055 36.407814878282814 65.89776020675664 0 0 0
20052 2934 1 0.5564 4.21342511530285 38.30575785277918 63.31448388640541 0 0 0
18022 2258 2 -1.1128 6.966564884982437 36.57278586367329 65.95150558987999 0 0 0
14622 1124 1 0.5564 3.9178539376970627 37.049513044566105 65.36691805396613 0 0 0
14348 1033 1 0.5564 7.188736252331106 37.791065186991254 64.58461554941776 0 0 0
15782 1511 1 0.5564 3.1329133882707323 32.48322385554343 64.78566624969243 0 0 0
15781 1511 2 -1.1128 2.612175447388431 31.947030176520812 64.1213407581217 0 0 0
19739 2830 1 0.5564 0.6374467842796296 33.267425769229675 65.36756809735004 0 0 0
14347 1033 2 -1.1128 7.4131824734806875 38.54157133542393 63.963033336645026 0 0 0
20050 2934 2 -1.1128 3.943672617755466 38.33257248890512 64.27704015424005 0 0 0
20051 2934 1 0.5564 4.653726421197371 38.79337595541657 64.80947213892365 0 0 0
15783 1511 1 0.5564 1.753590727672417 32.41596192274177 63.91413235426824 0 0 0
16026 1592 1 0.5564 3.9221757730680684 34.802462316088004 65.95312128256795 0 0 0
16024 1592 2 -1.1128 3.6319663344855546 33.8455950997959 65.9667533901553 0 0 0
17924 2225 1 0.5564 8.128390846085214 35.28841451747519 65.27203828011965 0 0 0
19738 2830 2 -1.1128 0.23096203726869946 33.20917568658708 64.45576924712793 0 0 0
17957 2236 1 0.5564 0.5498639533333534 38.50952188676316 64.72357470883591 0 0 0
17956 2236 2 -1.1128 0.07703857699035149 37.63387230154638 64.82193138461764 0 0 0
14349 1033 1 0.5564 8.396260192916941 38.72124987743625 63.99872401939886 0 0 0
17958 2236 1 0.5564 0.2322761044700552 37.27268160505128 65.74141094192433 0 0 0
12160 304 2 -1.1128 8.021294436464384 31.817962272303166 65.56120985348404 0 0 0
12162 304 1 0.5564 8.151751765415245 32.72347003456528 65.15743192551216 0 0 0
12626 459 1 0.5564 6.569685396680381 39.1584919619504 65.18043930067563 0 0 0
12627 459 1 0.5564 5.99774929561976 39.20428256230287 66.70930591051597 0 0 0
16025 1592 1 0.5564 4.137114462345331 33.35415707637505 66.67620025278302 0 0 0
14284 1012 2 -1.1128 1.27935406906409 33.7857179143396 66.78862056696536 0 0 0
14286 1012 1 0.5564 2.197377206218546 33.5450681274271 66.47346779075681 0 0 0
17923 2225 2 -1.1128 8.548140372735622 34.47511573576697 64.8691034448242 0 0 0
17925 2225 1 0.5564 9.498704479879786 34.67402266263904 64.63064092484615 0 0 0
13534 762 2 -1.1128 13.681585091017308 35.23406622019281 64.89566807576037 0 0 0
13536 762 1 0.5564 12.735102722624289 34.94113544620528 65.03117715127941 0 0 0
9376 0 3 0.0 10.2 32.3 59.5 0 0 0
9411 0 3 0.0 8.5 34.0 59.5 0 0 0
9415 0 3 0.0 11.9 34.0 59.5 0 0 0
9416 0 3 0.0 10.2 35.699999999999996 59.5 0 0 0
9451 0 3 0.0 8.5 37.4 59.5 0 0 0
9455 0 3 0.0 11.9 37.4 59.5 0 0 0
10686 0 3 0.0 8.5 32.3 61.199999999999996 0 0 0
10688 0 3 0.0 11.9 32.3 61.199999999999996 0 0 0
10706 0 3 0.0 8.5 35.699999999999996 61.199999999999996 0 0 0
10707 0 4 0.0 10.2 34.0 61.199999999999996 0 0 0
10708 0 3 0.0 11.9 35.699999999999996 61.199999999999996 0 0 0
10727 0 3 0.0 10.2 37.4 61.199999999999996 0 0 0
9380 0 3 0.0 13.6 32.3 59.5 0 0 0
9419 0 3 0.0 15.299999999999999 34.0 59.5 0 0 0
9420 0 3 0.0 13.6 35.699999999999996 59.5 0 0 0
9459 0 3 0.0 15.299999999999999 37.4 59.5 0 0 0
10690 0 3 0.0 15.299999999999999 32.3 61.199999999999996 0 0 0
10709 0 3 0.0 13.6 34.0 61.199999999999996 0 0 0
10710 0 3 0.0 15.299999999999999 35.699999999999996 61.199999999999996 0 0 0
10729 0 3 0.0 13.6 37.4 61.199999999999996 0 0 0
9456 0 3 0.0 10.2 39.1 59.5 0 0 0
10726 0 3 0.0 8.5 39.1 61.199999999999996 0 0 0
10728 0 3 0.0 11.9 39.1 61.199999999999996 0 0 0
9460 0 3 0.0 13.6 39.1 59.5 0 0 0
10730 0 3 0.0 15.299999999999999 39.1 61.199999999999996 0 0 0
16696 1816 2 -1.1128 14.737120199980403 37.76549505824174 65.60317054421098 0 0 0
20055 2935 1 0.5564 10.35720568359234 38.076885530705596 66.13089277728076 0 0 0
13535 762 1 0.5564 14.218714817077311 34.47055770594369 64.53713431337908 0 0 0
16698 1816 1 0.5564 14.277586854104058 36.90565944977194 65.38065795204916 0 0 0
12274 342 2 -1.1128 11.042732713552772 34.84031536193482 65.72492732046251 0 0 0
17593 2115 2 -1.1128 15.058918597462533 32.93729709281103 64.57586279851243 0 0 0
12275 342 1 0.5564 10.913598960325004 35.79304564404987 65.99993556615497 0 0 0
17595 2115 1 0.5564 14.217257401815637 32.431433689133634 64.76483306157391 0 0 0
16697 1816 1 0.5564 14.39888598025807 38.106975942095204 66.48009043972326 0 0 0
17594 2115 1 0.5564 15.698323097328279 32.347905912906064 64.08212181868802 0 0 0
16164 1638 1 0.5564 13.995425231216494 38.94743378003536 64.6859416367589 0 0 0
19689 2813 1 0.5564 16.4038777516571 38.2610338974318 65.58675686037705 0 0 0
20053 2935 2 -1.1128 10.249770848082903 37.28959176948379 66.73804026201513 0 0 0
18294 2348 1 0.5564 14.313627048574379 34.79758146023606 66.32958351244528 0 0 0
11906 219 1 0.5564 11.63064278457609 39.26328860571391 64.39045604683116 0 0 0
11905 219 2 -1.1128 10.687338057244999 39.159019923308755 64.7055818514134 0 0 0
15479 1410 1 0.5564 16.101301047622115 33.89337677133007 66.55501548477231 0 0 0
12276 342 1 0.5564 10.926368983496651 34.2451707365461 66.52007661343849 0 0 0
15144 1298 1 0.5564 2.388121924140222 39.40561831081373 64.72076272053377 0 0 0
13528 760 2 -1.1128 6.105006974622689 43.98944478799678 65.89993148680546 0 0 0
14212 988 2 -1.1128 1.7071971413578049 46.57964193584 66.70707464808892 0 0 0
14999 1250 1 0.5564 7.351252642191932 46.78464298088547 66.71036649183488 0 0 0
14214 988 1 0.5564 1.114668268680438 45.96892695958637 66.18177641792512 0 0 0
15143 1298 1 0.5564 1.7423245302503791 39.876530607536125 66.14477601494073 0 0 0
15142 1298 2 -1.1128 1.5743389222511064 39.78207743765413 65.1635219833272 0 0 0
12625 459 2 -1.1128 5.87159688219065 39.5504427112859 65.77964936425776 0 0 0
19853 2868 1 0.5564 2.900536675901417 44.00396770871861 64.5438973456049 0 0 0
19852 2868 2 -1.1128 3.8555155960783782 44.29993921247387 64.52349701893736 0 0 0
9483 0 3 0.0 1.7 40.8 59.5 0 0 0
9484 0 3 0.0 0.0 42.5 59.5 0 0 0
9487 0 3 0.0 5.1 40.8 59.5 0 0 0
9488 0 3 0.0 3.4 42.5 59.5 0 0 0
10741 0 3 0.0 0.0 40.8 61.199999999999996 0 0 0
10742 0 3 0.0 1.7 42.5 61.199999999999996 0 0 0
10743 0 3 0.0 3.4 40.8 61.199999999999996 0 0 0
10744 0 3 0.0 5.1 42.5 61.199999999999996 0 0 0
9492 0 3 0.0 6.8 42.5 59.5 0 0 0
10745 0 3 0.0 6.8 40.8 61.199999999999996 0 0 0
9523 0 3 0.0 1.7 44.199999999999996 59.5 0 0 0
9524 0 3 0.0 0.0 45.9 59.5 0 0 0
9527 0 3 0.0 5.1 44.199999999999996 59.5 0 0 0
9528 0 3 0.0 3.4 45.9 59.5 0 0 0
10761 0 3 0.0 0.0 44.199999999999996 61.199999999999996 0 0 0
10762 0 3 0.0 1.7 45.9 61.199999999999996 0 0 0
10763 0 3 0.0 3.4 44.199999999999996 61.199999999999996 0 0 0
10764 0 3 0.0 5.1 45.9 61.199999999999996 0 0 0
9532 0 3 0.0 6.8 45.9 59.5 0 0 0
10765 0 3 0.0 6.8 44.199999999999996 61.199999999999996 0 0 0
19854 2868 1 0.5564 3.9162125995376607 45.20060568361502 64.09324614541704 0 0 0
13530 760 1 0.5564 5.322853012166543 43.81149921206098 65.30279615040745 0 0 0
16136 1629 1 0.5564 7.097147096900148 42.539841161537986 65.64042395648782 0 0 0
16135 1629 2 -1.1128 7.672547420051181 41.72264277588653 65.60723802009976 0 0 0
16137 1629 1 0.5564 7.098544631995036 40.90746112791858 65.68469580949521 0 0 0
14451 1067 1 0.5564 0.9524547536940203 41.71370306082804 64.72808373383825 0 0 0
20213 2988 1 0.5564 5.492369934351702 46.996167475168555 65.38409482196106 0 0 0
20214 2988 1 0.5564 5.892713888651413 45.50453002842157 65.91453717318068 0 0 0
20212 2988 2 -1.1128 5.788458419443069 46.46378820440806 66.17712946845354 0 0 0
13529 760 1 0.5564 5.8070173489020345 43.969781388620206 66.85429807514369 0 0 0
14450 1067 1 0.5564 0.2319123853395238 43.178698967474276 64.76318701439092 0 0 0
14449 1067 2 -1.1128 0.2329048490932805 42.27956005670947 64.32552466166113 0 0 0
16140 1630 1 0.5564 0.6162663397421654 43.73878564761232 66.67576548728948 0 0 0
16138 1630 2 -1.1128 0.38984322206746047 44.236547721412556 65.83852861611284 0 0 0
11637 129 1 0.5564 16.64319404556997 44.42318738476327 65.91240286598462 0 0 0
13678 810 2 -1.1128 10.245207537466094 41.389955783458596 65.95406032633967 0 0 0
16966 1906 2 -1.1128 12.910135818847133 44.92400314064612 66.82239541262295 0 0 0
15234 1328 1 0.5564 9.216780745787558 43.30066211390631 63.87361239280378 0 0 0
15600 1450 1 0.5564 12.766318447262373 41.857230157277634 66.1309528858089 0 0 0
13679 810 1 0.5564 9.261873694160785 41.571699068781584 65.94916110214643 0 0 0
16162 1638 2 -1.1128 13.350939692056475 39.53266443762902 64.1938608297561 0 0 0
16163 1638 1 0.5564 13.687578227687482 39.69269050253043 63.26592432363416 0 0 0
16968 1906 1 0.5564 13.093261187072688 45.030124977770264 65.8450503862716 0 0 0
15599 1450 1 0.5564 13.48694514229721 41.008288619573065 64.93653945259663 0 0 0
15233 1328 1 0.5564 10.322981151272833 42.73474778635957 64.93318259543722 0 0 0
11907 219 1 0.5564 10.40381987069731 39.987400008033255 65.1887008326625 0 0 0
15232 1328 2 -1.1128 10.102463485579632 43.47871822634155 64.30240400601258 0 0 0
19042 2598 2 -1.1128 15.398805681762278 43.699442703314666 64.89452916690976 0 0 0
15598 1450 2 -1.1128 13.486143327529815 41.87404823959026 65.43700083512184 0 0 0
9491 0 3 0.0 8.5 40.8 59.5 0 0 0
9495 0 3 0.0 11.9 40.8 59.5 0 0 0
9496 0 3 0.0 10.2 42.5 59.5 0 0 0
10746 0 3 0.0 8.5 42.5 61.199999999999996 0 0 0
10747 0 3 0.0 10.2 40.8 61.199999999999996 0 0 0
10748 0 3 0.0 11.9 42.5 61.199999999999996 0 0 0
9499 0 3 0.0 15.299999999999999 40.8 59.5 0 0 0
9500 0 3 0.0 13.6 42.5 59.5 0 0 0
10749 0 3 0.0 13.6 40.8 61.199999999999996 0 0 0
10750 0 3 0.0 15.299999999999999 42.5 61.199999999999996 0 0 0
9531 0 3 0.0 8.5 44.199999999999996 59.5 0 0 0
9535 0 3 0.0 11.9 44.199999999999996 59.5 0 0 0
9536 0 3 0.0 10.2 45.9 59.5 0 0 0
10766 0 3 0.0 8.5 45.9 61.199999999999996 0 0 0
10767 0 4 0.0 10.2 44.199999999999996 61.199999999999996 0 0 0
10768 0 3 0.0 11.9 45.9 61.199999999999996 0 0 0
9539 0 3 0.0 15.299999999999999 44.199999999999996 59.5 0 0 0
9540 0 3 0.0 13.6 45.9 59.5 0 0 0
10769 0 3 0.0 13.6 44.199999999999996 61.199999999999996 0 0 0
10770 0 3 0.0 15.299999999999999 45.9 61.199999999999996 0 0 0
19043 2598 1 0.5564 14.643738127385248 43.12580908347932 65.2120468723802 0 0 0
19044 2598 1 0.5564 15.039018278425438 44.439731212749095 64.32661547881052 0 0 0
16576 1776 2 -1.1128 13.676712551229011 45.92821351296373 64.3714688545115 0 0 0
16578 1776 1 0.5564 12.733637840440197 46.007733484934704 64.04853431374676 0 0 0
16749 1833 1 0.5564 10.806163546323969 45.018084358619596 64.2558062990195 0 0 0
16747 1833 2 -1.1128 11.112001264696751 45.967970892117854 64.19114501252044 0 0 0
16748 1833 1 0.5564 10.338391959271673 46.57930124795634 64.35789470699774 0 0 0
16577 1776 1 0.5564 14.078094394766895 46.840213962035214 64.45601359558415 0 0 0
13680 810 1 0.5564 10.64559832240042 41.74508908000857 66.7987896176307 0 0 0
13242 664 1 0.5564 5.322402363014976 47.73934330901894 62.97792392092249 0 0 0
13240 664 2 -1.1128 5.0424290179104725 47.90543657391067 63.9234544367966 0 0 0
13618 790 2 -1.1128 2.9332338156089763 54.37273360468526 66.66790860582891 0 0 0
15317 1356 1 0.5564 0.8087961628085394 51.64619535109289 64.35555282773211 0 0 0
19379 2710 1 0.5564 2.640081867697635 50.55261084553618 65.30272453335446 0 0 0
15365 1372 1 0.5564 2.447794493739395 49.16864727425267 64.39904676375234 0 0 0
15364 1372 2 -1.1128 2.5043776618153153 48.17161113233498 64.34688724577595 0 0 0
15366 1372 1 0.5564 2.192616467183705 47.77445625248734 65.21006382127501 0 0 0
19378 2710 2 -1.1128 2.6064146197934535 50.76554088536522 64.3262372839176 0 0 0
12842 531 1 0.5564 6.357448615289535 50.72707292940408 63.93695748772041 0 0 0
19380 2710 1 0.5564 3.5215334663310114 51.01188629608573 64.0070642141953 0 0 0
13322 691 1 0.5564 6.4407877829639535 53.51022340281601 65.85839251819321 0 0 0
13321 691 2 -1.1128 6.219913200293114 53.82914976748762 64.93670903509404 0 0 0
13323 691 1 0.5564 7.061820237414266 54.08630101414232 64.46229803787577 0 0 0
9563 0 3 0.0 1.7 47.6 59.5 0 0 0
9564 0 3 0.0 0.0 49.3 59.5 0 0 0
9567 0 3 0.0 5.1 47.6 59.5 0 0 0
9568 0 3 0.0 3.4 49.3 59.5 0 0 0
10781 0 3 0.0 0.0 47.6 61.199999999999996 0 0 0
10782 0 3 0.0 1.7 49.3 61.199999999999996 0 0 0
10783 0 3 0.0 3.4 47.6 61.199999999999996 0 0 0
10784 0 3 0.0 5.1 49.3 61.199999999999996 0 0 0
9572 0 3 0.0 6.8 49.3 59.5 0 0 0
10785 0 3 0.0 6.8 47.6 61.199999999999996 0 0 0
9603 0 3 0.0 1.7 51.0 59.5 0 0 0
9604 0 3 0.0 0.0 52.699999999999996 59.5 0 0 0
9607 0 3 0.0 5.1 51.0 59.5 0 0 0
9608 0 3 0.0 3.4 52.699999999999996 59.5 0 0 0
9643 0 3 0.0 1.7 54.4 59.5 0 0 0
9647 0 3 0.0 5.1 54.4 59.5 0 0 0
10801 0 3 0.0 0.0 51.0 61.199999999999996 0 0 0
10802 0 3 0.0 1.7 52.699999999999996 61.199999999999996 0 0 0
10803 0 3 0.0 3.4 51.0 61.199999999999996 0 0 0
10804 0 3 0.0 5.1 52.699999999999996 61.199999999999996 0 0 0
10821 0 3 0.0 0.0 54.4 61.199999999999996 0 0 0
10823 0 3 0.0 3.4 54.4 61.199999999999996 0 0 0
9612 0 3 0.0 6.8 52.699999999999996 59.5 0 0 0
10805 0 3 0.0 6.8 51.0 61.199999999999996 0 0 0
10825 0 3 0.0 6.8 54.4 61.199999999999996 0 0 0
12841 531 2 -1.1128 5.5323636026664085 51.29177848683613 63.955487026161045 0 0 0
12843 531 1 0.5564 5.784659414524527 52.245226227536946 64.12067079937556 0 0 0
13862 871 1 0.5564 5.59252467565031 49.58958316626296 65.6039324258905 0 0 0
13241 664 1 0.5564 4.0690842423218045 48.133498563429164 63.94769805140827 0 0 0
18654 2468 1 0.5564 0.8499288280922541 53.79854915863204 64.67015693854871 0 0 0
19708 2820 2 -1.1128 8.01393479736489 50.11098829277097 64.65332615823496 0 0 0
19710 2820 1 0.5564 7.37802169023335 50.00304426090771 65.41750064795282 0 0 0
18652 2468 2 -1.1128 1.2707482541252515 54.70568847537998 64.66710225994785 0 0 0
18653 2468 1 0.5564 1.9397505760301867 54.76027741348173 63.92584930175959 0 0 0
13861 871 2 -1.1128 6.0888685332279735 49.87012488086792 66.42547969330951 0 0 0
13619 790 1 0.5564 2.3340968932620894 54.42639815471233 65.86906248912483 0 0 0
13620 790 1 0.5564 3.7027025525284785 55.00048122556775 66.55021870673008 0 0 0
19709 2820 1 0.5564 8.500413230843685 50.979888038719324 64.7447154030251 0 0 0
20152 2968 2 -1.1128 8.894966791369487 54.50651615059089 64.53964510386226 0 0 0
20153 2968 1 0.5564 8.994119678449604 54.7014514529978 63.563853653611716 0 0 0
16488 1746 1 0.5564 16.53592369357845 52.14619927287369 64.06173062362039 0 0 0
16487 1746 1 0.5564 15.516142934091677 53.41535725807538 64.18787226393889 0 0 0
14408 1053 1 0.5564 15.60425128725245 50.90660179049853 66.20279393984306 0 0 0
19381 2711 2 -1.1128 16.30290630493862 50.366318556751914 64.119655523804 0 0 0
13395 715 1 0.5564 8.870770331972473 48.65369727830552 64.55434609239808 0 0 0
13394 715 1 0.5564 8.975631810565446 47.433463683148524 65.63446672683735 0 0 0
13393 715 2 -1.1128 9.335939723874853 47.796457424235854 64.77515666145327 0 0 0
19150 2634 2 -1.1128 9.582882052642415 52.2483088097316 65.40024053846963 0 0 0
13805 852 1 0.5564 11.127759569307752 48.597781799765706 65.09863327140772 0 0 0
19151 2634 1 0.5564 9.467532342683088 53.03153668316612 64.78929979910151 0 0 0
13804 852 2 -1.1128 11.93470392997732 48.94870759945763 65.5737043899855 0 0 0
19382 2711 1 0.5564 15.651536898495506 49.61439444038085 64.22128255810428 0 0 0
18123 2291 1 0.5564 11.259533281979772 51.968109451031296 65.98988537198045 0 0 0
9571 0 3 0.0 8.5 47.6 59.5 0 0 0
9575 0 3 0.0 11.9 47.6 59.5 0 0 0
9576 0 3 0.0 10.2 49.3 59.5 0 0 0
10786 0 3 0.0 8.5 49.3 61.199999999999996 0 0 0
10787 0 3 0.0 10.2 47.6 61.199999999999996 0 0 0
10788 0 3 0.0 11.9 49.3 61.199999999999996 0 0 0
9579 0 3 0.0 15.299999999999999 47.6 59.5 0 0 0
9580 0 3 0.0 13.6 49.3 59.5 0 0 0
10789 0 3 0.0 13.6 47.6 61.199999999999996 0 0 0
10790 0 3 0.0 15.299999999999999 49.3 61.199999999999996 0 0 0
9611 0 3 0.0 8.5 51.0 59.5 0 0 0
9615 0 3 0.0 11.9 51.0 59.5 0 0 0
9616 0 3 0.0 10.2 52.699999999999996 59.5 0 0 0
9651 0 3 0.0 8.5 54.4 59.5 0 0 0
9655 0 3 0.0 11.9 54.4 59.5 0 0 0
10806 0 3 0.0 8.5 52.699999999999996 61.199999999999996 0 0 0
10807 0 3 0.0 10.2 51.0 61.199999999999996 0 0 0
10808 0 3 0.0 11.9 52.699999999999996 61.199999999999996 0 0 0
10827 0 4 0.0 10.2 54.4 61.199999999999996 0 0 0
9619 0 3 0.0 15.299999999999999 51.0 59.5 0 0 0
9620 0 3 0.0 13.6 52.699999999999996 59.5 0 0 0
9659 0 3 0.0 15.299999999999999 54.4 59.5 0 0 0
10809 0 3 0.0 13.6 51.0 61.199999999999996 0 0 0
10810 0 3 0.0 15.299999999999999 52.699999999999996 61.199999999999996 0 0 0
10829 0 3 0.0 13.6 54.4 61.199999999999996 0 0 0
20017 2923 2 -1.1128 14.494161791351859 48.54929352768918 64.87013127250654 0 0 0
18121 2291 2 -1.1128 12.173359326862622 51.56380601619613 65.95164844847503 0 0 0
20018 2923 1 0.5564 13.51989051016703 48.7683429427949 64.92316773136116 0 0 0
13317 689 1 0.5564 13.247715054693472 52.87762298316369 65.11455913419553 0 0 0
13806 852 1 0.5564 11.83598104997366 49.93368150864712 65.71541932207853 0 0 0
13315 689 2 -1.1128 13.792804803514082 53.69161811912953 64.91383766123423 0 0 0
13316 689 1 0.5564 14.423037230547004 53.86564406792954 65.6704895625633 0 0 0
20019 2923 1 0.5564 14.828379302669317 48.294466917177864 65.77752428532817 0 0 0
19152 2634 1 0.5564 9.476340573867793 52.546857008948436 66.34866972037982 0 0 0
16486 1746 2 -1.1128 16.46261570639636 53.11385246036461 64.30312919865484 0 0 0
13370 707 1 0.5564 12.336031231685144 54.72925515997524 65.16769800541802 0 0 0
20154 2968 1 0.5564 9.750877832455787 54.71969066321603 65.0107852166277 0 0 0
13369 707 2 -1.1128 11.390886123505098 55.02544500246677 65.30544264595775 0 0 0
14763 1171 1 0.5564 12.370569425660177 47.85295122644987 66.72812342768098 0 0 0
18122 2291 1 0.5564 12.570442626040384 51.55010871239197 66.86932953570886 0 0 0
12088 280 2 -1.1128 5.107168522345873 55.77767898444183 66.46580989865693 0 0 0
10842 0 3 0.0 1.7 59.5 61.199999999999996 0 0 0
9723 0 3 0.0 1.7 61.199999999999996 59.5 0 0 0
9727 0 3 0.0 5.1 61.199999999999996 59.5 0 0 0
10845 0 3 0.0 6.8 57.8 61.199999999999996 0 0 0
9687 0 3 0.0 5.1 57.8 59.5 0 0 0
10841 0 3 0.0 0.0 57.8 61.199999999999996 0 0 0
9644 0 3 0.0 0.0 56.1 59.5 0 0 0
9648 0 3 0.0 3.4 56.1 59.5 0 0 0
10822 0 3 0.0 1.7 56.1 61.199999999999996 0 0 0
10824 0 3 0.0 5.1 56.1 61.199999999999996 0 0 0
9652 0 3 0.0 6.8 56.1 59.5 0 0 0
10843 0 3 0.0 3.4 57.8 61.199999999999996 0 0 0
9688 0 3 0.0 3.4 59.5 59.5 0 0 0
10864 0 3 0.0 5.1 62.9 61.199999999999996 0 0 0
9728 0 3 0.0 3.4 62.9 59.5 0 0 0
9732 0 3 0.0 6.8 62.9 59.5 0 0 0
10862 0 3 0.0 1.7 62.9 61.199999999999996 0 0 0
9724 0 3 0.0 0.0 62.9 59.5 0 0 0
10844 0 3 0.0 5.1 59.5 61.199999999999996 0 0 0
10861 0 3 0.0 0.0 61.199999999999996 61.199999999999996 0 0 0
10863 0 3 0.0 3.4 61.199999999999996 61.199999999999996 0 0 0
9684 0 3 0.0 0.0 59.5 59.5 0 0 0
10865 0 3 0.0 6.8 61.199999999999996 61.199999999999996 0 0 0
9683 0 3 0.0 1.7 57.8 59.5 0 0 0
9692 0 3 0.0 6.8 59.5 59.5 0 0 0
12089 280 1 0.5564 5.617192915784453 55.13338532499758 65.8959305841964 0 0 0
9691 0 3 0.0 8.5 57.8 59.5 0 0 0
13371 707 1 0.5564 11.35027553751305 55.66366649138685 66.07422376444191 0 0 0
9740 0 3 0.0 13.6 62.9 59.5 0 0 0
9656 0 3 0.0 10.2 56.1 59.5 0 0 0
9695 0 3 0.0 11.9 57.8 59.5 0 0 0
10846 0 3 0.0 8.5 59.5 61.199999999999996 0 0 0
10869 0 3 0.0 13.6 61.199999999999996 61.199999999999996 0 0 0
9736 0 3 0.0 10.2 62.9 59.5 0 0 0
10830 0 3 0.0 15.299999999999999 56.1 61.199999999999996 0 0 0
10850 0 3 0.0 15.299999999999999 59.5 61.199999999999996 0 0 0
10868 0 3 0.0 11.9 62.9 61.199999999999996 0 0 0
10848 0 3 0.0 11.9 59.5 61.199999999999996 0 0 0
10826 0 3 0.0 8.5 56.1 61.199999999999996 0 0 0
10828 0 3 0.0 11.9 56.1 61.199999999999996 0 0 0
10866 0 3 0.0 8.5 62.9 61.199999999999996 0 0 0
9696 0 3 0.0 10.2 59.5 59.5 0 0 0
9731 0 3 0.0 8.5 61.199999999999996 59.5 0 0 0
9700 0 3 0.0 13.6 59.5 59.5 0 0 0
9735 0 3 0.0 11.9 61.199999999999996 59.5 0 0 0
9739 0 3 0.0 15.299999999999999 61.199999999999996 59.5 0 0 0
9660 0 3 0.0 13.6 56.1 59.5 0 0 0
10870 0 3 0.0 15.299999999999999 62.9 61.199999999999996 0 0 0
10867 0 3 0.0 10.2 61.199999999999996 61.199999999999996 0 0 0
10847 0 3 0.0 10.2 57.8 61.199999999999996 0 0 0
10849 0 3 0.0 13.6 57.8 61.199999999999996 0 0 0
9699 0 3 0.0 15.299999999999999 57.8 59.5 0 0 0
15617 1456 1 0.5564 4.013471484938581 37.947328507201405 73.98221207093775 0 0 0
17317 2023 2 -1.1128 3.0109065528405 37.94759131679959 72.65746096845108 0 0 0
17318 2023 1 0.5564 3.1394510214643074 37.1063156969752 72.13235937895409 0 0 0
15618 1456 1 0.5564 5.457533391919142 37.820406171434364 74.73401164929517 0 0 0
14297 1016 1 0.5564 2.9462108163373495 35.99209651999644 69.86031508942384 0 0 0
14298 1016 1 0.5564 4.174219954832239 35.65297771821487 70.88189159367285 0 0 0
14296 1016 2 -1.1128 3.1806002754842417 35.72489977237253 70.79501699241159 0 0 0
11369 40 1 0.5564 5.317846992233996 34.39590824435012 72.31356546506913 0 0 0
16499 1750 1 0.5564 6.728464623550108 33.93592197390568 73.95754292140273 0 0 0
11370 40 1 0.5564 4.842906488833543 32.91819913286612 72.8209500746902 0 0 0
11368 40 2 -1.1128 5.138676923905471 33.82674206567032 73.11602976486141 0 0 0
17319 2023 1 0.5564 2.0334140182883504 38.13883424320644 72.74653696351525 0 0 0
19792 2848 2 -1.1128 6.044432849572449 35.744622249494945 71.44529739453854 0 0 0
19793 2848 1 0.5564 6.705286412163872 35.29952004429774 70.84101546832467 0 0 0
19794 2848 1 0.5564 6.40485679910773 36.630000008938275 71.73889721017156 0 0 0
15616 1456 2 -1.1128 4.518101445291698 38.15193130407194 74.82095303279249 0 0 0
18852 2534 1 0.5564 2.6270148062188166 34.05772129204336 70.86232777323156 0 0 0
18850 2534 2 -1.1128 2.178698358702401 33.24170877570127 71.22720578451448 0 0 0
14840 1197 1 0.5564 2.5947583898479682 34.39999628557623 73.62395385192336 0 0 0
14839 1197 2 -1.1128 1.755464991267668 34.700160727237325 74.07726220530962 0 0 0
17158 1970 2 -1.1128 2.893247696924816 36.506576432086206 68.39904706432017 0 0 0
18851 2534 1 0.5564 1.2046968907922213 33.42677927062914 71.35785821830687 0 0 0
17160 1970 1 0.5564 2.017294539397303 36.55072582286312 67.91867540064473 0 0 0
18899 2550 1 0.5564 6.673557148896948 38.67642311669916 68.62752068401231 0 0 0
17159 1970 1 0.5564 3.1692880462277375 37.427497576610236 68.67419433171148 0 0 0
11970 240 1 0.5564 0.8012322576567695 33.293570794702426 74.2438376102695 0 0 0
14841 1197 1 0.5564 1.0977993685199068 35.00920057877633 73.39025994496741 0 0 0
18935 2562 1 0.5564 3.21044243548536 32.22512595230144 72.14454020563723 0 0 0
20227 2993 2 -1.1128 7.325219150141504 37.96989850354208 72.28025062916429 0 0 0
19497 2749 1 0.5564 7.789096478740481 34.30931026367526 69.06514083456406 0 0 0
17950 2234 2 -1.1128 7.471580656825258 33.198936508940044 67.83961144477674 0 0 0
16498 1750 2 -1.1128 7.56491040958216 34.19357538114888 74.44125071711892 0 0 0
11922 224 1 0.5564 7.057489325751561 37.23730919684919 73.74551739709801 0 0 0
17200 1984 2 -1.1128 7.881127237833992 37.529458547021434 68.4117481873318 0 0 0
19495 2749 2 -1.1128 8.055273272048543 34.97181338628541 69.76531193973184 0 0 0
17201 1984 1 0.5564 8.064847647750174 36.74403493165591 69.00281212268666 0 0 0
20229 2993 1 0.5564 7.134577426204662 38.94614787638453 72.38317259069674 0 0 0
11921 224 1 0.5564 7.212410513998884 35.892023991557956 74.65811460566435 0 0 0
14285 1012 1 0.5564 0.9097355717364058 33.03812595884302 67.34042537657825 0 0 0
14817 1189 1 0.5564 2.6579461303996665 35.550012840592494 75.16769575255312 0 0 0
16500 1750 1 0.5564 7.663052721285649 33.62946757481211 75.26109857871195 0 0 0
11920 224 2 -1.1128 6.889407075246992 36.838355962874374 74.64695220402143 0 0 0
12168 306 1 0.5564 0.5671979712959566 35.40588016641706 66.98291887158256 0 0 0
11857 203 2 -1.1128 0.3837633473928832 38.10116575848431 72.54815247458204 0 0 0
18900 2550 1 0.5564 5.131130983709995 39.04570824246309 69.01633502365297 0 0 0
12739 497 2 -1.1128 3.5005925613054285 38.86791367291789 69.60645943399025 0 0 0
19789 2847 2 -1.1128 0.1100541175100477 31.928332027664784 68.1058159151684 0 0 0
14163 971 1 0.5564 8.383704857980337 33.81894580007881 73.11990102006033 0 0 0
20228 2993 1 0.5564 8.3098524193607 37.81272947577973 72.35637741959762 0 0 0
17953 2235 2 -1.1128 5.2711670890695945 31.75832644874483 67.25043354947972 0 0 0
17952 2234 1 0.5564 7.7350209076596705 32.5301148440916 68.53479262558686 0 0 0
12741 497 1 0.5564 3.428684844375859 39.10765699984142 70.57462906367714 0 0 0
18898 2550 2 -1.1128 5.902571361517036 39.280148144089516 68.4247966063386 0 0 0
11859 203 1 0.5564 0.14860798699601602 38.408308070606566 73.47030516395218 0 0 0
12166 306 2 -1.1128 0.4845152478438791 36.38996671996249 67.14020763871463 0 0 0
14621 1124 1 0.5564 3.9367857975435947 36.56290137729678 66.92559772255522 0 0 0
18934 2562 2 -1.1128 3.910010058148267 31.585599413253586 72.46330500894912 0 0 0
17955 2235 1 0.5564 6.075949275305038 32.331068003284685 67.40629503399256 0 0 0
17951 2234 1 0.5564 8.14477299658576 33.193864019570384 67.10016139735936 0 0 0
11968 240 2 -1.1128 0.23935346064601404 32.475786134787235 74.36842754098838 0 0 0
11858 203 1 0.5564 0.08762663118762905 37.15376889694029 72.42673472074355 0 0 0
18023 2258 1 0.5564 7.212151423658811 36.8219344621732 66.88831520366843 0 0 0
12416 389 1 0.5564 10.719631247832995 32.437253638229336 67.35468659466656 0 0 0
19496 2749 1 0.5564 8.643460556237311 34.525701852020525 70.43986380629592 0 0 0
17503 2085 2 -1.1128 16.52806081332036 33.891909009006305 71.82499379849645 0 0 0
18940 2564 2 -1.1128 13.839146706891535 38.5406892770086 67.90138327482471 0 0 0
17504 2085 1 0.5564 15.951921747709699 34.65671691379413 71.5366664307051 0 0 0
12417 389 1 0.5564 11.27484877921657 33.353303080472465 68.58725037434031 0 0 0
17202 1984 1 0.5564 8.659042935120812 37.67595338003242 67.80069462768347 0 0 0
12850 534 2 -1.1128 14.645128373612733 32.28075560874453 71.13189097063031 0 0 0
12503 418 1 0.5564 10.545199718614711 36.70644083732548 72.7055409788188 0 0 0
14161 971 2 -1.1128 8.817324637246845 33.69624553000688 72.22719802761927 0 0 0
14162 971 1 0.5564 8.862738372091819 32.72119713552194 72.00990041776447 0 0 0
12852 534 1 0.5564 15.375352733187992 32.81926662949535 71.55234114693985 0 0 0
15743 1498 1 0.5564 11.998509644495353 35.18221266579026 70.59341869345948 0 0 0
18745 2499 2 -1.1128 12.656685191471354 32.49340897753281 72.96872955934407 0 0 0
15744 1498 1 0.5564 12.84668057426075 34.34546932434501 69.47668540080024 0 0 0
15742 1498 2 -1.1128 12.723862391686149 35.239545577145584 69.90743302033977 0 0 0
11563 105 2 -1.1128 11.130797604227274 34.85937371594108 72.77788636399531 0 0 0
11290 14 2 -1.1128 11.603092998339687 37.39252643613454 68.96071733890999 0 0 0
11292 14 1 0.5564 12.155082530977005 36.623681148700406 69.28349361189304 0 0 0
13035 595 1 0.5564 14.801629966299522 36.69361466443168 74.18650595292391 0 0 0
16319 1690 1 0.5564 11.913005561373863 35.33413663043278 74.44015468784278 0 0 0
11565 105 1 0.5564 10.186910489109858 34.56395105092724 72.63022914580604 0 0 0
11564 105 1 0.5564 11.716532059763066 34.05743890940562 72.89542685390033 0 0 0
13034 595 1 0.5564 13.834924815194183 35.706714169572635 75.05721548333612 0 0 0
13033 595 2 -1.1128 14.78322597177396 35.95934286394435 74.86511205297786 0 0 0
16957 1903 2 -1.1128 14.737859002507161 37.857386570539326 72.48584964686037 0 0 0
19572 2774 1 0.5564 13.662133898629056 33.579300138551936 68.22431124946473 0 0 0
11291 14 1 0.5564 11.417764375387112 38.01292804788075 69.72279030502945 0 0 0
13839 863 1 0.5564 14.290011697662788 35.68471240116677 70.25255201381614 0 0 0
19570 2774 2 -1.1128 13.116711107414718 33.04432947606687 68.86954031886297 0 0 0
19571 2774 1 0.5564 13.701524812050971 32.72374039775753 69.6146682546966 0 0 0
18941 2564 1 0.5564 13.010100225463109 38.00178245810721 68.05058578280688 0 0 0
13837 863 2 -1.1128 15.141433355435348 35.97467081740636 70.68959360611173 0 0 0
16958 1903 1 0.5564 14.29292658219718 38.561883989523025 71.93293142857718 0 0 0
16959 1903 1 0.5564 15.72785622437507 37.90537976214429 72.35317619506957 0 0 0
14373 1041 1 0.5564 10.634706319309565 38.33592533587317 71.53356747535796 0 0 0
13838 863 1 0.5564 14.930791491294123 36.52709737697453 71.49610150658259 0 0 0
12502 418 2 -1.1128 9.926470732253604 37.49203621568306 72.70175152539832 0 0 0
18942 2564 1 0.5564 14.634686077501389 38.02208842119952 68.2147046775292 0 0 0
12504 418 1 0.5564 9.963923549427784 37.950098871452546 73.5898821069248 0 0 0
18746 2499 1 0.5564 12.964976022239153 32.23090814822713 73.88308731540135 0 0 0
18747 2499 1 0.5564 13.369689937203253 32.27722157387243 72.30173084932 0 0 0
11435 62 1 0.5564 15.731875309369238 36.504467687868676 69.25008268864748 0 0 0
11434 62 2 -1.1128 15.887759190825292 36.73101338077858 68.28863724151775 0 0 0
20054 2935 1 0.5564 10.804119221246475 37.42399814092826 67.55940254367407 0 0 0
12415 389 2 -1.1128 10.551185511943858 33.25569292075649 67.90403463705579 0 0 0
18293 2348 1 0.5564 14.973068382323246 35.33450224924108 67.72367093696131 0 0 0
11744 165 1 0.5564 16.184543005416923 34.672076575302135 74.74430737616491 0 0 0
17240 1997 1 0.5564 11.16685553973213 37.25878525902041 75.29644378906701 0 0 0
17241 1997 1 0.5564 11.481982811788589 38.857235009970616 75.18562983948127 0 0 0
17505 2085 1 0.5564 16.700810093097218 33.95675005124989 72.80782307715599 0 0 0
18292 2348 2 -1.1128 14.62875133547006 34.52978285044888 67.24006727231301 0 0 0
15756 1502 1 0.5564 13.755322927754928 31.552768577614962 68.11482621664777 0 0 0
14371 1041 2 -1.1128 11.157910995189473 38.98793055578307 70.98479964953387 0 0 0
11745 165 1 0.5564 16.974881680587586 33.243312961764865 74.71929024301001 0 0 0
19363 2705 2 -1.1128 16.324441292893205 31.650162241716394 74.9178525282092 0 0 0
11436 62 1 0.5564 16.513782723359057 37.508347706244386 68.22662175831324 0 0 0
11743 165 2 -1.1128 16.98005644261329 34.185248149402994 74.38353533133048 0 0 0
16134 1628 1 0.5564 9.615457261416118 32.1828491285455 68.7509459854507 0 0 0
16631 1794 1 0.5564 16.799464204134882 32.170762073554776 66.9679245754578 0 0 0
11912 221 1 0.5564 5.015293776809281 39.812215095773865 74.66553470472935 0 0 0
16338 1696 1 0.5564 0.9515716059620077 39.77908030073115 68.26014772546111 0 0 0
11861 204 1 0.5564 4.546214563448795 40.25874283793753 72.46228703410247 0 0 0
16693 1815 2 -1.1128 8.342756208099479 42.18838323893653 68.24844743797038 0 0 0
20069 2940 1 0.5564 0.6440835145380034 40.81060941323518 74.9136157114041 0 0 0
12740 497 1 0.5564 2.8687038093207233 39.43249168546569 69.07545255762679 0 0 0
11860 204 2 -1.1128 4.066659141893553 40.56971885964527 71.64172593444336 0 0 0
16336 1696 2 -1.1128 1.7716261313264732 40.1508133721571 67.82503258247272 0 0 0
18213 2321 1 0.5564 3.1643091627352087 45.49775821825839 69.39970541305348 0 0 0
18211 2321 2 -1.1128 2.958737326626966 44.980683540810595 68.56881793102986 0 0 0
16337 1696 1 0.5564 1.7760076669713258 41.1464832416349 67.91788916278136 0 0 0
13953 901 1 0.5564 2.584257114731614 45.70650649587158 71.35090985257978 0 0 0
11862 204 1 0.5564 3.2790219042478035 41.12599252614721 71.90665470694991 0 0 0
18726 2492 1 0.5564 4.930521298526087 41.31315287385607 70.5842166259617 0 0 0
18724 2492 2 -1.1128 5.696480031853125 41.585580813548674 70.00190192395726 0 0 0
16629 1793 1 0.5564 1.4911685180009056 41.621018591406354 72.91030772846443 0 0 0
15713 1488 1 0.5564 4.144491569225458 44.58516532891415 72.15783428413476 0 0 0
15712 1488 2 -1.1128 3.1662086467041317 44.4269351320289 72.02394697639777 0 0 0
15714 1488 1 0.5564 2.6999345371456225 44.45507536998973 72.90813970874778 0 0 0
13883 878 1 0.5564 6.243149921052385 45.43618163376917 71.8524779948993 0 0 0
13882 878 2 -1.1128 5.6825668535867795 45.02727184130766 72.57257484512508 0 0 0
15896 1549 1 0.5564 6.917818633400095 44.95983914394658 73.61993142794358 0 0 0
16627 1793 2 -1.1128 1.914488159087578 41.991610535101884 72.08358916003547 0 0 0
16628 1793 1 0.5564 2.344486959533572 42.86954532114247 72.29414366137728 0 0 0
19452 2734 1 0.5564 6.499195959110354 41.103218766374866 71.52304873154046 0 0 0
18725 2492 1 0.5564 5.836921199442506 40.89586909729583 69.29156814991339 0 0 0
19450 2734 2 -1.1128 7.097568828948418 40.65912494881445 72.18993000613382 0 0 0
17022 1924 1 0.5564 5.652560200772852 43.04756511601357 69.14326768119008 0 0 0
16524 1758 1 0.5564 6.252457067136596 44.92670886619752 69.77264588106159 0 0 0
17021 1924 1 0.5564 4.5655870936871095 44.11567428334555 68.55653193406026 0 0 0
17020 1924 2 -1.1128 5.539021461254376 43.89957105405273 68.63219537624508 0 0 0
19451 2734 1 0.5564 7.5526247456599025 41.3553591797065 72.74507148138484 0 0 0
20068 2940 2 -1.1128 1.2188614893557377 41.62356374601455 74.82015136196084 0 0 0
13884 878 1 0.5564 5.111048613009358 45.732999979756585 72.9912809049801 0 0 0
18212 2321 1 0.5564 2.6598455801326963 45.60902282043046 67.85058850476645 0 0 0
12721 491 2 -1.1128 1.289727761045333 43.00797398686531 68.00932524017296 0 0 0
12722 491 1 0.5564 1.8292483399517476 43.789362750897354 68.3229319941562 0 0 0
16522 1758 2 -1.1128 6.926876045120764 45.41714762163056 70.32457788308446 0 0 0
11913 221 1 0.5564 6.046817406442073 40.92671836257665 74.06514331667613 0 0 0
11911 221 2 -1.1128 5.096985818307689 40.74763426010007 74.32155882268513 0 0 0
13951 901 2 -1.1128 2.192886525047059 46.4822088051649 70.85581884755914 0 0 0
16523 1758 1 0.5564 7.130201491853788 46.298082670914305 69.89724633014613 0 0 0
16146 1632 1 0.5564 1.0630455479008654 46.881032026362895 72.03712610227406 0 0 0
15895 1549 2 -1.1128 7.7441781978752795 44.96373327831685 74.18306091502768 0 0 0
13660 804 2 -1.1128 2.1490803153824087 44.636266676564006 74.33582954830516 0 0 0
17721 2157 1 0.5564 8.155460320473983 44.90499791291244 69.26451617772906 0 0 0
13952 901 1 0.5564 2.8469520705286566 47.23862934694096 70.85069227748137 0 0 0
13661 804 1 0.5564 1.2788828906853742 44.577012881118776 74.82495677165895 0 0 0
12327 359 1 0.5564 0.41601009148882134 42.483650577800574 71.76742880276772 0 0 0
13662 804 1 0.5564 2.893217650795194 44.36225189837241 74.94507134112881 0 0 0
20070 2940 1 0.5564 2.108512716589409 41.45327401476267 75.24385191816626 0 0 0
15897 1549 1 0.5564 8.271212131568793 44.13225977727404 74.00731364706103 0 0 0
14213 988 1 0.5564 1.1655823485388161 47.05392044425758 67.4011306751228 0 0 0
16695 1815 1 0.5564 7.873043205405775 42.018124083497945 67.38220140755611 0 0 0
12723 491 1 0.5564 0.41317055675711944 42.993559767500095 68.49040709000319 0 0 0
14998 1250 2 -1.1128 8.279826232703401 46.752886591272734 67.08015386051369 0 0 0
16144 1632 2 -1.1128 0.22937707167965268 47.04137439814262 72.56560246288639 0 0 0
15000 1250 1 0.5564 8.603512384983597 45.806750269422594 67.08745789665535 0 0 0
16967 1906 1 0.5564 13.764437257328824 44.72282238902646 67.30166096191618 0 0 0
16694 1815 1 0.5564 8.595678512316711 43.15414147304366 68.306263600745 0 0 0
18453 2401 1 0.5564 16.026342886299744 42.895901275248484 72.77995868914586 0 0 0
12313 355 2 -1.1128 16.4079189315936 42.06175140137676 68.76001029077216 0 0 0
15662 1471 1 0.5564 8.568826997823706 40.71633081492681 71.07914264585992 0 0 0
17719 2157 2 -1.1128 9.04313582151853 44.757907899617194 68.82817132796433 0 0 0
15663 1471 1 0.5564 8.853050993470363 40.914706282827865 69.48336997640642 0 0 0
14372 1041 1 0.5564 10.539380422405022 39.67577269203929 70.60494021072317 0 0 0
17277 2009 1 0.5564 12.619720914849168 39.637909006720804 71.0949291013273 0 0 0
17275 2009 2 -1.1128 13.492579831485292 40.0901708697253 71.27816824805424 0 0 0
17276 2009 1 0.5564 13.868219316437889 40.44847558602458 70.42346784141685 0 0 0
15661 1471 2 -1.1128 9.279477382523389 40.80007627889941 70.38059933931596 0 0 0
17248 2000 2 -1.1128 8.592366698197036 42.37256542694024 73.64991620286291 0 0 0
17720 2157 1 0.5564 9.613865483074438 44.18657003820373 69.4179517153679 0 0 0
17249 2000 1 0.5564 8.712683344516426 42.06453160720253 74.59365299235067 0 0 0
19974 2908 1 0.5564 9.04443104282847 45.7158616438843 73.48627549727662 0 0 0
19037 2596 1 0.5564 9.938471729325544 42.40179056046439 70.24821475602988 0 0 0
14668 1140 2 -1.1128 15.297371400544588 44.58839112154686 68.02103780904942 0 0 0
16820 1857 1 0.5564 10.023252518068057 46.07746499822825 69.79162916563787 0 0 0
17250 2000 1 0.5564 9.486823709453926 42.46125602698738 73.21164612725237 0 0 0
19673 2808 1 0.5564 13.805995746291147 40.135581372136755 68.56800943311586 0 0 0
12315 355 1 0.5564 16.231730084365708 42.9761334032673 68.39550643495485 0 0 0
14670 1140 1 0.5564 15.294034816498263 45.27371056182926 68.74927276625259 0 0 0
13901 884 1 0.5564 14.842118896172288 45.878539434576616 70.96090825966168 0 0 0
19672 2808 2 -1.1128 13.958260692320811 41.06651077059775 68.89995201803887 0 0 0
19674 2808 1 0.5564 14.930607528851853 41.289854341724656 68.83169264205988 0 0 0
18452 2401 1 0.5564 14.622603605870848 42.67883247778525 73.58557878799523 0 0 0
19038 2596 1 0.5564 11.11273930111709 42.964624588253876 69.26285181799749 0 0 0
19036 2596 2 -1.1128 10.555249506921603 43.16796114803718 70.06774902200527 0 0 0
12432 394 1 0.5564 13.387548030308938 41.20015079785656 72.4541189986094 0 0 0
12431 394 1 0.5564 12.738175140639648 41.250396342395966 73.9515891255292 0 0 0
12430 394 2 -1.1128 13.231515577650292 41.77473438887202 73.25755392225723 0 0 0
18995 2582 1 0.5564 10.951388909495748 43.32443920244687 71.75645529439038 0 0 0
18996 2582 1 0.5564 11.88164543776909 42.64772363858302 72.91546582867267 0 0 0
18994 2582 2 -1.1128 11.099050237005212 43.24570122147202 72.74235413301557 0 0 0
15425 1392 1 0.5564 12.080009649422228 44.64756988970206 73.15723866967582 0 0 0
19973 2908 1 0.5564 10.670027189302605 45.8304954806215 73.38171989292051 0 0 0
13119 623 1 0.5564 13.84925981876739 45.46900695416796 72.99923050675007 0 0 0
15424 1392 2 -1.1128 12.33745722090324 45.49441610148949 73.62261196531824 0 0 0
15426 1392 1 0.5564 12.28966192985203 45.358719683163145 74.61220891982056 0 0 0
13117 623 2 -1.1128 14.732300665281521 45.34380138556173 72.54694462744042 0 0 0
13118 623 1 0.5564 15.185967527181417 44.534378733086655 72.91980034516823 0 0 0
15805 1519 2 -1.1128 12.068321001178237 42.56802556400516 67.90971565567861 0 0 0
18451 2401 2 -1.1128 15.556712784619364 43.029460547028265 73.65266112108213 0 0 0
19972 2908 2 -1.1128 9.803656861762875 46.27157541179075 73.14751076426687 0 0 0
19950 2900 1 0.5564 15.303148117521596 46.927213334577246 73.12389984559745 0 0 0
16821 1857 1 0.5564 10.099680737021357 46.46142512092908 71.37698855199167 0 0 0
16819 1857 2 -1.1128 10.378359037522085 46.734788350905056 70.45632957927414 0 0 0
15807 1519 1 0.5564 12.859595054179959 42.10904669591898 68.3137254526316 0 0 0
13900 884 2 -1.1128 14.6518473917087 46.381244904825735 70.11765029038956 0 0 0
13902 884 1 0.5564 13.810178580745278 46.909951577436054 70.22748156225468 0 0 0
15806 1519 1 0.5564 12.365233225363863 43.41063934062042 67.4604437729734 0 0 0
14669 1140 1 0.5564 16.113768402527565 44.7066530748232 67.45578553732307 0 0 0
16491 1747 1 0.5564 16.71147008714276 42.46599030287218 70.52912892764179 0 0 0
14762 1171 1 0.5564 12.861576417984748 46.36877181351305 67.20008770294851 0 0 0
16703 1818 1 0.5564 16.630543280851132 43.39869092160493 75.0769735733339 0 0 0
14852 1201 1 0.5564 0.11859239358093958 53.23100696972837 71.22503846141022 0 0 0
19659 2803 1 0.5564 0.4920131385081907 48.20600407669641 74.07892656983904 0 0 0
13030 594 2 -1.1128 6.447850384337528 52.449357640693 67.17070284472433 0 0 0
12920 557 1 0.5564 8.027657599116058 47.441293767003685 68.52152790859752 0 0 0
13032 594 1 0.5564 7.358982479147279 52.38932092438815 67.57842084257423 0 0 0
15329 1360 1 0.5564 0.8331044409506798 54.37258267520669 72.97907047062606 0 0 0
19657 2803 2 -1.1128 0.7464056379280642 48.86062313382078 74.79079619865989 0 0 0
17999 2250 1 0.5564 4.9031920696086795 47.6516368017216 67.51293630061295 0 0 0
13396 716 2 -1.1128 4.633749370391755 47.47063179744718 73.232157222856 0 0 0
13397 716 1 0.5564 4.083672226416143 47.739723959088465 74.02273010465802 0 0 0
13398 716 1 0.5564 4.298451547176175 47.942394306177995 72.41667192269028 0 0 0
15902 1551 1 0.5564 3.0615217650541044 51.10329337202914 67.34815288419433 0 0 0
19745 2832 1 0.5564 3.795524315185424 48.4598365953535 69.75221238135352 0 0 0
19744 2832 2 -1.1128 3.7807945108019667 48.48300679088751 70.75183636323612 0 0 0
19746 2832 1 0.5564 3.6514043898728046 49.42499741768022 71.06153395753631 0 0 0
16463 1738 1 0.5564 4.862281500241193 52.51772092226875 69.78075127073694 0 0 0
16462 1738 2 -1.1128 5.149765006497958 52.76693368238709 70.70554731686035 0 0 0
15308 1353 1 0.5564 2.8307097464198434 51.55130553799209 72.71123132835875 0 0 0
15307 1353 2 -1.1128 3.0001639188044087 51.226335084336206 71.78081231967259 0 0 0
15309 1353 1 0.5564 3.6974566843990315 51.79889758024665 71.34958730643254 0 0 0
16464 1738 1 0.5564 6.101840485336225 52.49397114099935 70.84356077042344 0 0 0
18587 2446 1 0.5564 2.355364451999441 53.269092188123835 74.33863490040649 0 0 0
14863 1205 2 -1.1128 3.997460064668909 52.31659323171417 68.19209988397776 0 0 0
17207 1986 1 0.5564 7.488951113259381 51.856525619601506 72.43109575739193 0 0 0
18586 2446 2 -1.1128 2.8350618681455075 52.39431244094006 74.27043788452818 0 0 0
18588 2446 1 0.5564 3.819400676151028 52.558138057927735 74.20533554177585 0 0 0
16931 1894 1 0.5564 5.344209110160687 54.01136705009332 74.2177479841972 0 0 0
17292 2014 1 0.5564 6.176292745600479 48.1682321766236 74.44900156437791 0 0 0
16932 1894 1 0.5564 6.170012318940678 52.62813219102011 74.48485280350363 0 0 0
14180 977 1 0.5564 6.964356690942262 50.173549758183746 74.35201173844553 0 0 0
14179 977 2 -1.1128 7.283999189009278 51.10395869322703 74.17265758626608 0 0 0
16930 1894 2 -1.1128 5.379252570558918 53.17359548084898 74.76264724487622 0 0 0
19026 2592 1 0.5564 1.2560523716631529 51.21679971836862 71.46239010252599 0 0 0
15903 1551 1 0.5564 1.892621288109636 50.05463540644036 67.79605317416387 0 0 0
18000 2250 1 0.5564 3.817405867595875 48.8695436003766 67.44659475700057 0 0 0
15901 1551 2 -1.1128 2.6063383715528947 50.242298202936674 67.12122677154909 0 0 0
17998 2250 2 -1.1128 4.408992560966386 48.33507515891494 68.05022549643948 0 0 0
19024 2592 2 -1.1128 0.3035048157683531 51.38418071382542 71.20815242333776 0 0 0
17291 2014 1 0.5564 7.704511499865563 48.279378816789105 75.01364343817006 0 0 0
17708 2153 1 0.5564 4.770198977289056 54.50660565416869 71.30035874316964 0 0 0
12919 557 2 -1.1128 7.906511477165769 47.74236745726447 69.46740233393696 0 0 0
17206 1986 2 -1.1128 7.498466371580865 51.95007191020529 71.43552627540338 0 0 0
17208 1986 1 0.5564 8.031613741139935 51.204454672117706 71.03576521504192 0 0 0
15328 1360 2 -1.1128 1.3666259630151194 54.46332455708579 73.81997623488755 0 0 0
17132 1961 1 0.5564 8.422782233126807 49.54755010769109 69.55997435319227 0 0 0
14699 1150 1 0.5564 8.409213441667417 55.12327145588415 69.12737150877723 0 0 0
19431 2727 1 0.5564 2.2111233458934585 48.67477462725858 75.22325490919971 0 0 0
16874 1875 1 0.5564 0.3011443586761646 54.358615266714715 75.06404429374913 0 0 0
17290 2014 2 -1.1128 6.759100581187827 48.573910857685476 75.1531037170751 0 0 0
14181 977 1 0.5564 8.037979848534103 51.322582642730545 74.79210635156839 0 0 0
14853 1201 1 0.5564 0.7789543899009237 54.71901231468544 71.35305693653302 0 0 0
13553 768 1 0.5564 6.2147765504389145 54.399561504012375 69.19428217901019 0 0 0
14864 1205 1 0.5564 4.910431270919603 52.36836358963774 67.78737346421696 0 0 0
17947 2233 2 -1.1128 0.5309490881316403 50.072356317665864 68.8806493042066 0 0 0
14865 1205 1 0.5564 3.4392141997453267 53.073918246306015 67.85324823477467 0 0 0
17948 2233 1 0.5564 0.5413264964595493 50.56597577474717 69.75026541075223 0 0 0
13863 871 1 0.5564 5.62327314341303 49.51199709568881 67.23477977214384 0 0 0
17949 2233 1 0.5564 0.09300124674759086 49.18238742617006 69.00775998154447 0 0 0
13031 594 1 0.5564 6.14436379300726 51.536676995942926 66.89700591136992 0 0 0
11487 79 1 0.5564 15.591687038159614 52.79534105799961 67.1822249618111 0 0 0
13881 877 1 0.5564 15.392543692958142 49.348399721809024 67.4685708947308 0 0 0
11485 79 2 -1.1128 15.246267045414168 53.73286185625784 67.22393574022296 0 0 0
13880 877 1 0.5564 14.336741802109756 48.102676505634285 67.47766679378783 0 0 0
14407 1053 2 -1.1128 15.59844039835815 50.89064199243884 67.20264970185438 0 0 0
12921 557 1 0.5564 8.732165201815246 47.53423682424178 69.99178543298474 0 0 0
14409 1053 1 0.5564 16.529261526767463 50.74801078744739 67.53914399855937 0 0 0
15276 1342 1 0.5564 16.746632291883458 47.89315419275318 67.25231144273499 0 0 0
15834 1528 1 0.5564 15.787783516075343 49.451688838322504 71.05830276964709 0 0 0
19949 2900 1 0.5564 15.474454336721331 47.46758728100665 74.6553294658246 0 0 0
19948 2900 2 -1.1128 15.525235869351683 47.72147574427113 73.68942993818321 0 0 0
13235 662 1 0.5564 11.749586510657089 47.317868621217485 70.16340441580762 0 0 0
18811 2521 2 -1.1128 8.959542992898 52.29246838952964 68.22995633560932 0 0 0
18812 2521 1 0.5564 9.096600125551415 53.13207919522085 68.75556937297529 0 0 0
11643 131 1 0.5564 9.66391827891044 47.66064502399768 74.19066576287456 0 0 0
13234 662 2 -1.1128 12.50049479933498 47.9331944820813 69.92358990132101 0 0 0
13236 662 1 0.5564 12.750348295152591 47.796384286652795 68.9650199930195 0 0 0
11933 228 1 0.5564 8.696029556773281 53.01315009513302 71.73017581171251 0 0 0
18813 2521 1 0.5564 8.944828657647381 51.508980680654766 68.85118942307783 0 0 0
17131 1961 2 -1.1128 8.901477618433619 50.32178161230324 69.97400111152864 0 0 0
17960 2237 1 0.5564 13.910454578583634 50.982627109587916 68.43775129685714 0 0 0
11932 228 2 -1.1128 9.332940332653468 53.781370681958826 71.7948675766559 0 0 0
17961 2237 1 0.5564 13.054689176871175 52.32977765001798 68.78340969738483 0 0 0
18344 2365 1 0.5564 15.457319471078156 49.57321787803407 73.37156882987303 0 0 0
17133 1961 1 0.5564 9.811769713586049 50.03159356423679 70.26923149631732 0 0 0
18345 2365 1 0.5564 15.54400716449499 51.039208476392425 74.0857000482683 0 0 0
18343 2365 2 -1.1128 15.50694037769604 50.558743934043626 73.20946950950223 0 0 0
12530 427 1 0.5564 12.03769573455747 50.76794535328026 70.0575656945278 0 0 0
12531 427 1 0.5564 11.946082079771474 49.18858810431417 70.4623671083515 0 0 0
12529 427 2 -1.1128 11.660321157268946 50.11357593712637 70.71284367765351 0 0 0
14187 979 1 0.5564 12.425855625529286 50.422708433962384 72.42147117232885 0 0 0
14186 979 1 0.5564 13.884265707444175 50.72527036517778 73.09089097734415 0 0 0
14185 979 2 -1.1128 12.896324881731037 50.739480127138826 73.24506962187074 0 0 0
19499 2750 1 0.5564 12.360996471471598 52.36187547474976 72.62184822396681 0 0 0
19498 2750 2 -1.1128 11.912363455033415 53.23887095765851 72.44977518995442 0 0 0
16143 1631 1 0.5564 11.69320495526533 50.33104336008488 74.35772647854448 0 0 0
11641 131 2 -1.1128 9.283651564333844 48.34893559210798 74.80844675422223 0 0 0
11642 131 1 0.5564 9.938638342424673 49.096564416302215 74.91818960188792 0 0 0
16141 1631 2 -1.1128 11.07830794543242 50.2839748494747 75.14492802057138 0 0 0
17959 2237 2 -1.1128 13.00275740762124 51.33883450471732 68.65956774788009 0 0 0
11934 228 1 0.5564 10.238715231120468 53.44283190831732 72.04975251977042 0 0 0
19500 2750 1 0.5564 12.012905284690094 53.82771838390855 73.25174233387743 0 0 0
14504 1085 1 0.5564 15.656437928226511 52.92793804684744 71.63078337741531 0 0 0
14530 1094 2 -1.1128 13.221213613659671 54.09828909292176 68.84334498472309 0 0 0
15833 1528 1 0.5564 15.607712378410156 47.972334666616376 70.39068444846929 0 0 0
12357 369 1 0.5564 13.321997016057924 53.79032263712634 71.75773703229594 0 0 0
12355 369 2 -1.1128 14.121391665014908 54.152456809098226 71.27833419120535 0 0 0
14531 1094 1 0.5564 13.495177548505323 54.08226123540078 69.80495142885276 0 0 0
14698 1150 2 -1.1128 9.328441802333803 54.8100689645554 69.3659578343077 0 0 0
16455 1735 1 0.5564 12.827368636400468 54.655210292142826 74.94273335423605 0 0 0
14532 1094 1 0.5564 12.567591597703629 54.84049178360437 68.6953130489928 0 0 0
13437 729 1 0.5564 9.074677231089845 54.38630334077197 73.3219768531401 0 0 0
13435 729 2 -1.1128 9.284353480416135 54.573585429378156 74.28164415452963 0 0 0
15832 1528 2 -1.1128 16.251735678330306 48.71791487451649 70.56199219402875 0 0 0
14700 1150 1 0.5564 9.337960955946505 54.49730829874262 70.31574213797032 0 0 0
13436 729 1 0.5564 10.158493632155158 55.05524228416851 74.34397940176616 0 0 0
11486 79 1 0.5564 14.397795433194892 53.75224697699463 67.75282153527318 0 0 0
14761 1171 2 -1.1128 12.98171316597845 47.35153949453856 67.34056906489488 0 0 0
12356 369 1 0.5564 14.548687619861186 54.86550188124396 71.83419830171846 0 0 0
18560 2437 1 0.5564 16.2728449056644 55.082189695080444 67.77901796986204 0 0 0
13879 877 2 -1.1128 15.305084884475493 48.35223783712619 67.47210845966872 0 0 0
14503 1085 2 -1.1128 16.650537865880647 53.02860279758645 71.59038626671588 0 0 0
14505 1085 1 0.5564 16.948975974377888 53.00960308482489 70.63614638768956 0 0 0
15330 1360 1 0.5564 1.6384667238939987 55.41804542795163 73.94085504400418 0 0 0
13792 848 2 -1.1128 1.1133820627270783 56.16836126502961 67.71810835278949 0 0 0
13793 848 1 0.5564 1.9154049988257997 55.68213473093688 67.3712018795877 0 0 0
17707 2153 2 -1.1128 4.523225930868318 55.46964060918749 71.40791916188049 0 0 0
15042 1264 1 0.5564 1.342265012189244 56.2281625063436 69.61354969913215 0 0 0
15040 1264 2 -1.1128 1.7178239344903456 55.92645786120811 70.48986574544547 0 0 0
17709 2153 1 0.5564 3.5643454149909255 55.59810501361293 71.15484609343872 0 0 0
15041 1264 1 0.5564 1.5466581682497949 56.62543204296846 71.1842269202479 0 0 0
13328 693 1 0.5564 4.94638000170534 55.95526691028843 73.20622100124575 0 0 0
13327 693 2 -1.1128 5.176673298992327 55.63708142538914 74.125853826506 0 0 0
13554 768 1 0.5564 6.250378361952215 55.948495780988985 69.71019079776221 0 0 0
13329 693 1 0.5564 5.927552026954316 56.18757987927428 74.49073128731764 0 0 0
13552 768 2 -1.1128 6.452429804829537 55.33817660793211 68.94423632536069 0 0 0
19549 2767 2 -1.1128 2.841242951566538 56.81140193342958 74.8543406307433 0 0 0
19551 2767 1 0.5564 3.760953537762301 56.427490745794536 74.77220492405829 0 0 0
16805 1852 1 0.5564 1.920548589074863 57.35901536829667 73.37798513280148 0 0 0
16804 1852 2 -1.1128 1.2154736297473845 57.22991888077856 72.68070140139301 0 0 0
16806 1852 1 0.5564 0.3236298192082527 57.47881448957428 73.05841296221855 0 0 0
12090 280 1 0.5564 5.449948112602239 55.736248019960385 67.40431215171073 0 0 0
13794 848 1 0.5564 0.4725521178876488 56.33196639504288 66.96806043376337 0 0 0
11474 75 1 0.5564 14.676679404959748 56.7541889055152 75.16420540095818 0 0 0
19030 2594 2 -1.1128 16.063932416493977 57.57946354667384 69.99360856239858 0 0 0
18559 2437 2 -1.1128 16.895782495906822 55.56509374017582 68.39444899617037 0 0 0
16453 1735 2 -1.1128 12.248853068001202 55.31234569755115 74.45952235019304 0 0 0
20238 2996 1 0.5564 16.292310415575006 56.02092263624189 72.61585948648822 0 0 0
19032 2594 1 0.5564 15.732291443241042 57.09124793908824 70.80086305615002 0 0 0
15864 1538 1 0.5564 10.671224908247327 55.77659489877647 68.66884559824562 0 0 0
16454 1735 1 0.5564 12.506723034164184 56.24146618539687 74.72454730218612 0 0 0
11473 75 2 -1.1128 14.118163578957585 57.296491290316155 74.53653586714557 0 0 0
20237 2996 1 0.5564 14.893953090234268 56.70809240079013 73.10475737567124 0 0 0
20236 2996 2 -1.1128 15.40313119739693 56.36575591861831 72.31510972489507 0 0 0
11475 75 1 0.5564 14.588690218008407 58.153756724756356 74.3274886226528 0 0 0
15862 1538 2 -1.1128 11.505668896057127 56.09725733834781 68.22064804821284 0 0 0
15863 1538 1 0.5564 11.882095221562924 56.87046872695774 68.73098853877262 0 0 0
19031 2594 1 0.5564 16.67024763399405 58.32180535452101 70.27875852638957 0 0 0
18561 2437 1 0.5564 16.412633690794507 56.32552009495084 68.82840969114515 0 0 0
17798 2183 1 0.5564 6.0012448253501045 31.761507498823704 80.70860966171267 0 0 0
17560 2104 2 -1.1128 0.997054577543117 31.655498916208767 82.79975840135707 0 0 0
14513 1088 1 0.5564 0.4586205558511747 38.82051209185199 75.37885557240585 0 0 0
17797 2183 2 -1.1128 6.765837022135237 32.17954996122785 80.21805957355936 0 0 0
14816 1189 1 0.5564 3.835741251321406 36.63791343982298 75.47736896059794 0 0 0
11409 53 1 0.5564 4.961919024851371 31.95682753495203 77.79976328269188 0 0 0
14692 1148 2 -1.1128 3.528624772409124 34.646338927829134 82.7189455898226 0 0 0
19076 2609 1 0.5564 1.935001270980677 38.406229203566944 83.60661443656855 0 0 0
17799 2183 1 0.5564 7.068398296692479 32.99755290391419 80.70727107103761 0 0 0
14076 942 1 0.5564 2.0332623090229975 32.399914025018916 81.68457644908985 0 0 0
14074 942 2 -1.1128 2.582248486280965 32.77200064211205 80.93613419760341 0 0 0
16048 1600 2 -1.1128 1.412567603049422 34.69517576150027 79.54198920826634 0 0 0
14815 1189 2 -1.1128 3.236933809020313 35.945868951630885 75.88048692575998 0 0 0
13956 902 1 0.5564 1.4669607152777973 36.17682048313064 80.28431411896102 0 0 0
11488 80 2 -1.1128 1.2298332638452727 37.66238993291945 76.42772760694866 0 0 0
18683 2478 1 0.5564 6.789220050987532 32.704398406069174 76.96215348129941 0 0 0
11407 53 2 -1.1128 5.384145027195531 32.83766184176582 78.01390399056321 0 0 0
15823 1525 2 -1.1128 7.190836471670897 34.388266073286935 81.78081294717808 0 0 0
12525 425 1 0.5564 5.444162437070663 36.399300631454885 80.60441266211076 0 0 0
13625 792 1 0.5564 6.617795842903231 36.18806663972371 78.9878681096005 0 0 0
13624 792 2 -1.1128 5.729894388771388 36.64612351543464 79.030470242766 0 0 0
17812 2188 2 -1.1128 3.7289717910223654 34.95800540159127 78.24441930931613 0 0 0
17814 2188 1 0.5564 3.6158719351919237 35.28261736248803 77.30535829748953 0 0 0
13341 697 1 0.5564 5.943211536820521 37.96038860255427 77.8546381263703 0 0 0
13626 792 1 0.5564 5.02993018044767 36.054129790316274 78.63097859547156 0 0 0
11489 80 1 0.5564 2.010662235973311 37.037785644731436 76.41447534670814 0 0 0
12523 425 2 -1.1128 5.402156909956119 36.37335223196441 81.60319305593751 0 0 0
12524 425 1 0.5564 4.581496538972809 35.878867637189025 81.88955219482737 0 0 0
16050 1600 1 0.5564 2.2726804580366715 34.83678897077193 79.05193647218134 0 0 0
17813 2188 1 0.5564 4.295878347196349 34.134225451823376 78.24632263207886 0 0 0
14693 1148 1 0.5564 3.1723010775082114 33.93531622620767 82.11274417174705 0 0 0
14075 942 1 0.5564 2.077893466804986 33.50992742729088 80.48770347551644 0 0 0
15824 1525 1 0.5564 6.585668743770362 35.151808130992166 82.00614729551505 0 0 0
11408 53 1 0.5564 5.810977216512601 32.79189575493549 78.9170760657402 0 0 0
13340 697 1 0.5564 5.159323118903287 38.41365675395564 76.49570712753281 0 0 0
13339 697 2 -1.1128 5.792378668890146 38.71042381164008 77.21066865861776 0 0 0
15147 1299 1 0.5564 5.241707464582895 38.09471807476135 82.50023535255585 0 0 0
11490 80 1 0.5564 1.1410945407050312 38.06577238569641 77.33844607141714 0 0 0
13955 902 1 0.5564 1.2465224240572326 37.77653519799364 80.04151779333415 0 0 0
13954 902 2 -1.1128 1.357752286066342 37.063450221836746 80.73371708501139 0 0 0
16049 1600 1 0.5564 0.92900211723195 33.91374933099621 79.14760719912017 0 0 0
15825 1525 1 0.5564 7.331630145897899 33.823371793062776 82.59387610119504 0 0 0
18682 2478 2 -1.1128 7.70027024198806 32.59225502202456 76.56540230147469 0 0 0
19075 2609 2 -1.1128 1.1375956697789293 37.897350872405404 83.28228862191882 0 0 0
19077 2609 1 0.5564 1.335607569693359 37.50438785575685 82.38430676867657 0 0 0
16324 1692 2 -1.1128 1.1394881516105573 38.83953910254842 78.75016022410139 0 0 0
13923 891 1 0.5564 4.315926528817471 39.27257506696315 78.17755929975819 0 0 0
16326 1692 1 0.5564 2.030021038435955 39.26165124363192 78.58053528184348 0 0 0
15145 1299 2 -1.1128 5.412445245173397 38.89933521217735 83.0689544536087 0 0 0
19216 2656 2 -1.1128 8.416376250456276 35.81506353192793 78.9514540141327 0 0 0
18684 2478 1 0.5564 7.844366020318327 31.63166603540141 76.32769401756497 0 0 0
14694 1148 1 0.5564 2.8221768863357735 34.90872389931325 83.37627775015389 0 0 0
17580 2110 1 0.5564 3.8848916644260965 31.72237903714555 81.12087806434467 0 0 0
17561 2104 1 0.5564 0.3117209253360608 32.19999786231507 83.2833271090347 0 0 0
14211 987 1 0.5564 0.1838568208598214 33.06188463405378 76.2956414774402 0 0 0
16318 1690 2 -1.1128 12.212098722766774 35.68478032463542 75.32761920473826 0 0 0
16320 1690 1 0.5564 11.924550164461483 35.05478538855151 76.04902373166999 0 0 0
17239 1997 2 -1.1128 10.765231485278031 38.17412195653451 75.32571609973282 0 0 0
19364 2705 1 0.5564 15.4493147614669 31.91781761348095 75.32098449920333 0 0 0
15088 1280 2 -1.1128 16.9756238645783 32.39382069513961 82.5860204726617 0 0 0
16272 1674 1 0.5564 16.29375224960971 38.32747798415449 81.02928335700811 0 0 0
15340 1364 2 -1.1128 10.086873310804688 31.99864651788868 80.71855545995281 0 0 0
17872 2208 2 -1.1128 13.67782350458952 32.133478206529226 75.72837813590016 0 0 0
16682 1811 1 0.5564 16.943449692804112 37.15379831793708 77.54695141997392 0 0 0
16270 1674 2 -1.1128 16.68901871062285 39.21332680217751 80.78630945806569 0 0 0
15342 1364 1 0.5564 10.59071045613824 32.8346600211358 80.93587924419468 0 0 0
15090 1280 1 0.5564 16.187617304292747 32.091616186216505 83.12241411793443 0 0 0
17873 2208 1 0.5564 13.955336655997716 32.97454711665727 76.19269437982584 0 0 0
13979 910 1 0.5564 15.696883383587563 32.46288710425051 77.9123645457513 0 0 0
12035 262 1 0.5564 8.688767548989032 35.14929645889312 81.5766558612657 0 0 0
15936 1562 1 0.5564 8.829210588164031 32.909382413385856 77.77360337760749 0 0 0
19218 2656 1 0.5564 8.629337648205516 35.91481021270137 79.92340981323287 0 0 0
12034 262 2 -1.1128 9.50548741897013 35.71190521664893 81.44843689877997 0 0 0
13295 682 1 0.5564 15.242404040776789 36.90626491218841 76.17433663415676 0 0 0
19217 2656 1 0.5564 8.922637285901098 35.038058046747885 78.57733869018526 0 0 0
16457 1736 1 0.5564 9.582644247713606 36.926814390226745 82.52140059062346 0 0 0
18786 2512 1 0.5564 12.324367650683158 34.11967050023864 80.44926066780349 0 0 0
20085 2945 1 0.5564 12.045313417620694 32.957118655821375 76.56825235130083 0 0 0
20083 2945 2 -1.1128 11.77731218775594 33.69967316972929 77.182083065441 0 0 0
13978 910 2 -1.1128 15.213203002382034 33.255035124072926 77.5401347890979 0 0 0
13980 910 1 0.5564 14.496122296957138 33.53739734693985 78.17736862743413 0 0 0
15935 1562 1 0.5564 9.540413494803905 32.887235275387084 79.24340829465173 0 0 0
18784 2512 2 -1.1128 11.63963122993289 34.09523036113406 81.17764159711787 0 0 0
20084 2945 1 0.5564 10.942576277804296 33.444086010018346 77.66982402331979 0 0 0
18785 2512 1 0.5564 12.084167108055382 33.87432751661936 82.04573712378841 0 0 0
16721 1824 1 0.5564 10.108449721884538 38.35055919240389 76.92970371529675 0 0 0
16720 1824 2 -1.1128 9.951448941939237 38.15317874078893 77.89737708287542 0 0 0
15934 1562 2 -1.1128 9.485239925429745 33.371570476834016 78.37026722640603 0 0 0
16722 1824 1 0.5564 9.421656737650133 37.30946310627528 77.98377243374276 0 0 0
15949 1567 2 -1.1128 13.4757400710097 34.06439633590907 79.28240551272343 0 0 0
15951 1567 1 0.5564 12.765881400929537 33.707469032041956 78.67519580611842 0 0 0
15950 1567 1 0.5564 13.633420992472923 35.03070674131755 79.0789823280512 0 0 0
12115 289 2 -1.1128 15.627753433514023 36.548998589373795 81.20987306784389 0 0 0
15977 1576 1 0.5564 14.411913221518953 37.166441701612 78.1226776399399 0 0 0
15976 1576 2 -1.1128 13.796329842476482 36.85355103758138 78.84597327858245 0 0 0
15978 1576 1 0.5564 13.203617536419396 37.607745171601934 79.128609727555 0 0 0
12117 289 1 0.5564 14.94286110624276 36.59884774493511 80.48293551236213 0 0 0
12036 262 1 0.5564 10.289064430655142 35.122247955220395 81.25270388167584 0 0 0
13294 682 2 -1.1128 15.475424400622478 37.52373991684704 76.92561965550045 0 0 0
13296 682 1 0.5564 15.250730118227109 38.463181415137655 76.66684890636226 0 0 0
20015 2922 1 0.5564 15.505505287274369 36.90706035167989 82.82363779949233 0 0 0
15111 1287 1 0.5564 11.046741313369642 38.353984623714304 79.42366435103544 0 0 0
16456 1736 2 -1.1128 9.432690438191067 37.7146076178869 83.11880810671795 0 0 0
12293 348 1 0.5564 8.611046146917886 39.2404673086478 78.10069953236001 0 0 0
15109 1287 2 -1.1128 11.958091866692403 38.53825741545971 79.79174650891233 0 0 0
15110 1287 1 0.5564 11.87862716889806 38.84645520535358 80.73974461758212 0 0 0
12116 289 1 0.5564 16.164533174468435 35.711787777197586 81.10524643769307 0 0 0
19175 2642 1 0.5564 16.592619946245126 33.977207029560255 78.11511531552544 0 0 0
14103 951 1 0.5564 13.328446850555894 33.15345406194276 83.68631805739386 0 0 0
14101 951 2 -1.1128 12.719895118318973 33.94594539775583 83.64604024356206 0 0 0
16458 1736 1 0.5564 8.593646486947467 37.578529166877274 83.6455793295718 0 0 0
17633 2128 1 0.5564 3.4726281792382174 45.41869804968475 83.4095036156744 0 0 0
18794 2515 1 0.5564 4.160845300357698 41.323459653979455 75.5107126184109 0 0 0
12294 348 1 0.5564 7.077068377656743 39.48194980846349 77.59550158231606 0 0 0
16325 1692 1 0.5564 0.4356313239272131 39.54900560598315 78.78541453745342 0 0 0
15146 1299 1 0.5564 5.50831362642835 39.70572126451961 82.48538535122346 0 0 0
15722 1491 1 0.5564 6.797839040837203 44.35240749137938 75.52404620826667 0 0 0
17145 1965 1 0.5564 0.31718660687576994 42.90474744801529 75.51949000849363 0 0 0
13921 891 2 -1.1128 3.487107796501736 39.831171819437195 78.14547803750231 0 0 0
12297 349 1 0.5564 0.2953089513139533 41.80493096101179 79.97126603380585 0 0 0
12517 423 2 -1.1128 0.47452304032992404 43.53245543322214 82.72900005857973 0 0 0
17281 2011 2 -1.1128 0.43367590509408016 44.552103813904665 78.2002839713417 0 0 0
12295 349 2 -1.1128 0.9602491143204738 42.518672723861485 80.19132909391315 0 0 0
18626 2459 1 0.5564 2.2396632481883616 45.90312725793575 81.8883532570054 0 0 0
18793 2515 2 -1.1128 3.4426111723478487 41.554234849152905 76.16712913099528 0 0 0
13922 891 1 0.5564 3.4090072433969305 40.2603068600754 77.24562054287568 0 0 0
18627 2459 1 0.5564 1.928091937668464 44.41888970965703 82.49381896843036 0 0 0
15721 1491 2 -1.1128 6.656116801594361 43.827612946694 76.36339448147284 0 0 0
11582 111 1 0.5564 6.666729709684413 41.38133517142944 81.68989276723121 0 0 0
11581 111 2 -1.1128 5.729104833033785 41.3967114552285 82.03720128263109 0 0 0
18630 2460 1 0.5564 3.8914516793501814 41.29255635076891 79.01917817065863 0 0 0
18629 2460 1 0.5564 4.650154582354745 41.717670755347704 80.40130570251678 0 0 0
18795 2515 1 0.5564 3.519055563550294 42.51886279021702 76.41941709618376 0 0 0
14874 1208 1 0.5564 4.933525286824882 44.120096602975266 76.47164673313266 0 0 0
14872 1208 2 -1.1128 3.9693090222451617 44.313437714177155 76.29023983699443 0 0 0
11583 111 1 0.5564 5.697824278068946 41.91910948919543 82.88932911655324 0 0 0
17282 2011 1 0.5564 1.1763641830427969 45.22164145206836 78.21183979698813 0 0 0
14873 1208 1 0.5564 3.6878978692518776 45.12071342479681 76.8090025684179 0 0 0
18628 2460 2 -1.1128 3.993002699737549 42.01123700120636 79.70706411403745 0 0 0
12296 349 1 0.5564 1.851354740345666 42.1008755932495 80.36846430428108 0 0 0
17390 2047 1 0.5564 3.9577825515693794 44.76469176143482 80.75740394868744 0 0 0
17391 2047 1 0.5564 4.575714072888205 43.66151866045669 79.72406167423003 0 0 0
17389 2047 2 -1.1128 4.506800194015969 44.63736871274944 79.9313479521164 0 0 0
15723 1491 1 0.5564 6.9340145429493765 44.3773558265499 77.15114803046048 0 0 0
18625 2459 2 -1.1128 2.6156437852123924 44.98987193336841 82.04520798761091 0 0 0
19473 2741 1 0.5564 5.663578348282284 45.81106427006838 79.90095461918321 0 0 0
17283 2011 1 0.5564 0.6184536866232189 43.83766443977765 78.87514216737503 0 0 0
12518 423 1 0.5564 0.9282108506455005 43.12291000764303 83.52047963622819 0 0 0
12519 423 1 0.5564 0.6356105866117006 42.96466992147786 81.92173897885235 0 0 0
16935 1895 1 0.5564 3.4598444553468832 45.440382067291594 78.84980187576262 0 0 0
13106 619 1 0.5564 7.526365930222697 45.607137166463104 78.88755930844208 0 0 0
16933 1895 2 -1.1128 2.8140631937898926 45.933222449054256 78.26664241134465 0 0 0
19471 2741 2 -1.1128 6.264510990208223 46.602737981274615 79.79080584998972 0 0 0
13105 619 2 -1.1128 8.053747515947355 45.060424684795926 78.23719468347797 0 0 0
19172 2641 1 0.5564 8.171222550728698 40.90153796478151 79.69284082324982 0 0 0
19171 2641 2 -1.1128 8.001953665092113 41.33899115121663 80.5760071599238 0 0 0
12292 348 2 -1.1128 7.910094821888696 39.93030335326485 77.91960975365534 0 0 0
16934 1895 1 0.5564 3.082288056061194 46.89496104042634 78.21083570278743 0 0 0
16394 1715 1 0.5564 0.6413638015869839 47.16425476255161 82.63017592563311 0 0 0
19985 2912 1 0.5564 8.18697321887895 42.66322582885592 76.39917656981285 0 0 0
11349 33 1 0.5564 6.41164185414919 46.878729539872076 82.76517006776223 0 0 0
15440 1397 1 0.5564 8.390037983096645 45.12551257097495 83.077649435 0 0 0
19472 2741 1 0.5564 6.322580960105125 47.10011537520702 80.65639444948363 0 0 0
17771 2174 1 0.5564 16.791864868837244 40.53101965435653 81.90615109196517 0 0 0
16981 1911 2 -1.1128 12.59809345400042 40.051338017328064 75.43124791445564 0 0 0
13511 754 1 0.5564 16.427727750252554 42.56586930242027 81.9994783899013 0 0 0
17770 2174 2 -1.1128 16.692536418743643 41.03573699094317 82.76370244486228 0 0 0
13611 787 1 0.5564 9.206252525473566 39.41302766347629 82.76736849111082 0 0 0
15439 1397 2 -1.1128 9.248392174148313 44.957028972314475 82.5930450910705 0 0 0
19173 2641 1 0.5564 8.560811458074767 42.1648134658015 80.6514763332895 0 0 0
11259 3 1 0.5564 9.41445083220694 44.10630893456096 81.04120315452717 0 0 0
11258 3 1 0.5564 8.837537572234728 44.09122648854914 79.51360039490181 0 0 0
11257 3 2 -1.1128 9.263013358751778 43.53981142072593 80.23117395091035 0 0 0
13510 754 2 -1.1128 16.41931639468636 43.557451880729886 81.87027586480998 0 0 0
18599 2450 1 0.5564 15.885999120900927 46.54819983957298 76.45833563657867 0 0 0
16982 1911 1 0.5564 13.557537264366443 39.90653255648726 75.67311358703783 0 0 0
16983 1911 1 0.5564 12.240193294251302 40.83354933407991 75.94120184879708 0 0 0
14810 1187 1 0.5564 15.917224245962501 39.90884958384196 75.76175204248314 0 0 0
12064 272 2 -1.1128 11.482429227540113 40.09151340819718 82.13626910336633 0 0 0
12066 272 1 0.5564 10.594853427474563 40.48536167831074 82.37521013022194 0 0 0
13609 787 2 -1.1128 9.06980208837157 40.40287069251045 82.8072704179639 0 0 0
19984 2912 2 -1.1128 8.841031554193632 41.91656250012889 76.27792638414918 0 0 0
19986 2912 1 0.5564 8.587087149327155 41.15159323870054 76.86981685997671 0 0 0
13610 787 1 0.5564 8.68051805288985 40.72079079599042 81.94275619172282 0 0 0
13107 619 1 0.5564 8.775958058216665 45.624167603643876 77.8364379676258 0 0 0
14848 1200 2 -1.1128 11.969365461841804 44.79750491242969 76.32775837501758 0 0 0
14809 1187 2 -1.1128 15.081588843334439 39.91452802136926 76.31100723954692 0 0 0
12387 379 1 0.5564 16.202738802880987 40.34642438799367 79.39546756425604 0 0 0
14811 1187 1 0.5564 15.2757384431123 40.309040234959866 77.20915315288369 0 0 0
14850 1200 1 0.5564 11.757211663841934 43.830623714655424 76.46964413482053 0 0 0
12385 379 2 -1.1128 15.718839034297721 40.99964688521024 78.81310796779091 0 0 0
14849 1200 1 0.5564 12.522703771490061 45.13271899997864 77.09028593245912 0 0 0
18557 2436 1 0.5564 10.597642510673383 45.75343447061894 76.71928688620098 0 0 0
20090 2947 1 0.5564 10.589828480245068 42.01660196489677 76.64850439538414 0 0 0
20089 2947 2 -1.1128 11.584963282504484 42.111080471632704 76.6764429059304 0 0 0
12386 379 1 0.5564 14.813952114867213 41.182327842289375 79.1975662409484 0 0 0
17465 2072 1 0.5564 12.43371960716885 40.286021258490536 79.07062078175785 0 0 0
17464 2072 2 -1.1128 12.841225606338151 41.16004332063338 78.80599778708144 0 0 0
11451 67 1 0.5564 13.355117574216507 43.185539835347306 82.14404861943156 0 0 0
17466 2072 1 0.5564 12.359711402112168 41.90546695402412 79.26696518994578 0 0 0
20091 2947 1 0.5564 11.940658005568906 41.651801515217244 77.49041106912232 0 0 0
14392 1048 2 -1.1128 11.948263152581422 43.54881023461944 79.5265801474171 0 0 0
14394 1048 1 0.5564 12.46216747796807 44.15625218445388 80.13231677562607 0 0 0
14393 1048 1 0.5564 10.969273281180973 43.723582280553266 79.63162562299124 0 0 0
11449 67 2 -1.1128 13.048884884281652 42.56073839763017 82.86227220107855 0 0 0
14273 1008 1 0.5564 14.866719324608344 45.920355331861515 80.4668863443713 0 0 0
13683 811 1 0.5564 14.01063014034341 46.43650689388133 78.86686656224973 0 0 0
13681 811 2 -1.1128 13.25209423176253 46.256543074071594 78.24057875791294 0 0 0
12065 272 1 0.5564 11.87602314834523 39.644783861916544 82.93970955626659 0 0 0
11450 67 1 0.5564 12.51871626936415 41.81767331638868 82.45389005742061 0 0 0
18556 2436 2 -1.1128 9.910030030730267 46.385604047255605 77.0764293652722 0 0 0
18443 2398 1 0.5564 13.649588930418759 45.325539924624245 82.14042539407386 0 0 0
18444 2398 1 0.5564 14.844164877089296 44.413765074269826 81.50145627018141 0 0 0
18442 2398 2 -1.1128 13.952724085758703 44.83139065225955 81.3256090757506 0 0 0
17521 2091 2 -1.1128 12.71676635846801 46.24346810574092 83.24108957547527 0 0 0
14274 1008 1 0.5564 16.12628545652398 46.303347306332014 79.50074096294281 0 0 0
18600 2450 1 0.5564 14.421310203792123 46.84248152917321 77.11766343711831 0 0 0
17522 2091 1 0.5564 12.210636599402795 46.75431958249854 82.5462057764678 0 0 0
14272 1008 2 -1.1128 15.225979252498744 46.59590146216648 79.82301539634962 0 0 0
18558 2436 1 0.5564 9.428342016216199 46.819172760531565 76.3148554466028 0 0 0
13682 811 1 0.5564 12.517739151723436 46.914122180577706 78.40884173389712 0 0 0
15441 1397 1 0.5564 10.014128427862575 45.04891544540047 83.22960216065059 0 0 0
18598 2450 2 -1.1128 15.126852015789993 47.19749229057126 76.50432803140167 0 0 0
13512 754 1 0.5564 16.918419132018407 43.99526696762732 82.61808238519039 0 0 0
17772 2174 1 0.5564 16.023622726674976 40.57430343673147 83.34648335818292 0 0 0
15378 1376 1 0.5564 3.3859245991808287 53.91456611979005 80.90700082378777 0 0 0
12093 281 1 0.5564 5.03420908530612 54.895536449017975 77.57625632246543 0 0 0
14281 1011 2 -1.1128 3.2665498221912856 54.26250449183185 77.72607345454452 0 0 0
12140 297 1 0.5564 5.768436613734986 54.18216168372515 81.1440817061614 0 0 0
14283 1011 1 0.5564 3.062473353608429 54.333683924182345 78.70243731537217 0 0 0
16395 1715 1 0.5564 0.895668026810591 47.570800570730384 81.06919021248174 0 0 0
16393 1715 2 -1.1128 1.3311870778844273 47.436339609807405 81.95927077607493 0 0 0
15376 1376 2 -1.1128 2.610198163272993 53.92090488360324 80.27596179181783 0 0 0
16212 1654 1 0.5564 6.775931136705658 48.92167134583557 83.33822489068908 0 0 0
14018 923 1 0.5564 7.982254120363351 48.031938094986266 81.55901921523694 0 0 0
12139 297 2 -1.1128 5.085424606607326 54.218526738488556 81.8735842419771 0 0 0
19390 2714 2 -1.1128 2.1409245609296086 50.612669727221146 83.67505246445002 0 0 0
19430 2727 1 0.5564 3.411885479724368 49.47088617878698 75.99202227681197 0 0 0
19392 2714 1 0.5564 1.4045959361734355 51.245699004971605 83.43610866053098 0 0 0
13287 679 1 0.5564 1.7062120074963398 54.341018537343814 81.64337481967272 0 0 0
14282 1011 1 0.5564 2.81376513803468 53.45456521321141 77.34895254128035 0 0 0
13285 679 2 -1.1128 1.0566359656361426 54.57984287214454 82.3651877672542 0 0 0
19405 2719 2 -1.1128 5.431603290986883 51.95921407866847 83.23634939698745 0 0 0
11347 33 2 -1.1128 6.209642094797615 47.74092510814271 82.30061122330756 0 0 0
19429 2727 2 -1.1128 3.132220150540132 48.59275692033153 75.6038517533277 0 0 0
17396 2049 1 0.5564 3.3252965315819547 49.57954812054774 82.97092759408791 0 0 0
15505 1419 2 -1.1128 0.8958399215061126 51.79387978036968 80.49292622769174 0 0 0
15377 1376 1 0.5564 2.162870087330516 53.02662416421721 80.2886749118286 0 0 0
15507 1419 1 0.5564 0.784765834609986 52.03601143539918 79.52906168749303 0 0 0
15506 1419 1 0.5564 1.233434955197682 50.85527894199815 80.56404638031177 0 0 0
13286 679 1 0.5564 0.6989037870871291 53.74399463767647 82.78158356792113 0 0 0
16870 1874 2 -1.1128 0.9111026709179488 52.2922279833881 77.73220973645468 0 0 0
16871 1874 1 0.5564 1.5655702592603729 51.64192218496396 77.34649663365707 0 0 0
12788 513 1 0.5564 3.9520324581941506 51.65897122806765 77.17260637977427 0 0 0
12789 513 1 0.5564 3.0347611495997833 51.83607351891407 75.83324678674308 0 0 0
11348 33 1 0.5564 5.285399128325609 48.039317158515225 82.53880689747253 0 0 0
17921 2224 1 0.5564 6.217008040109391 48.062444281757344 78.45689180575035 0 0 0
13779 843 1 0.5564 3.1101893275025625 48.475367499030476 77.29164672074572 0 0 0
14046 932 1 0.5564 3.130723577837663 49.15981841338088 81.10637035889297 0 0 0
14044 932 2 -1.1128 2.692561728000513 49.59102469244493 80.31765280558261 0 0 0
17395 2049 2 -1.1128 3.711074321533223 48.73874292043156 82.59116163779544 0 0 0
17920 2224 2 -1.1128 6.080331044329465 48.88541727504576 77.90549683861326 0 0 0
12787 513 2 -1.1128 3.123528030329645 51.35240826991597 76.70398915282507 0 0 0
13314 688 1 0.5564 4.747437885818043 51.74665863370204 79.72754673206371 0 0 0
13312 688 2 -1.1128 4.514898829079292 51.36354242941895 80.62149728531135 0 0 0
14045 932 1 0.5564 3.121064075433779 49.26096692174694 79.47655372349583 0 0 0
13777 843 2 -1.1128 3.5483383628222356 48.375467559858976 78.18498063636852 0 0 0
13778 843 1 0.5564 4.522774387217942 48.584868766976804 78.10358236734741 0 0 0
13313 688 1 0.5564 3.7084664919724815 50.77873283248223 80.53394900037756 0 0 0
15564 1438 1 0.5564 7.509535581304164 49.98794817168775 78.29045506183739 0 0 0
11262 4 1 0.5564 6.14888579996531 51.433228438517475 78.0692692354311 0 0 0
11261 4 1 0.5564 5.419838232906648 52.84875640583236 77.70678228266468 0 0 0
11260 4 2 -1.1128 5.303116108961794 51.96047814219876 78.15100937223544 0 0 0
17397 2049 1 0.5564 2.983012084367227 48.06472043849851 82.46618511811118 0 0 0
17922 2224 1 0.5564 6.197181568318909 48.66154640736787 76.93790721180304 0 0 0
16080 1610 1 0.5564 6.486595130563767 53.08301690318472 79.55601089983817 0 0 0
16078 1610 2 -1.1128 6.870672201992575 53.93462384049748 79.9127339007385 0 0 0
16872 1874 1 0.5564 0.5121911951126285 52.83965153757778 76.99654872539652 0 0 0
12092 281 1 0.5564 5.650199684017333 54.08885077384216 76.29702204938428 0 0 0
19406 2719 1 0.5564 5.030307520304667 51.814874910724654 82.33184513565611 0 0 0
14165 972 1 0.5564 7.8291119397226066 50.93170831879092 82.5223473240453 0 0 0
12091 281 2 -1.1128 5.866755206583201 54.51142884749107 77.17709678606876 0 0 0
12141 297 1 0.5564 5.2830536920521 53.50982779155062 82.55085093870771 0 0 0
15562 1438 2 -1.1128 7.745294449105179 50.94709302089634 78.13405588257912 0 0 0
16079 1610 1 0.5564 7.046504377681155 54.5638424022823 79.15565570639426 0 0 0
18224 2325 1 0.5564 8.362583677947104 53.28040338071577 80.17982233806646 0 0 0
15563 1438 1 0.5564 8.287410717076913 51.0249191281438 77.29736371930308 0 0 0
12181 311 2 -1.1128 0.15170759449039828 52.397576714592404 83.42056282405993 0 0 0
19407 2719 1 0.5564 5.931691501334942 51.13891745089398 83.5138836143332 0 0 0
19658 2803 1 0.5564 0.30338936460544685 48.6068956308449 75.65065606144059 0 0 0
15104 1285 1 0.5564 15.504021484766996 52.46426074133513 80.44622261497118 0 0 0
19013 2588 1 0.5564 16.690602299231788 49.36996333923493 78.11757186204285 0 0 0
18771 2507 1 0.5564 16.766645251342663 54.665037674731906 75.94653711096782 0 0 0
12476 409 1 0.5564 10.967574694602204 53.177064722752164 80.37593974621953 0 0 0
13603 785 2 -1.1128 15.674090290813293 51.9811016978021 75.44989165147332 0 0 0
17349 2033 1 0.5564 9.311129630849882 52.990667062097565 75.53819826363163 0 0 0
13604 785 1 0.5564 14.984593828730876 52.701416443692494 75.37411988616276 0 0 0
13605 785 1 0.5564 16.58676996098563 52.388038779804205 75.41223384010925 0 0 0
15389 1380 1 0.5564 12.548165074983585 54.5071033315745 81.53331911970768 0 0 0
15640 1464 2 -1.1128 15.295012243538297 54.52992787986429 82.34551481402902 0 0 0
12671 474 1 0.5564 14.917800492586524 52.75405997104869 78.42316926331841 0 0 0
16885 1879 2 -1.1128 11.108815053053473 50.492973418317824 83.66015567458598 0 0 0
15641 1464 1 0.5564 14.33734484601686 54.76606000349172 82.18084181793307 0 0 0
15091 1281 2 -1.1128 13.875633670851725 53.79372144643275 75.83780466803371 0 0 0
17348 2033 1 0.5564 9.978957751884794 51.5089888581081 75.37925852226354 0 0 0
16142 1631 1 0.5564 11.616604603893782 50.20871864139827 75.98431666009708 0 0 0
12475 409 2 -1.1128 11.950675656442804 52.99589724691693 80.40223364924798 0 0 0
14164 972 2 -1.1128 8.789316547752719 50.9512109768792 82.24373152691138 0 0 0
15105 1285 1 0.5564 15.006710523312044 51.64148934848022 81.76620733244832 0 0 0
15095 1282 1 0.5564 13.592191343783032 49.74032143985465 76.98376526809668 0 0 0
12477 409 1 0.5564 12.116127207096609 52.11957409025138 80.85465473337007 0 0 0
14334 1028 1 0.5564 11.980407768542321 48.65735367480697 81.4931920845294 0 0 0
11463 71 1 0.5564 16.073580071551294 54.90942795197484 78.95810591350872 0 0 0
12672 474 1 0.5564 16.549825995651126 52.71100920835435 78.458853787233 0 0 0
17347 2033 2 -1.1128 9.2304937052332 52.0270994952771 75.79321865203939 0 0 0
14017 923 2 -1.1128 8.691765118883065 48.522696919990295 81.05330197922017 0 0 0
12600 450 1 0.5564 10.776302795132622 47.49209710020994 78.27866190299771 0 0 0
14333 1028 1 0.5564 10.503982648937063 47.974233097689186 81.35127069598374 0 0 0
14019 923 1 0.5564 8.728317008993278 49.47170410941293 81.36643028861111 0 0 0
17547 2099 1 0.5564 15.573057191008425 49.140739646025985 81.98015212721472 0 0 0
14410 1054 2 -1.1128 12.568010780842517 50.196215875500314 81.47193439993937 0 0 0
19010 2587 1 0.5564 13.174988040401791 51.475980083222375 77.77788625740253 0 0 0
12488 413 1 0.5564 15.348153901332745 50.56794839440201 76.65548886028262 0 0 0
12599 450 1 0.5564 11.442570324109559 47.942593377038655 79.69984707139241 0 0 0
17546 2099 1 0.5564 14.907572900809956 48.04249015462999 80.97138792189163 0 0 0
14332 1028 2 -1.1128 11.488430646331981 47.798559686935356 81.35025339945815 0 0 0
12598 450 2 -1.1128 11.462824260716873 48.077990656181306 78.7092626908375 0 0 0
14411 1054 1 0.5564 12.116232630513144 50.28706425831833 82.35942701946618 0 0 0
15096 1282 1 0.5564 12.357373113808583 49.2403383926788 77.92815259700109 0 0 0
19011 2587 1 0.5564 12.939453783815665 52.5269830908127 79.00529931747677 0 0 0
15093 1281 1 0.5564 14.686047364479844 54.3213686634702 76.09239868942663 0 0 0
17545 2099 2 -1.1128 14.713104629634707 48.76073774142203 81.6394466998413 0 0 0
14412 1054 1 0.5564 13.36652527459115 49.6012836166431 81.56375127065137 0 0 0
15092 1281 1 0.5564 13.572605809103381 53.24985773940645 76.62035590401992 0 0 0
15642 1464 1 0.5564 15.524128807064022 53.6966734382248 81.84232926899865 0 0 0
15094 1282 2 -1.1128 12.658598466148423 49.94058653648729 77.28091549523977 0 0 0
19009 2587 2 -1.1128 13.316559879985823 52.416834282600135 78.08570252148044 0 0 0
15103 1285 2 -1.1128 15.76056695710245 52.160996039249916 81.36394653845323 0 0 0
12670 474 2 -1.1128 15.738501917867536 53.19582892183165 78.78551197170553 0 0 0
18225 2325 1 0.5564 8.540870543245484 51.93455159998441 79.27234049334406 0 0 0
16887 1879 1 0.5564 10.420599103420795 50.866268071659185 83.03805444949673 0 0 0
14166 972 1 0.5564 8.889996896186569 51.530639278168366 81.43495072544184 0 0 0
18223 2325 2 -1.1128 8.893596305062506 52.44174252152339 80.05868771750723 0 0 0
12487 413 2 -1.1128 15.286658319776022 49.749377366458184 77.22659418230901 0 0 0
12489 413 1 0.5564 15.333032506417942 48.935052771215936 76.6480381834187 0 0 0
19550 2767 1 0.5564 2.6976200683722977 57.13548697700112 75.78940334282503 0 0 0
13141 631 2 -1.1128 1.4959725013772147 58.186623263443295 79.7231964829058 0 0 0
19006 2586 2 -1.1128 7.139140786786105 56.27511689535154 75.69763363359264 0 0 0
19007 2586 1 0.5564 7.965179955584187 55.7789094399422 75.43035576235633 0 0 0
19008 2586 1 0.5564 6.724208033833694 55.82897554437384 76.49059563090704 0 0 0
18401 2384 1 0.5564 2.334916952523149 55.782843887665656 77.5724221531827 0 0 0
18098 2283 1 0.5564 0.27752516046931835 55.77547587266405 81.43511197435205 0 0 0
18400 2384 2 -1.1128 1.9511897019447388 56.68471034673343 77.37394833817595 0 0 0
13142 631 1 0.5564 0.9071875895092851 57.462195041330666 80.08171583730807 0 0 0
18402 2384 1 0.5564 2.063896714650258 57.27770470786641 78.17122895082032 0 0 0
13143 631 1 0.5564 1.007663418131384 59.05875684862796 79.75381109372167 0 0 0
13650 800 1 0.5564 0.24334815004175972 56.49730847919602 77.18171614034928 0 0 0
12198 316 1 0.5564 16.719775483330338 56.16007892207238 80.330930291719 0 0 0
18770 2507 1 0.5564 16.19822545022353 55.68248061209803 77.09036199729789 0 0 0
11461 71 2 -1.1128 16.448693170515337 55.8171311081164 78.77004954325497 0 0 0
12197 316 1 0.5564 16.468261727818053 55.94399925750102 81.92989149362863 0 0 0
18769 2507 2 -1.1128 16.100042574109022 55.384694600815614 76.14079173853088 0 0 0
15390 1380 1 0.5564 12.684265243666639 56.13367303653667 81.58205288989882 0 0 0
15388 1380 2 -1.1128 12.770746301879477 55.29081478786173 82.11319417033143 0 0 0
19343 2698 1 0.5564 7.050116160781888 36.46250592673246 85.87314690832581 0 0 0
15608 1453 1 0.5564 5.781766641519817 37.71477287826404 89.46719328521495 0 0 0
19344 2698 1 0.5564 5.889193532002753 35.91909998647778 86.88487570307038 0 0 0
15607 1453 2 -1.1128 5.00325714458912 37.11668244901471 89.65748475553022 0 0 0
15609 1453 1 0.5564 4.549364116094988 37.41710430150984 90.49636965648675 0 0 0
19695 2815 1 0.5564 4.235470386372433 36.70838035221436 88.21504498329742 0 0 0
19693 2815 2 -1.1128 4.092021665267442 36.47320658023482 87.25373555524502 0 0 0
19694 2815 1 0.5564 3.180383874276255 36.07836721137422 87.13963693291664 0 0 0
19342 2698 2 -1.1128 6.764037745850187 35.69967656273909 86.45301806497888 0 0 0
15065 1272 1 0.5564 5.225722408755072 35.432640419704725 89.91015814136284 0 0 0
19707 2819 1 0.5564 8.340747255216339 35.018709179215705 87.50544112720577 0 0 0
15064 1272 2 -1.1128 5.25867265641593 34.48878583131807 90.2388720436512 0 0 0
15066 1272 1 0.5564 5.762128716677584 33.925152533950566 89.58400593041829 0 0 0
15613 1455 2 -1.1128 2.3306256835492705 33.349437067572715 88.22814524495779 0 0 0
15614 1455 1 0.5564 3.1826894693296826 32.85522710636935 88.05568121029224 0 0 0
17553 2101 1 0.5564 7.268325324903578 33.55750172025928 88.54038762167694 0 0 0
15615 1455 1 0.5564 2.284498718864398 33.60759035682372 89.1931474671881 0 0 0
13985 912 1 0.5564 4.949413240802659 33.20301514721238 86.05222748430421 0 0 0
12979 577 2 -1.1128 2.6895717311847784 34.12201410976138 90.68067818369758 0 0 0
12981 577 1 0.5564 3.6822040632235526 34.17697001868597 90.57269220257379 0 0 0
15422 1391 1 0.5564 1.9680052932683658 34.771815024861255 87.44345399511985 0 0 0
12980 577 1 0.5564 2.44852817163965 33.25072183546518 91.10816835865985 0 0 0
15421 1391 2 -1.1128 1.6108560123700293 35.618051524666065 87.04807029990094 0 0 0
15423 1391 1 0.5564 1.723127109574322 35.59516323948048 86.05465629802467 0 0 0
15459 1403 1 0.5564 7.490463434568823 38.51355383574665 85.48170700708239 0 0 0
14442 1064 1 0.5564 3.1767442339710943 37.96028322710676 87.04311866263734 0 0 0
19368 2706 1 0.5564 5.71098861441619 34.88974350321912 85.09684605676563 0 0 0
18352 2368 2 -1.1128 3.7313726065422492 37.86232730410199 91.95013483669933 0 0 0
15457 1403 2 -1.1128 7.152145299531428 37.844305825569506 84.82015733433707 0 0 0
14280 1010 1 0.5564 1.0414267301878302 38.03807653842383 86.86132983318488 0 0 0
19366 2706 2 -1.1128 5.301289231778567 34.08712023518849 84.66332154174182 0 0 0
13984 912 2 -1.1128 4.748905067709049 32.70565408711089 86.89628226819147 0 0 0
17551 2101 2 -1.1128 6.5131454926172845 32.92861140029418 88.72532116264783 0 0 0
13986 912 1 0.5564 5.590678982757414 32.59157099457797 87.42392018128196 0 0 0
17494 2082 2 -1.1128 1.5347780613661095 35.500003146348874 84.33502866132622 0 0 0
17057 1936 1 0.5564 6.459793415490583 34.63747039751714 91.44110993577598 0 0 0
13635 795 1 0.5564 2.006272236063653 35.08149566094339 91.7251572415942 0 0 0
15458 1403 1 0.5564 6.445889607618073 38.26566049035942 84.25124329024939 0 0 0
14440 1064 2 -1.1128 2.6313944741514144 38.76109091316212 86.79552876412173 0 0 0
17733 2161 1 0.5564 7.7006933566265285 39.04115451217782 90.33238440298327 0 0 0
14429 1060 1 0.5564 6.99959689032401 33.35655804294573 84.32094411909752 0 0 0
16479 1743 1 0.5564 8.060260271111087 35.84645022265272 91.97489041594041 0 0 0
14441 1064 1 0.5564 2.7580126659999062 38.96329150248001 85.82440423499763 0 0 0
16227 1659 1 0.5564 7.304089186423658 39.25497070266888 88.31560633773455 0 0 0
16225 1659 2 -1.1128 6.68667300611156 39.0868077646938 89.08405836627264 0 0 0
17731 2161 2 -1.1128 8.364128364813455 39.088692048540295 91.07910675171374 0 0 0
17732 2161 1 0.5564 8.475700521998581 38.18121373822647 91.48411891706219 0 0 0
17496 2082 1 0.5564 1.3225758016778704 36.35930094246407 83.86964967030751 0 0 0
15362 1371 1 0.5564 1.1853611691017192 32.03674690582892 88.61892407288632 0 0 0
14710 1154 2 -1.1128 8.482862311642752 39.2826300575461 86.85245338159207 0 0 0
13592 781 1 0.5564 2.5939381582180707 39.05426787820096 91.78401040364017 0 0 0
19367 2706 1 0.5564 4.570216481907958 34.37830394630018 84.04627505566236 0 0 0
17056 1936 2 -1.1128 7.130225381653372 34.528398368642215 92.17502027647284 0 0 0
19651 2801 2 -1.1128 2.278458028826318 31.68838765034189 91.71734113696337 0 0 0
14428 1060 2 -1.1128 7.72045834978362 32.88865653996802 83.80964284943892 0 0 0
18388 2380 2 -1.1128 2.9699313431926586 39.32064987302052 84.30936660224859 0 0 0
17495 2082 1 0.5564 0.7823037411435521 34.85476039568499 84.20295194258729 0 0 0
14278 1010 2 -1.1128 0.049170211231815156 38.12219940691677 86.95271862700737 0 0 0
17552 2101 1 0.5564 6.872945458397836 32.08166508990481 89.11676216369419 0 0 0
18389 2380 1 0.5564 3.9100094714485403 39.22991513657106 83.98069849588569 0 0 0
19046 2599 1 0.5564 8.633526651666454 32.91562407809205 91.83459659754143 0 0 0
19705 2819 2 -1.1128 8.824066167029981 34.37063278098269 88.0939985332349 0 0 0
19045 2599 2 -1.1128 8.843613047344142 31.98965977935104 91.52082297128811 0 0 0
14757 1169 1 0.5564 10.40287858891758 32.25411021587339 84.20447886891772 0 0 0
19047 2599 1 0.5564 9.833725023234804 31.88658224358295 91.42566509563933 0 0 0
19706 2819 1 0.5564 9.341158009518557 34.87197820808793 88.7877339461291 0 0 0
11671 141 2 -1.1128 15.081962372787086 32.348655904050084 86.68676919286537 0 0 0
18970 2574 2 -1.1128 12.35819099472519 32.31124977532482 89.26283484838571 0 0 0
18972 2574 1 0.5564 11.762036865671622 32.47043965189576 88.47590480914134 0 0 0
16477 1743 2 -1.1128 8.768457742140614 36.5271608138726 91.78756854311469 0 0 0
18756 2502 1 0.5564 9.961979857011 36.11895655893893 90.32158906942064 0 0 0
18754 2502 2 -1.1128 10.564520312870313 35.89429826784895 89.5557733851269 0 0 0
19069 2607 2 -1.1128 10.775007917177128 37.97884744589885 87.90280652503091 0 0 0
18971 2574 1 0.5564 12.749131068292352 33.18029344640512 89.56603286981338 0 0 0
18755 2502 1 0.5564 10.614232728739857 36.673556787638724 88.93104553728737 0 0 0
19070 2607 1 0.5564 11.098640788227875 37.75788867997342 86.98278529613607 0 0 0
14387 1046 1 0.5564 14.381760557478568 35.0094616439624 90.66577219069345 0 0 0
19071 2607 1 0.5564 11.553651158096791 38.22551916628976 88.47975351093153 0 0 0
15686 1479 1 0.5564 12.312769269607983 35.26122316822656 89.8893661083834 0 0 0
15685 1479 2 -1.1128 13.157669205667757 34.75706329846175 89.71057311516566 0 0 0
15687 1479 1 0.5564 13.724138188294534 35.27311179855791 89.06807260071359 0 0 0
18968 2573 1 0.5564 14.506260108470045 35.24835840187177 86.8007010336902 0 0 0
18969 2573 1 0.5564 15.73518071857963 35.31829512911336 87.87377831760908 0 0 0
18313 2355 2 -1.1128 15.11828671894942 37.82034519440407 90.66208574215618 0 0 0
18315 2355 1 0.5564 14.314035326085689 38.14118987546438 90.16184735354719 0 0 0
18967 2573 2 -1.1128 14.760582682258557 35.125398253156554 87.75997287634311 0 0 0
14386 1046 2 -1.1128 15.159481702530185 35.33640107440741 91.20267120412589 0 0 0
11672 141 1 0.5564 15.23697190534483 33.218211061397746 87.15564742066256 0 0 0
16998 1916 1 0.5564 9.916506771104622 33.227433774136834 87.68772386906502 0 0 0
16996 1916 2 -1.1128 10.40236059128595 32.42054995651151 87.35174072248239 0 0 0
13652 801 1 0.5564 16.474524797735473 33.942478798298566 91.53337634663373 0 0 0
11458 70 2 -1.1128 13.66687642807543 35.75986760014089 85.30448695506716 0 0 0
12463 405 2 -1.1128 11.495141647948177 37.39522148174143 85.34957592281448 0 0 0
11460 70 1 0.5564 12.891363873291786 36.37754271172214 85.43509248864237 0 0 0
19081 2611 2 -1.1128 12.961038289076383 38.592196684441916 89.318966093176 0 0 0
18314 2355 1 0.5564 15.159140198944009 36.82196958027845 90.62237114001013 0 0 0
19083 2611 1 0.5564 12.195259757310223 38.734345244249255 89.94616395135714 0 0 0
12465 405 1 0.5564 11.888825370381594 38.297640360677256 85.17449460733162 0 0 0
14756 1169 1 0.5564 10.33805721600355 32.781379924504215 85.74863281953171 0 0 0
19682 2811 1 0.5564 14.865365149120542 38.756347836468684 91.96219984713746 0 0 0
13651 801 2 -1.1128 16.85938687937391 33.02139221486729 91.59237379210987 0 0 0
11459 70 1 0.5564 13.44508965459548 35.092009188375805 84.59401112789219 0 0 0
14755 1169 2 -1.1128 10.398050422903994 33.063858154422796 84.7912369136999 0 0 0
12464 405 1 0.5564 10.702641839813053 37.256380914460316 84.7557178707131 0 0 0
13178 643 1 0.5564 15.20787185016369 38.767849383384515 84.36959803267234 0 0 0
18306 2352 1 0.5564 9.866826498834168 39.16425530273053 90.89439269765296 0 0 0
14711 1154 1 0.5564 9.281887076147232 38.78489638233272 87.18982870536122 0 0 0
20016 2922 1 0.5564 14.83132716391985 36.55699378044077 84.26917017085263 0 0 0
14430 1060 1 0.5564 8.60488441902186 33.06810750230543 84.24044399593856 0 0 0
20014 2922 2 -1.1128 15.552971439374776 37.073732627037245 83.80850701130039 0 0 0
16997 1916 1 0.5564 9.804799235342282 31.621239280475333 87.41516703997867 0 0 0
18304 2352 2 -1.1128 10.865007553971338 39.197873002708256 90.84434747205653 0 0 0
14646 1132 1 0.5564 16.84226231386153 36.520852561554825 84.62210964106323 0 0 0
16371 1707 1 0.5564 16.74660894285432 37.761034886947435 90.32675031534373 0 0 0
18455 2402 1 0.5564 16.706625933776856 31.596645824561072 86.05986861586301 0 0 0
14102 951 1 0.5564 11.889256801036614 33.755278581571936 84.16919050516208 0 0 0
15592 1448 2 -1.1128 14.677603343681112 31.994057135796133 83.96670746642035 0 0 0
14388 1046 1 0.5564 14.866459891090928 35.5084507071642 92.14316958179197 0 0 0
11673 141 1 0.5564 14.458462585426846 31.78457957265674 87.22812679593927 0 0 0
15593 1448 1 0.5564 14.900064062385711 32.12947492527577 84.93219867605357 0 0 0
14835 1195 1 0.5564 11.795782352660805 31.596719361150193 92.0642498693376 0 0 0
16226 1659 1 0.5564 5.87973662957369 39.67104216332748 88.99731804355172 0 0 0
20005 2919 2 -1.1128 6.69231302479158 42.886303782560496 84.32049190633421 0 0 0
12926 559 1 0.5564 5.8895686436659 45.41517717267774 83.93865772884 0 0 0
13593 781 1 0.5564 1.0300128618795963 39.447773529963364 92.04075450620803 0 0 0
13591 781 2 -1.1128 1.9553789269047073 39.8100366553488 91.92911629526452 0 0 0
20007 2919 1 0.5564 7.511142183971887 42.4600163549568 84.7049368241672 0 0 0
11823 191 1 0.5564 3.8224324837456707 39.8191230058952 87.48222709577256 0 0 0
11821 191 2 -1.1128 4.385610857535415 40.3508476795316 88.11476090627258 0 0 0
14036 929 1 0.5564 3.376086100535392 40.98187531745342 89.33074292612432 0 0 0
14037 929 1 0.5564 2.6779399760072002 41.014472220861585 90.80660063677222 0 0 0
11822 191 1 0.5564 4.728218535018923 41.167439202590856 87.6502199612442 0 0 0
14035 929 2 -1.1128 2.96711372478733 41.5709526406629 90.0276859316432 0 0 0
15707 1486 1 0.5564 6.0011642210067775 42.425949887215744 85.78454575513926 0 0 0
15706 1486 2 -1.1128 5.5607083831211535 42.465483788067665 86.68144919814317 0 0 0
14324 1025 1 0.5564 4.490961172161497 42.04893942418587 90.7811285681974 0 0 0
15708 1486 1 0.5564 4.763746908528621 43.06773726624715 86.63515372863634 0 0 0
12083 278 1 0.5564 6.738355085682643 43.11353733831263 87.52743514554481 0 0 0
12082 278 2 -1.1128 7.484776749254414 43.72202793378407 87.7968678384899 0 0 0
12084 278 1 0.5564 7.381571395414945 43.969864855580084 88.76015675030334 0 0 0
13641 797 1 0.5564 6.573016291327258 43.56341517526893 90.68615228570678 0 0 0
12612 454 1 0.5564 6.406960879533072 46.00144435136326 90.14195838318817 0 0 0
16880 1877 1 0.5564 7.28988962976422 45.357775846114855 87.08083931601584 0 0 0
13639 797 2 -1.1128 7.204383799761715 44.33442116734439 90.6029217224344 0 0 0
13640 797 1 0.5564 7.661223645511572 44.48723065957437 91.47924783818559 0 0 0
13704 818 1 0.5564 3.673716520441285 44.437520343985156 85.60465718146108 0 0 0
18986 2579 1 0.5564 3.797897476274779 45.49299051732844 87.51054912145011 0 0 0
13702 818 2 -1.1128 3.5165242025595473 44.05467958554735 86.5150004461891 0 0 0
13703 818 1 0.5564 2.5753188478921234 43.72298441981208 86.57912633733365 0 0 0
14323 1025 2 -1.1128 5.383755924188401 42.36626512022774 91.100853806343 0 0 0
16787 1846 1 0.5564 1.3630630064061602 42.19725782409798 89.55530526546937 0 0 0
14325 1025 1 0.5564 5.797892528023896 41.66581849854177 91.68211734875774 0 0 0
18985 2579 2 -1.1128 3.8123203087892166 46.381445452244265 87.96928857552741 0 0 0
17634 2128 1 0.5564 3.991463904416884 46.50051649861486 84.51725436926046 0 0 0
12927 559 1 0.5564 7.080679125370643 45.839843259064196 84.9718765360024 0 0 0
16879 1877 2 -1.1128 7.318807782273831 46.190272607055284 86.52756226859246 0 0 0
12318 356 1 0.5564 1.2601305191978989 42.15997551850334 85.44051719757246 0 0 0
14791 1181 2 -1.1128 0.7350626760796637 43.246657566636216 86.66387237426115 0 0 0
16786 1846 2 -1.1128 0.4152506604152222 42.42102374551964 89.32819158948831 0 0 0
14793 1181 1 0.5564 0.49424588446472095 43.01788797760939 87.60709650824049 0 0 0
12540 430 1 0.5564 0.49250297214699434 45.44894226586573 90.0516031928117 0 0 0
14792 1181 1 0.5564 0.14797815725758304 43.98884123728303 86.34061516526523 0 0 0
17632 2128 2 -1.1128 4.17400784216865 45.6123825785616 84.09547423428184 0 0 0
12378 376 1 0.5564 2.303447205583218 46.0262696979185 90.80614398415949 0 0 0
12377 376 1 0.5564 2.6653457512048866 46.21172154557778 89.22460562501367 0 0 0
12376 376 2 -1.1128 1.9238376372346988 46.18719703632764 89.89510118703808 0 0 0
18987 2579 1 0.5564 4.5574421845664554 46.400290093081196 88.63595146057618 0 0 0
12610 454 2 -1.1128 5.971832432334793 46.89365474489429 90.02102488172737 0 0 0
18390 2380 1 0.5564 2.708066859983792 40.28575497259033 84.30806650066329 0 0 0
12925 559 2 -1.1128 6.879506761922837 45.49647431526661 84.05447392453162 0 0 0
16881 1877 1 0.5564 7.157977037650662 46.98511032014902 87.11268479164502 0 0 0
20006 2919 1 0.5564 6.79181332706767 43.88104971349793 84.34458040321866 0 0 0
12587 446 1 0.5564 7.436630433389394 40.02947243310678 91.98330555818558 0 0 0
12316 356 2 -1.1128 1.521754973540179 41.52994946286549 84.70934016576038 0 0 0
12317 356 1 0.5564 0.8090403904014304 40.83791664637588 84.59476041083626 0 0 0
19082 2611 1 0.5564 13.515685799015515 39.423192387175646 89.27639442518128 0 0 0
18219 2323 1 0.5564 16.964149649393836 41.557585046592855 92.13437123495588 0 0 0
13217 656 1 0.5564 16.611384159566516 42.96310637651835 90.6714293045701 0 0 0
18305 2352 1 0.5564 11.23245302669595 39.50782045730119 91.72122628312286 0 0 0
13177 643 2 -1.1128 14.974208877191991 39.72540325785583 84.53840028820291 0 0 0
14712 1154 1 0.5564 8.750213763119147 40.21402200193683 86.60540365171026 0 0 0
16451 1734 1 0.5564 13.723516887133135 42.73987288288445 84.2393567386674 0 0 0
13179 643 1 0.5564 15.305067944836892 39.994794756995304 85.44281340130446 0 0 0
14889 1213 1 0.5564 14.183972600722427 44.438099211206456 85.86549714924338 0 0 0
11776 176 2 -1.1128 12.39984974660143 39.733908958567135 84.86366167898646 0 0 0
14198 983 1 0.5564 8.940941989067392 46.20560021685062 86.41557323602396 0 0 0
19798 2850 2 -1.1128 8.807156313287521 41.463576458827696 85.2611533868084 0 0 0
18581 2444 1 0.5564 9.285860536592297 43.555647506868915 87.72719999154515 0 0 0
12954 568 1 0.5564 16.20285297740446 45.19027983062165 86.1586004158923 0 0 0
19799 2850 1 0.5564 9.751970644087088 41.7706116888951 85.37541312824924 0 0 0
11777 176 1 0.5564 12.00019206057654 40.5604781628925 85.25996597680549 0 0 0
18580 2444 2 -1.1128 10.279000118043907 43.452509568352006 87.78230315047242 0 0 0
17364 2038 1 0.5564 11.08983426009977 42.794542054850154 86.49907457159969 0 0 0
20163 2971 1 0.5564 10.683265417770755 42.460235806589175 88.94429419906304 0 0 0
20161 2971 2 -1.1128 11.205712707326832 41.8794953734214 89.56862539603253 0 0 0
20162 2971 1 0.5564 10.6484565352244 41.09417623499861 89.8383278474999 0 0 0
18582 2444 1 0.5564 10.689845026389913 44.32252309707357 88.0548522441149 0 0 0
11778 176 1 0.5564 13.397269997801368 39.79438363838656 84.90233630501122 0 0 0
17362 2038 2 -1.1128 11.382418626771562 42.3419600088587 85.65671837964433 0 0 0
17375 2042 1 0.5564 12.683527552661031 41.46992704676322 88.81567700641831 0 0 0
17374 2042 2 -1.1128 13.613748515008007 41.16299176251712 89.01687273751584 0 0 0
17376 2042 1 0.5564 14.108221207831566 41.88895726926076 89.49485899867729 0 0 0
18149 2300 1 0.5564 14.470039404282707 40.780104487072826 87.4690210589974 0 0 0
18148 2300 2 -1.1128 15.0917096643705 41.03800308165349 86.72941682925926 0 0 0
18150 2300 1 0.5564 15.85024208891925 41.57219392491999 87.10260409369293 0 0 0
16452 1734 1 0.5564 14.338878969990583 42.00719240693885 85.56266150463043 0 0 0
14487 1079 1 0.5564 11.029197484684135 46.06903110773866 89.37441518619478 0 0 0
14485 1079 2 -1.1128 11.395287609494105 45.752974832107 88.4991514876544 0 0 0
19310 2687 1 0.5564 14.747917693829018 43.950961954740166 89.7274059136609 0 0 0
19309 2687 2 -1.1128 15.013087758156352 43.22178082209159 90.35826230697161 0 0 0
17363 2038 1 0.5564 12.320066848649615 42.614103752803516 85.44049224941156 0 0 0
19311 2687 1 0.5564 14.658663982954138 43.42537430024173 91.2709142319445 0 0 0
14199 983 1 0.5564 10.269351902434202 45.78304155754718 85.56504521269335 0 0 0
14486 1079 1 0.5564 10.866467951994226 46.155343241021455 87.75185671372253 0 0 0
17850 2200 1 0.5564 14.096893368404166 45.61645838198415 88.31217741898499 0 0 0
14197 983 2 -1.1128 9.899796067066733 46.42566452068358 86.23621156846681 0 0 0
16450 1734 2 -1.1128 13.863973219772793 42.82035660597094 85.22616702491305 0 0 0
17848 2200 2 -1.1128 14.50738201110663 45.51854533779411 89.2187715358072 0 0 0
17849 2200 1 0.5564 13.92627139079047 45.966886945961164 89.89796303286886 0 0 0
14888 1213 1 0.5564 13.962087874243537 46.0554292322221 85.82498909225394 0 0 0
14887 1213 2 -1.1128 14.485130218246907 45.31329145013757 86.24410590247905 0 0 0
13496 749 1 0.5564 11.71500775944811 42.49463312120046 91.16961465276472 0 0 0
16595 1782 1 0.5564 9.9665323658972 46.22942382550199 91.32056572125755 0 0 0
16594 1782 2 -1.1128 10.562559079778717 46.801520162932604 90.75713163844816 0 0 0
17462 2071 1 0.5564 15.741182899398432 46.75187798677529 89.57170529286418 0 0 0
16596 1782 1 0.5564 11.247637977590605 47.24190145992755 91.33741710591669 0 0 0
13608 786 1 0.5564 11.119614417248384 43.85034713877462 84.98538380825445 0 0 0
17523 2091 1 0.5564 12.914886097804853 46.84255273821105 84.01687708734455 0 0 0
19800 2850 1 0.5564 8.736002607111061 40.904304518293564 84.43522838263816 0 0 0
13606 786 2 -1.1128 10.975108793733053 44.738467028435096 84.54907785490732 0 0 0
13607 786 1 0.5564 11.852538595340503 45.10381746157422 84.23821146002216 0 0 0
13495 749 2 -1.1128 11.83591376508305 42.5077350584496 92.16219350414148 0 0 0
15450 1400 1 0.5564 0.3796859149055651 51.19936997289343 91.71490867347138 0 0 0
17372 2041 1 0.5564 0.46805758181150425 54.30892324421509 85.71546079879802 0 0 0
16210 1654 2 -1.1128 6.951275342930611 49.77479935798784 83.82957716570915 0 0 0
13811 854 1 0.5564 3.7973898257479095 47.58676057604307 86.7211196230124 0 0 0
18527 2426 1 0.5564 5.256503118708575 47.6046313375126 91.55015696543924 0 0 0
12611 454 1 0.5564 6.597966955465159 47.507419641465056 89.54014107187471 0 0 0
19991 2914 1 0.5564 3.8015935268485608 52.652580512182375 85.51269499232693 0 0 0
14515 1089 2 -1.1128 1.319100343948677 48.9025567235338 89.45122510765923 0 0 0
15034 1262 2 -1.1128 1.2331647231474367 48.84286648560887 85.14233411374889 0 0 0
13810 854 2 -1.1128 3.772833857501143 47.789139220608334 85.74212016727593 0 0 0
11632 128 2 -1.1128 7.255307845508402 48.52813101616023 88.04594143769805 0 0 0
15525 1425 1 0.5564 4.772435872173326 49.01939719817164 85.78809553112433 0 0 0
15523 1425 2 -1.1128 5.348798790115931 49.83146386223383 85.8794936714752 0 0 0
13812 854 1 0.5564 2.9544562543285893 48.32435224600103 85.53282333611493 0 0 0
13061 604 1 0.5564 1.3272694172767459 50.27819424387205 88.00720290278156 0 0 0
11633 128 1 0.5564 6.626034502640943 49.09768157793447 87.51714353003348 0 0 0
19992 2914 1 0.5564 4.249367152668997 51.11773471798831 85.84492039481334 0 0 0
19990 2914 2 -1.1128 3.5183760680672114 51.793578150527125 85.93919567485945 0 0 0
13060 604 2 -1.1128 1.1871268406277664 50.834050879833285 87.18782262829535 0 0 0
[truncated: 1,811,697 more chars]
