# Supplementary material for: When 20% Is Enough: Counterintuitive Contact Angle Maxima on Chemically Heterogeneous Hydrophobic/Hydrophilic Surfaces
Source: Langmuir. 2026 May 28;42(23):16191–202. doi: 10.1021/acs.langmuir.6c00428 (PMC13276908; doi:10.1021/acs.langmuir.6c00428)
Supplement: Supplementary file 2 [file la6c00428_si_002.zip › SI-input/2lines_spot/epsilon200/in.surface]

# Final Potentials 

units           real
atom_style      full
dimension	3
boundary	p p p

# READ CONF
read_data /scratch/simonem/ChemComp/Lab1/LorenzoBrugnati/test_droplet/test/more_hydrophilic/2lines_atoms/200/2/final.data
#read_restart final.restart
#read_data surface.data extra/bond/per/atom 2 extra/angle/per/atom 1

#read_data droplet3000.data add append shift 0.0 41.0 120.0


# GROUPS
group hw type 1
group ow type 2
group water union hw ow
group solution union hw ow
group pore type 3
group Cu type 4
###group elimino id 10708 10753 10768 10813 10828 10873 10888 10933 10948 10993 11008 11053 11068 11113
###group sottratto subtract water elimino

# VARIABLES
variable hwtype equal	1
variable owtype equal	2
variable bondwtype equal	1
variable anglewtype equal	1
variable poretype equal 3
variable Cutype equal 4
###variable eliminotype equal 3

# Setting charges and masses

#set group ow charge -0.8476 
#set group hw charge  0.4238
#set group pore charge  0.000

mass 1 1.00794 # H
mass 2 15.9994 # O
mass 3 28.0855 # Si-pore
mass 4 63.5460 # Cu-pore
# Potentials
# # SPC/E WATER : 
# # SOLID : modified LJ
#
pair_style hybrid lj/cut/tip4p/long 2 1 1 1 0.1546 13.0 &
                  lj/cut/coul/long                 13.0 
                
pair_modify    tail yes
kspace_style   pppm/tip4p 1.0e-5
#kspace_modify gewald 1.0

pair_coeff 1 1 lj/cut/tip4p/long  0.00000 0.000
pair_coeff 1 2 lj/cut/tip4p/long  0.00000 0.000
pair_coeff 1 3 lj/cut/coul/long   0.00000 0.000 
pair_coeff 2 2 lj/cut/tip4p/long  0.15535 3.166
pair_coeff 2 3 lj/cut/coul/long   0.14920 3.176678  # c=0.98
pair_coeff 3 3 lj/cut/coul/long   0.00000 0.000  
pair_coeff 4 4 lj/cut/coul/long   0.00000 0.000
pair_coeff 3 4 lj/cut/coul/long   0.00000 0.000
pair_coeff 2 4 lj/cut/coul/long   0.44760 3.176678  #42% more hydrofilic
pair_coeff 1 4 lj/cut/coul/long   0.00000 0.000


# Bonds & Angles

bond_style harmonic
bond_coeff ${bondwtype} 0.0 1.0

angle_style harmonic
angle_coeff ${anglewtype} 0.0 109.47

neighbor        2.0 bin
neigh_modify    every 1 delay 0 check yes

reset_timestep 0
timestep 1.0

###delete_atoms group elimino


#reset_atom_ids sort yes
#delete_atoms group water compress yes bond yes mol yes #elimino acqua, poi espansione, poi elimino il poro e poi riempio

#change_box pore xy final box 126 #modifico dimensione box originalmente scritta

#region   surface block 0 34 0 126 36 62.25 units box
#lattice fcc 3.4

#create_atoms 3 region surface

variable numow   equal count(ow,poretto) 
variable numhw   equal count(hw,poretto)

variable dt equal time
compute tempSol water temp
variable TSol equal c_tempSol
variable Tlammps equal temp


thermo_style custom step pe ke v_Tlammps v_TSol # v_numow 
#thermo 50000

# ------------------------------------------------#
#		INTEGRATION
# ------------------------------------------------#
#velocity all create 310.15 1234
#velocity surface set 0.0 0.0 0.0

# droplet
fix 1 water  shake 1.0e-4 100 0 b ${bondwtype} a ${anglewtype}
#velocity water create 300 890909 mom yes rot yes dist gaussian
#velocity water set NULL NULL -0.01 sum yes units box
#velocity solution set NULL NULL NULL sum yes units box
fix integrate water nvt temp 300 300 100.0
#fix integrate sottratto nvt temp 300 300 100.0
#fix revomeMomentum water momentum 1 linear 0 1 0 angular
#fix revomeMomentum1 sottratto momentum 1 linear 1 1 0 angular

#dump trj all xyz 1000 dump.xyz
dump trj1      all custom 500 trj.lammpstrj id type element x y z
dump trj2      water xyz 500 trjw.xyz
dump_modify    trj1 element H O Si Cu sort id 
#dump trj all custom 1000 dump_plumed_s5.list type id  

restart 100000 restart1 restart2

#fix 1 water  shake 1.0e-4 100 0 b ${bondwtype} a ${anglewtype}
#fix INTEGRA solution nvt temp 310.15 310.15 100.0 
#fix_modify INTEGRA temp tempSol


#reset_timestep 0
thermo 1000

run 2800000

## the final write
set atom * image 0 0 0
write_data final.data nocoeff
write_restart final.restart
#undump trj
