# Supplementary material for: When 20% Is Enough: Counterintuitive Contact Angle Maxima on Chemically Heterogeneous Hydrophobic/Hydrophilic Surfaces
Source: Langmuir. 2026 May 28;42(23):16191–202. doi: 10.1021/acs.langmuir.6c00428 (PMC13276908; doi:10.1021/acs.langmuir.6c00428)
Supplement: Supplementary file 2 [file la6c00428_si_002.zip › SI-input/2lines_spot/epsilon200/previous.data]

LAMMPS data file via write_data, version 29 Oct 2020, timestep = 2800000

20250 atoms
4 atom types
6000 bonds
1 bond types
3000 angles
1 angle types

0.0 34.0 xlo xhi
0.0 126.0 ylo yhi
-85.0 185.0 zlo zhi

Masses

1 1.00794
2 15.9994
3 28.0855
4 63.546

Atoms # full

1 0 3 0.0 0.0 0.0 37.4 0 0 0
2 0 3 0.0 1.7 1.7 37.4 0 0 0
3 0 3 0.0 1.7 0.0 39.1 0 0 0
4 0 3 0.0 0.0 1.7 39.1 0 0 0
5 0 3 0.0 3.4 0.0 37.4 0 0 0
6 0 3 0.0 5.1 1.7 37.4 0 0 0
7 0 3 0.0 5.1 0.0 39.1 0 0 0
8 0 3 0.0 3.4 1.7 39.1 0 0 0
41 0 3 0.0 0.0 3.4 37.4 0 0 0
42 0 3 0.0 1.7 5.1 37.4 0 0 0
43 0 3 0.0 1.7 3.4 39.1 0 0 0
44 0 3 0.0 0.0 5.1 39.1 0 0 0
45 0 3 0.0 3.4 3.4 37.4 0 0 0
46 0 3 0.0 5.1 5.1 37.4 0 0 0
47 0 3 0.0 5.1 3.4 39.1 0 0 0
48 0 3 0.0 3.4 5.1 39.1 0 0 0
1501 0 3 0.0 0.0 0.0 40.8 0 0 0
1502 0 3 0.0 1.7 1.7 40.8 0 0 0
1505 0 3 0.0 3.4 0.0 40.8 0 0 0
1506 0 3 0.0 5.1 1.7 40.8 0 0 0
1541 0 3 0.0 0.0 3.4 40.8 0 0 0
1542 0 3 0.0 1.7 5.1 40.8 0 0 0
1545 0 3 0.0 3.4 3.4 40.8 0 0 0
1546 0 3 0.0 5.1 5.1 40.8 0 0 0
9 0 3 0.0 6.8 0.0 37.4 0 0 0
12 0 3 0.0 6.8 1.7 39.1 0 0 0
49 0 3 0.0 6.8 3.4 37.4 0 0 0
52 0 3 0.0 6.8 5.1 39.1 0 0 0
1509 0 3 0.0 6.8 0.0 40.8 0 0 0
1549 0 3 0.0 6.8 3.4 40.8 0 0 0
81 0 3 0.0 0.0 6.8 37.4 0 0 0
83 0 3 0.0 1.7 6.8 39.1 0 0 0
85 0 3 0.0 3.4 6.8 37.4 0 0 0
87 0 3 0.0 5.1 6.8 39.1 0 0 0
1581 0 3 0.0 0.0 6.8 40.8 0 0 0
1585 0 3 0.0 3.4 6.8 40.8 0 0 0
89 0 3 0.0 6.8 6.8 37.4 0 0 0
1589 0 3 0.0 6.8 6.8 40.8 0 0 0
10 0 3 0.0 8.5 1.7 37.4 0 0 0
11 0 3 0.0 8.5 0.0 39.1 0 0 0
13 0 3 0.0 10.2 0.0 37.4 0 0 0
14 0 3 0.0 11.9 1.7 37.4 0 0 0
15 0 3 0.0 11.9 0.0 39.1 0 0 0
16 0 3 0.0 10.2 1.7 39.1 0 0 0
50 0 3 0.0 8.5 5.1 37.4 0 0 0
51 0 3 0.0 8.5 3.4 39.1 0 0 0
53 0 3 0.0 10.2 3.4 37.4 0 0 0
54 0 3 0.0 11.9 5.1 37.4 0 0 0
55 0 3 0.0 11.9 3.4 39.1 0 0 0
56 0 3 0.0 10.2 5.1 39.1 0 0 0
1510 0 3 0.0 8.5 1.7 40.8 0 0 0
1513 0 3 0.0 10.2 0.0 40.8 0 0 0
1514 0 3 0.0 11.9 1.7 40.8 0 0 0
1550 0 3 0.0 8.5 5.1 40.8 0 0 0
1553 0 3 0.0 10.2 3.4 40.8 0 0 0
1554 0 3 0.0 11.9 5.1 40.8 0 0 0
17 0 3 0.0 13.6 0.0 37.4 0 0 0
18 0 3 0.0 15.299999999999999 1.7 37.4 0 0 0
19 0 3 0.0 15.299999999999999 0.0 39.1 0 0 0
20 0 3 0.0 13.6 1.7 39.1 0 0 0
57 0 3 0.0 13.6 3.4 37.4 0 0 0
58 0 3 0.0 15.299999999999999 5.1 37.4 0 0 0
59 0 3 0.0 15.299999999999999 3.4 39.1 0 0 0
60 0 3 0.0 13.6 5.1 39.1 0 0 0
1517 0 3 0.0 13.6 0.0 40.8 0 0 0
1518 0 3 0.0 15.299999999999999 1.7 40.8 0 0 0
1557 0 3 0.0 13.6 3.4 40.8 0 0 0
1558 0 3 0.0 15.299999999999999 5.1 40.8 0 0 0
91 0 3 0.0 8.5 6.8 39.1 0 0 0
93 0 3 0.0 10.2 6.8 37.4 0 0 0
95 0 3 0.0 11.9 6.8 39.1 0 0 0
1593 0 3 0.0 10.2 6.8 40.8 0 0 0
97 0 3 0.0 13.6 6.8 37.4 0 0 0
99 0 3 0.0 15.299999999999999 6.8 39.1 0 0 0
1597 0 3 0.0 13.6 6.8 40.8 0 0 0
82 0 3 0.0 1.7 8.5 37.4 0 0 0
84 0 3 0.0 0.0 8.5 39.1 0 0 0
86 0 3 0.0 5.1 8.5 37.4 0 0 0
88 0 3 0.0 3.4 8.5 39.1 0 0 0
121 0 3 0.0 0.0 10.2 37.4 0 0 0
122 0 3 0.0 1.7 11.9 37.4 0 0 0
123 0 3 0.0 1.7 10.2 39.1 0 0 0
124 0 3 0.0 0.0 11.9 39.1 0 0 0
125 0 3 0.0 3.4 10.2 37.4 0 0 0
126 0 3 0.0 5.1 11.9 37.4 0 0 0
127 0 3 0.0 5.1 10.2 39.1 0 0 0
128 0 3 0.0 3.4 11.9 39.1 0 0 0
1582 0 3 0.0 1.7 8.5 40.8 0 0 0
1586 0 3 0.0 5.1 8.5 40.8 0 0 0
1621 0 3 0.0 0.0 10.2 40.8 0 0 0
1622 0 3 0.0 1.7 11.9 40.8 0 0 0
1625 0 3 0.0 3.4 10.2 40.8 0 0 0
1626 0 3 0.0 5.1 11.9 40.8 0 0 0
92 0 3 0.0 6.8 8.5 39.1 0 0 0
129 0 3 0.0 6.8 10.2 37.4 0 0 0
132 0 3 0.0 6.8 11.9 39.1 0 0 0
1629 0 3 0.0 6.8 10.2 40.8 0 0 0
161 0 3 0.0 0.0 13.6 37.4 0 0 0
162 0 3 0.0 1.7 15.299999999999999 37.4 0 0 0
163 0 3 0.0 1.7 13.6 39.1 0 0 0
164 0 3 0.0 0.0 15.299999999999999 39.1 0 0 0
165 0 3 0.0 3.4 13.6 37.4 0 0 0
166 0 3 0.0 5.1 15.299999999999999 37.4 0 0 0
167 0 3 0.0 5.1 13.6 39.1 0 0 0
168 0 3 0.0 3.4 15.299999999999999 39.1 0 0 0
1661 0 3 0.0 0.0 13.6 40.8 0 0 0
1662 0 3 0.0 1.7 15.299999999999999 40.8 0 0 0
1665 0 3 0.0 3.4 13.6 40.8 0 0 0
1666 0 3 0.0 5.1 15.299999999999999 40.8 0 0 0
169 0 3 0.0 6.8 13.6 37.4 0 0 0
172 0 3 0.0 6.8 15.299999999999999 39.1 0 0 0
1669 0 3 0.0 6.8 13.6 40.8 0 0 0
90 0 3 0.0 8.5 8.5 37.4 0 0 0
94 0 3 0.0 11.9 8.5 37.4 0 0 0
96 0 3 0.0 10.2 8.5 39.1 0 0 0
130 0 3 0.0 8.5 11.9 37.4 0 0 0
131 0 3 0.0 8.5 10.2 39.1 0 0 0
133 0 3 0.0 10.2 10.2 37.4 0 0 0
134 0 3 0.0 11.9 11.9 37.4 0 0 0
135 0 3 0.0 11.9 10.2 39.1 0 0 0
136 0 3 0.0 10.2 11.9 39.1 0 0 0
1590 0 3 0.0 8.5 8.5 40.8 0 0 0
1594 0 3 0.0 11.9 8.5 40.8 0 0 0
1630 0 3 0.0 8.5 11.9 40.8 0 0 0
1633 0 3 0.0 10.2 10.2 40.8 0 0 0
1634 0 3 0.0 11.9 11.9 40.8 0 0 0
98 0 3 0.0 15.299999999999999 8.5 37.4 0 0 0
100 0 3 0.0 13.6 8.5 39.1 0 0 0
137 0 3 0.0 13.6 10.2 37.4 0 0 0
138 0 3 0.0 15.299999999999999 11.9 37.4 0 0 0
139 0 3 0.0 15.299999999999999 10.2 39.1 0 0 0
140 0 3 0.0 13.6 11.9 39.1 0 0 0
1598 0 3 0.0 15.299999999999999 8.5 40.8 0 0 0
1637 0 3 0.0 13.6 10.2 40.8 0 0 0
1638 0 3 0.0 15.299999999999999 11.9 40.8 0 0 0
170 0 3 0.0 8.5 15.299999999999999 37.4 0 0 0
171 0 3 0.0 8.5 13.6 39.1 0 0 0
173 0 3 0.0 10.2 13.6 37.4 0 0 0
174 0 3 0.0 11.9 15.299999999999999 37.4 0 0 0
175 0 3 0.0 11.9 13.6 39.1 0 0 0
176 0 3 0.0 10.2 15.299999999999999 39.1 0 0 0
1670 0 3 0.0 8.5 15.299999999999999 40.8 0 0 0
1673 0 3 0.0 10.2 13.6 40.8 0 0 0
1674 0 3 0.0 11.9 15.299999999999999 40.8 0 0 0
177 0 3 0.0 13.6 13.6 37.4 0 0 0
178 0 3 0.0 15.299999999999999 15.299999999999999 37.4 0 0 0
179 0 3 0.0 15.299999999999999 13.6 39.1 0 0 0
180 0 3 0.0 13.6 15.299999999999999 39.1 0 0 0
1677 0 3 0.0 13.6 13.6 40.8 0 0 0
1678 0 3 0.0 15.299999999999999 15.299999999999999 40.8 0 0 0
201 0 3 0.0 0.0 17.0 37.4 0 0 0
202 0 3 0.0 1.7 18.7 37.4 0 0 0
203 0 3 0.0 1.7 17.0 39.1 0 0 0
204 0 3 0.0 0.0 18.7 39.1 0 0 0
205 0 3 0.0 3.4 17.0 37.4 0 0 0
206 0 3 0.0 5.1 18.7 37.4 0 0 0
207 0 3 0.0 5.1 17.0 39.1 0 0 0
208 0 3 0.0 3.4 18.7 39.1 0 0 0
1701 0 3 0.0 0.0 17.0 40.8 0 0 0
1702 0 3 0.0 1.7 18.7 40.8 0 0 0
1705 0 3 0.0 3.4 17.0 40.8 0 0 0
1706 0 3 0.0 5.1 18.7 40.8 0 0 0
209 0 3 0.0 6.8 17.0 37.4 0 0 0
212 0 3 0.0 6.8 18.7 39.1 0 0 0
1709 0 3 0.0 6.8 17.0 40.8 0 0 0
241 0 3 0.0 0.0 20.4 37.4 0 0 0
242 0 3 0.0 1.7 22.099999999999998 37.4 0 0 0
243 0 3 0.0 1.7 20.4 39.1 0 0 0
244 0 3 0.0 0.0 22.099999999999998 39.1 0 0 0
245 0 3 0.0 3.4 20.4 37.4 0 0 0
246 0 3 0.0 5.1 22.099999999999998 37.4 0 0 0
247 0 3 0.0 5.1 20.4 39.1 0 0 0
248 0 3 0.0 3.4 22.099999999999998 39.1 0 0 0
1741 0 3 0.0 0.0 20.4 40.8 0 0 0
1742 0 3 0.0 1.7 22.099999999999998 40.8 0 0 0
1745 0 3 0.0 3.4 20.4 40.8 0 0 0
1746 0 3 0.0 5.1 22.099999999999998 40.8 0 0 0
249 0 3 0.0 6.8 20.4 37.4 0 0 0
252 0 3 0.0 6.8 22.099999999999998 39.1 0 0 0
1749 0 3 0.0 6.8 20.4 40.8 0 0 0
210 0 3 0.0 8.5 18.7 37.4 0 0 0
211 0 3 0.0 8.5 17.0 39.1 0 0 0
213 0 3 0.0 10.2 17.0 37.4 0 0 0
214 0 3 0.0 11.9 18.7 37.4 0 0 0
215 0 3 0.0 11.9 17.0 39.1 0 0 0
216 0 3 0.0 10.2 18.7 39.1 0 0 0
1710 0 3 0.0 8.5 18.7 40.8 0 0 0
1713 0 3 0.0 10.2 17.0 40.8 0 0 0
1714 0 3 0.0 11.9 18.7 40.8 0 0 0
217 0 3 0.0 13.6 17.0 37.4 0 0 0
218 0 3 0.0 15.299999999999999 18.7 37.4 0 0 0
219 0 3 0.0 15.299999999999999 17.0 39.1 0 0 0
220 0 3 0.0 13.6 18.7 39.1 0 0 0
1717 0 3 0.0 13.6 17.0 40.8 0 0 0
1718 0 3 0.0 15.299999999999999 18.7 40.8 0 0 0
250 0 3 0.0 8.5 22.099999999999998 37.4 0 0 0
251 0 3 0.0 8.5 20.4 39.1 0 0 0
253 0 3 0.0 10.2 20.4 37.4 0 0 0
254 0 3 0.0 11.9 22.099999999999998 37.4 0 0 0
255 0 3 0.0 11.9 20.4 39.1 0 0 0
256 0 3 0.0 10.2 22.099999999999998 39.1 0 0 0
1750 0 3 0.0 8.5 22.099999999999998 40.8 0 0 0
1753 0 3 0.0 10.2 20.4 40.8 0 0 0
1754 0 3 0.0 11.9 22.099999999999998 40.8 0 0 0
257 0 3 0.0 13.6 20.4 37.4 0 0 0
258 0 3 0.0 15.299999999999999 22.099999999999998 37.4 0 0 0
259 0 3 0.0 15.299999999999999 20.4 39.1 0 0 0
260 0 3 0.0 13.6 22.099999999999998 39.1 0 0 0
1757 0 3 0.0 13.6 20.4 40.8 0 0 0
1758 0 3 0.0 15.299999999999999 22.099999999999998 40.8 0 0 0
281 0 3 0.0 0.0 23.8 37.4 0 0 0
283 0 3 0.0 1.7 23.8 39.1 0 0 0
285 0 3 0.0 3.4 23.8 37.4 0 0 0
287 0 3 0.0 5.1 23.8 39.1 0 0 0
1781 0 3 0.0 0.0 23.8 40.8 0 0 0
1785 0 3 0.0 3.4 23.8 40.8 0 0 0
289 0 3 0.0 6.8 23.8 37.4 0 0 0
1789 0 3 0.0 6.8 23.8 40.8 0 0 0
282 0 3 0.0 1.7 25.5 37.4 0 0 0
284 0 3 0.0 0.0 25.5 39.1 0 0 0
286 0 3 0.0 5.1 25.5 37.4 0 0 0
288 0 3 0.0 3.4 25.5 39.1 0 0 0
321 0 3 0.0 0.0 27.2 37.4 0 0 0
322 0 3 0.0 1.7 28.9 37.4 0 0 0
323 0 3 0.0 1.7 27.2 39.1 0 0 0
324 0 3 0.0 0.0 28.9 39.1 0 0 0
325 0 3 0.0 3.4 27.2 37.4 0 0 0
326 0 3 0.0 5.1 28.9 37.4 0 0 0
327 0 3 0.0 5.1 27.2 39.1 0 0 0
328 0 3 0.0 3.4 28.9 39.1 0 0 0
361 0 3 0.0 0.0 30.599999999999998 37.4 0 0 0
363 0 3 0.0 1.7 30.599999999999998 39.1 0 0 0
365 0 3 0.0 3.4 30.599999999999998 37.4 0 0 0
367 0 3 0.0 5.1 30.599999999999998 39.1 0 0 0
1782 0 3 0.0 1.7 25.5 40.8 0 0 0
1786 0 3 0.0 5.1 25.5 40.8 0 0 0
1821 0 3 0.0 0.0 27.2 40.8 0 0 0
1822 0 3 0.0 1.7 28.9 40.8 0 0 0
1825 0 3 0.0 3.4 27.2 40.8 0 0 0
1826 0 3 0.0 5.1 28.9 40.8 0 0 0
1861 0 3 0.0 0.0 30.599999999999998 40.8 0 0 0
1865 0 3 0.0 3.4 30.599999999999998 40.8 0 0 0
292 0 3 0.0 6.8 25.5 39.1 0 0 0
329 0 3 0.0 6.8 27.2 37.4 0 0 0
332 0 3 0.0 6.8 28.9 39.1 0 0 0
369 0 3 0.0 6.8 30.599999999999998 37.4 0 0 0
1829 0 3 0.0 6.8 27.2 40.8 0 0 0
1869 0 3 0.0 6.8 30.599999999999998 40.8 0 0 0
291 0 3 0.0 8.5 23.8 39.1 0 0 0
293 0 3 0.0 10.2 23.8 37.4 0 0 0
295 0 3 0.0 11.9 23.8 39.1 0 0 0
1793 0 3 0.0 10.2 23.8 40.8 0 0 0
297 0 3 0.0 13.6 23.8 37.4 0 0 0
299 0 3 0.0 15.299999999999999 23.8 39.1 0 0 0
1797 0 3 0.0 13.6 23.8 40.8 0 0 0
290 0 3 0.0 8.5 25.5 37.4 0 0 0
294 0 3 0.0 11.9 25.5 37.4 0 0 0
296 0 3 0.0 10.2 25.5 39.1 0 0 0
330 0 3 0.0 8.5 28.9 37.4 0 0 0
331 0 3 0.0 8.5 27.2 39.1 0 0 0
333 0 3 0.0 10.2 27.2 37.4 0 0 0
334 0 3 0.0 11.9 28.9 37.4 0 0 0
335 0 3 0.0 11.9 27.2 39.1 0 0 0
336 0 3 0.0 10.2 28.9 39.1 0 0 0
371 0 3 0.0 8.5 30.599999999999998 39.1 0 0 0
373 0 3 0.0 10.2 30.599999999999998 37.4 0 0 0
375 0 3 0.0 11.9 30.599999999999998 39.1 0 0 0
1790 0 3 0.0 8.5 25.5 40.8 0 0 0
1794 0 3 0.0 11.9 25.5 40.8 0 0 0
1830 0 3 0.0 8.5 28.9 40.8 0 0 0
1833 0 3 0.0 10.2 27.2 40.8 0 0 0
1834 0 3 0.0 11.9 28.9 40.8 0 0 0
1873 0 3 0.0 10.2 30.599999999999998 40.8 0 0 0
298 0 3 0.0 15.299999999999999 25.5 37.4 0 0 0
300 0 3 0.0 13.6 25.5 39.1 0 0 0
337 0 3 0.0 13.6 27.2 37.4 0 0 0
338 0 3 0.0 15.299999999999999 28.9 37.4 0 0 0
339 0 3 0.0 15.299999999999999 27.2 39.1 0 0 0
340 0 3 0.0 13.6 28.9 39.1 0 0 0
377 0 3 0.0 13.6 30.599999999999998 37.4 0 0 0
379 0 3 0.0 15.299999999999999 30.599999999999998 39.1 0 0 0
1798 0 3 0.0 15.299999999999999 25.5 40.8 0 0 0
1837 0 3 0.0 13.6 27.2 40.8 0 0 0
1838 0 3 0.0 15.299999999999999 28.9 40.8 0 0 0
1877 0 3 0.0 13.6 30.599999999999998 40.8 0 0 0
1503 0 3 0.0 1.7 0.0 42.5 0 0 0
1504 0 3 0.0 0.0 1.7 42.5 0 0 0
1507 0 3 0.0 5.1 0.0 42.5 0 0 0
1508 0 3 0.0 3.4 1.7 42.5 0 0 0
1543 0 3 0.0 1.7 3.4 42.5 0 0 0
1544 0 3 0.0 0.0 5.1 42.5 0 0 0
1547 0 3 0.0 5.1 3.4 42.5 0 0 0
1548 0 3 0.0 3.4 5.1 42.5 0 0 0
1512 0 3 0.0 6.8 1.7 42.5 0 0 0
1552 0 3 0.0 6.8 5.1 42.5 0 0 0
3001 0 3 0.0 0.0 0.0 44.199999999999996 0 0 0
3002 0 3 0.0 1.7 1.7 44.199999999999996 0 0 0
3003 0 3 0.0 1.7 0.0 45.9 0 0 0
3004 0 3 0.0 0.0 1.7 45.9 0 0 0
3005 0 3 0.0 3.4 0.0 44.199999999999996 0 0 0
3006 0 3 0.0 5.1 1.7 44.199999999999996 0 0 0
3007 0 3 0.0 5.1 0.0 45.9 0 0 0
3008 0 3 0.0 3.4 1.7 45.9 0 0 0
3041 0 3 0.0 0.0 3.4 44.199999999999996 0 0 0
3042 0 3 0.0 1.7 5.1 44.199999999999996 0 0 0
3043 0 3 0.0 1.7 3.4 45.9 0 0 0
3044 0 3 0.0 0.0 5.1 45.9 0 0 0
3045 0 3 0.0 3.4 3.4 44.199999999999996 0 0 0
3046 0 3 0.0 5.1 5.1 44.199999999999996 0 0 0
3047 0 3 0.0 5.1 3.4 45.9 0 0 0
3048 0 3 0.0 3.4 5.1 45.9 0 0 0
4501 0 3 0.0 0.0 0.0 47.6 0 0 0
4502 0 3 0.0 1.7 1.7 47.6 0 0 0
4503 0 3 0.0 1.7 0.0 49.3 0 0 0
4504 0 3 0.0 0.0 1.7 49.3 0 0 0
4505 0 3 0.0 3.4 0.0 47.6 0 0 0
4506 0 3 0.0 5.1 1.7 47.6 0 0 0
4507 0 3 0.0 5.1 0.0 49.3 0 0 0
4508 0 3 0.0 3.4 1.7 49.3 0 0 0
4541 0 3 0.0 0.0 3.4 47.6 0 0 0
4542 0 3 0.0 1.7 5.1 47.6 0 0 0
4543 0 3 0.0 1.7 3.4 49.3 0 0 0
4544 0 3 0.0 0.0 5.1 49.3 0 0 0
4545 0 3 0.0 3.4 3.4 47.6 0 0 0
4546 0 3 0.0 5.1 5.1 47.6 0 0 0
4547 0 3 0.0 5.1 3.4 49.3 0 0 0
4548 0 3 0.0 3.4 5.1 49.3 0 0 0
3009 0 3 0.0 6.8 0.0 44.199999999999996 0 0 0
3012 0 3 0.0 6.8 1.7 45.9 0 0 0
3049 0 3 0.0 6.8 3.4 44.199999999999996 0 0 0
3052 0 3 0.0 6.8 5.1 45.9 0 0 0
4509 0 3 0.0 6.8 0.0 47.6 0 0 0
4512 0 3 0.0 6.8 1.7 49.3 0 0 0
4549 0 3 0.0 6.8 3.4 47.6 0 0 0
4552 0 3 0.0 6.8 5.1 49.3 0 0 0
1583 0 3 0.0 1.7 6.8 42.5 0 0 0
1587 0 3 0.0 5.1 6.8 42.5 0 0 0
3081 0 3 0.0 0.0 6.8 44.199999999999996 0 0 0
3083 0 3 0.0 1.7 6.8 45.9 0 0 0
3085 0 3 0.0 3.4 6.8 44.199999999999996 0 0 0
3087 0 3 0.0 5.1 6.8 45.9 0 0 0
4581 0 3 0.0 0.0 6.8 47.6 0 0 0
4583 0 3 0.0 1.7 6.8 49.3 0 0 0
4585 0 3 0.0 3.4 6.8 47.6 0 0 0
4587 0 3 0.0 5.1 6.8 49.3 0 0 0
3089 0 3 0.0 6.8 6.8 44.199999999999996 0 0 0
4589 0 3 0.0 6.8 6.8 47.6 0 0 0
1511 0 3 0.0 8.5 0.0 42.5 0 0 0
1515 0 3 0.0 11.9 0.0 42.5 0 0 0
1516 0 3 0.0 10.2 1.7 42.5 0 0 0
1551 0 3 0.0 8.5 3.4 42.5 0 0 0
1555 0 3 0.0 11.9 3.4 42.5 0 0 0
1556 0 3 0.0 10.2 5.1 42.5 0 0 0
1519 0 3 0.0 15.299999999999999 0.0 42.5 0 0 0
1520 0 3 0.0 13.6 1.7 42.5 0 0 0
1559 0 3 0.0 15.299999999999999 3.4 42.5 0 0 0
1560 0 3 0.0 13.6 5.1 42.5 0 0 0
3010 0 3 0.0 8.5 1.7 44.199999999999996 0 0 0
3011 0 3 0.0 8.5 0.0 45.9 0 0 0
3013 0 3 0.0 10.2 0.0 44.199999999999996 0 0 0
3014 0 3 0.0 11.9 1.7 44.199999999999996 0 0 0
3015 0 3 0.0 11.9 0.0 45.9 0 0 0
3016 0 3 0.0 10.2 1.7 45.9 0 0 0
3050 0 3 0.0 8.5 5.1 44.199999999999996 0 0 0
3051 0 3 0.0 8.5 3.4 45.9 0 0 0
3053 0 3 0.0 10.2 3.4 44.199999999999996 0 0 0
3054 0 3 0.0 11.9 5.1 44.199999999999996 0 0 0
3055 0 3 0.0 11.9 3.4 45.9 0 0 0
3056 0 3 0.0 10.2 5.1 45.9 0 0 0
4510 0 3 0.0 8.5 1.7 47.6 0 0 0
4511 0 3 0.0 8.5 0.0 49.3 0 0 0
4513 0 3 0.0 10.2 0.0 47.6 0 0 0
4514 0 3 0.0 11.9 1.7 47.6 0 0 0
4515 0 3 0.0 11.9 0.0 49.3 0 0 0
4516 0 3 0.0 10.2 1.7 49.3 0 0 0
4550 0 3 0.0 8.5 5.1 47.6 0 0 0
4551 0 3 0.0 8.5 3.4 49.3 0 0 0
4553 0 3 0.0 10.2 3.4 47.6 0 0 0
4554 0 3 0.0 11.9 5.1 47.6 0 0 0
4555 0 3 0.0 11.9 3.4 49.3 0 0 0
4556 0 3 0.0 10.2 5.1 49.3 0 0 0
3017 0 3 0.0 13.6 0.0 44.199999999999996 0 0 0
3018 0 3 0.0 15.299999999999999 1.7 44.199999999999996 0 0 0
3019 0 3 0.0 15.299999999999999 0.0 45.9 0 0 0
3020 0 3 0.0 13.6 1.7 45.9 0 0 0
3057 0 3 0.0 13.6 3.4 44.199999999999996 0 0 0
3058 0 3 0.0 15.299999999999999 5.1 44.199999999999996 0 0 0
3059 0 3 0.0 15.299999999999999 3.4 45.9 0 0 0
3060 0 3 0.0 13.6 5.1 45.9 0 0 0
4517 0 3 0.0 13.6 0.0 47.6 0 0 0
4518 0 3 0.0 15.299999999999999 1.7 47.6 0 0 0
4519 0 3 0.0 15.299999999999999 0.0 49.3 0 0 0
4520 0 3 0.0 13.6 1.7 49.3 0 0 0
4557 0 3 0.0 13.6 3.4 47.6 0 0 0
4558 0 3 0.0 15.299999999999999 5.1 47.6 0 0 0
4559 0 3 0.0 15.299999999999999 3.4 49.3 0 0 0
4560 0 3 0.0 13.6 5.1 49.3 0 0 0
1591 0 3 0.0 8.5 6.8 42.5 0 0 0
1595 0 3 0.0 11.9 6.8 42.5 0 0 0
1599 0 3 0.0 15.299999999999999 6.8 42.5 0 0 0
3091 0 3 0.0 8.5 6.8 45.9 0 0 0
3093 0 3 0.0 10.2 6.8 44.199999999999996 0 0 0
3095 0 3 0.0 11.9 6.8 45.9 0 0 0
4591 0 3 0.0 8.5 6.8 49.3 0 0 0
4593 0 3 0.0 10.2 6.8 47.6 0 0 0
4595 0 3 0.0 11.9 6.8 49.3 0 0 0
3097 0 3 0.0 13.6 6.8 44.199999999999996 0 0 0
3099 0 3 0.0 15.299999999999999 6.8 45.9 0 0 0
4597 0 3 0.0 13.6 6.8 47.6 0 0 0
4599 0 3 0.0 15.299999999999999 6.8 49.3 0 0 0
1584 0 3 0.0 0.0 8.5 42.5 0 0 0
1588 0 3 0.0 3.4 8.5 42.5 0 0 0
1623 0 3 0.0 1.7 10.2 42.5 0 0 0
1624 0 3 0.0 0.0 11.9 42.5 0 0 0
1627 0 3 0.0 5.1 10.2 42.5 0 0 0
1628 0 3 0.0 3.4 11.9 42.5 0 0 0
1592 0 3 0.0 6.8 8.5 42.5 0 0 0
1632 0 3 0.0 6.8 11.9 42.5 0 0 0
3082 0 3 0.0 1.7 8.5 44.199999999999996 0 0 0
3084 0 3 0.0 0.0 8.5 45.9 0 0 0
3086 0 3 0.0 5.1 8.5 44.199999999999996 0 0 0
3088 0 3 0.0 3.4 8.5 45.9 0 0 0
3121 0 3 0.0 0.0 10.2 44.199999999999996 0 0 0
3122 0 3 0.0 1.7 11.9 44.199999999999996 0 0 0
3123 0 3 0.0 1.7 10.2 45.9 0 0 0
3124 0 3 0.0 0.0 11.9 45.9 0 0 0
3125 0 3 0.0 3.4 10.2 44.199999999999996 0 0 0
3126 0 3 0.0 5.1 11.9 44.199999999999996 0 0 0
3127 0 3 0.0 5.1 10.2 45.9 0 0 0
3128 0 3 0.0 3.4 11.9 45.9 0 0 0
4582 0 3 0.0 1.7 8.5 47.6 0 0 0
4584 0 3 0.0 0.0 8.5 49.3 0 0 0
4586 0 3 0.0 5.1 8.5 47.6 0 0 0
4588 0 3 0.0 3.4 8.5 49.3 0 0 0
4621 0 3 0.0 0.0 10.2 47.6 0 0 0
4622 0 3 0.0 1.7 11.9 47.6 0 0 0
4623 0 3 0.0 1.7 10.2 49.3 0 0 0
4624 0 3 0.0 0.0 11.9 49.3 0 0 0
4625 0 3 0.0 3.4 10.2 47.6 0 0 0
4626 0 3 0.0 5.1 11.9 47.6 0 0 0
4627 0 3 0.0 5.1 10.2 49.3 0 0 0
4628 0 3 0.0 3.4 11.9 49.3 0 0 0
3092 0 3 0.0 6.8 8.5 45.9 0 0 0
3129 0 3 0.0 6.8 10.2 44.199999999999996 0 0 0
3132 0 3 0.0 6.8 11.9 45.9 0 0 0
4592 0 3 0.0 6.8 8.5 49.3 0 0 0
4629 0 3 0.0 6.8 10.2 47.6 0 0 0
4632 0 3 0.0 6.8 11.9 49.3 0 0 0
1663 0 3 0.0 1.7 13.6 42.5 0 0 0
1664 0 3 0.0 0.0 15.299999999999999 42.5 0 0 0
1667 0 3 0.0 5.1 13.6 42.5 0 0 0
1668 0 3 0.0 3.4 15.299999999999999 42.5 0 0 0
1672 0 3 0.0 6.8 15.299999999999999 42.5 0 0 0
3161 0 3 0.0 0.0 13.6 44.199999999999996 0 0 0
3162 0 3 0.0 1.7 15.299999999999999 44.199999999999996 0 0 0
3163 0 3 0.0 1.7 13.6 45.9 0 0 0
3164 0 3 0.0 0.0 15.299999999999999 45.9 0 0 0
3165 0 3 0.0 3.4 13.6 44.199999999999996 0 0 0
3166 0 3 0.0 5.1 15.299999999999999 44.199999999999996 0 0 0
3167 0 3 0.0 5.1 13.6 45.9 0 0 0
3168 0 3 0.0 3.4 15.299999999999999 45.9 0 0 0
4661 0 3 0.0 0.0 13.6 47.6 0 0 0
4662 0 3 0.0 1.7 15.299999999999999 47.6 0 0 0
4663 0 3 0.0 1.7 13.6 49.3 0 0 0
4664 0 3 0.0 0.0 15.299999999999999 49.3 0 0 0
4665 0 3 0.0 3.4 13.6 47.6 0 0 0
4666 0 3 0.0 5.1 15.299999999999999 47.6 0 0 0
4667 0 3 0.0 5.1 13.6 49.3 0 0 0
4668 0 3 0.0 3.4 15.299999999999999 49.3 0 0 0
3169 0 3 0.0 6.8 13.6 44.199999999999996 0 0 0
3172 0 3 0.0 6.8 15.299999999999999 45.9 0 0 0
4669 0 3 0.0 6.8 13.6 47.6 0 0 0
4672 0 3 0.0 6.8 15.299999999999999 49.3 0 0 0
1596 0 3 0.0 10.2 8.5 42.5 0 0 0
1631 0 3 0.0 8.5 10.2 42.5 0 0 0
1635 0 3 0.0 11.9 10.2 42.5 0 0 0
1636 0 3 0.0 10.2 11.9 42.5 0 0 0
1600 0 3 0.0 13.6 8.5 42.5 0 0 0
1639 0 3 0.0 15.299999999999999 10.2 42.5 0 0 0
1640 0 3 0.0 13.6 11.9 42.5 0 0 0
3090 0 3 0.0 8.5 8.5 44.199999999999996 0 0 0
3094 0 3 0.0 11.9 8.5 44.199999999999996 0 0 0
3096 0 3 0.0 10.2 8.5 45.9 0 0 0
3130 0 3 0.0 8.5 11.9 44.199999999999996 0 0 0
3131 0 3 0.0 8.5 10.2 45.9 0 0 0
3133 0 3 0.0 10.2 10.2 44.199999999999996 0 0 0
3134 0 3 0.0 11.9 11.9 44.199999999999996 0 0 0
3135 0 3 0.0 11.9 10.2 45.9 0 0 0
3136 0 3 0.0 10.2 11.9 45.9 0 0 0
4590 0 3 0.0 8.5 8.5 47.6 0 0 0
4594 0 3 0.0 11.9 8.5 47.6 0 0 0
4596 0 3 0.0 10.2 8.5 49.3 0 0 0
4630 0 3 0.0 8.5 11.9 47.6 0 0 0
4631 0 3 0.0 8.5 10.2 49.3 0 0 0
4633 0 3 0.0 10.2 10.2 47.6 0 0 0
4634 0 3 0.0 11.9 11.9 47.6 0 0 0
4635 0 3 0.0 11.9 10.2 49.3 0 0 0
4636 0 3 0.0 10.2 11.9 49.3 0 0 0
3098 0 3 0.0 15.299999999999999 8.5 44.199999999999996 0 0 0
3100 0 3 0.0 13.6 8.5 45.9 0 0 0
3137 0 3 0.0 13.6 10.2 44.199999999999996 0 0 0
3138 0 3 0.0 15.299999999999999 11.9 44.199999999999996 0 0 0
3139 0 3 0.0 15.299999999999999 10.2 45.9 0 0 0
3140 0 3 0.0 13.6 11.9 45.9 0 0 0
4598 0 3 0.0 15.299999999999999 8.5 47.6 0 0 0
4600 0 3 0.0 13.6 8.5 49.3 0 0 0
4637 0 3 0.0 13.6 10.2 47.6 0 0 0
4638 0 3 0.0 15.299999999999999 11.9 47.6 0 0 0
4639 0 3 0.0 15.299999999999999 10.2 49.3 0 0 0
4640 0 3 0.0 13.6 11.9 49.3 0 0 0
1671 0 3 0.0 8.5 13.6 42.5 0 0 0
1675 0 3 0.0 11.9 13.6 42.5 0 0 0
1676 0 3 0.0 10.2 15.299999999999999 42.5 0 0 0
1679 0 3 0.0 15.299999999999999 13.6 42.5 0 0 0
1680 0 3 0.0 13.6 15.299999999999999 42.5 0 0 0
3170 0 3 0.0 8.5 15.299999999999999 44.199999999999996 0 0 0
3171 0 3 0.0 8.5 13.6 45.9 0 0 0
3173 0 3 0.0 10.2 13.6 44.199999999999996 0 0 0
3174 0 3 0.0 11.9 15.299999999999999 44.199999999999996 0 0 0
3175 0 3 0.0 11.9 13.6 45.9 0 0 0
3176 0 3 0.0 10.2 15.299999999999999 45.9 0 0 0
4670 0 3 0.0 8.5 15.299999999999999 47.6 0 0 0
4671 0 3 0.0 8.5 13.6 49.3 0 0 0
4673 0 3 0.0 10.2 13.6 47.6 0 0 0
4674 0 3 0.0 11.9 15.299999999999999 47.6 0 0 0
4675 0 3 0.0 11.9 13.6 49.3 0 0 0
4676 0 3 0.0 10.2 15.299999999999999 49.3 0 0 0
3177 0 3 0.0 13.6 13.6 44.199999999999996 0 0 0
3178 0 3 0.0 15.299999999999999 15.299999999999999 44.199999999999996 0 0 0
3179 0 3 0.0 15.299999999999999 13.6 45.9 0 0 0
3180 0 3 0.0 13.6 15.299999999999999 45.9 0 0 0
4677 0 3 0.0 13.6 13.6 47.6 0 0 0
4678 0 3 0.0 15.299999999999999 15.299999999999999 47.6 0 0 0
4679 0 3 0.0 15.299999999999999 13.6 49.3 0 0 0
4680 0 3 0.0 13.6 15.299999999999999 49.3 0 0 0
1703 0 3 0.0 1.7 17.0 42.5 0 0 0
1704 0 3 0.0 0.0 18.7 42.5 0 0 0
1707 0 3 0.0 5.1 17.0 42.5 0 0 0
1708 0 3 0.0 3.4 18.7 42.5 0 0 0
1712 0 3 0.0 6.8 18.7 42.5 0 0 0
3201 0 3 0.0 0.0 17.0 44.199999999999996 0 0 0
3202 0 3 0.0 1.7 18.7 44.199999999999996 0 0 0
3203 0 3 0.0 1.7 17.0 45.9 0 0 0
3204 0 3 0.0 0.0 18.7 45.9 0 0 0
3205 0 3 0.0 3.4 17.0 44.199999999999996 0 0 0
3206 0 3 0.0 5.1 18.7 44.199999999999996 0 0 0
3207 0 3 0.0 5.1 17.0 45.9 0 0 0
3208 0 3 0.0 3.4 18.7 45.9 0 0 0
4701 0 3 0.0 0.0 17.0 47.6 0 0 0
4702 0 3 0.0 1.7 18.7 47.6 0 0 0
4703 0 3 0.0 1.7 17.0 49.3 0 0 0
4704 0 3 0.0 0.0 18.7 49.3 0 0 0
4705 0 3 0.0 3.4 17.0 47.6 0 0 0
4706 0 3 0.0 5.1 18.7 47.6 0 0 0
4707 0 3 0.0 5.1 17.0 49.3 0 0 0
4708 0 3 0.0 3.4 18.7 49.3 0 0 0
3209 0 3 0.0 6.8 17.0 44.199999999999996 0 0 0
3212 0 3 0.0 6.8 18.7 45.9 0 0 0
4709 0 3 0.0 6.8 17.0 47.6 0 0 0
4712 0 3 0.0 6.8 18.7 49.3 0 0 0
1743 0 3 0.0 1.7 20.4 42.5 0 0 0
1744 0 3 0.0 0.0 22.099999999999998 42.5 0 0 0
1747 0 3 0.0 5.1 20.4 42.5 0 0 0
1748 0 3 0.0 3.4 22.099999999999998 42.5 0 0 0
1752 0 3 0.0 6.8 22.099999999999998 42.5 0 0 0
3241 0 3 0.0 0.0 20.4 44.199999999999996 0 0 0
3242 0 3 0.0 1.7 22.099999999999998 44.199999999999996 0 0 0
3243 0 3 0.0 1.7 20.4 45.9 0 0 0
3244 0 3 0.0 0.0 22.099999999999998 45.9 0 0 0
3245 0 3 0.0 3.4 20.4 44.199999999999996 0 0 0
3246 0 3 0.0 5.1 22.099999999999998 44.199999999999996 0 0 0
3247 0 3 0.0 5.1 20.4 45.9 0 0 0
3248 0 3 0.0 3.4 22.099999999999998 45.9 0 0 0
4741 0 3 0.0 0.0 20.4 47.6 0 0 0
4742 0 3 0.0 1.7 22.099999999999998 47.6 0 0 0
4743 0 3 0.0 1.7 20.4 49.3 0 0 0
4744 0 3 0.0 0.0 22.099999999999998 49.3 0 0 0
4745 0 3 0.0 3.4 20.4 47.6 0 0 0
4746 0 3 0.0 5.1 22.099999999999998 47.6 0 0 0
4747 0 3 0.0 5.1 20.4 49.3 0 0 0
4748 0 3 0.0 3.4 22.099999999999998 49.3 0 0 0
3249 0 3 0.0 6.8 20.4 44.199999999999996 0 0 0
3252 0 3 0.0 6.8 22.099999999999998 45.9 0 0 0
4749 0 3 0.0 6.8 20.4 47.6 0 0 0
4752 0 3 0.0 6.8 22.099999999999998 49.3 0 0 0
1711 0 3 0.0 8.5 17.0 42.5 0 0 0
1715 0 3 0.0 11.9 17.0 42.5 0 0 0
1716 0 3 0.0 10.2 18.7 42.5 0 0 0
1719 0 3 0.0 15.299999999999999 17.0 42.5 0 0 0
1720 0 3 0.0 13.6 18.7 42.5 0 0 0
3210 0 3 0.0 8.5 18.7 44.199999999999996 0 0 0
3211 0 3 0.0 8.5 17.0 45.9 0 0 0
3213 0 3 0.0 10.2 17.0 44.199999999999996 0 0 0
3214 0 3 0.0 11.9 18.7 44.199999999999996 0 0 0
3215 0 3 0.0 11.9 17.0 45.9 0 0 0
3216 0 3 0.0 10.2 18.7 45.9 0 0 0
4710 0 3 0.0 8.5 18.7 47.6 0 0 0
4711 0 3 0.0 8.5 17.0 49.3 0 0 0
4713 0 3 0.0 10.2 17.0 47.6 0 0 0
4714 0 3 0.0 11.9 18.7 47.6 0 0 0
4715 0 3 0.0 11.9 17.0 49.3 0 0 0
4716 0 3 0.0 10.2 18.7 49.3 0 0 0
3217 0 3 0.0 13.6 17.0 44.199999999999996 0 0 0
3218 0 3 0.0 15.299999999999999 18.7 44.199999999999996 0 0 0
3219 0 3 0.0 15.299999999999999 17.0 45.9 0 0 0
3220 0 3 0.0 13.6 18.7 45.9 0 0 0
4717 0 3 0.0 13.6 17.0 47.6 0 0 0
4718 0 3 0.0 15.299999999999999 18.7 47.6 0 0 0
4719 0 3 0.0 15.299999999999999 17.0 49.3 0 0 0
4720 0 3 0.0 13.6 18.7 49.3 0 0 0
1751 0 3 0.0 8.5 20.4 42.5 0 0 0
1755 0 3 0.0 11.9 20.4 42.5 0 0 0
1756 0 3 0.0 10.2 22.099999999999998 42.5 0 0 0
1759 0 3 0.0 15.299999999999999 20.4 42.5 0 0 0
1760 0 3 0.0 13.6 22.099999999999998 42.5 0 0 0
3250 0 3 0.0 8.5 22.099999999999998 44.199999999999996 0 0 0
3251 0 3 0.0 8.5 20.4 45.9 0 0 0
3253 0 3 0.0 10.2 20.4 44.199999999999996 0 0 0
3254 0 3 0.0 11.9 22.099999999999998 44.199999999999996 0 0 0
3255 0 3 0.0 11.9 20.4 45.9 0 0 0
3256 0 3 0.0 10.2 22.099999999999998 45.9 0 0 0
4750 0 3 0.0 8.5 22.099999999999998 47.6 0 0 0
4751 0 3 0.0 8.5 20.4 49.3 0 0 0
4753 0 3 0.0 10.2 20.4 47.6 0 0 0
4754 0 3 0.0 11.9 22.099999999999998 47.6 0 0 0
4755 0 3 0.0 11.9 20.4 49.3 0 0 0
4756 0 3 0.0 10.2 22.099999999999998 49.3 0 0 0
3257 0 3 0.0 13.6 20.4 44.199999999999996 0 0 0
3258 0 3 0.0 15.299999999999999 22.099999999999998 44.199999999999996 0 0 0
3259 0 3 0.0 15.299999999999999 20.4 45.9 0 0 0
3260 0 3 0.0 13.6 22.099999999999998 45.9 0 0 0
4757 0 3 0.0 13.6 20.4 47.6 0 0 0
4758 0 3 0.0 15.299999999999999 22.099999999999998 47.6 0 0 0
4759 0 3 0.0 15.299999999999999 20.4 49.3 0 0 0
4760 0 3 0.0 13.6 22.099999999999998 49.3 0 0 0
1783 0 3 0.0 1.7 23.8 42.5 0 0 0
1787 0 3 0.0 5.1 23.8 42.5 0 0 0
3281 0 3 0.0 0.0 23.8 44.199999999999996 0 0 0
3283 0 3 0.0 1.7 23.8 45.9 0 0 0
3285 0 3 0.0 3.4 23.8 44.199999999999996 0 0 0
3287 0 3 0.0 5.1 23.8 45.9 0 0 0
4781 0 3 0.0 0.0 23.8 47.6 0 0 0
4783 0 3 0.0 1.7 23.8 49.3 0 0 0
4785 0 3 0.0 3.4 23.8 47.6 0 0 0
4787 0 3 0.0 5.1 23.8 49.3 0 0 0
3289 0 3 0.0 6.8 23.8 44.199999999999996 0 0 0
4789 0 3 0.0 6.8 23.8 47.6 0 0 0
1784 0 3 0.0 0.0 25.5 42.5 0 0 0
1788 0 3 0.0 3.4 25.5 42.5 0 0 0
1823 0 3 0.0 1.7 27.2 42.5 0 0 0
1824 0 3 0.0 0.0 28.9 42.5 0 0 0
1827 0 3 0.0 5.1 27.2 42.5 0 0 0
1828 0 3 0.0 3.4 28.9 42.5 0 0 0
1863 0 3 0.0 1.7 30.599999999999998 42.5 0 0 0
1867 0 3 0.0 5.1 30.599999999999998 42.5 0 0 0
1792 0 3 0.0 6.8 25.5 42.5 0 0 0
1832 0 3 0.0 6.8 28.9 42.5 0 0 0
3282 0 3 0.0 1.7 25.5 44.199999999999996 0 0 0
3284 0 3 0.0 0.0 25.5 45.9 0 0 0
3286 0 3 0.0 5.1 25.5 44.199999999999996 0 0 0
3288 0 3 0.0 3.4 25.5 45.9 0 0 0
3321 0 3 0.0 0.0 27.2 44.199999999999996 0 0 0
3322 0 3 0.0 1.7 28.9 44.199999999999996 0 0 0
3323 0 3 0.0 1.7 27.2 45.9 0 0 0
3324 0 3 0.0 0.0 28.9 45.9 0 0 0
3325 0 3 0.0 3.4 27.2 44.199999999999996 0 0 0
3326 0 3 0.0 5.1 28.9 44.199999999999996 0 0 0
3327 0 3 0.0 5.1 27.2 45.9 0 0 0
3328 0 3 0.0 3.4 28.9 45.9 0 0 0
3361 0 3 0.0 0.0 30.599999999999998 44.199999999999996 0 0 0
3363 0 3 0.0 1.7 30.599999999999998 45.9 0 0 0
3365 0 3 0.0 3.4 30.599999999999998 44.199999999999996 0 0 0
3367 0 3 0.0 5.1 30.599999999999998 45.9 0 0 0
4782 0 3 0.0 1.7 25.5 47.6 0 0 0
4784 0 3 0.0 0.0 25.5 49.3 0 0 0
4786 0 3 0.0 5.1 25.5 47.6 0 0 0
4788 0 3 0.0 3.4 25.5 49.3 0 0 0
4821 0 3 0.0 0.0 27.2 47.6 0 0 0
4822 0 3 0.0 1.7 28.9 47.6 0 0 0
4823 0 3 0.0 1.7 27.2 49.3 0 0 0
4824 0 3 0.0 0.0 28.9 49.3 0 0 0
4825 0 3 0.0 3.4 27.2 47.6 0 0 0
4826 0 3 0.0 5.1 28.9 47.6 0 0 0
4827 0 3 0.0 5.1 27.2 49.3 0 0 0
4828 0 3 0.0 3.4 28.9 49.3 0 0 0
4861 0 3 0.0 0.0 30.599999999999998 47.6 0 0 0
4863 0 3 0.0 1.7 30.599999999999998 49.3 0 0 0
4865 0 3 0.0 3.4 30.599999999999998 47.6 0 0 0
4867 0 3 0.0 5.1 30.599999999999998 49.3 0 0 0
3292 0 3 0.0 6.8 25.5 45.9 0 0 0
3329 0 3 0.0 6.8 27.2 44.199999999999996 0 0 0
3332 0 3 0.0 6.8 28.9 45.9 0 0 0
3369 0 3 0.0 6.8 30.599999999999998 44.199999999999996 0 0 0
4792 0 3 0.0 6.8 25.5 49.3 0 0 0
4829 0 3 0.0 6.8 27.2 47.6 0 0 0
4832 0 3 0.0 6.8 28.9 49.3 0 0 0
4869 0 3 0.0 6.8 30.599999999999998 47.6 0 0 0
4800 0 3 0.0 13.6 25.5 49.3 0 0 0
3379 0 3 0.0 15.299999999999999 30.599999999999998 45.9 0 0 0
4837 0 3 0.0 13.6 27.2 47.6 0 0 0
4838 0 3 0.0 15.299999999999999 28.9 47.6 0 0 0
4839 0 3 0.0 15.299999999999999 27.2 49.3 0 0 0
4877 0 3 0.0 13.6 30.599999999999998 47.6 0 0 0
4840 0 3 0.0 13.6 28.9 49.3 0 0 0
1795 0 3 0.0 11.9 23.8 42.5 0 0 0
1791 0 3 0.0 8.5 23.8 42.5 0 0 0
4879 0 3 0.0 15.299999999999999 30.599999999999998 49.3 0 0 0
1799 0 3 0.0 15.299999999999999 23.8 42.5 0 0 0
3291 0 3 0.0 8.5 23.8 45.9 0 0 0
4791 0 3 0.0 8.5 23.8 49.3 0 0 0
3293 0 3 0.0 10.2 23.8 44.199999999999996 0 0 0
3295 0 3 0.0 11.9 23.8 45.9 0 0 0
3297 0 3 0.0 13.6 23.8 44.199999999999996 0 0 0
4795 0 3 0.0 11.9 23.8 49.3 0 0 0
4793 0 3 0.0 10.2 23.8 47.6 0 0 0
3299 0 3 0.0 15.299999999999999 23.8 45.9 0 0 0
4797 0 3 0.0 13.6 23.8 47.6 0 0 0
4799 0 3 0.0 15.299999999999999 23.8 49.3 0 0 0
1796 0 3 0.0 10.2 25.5 42.5 0 0 0
1831 0 3 0.0 8.5 27.2 42.5 0 0 0
1835 0 3 0.0 11.9 27.2 42.5 0 0 0
1836 0 3 0.0 10.2 28.9 42.5 0 0 0
1871 0 3 0.0 8.5 30.599999999999998 42.5 0 0 0
1875 0 3 0.0 11.9 30.599999999999998 42.5 0 0 0
1800 0 3 0.0 13.6 25.5 42.5 0 0 0
1839 0 3 0.0 15.299999999999999 27.2 42.5 0 0 0
1840 0 3 0.0 13.6 28.9 42.5 0 0 0
1879 0 3 0.0 15.299999999999999 30.599999999999998 42.5 0 0 0
3294 0 3 0.0 11.9 25.5 44.199999999999996 0 0 0
3290 0 3 0.0 8.5 25.5 44.199999999999996 0 0 0
3330 0 3 0.0 8.5 28.9 44.199999999999996 0 0 0
3296 0 3 0.0 10.2 25.5 45.9 0 0 0
3331 0 3 0.0 8.5 27.2 45.9 0 0 0
3333 0 3 0.0 10.2 27.2 44.199999999999996 0 0 0
3336 0 3 0.0 10.2 28.9 45.9 0 0 0
3335 0 3 0.0 11.9 27.2 45.9 0 0 0
3334 0 3 0.0 11.9 28.9 44.199999999999996 0 0 0
3373 0 3 0.0 10.2 30.599999999999998 44.199999999999996 0 0 0
3371 0 3 0.0 8.5 30.599999999999998 45.9 0 0 0
4790 0 3 0.0 8.5 25.5 47.6 0 0 0
3375 0 3 0.0 11.9 30.599999999999998 45.9 0 0 0
4794 0 3 0.0 11.9 25.5 47.6 0 0 0
4796 0 3 0.0 10.2 25.5 49.3 0 0 0
4830 0 3 0.0 8.5 28.9 47.6 0 0 0
4831 0 3 0.0 8.5 27.2 49.3 0 0 0
4833 0 3 0.0 10.2 27.2 47.6 0 0 0
4834 0 3 0.0 11.9 28.9 47.6 0 0 0
4835 0 3 0.0 11.9 27.2 49.3 0 0 0
4836 0 3 0.0 10.2 28.9 49.3 0 0 0
4871 0 3 0.0 8.5 30.599999999999998 49.3 0 0 0
4873 0 3 0.0 10.2 30.599999999999998 47.6 0 0 0
3300 0 3 0.0 13.6 25.5 45.9 0 0 0
3298 0 3 0.0 15.299999999999999 25.5 44.199999999999996 0 0 0
4875 0 3 0.0 11.9 30.599999999999998 49.3 0 0 0
3338 0 3 0.0 15.299999999999999 28.9 44.199999999999996 0 0 0
3337 0 3 0.0 13.6 27.2 44.199999999999996 0 0 0
3339 0 3 0.0 15.299999999999999 27.2 45.9 0 0 0
3377 0 3 0.0 13.6 30.599999999999998 44.199999999999996 0 0 0
3340 0 3 0.0 13.6 28.9 45.9 0 0 0
4798 0 3 0.0 15.299999999999999 25.5 47.6 0 0 0
6001 0 3 0.0 0.0 0.0 51.0 0 0 0
6002 0 3 0.0 1.7 1.7 51.0 0 0 0
6003 0 3 0.0 1.7 0.0 52.699999999999996 0 0 0
6004 0 3 0.0 0.0 1.7 52.699999999999996 0 0 0
6005 0 3 0.0 3.4 0.0 51.0 0 0 0
6006 0 3 0.0 5.1 1.7 51.0 0 0 0
6007 0 3 0.0 5.1 0.0 52.699999999999996 0 0 0
6008 0 3 0.0 3.4 1.7 52.699999999999996 0 0 0
6041 0 3 0.0 0.0 3.4 51.0 0 0 0
6042 0 3 0.0 1.7 5.1 51.0 0 0 0
6043 0 3 0.0 1.7 3.4 52.699999999999996 0 0 0
6044 0 3 0.0 0.0 5.1 52.699999999999996 0 0 0
6045 0 3 0.0 3.4 3.4 51.0 0 0 0
6046 0 3 0.0 5.1 5.1 51.0 0 0 0
6047 0 3 0.0 5.1 3.4 52.699999999999996 0 0 0
6048 0 3 0.0 3.4 5.1 52.699999999999996 0 0 0
7501 0 3 0.0 0.0 0.0 54.4 0 0 0
7502 0 3 0.0 1.7 1.7 54.4 0 0 0
7503 0 3 0.0 1.7 0.0 56.1 0 0 0
7504 0 3 0.0 0.0 1.7 56.1 0 0 0
7505 0 3 0.0 3.4 0.0 54.4 0 0 0
7506 0 3 0.0 5.1 1.7 54.4 0 0 0
7507 0 3 0.0 5.1 0.0 56.1 0 0 0
7508 0 3 0.0 3.4 1.7 56.1 0 0 0
7541 0 3 0.0 0.0 3.4 54.4 0 0 0
7542 0 3 0.0 1.7 5.1 54.4 0 0 0
7543 0 3 0.0 1.7 3.4 56.1 0 0 0
7544 0 3 0.0 0.0 5.1 56.1 0 0 0
7545 0 3 0.0 3.4 3.4 54.4 0 0 0
7546 0 3 0.0 5.1 5.1 54.4 0 0 0
7547 0 3 0.0 5.1 3.4 56.1 0 0 0
7548 0 3 0.0 3.4 5.1 56.1 0 0 0
6009 0 3 0.0 6.8 0.0 51.0 0 0 0
6012 0 3 0.0 6.8 1.7 52.699999999999996 0 0 0
6049 0 3 0.0 6.8 3.4 51.0 0 0 0
6052 0 3 0.0 6.8 5.1 52.699999999999996 0 0 0
7509 0 3 0.0 6.8 0.0 54.4 0 0 0
7512 0 3 0.0 6.8 1.7 56.1 0 0 0
7549 0 3 0.0 6.8 3.4 54.4 0 0 0
7552 0 3 0.0 6.8 5.1 56.1 0 0 0
9001 0 3 0.0 0.0 0.0 57.8 0 0 0
9002 0 3 0.0 1.7 1.7 57.8 0 0 0
9005 0 3 0.0 3.4 0.0 57.8 0 0 0
9006 0 3 0.0 5.1 1.7 57.8 0 0 0
9041 0 3 0.0 0.0 3.4 57.8 0 0 0
9042 0 3 0.0 1.7 5.1 57.8 0 0 0
9045 0 3 0.0 3.4 3.4 57.8 0 0 0
9046 0 3 0.0 5.1 5.1 57.8 0 0 0
9009 0 3 0.0 6.8 0.0 57.8 0 0 0
9049 0 3 0.0 6.8 3.4 57.8 0 0 0
6081 0 3 0.0 0.0 6.8 51.0 0 0 0
6083 0 3 0.0 1.7 6.8 52.699999999999996 0 0 0
6085 0 3 0.0 3.4 6.8 51.0 0 0 0
6087 0 3 0.0 5.1 6.8 52.699999999999996 0 0 0
7581 0 3 0.0 0.0 6.8 54.4 0 0 0
7583 0 3 0.0 1.7 6.8 56.1 0 0 0
7585 0 3 0.0 3.4 6.8 54.4 0 0 0
7587 0 3 0.0 5.1 6.8 56.1 0 0 0
6089 0 3 0.0 6.8 6.8 51.0 0 0 0
7589 0 3 0.0 6.8 6.8 54.4 0 0 0
9081 0 3 0.0 0.0 6.8 57.8 0 0 0
9085 0 3 0.0 3.4 6.8 57.8 0 0 0
9089 0 3 0.0 6.8 6.8 57.8 0 0 0
6010 0 3 0.0 8.5 1.7 51.0 0 0 0
6011 0 3 0.0 8.5 0.0 52.699999999999996 0 0 0
6013 0 3 0.0 10.2 0.0 51.0 0 0 0
6014 0 3 0.0 11.9 1.7 51.0 0 0 0
6015 0 3 0.0 11.9 0.0 52.699999999999996 0 0 0
6016 0 3 0.0 10.2 1.7 52.699999999999996 0 0 0
6050 0 3 0.0 8.5 5.1 51.0 0 0 0
6051 0 3 0.0 8.5 3.4 52.699999999999996 0 0 0
6053 0 3 0.0 10.2 3.4 51.0 0 0 0
6054 0 3 0.0 11.9 5.1 51.0 0 0 0
6055 0 3 0.0 11.9 3.4 52.699999999999996 0 0 0
6056 0 3 0.0 10.2 5.1 52.699999999999996 0 0 0
7510 0 3 0.0 8.5 1.7 54.4 0 0 0
7511 0 3 0.0 8.5 0.0 56.1 0 0 0
7513 0 3 0.0 10.2 0.0 54.4 0 0 0
7514 0 3 0.0 11.9 1.7 54.4 0 0 0
7515 0 3 0.0 11.9 0.0 56.1 0 0 0
7516 0 3 0.0 10.2 1.7 56.1 0 0 0
7550 0 3 0.0 8.5 5.1 54.4 0 0 0
7551 0 3 0.0 8.5 3.4 56.1 0 0 0
7553 0 3 0.0 10.2 3.4 54.4 0 0 0
7554 0 3 0.0 11.9 5.1 54.4 0 0 0
7555 0 3 0.0 11.9 3.4 56.1 0 0 0
7556 0 3 0.0 10.2 5.1 56.1 0 0 0
6017 0 3 0.0 13.6 0.0 51.0 0 0 0
6018 0 3 0.0 15.299999999999999 1.7 51.0 0 0 0
6019 0 3 0.0 15.299999999999999 0.0 52.699999999999996 0 0 0
6020 0 3 0.0 13.6 1.7 52.699999999999996 0 0 0
6057 0 3 0.0 13.6 3.4 51.0 0 0 0
6058 0 3 0.0 15.299999999999999 5.1 51.0 0 0 0
6059 0 3 0.0 15.299999999999999 3.4 52.699999999999996 0 0 0
6060 0 3 0.0 13.6 5.1 52.699999999999996 0 0 0
7517 0 3 0.0 13.6 0.0 54.4 0 0 0
7518 0 3 0.0 15.299999999999999 1.7 54.4 0 0 0
7519 0 3 0.0 15.299999999999999 0.0 56.1 0 0 0
7520 0 3 0.0 13.6 1.7 56.1 0 0 0
7557 0 3 0.0 13.6 3.4 54.4 0 0 0
7558 0 3 0.0 15.299999999999999 5.1 54.4 0 0 0
7559 0 3 0.0 15.299999999999999 3.4 56.1 0 0 0
7560 0 3 0.0 13.6 5.1 56.1 0 0 0
9010 0 3 0.0 8.5 1.7 57.8 0 0 0
9013 0 3 0.0 10.2 0.0 57.8 0 0 0
9014 0 3 0.0 11.9 1.7 57.8 0 0 0
9050 0 3 0.0 8.5 5.1 57.8 0 0 0
9053 0 3 0.0 10.2 3.4 57.8 0 0 0
9054 0 3 0.0 11.9 5.1 57.8 0 0 0
9017 0 3 0.0 13.6 0.0 57.8 0 0 0
9018 0 3 0.0 15.299999999999999 1.7 57.8 0 0 0
9057 0 3 0.0 13.6 3.4 57.8 0 0 0
9058 0 3 0.0 15.299999999999999 5.1 57.8 0 0 0
6091 0 3 0.0 8.5 6.8 52.699999999999996 0 0 0
6093 0 3 0.0 10.2 6.8 51.0 0 0 0
6095 0 3 0.0 11.9 6.8 52.699999999999996 0 0 0
7591 0 3 0.0 8.5 6.8 56.1 0 0 0
7593 0 3 0.0 10.2 6.8 54.4 0 0 0
7595 0 3 0.0 11.9 6.8 56.1 0 0 0
6097 0 3 0.0 13.6 6.8 51.0 0 0 0
6099 0 3 0.0 15.299999999999999 6.8 52.699999999999996 0 0 0
7597 0 3 0.0 13.6 6.8 54.4 0 0 0
7599 0 3 0.0 15.299999999999999 6.8 56.1 0 0 0
9093 0 3 0.0 10.2 6.8 57.8 0 0 0
9097 0 3 0.0 13.6 6.8 57.8 0 0 0
6082 0 3 0.0 1.7 8.5 51.0 0 0 0
6084 0 3 0.0 0.0 8.5 52.699999999999996 0 0 0
6086 0 3 0.0 5.1 8.5 51.0 0 0 0
6088 0 3 0.0 3.4 8.5 52.699999999999996 0 0 0
6121 0 3 0.0 0.0 10.2 51.0 0 0 0
6122 0 3 0.0 1.7 11.9 51.0 0 0 0
6123 0 3 0.0 1.7 10.2 52.699999999999996 0 0 0
6124 0 3 0.0 0.0 11.9 52.699999999999996 0 0 0
6125 0 3 0.0 3.4 10.2 51.0 0 0 0
6126 0 3 0.0 5.1 11.9 51.0 0 0 0
6127 0 3 0.0 5.1 10.2 52.699999999999996 0 0 0
6128 0 3 0.0 3.4 11.9 52.699999999999996 0 0 0
7582 0 3 0.0 1.7 8.5 54.4 0 0 0
7584 0 3 0.0 0.0 8.5 56.1 0 0 0
7586 0 3 0.0 5.1 8.5 54.4 0 0 0
7588 0 3 0.0 3.4 8.5 56.1 0 0 0
7621 0 3 0.0 0.0 10.2 54.4 0 0 0
7622 0 3 0.0 1.7 11.9 54.4 0 0 0
7623 0 3 0.0 1.7 10.2 56.1 0 0 0
7624 0 3 0.0 0.0 11.9 56.1 0 0 0
7625 0 3 0.0 3.4 10.2 54.4 0 0 0
7626 0 3 0.0 5.1 11.9 54.4 0 0 0
7627 0 3 0.0 5.1 10.2 56.1 0 0 0
7628 0 3 0.0 3.4 11.9 56.1 0 0 0
6092 0 3 0.0 6.8 8.5 52.699999999999996 0 0 0
6129 0 3 0.0 6.8 10.2 51.0 0 0 0
6132 0 3 0.0 6.8 11.9 52.699999999999996 0 0 0
7592 0 3 0.0 6.8 8.5 56.1 0 0 0
7629 0 3 0.0 6.8 10.2 54.4 0 0 0
7632 0 3 0.0 6.8 11.9 56.1 0 0 0
9082 0 3 0.0 1.7 8.5 57.8 0 0 0
9086 0 3 0.0 5.1 8.5 57.8 0 0 0
9121 0 3 0.0 0.0 10.2 57.8 0 0 0
9122 0 3 0.0 1.7 11.9 57.8 0 0 0
9125 0 3 0.0 3.4 10.2 57.8 0 0 0
9126 0 3 0.0 5.1 11.9 57.8 0 0 0
9129 0 3 0.0 6.8 10.2 57.8 0 0 0
6161 0 3 0.0 0.0 13.6 51.0 0 0 0
6162 0 3 0.0 1.7 15.299999999999999 51.0 0 0 0
6163 0 3 0.0 1.7 13.6 52.699999999999996 0 0 0
6164 0 3 0.0 0.0 15.299999999999999 52.699999999999996 0 0 0
6165 0 3 0.0 3.4 13.6 51.0 0 0 0
6166 0 3 0.0 5.1 15.299999999999999 51.0 0 0 0
6167 0 3 0.0 5.1 13.6 52.699999999999996 0 0 0
6168 0 3 0.0 3.4 15.299999999999999 52.699999999999996 0 0 0
7661 0 3 0.0 0.0 13.6 54.4 0 0 0
7662 0 3 0.0 1.7 15.299999999999999 54.4 0 0 0
7663 0 3 0.0 1.7 13.6 56.1 0 0 0
7664 0 3 0.0 0.0 15.299999999999999 56.1 0 0 0
7665 0 3 0.0 3.4 13.6 54.4 0 0 0
7666 0 3 0.0 5.1 15.299999999999999 54.4 0 0 0
7667 0 3 0.0 5.1 13.6 56.1 0 0 0
7668 0 3 0.0 3.4 15.299999999999999 56.1 0 0 0
6169 0 3 0.0 6.8 13.6 51.0 0 0 0
6172 0 3 0.0 6.8 15.299999999999999 52.699999999999996 0 0 0
7669 0 3 0.0 6.8 13.6 54.4 0 0 0
7672 0 3 0.0 6.8 15.299999999999999 56.1 0 0 0
9161 0 3 0.0 0.0 13.6 57.8 0 0 0
9162 0 3 0.0 1.7 15.299999999999999 57.8 0 0 0
9165 0 3 0.0 3.4 13.6 57.8 0 0 0
9166 0 3 0.0 5.1 15.299999999999999 57.8 0 0 0
9169 0 3 0.0 6.8 13.6 57.8 0 0 0
6090 0 3 0.0 8.5 8.5 51.0 0 0 0
6094 0 3 0.0 11.9 8.5 51.0 0 0 0
6096 0 3 0.0 10.2 8.5 52.699999999999996 0 0 0
6130 0 3 0.0 8.5 11.9 51.0 0 0 0
6131 0 3 0.0 8.5 10.2 52.699999999999996 0 0 0
6133 0 3 0.0 10.2 10.2 51.0 0 0 0
6134 0 3 0.0 11.9 11.9 51.0 0 0 0
6135 0 3 0.0 11.9 10.2 52.699999999999996 0 0 0
6136 0 3 0.0 10.2 11.9 52.699999999999996 0 0 0
7590 0 3 0.0 8.5 8.5 54.4 0 0 0
7594 0 3 0.0 11.9 8.5 54.4 0 0 0
7596 0 3 0.0 10.2 8.5 56.1 0 0 0
7630 0 3 0.0 8.5 11.9 54.4 0 0 0
7631 0 3 0.0 8.5 10.2 56.1 0 0 0
7633 0 3 0.0 10.2 10.2 54.4 0 0 0
7634 0 3 0.0 11.9 11.9 54.4 0 0 0
7635 0 3 0.0 11.9 10.2 56.1 0 0 0
7636 0 3 0.0 10.2 11.9 56.1 0 0 0
6098 0 3 0.0 15.299999999999999 8.5 51.0 0 0 0
6100 0 3 0.0 13.6 8.5 52.699999999999996 0 0 0
6137 0 3 0.0 13.6 10.2 51.0 0 0 0
6138 0 3 0.0 15.299999999999999 11.9 51.0 0 0 0
6139 0 3 0.0 15.299999999999999 10.2 52.699999999999996 0 0 0
6140 0 3 0.0 13.6 11.9 52.699999999999996 0 0 0
7598 0 3 0.0 15.299999999999999 8.5 54.4 0 0 0
7600 0 3 0.0 13.6 8.5 56.1 0 0 0
7637 0 3 0.0 13.6 10.2 54.4 0 0 0
7638 0 3 0.0 15.299999999999999 11.9 54.4 0 0 0
7639 0 3 0.0 15.299999999999999 10.2 56.1 0 0 0
7640 0 3 0.0 13.6 11.9 56.1 0 0 0
9090 0 3 0.0 8.5 8.5 57.8 0 0 0
9094 0 3 0.0 11.9 8.5 57.8 0 0 0
9130 0 3 0.0 8.5 11.9 57.8 0 0 0
9133 0 3 0.0 10.2 10.2 57.8 0 0 0
9134 0 3 0.0 11.9 11.9 57.8 0 0 0
9098 0 3 0.0 15.299999999999999 8.5 57.8 0 0 0
9137 0 3 0.0 13.6 10.2 57.8 0 0 0
9138 0 3 0.0 15.299999999999999 11.9 57.8 0 0 0
6170 0 3 0.0 8.5 15.299999999999999 51.0 0 0 0
6171 0 3 0.0 8.5 13.6 52.699999999999996 0 0 0
6173 0 3 0.0 10.2 13.6 51.0 0 0 0
6174 0 3 0.0 11.9 15.299999999999999 51.0 0 0 0
6175 0 3 0.0 11.9 13.6 52.699999999999996 0 0 0
6176 0 3 0.0 10.2 15.299999999999999 52.699999999999996 0 0 0
7670 0 3 0.0 8.5 15.299999999999999 54.4 0 0 0
7671 0 3 0.0 8.5 13.6 56.1 0 0 0
7673 0 3 0.0 10.2 13.6 54.4 0 0 0
7674 0 3 0.0 11.9 15.299999999999999 54.4 0 0 0
7675 0 3 0.0 11.9 13.6 56.1 0 0 0
7676 0 3 0.0 10.2 15.299999999999999 56.1 0 0 0
6177 0 3 0.0 13.6 13.6 51.0 0 0 0
6178 0 3 0.0 15.299999999999999 15.299999999999999 51.0 0 0 0
6179 0 3 0.0 15.299999999999999 13.6 52.699999999999996 0 0 0
6180 0 3 0.0 13.6 15.299999999999999 52.699999999999996 0 0 0
7677 0 3 0.0 13.6 13.6 54.4 0 0 0
7678 0 3 0.0 15.299999999999999 15.299999999999999 54.4 0 0 0
7679 0 3 0.0 15.299999999999999 13.6 56.1 0 0 0
7680 0 3 0.0 13.6 15.299999999999999 56.1 0 0 0
9170 0 3 0.0 8.5 15.299999999999999 57.8 0 0 0
9173 0 3 0.0 10.2 13.6 57.8 0 0 0
9174 0 3 0.0 11.9 15.299999999999999 57.8 0 0 0
9177 0 3 0.0 13.6 13.6 57.8 0 0 0
9178 0 3 0.0 15.299999999999999 15.299999999999999 57.8 0 0 0
6201 0 3 0.0 0.0 17.0 51.0 0 0 0
6202 0 3 0.0 1.7 18.7 51.0 0 0 0
6203 0 3 0.0 1.7 17.0 52.699999999999996 0 0 0
6204 0 3 0.0 0.0 18.7 52.699999999999996 0 0 0
6205 0 3 0.0 3.4 17.0 51.0 0 0 0
6206 0 3 0.0 5.1 18.7 51.0 0 0 0
6207 0 3 0.0 5.1 17.0 52.699999999999996 0 0 0
6208 0 3 0.0 3.4 18.7 52.699999999999996 0 0 0
7701 0 3 0.0 0.0 17.0 54.4 0 0 0
7702 0 3 0.0 1.7 18.7 54.4 0 0 0
7703 0 3 0.0 1.7 17.0 56.1 0 0 0
7704 0 3 0.0 0.0 18.7 56.1 0 0 0
7705 0 3 0.0 3.4 17.0 54.4 0 0 0
7706 0 3 0.0 5.1 18.7 54.4 0 0 0
7707 0 3 0.0 5.1 17.0 56.1 0 0 0
7708 0 3 0.0 3.4 18.7 56.1 0 0 0
6209 0 3 0.0 6.8 17.0 51.0 0 0 0
6212 0 3 0.0 6.8 18.7 52.699999999999996 0 0 0
7709 0 3 0.0 6.8 17.0 54.4 0 0 0
7712 0 3 0.0 6.8 18.7 56.1 0 0 0
9201 0 3 0.0 0.0 17.0 57.8 0 0 0
9202 0 3 0.0 1.7 18.7 57.8 0 0 0
9205 0 3 0.0 3.4 17.0 57.8 0 0 0
9206 0 3 0.0 5.1 18.7 57.8 0 0 0
9209 0 3 0.0 6.8 17.0 57.8 0 0 0
6241 0 3 0.0 0.0 20.4 51.0 0 0 0
6242 0 3 0.0 1.7 22.099999999999998 51.0 0 0 0
6243 0 3 0.0 1.7 20.4 52.699999999999996 0 0 0
6244 0 3 0.0 0.0 22.099999999999998 52.699999999999996 0 0 0
6245 0 3 0.0 3.4 20.4 51.0 0 0 0
6246 0 3 0.0 5.1 22.099999999999998 51.0 0 0 0
6247 0 3 0.0 5.1 20.4 52.699999999999996 0 0 0
6248 0 3 0.0 3.4 22.099999999999998 52.699999999999996 0 0 0
7741 0 3 0.0 0.0 20.4 54.4 0 0 0
7742 0 3 0.0 1.7 22.099999999999998 54.4 0 0 0
7743 0 3 0.0 1.7 20.4 56.1 0 0 0
7744 0 3 0.0 0.0 22.099999999999998 56.1 0 0 0
7745 0 3 0.0 3.4 20.4 54.4 0 0 0
7746 0 3 0.0 5.1 22.099999999999998 54.4 0 0 0
7747 0 3 0.0 5.1 20.4 56.1 0 0 0
7748 0 3 0.0 3.4 22.099999999999998 56.1 0 0 0
6249 0 3 0.0 6.8 20.4 51.0 0 0 0
6252 0 3 0.0 6.8 22.099999999999998 52.699999999999996 0 0 0
7749 0 3 0.0 6.8 20.4 54.4 0 0 0
7752 0 3 0.0 6.8 22.099999999999998 56.1 0 0 0
9241 0 3 0.0 0.0 20.4 57.8 0 0 0
9242 0 3 0.0 1.7 22.099999999999998 57.8 0 0 0
9245 0 3 0.0 3.4 20.4 57.8 0 0 0
9246 0 3 0.0 5.1 22.099999999999998 57.8 0 0 0
9249 0 3 0.0 6.8 20.4 57.8 0 0 0
6210 0 3 0.0 8.5 18.7 51.0 0 0 0
6211 0 3 0.0 8.5 17.0 52.699999999999996 0 0 0
6213 0 3 0.0 10.2 17.0 51.0 0 0 0
6214 0 3 0.0 11.9 18.7 51.0 0 0 0
6215 0 3 0.0 11.9 17.0 52.699999999999996 0 0 0
6216 0 3 0.0 10.2 18.7 52.699999999999996 0 0 0
7710 0 3 0.0 8.5 18.7 54.4 0 0 0
7711 0 3 0.0 8.5 17.0 56.1 0 0 0
7713 0 3 0.0 10.2 17.0 54.4 0 0 0
7714 0 3 0.0 11.9 18.7 54.4 0 0 0
7715 0 3 0.0 11.9 17.0 56.1 0 0 0
7716 0 3 0.0 10.2 18.7 56.1 0 0 0
6217 0 3 0.0 13.6 17.0 51.0 0 0 0
6218 0 3 0.0 15.299999999999999 18.7 51.0 0 0 0
6219 0 3 0.0 15.299999999999999 17.0 52.699999999999996 0 0 0
6220 0 3 0.0 13.6 18.7 52.699999999999996 0 0 0
7717 0 3 0.0 13.6 17.0 54.4 0 0 0
7718 0 3 0.0 15.299999999999999 18.7 54.4 0 0 0
7719 0 3 0.0 15.299999999999999 17.0 56.1 0 0 0
7720 0 3 0.0 13.6 18.7 56.1 0 0 0
9210 0 3 0.0 8.5 18.7 57.8 0 0 0
9213 0 3 0.0 10.2 17.0 57.8 0 0 0
9214 0 3 0.0 11.9 18.7 57.8 0 0 0
9217 0 3 0.0 13.6 17.0 57.8 0 0 0
9218 0 3 0.0 15.299999999999999 18.7 57.8 0 0 0
6250 0 3 0.0 8.5 22.099999999999998 51.0 0 0 0
6251 0 3 0.0 8.5 20.4 52.699999999999996 0 0 0
6253 0 3 0.0 10.2 20.4 51.0 0 0 0
6254 0 3 0.0 11.9 22.099999999999998 51.0 0 0 0
6255 0 3 0.0 11.9 20.4 52.699999999999996 0 0 0
6256 0 3 0.0 10.2 22.099999999999998 52.699999999999996 0 0 0
7750 0 3 0.0 8.5 22.099999999999998 54.4 0 0 0
7751 0 3 0.0 8.5 20.4 56.1 0 0 0
7753 0 3 0.0 10.2 20.4 54.4 0 0 0
7754 0 3 0.0 11.9 22.099999999999998 54.4 0 0 0
7755 0 3 0.0 11.9 20.4 56.1 0 0 0
7756 0 3 0.0 10.2 22.099999999999998 56.1 0 0 0
6257 0 3 0.0 13.6 20.4 51.0 0 0 0
6258 0 3 0.0 15.299999999999999 22.099999999999998 51.0 0 0 0
6259 0 3 0.0 15.299999999999999 20.4 52.699999999999996 0 0 0
6260 0 3 0.0 13.6 22.099999999999998 52.699999999999996 0 0 0
7757 0 3 0.0 13.6 20.4 54.4 0 0 0
7758 0 3 0.0 15.299999999999999 22.099999999999998 54.4 0 0 0
7759 0 3 0.0 15.299999999999999 20.4 56.1 0 0 0
7760 0 3 0.0 13.6 22.099999999999998 56.1 0 0 0
9250 0 3 0.0 8.5 22.099999999999998 57.8 0 0 0
9253 0 3 0.0 10.2 20.4 57.8 0 0 0
9254 0 3 0.0 11.9 22.099999999999998 57.8 0 0 0
9257 0 3 0.0 13.6 20.4 57.8 0 0 0
9258 0 3 0.0 15.299999999999999 22.099999999999998 57.8 0 0 0
6281 0 3 0.0 0.0 23.8 51.0 0 0 0
6283 0 3 0.0 1.7 23.8 52.699999999999996 0 0 0
6285 0 3 0.0 3.4 23.8 51.0 0 0 0
6287 0 3 0.0 5.1 23.8 52.699999999999996 0 0 0
7781 0 3 0.0 0.0 23.8 54.4 0 0 0
7783 0 3 0.0 1.7 23.8 56.1 0 0 0
7785 0 3 0.0 3.4 23.8 54.4 0 0 0
7787 0 3 0.0 5.1 23.8 56.1 0 0 0
6289 0 3 0.0 6.8 23.8 51.0 0 0 0
7789 0 3 0.0 6.8 23.8 54.4 0 0 0
9281 0 3 0.0 0.0 23.8 57.8 0 0 0
9285 0 3 0.0 3.4 23.8 57.8 0 0 0
9289 0 3 0.0 6.8 23.8 57.8 0 0 0
6282 0 3 0.0 1.7 25.5 51.0 0 0 0
6284 0 3 0.0 0.0 25.5 52.699999999999996 0 0 0
6286 0 3 0.0 5.1 25.5 51.0 0 0 0
6288 0 3 0.0 3.4 25.5 52.699999999999996 0 0 0
6321 0 3 0.0 0.0 27.2 51.0 0 0 0
6322 0 3 0.0 1.7 28.9 51.0 0 0 0
6323 0 3 0.0 1.7 27.2 52.699999999999996 0 0 0
6324 0 3 0.0 0.0 28.9 52.699999999999996 0 0 0
6325 0 3 0.0 3.4 27.2 51.0 0 0 0
6326 0 3 0.0 5.1 28.9 51.0 0 0 0
6327 0 3 0.0 5.1 27.2 52.699999999999996 0 0 0
6328 0 3 0.0 3.4 28.9 52.699999999999996 0 0 0
6361 0 3 0.0 0.0 30.599999999999998 51.0 0 0 0
6363 0 3 0.0 1.7 30.599999999999998 52.699999999999996 0 0 0
6365 0 3 0.0 3.4 30.599999999999998 51.0 0 0 0
6367 0 3 0.0 5.1 30.599999999999998 52.699999999999996 0 0 0
7782 0 3 0.0 1.7 25.5 54.4 0 0 0
7784 0 3 0.0 0.0 25.5 56.1 0 0 0
7786 0 3 0.0 5.1 25.5 54.4 0 0 0
7788 0 3 0.0 3.4 25.5 56.1 0 0 0
7821 0 3 0.0 0.0 27.2 54.4 0 0 0
7822 0 3 0.0 1.7 28.9 54.4 0 0 0
7823 0 3 0.0 1.7 27.2 56.1 0 0 0
7824 0 3 0.0 0.0 28.9 56.1 0 0 0
7825 0 3 0.0 3.4 27.2 54.4 0 0 0
7826 0 3 0.0 5.1 28.9 54.4 0 0 0
7827 0 3 0.0 5.1 27.2 56.1 0 0 0
7828 0 3 0.0 3.4 28.9 56.1 0 0 0
7861 0 3 0.0 0.0 30.599999999999998 54.4 0 0 0
7863 0 3 0.0 1.7 30.599999999999998 56.1 0 0 0
7865 0 3 0.0 3.4 30.599999999999998 54.4 0 0 0
7867 0 3 0.0 5.1 30.599999999999998 56.1 0 0 0
6292 0 3 0.0 6.8 25.5 52.699999999999996 0 0 0
6329 0 3 0.0 6.8 27.2 51.0 0 0 0
6332 0 3 0.0 6.8 28.9 52.699999999999996 0 0 0
6369 0 3 0.0 6.8 30.599999999999998 51.0 0 0 0
7792 0 3 0.0 6.8 25.5 56.1 0 0 0
7829 0 3 0.0 6.8 27.2 54.4 0 0 0
7832 0 3 0.0 6.8 28.9 56.1 0 0 0
7869 0 3 0.0 6.8 30.599999999999998 54.4 0 0 0
9282 0 3 0.0 1.7 25.5 57.8 0 0 0
9286 0 3 0.0 5.1 25.5 57.8 0 0 0
9321 0 3 0.0 0.0 27.2 57.8 0 0 0
9322 0 3 0.0 1.7 28.9 57.8 0 0 0
9325 0 3 0.0 3.4 27.2 57.8 0 0 0
9326 0 3 0.0 5.1 28.9 57.8 0 0 0
9361 0 3 0.0 0.0 30.599999999999998 57.8 0 0 0
9365 0 3 0.0 3.4 30.599999999999998 57.8 0 0 0
9329 0 3 0.0 6.8 27.2 57.8 0 0 0
9369 0 3 0.0 6.8 30.599999999999998 57.8 0 0 0
6291 0 3 0.0 8.5 23.8 52.699999999999996 0 0 0
6293 0 3 0.0 10.2 23.8 51.0 0 0 0
6295 0 3 0.0 11.9 23.8 52.699999999999996 0 0 0
7791 0 3 0.0 8.5 23.8 56.1 0 0 0
7793 0 3 0.0 10.2 23.8 54.4 0 0 0
7795 0 3 0.0 11.9 23.8 56.1 0 0 0
6297 0 3 0.0 13.6 23.8 51.0 0 0 0
6299 0 3 0.0 15.299999999999999 23.8 52.699999999999996 0 0 0
7797 0 3 0.0 13.6 23.8 54.4 0 0 0
7799 0 3 0.0 15.299999999999999 23.8 56.1 0 0 0
9293 0 3 0.0 10.2 23.8 57.8 0 0 0
9297 0 3 0.0 13.6 23.8 57.8 0 0 0
6290 0 3 0.0 8.5 25.5 51.0 0 0 0
6294 0 3 0.0 11.9 25.5 51.0 0 0 0
6296 0 3 0.0 10.2 25.5 52.699999999999996 0 0 0
6330 0 3 0.0 8.5 28.9 51.0 0 0 0
6331 0 3 0.0 8.5 27.2 52.699999999999996 0 0 0
6333 0 3 0.0 10.2 27.2 51.0 0 0 0
6334 0 3 0.0 11.9 28.9 51.0 0 0 0
6335 0 3 0.0 11.9 27.2 52.699999999999996 0 0 0
6336 0 3 0.0 10.2 28.9 52.699999999999996 0 0 0
6371 0 3 0.0 8.5 30.599999999999998 52.699999999999996 0 0 0
6373 0 3 0.0 10.2 30.599999999999998 51.0 0 0 0
6375 0 3 0.0 11.9 30.599999999999998 52.699999999999996 0 0 0
7790 0 3 0.0 8.5 25.5 54.4 0 0 0
7794 0 3 0.0 11.9 25.5 54.4 0 0 0
7796 0 3 0.0 10.2 25.5 56.1 0 0 0
7830 0 3 0.0 8.5 28.9 54.4 0 0 0
7831 0 3 0.0 8.5 27.2 56.1 0 0 0
7833 0 3 0.0 10.2 27.2 54.4 0 0 0
7834 0 3 0.0 11.9 28.9 54.4 0 0 0
7835 0 3 0.0 11.9 27.2 56.1 0 0 0
7836 0 3 0.0 10.2 28.9 56.1 0 0 0
7871 0 3 0.0 8.5 30.599999999999998 56.1 0 0 0
7873 0 3 0.0 10.2 30.599999999999998 54.4 0 0 0
7875 0 3 0.0 11.9 30.599999999999998 56.1 0 0 0
6298 0 3 0.0 15.299999999999999 25.5 51.0 0 0 0
6300 0 3 0.0 13.6 25.5 52.699999999999996 0 0 0
6337 0 3 0.0 13.6 27.2 51.0 0 0 0
6338 0 3 0.0 15.299999999999999 28.9 51.0 0 0 0
6339 0 3 0.0 15.299999999999999 27.2 52.699999999999996 0 0 0
6340 0 3 0.0 13.6 28.9 52.699999999999996 0 0 0
6377 0 3 0.0 13.6 30.599999999999998 51.0 0 0 0
6379 0 3 0.0 15.299999999999999 30.599999999999998 52.699999999999996 0 0 0
7798 0 3 0.0 15.299999999999999 25.5 54.4 0 0 0
7800 0 3 0.0 13.6 25.5 56.1 0 0 0
7837 0 3 0.0 13.6 27.2 54.4 0 0 0
7838 0 3 0.0 15.299999999999999 28.9 54.4 0 0 0
7839 0 3 0.0 15.299999999999999 27.2 56.1 0 0 0
7840 0 3 0.0 13.6 28.9 56.1 0 0 0
7877 0 3 0.0 13.6 30.599999999999998 54.4 0 0 0
7879 0 3 0.0 15.299999999999999 30.599999999999998 56.1 0 0 0
9290 0 3 0.0 8.5 25.5 57.8 0 0 0
9294 0 3 0.0 11.9 25.5 57.8 0 0 0
9330 0 3 0.0 8.5 28.9 57.8 0 0 0
9333 0 3 0.0 10.2 27.2 57.8 0 0 0
9334 0 3 0.0 11.9 28.9 57.8 0 0 0
9373 0 3 0.0 10.2 30.599999999999998 57.8 0 0 0
9298 0 3 0.0 15.299999999999999 25.5 57.8 0 0 0
9337 0 3 0.0 13.6 27.2 57.8 0 0 0
9338 0 3 0.0 15.299999999999999 28.9 57.8 0 0 0
9377 0 3 0.0 13.6 30.599999999999998 57.8 0 0 0
9003 0 3 0.0 1.7 0.0 59.5 0 0 0
9004 0 3 0.0 0.0 1.7 59.5 0 0 0
9007 0 3 0.0 5.1 0.0 59.5 0 0 0
9008 0 3 0.0 3.4 1.7 59.5 0 0 0
9043 0 3 0.0 1.7 3.4 59.5 0 0 0
9044 0 3 0.0 0.0 5.1 59.5 0 0 0
9047 0 3 0.0 5.1 3.4 59.5 0 0 0
9048 0 3 0.0 3.4 5.1 59.5 0 0 0
10501 0 3 0.0 0.0 0.0 61.199999999999996 0 0 0
10502 0 3 0.0 1.7 1.7 61.199999999999996 0 0 0
10503 0 3 0.0 3.4 0.0 61.199999999999996 0 0 0
10504 0 3 0.0 5.1 1.7 61.199999999999996 0 0 0
10521 0 3 0.0 0.0 3.4 61.199999999999996 0 0 0
10522 0 3 0.0 1.7 5.1 61.199999999999996 0 0 0
10523 0 3 0.0 3.4 3.4 61.199999999999996 0 0 0
10524 0 3 0.0 5.1 5.1 61.199999999999996 0 0 0
9012 0 3 0.0 6.8 1.7 59.5 0 0 0
9052 0 3 0.0 6.8 5.1 59.5 0 0 0
10505 0 3 0.0 6.8 0.0 61.199999999999996 0 0 0
10525 0 3 0.0 6.8 3.4 61.199999999999996 0 0 0
9083 0 3 0.0 1.7 6.8 59.5 0 0 0
9087 0 3 0.0 5.1 6.8 59.5 0 0 0
10541 0 3 0.0 0.0 6.8 61.199999999999996 0 0 0
10543 0 3 0.0 3.4 6.8 61.199999999999996 0 0 0
10545 0 3 0.0 6.8 6.8 61.199999999999996 0 0 0
16819 1857 2 -1.1128 3.406917322200297 1.426666954802261 64.25759990711646 0 0 0
13704 818 1 0.5564 6.058383101488729 5.437452888773779 65.36919027757718 0 0 0
13702 818 2 -1.1128 7.018987328510715 5.6547627592581335 65.54244160119138 0 0 0
13703 818 1 0.5564 7.264114715638137 6.493149475378395 65.0555944083718 0 0 0
15150 1300 1 0.5564 3.8618994947363294 1.5206856253779302 65.80940087795689 0 0 0
15342 1364 1 0.5564 5.2451607067631745 3.7118930724913057 64.03406930154176 0 0 0
15340 1364 2 -1.1128 5.7226257890105945 2.8339217109801136 63.99951261580301 0 0 0
16821 1857 1 0.5564 4.248748306817303 1.875079378006922 63.957188652820086 0 0 0
15341 1364 1 0.5564 6.710093642287883 2.990523033432008 64.01910283761195 0 0 0
12525 425 1 0.5564 2.0157441092563113 2.343800859667062 64.28853493943542 0 0 0
16540 1764 2 -1.1128 4.566551057304328 5.240891892267922 65.01402727700037 0 0 0
16542 1764 1 0.5564 4.027388458357839 4.780523798356259 65.71926829738764 0 0 0
16541 1764 1 0.5564 4.0936966910127515 6.072500590251391 64.72276158216559 0 0 0
17963 2238 1 0.5564 7.910564919103718 4.342080887236527 64.67672184211015 0 0 0
17761 2171 2 -1.1128 3.4006429338600017 7.683256174515952 64.28758099127757 0 0 0
12523 425 2 -1.1128 1.1226912569353897 2.7497091818796067 64.48268693409153 0 0 0
16820 1857 1 0.5564 3.445164548131865 0.455075893228453 64.02404485575579 0 0 0
19445 2732 1 0.5564 0.38824949337384573 7.087035799350314 63.803583532913706 0 0 0
17414 2055 1 0.5564 0.9975679009612902 3.0998448328398767 66.13115025788116 0 0 0
17946 2232 1 0.5564 0.6761297655377307 4.636072138200079 63.64999640311598 0 0 0
13106 619 1 0.5564 8.147223054285735 1.6467082115305518 66.08602524903989 0 0 0
12524 425 1 0.5564 0.4014418171645018 2.1042652256395336 64.2312881405535 0 0 0
15148 1300 2 -1.1128 4.188776253814285 1.795096347962079 66.71375169671006 0 0 0
17944 2232 2 -1.1128 0.11066120497135319 5.442853438235633 63.821312594348804 0 0 0
11964 238 1 0.5564 5.791627912169806 1.6602067012590838 66.77831387559571 0 0 0
17962 2238 2 -1.1128 8.534842847843393 3.6744690263895707 64.2710477018738 0 0 0
17964 2238 1 0.5564 8.902883899610982 3.083273828748215 64.98870646749965 0 0 0
19590 2780 1 0.5564 15.185158595998292 3.9976193639246134 66.56808086845571 0 0 0
12457 403 2 -1.1128 14.333655099236909 3.277453399899094 65.32612774081822 0 0 0
9011 0 3 0.0 8.5 0.0 59.5 0 0 0
9015 0 3 0.0 11.9 0.0 59.5 0 0 0
9016 0 3 0.0 10.2 1.7 59.5 0 0 0
9051 0 3 0.0 8.5 3.4 59.5 0 0 0
9055 0 3 0.0 11.9 3.4 59.5 0 0 0
9056 0 3 0.0 10.2 5.1 59.5 0 0 0
10506 0 3 0.0 8.5 1.7 61.199999999999996 0 0 0
10507 0 3 0.0 10.2 0.0 61.199999999999996 0 0 0
10508 0 3 0.0 11.9 1.7 61.199999999999996 0 0 0
10526 0 3 0.0 8.5 5.1 61.199999999999996 0 0 0
10527 0 4 0.0 10.2 3.4 61.199999999999996 0 0 0
10528 0 3 0.0 11.9 5.1 61.199999999999996 0 0 0
9019 0 3 0.0 15.299999999999999 0.0 59.5 0 0 0
9020 0 3 0.0 13.6 1.7 59.5 0 0 0
9059 0 3 0.0 15.299999999999999 3.4 59.5 0 0 0
9060 0 3 0.0 13.6 5.1 59.5 0 0 0
10509 0 3 0.0 13.6 0.0 61.199999999999996 0 0 0
10510 0 3 0.0 15.299999999999999 1.7 61.199999999999996 0 0 0
10529 0 3 0.0 13.6 3.4 61.199999999999996 0 0 0
10530 0 3 0.0 15.299999999999999 5.1 61.199999999999996 0 0 0
9091 0 3 0.0 8.5 6.8 59.5 0 0 0
9095 0 3 0.0 11.9 6.8 59.5 0 0 0
10547 0 3 0.0 10.2 6.8 61.199999999999996 0 0 0
9099 0 3 0.0 15.299999999999999 6.8 59.5 0 0 0
10549 0 3 0.0 13.6 6.8 61.199999999999996 0 0 0
19498 2750 2 -1.1128 12.033811203331265 3.062225180133372 63.857841216742514 0 0 0
19500 2750 1 0.5564 11.49221290450837 2.2365373692261157 64.01567312088297 0 0 0
16850 1867 1 0.5564 10.654700396911034 6.065511195844008 65.13388811126129 0 0 0
18892 2548 2 -1.1128 10.598703650244968 5.103939206218281 63.90975121708592 0 0 0
18894 2548 1 0.5564 9.774739630231657 4.568094777182042 64.09401803146255 0 0 0
18893 2548 1 0.5564 10.605171836033493 5.386128720900435 62.95041433524156 0 0 0
12459 403 1 0.5564 13.595863495904338 3.432007976912789 64.669030746842 0 0 0
12458 403 1 0.5564 15.17652982307178 3.057154253546065 64.83517911085676 0 0 0
19499 2750 1 0.5564 11.456370709568938 3.868821343020899 63.98419455601126 0 0 0
18006 2252 1 0.5564 10.168297769255622 0.9999579819582218 65.01436379097714 0 0 0
18900 2550 1 0.5564 13.991023189836147 1.8313526613796232 64.80605823581553 0 0 0
18899 2550 1 0.5564 12.777444944172599 0.7393569072040747 64.84346998080655 0 0 0
18004 2252 2 -1.1128 10.952296002483916 0.6506181380929913 64.50122788874042 0 0 0
18402 2384 1 0.5564 9.046606414870627 7.4979319555462345 66.28401646873901 0 0 0
13105 619 2 -1.1128 9.120783400991304 1.8201197797992532 65.93733522989318 0 0 0
16851 1867 1 0.5564 10.979055712462909 7.4829506143106554 65.87704734582508 0 0 0
17425 2059 2 -1.1128 16.69323632497863 2.590877559999523 64.07748946427495 0 0 0
18898 2550 2 -1.1128 13.753870907013125 0.8692985036808685 64.67111120645339 0 0 0
16849 1867 2 -1.1128 10.50535591814003 6.606338014896186 65.9616577941045 0 0 0
17427 2059 1 0.5564 16.81697614046402 1.6189647533720284 63.87730181906517 0 0 0
19400 2717 1 0.5564 14.180846658846965 0.5480150451721624 66.27856913682557 0 0 0
20040 2930 1 0.5564 15.333220282275855 0.023825351725818046 64.17022100603948 0 0 0
20039 2930 1 0.5564 16.623260192554817 0.17580227939113513 65.1598312299256 0 0 0
13107 619 1 0.5564 9.587430658678064 1.8790524918182305 66.81981315506181 0 0 0
13613 788 1 0.5564 1.0202794883639814 10.880244660332519 66.11453378704623 0 0 0
16865 1872 1 0.5564 4.8687278096516176 10.878427761546542 66.6526276704392 0 0 0
19444 2732 2 -1.1128 0.5421181578217132 7.950459977205548 64.2840241103662 0 0 0
17762 2171 1 0.5564 2.651119548075693 7.964335594492745 63.68824049835523 0 0 0
18401 2384 1 0.5564 7.774876989573841 8.384739356010321 66.79676469945497 0 0 0
17763 2171 1 0.5564 4.166790881466302 8.31734788411841 64.1829619282282 0 0 0
18400 2384 2 -1.1128 8.283492013667763 8.07514444409936 65.99335616388234 0 0 0
16049 1600 1 0.5564 8.303279135363624 13.300685012369348 65.41751593248014 0 0 0
19301 2684 1 0.5564 2.9300997279257 11.493722369549738 65.25523378048824 0 0 0
13085 612 1 0.5564 4.720391250417196 10.252080697739729 64.54254136073982 0 0 0
13086 612 1 0.5564 6.209978284849683 9.694157802988993 64.17311069916123 0 0 0
13084 612 2 -1.1128 5.2373350048613085 9.464397567315046 64.20739288328625 0 0 0
9084 0 3 0.0 0.0 8.5 59.5 0 0 0
9088 0 3 0.0 3.4 8.5 59.5 0 0 0
9123 0 3 0.0 1.7 10.2 59.5 0 0 0
9124 0 3 0.0 0.0 11.9 59.5 0 0 0
9127 0 3 0.0 5.1 10.2 59.5 0 0 0
9128 0 3 0.0 3.4 11.9 59.5 0 0 0
10542 0 3 0.0 1.7 8.5 61.199999999999996 0 0 0
10544 0 3 0.0 5.1 8.5 61.199999999999996 0 0 0
10561 0 3 0.0 0.0 10.2 61.199999999999996 0 0 0
10562 0 3 0.0 1.7 11.9 61.199999999999996 0 0 0
10563 0 3 0.0 3.4 10.2 61.199999999999996 0 0 0
10564 0 3 0.0 5.1 11.9 61.199999999999996 0 0 0
9092 0 3 0.0 6.8 8.5 59.5 0 0 0
9132 0 3 0.0 6.8 11.9 59.5 0 0 0
10565 0 3 0.0 6.8 10.2 61.199999999999996 0 0 0
9163 0 3 0.0 1.7 13.6 59.5 0 0 0
9164 0 3 0.0 0.0 15.299999999999999 59.5 0 0 0
9167 0 3 0.0 5.1 13.6 59.5 0 0 0
9168 0 3 0.0 3.4 15.299999999999999 59.5 0 0 0
10581 0 3 0.0 0.0 13.6 61.199999999999996 0 0 0
10582 0 3 0.0 1.7 15.299999999999999 61.199999999999996 0 0 0
10583 0 3 0.0 3.4 13.6 61.199999999999996 0 0 0
10584 0 3 0.0 5.1 15.299999999999999 61.199999999999996 0 0 0
9172 0 3 0.0 6.8 15.299999999999999 59.5 0 0 0
10585 0 3 0.0 6.8 13.6 61.199999999999996 0 0 0
19302 2684 1 0.5564 4.260758444491347 12.392363233684764 64.95788130317159 0 0 0
19300 2684 2 -1.1128 3.9177503423010145 11.46405871279857 65.10139496385737 0 0 0
17812 2188 2 -1.1128 5.0545803092382195 14.011362366978888 65.06876315014908 0 0 0
17813 2188 1 0.5564 5.863623274868558 14.517104581433731 64.76930641092477 0 0 0
17814 2188 1 0.5564 4.649551022229516 14.46893377704932 65.86033100453292 0 0 0
15552 1434 1 0.5564 7.655649429883392 11.015147330062321 64.9384391592161 0 0 0
15550 1434 2 -1.1128 7.9792184864955935 10.229836683704043 64.41062104266483 0 0 0
15551 1434 1 0.5564 8.027291900264522 9.426370034321629 65.0040295003818 0 0 0
16972 1908 2 -1.1128 7.3470380793085 15.124736861831632 64.33451797805591 0 0 0
16974 1908 1 0.5564 8.30620822480725 14.847335162994476 64.27936942665376 0 0 0
16941 1897 1 0.5564 3.271529831012355 8.054588154166312 65.98858430091403 0 0 0
18995 2582 1 0.5564 3.608979352193408 15.00870747646369 63.998423322305236 0 0 0
16048 1600 2 -1.1128 7.585320435089732 12.711309776004528 65.78788349474452 0 0 0
13612 788 2 -1.1128 1.440591996624323 11.705820984269794 65.73801954381453 0 0 0
16253 1668 1 0.5564 1.14220241866682 14.74676369648914 66.16454954408545 0 0 0
16050 1600 1 0.5564 6.698950087997648 13.163720611820018 65.68953703380551 0 0 0
11640 130 1 0.5564 0.11332637707904701 12.110714419023346 64.6924755410469 0 0 0
16252 1668 2 -1.1128 1.0255845858520727 15.462027858291558 65.47549399409209 0 0 0
17317 2023 2 -1.1128 0.867900710483255 9.08661025667131 66.56771141954312 0 0 0
18996 2582 1 0.5564 2.19032358796605 15.65450579852619 64.4852363028608 0 0 0
13614 788 1 0.5564 1.5844503340356761 12.370624739235867 66.47105587311631 0 0 0
17319 2023 1 0.5564 0.6535441432795689 8.577522744104915 65.73411602803668 0 0 0
17149 1967 2 -1.1128 14.617832679274601 8.173696128452653 66.74847826804894 0 0 0
17151 1967 1 0.5564 15.36324247727756 8.008075348783462 66.1027739798031 0 0 0
19806 2852 1 0.5564 16.47939113746184 12.585872511996927 66.38793456234218 0 0 0
16872 1874 1 0.5564 9.993988162303136 13.889472410530702 65.97676203685273 0 0 0
13920 890 1 0.5564 10.245489922238622 11.031990350766904 66.00800186452356 0 0 0
16288 1680 2 -1.1128 15.98560986529528 12.934022192845802 64.72781877845034 0 0 0
16290 1680 1 0.5564 16.0649689697825 11.96961532191441 64.47558554095407 0 0 0
14973 1241 1 0.5564 9.437900670239639 11.014648211243387 64.13156954711039 0 0 0
11285 12 1 0.5564 16.301704860537694 9.525355471818221 64.51298240481404 0 0 0
11284 12 2 -1.1128 15.983667708308465 10.40222055876399 64.15248278719497 0 0 0
11286 12 1 0.5564 14.984038727145077 10.425553935632982 64.16653586949684 0 0 0
9096 0 3 0.0 10.2 8.5 59.5 0 0 0
9131 0 3 0.0 8.5 10.2 59.5 0 0 0
9135 0 3 0.0 11.9 10.2 59.5 0 0 0
9136 0 3 0.0 10.2 11.9 59.5 0 0 0
10546 0 3 0.0 8.5 8.5 61.199999999999996 0 0 0
10548 0 3 0.0 11.9 8.5 61.199999999999996 0 0 0
10566 0 3 0.0 8.5 11.9 61.199999999999996 0 0 0
10567 0 3 0.0 10.2 10.2 61.199999999999996 0 0 0
10568 0 3 0.0 11.9 11.9 61.199999999999996 0 0 0
9100 0 3 0.0 13.6 8.5 59.5 0 0 0
9139 0 3 0.0 15.299999999999999 10.2 59.5 0 0 0
9140 0 3 0.0 13.6 11.9 59.5 0 0 0
10550 0 3 0.0 15.299999999999999 8.5 61.199999999999996 0 0 0
10569 0 3 0.0 13.6 10.2 61.199999999999996 0 0 0
10570 0 3 0.0 15.299999999999999 11.9 61.199999999999996 0 0 0
9171 0 3 0.0 8.5 13.6 59.5 0 0 0
9175 0 3 0.0 11.9 13.6 59.5 0 0 0
9176 0 3 0.0 10.2 15.299999999999999 59.5 0 0 0
10586 0 3 0.0 8.5 15.299999999999999 61.199999999999996 0 0 0
10587 0 4 0.0 10.2 13.6 61.199999999999996 0 0 0
10588 0 3 0.0 11.9 15.299999999999999 61.199999999999996 0 0 0
9179 0 3 0.0 15.299999999999999 13.6 59.5 0 0 0
9180 0 3 0.0 13.6 15.299999999999999 59.5 0 0 0
10589 0 3 0.0 13.6 13.6 61.199999999999996 0 0 0
10590 0 3 0.0 15.299999999999999 15.299999999999999 61.199999999999996 0 0 0
14971 1241 2 -1.1128 10.239388573804872 11.589175689137369 64.29750735436743 0 0 0
14972 1241 1 0.5564 11.056922170985699 11.12873607349113 63.951625647944674 0 0 0
18118 2290 2 -1.1128 13.275038121060284 10.845423549939664 64.23939002957735 0 0 0
18119 2290 1 0.5564 12.932622855696563 10.091706257440464 64.80033746986653 0 0 0
16871 1874 1 0.5564 10.082956272162491 13.51700093024928 64.38931875836099 0 0 0
16870 1874 2 -1.1128 9.760072071537104 14.191974133191946 65.05276204841826 0 0 0
18120 2290 1 0.5564 13.396380283362095 11.657418967091887 64.81030118891414 0 0 0
14857 1203 2 -1.1128 12.127035476468633 8.707983636325695 65.74158253439069 0 0 0
18082 2278 2 -1.1128 13.491099150804592 13.150591020426571 65.60979026009119 0 0 0
18084 2278 1 0.5564 14.415601279871678 13.339406525813331 65.27866020995873 0 0 0
19376 2709 1 0.5564 12.844572956542258 14.57253265697105 64.948797645957 0 0 0
19377 2709 1 0.5564 11.36328056869561 15.102020215002128 64.51057140082014 0 0 0
19375 2709 2 -1.1128 12.331261569684699 15.344782076881678 64.57444184442448 0 0 0
14859 1203 1 0.5564 13.038759164241963 8.432645302718198 66.04646169449434 0 0 0
18083 2278 1 0.5564 13.432154911990892 13.378393158750729 66.58171269481326 0 0 0
16289 1680 1 0.5564 16.46656766009249 13.495358624515912 64.05433455741758 0 0 0
14858 1203 1 0.5564 11.723367109892939 9.32742833536089 66.41488905683664 0 0 0
19645 2799 2 -1.1128 16.94449279653977 8.024484950052859 65.52550084550155 0 0 0
12180 310 1 0.5564 1.0534099190561876 19.266021726620835 64.14394334445909 0 0 0
16973 1908 1 0.5564 7.293986783976922 16.103027420814453 64.53485520045363 0 0 0
16254 1668 1 0.5564 0.8037142801310542 16.326462406812155 65.92663309283814 0 0 0
12166 306 2 -1.1128 6.9365542805461855 17.80496097516167 64.74665318706707 0 0 0
18994 2582 2 -1.1128 3.002649123121452 15.800092959326056 63.92049595292542 0 0 0
12168 306 1 0.5564 6.238437117205775 18.414202920467723 64.37054533913141 0 0 0
17703 2151 1 0.5564 3.0989946104454704 17.55680818590256 64.09711042652447 0 0 0
16173 1641 1 0.5564 4.762034468669069 19.70619063683096 63.92554317154033 0 0 0
9203 0 3 0.0 1.7 17.0 59.5 0 0 0
9204 0 3 0.0 0.0 18.7 59.5 0 0 0
9207 0 3 0.0 5.1 17.0 59.5 0 0 0
9208 0 3 0.0 3.4 18.7 59.5 0 0 0
10601 0 3 0.0 0.0 17.0 61.199999999999996 0 0 0
10602 0 3 0.0 1.7 18.7 61.199999999999996 0 0 0
10603 0 3 0.0 3.4 17.0 61.199999999999996 0 0 0
10604 0 3 0.0 5.1 18.7 61.199999999999996 0 0 0
9212 0 3 0.0 6.8 18.7 59.5 0 0 0
10605 0 3 0.0 6.8 17.0 61.199999999999996 0 0 0
9243 0 3 0.0 1.7 20.4 59.5 0 0 0
9244 0 3 0.0 0.0 22.099999999999998 59.5 0 0 0
9247 0 3 0.0 5.1 20.4 59.5 0 0 0
9248 0 3 0.0 3.4 22.099999999999998 59.5 0 0 0
10621 0 3 0.0 0.0 20.4 61.199999999999996 0 0 0
10622 0 3 0.0 1.7 22.099999999999998 61.199999999999996 0 0 0
10623 0 3 0.0 3.4 20.4 61.199999999999996 0 0 0
10624 0 3 0.0 5.1 22.099999999999998 61.199999999999996 0 0 0
9252 0 3 0.0 6.8 22.099999999999998 59.5 0 0 0
10625 0 3 0.0 6.8 20.4 61.199999999999996 0 0 0
17701 2151 2 -1.1128 3.227661872331162 18.487404182824594 64.4397995915978 0 0 0
16171 1641 2 -1.1128 5.516615383814602 20.355393434969887 64.02116421181292 0 0 0
16172 1641 1 0.5564 5.179470131349192 21.199180759397567 64.43872387312655 0 0 0
17702 2151 1 0.5564 3.3300621812985467 18.465197836717987 65.43429498198148 0 0 0
18821 2524 1 0.5564 7.2324457047537685 21.021002106693743 64.63006642592661 0 0 0
14113 955 2 -1.1128 4.394865423416546 22.37709980280125 65.34234658881297 0 0 0
18822 2524 1 0.5564 7.833188866361373 21.810925577553647 65.92689135069142 0 0 0
18820 2524 2 -1.1128 8.048955739041055 21.445440647667148 65.0214271696169 0 0 0
12167 306 1 0.5564 7.79916763264228 18.302555777372472 64.83775237441719 0 0 0
14115 955 1 0.5564 4.114924251893538 21.8586372849842 66.15032526038718 0 0 0
17132 1961 1 0.5564 2.8657185967447725 22.91264255876675 64.6915871662904 0 0 0
18087 2279 1 0.5564 0.544146931334853 22.443503122246934 64.24941328492638 0 0 0
16782 1844 1 0.5564 0.3507060989074533 18.659435176683523 66.07693084753708 0 0 0
12178 310 2 -1.1128 0.09106857295949419 19.37363326409542 64.39358089396355 0 0 0
19997 2916 1 0.5564 8.34374791399562 22.888563041541936 64.3194138528803 0 0 0
16780 1844 2 -1.1128 0.6743863986303206 17.962413302627635 66.71676937731402 0 0 0
14114 955 1 0.5564 4.90761508233674 23.187013304104326 65.62717623975485 0 0 0
17131 1961 2 -1.1128 1.9507088208635213 23.315482136329763 64.66973713364588 0 0 0
12777 509 1 0.5564 1.7067553073178803 23.254078146431194 66.28816654816119 0 0 0
17775 2175 1 0.5564 7.0541672151518355 17.542925398230043 66.60041768008934 0 0 0
18685 2479 2 -1.1128 13.792407756652352 22.954691782097836 66.65641410677266 0 0 0
16314 1688 1 0.5564 12.59033065817492 21.670961548813626 66.82979130155687 0 0 0
12794 515 1 0.5564 16.952316555137685 18.376686079741827 65.23847212980128 0 0 0
17256 2002 1 0.5564 9.97167665275975 17.83808624543316 66.28976858908386 0 0 0
19055 2602 1 0.5564 9.172883712818573 19.89665186024474 65.06252421508749 0 0 0
13515 755 1 0.5564 16.089138759454006 22.152100254799194 63.9585962169032 0 0 0
19054 2602 2 -1.1128 9.60783602423792 18.996953096084617 65.02566510919193 0 0 0
19056 2602 1 0.5564 10.508847522300979 19.079514972254533 64.59979912544318 0 0 0
16394 1715 1 0.5564 13.478775165002814 16.929866290496776 64.63718611916849 0 0 0
16395 1715 1 0.5564 14.877698910380584 17.766112407183762 64.7388423986867 0 0 0
12793 515 2 -1.1128 16.632169672390813 17.42963931813095 65.26317232592407 0 0 0
12627 459 1 0.5564 13.796920501945287 23.120221845458985 64.07134579643444 0 0 0
13179 643 1 0.5564 12.044953405148256 20.198257322448764 65.26254778306027 0 0 0
16393 1715 2 -1.1128 13.906262160972819 17.767941272474758 64.9761356897701 0 0 0
12625 459 2 -1.1128 14.185976735623226 22.204980867832493 64.1760852109733 0 0 0
12626 459 1 0.5564 13.578206848823005 21.53386375068314 63.75156437595372 0 0 0
9211 0 3 0.0 8.5 17.0 59.5 0 0 0
9215 0 3 0.0 11.9 17.0 59.5 0 0 0
9216 0 3 0.0 10.2 18.7 59.5 0 0 0
10606 0 3 0.0 8.5 18.7 61.199999999999996 0 0 0
10607 0 3 0.0 10.2 17.0 61.199999999999996 0 0 0
10608 0 3 0.0 11.9 18.7 61.199999999999996 0 0 0
9219 0 3 0.0 15.299999999999999 17.0 59.5 0 0 0
9220 0 3 0.0 13.6 18.7 59.5 0 0 0
10609 0 3 0.0 13.6 17.0 61.199999999999996 0 0 0
10610 0 3 0.0 15.299999999999999 18.7 61.199999999999996 0 0 0
9251 0 3 0.0 8.5 20.4 59.5 0 0 0
9255 0 3 0.0 11.9 20.4 59.5 0 0 0
9256 0 3 0.0 10.2 22.099999999999998 59.5 0 0 0
10626 0 3 0.0 8.5 22.099999999999998 61.199999999999996 0 0 0
10627 0 3 0.0 10.2 20.4 61.199999999999996 0 0 0
10628 0 3 0.0 11.9 22.099999999999998 61.199999999999996 0 0 0
9259 0 3 0.0 15.299999999999999 20.4 59.5 0 0 0
9260 0 3 0.0 13.6 22.099999999999998 59.5 0 0 0
10629 0 3 0.0 13.6 20.4 61.199999999999996 0 0 0
10630 0 3 0.0 15.299999999999999 22.099999999999998 61.199999999999996 0 0 0
13177 643 2 -1.1128 12.201582152610678 19.72287677216169 64.39682219316931 0 0 0
13178 643 1 0.5564 12.76464419441887 18.912468902607205 64.55868712594341 0 0 0
18686 2479 1 0.5564 14.044159950480026 22.580723564647148 65.76379512261651 0 0 0
12795 515 1 0.5564 16.387965513558193 17.184713234363766 66.2014560007998 0 0 0
12479 410 1 0.5564 13.201610254136789 17.45032439287198 66.7815616970243 0 0 0
13809 853 1 0.5564 4.3345585506766104 27.184157615948223 66.48807951908263 0 0 0
13807 853 2 -1.1128 4.66789317129787 26.86456932323148 65.60108928200764 0 0 0
13808 853 1 0.5564 3.8901150756837386 26.646733528435405 65.01150437621104 0 0 0
19908 2886 1 0.5564 6.304846666560688 27.364910217828722 64.68431473862337 0 0 0
14609 1120 1 0.5564 6.411068044950664 24.60266782072242 66.49238596632199 0 0 0
13435 729 2 -1.1128 2.2521807509393557 26.151243604532684 64.36970589777702 0 0 0
17133 1961 1 0.5564 2.0196286839580795 24.287180732580637 64.44379055618036 0 0 0
14608 1120 2 -1.1128 6.089845954779756 24.506924478079405 65.55023437907795 0 0 0
14610 1120 1 0.5564 5.455356063958058 25.24993928243449 65.33727525944853 0 0 0
13436 729 1 0.5564 1.7828421476013196 26.789253692165687 63.75924345670367 0 0 0
9288 0 3 0.0 3.4 25.5 59.5 0 0 0
9327 0 3 0.0 5.1 27.2 59.5 0 0 0
9284 0 3 0.0 0.0 25.5 59.5 0 0 0
9324 0 3 0.0 0.0 28.9 59.5 0 0 0
10645 0 3 0.0 6.8 23.8 61.199999999999996 0 0 0
10643 0 3 0.0 3.4 23.8 61.199999999999996 0 0 0
10641 0 3 0.0 0.0 23.8 61.199999999999996 0 0 0
9323 0 3 0.0 1.7 27.2 59.5 0 0 0
9363 0 3 0.0 1.7 30.599999999999998 59.5 0 0 0
9328 0 3 0.0 3.4 28.9 59.5 0 0 0
10662 0 3 0.0 1.7 28.9 61.199999999999996 0 0 0
10661 0 3 0.0 0.0 27.2 61.199999999999996 0 0 0
10644 0 3 0.0 5.1 25.5 61.199999999999996 0 0 0
10642 0 3 0.0 1.7 25.5 61.199999999999996 0 0 0
9367 0 3 0.0 5.1 30.599999999999998 59.5 0 0 0
10681 0 3 0.0 0.0 30.599999999999998 61.199999999999996 0 0 0
10664 0 3 0.0 5.1 28.9 61.199999999999996 0 0 0
10663 0 3 0.0 3.4 27.2 61.199999999999996 0 0 0
9332 0 3 0.0 6.8 28.9 59.5 0 0 0
10685 0 3 0.0 6.8 30.599999999999998 61.199999999999996 0 0 0
10683 0 3 0.0 3.4 30.599999999999998 61.199999999999996 0 0 0
9292 0 3 0.0 6.8 25.5 59.5 0 0 0
10665 0 3 0.0 6.8 27.2 61.199999999999996 0 0 0
9283 0 3 0.0 1.7 23.8 59.5 0 0 0
9287 0 3 0.0 5.1 23.8 59.5 0 0 0
19906 2886 2 -1.1128 7.196067579650896 27.45354487194022 64.23948928027016 0 0 0
19907 2886 1 0.5564 7.249164849145697 26.81734764368278 63.46979208216482 0 0 0
19998 2916 1 0.5564 7.606638279407686 24.343858035019952 64.39298269987012 0 0 0
13437 729 1 0.5564 1.8016520459990846 26.151610212348654 65.26246778196477 0 0 0
19996 2916 2 -1.1128 8.405382083373798 23.84958607207596 64.04990315017038 0 0 0
16141 1631 2 -1.1128 0.9705455442400952 26.199090305107315 66.63835177297818 0 0 0
16143 1631 1 0.5564 0.07536190581425443 26.634110550736814 66.54137128961545 0 0 0
15143 1298 1 0.5564 11.505161537246618 29.847855216532242 64.19205300309577 0 0 0
19012 2588 2 -1.1128 16.55704186707866 27.169035974363666 64.22031250854258 0 0 0
9336 0 3 0.0 10.2 28.9 59.5 0 0 0
10668 0 3 0.0 11.9 28.9 61.199999999999996 0 0 0
11582 111 1 0.5564 13.959790453128239 27.332591350582327 65.79048157672335 0 0 0
10666 0 3 0.0 8.5 28.9 61.199999999999996 0 0 0
9295 0 3 0.0 11.9 23.8 59.5 0 0 0
9296 0 3 0.0 10.2 25.5 59.5 0 0 0
17294 2015 1 0.5564 16.406150622514435 30.20029135473331 64.59318206081076 0 0 0
19013 2588 1 0.5564 16.663358238067552 26.960731759875564 65.19258111498374 0 0 0
16425 1725 1 0.5564 9.805660806684179 26.919394939005336 65.51664442305633 0 0 0
10646 0 3 0.0 8.5 25.5 61.199999999999996 0 0 0
11977 243 2 -1.1128 16.727962829654228 26.498738011658368 66.84355382550216 0 0 0
11581 111 2 -1.1128 13.875411484927282 27.32507659431731 64.79407564970734 0 0 0
17776 2176 2 -1.1128 12.817786295725588 24.757099893235978 64.76250968796087 0 0 0
9340 0 3 0.0 13.6 28.9 59.5 0 0 0
10647 0 4 0.0 10.2 23.8 61.199999999999996 0 0 0
15142 1298 2 -1.1128 11.634781844862594 29.373893528206068 65.06300583261125 0 0 0
19091 2614 1 0.5564 12.229425432881914 29.63517083372495 66.74912413223983 0 0 0
9371 0 3 0.0 8.5 30.599999999999998 59.5 0 0 0
9339 0 3 0.0 15.299999999999999 27.2 59.5 0 0 0
10649 0 3 0.0 13.6 23.8 61.199999999999996 0 0 0
9300 0 3 0.0 13.6 25.5 59.5 0 0 0
16424 1725 1 0.5564 8.738445887349833 28.038468324700617 64.99190298613027 0 0 0
10689 0 3 0.0 13.6 30.599999999999998 61.199999999999996 0 0 0
10670 0 3 0.0 15.299999999999999 28.9 61.199999999999996 0 0 0
10648 0 3 0.0 11.9 25.5 61.199999999999996 0 0 0
10650 0 3 0.0 15.299999999999999 25.5 61.199999999999996 0 0 0
17778 2176 1 0.5564 13.3107534890262 25.621684545408954 64.85986668642407 0 0 0
9335 0 3 0.0 11.9 27.2 59.5 0 0 0
9291 0 3 0.0 8.5 23.8 59.5 0 0 0
9379 0 3 0.0 15.299999999999999 30.599999999999998 59.5 0 0 0
9331 0 3 0.0 8.5 27.2 59.5 0 0 0
20238 2996 1 0.5564 10.15074434972006 25.08801082876786 66.61668188824271 0 0 0
19014 2588 1 0.5564 15.58571884907818 27.16389645141888 63.982604278833996 0 0 0
10667 0 3 0.0 10.2 27.2 61.199999999999996 0 0 0
19950 2900 1 0.5564 11.2121166169769 25.237426483427367 64.87694422690797 0 0 0
9299 0 3 0.0 15.299999999999999 23.8 59.5 0 0 0
17777 2176 1 0.5564 12.919032203594565 24.219585334023105 65.59966502056017 0 0 0
19948 2900 2 -1.1128 10.24567275466001 25.47948474223554 64.96293318540471 0 0 0
19949 2900 1 0.5564 9.68246634923324 24.735685961881167 64.60298597411357 0 0 0
15144 1298 1 0.5564 10.813077761418702 28.84755476495362 65.28156916378384 0 0 0
9375 0 3 0.0 11.9 30.599999999999998 59.5 0 0 0
10687 0 3 0.0 10.2 30.599999999999998 61.199999999999996 0 0 0
11583 111 1 0.5564 12.962254310904026 27.63936116762004 64.53451930751963 0 0 0
10669 0 3 0.0 13.6 27.2 61.199999999999996 0 0 0
16423 1725 2 -1.1128 9.456722863009793 27.845456705493017 65.66035251068904 0 0 0
11825 192 1 0.5564 7.547186645731916 2.874199300574628 69.62625865228597 0 0 0
19605 2785 1 0.5564 3.3367785966140255 4.679096130900809 70.86777154264361 0 0 0
11369 40 1 0.5564 2.7425321139857863 3.2484338586673402 74.24710878356915 0 0 0
19782 2844 1 0.5564 4.457812664998068 4.397344520590458 74.39696444502594 0 0 0
14780 1177 1 0.5564 3.135067404812531 1.3400291904416954 73.68220648392118 0 0 0
19603 2785 2 -1.1128 2.6992978492436355 4.197445956328206 70.26641224951497 0 0 0
19604 2785 1 0.5564 3.112407331422311 4.0873392637425985 69.36241148240286 0 0 0
17695 2149 2 -1.1128 7.079121028966329 4.4023483481841295 70.23663314312782 0 0 0
14283 1011 1 0.5564 5.7427686625118275 4.791501396089642 71.20549824292088 0 0 0
11368 40 2 -1.1128 3.680711815749674 2.9041427602158683 74.28292179204911 0 0 0
19780 2844 2 -1.1128 5.055232839839935 5.193677221532448 74.3023948976256 0 0 0
14282 1011 1 0.5564 5.033587641279297 5.293640948721478 72.58808675336446 0 0 0
14281 1011 2 -1.1128 5.047527728172208 5.396565125221662 71.59349393516113 0 0 0
19781 2844 1 0.5564 4.7349202379034665 5.924167810291627 74.90553942549333 0 0 0
17696 2149 1 0.5564 7.063219343245818 5.00866138015512 69.44156605359677 0 0 0
11824 192 2 -1.1128 7.831797684900111 1.9292462169613127 69.4648267224754 0 0 0
17697 2149 1 0.5564 7.9475776263099664 4.509984728736333 70.72057294180773 0 0 0
11963 238 1 0.5564 6.902174619374064 1.6173462820404736 67.9747567575793 0 0 0
14874 1208 1 0.5564 5.362197643822092 7.008853400066491 71.44975287000786 0 0 0
14779 1177 2 -1.1128 2.7112351212854326 0.6322820045216072 73.11699842712109 0 0 0
20220 2990 1 0.5564 7.263151563550576 0.7397371257457501 70.62502417375514 0 0 0
13883 878 1 0.5564 7.617282454225971 0.7824406034153082 72.80804886540177 0 0 0
12084 278 1 0.5564 1.73281922136223 2.960909832450384 71.15775326018436 0 0 0
13882 878 2 -1.1128 8.193457508619609 0.9988870282764402 73.59619434549299 0 0 0
16673 1808 1 0.5564 3.74843132203036 0.4920931500350046 67.93029655183274 0 0 0
12083 278 1 0.5564 1.884245647138134 1.5392594853509334 71.94680766106539 0 0 0
18659 2470 1 0.5564 5.671842154712881 6.298902055417267 68.2864090372135 0 0 0
18658 2470 2 -1.1128 6.662492189295194 6.269584632034903 68.15316835554708 0 0 0
16723 1825 2 -1.1128 4.284737555064323 6.643820867809577 68.93182519148763 0 0 0
17420 2057 1 0.5564 3.6484917837687125 5.090539613348552 68.0373395452585 0 0 0
16724 1825 1 0.5564 4.863597137866546 7.175767000219043 69.54985019165879 0 0 0
16725 1825 1 0.5564 3.908580919330574 7.245349094544148 68.22707700308666 0 0 0
17419 2057 2 -1.1128 3.445265228980402 4.348802690691622 67.39817882611712 0 0 0
17421 2057 1 0.5564 2.4570031704836066 4.292634186909409 67.2561016673449 0 0 0
12082 278 2 -1.1128 1.2336870016601325 2.200616916438413 71.5734715890766 0 0 0
13722 824 1 0.5564 2.5182812267014536 6.4942396720864455 74.94305792070989 0 0 0
19744 2832 2 -1.1128 1.305286326214069 3.641185045768199 73.8870683981617 0 0 0
12465 405 1 0.5564 1.5074696804093097 5.424686807584222 70.08138390778339 0 0 0
16002 1584 1 0.5564 1.1789063857865458 5.195968221922042 73.81861895379038 0 0 0
19746 2832 1 0.5564 1.0713113497691564 3.2574573786191676 72.99375502012329 0 0 0
16000 1584 2 -1.1128 1.1135922398516334 6.183355580897828 73.96284213025297 0 0 0
16001 1584 1 0.5564 1.078784357090711 6.647874256570639 73.07796314475122 0 0 0
12463 405 2 -1.1128 0.66778861751086 5.923080248751059 69.86565330531712 0 0 0
12464 405 1 0.5564 0.4753698145836985 6.582313875368195 70.59255498506877 0 0 0
18660 2470 1 0.5564 6.864114824896737 6.032911708115634 67.20272937326521 0 0 0
20088 2946 1 0.5564 7.534445948430868 0.1343196020211732 74.74453518156508 0 0 0
15149 1300 1 0.5564 3.8045414236507797 2.6874819400969496 66.95041926455049 0 0 0
11962 238 2 -1.1128 6.758317800287375 1.516752050278206 66.99028429437146 0 0 0
11985 245 1 0.5564 6.731701803863259 4.928861423116717 74.75510009998166 0 0 0
11370 40 1 0.5564 3.884114525567158 2.5866336513063315 75.20910509537974 0 0 0
11983 245 2 -1.1128 7.608423571610908 4.791438502417653 75.21604902233285 0 0 0
19745 2832 1 0.5564 0.7972721406183806 3.1586087396998144 74.60054000701646 0 0 0
14781 1177 1 0.5564 1.888962658974934 0.29041216578087453 73.57196325397013 0 0 0
20218 2990 2 -1.1128 6.876544264658305 0.265531024537569 71.4160147031406 0 0 0
17413 2055 2 -1.1128 0.8413569123263817 3.441985110442033 67.05772363189787 0 0 0
14841 1197 1 0.5564 8.637593924717558 3.949758432454861 74.18336415679441 0 0 0
14840 1197 1 0.5564 8.881585423037281 2.4571757895720037 73.56749750830531 0 0 0
20016 2922 1 0.5564 9.228283133498865 4.185746409152999 72.14931580104242 0 0 0
20014 2922 2 -1.1128 9.278550081076903 4.7803170715671905 71.34684522971675 0 0 0
16302 1684 1 0.5564 8.78432896332943 7.674653653573418 72.28538850736739 0 0 0
11826 192 1 0.5564 8.711540240481686 1.9227028281166516 68.98942138568628 0 0 0
19401 2717 1 0.5564 15.010802987021632 0.943424992814386 67.6281801915865 0 0 0
14839 1197 2 -1.1128 9.26204410343438 3.3781931048975298 73.65103425140336 0 0 0
16300 1684 2 -1.1128 9.71426394847439 7.330362791252057 72.15621936373549 0 0 0
16301 1684 1 0.5564 9.681363328469732 6.354673661698252 71.93954373383073 0 0 0
11390 47 1 0.5564 15.833298387016816 3.122496348737294 68.4273219175283 0 0 0
18342 2364 1 0.5564 11.073413938619517 1.2610785112665333 68.39982628754166 0 0 0
17809 2187 2 -1.1128 11.526491583552305 6.200217612820414 68.44391230380089 0 0 0
19269 2673 1 0.5564 12.01781281160595 4.050568253399761 70.64378777269913 0 0 0
19268 2673 1 0.5564 11.37986922888254 4.881307970722224 69.39098050482109 0 0 0
19267 2673 2 -1.1128 11.285540642137054 4.066483009031201 69.96296165097658 0 0 0
20015 2922 1 0.5564 10.061213161182584 4.514871970613685 70.78383767988916 0 0 0
15893 1548 1 0.5564 14.313157084626111 5.177229498391993 71.3587257968985 0 0 0
18340 2364 2 -1.1128 10.502640091892799 2.0820923367823916 68.38743413782159 0 0 0
11297 16 1 0.5564 14.05957384011734 3.131619580718431 71.33035336394968 0 0 0
11296 16 2 -1.1128 13.328086986613371 3.7706250042148794 71.56825894080434 0 0 0
11298 16 1 0.5564 12.911236683912168 3.492831781280295 72.43374538001228 0 0 0
15894 1548 1 0.5564 15.790349009515417 5.839915125745699 71.5717476839967 0 0 0
18341 2364 1 0.5564 10.92671879866403 2.7913909390318543 68.95050853780434 0 0 0
17811 2187 1 0.5564 12.52254994074985 6.127593963186802 68.39298472782274 0 0 0
15892 1548 2 -1.1128 14.850142830781055 6.017226287266073 71.28093302135896 0 0 0
14812 1188 2 -1.1128 15.632444688016399 2.0024232776413995 71.3276630505258 0 0 0
13586 779 1 0.5564 16.953478822976532 1.6662567855953487 73.48141063787716 0 0 0
14813 1188 1 0.5564 16.35715387748845 2.074889681672698 72.01289682093565 0 0 0
15210 1320 1 0.5564 14.785586643750737 6.277715218534718 69.21487429719268 0 0 0
15208 1320 2 -1.1128 14.215280046154867 6.2304765983883605 68.39480180313879 0 0 0
15209 1320 1 0.5564 14.339482394078486 7.062445262772958 67.8540597210782 0 0 0
17657 2136 1 0.5564 12.3351464268895 2.747792240617544 74.57869053565116 0 0 0
11391 47 1 0.5564 15.63464725104872 2.180135662553961 69.74607919027807 0 0 0
12903 551 1 0.5564 11.732073360099243 1.2683256783488903 73.14232875928597 0 0 0
17656 2136 2 -1.1128 12.8937962507347 2.39317340519057 73.82891998440192 0 0 0
19589 2780 1 0.5564 15.264747799946445 4.989892232130037 67.86256401598975 0 0 0
19588 2780 2 -1.1128 15.76793962137562 4.323317782338279 67.31258534674951 0 0 0
17810 2187 1 0.5564 11.166592476802071 6.478217830372511 67.55330097213799 0 0 0
17658 2136 1 0.5564 13.784251019220157 2.107344570962994 74.18302758250569 0 0 0
11389 47 2 -1.1128 15.954961365009893 2.202150751371682 68.79902361720603 0 0 0
12197 316 1 0.5564 14.944423844308648 7.444540366277091 71.69744800004915 0 0 0
18109 2287 2 -1.1128 15.55340558703321 1.6259278609706584 74.76262392357384 0 0 0
14814 1188 1 0.5564 15.269078925604438 1.0707836410396867 71.32406408356724 0 0 0
13884 878 1 0.5564 9.134434009519794 0.7171811838131913 73.40856430321715 0 0 0
13161 637 1 0.5564 10.910520586595824 7.3438591006948855 69.38568930119871 0 0 0
13160 637 1 0.5564 10.221663586129335 7.727163740566537 70.81578730553244 0 0 0
18110 2287 1 0.5564 15.069455786829012 0.7519660214022248 74.80715835367928 0 0 0
16058 1603 1 0.5564 14.167394225003378 7.355839669806719 74.99963563384904 0 0 0
15599 1450 1 0.5564 11.956849952672204 6.917072694684834 75.01511231160352 0 0 0
19958 2903 1 0.5564 10.44099351041935 7.8406792184077325 73.74266837079993 0 0 0
19607 2786 1 0.5564 12.968696148579623 0.49074779290495923 68.40658374278307 0 0 0
17027 1926 1 0.5564 10.748900960405118 3.739860706917566 74.66177854760997 0 0 0
12901 551 2 -1.1128 11.088347856539682 0.5330363809940682 72.93027417567025 0 0 0
14700 1150 1 0.5564 16.751249687371175 0.4329835146104475 69.23164833001051 0 0 0
19606 2786 2 -1.1128 12.143788694123726 0.09852582966508269 68.81363371785073 0 0 0
19399 2717 2 -1.1128 14.263888526136178 0.3882691702382591 67.26222829760513 0 0 0
12902 551 1 0.5564 11.418245726391541 0.019320571518107954 72.13827447892912 0 0 0
14872 1208 2 -1.1128 5.402843325307268 7.989873802265316 71.26015602732032 0 0 0
14321 1024 1 0.5564 6.895510607571488 7.882826822372344 68.20430350580777 0 0 0
16939 1897 2 -1.1128 3.311478713642448 8.226482287858882 66.9728894036963 0 0 0
15473 1408 1 0.5564 0.7495689230167679 14.229575281614506 68.27658725439709 0 0 0
14320 1024 2 -1.1128 6.934806214755421 8.870965292808377 68.05585070623665 0 0 0
15911 1554 1 0.5564 6.511234762251976 8.578182932664308 72.22974113558473 0 0 0
14873 1208 1 0.5564 4.4898286728151175 8.386161654003757 71.35690410877464 0 0 0
15910 1554 2 -1.1128 7.174223904028633 8.820278981051567 72.93814427658138 0 0 0
13536 762 1 0.5564 7.508318635941369 13.238644297198375 69.03675877722301 0 0 0
13415 722 1 0.5564 3.590905156731982 12.202251358444169 70.31648632779643 0 0 0
15912 1554 1 0.5564 6.808737678313709 9.565340811636062 73.49608937446112 0 0 0
13416 722 1 0.5564 4.370506647293757 11.522509386736344 69.0528412330705 0 0 0
18888 2546 1 0.5564 7.670637835385317 11.473441088824348 71.00012034043672 0 0 0
18887 2546 1 0.5564 7.756145781943343 10.058956544159798 71.81163030926814 0 0 0
13414 722 2 -1.1128 4.253738181650122 12.361199838983602 69.5847843300225 0 0 0
12295 349 2 -1.1128 3.268566098872562 9.53878334498512 74.65015939001303 0 0 0
16800 1850 1 0.5564 3.2042444179968337 9.203726641342495 73.0449530691698 0 0 0
16798 1850 2 -1.1128 3.1228361743298994 9.397644711784366 72.0673189711253 0 0 0
16799 1850 1 0.5564 3.030408778687803 10.38380621105898 71.92968637548489 0 0 0
15069 1273 1 0.5564 5.858337722366814 12.634784437858457 70.12284908258748 0 0 0
12296 349 1 0.5564 2.361570451791498 9.94842776449676 74.74788539034896 0 0 0
15067 1273 2 -1.1128 6.826916629028291 12.710915089692767 70.35961705270881 0 0 0
18007 2253 2 -1.1128 2.5243813366911314 11.87811047138862 71.49490959774629 0 0 0
18008 2253 1 0.5564 2.5817695136707437 12.417177279836347 72.33521525724441 0 0 0
15733 1495 2 -1.1128 2.6547757317435607 13.737971287659882 73.27345371110027 0 0 0
18318 2356 1 0.5564 4.028556011695421 14.51626862914788 73.83111960228999 0 0 0
13326 692 1 0.5564 4.003680061713981 13.903430803509533 68.3846419770509 0 0 0
14322 1024 1 0.5564 7.787565533836548 9.23118770738466 68.43405889496337 0 0 0
15068 1273 1 0.5564 6.987626314076438 13.57800179419879 70.83113912556583 0 0 0
15734 1495 1 0.5564 1.972496329532447 13.583146946530892 73.98796351206332 0 0 0
15735 1495 1 0.5564 2.2400630073382017 14.251450314404869 72.52221959434152 0 0 0
18316 2356 2 -1.1128 4.93127040610107 14.85375307181015 74.09797372527045 0 0 0
18886 2546 2 -1.1128 8.289911637981247 10.788748954548113 71.38443362535085 0 0 0
17424 2058 1 0.5564 4.940531691353655 10.265600010095815 74.64935754659058 0 0 0
18317 2356 1 0.5564 5.377049878514183 14.181575982152236 74.68912407360678 0 0 0
17422 2058 2 -1.1128 5.919425003378622 10.444963772824721 74.55139575874922 0 0 0
16524 1758 1 0.5564 6.241543634730184 14.68611106678544 72.94944682676685 0 0 0
18009 2253 1 0.5564 1.5822493520800565 11.882626448263881 71.15969773499421 0 0 0
16522 1758 2 -1.1128 6.914152346282978 14.787009010534879 72.2163589028479 0 0 0
13324 692 2 -1.1128 3.7615973003722405 14.520677631876724 67.63604075159535 0 0 0
17865 2205 1 0.5564 1.3727656429534492 8.655924713142964 71.77927001275587 0 0 0
12926 559 1 0.5564 6.041433011488107 12.061722349962611 75.05197697746073 0 0 0
16864 1872 2 -1.1128 4.871325709888113 10.45780182201363 67.5598586018731 0 0 0
15474 1408 1 0.5564 2.2026913257319505 14.09648942211798 67.54354564403769 0 0 0
15472 1408 2 -1.1128 1.228101457282687 13.885326753666963 67.46881278817649 0 0 0
16866 1872 1 0.5564 5.636046945812494 9.817050254498756 67.62798982243686 0 0 0
17863 2205 2 -1.1128 0.7267808318203478 7.896693029792024 71.85846535726387 0 0 0
16940 1897 1 0.5564 3.867410860261697 9.039267779162786 67.14701357591053 0 0 0
13325 692 1 0.5564 4.03855990301004 15.45271068646149 67.8697215241414 0 0 0
17318 2023 1 0.5564 1.6751245135253847 8.688259352281053 67.00326435204215 0 0 0
13534 762 2 -1.1128 7.804491805815815 13.758852379146658 68.23571882191528 0 0 0
13535 762 1 0.5564 7.660616350264246 13.21173875984041 67.4111179827637 0 0 0
16523 1758 1 0.5564 7.7968444275273034 15.047623675494368 72.60742843816496 0 0 0
11491 81 2 -1.1128 1.55523789513767 15.399633493381808 71.46916347561135 0 0 0
11493 81 1 0.5564 1.0815796145608083 15.283421930338694 70.59615559916486 0 0 0
15934 1562 2 -1.1128 0.14207963490539 11.704220496353281 70.45718848927443 0 0 0
19641 2797 1 0.5564 0.2323960838461285 10.520748021641122 74.6060508225434 0 0 0
12297 349 1 0.5564 3.261552633663346 8.61707209523447 75.03797278500883 0 0 0
13918 890 2 -1.1128 10.65204160298645 10.781222183442345 66.88654180925846 0 0 0
13829 860 1 0.5564 8.676656737064945 10.372386041653662 69.87244875110919 0 0 0
19957 2903 2 -1.1128 10.636117238973739 8.056807648081213 74.69933816323251 0 0 0
13828 860 2 -1.1128 9.099088330368073 9.92327840822829 69.0851406933899 0 0 0
12198 316 1 0.5564 14.854310660662621 8.321413264580062 73.07207525266976 0 0 0
13830 860 1 0.5564 9.65218184594317 9.15146490605148 69.39881505227525 0 0 0
16671 1807 1 0.5564 9.88518489268871 11.424329027616455 72.0586970781223 0 0 0
15813 1521 1 0.5564 9.328327775857478 14.521637753867841 68.56320811690166 0 0 0
12196 316 2 -1.1128 14.822495295013644 8.363101796284043 72.07345126103817 0 0 0
16057 1603 2 -1.1128 14.784726162549614 8.140964138318697 74.94981251989854 0 0 0
13159 637 2 -1.1128 10.669372518313965 8.094664938218413 70.00061876280412 0 0 0
13919 890 1 0.5564 9.940747244659994 10.760311351697398 67.58912555437799 0 0 0
16669 1807 2 -1.1128 10.825639727312927 11.421110060870147 72.39860049178135 0 0 0
16670 1807 1 0.5564 11.30633825654356 10.620178647623348 72.04161619085734 0 0 0
12309 353 1 0.5564 11.802567976091183 8.91732291111182 70.9034620437913 0 0 0
18408 2386 1 0.5564 12.560892498679365 10.512806361436976 69.97912351541716 0 0 0
12307 353 2 -1.1128 12.47636280275658 9.536997866165548 71.30595863900338 0 0 0
12308 353 1 0.5564 13.26540984350245 9.010891325879658 71.62315998978852 0 0 0
16842 1864 1 0.5564 15.559568933152498 9.720451840135523 71.65926507810295 0 0 0
18971 2574 1 0.5564 11.389732779887863 12.950609151937078 71.53005975434846 0 0 0
18406 2386 2 -1.1128 12.734131694482238 10.84503753135772 69.05197031002137 0 0 0
18407 2386 1 0.5564 11.893451754323145 10.784793686789477 68.51379902520532 0 0 0
19492 2748 2 -1.1128 15.902622239133326 13.101690647193315 71.16363523295375 0 0 0
18972 2574 1 0.5564 11.006325853030342 14.410160553138086 70.90609136812574 0 0 0
18970 2574 2 -1.1128 11.742773532391523 13.746783243153942 71.03866359850804 0 0 0
15174 1308 1 0.5564 14.173980266339756 10.362349685566826 68.57700050834649 0 0 0
19115 2622 1 0.5564 10.846334988741141 10.862720232694683 73.93538070542559 0 0 0
15172 1308 2 -1.1128 15.141743638816468 10.13390639071393 68.47094502808268 0 0 0
19493 2748 1 0.5564 16.454811632501638 13.441579395490791 70.40234519304366 0 0 0
16519 1757 2 -1.1128 12.719209330390656 13.608080184242812 68.16768794398189 0 0 0
15173 1308 1 0.5564 15.66517778229931 10.969558387451967 68.30450447149096 0 0 0
16841 1864 1 0.5564 15.85366837826853 10.399139944266004 70.20340983739435 0 0 0
16840 1864 2 -1.1128 16.071173912412153 10.432840325607781 71.17888699771069 0 0 0
19494 2748 1 0.5564 15.954400083968565 12.10347420762263 71.19335044333215 0 0 0
11421 57 1 0.5564 13.260268585095627 14.916220044905156 73.67359992958855 0 0 0
18555 2435 1 0.5564 14.664795421317807 14.154455637598131 71.95037174112133 0 0 0
18554 2435 1 0.5564 13.046807965152365 14.252819921513028 71.75271653923002 0 0 0
18553 2435 2 -1.1128 13.85800328999947 14.727509885733525 72.09423035001139 0 0 0
14999 1250 1 0.5564 16.710760575374984 13.139499305792139 72.83560412815754 0 0 0
17150 1967 1 0.5564 14.846511880319614 8.955879802138679 67.32804242104768 0 0 0
13617 789 1 0.5564 10.361709272996128 14.086305505957485 74.31110016685487 0 0 0
16520 1757 1 0.5564 12.910220698351209 12.715642131637185 68.57642865829524 0 0 0
11419 57 2 -1.1128 13.084775514845168 14.985199556004519 74.65566106434898 0 0 0
13615 789 2 -1.1128 10.594791157058136 13.649096089294623 75.17973255113773 0 0 0
13616 789 1 0.5564 10.570278792318549 12.65544787619326 75.06989785988624 0 0 0
13794 848 1 0.5564 13.51131444480148 14.820163860648446 68.91622277475528 0 0 0
11420 57 1 0.5564 12.128791644079136 14.75711687243889 74.8402501234447 0 0 0
12317 356 1 0.5564 16.590572511870242 8.713676445983866 74.99464424703272 0 0 0
16521 1757 1 0.5564 11.82498562056053 13.931774113160843 68.47685808390457 0 0 0
15811 1521 2 -1.1128 10.237823392747911 14.937203948478826 68.57427724138847 0 0 0
17047 1933 2 -1.1128 9.521704644370384 15.432759260383564 73.15500282789023 0 0 0
15812 1521 1 0.5564 10.305722742398368 15.610287712896248 67.83783452307355 0 0 0
13792 848 2 -1.1128 13.949027418566297 15.659878207451987 69.23760608022175 0 0 0
19804 2852 2 -1.1128 16.598958660459925 12.06168551479458 67.23110217247523 0 0 0
19959 2903 1 0.5564 10.835167789294374 9.032901854817577 74.78663281913548 0 0 0
19114 2622 2 -1.1128 10.943339048405777 10.821967677140556 74.92983006499051 0 0 0
16059 1603 1 0.5564 14.274831589899529 8.978799181193775 75.14485506347239 0 0 0
19116 2622 1 0.5564 11.912378337213356 10.86818629583687 75.17237233170346 0 0 0
12841 531 2 -1.1128 7.4871170348663965 22.53370245786557 67.56228998756852 0 0 0
19378 2710 2 -1.1128 3.291342015312694 18.42387160820071 67.12115089667412 0 0 0
12376 376 2 -1.1128 0.10505615590513269 22.20505585434294 74.36296195955788 0 0 0
19379 2710 1 0.5564 3.4307019649496273 19.406924371492703 67.2402564881697 0 0 0
17773 2175 2 -1.1128 7.448970698113809 17.88006752344583 67.45509098384737 0 0 0
20202 2984 1 0.5564 6.809836965551403 19.245057898191046 67.99066874965446 0 0 0
18653 2468 1 0.5564 1.3731728448265965 19.08024907665077 74.03498397277347 0 0 0
13167 639 1 0.5564 2.117421073290624 20.07902255636405 70.6631473694303 0 0 0
13349 700 1 0.5564 1.8392126454112503 20.16831005212889 72.50260385937389 0 0 0
13806 852 1 0.5564 4.3465098069926436 17.719344782906642 68.32327744732962 0 0 0
15399 1383 1 0.5564 5.096525452800959 16.510104013692313 73.64217996801115 0 0 0
13805 852 1 0.5564 5.895349392722022 17.372362920201127 68.70710816226969 0 0 0
13804 852 2 -1.1128 4.939571622006711 17.12560717361716 68.86710956001994 0 0 0
15397 1383 2 -1.1128 5.109897203513981 17.44805572696262 73.29567198884985 0 0 0
15398 1383 1 0.5564 4.584932242374277 17.49699171839901 72.44595611608673 0 0 0
14516 1089 1 0.5564 4.487126945264226 18.650403966180335 74.17564065481373 0 0 0
14036 929 1 0.5564 6.848508681865359 17.837562933825154 72.2152095733275 0 0 0
14035 929 2 -1.1128 7.679601710009486 18.149912078035737 71.75507657145266 0 0 0
19679 2810 1 0.5564 7.376861086790882 19.695354913414253 71.26035939801265 0 0 0
12110 287 1 0.5564 3.9044604329604162 17.437353120073873 70.21632428352598 0 0 0
12109 287 2 -1.1128 3.4467376344815888 17.50088540005511 71.1031464169926 0 0 0
12111 287 1 0.5564 2.780762077645972 16.759794191543318 71.18835430435371 0 0 0
13348 700 2 -1.1128 2.1011805444636824 20.53870966177024 73.39377162057224 0 0 0
20201 2984 1 0.5564 6.680594067291674 20.16238455542983 69.33544926465362 0 0 0
19678 2810 2 -1.1128 7.229309008006944 20.64089592005358 70.97022063612597 0 0 0
11689 147 2 -1.1128 3.1593978097013307 21.28035275661115 69.85329421524216 0 0 0
19680 2810 1 0.5564 6.331410470861549 20.94958708849036 71.28404860504062 0 0 0
13166 639 1 0.5564 2.1107862480482527 18.511407940745677 71.12049473039511 0 0 0
13165 639 2 -1.1128 1.5615739238200306 19.34427652777899 71.05196883763288 0 0 0
17182 1978 2 -1.1128 7.91903254912804 22.057356784718955 74.53856275626143 0 0 0
20171 2974 1 0.5564 4.8689331309903245 20.86011794709874 74.36002118248622 0 0 0
14517 1089 1 0.5564 3.3451665535673203 19.81443931393811 74.26267378639648 0 0 0
20172 2974 1 0.5564 6.098739841813599 21.93321784069004 74.30841511585892 0 0 0
11690 147 1 0.5564 3.8640286142043454 21.37087303062582 70.55707084404695 0 0 0
20170 2974 2 -1.1128 5.1102786942184 21.828814554899687 74.41816970377579 0 0 0
18908 2553 1 0.5564 5.129395691550518 21.918199894539594 72.66525348815625 0 0 0
18907 2553 2 -1.1128 5.0558056890184355 21.89145957278142 71.66832346182065 0 0 0
14515 1089 2 -1.1128 4.088060281074442 19.36100189124004 74.75512011141353 0 0 0
11691 147 1 0.5564 2.471362498608722 21.99548119766674 69.97657768830909 0 0 0
14037 929 1 0.5564 8.304393303085913 18.54590370440524 72.42800012822067 0 0 0
20200 2984 2 -1.1128 6.394922489212626 20.066495595071434 68.3819310023946 0 0 0
14286 1012 1 0.5564 3.560250070328985 21.105384291903526 68.35962168297682 0 0 0
18909 2553 1 0.5564 5.140752458229437 22.818397267758805 71.30285040072236 0 0 0
13350 700 1 0.5564 1.4238122309561645 21.213657587714607 73.68637912588161 0 0 0
18652 2468 2 -1.1128 1.274745517110672 18.235661691427268 74.5612768824503 0 0 0
14284 1012 2 -1.1128 3.933151450682603 20.92402613427267 67.44964700754817 0 0 0
17184 1978 1 0.5564 8.022285002600634 22.72861300813439 75.27256143554371 0 0 0
14285 1012 1 0.5564 4.853520008752034 20.542743137379947 67.53650910246961 0 0 0
11492 81 1 0.5564 0.9162154267990112 15.757501034575341 72.15003147369677 0 0 0
18654 2468 1 0.5564 2.1758105639855376 17.82771088376792 74.70844315818061 0 0 0
12378 376 1 0.5564 0.06918680254465563 23.14749185329382 74.69541903572937 0 0 0
15077 1276 1 0.5564 8.36079101383648 16.749092242429658 70.64445665369189 0 0 0
17183 1978 1 0.5564 8.111733848622501 22.49273938551523 73.65918329833964 0 0 0
11349 33 1 0.5564 1.7056023502913704 23.266809755542 68.9265408628604 0 0 0
11347 33 2 -1.1128 1.5460629571709246 23.303430319393758 69.91305296910983 0 0 0
17494 2082 2 -1.1128 8.046452990312268 23.59146819297554 72.24205544403908 0 0 0
16781 1844 1 0.5564 0.24934865062689962 18.107075049277462 67.61031087175587 0 0 0
12842 531 1 0.5564 6.883804274632505 21.86629725075045 67.9988492675977 0 0 0
12843 531 1 0.5564 8.435909556886886 22.337269089044167 67.80968998866669 0 0 0
13116 622 1 0.5564 0.5434589941053807 17.015356495945166 73.75938958306091 0 0 0
17774 2175 1 0.5564 8.434932494406251 17.71309201560043 67.45549609348508 0 0 0
19380 2710 1 0.5564 2.311485555392763 18.229019883461316 67.07740017096596 0 0 0
16312 1688 2 -1.1128 12.080180841220177 20.812080961405552 66.8753025123314 0 0 0
13793 848 1 0.5564 13.791859099002567 15.762827467352002 70.2197972912034 0 0 0
13950 900 1 0.5564 14.147720688310567 16.19775394260294 75.1074717698768 0 0 0
19710 2820 1 0.5564 8.721858266943414 20.510879463164517 73.76162161861082 0 0 0
17048 1933 1 0.5564 9.574038408314088 16.110434638665474 73.8885007538665 0 0 0
17049 1933 1 0.5564 9.61169394283739 15.891040520029094 72.27076171728714 0 0 0
19222 2658 2 -1.1128 16.245718932573745 16.207664137578053 67.9919643519799 0 0 0
19224 2658 1 0.5564 15.312292328418529 16.17315370709653 68.34907211900818 0 0 0
14408 1053 1 0.5564 12.254133950433332 18.55437202636514 70.35573090017105 0 0 0
11736 162 1 0.5564 9.005990729202896 21.229045747278484 70.61833152806216 0 0 0
19708 2820 2 -1.1128 9.050660002880305 19.688583320720248 73.29716542497088 0 0 0
19709 2820 1 0.5564 10.02451384157818 19.788014771363926 73.09290442446033 0 0 0
17254 2002 2 -1.1128 10.119985627424471 17.354772622423713 67.1525619616678 0 0 0
14409 1053 1 0.5564 11.005560889897104 17.699942545375787 70.97025738737739 0 0 0
14407 1053 2 -1.1128 11.999465303273332 17.810149031007473 70.97320685712222 0 0 0
15078 1276 1 0.5564 9.512609947827356 16.048818532064185 69.72274086931836 0 0 0
15076 1276 2 -1.1128 9.299292355233924 16.404010182814456 70.63287057169119 0 0 0
11734 162 2 -1.1128 9.72596701089234 21.921532049993118 70.66413996723871 0 0 0
12480 410 1 0.5564 12.863453482410872 16.719447975533907 68.20216022775647 0 0 0
17672 2141 1 0.5564 15.659064131861996 20.803724497176013 68.25373854658623 0 0 0
13236 662 1 0.5564 10.02673839812985 22.202126334532068 69.0834075509857 0 0 0
11902 218 2 -1.1128 12.311228788974665 21.336625758170435 71.06906294202159 0 0 0
11904 218 1 0.5564 12.220953946533351 20.942909828364563 71.98385159560783 0 0 0
17936 2229 1 0.5564 13.33576408502115 17.92699427168563 72.65683820311506 0 0 0
17935 2229 2 -1.1128 14.013127165690978 18.488078254553102 73.13261545005042 0 0 0
17937 2229 1 0.5564 14.21290195255452 18.084020602049456 74.0252673617977 0 0 0
17671 2141 2 -1.1128 14.828638499079396 21.300041211043077 68.50684527219953 0 0 0
17673 2141 1 0.5564 14.850262614970884 21.509230558926635 69.48448131853189 0 0 0
16838 1863 1 0.5564 12.741798260844607 18.739101467625847 68.61128354628087 0 0 0
16837 1863 2 -1.1128 12.719809214046691 19.64807461475889 69.02755805855762 0 0 0
16839 1863 1 0.5564 13.607557151886956 20.092007269854943 68.9057899880058 0 0 0
18742 2498 2 -1.1128 14.955862427140746 22.108015256393642 71.13887079472694 0 0 0
18743 2498 1 0.5564 13.963684087019185 22.00891293485674 71.21477139969659 0 0 0
18744 2498 1 0.5564 15.375291941620493 21.957832733476454 72.03414959164962 0 0 0
11903 218 1 0.5564 12.224475847137413 20.612761141527614 70.3845967622768 0 0 0
13234 662 2 -1.1128 9.994548226830952 22.281161957486162 68.08705558364667 0 0 0
17850 2200 1 0.5564 12.838188295476508 19.481072689172127 73.45335788792468 0 0 0
17848 2200 2 -1.1128 12.14122878684125 20.197979977458445 73.47043037935697 0 0 0
17849 2200 1 0.5564 12.27812578969893 20.776857255061074 74.2742713358651 0 0 0
11735 162 1 0.5564 10.518572238475896 21.546965692184802 71.14526158094982 0 0 0
15426 1392 1 0.5564 15.521545198125043 18.24372107345478 72.24260441139548 0 0 0
15424 1392 2 -1.1128 16.428558589709795 18.016724259219227 71.88792266297156 0 0 0
18674 2475 1 0.5564 16.207290262678615 21.617917475132103 74.36226646352594 0 0 0
18673 2475 2 -1.1128 16.35332427803616 21.57562969718229 73.37389112465634 0 0 0
13949 900 1 0.5564 15.681372780918927 16.608378350849677 74.72547005197208 0 0 0
12478 410 2 -1.1128 12.702654117222162 17.53357682233837 67.64418159952778 0 0 0
16313 1688 1 0.5564 12.415970356380344 20.26519125778795 67.64221653705785 0 0 0
13235 662 1 0.5564 10.482404975876822 21.511245473496494 67.67568663590946 0 0 0
13948 900 2 -1.1128 14.852352384895642 16.90100018096841 75.20201767860091 0 0 0
18687 2479 1 0.5564 14.500106495258004 22.72644980843651 67.32504562600873 0 0 0
17496 2082 1 0.5564 8.599118417071805 22.884819500742264 71.8002313101414 0 0 0
17255 2002 1 0.5564 11.062841285089288 17.494470510436066 67.45506445606064 0 0 0
19223 2658 1 0.5564 16.685061094591262 17.055489387040286 68.28890292128351 0 0 0
14415 1055 1 0.5564 9.07109906369496 17.90677526720702 74.5558788685909 0 0 0
14413 1055 2 -1.1128 9.414107177880966 17.232538585424397 75.20990547700052 0 0 0
17754 2168 1 0.5564 16.921242271686893 17.9822554917637 70.1336205087642 0 0 0
18647 2466 1 0.5564 0.25363014320511496 24.4724745476347 70.28967730690199 0 0 0
14046 932 1 0.5564 7.087705759400385 24.137417063409647 68.05754090361299 0 0 0
14210 987 1 0.5564 6.799562013790809 29.05942374647976 70.06911829448234 0 0 0
17554 2102 2 -1.1128 4.046656689540649 30.058086517022968 71.26313023381108 0 0 0
14045 932 1 0.5564 7.10256101892377 25.75266661220091 68.29707130461367 0 0 0
14211 987 1 0.5564 5.290463969474053 29.151421658428543 70.686196910859 0 0 0
13569 773 1 0.5564 3.8304866790198555 24.47537032136549 74.65504887253073 0 0 0
13867 873 2 -1.1128 5.999372823696221 24.251646160204874 70.67020282919852 0 0 0
13868 873 1 0.5564 6.787132098059756 24.01240907529848 71.23783258834206 0 0 0
12128 293 1 0.5564 2.231089432067045 29.923902193193104 73.6473507599627 0 0 0
17555 2102 1 0.5564 3.2102830030198155 29.7115102569584 70.8384374080029 0 0 0
14344 1032 2 -1.1128 0.8760780142281857 29.000478897043823 74.21396102289457 0 0 0
13869 873 1 0.5564 6.316004920902217 24.682672327841093 69.82523994801952 0 0 0
11348 33 1 0.5564 2.317749153050611 23.757011151159617 70.35888350646897 0 0 0
14412 1054 1 0.5564 6.87099160213071 28.220020884152397 72.14012389283111 0 0 0
19674 2808 1 0.5564 5.059777127254052 26.220550654404803 68.31603931178559 0 0 0
16740 1830 1 0.5564 4.399073915591101 24.63601096383028 70.89647801444953 0 0 0
18292 2348 2 -1.1128 2.3610779080277227 26.70580483877906 69.18396507507853 0 0 0
18293 2348 1 0.5564 2.693713507715913 26.081576332289963 69.89085432644883 0 0 0
16738 1830 2 -1.1128 3.446817539846101 24.87441138972285 71.08719531832335 0 0 0
16739 1830 1 0.5564 3.3574556775957345 25.14988741527196 72.0443407663731 0 0 0
18294 2348 1 0.5564 3.137623585086616 27.07724121367941 68.67503288527016 0 0 0
19672 2808 2 -1.1128 4.703703690820171 27.15418805034233 68.35519183488168 0 0 0
17191 1981 2 -1.1128 1.716009122893818 29.08376023543022 70.10814973342869 0 0 0
13567 773 2 -1.1128 3.8615250571138224 25.122751448877892 73.89351469684925 0 0 0
19673 2808 1 0.5564 5.264923711342827 27.69910822869117 68.97816383558884 0 0 0
17193 1981 1 0.5564 1.9438138448650684 28.2543753606158 69.5980264563743 0 0 0
13568 773 1 0.5564 4.534715608993713 25.83579641744699 74.08942629833996 0 0 0
18600 2450 1 0.5564 2.519824164361357 26.308765720332463 74.49917903479329 0 0 0
12254 335 1 0.5564 6.3538652279816015 27.13867311604331 74.07148745840774 0 0 0
12253 335 2 -1.1128 5.818706974071926 26.883894573893322 74.8769025991177 0 0 0
17495 2082 1 0.5564 8.323190992725884 24.490973379926242 71.90396296308018 0 0 0
17192 1981 1 0.5564 0.753020842979005 29.31064482859612 69.96262669652646 0 0 0
15031 1261 2 -1.1128 8.215508111140332 29.89971842241192 69.17345189655566 0 0 0
16142 1631 1 0.5564 1.451692083410565 26.597118793632415 67.41942307525996 0 0 0
12129 293 1 0.5564 3.6586788331830036 30.017079380854547 72.85999258806467 0 0 0
14346 1032 1 0.5564 1.2492353037902375 28.099000557924274 74.43325653895151 0 0 0
14209 987 2 -1.1128 6.016102967667742 28.52898936870804 70.39289482732646 0 0 0
12127 293 2 -1.1128 3.1959222480613194 30.17250889482517 73.7327456886908 0 0 0
15420 1390 1 0.5564 4.0156997981133555 29.492672014498662 75.2055048942926 0 0 0
18598 2450 2 -1.1128 2.0247407128225903 26.884172516580758 75.15017781083124 0 0 0
14044 932 2 -1.1128 6.517815359889666 24.950888264111413 68.17368560326265 0 0 0
13312 688 2 -1.1128 8.47812194285495 26.822099007306242 68.40055474500501 0 0 0
14410 1054 2 -1.1128 7.3895217734328655 27.82555709429413 72.8987579826339 0 0 0
13505 752 1 0.5564 8.159112855439085 26.55695783773165 71.97869839366915 0 0 0
14411 1054 1 0.5564 8.237638858081597 28.339895569889414 73.02586438631573 0 0 0
14345 1032 1 0.5564 0.572445920468517 29.449021652188765 75.05456617382599 0 0 0
12775 509 2 -1.1128 1.5275498411208368 23.626990653845596 67.19856302867855 0 0 0
17556 2102 1 0.5564 4.053538015317606 31.0570955194113 71.21915748500025 0 0 0
15033 1261 1 0.5564 8.41877408561763 30.68678759058539 68.59103875845962 0 0 0
12776 509 1 0.5564 1.3534545916821452 24.609194253292518 67.12808644741756 0 0 0
11277 9 1 0.5564 16.826557375334783 31.089096482160397 72.8132692491395 0 0 0
13313 688 1 0.5564 8.518627814314286 27.515975615969047 67.68160096423327 0 0 0
20236 2996 2 -1.1128 10.054963617094748 24.95618216654319 67.60331619942112 0 0 0
15032 1261 1 0.5564 9.0277198697551 29.321034275749266 69.24718615247924 0 0 0
13314 688 1 0.5564 9.132233868933486 26.093400402988156 68.19773456422513 0 0 0
13506 752 1 0.5564 8.63999326471099 26.69061692592871 70.42386215402021 0 0 0
13504 752 2 -1.1128 8.567661410040722 26.071462651894564 71.20579315272502 0 0 0
20237 2996 1 0.5564 10.016947036386243 23.977828010865206 67.80673183026016 0 0 0
19090 2614 2 -1.1128 12.760322071242328 29.669099572086896 67.59588122680097 0 0 0
19112 2621 1 0.5564 16.232168028062617 28.292181694379874 73.91182098813772 0 0 0
11432 61 1 0.5564 14.621436790661846 23.809746704862683 71.40675407002831 0 0 0
12157 303 2 -1.1128 15.246356086024944 25.732094371669604 73.97196054755068 0 0 0
12159 303 1 0.5564 15.26376125332008 26.72928749074807 74.04478236634503 0 0 0
11397 49 1 0.5564 9.87935252411731 28.05559990374026 73.94689141861502 0 0 0
19092 2614 1 0.5564 12.195071590427736 29.350256535234475 68.35669065718187 0 0 0
11431 61 2 -1.1128 14.330311658725677 24.755099273258452 71.553569115605 0 0 0
17238 1996 1 0.5564 12.910962891668458 26.40622720178217 68.18353052563894 0 0 0
11395 49 2 -1.1128 9.811681226490302 28.88581719278018 73.39357420477202 0 0 0
17237 1996 1 0.5564 11.580777599043772 25.45993729369915 68.14141617884829 0 0 0
19036 2596 2 -1.1128 14.13901018771836 27.31120676531721 67.59223458647047 0 0 0
16544 1765 1 0.5564 11.140401589862924 28.475479808910407 70.02492355749293 0 0 0
16543 1765 2 -1.1128 10.667715472677045 28.64490322164737 69.16013248846755 0 0 0
19990 2914 2 -1.1128 15.484936927344867 26.708469202818623 69.86592436943448 0 0 0
19992 2914 1 0.5564 15.200713360197941 25.888111022343043 70.36213947992319 0 0 0
14218 990 2 -1.1128 11.81574741382209 28.09478663411232 71.48066688865404 0 0 0
18249 2333 1 0.5564 10.602766394568757 25.17160202759003 71.36418806531259 0 0 0
16545 1765 1 0.5564 10.33742295300386 27.7785511158425 68.78551150889243 0 0 0
17236 1996 2 -1.1128 12.182637927832484 25.996583004630658 68.73283563541698 0 0 0
18248 2333 1 0.5564 11.777623962646183 25.42148142824168 70.25788951664468 0 0 0
18247 2333 2 -1.1128 11.590859839999204 25.22805382274762 71.22106394817439 0 0 0
11433 61 1 0.5564 13.345672618628427 24.829022469972184 71.3953877812679 0 0 0
19991 2914 1 0.5564 16.48358474149373 26.749358102079967 69.83382043769805 0 0 0
11276 9 1 0.5564 15.91879684875109 30.166835272908553 71.81726128533539 0 0 0
19687 2813 2 -1.1128 14.462852282068143 28.557712700818755 71.3688359097077 0 0 0
19689 2813 1 0.5564 13.475855149422168 28.407280140444627 71.42546362586903 0 0 0
14220 990 1 0.5564 11.83083135878856 27.094973839952022 71.46854831649709 0 0 0
19688 2813 1 0.5564 14.89644539293813 27.7663479596351 70.93786155345752 0 0 0
14219 990 1 0.5564 11.229896881474504 28.410275617540723 72.2271559194939 0 0 0
19037 2596 1 0.5564 14.542347301188304 27.201967407689665 68.50074215485132 0 0 0
19038 2596 1 0.5564 13.865265908909175 28.264077019162823 67.46145852140013 0 0 0
12158 303 1 0.5564 14.777264055401742 25.46756297557983 73.12935992127044 0 0 0
19111 2621 2 -1.1128 15.232832834446173 28.284280643525523 73.94741260912053 0 0 0
19113 2621 1 0.5564 14.865535108553262 28.39418221217363 73.0238250211493 0 0 0
11978 243 1 0.5564 15.856296707510229 26.878283780609816 67.153624510696 0 0 0
11396 49 1 0.5564 9.849030497483252 29.687734207099904 73.98984100587653 0 0 0
18427 2393 2 -1.1128 10.109211231315916 26.662639357363982 74.91501946262679 0 0 0
19548 2766 1 0.5564 16.85543097942506 25.75475328759256 73.34432900263323 0 0 0
12387 379 1 0.5564 14.512846043957342 24.601610992647878 75.15114994455271 0 0 0
11275 9 2 -1.1128 16.829635766078095 30.290843249141208 72.21095509707196 0 0 0
18291 2347 1 0.5564 0.24601766816293028 3.911530301272332 80.9310568042229 0 0 0
20087 2946 1 0.5564 7.088784689921842 0.35797068075530086 76.29952482251437 0 0 0
11379 43 1 0.5564 1.2369221212492374 0.15319852512637822 77.04024856052523 0 0 0
20111 2954 1 0.5564 0.6219728571201776 6.256554900037654 83.36006331848222 0 0 0
15255 1335 1 0.5564 6.059515649129188 0.35778225000805564 80.52444483066408 0 0 0
13720 824 2 -1.1128 3.205062213356533 6.925056838237948 75.52848809266756 0 0 0
18290 2347 1 0.5564 0.7165817985422175 3.383427781845842 82.4028936484002 0 0 0
18289 2347 2 -1.1128 1.016258557960394 3.8390451744259293 81.56467731404909 0 0 0
11463 71 1 0.5564 1.3498409564433762 0.6483516938120123 80.14870919253053 0 0 0
11984 245 1 0.5564 7.965098933230962 5.673543515526459 75.52373960325932 0 0 0
14147 966 1 0.5564 6.324434417632061 0.6860166656618657 78.3752851023958 0 0 0
19048 2600 2 -1.1128 4.752941888742238 1.3075201891048116 81.70153373394105 0 0 0
17798 2183 1 0.5564 4.933452130523749 4.8336032921996654 82.48199932770538 0 0 0
19049 2600 1 0.5564 5.082403723246502 2.2516897826461455 81.70175007679242 0 0 0
17884 2212 2 -1.1128 4.0688063736376145 1.828273315905847 76.432416763407 0 0 0
17886 2212 1 0.5564 3.54983292075885 0.9790643825095704 76.33489342699811 0 0 0
14133 961 1 0.5564 1.8645388802129381 2.641699935880116 80.85674296205944 0 0 0
14693 1148 1 0.5564 3.1117298611644477 3.0349830992541893 79.27781881899323 0 0 0
16806 1852 1 0.5564 7.00265496285351 2.8788685381238794 77.85558927610079 0 0 0
14146 966 2 -1.1128 6.494357715437598 1.327345100471123 77.62707126649316 0 0 0
18348 2366 1 0.5564 4.490284402431501 4.697016779331207 78.8275476654834 0 0 0
18346 2366 2 -1.1128 5.310787571728778 5.241230799809601 79.00249251823334 0 0 0
18347 2366 1 0.5564 6.098406615563928 4.806624310354186 78.56571626214134 0 0 0
16749 1833 1 0.5564 6.5153318803532265 3.6855119343637623 81.53015482569268 0 0 0
16805 1852 1 0.5564 7.376017422817524 4.02839076276308 76.75748831523053 0 0 0
16804 1852 2 -1.1128 7.288884703611338 3.829228885571996 77.73357359859604 0 0 0
16748 1833 1 0.5564 5.56821847915146 4.428893808001787 80.42698390507472 0 0 0
14692 1148 2 -1.1128 3.24233925860214 3.56582902889392 78.44047553669536 0 0 0
14131 961 2 -1.1128 2.354841749018797 1.9207234165492972 80.36705324235604 0 0 0
14132 961 1 0.5564 3.1641359687789494 1.6534904583243377 80.89014924057322 0 0 0
14694 1148 1 0.5564 2.353516252386333 3.865356067068414 78.09366548158312 0 0 0
17885 2212 1 0.5564 3.7183307080740318 2.3452724068733417 77.21336411085515 0 0 0
16747 1833 2 -1.1128 5.5774427183434145 3.948679150553036 81.30408642649361 0 0 0
18839 2530 1 0.5564 1.7360262112088054 5.300816411012522 82.079680019564 0 0 0
18840 2530 1 0.5564 2.298630976961517 6.82438093649133 81.90981677397089 0 0 0
18838 2530 2 -1.1128 2.119362255882024 6.088213436093967 82.56244234087325 0 0 0
19050 2600 1 0.5564 4.64208767504865 0.9929627849349711 82.64427752192994 0 0 0
14148 966 1 0.5564 5.622025871368413 1.6331287275016155 77.24558271089145 0 0 0
12231 327 1 0.5564 5.570028939427807 6.734195553071202 78.35861375078572 0 0 0
19094 2615 1 0.5564 7.647699767457856 7.341554764226932 82.13214606043617 0 0 0
19095 2615 1 0.5564 8.33661328005751 7.201115543278924 80.65827149831378 0 0 0
13721 824 1 0.5564 2.840158135348325 7.022158141061256 76.45445591094061 0 0 0
17521 2091 2 -1.1128 1.958415985131635 7.256958283291839 77.88236307438983 0 0 0
15745 1499 2 -1.1128 5.972534977862789 7.45496053794301 82.8180555034312 0 0 0
17523 2091 1 0.5564 1.3980629747511697 6.4344968678767485 77.78457895686218 0 0 0
17799 2183 1 0.5564 3.550986286748398 5.400059024352956 83.14119781809143 0 0 0
11378 43 1 0.5564 0.4544658908149826 0.5101341021109135 78.42840767157381 0 0 0
12361 371 2 -1.1128 0.830692026051934 4.568511208893897 77.85510232019809 0 0 0
11377 43 2 -1.1128 0.39422460817452554 0.5242807359784987 77.43032407094282 0 0 0
19691 2814 1 0.5564 0.07656945941649264 1.945152302932588 76.56577338051147 0 0 0
17797 2183 2 -1.1128 4.518892578949213 5.213086530840237 83.30912261860449 0 0 0
12229 327 2 -1.1128 5.66380007133684 7.701359578794651 78.12239212620449 0 0 0
14664 1138 1 0.5564 2.23002824371394 7.61967190391848 79.53910801992295 0 0 0
12363 371 1 0.5564 0.07104283608755013 4.5133841861754425 78.50309469857885 0 0 0
12362 371 1 0.5564 0.7005548499227944 3.891656665059845 77.13058021875004 0 0 0
15746 1499 1 0.5564 5.47359201882383 6.61333802292433 83.02476182666516 0 0 0
19556 2769 1 0.5564 16.701614667158825 2.5353701321849833 78.97727690422826 0 0 0
11408 53 1 0.5564 15.794511541078947 0.10818516505297963 80.48365517418151 0 0 0
17028 1926 1 0.5564 11.78496555529697 4.790320908582905 75.36158905544615 0 0 0
15598 1450 2 -1.1128 12.706509759371293 6.346182241670761 75.34992008928592 0 0 0
19097 2616 1 0.5564 8.848044911040697 4.659337945099912 83.67771257763978 0 0 0
11407 53 2 -1.1128 16.79134776810776 0.16818850811247443 80.43152730663249 0 0 0
11915 222 1 0.5564 9.795079071670935 0.27424960660517 82.47890168920758 0 0 0
11916 222 1 0.5564 9.93917087793988 0.485193593395869 80.86602642590285 0 0 0
15179 1310 1 0.5564 9.362811106015242 7.853169657204527 83.03960760597518 0 0 0
13783 845 2 -1.1128 8.587191875579082 2.8522954219164394 80.93684742121194 0 0 0
18571 2441 2 -1.1128 8.746723099210756 6.931469985082638 76.21373964493608 0 0 0
13412 721 1 0.5564 8.736127686378165 3.7291989843391797 78.31399252987475 0 0 0
18573 2441 1 0.5564 8.66993976289057 7.1070148333588925 77.19521323424412 0 0 0
13784 845 1 0.5564 9.121468934231132 2.094929990433056 81.31227474021652 0 0 0
19093 2615 2 -1.1128 8.510821537850408 7.371888482609289 81.62805999950177 0 0 0
13785 845 1 0.5564 8.95192942561481 3.105538149765489 80.04083696198323 0 0 0
19294 2682 2 -1.1128 12.710332911677321 0.04877811772423658 82.59948387350816 0 0 0
17509 2087 2 -1.1128 9.032711363361969 7.289189334849489 79.00543681666105 0 0 0
15917 1556 1 0.5564 9.303942100714961 4.18018247338107 81.71167692151964 0 0 0
17026 1926 2 -1.1128 11.425983237995558 3.8573563657444856 75.38824704117496 0 0 0
15918 1556 1 0.5564 9.216404910725883 5.8082751314174095 81.80266130878013 0 0 0
18572 2441 1 0.5564 9.567725476910555 7.378363356021258 75.85843227880005 0 0 0
15916 1556 2 -1.1128 9.566975930250026 4.983398569886891 82.24614597481997 0 0 0
13411 721 2 -1.1128 9.634952930028412 3.5323952736524253 78.70563218681757 0 0 0
11914 222 2 -1.1128 10.172648396516749 0.8612297592870882 81.76273433298114 0 0 0
13454 735 1 0.5564 12.596720280212121 5.163636406456365 82.66223165277921 0 0 0
16854 1868 1 0.5564 16.772679242877853 1.3444861989643844 77.42430649050591 0 0 0
12867 539 1 0.5564 14.049961475702618 0.7184316632494906 78.80501279385112 0 0 0
18111 2287 1 0.5564 15.95900459690905 1.8281356143667091 75.6540281661903 0 0 0
13455 735 1 0.5564 11.192334356610028 5.233225850945984 81.83187993167556 0 0 0
12866 539 1 0.5564 13.050015172771385 1.6895796917080348 77.95436166239777 0 0 0
12865 539 2 -1.1128 14.006400278005984 1.4646577247497174 78.14074656595152 0 0 0
13453 735 2 -1.1128 12.170508395653885 5.438617096678528 81.80041431637574 0 0 0
16587 1779 1 0.5564 10.439054168529829 4.7290414546180815 79.00863398350593 0 0 0
15600 1450 1 0.5564 12.928765956728345 6.605405993754439 76.289817272956 0 0 0
17649 2133 1 0.5564 11.481532243276757 2.7789826477602952 76.72205435051366 0 0 0
13413 721 1 0.5564 10.111754867228138 2.868928856096394 78.12902811168678 0 0 0
14828 1193 1 0.5564 15.221856092946597 3.52666882349272 81.80462042266616 0 0 0
14827 1193 2 -1.1128 16.183214400114863 3.495655273744963 82.07816862054804 0 0 0
17647 2133 2 -1.1128 11.365106305269322 2.0344741904915575 77.37943719289092 0 0 0
16585 1779 2 -1.1128 11.078106821903633 5.489766904075089 79.12225025110124 0 0 0
11526 92 1 0.5564 13.794299969955704 2.9723427461578606 79.74529760336131 0 0 0
16853 1868 1 0.5564 15.304521990743925 2.0461952274949056 77.28739313105504 0 0 0
11524 92 2 -1.1128 13.97520746976401 3.814675189270297 80.25298723348261 0 0 0
11525 92 1 0.5564 13.192122235119431 4.026031610757686 80.83788599330768 0 0 0
16586 1779 1 0.5564 11.455057684762979 5.472946117703577 80.04833073994949 0 0 0
20070 2940 1 0.5564 14.833097079767597 5.244040524011588 79.91520210658966 0 0 0
16852 1868 2 -1.1128 16.287482097320478 2.177635779475883 77.15889054805535 0 0 0
20069 2940 1 0.5564 15.459970676281076 6.71245897019523 80.25784374952258 0 0 0
20068 2940 2 -1.1128 15.469815224331468 5.951689339793055 79.6088963983113 0 0 0
14829 1193 1 0.5564 16.472709905584722 4.403284672137067 82.3821477731503 0 0 0
17510 2087 1 0.5564 9.794564046638554 6.67987989480244 79.22526051113202 0 0 0
17648 2133 1 0.5564 10.717216625912567 1.3658548548091434 77.01448900617261 0 0 0
13605 785 1 0.5564 14.152968626586281 6.300844696247833 78.554909942751 0 0 0
13604 785 1 0.5564 12.528468584397455 6.1845146255712855 78.43617583627389 0 0 0
13603 785 2 -1.1128 13.331236699887725 6.714536309942277 78.16296880911827 0 0 0
13094 615 1 0.5564 12.474219095654568 7.091134216521309 81.85012429018026 0 0 0
11611 121 2 -1.1128 15.285239398327231 7.791113486564174 81.75292527059865 0 0 0
13485 745 1 0.5564 16.370463937629104 6.578098447028722 82.51681099126581 0 0 0
19295 2682 1 0.5564 11.899321443921997 0.2596675995123503 82.05378608988146 0 0 0
19296 2682 1 0.5564 12.742909278925987 0.6532236466590778 83.39546402675758 0 0 0
19391 2714 1 0.5564 13.836016753200278 0.0852784719489277 81.42740200067377 0 0 0
19557 2769 1 0.5564 16.701580518369717 3.1444738480303034 80.492406994342 0 0 0
15655 1469 2 -1.1128 1.2193614867374798 13.23589085804395 75.51100719138591 0 0 0
19639 2797 2 -1.1128 0.8398631594577644 10.647576027680127 75.39020543398681 0 0 0
15657 1469 1 0.5564 0.24519691639229363 13.39730106771789 75.66896347210911 0 0 0
12925 559 2 -1.1128 5.859563193050018 12.887757768660737 75.58544564648709 0 0 0
13899 883 1 0.5564 4.750051769373223 11.742136940804398 83.61126783934652 0 0 0
12483 411 1 0.5564 2.880303424433135 10.520936239188071 83.4465860913421 0 0 0
17423 2058 1 0.5564 6.405117506470223 10.088474567918539 75.3495300307368 0 0 0
19640 2797 1 0.5564 1.0231461467753007 11.622608615551119 75.51558041739594 0 0 0
18102 2284 1 0.5564 0.6189347805655783 13.672786622727699 79.96586761183353 0 0 0
12230 327 1 0.5564 4.785574555710673 8.05159803184984 77.79673436235346 0 0 0
18100 2284 2 -1.1128 0.43470890130695183 14.464246821419842 79.38307129983215 0 0 0
17522 2091 1 0.5564 1.3912136896086933 8.066600302324392 77.73149420897279 0 0 0
14164 972 2 -1.1128 0.9930299487583225 12.765508360151596 81.41776321730109 0 0 0
18101 2284 1 0.5564 1.1257515405923393 14.51531771035032 78.66206373412999 0 0 0
11705 152 1 0.5564 1.5200321869685667 11.11325465509516 81.58039044774115 0 0 0
15656 1469 1 0.5564 1.7424263071578974 13.553954682583202 76.30172751054688 0 0 0
14763 1171 1 0.5564 3.8386699183548996 13.476780204358734 82.6362149296527 0 0 0
11704 152 2 -1.1128 1.7489358156099943 10.198831342831879 81.9142110399899 0 0 0
11706 152 1 0.5564 2.0413280630096815 9.627549623386239 81.14730471743337 0 0 0
12927 559 1 0.5564 6.720351827929939 13.249691882370382 75.94328169902231 0 0 0
14166 972 1 0.5564 1.7352815108002406 13.325477320976615 81.7858629562589 0 0 0
14662 1138 2 -1.1128 2.493648557104011 7.8976101242961585 80.46282589276636 0 0 0
18557 2436 1 0.5564 7.85682458999281 8.503369290849356 76.12843542094271 0 0 0
15747 1499 1 0.5564 5.540179623723325 7.917155909106654 82.04381762131366 0 0 0
14663 1138 1 0.5564 3.4151849346772805 8.285444154014002 80.44397123250869 0 0 0
15900 1550 1 0.5564 3.5421050942582357 9.788445013838494 76.45709646587413 0 0 0
18558 2436 1 0.5564 6.415026325043724 8.699010946686762 76.86976427087022 0 0 0
14761 1171 2 -1.1128 3.086568566836366 14.110283772876649 82.45450971456316 0 0 0
12615 455 1 0.5564 5.404783547756463 8.563081219196729 79.6935259799347 0 0 0
17877 2209 1 0.5564 2.868905905372598 15.196310980924709 77.46138670975395 0 0 0
17876 2209 1 0.5564 3.0692805267173573 13.586994796500878 77.65264022404831 0 0 0
15714 1488 1 0.5564 5.720344733144063 11.840772129469535 81.83484786546968 0 0 0
18556 2436 2 -1.1128 7.181862303166848 9.173405187601896 76.43743026419926 0 0 0
12613 455 2 -1.1128 5.032477726652535 8.987933690890973 80.51868579912608 0 0 0
15898 1550 2 -1.1128 3.9078931885806223 9.782884297505797 77.38777829433485 0 0 0
12614 455 1 0.5564 5.4923377446698884 9.861044799681604 80.68056760858555 0 0 0
15899 1550 1 0.5564 3.931599940851511 10.717675903820563 77.7421843613167 0 0 0
12212 321 1 0.5564 5.808965212173341 13.172266459796695 80.27532782318058 0 0 0
18577 2443 2 -1.1128 4.400741156593101 12.510324607753606 77.78541239999014 0 0 0
18578 2443 1 0.5564 4.917632461560289 12.88572714525957 77.01606314163234 0 0 0
18579 2443 1 0.5564 4.570207272872696 13.062322738621644 78.60185631608016 0 0 0
15712 1488 2 -1.1128 5.930183989912729 11.634560888572471 80.8791049593496 0 0 0
15713 1488 1 0.5564 6.902929508374067 11.792949643815051 80.70975553206281 0 0 0
17725 2159 2 -1.1128 8.379915420300113 13.445713800625184 76.74815455594944 0 0 0
12211 321 2 -1.1128 5.476341727093212 14.061138336928765 79.96025887550839 0 0 0
12213 321 1 0.5564 6.247190076018918 14.609931831724507 79.63681098838427 0 0 0
17875 2209 2 -1.1128 2.4177409775798973 14.342510103235309 77.72114482705044 0 0 0
14732 1161 1 0.5564 8.359735917145997 10.36384911357941 77.22765271869031 0 0 0
20096 2949 1 0.5564 7.931126809881186 14.277016663919085 77.97969152369471 0 0 0
14762 1171 1 0.5564 3.4443616336781733 14.93626073523388 82.01891105487414 0 0 0
17727 2159 1 0.5564 8.42035621375204 12.47906073837853 77.00103086372089 0 0 0
20095 2949 2 -1.1128 7.557691810464569 14.888257392236378 78.67749605381412 0 0 0
18186 2312 1 0.5564 4.584107023020616 15.36418474444617 80.43254226141443 0 0 0
14237 996 1 0.5564 8.396265224362391 11.45916104589537 82.26463149496958 0 0 0
19218 2656 1 0.5564 0.1278559026204501 9.616650630521027 81.66618747410229 0 0 0
19230 2660 1 0.5564 0.3857299189161644 9.797875665427318 76.86162840221968 0 0 0
14165 972 1 0.5564 0.2603228869477909 12.696442021602381 82.09479365613987 0 0 0
13897 883 2 -1.1128 5.353790796711366 12.468480799994063 83.28275022918312 0 0 0
19228 2660 2 -1.1128 0.09536650161085196 9.095524831331458 77.51154564532204 0 0 0
11613 121 1 0.5564 14.307931029510927 8.002276570456191 81.76961284148928 0 0 0
13093 615 2 -1.1128 12.588141372700433 8.08457099009738 81.8603761096582 0 0 0
14236 996 2 -1.1128 8.505679372499806 11.692063177251963 81.29830588997085 0 0 0
14771 1174 1 0.5564 11.30926544270939 12.894526768975735 83.04587989160365 0 0 0
14731 1161 2 -1.1128 9.169856101059342 10.929658487216294 77.38116188805634 0 0 0
14238 996 1 0.5564 8.914365894535818 10.918917712683925 80.81330957146545 0 0 0
12588 446 1 0.5564 8.686874849617809 15.421884798936249 79.89173561978811 0 0 0
17726 2159 1 0.5564 9.101461260102223 13.647447693219297 76.08582905776039 0 0 0
13095 615 1 0.5564 12.522762277320044 8.417877574782624 82.80092506525004 0 0 0
17511 2087 1 0.5564 9.325992895680239 8.239751750821357 79.10750091122019 0 0 0
15977 1576 1 0.5564 9.592137062712206 10.284965526711197 78.79054248083563 0 0 0
15976 1576 2 -1.1128 9.785882705345685 9.800624767697336 79.64369940280963 0 0 0
20078 2943 1 0.5564 13.700743514073912 13.65817953792257 75.46660896198155 0 0 0
18669 2473 1 0.5564 9.855041013021353 12.865369531327364 81.54752729514449 0 0 0
14733 1161 1 0.5564 9.817166709825145 10.795507494433865 76.63083364739919 0 0 0
20135 2962 1 0.5564 13.865058560075846 11.47466703211921 75.36289618552729 0 0 0
20134 2962 2 -1.1128 13.529693899694895 10.543420872995132 75.50541326537322 0 0 0
18668 2473 1 0.5564 10.125874609956055 14.471054905606037 81.42484823500965 0 0 0
18667 2473 2 -1.1128 10.543453321740646 13.585949174678271 81.63031333215676 0 0 0
11612 121 1 0.5564 15.800617594135016 8.616223982984309 81.52145606019593 0 0 0
13979 910 1 0.5564 13.820314466152485 8.348401439416548 77.91248853171915 0 0 0
19479 2743 1 0.5564 16.44026330828465 10.124859759445943 80.02142451319641 0 0 0
19477 2743 2 -1.1128 16.404874399661296 9.9569606901647 79.0362557247279 0 0 0
19478 2743 1 0.5564 16.29715958065224 10.82615511011305 78.55366001904751 0 0 0
15865 1539 2 -1.1128 16.52089915575828 12.215486034541277 77.68690961759789 0 0 0
17738 2163 1 0.5564 13.019615742711883 13.35153475755678 79.40265448083424 0 0 0
13978 910 2 -1.1128 13.87491508397274 9.343099835929815 77.99963149496966 0 0 0
13630 794 2 -1.1128 12.27177018931882 10.012367457703535 80.04041553100679 0 0 0
13980 910 1 0.5564 14.763664476599835 9.595905411141423 78.38201072493679 0 0 0
20136 2962 1 0.5564 13.72832769076728 10.257427890306003 76.44283134624506 0 0 0
15978 1576 1 0.5564 10.759293941582026 9.880195509287718 79.85849971162968 0 0 0
13632 794 1 0.5564 12.857121102447321 9.732468002418656 79.2794814955508 0 0 0
17503 2085 2 -1.1128 12.783251848757727 12.520508907363547 80.79217747059782 0 0 0
13631 794 1 0.5564 12.369710168365195 9.361449512096891 80.79321938180139 0 0 0
17505 2085 1 0.5564 12.538188437014352 11.587515345703617 80.52861158886499 0 0 0
17737 2163 2 -1.1128 13.197447563863857 13.861044797978476 78.56076647146207 0 0 0
15867 1539 1 0.5564 15.65184847635479 12.600163024853401 77.37582357371689 0 0 0
20079 2943 1 0.5564 13.602178042972673 13.347661906446028 77.06676213129549 0 0 0
20077 2943 2 -1.1128 14.085492273038911 13.125046238339788 76.2200924061195 0 0 0
12068 273 1 0.5564 13.707784600109234 12.745751495219357 82.45476230008111 0 0 0
17739 2163 1 0.5564 12.487476124753632 14.553797738728377 78.43414136062819 0 0 0
12069 273 1 0.5564 15.188324600273566 12.795012861244487 83.14193281943227 0 0 0
12067 273 2 -1.1128 14.22337033524068 13.027303513393933 83.2640217356789 0 0 0
17504 2085 1 0.5564 11.955275123514772 13.027624446548888 81.03152749275975 0 0 0
15525 1425 1 0.5564 14.617929006558784 14.963452874518849 78.58132107570408 0 0 0
12586 446 2 -1.1128 9.424059455190337 15.72443162194649 80.49590804019192 0 0 0
14853 1201 1 0.5564 15.248515961080503 14.976826071401991 83.02392404915635 0 0 0
12587 446 1 0.5564 10.284438049873184 15.746529231121306 79.9867318594255 0 0 0
14851 1201 2 -1.1128 15.88854283494055 15.74291860348589 82.96503055470241 0 0 0
15523 1425 2 -1.1128 15.449979135783263 15.51266066117224 78.65920026157211 0 0 0
14951 1234 1 0.5564 16.47314982998733 10.947779977388711 82.28837561583653 0 0 0
14950 1234 2 -1.1128 16.524513935628956 10.111445783101512 81.74256719904338 0 0 0
19151 2634 1 0.5564 0.5544427320229328 19.548778551176774 81.60457436475247 0 0 0
15534 1428 1 0.5564 0.31117028537605185 18.612329312266258 75.82335432751091 0 0 0
12072 274 1 0.5564 4.191581402186878 15.807513596394646 75.31588969564905 0 0 0
19476 2742 1 0.5564 3.7592642294665914 22.541211138651455 75.66310165374418 0 0 0
19326 2692 1 0.5564 0.33870222316788795 17.843199861138647 81.12187784475601 0 0 0
11601 117 1 0.5564 3.799460398211059 19.673516954262453 83.56481109645016 0 0 0
17872 2208 2 -1.1128 7.881224740543065 21.059644140462403 82.8612104143128 0 0 0
13640 797 1 0.5564 4.406756637470552 21.48840267377841 83.64757667188464 0 0 0
18184 2312 2 -1.1128 3.9976122063558996 16.09748559366678 80.7764808316894 0 0 0
20097 2949 1 0.5564 7.370846175295651 15.782849361182603 78.27154776561608 0 0 0
14644 1132 2 -1.1128 1.3981040758358114 23.392096420541755 77.88733818348265 0 0 0
19150 2634 2 -1.1128 1.2645811407070504 20.240471013595897 81.73597078555672 0 0 0
12759 503 1 0.5564 1.0446340587246916 16.071130409654863 79.92497988057139 0 0 0
12070 274 2 -1.1128 3.7065747656456933 16.00672848915914 76.16740746837023 0 0 0
14004 918 1 0.5564 4.767255713315288 19.09397212122959 76.52986706624282 0 0 0
11599 117 2 -1.1128 3.3383084959453106 18.978714105782508 83.01291622495965 0 0 0
11975 242 1 0.5564 7.467047392718316 21.396471149521073 80.23552171135167 0 0 0
12758 503 1 0.5564 2.484637204971201 16.715159685022517 80.34716912322372 0 0 0
12757 503 2 -1.1128 1.5235469622003557 16.917263741673615 80.1588620158284 0 0 0
18185 2312 1 0.5564 4.56356417208786 16.87144619643333 81.06052913163536 0 0 0
12071 274 1 0.5564 3.9136747084115697 16.94081041325255 76.45827092759389 0 0 0
14645 1132 1 0.5564 1.6489413532652157 22.622644854434878 78.47472850470817 0 0 0
18048 2266 1 0.5564 5.983715924889563 17.683035536441523 82.11716789350521 0 0 0
18375 2375 1 0.5564 1.9581977113026718 17.848991135136206 78.9752661608555 0 0 0
18373 2375 2 -1.1128 1.9855889560250635 18.52887553207422 78.24245856509344 0 0 0
19152 2634 1 0.5564 1.464409257413642 20.68323904213348 80.86188542686439 0 0 0
14002 918 2 -1.1128 4.980078680734663 18.358759949992308 77.17342789027651 0 0 0
14003 918 1 0.5564 4.522522231027338 18.535720287003247 78.04482177169028 0 0 0
14747 1166 1 0.5564 2.0402026249569514 20.38427183501917 78.60303292589577 0 0 0
14746 1166 2 -1.1128 2.1882691082563204 21.176432181446742 79.19511255474593 0 0 0
18312 2354 1 0.5564 6.527917842209075 17.68077845595093 77.32634072378613 0 0 0
18310 2354 2 -1.1128 7.396669151685768 17.200569224363328 77.44746171384409 0 0 0
14748 1166 1 0.5564 3.1668940723299506 21.375397531161198 79.24713121092894 0 0 0
15317 1356 1 0.5564 6.29671276280012 19.417706533559077 80.3491853652147 0 0 0
18311 2354 1 0.5564 8.069299585161891 17.823910474606368 77.84622730046576 0 0 0
13081 611 2 -1.1128 4.737156962119888 21.737411414224503 79.56658331393797 0 0 0
15316 1356 2 -1.1128 6.556466037942344 20.025774269422275 79.59899744696224 0 0 0
15318 1356 1 0.5564 5.8643548133679095 20.739866542564688 79.4938573180074 0 0 0
18046 2266 2 -1.1128 5.373098812703208 18.151883714035513 81.47894522432672 0 0 0
13083 611 1 0.5564 5.046747568094628 22.43607031553665 78.92157982212612 0 0 0
13082 611 1 0.5564 4.783122436693274 22.099483507781965 80.49759941271522 0 0 0
18047 2266 1 0.5564 4.539396532826399 18.4279982911213 81.95717250341676 0 0 0
11600 117 1 0.5564 2.595480198490344 19.40322428911199 82.49523170874797 0 0 0
17022 1924 1 0.5564 8.010261674985145 19.414938377002258 79.05246320045126 0 0 0
14788 1180 2 -1.1128 4.299418073381574 22.370625351867318 82.34666788749828 0 0 0
11974 242 2 -1.1128 7.953958994672714 22.24490752351736 80.44306164670265 0 0 0
18374 2375 1 0.5564 1.0626243008471001 18.670623720331257 77.8846266084855 0 0 0
17874 2208 1 0.5564 7.8996493534994965 21.48279410314442 81.95533809926737 0 0 0
18278 2343 1 0.5564 8.432461747305402 18.6748068100129 81.9817172724325 0 0 0
19475 2742 1 0.5564 2.6360246566527663 23.287806510181042 76.58373149883622 0 0 0
19474 2742 2 -1.1128 3.4801472969406526 23.41436164563153 76.06273008597036 0 0 0
14790 1180 1 0.5564 3.376202985782316 22.747014845939344 82.42415901367268 0 0 0
14764 1172 2 -1.1128 5.6214146595353505 23.333456087474715 77.69811503074692 0 0 0
14766 1172 1 0.5564 4.846788756476292 23.350132197843273 77.06591518044429 0 0 0
16893 1881 1 0.5564 7.350224890708147 23.435618190176513 77.23357421210594 0 0 0
14789 1180 1 0.5564 4.969391236719819 23.10090728202153 82.48017555482016 0 0 0
18713 2488 1 0.5564 0.3817654877871401 23.019366035625 82.43742937445694 0 0 0
15661 1471 2 -1.1128 6.8563705637078565 17.266902426422927 83.61916890629749 0 0 0
11866 206 2 -1.1128 14.407545880829346 19.98206464310956 83.73439633460931 0 0 0
17873 2208 1 0.5564 8.768950898180774 21.182883252509477 83.30478050896417 0 0 0
11868 206 1 0.5564 15.32134044557757 20.37446687612442 83.62950263020676 0 0 0
17189 1980 1 0.5564 10.739251513627211 21.863493739239633 83.43432176206989 0 0 0
11538 96 1 0.5564 14.261599600578425 23.22028486438878 83.4122236246693 0 0 0
14414 1055 1 0.5564 8.663517843746575 16.922206092103433 75.79326658290985 0 0 0
14152 968 2 -1.1128 16.815669544121448 21.204192622857153 83.45735631762622 0 0 0
15403 1385 2 -1.1128 16.396955385465613 20.81616375176287 75.88574198104611 0 0 0
17109 1953 1 0.5564 15.561754765350567 23.537301721814032 81.97005255724702 0 0 0
11976 242 1 0.5564 8.916705999004984 22.146896581693227 80.19104558544264 0 0 0
17020 1924 2 -1.1128 8.857193624235569 18.885652378418705 79.00184012396373 0 0 0
17021 1924 1 0.5564 9.096777261863089 18.552073271728965 79.91361024962148 0 0 0
15405 1385 1 0.5564 15.531765883618284 20.365985960679513 76.10662006082667 0 0 0
13593 781 1 0.5564 12.772688748122063 22.52522179725126 80.31994735380125 0 0 0
18279 2343 1 0.5564 9.166702076169907 17.346776619215454 81.3785119938319 0 0 0
18277 2343 2 -1.1128 9.246264288870616 18.334846179456683 81.510386644814 0 0 0
12690 480 1 0.5564 14.863928941687664 16.386673364008367 81.66890071144698 0 0 0
13217 656 1 0.5564 13.262771811995927 22.46009158612004 75.75770649289748 0 0 0
15524 1425 1 0.5564 15.323036462421365 16.380098247890302 78.17811743738018 0 0 0
17921 2224 1 0.5564 11.376020726495204 22.486235202012356 76.89686570913403 0 0 0
12886 546 2 -1.1128 11.696813645962603 16.13440900750247 78.91228592787725 0 0 0
12887 546 1 0.5564 11.458732389772349 16.755313973970953 78.16542961048634 0 0 0
12888 546 1 0.5564 12.428284183809374 16.538615539285935 79.46143793994709 0 0 0
12487 413 2 -1.1128 11.210807912586345 18.544884343696484 83.30190971422881 0 0 0
15366 1372 1 0.5564 10.853438037290871 17.89215075681222 76.50896296601309 0 0 0
12689 480 1 0.5564 14.777927440453906 16.170896163333943 80.05252500060476 0 0 0
12688 480 2 -1.1128 14.323828456283175 16.572167739658894 80.84799673542844 0 0 0
13216 656 2 -1.1128 12.557130097128177 21.756945290349773 75.84519991314721 0 0 0
15365 1372 1 0.5564 10.23869075355576 18.50741716030859 77.89104874642722 0 0 0
18252 2334 1 0.5564 15.339873373435324 17.554603678111622 76.65191365358481 0 0 0
13218 656 1 0.5564 12.810838164744927 21.11875114018781 76.57207022138797 0 0 0
14487 1079 1 0.5564 11.900565012054727 23.428304087678782 81.8528814905959 0 0 0
19695 2815 1 0.5564 10.356746194628158 21.69011556225726 78.80274143954428 0 0 0
19694 2815 1 0.5564 9.868675148991079 20.446678700311818 79.74203795743692 0 0 0
19693 2815 2 -1.1128 10.366366446077269 21.313938499448387 79.72923931542317 0 0 0
18251 2334 1 0.5564 14.493095104132262 18.472474021523713 77.70410520557506 0 0 0
15364 1372 2 -1.1128 11.0758024903145 18.21432747262106 77.42915706695933 0 0 0
18250 2334 2 -1.1128 15.337957447043806 17.95502983212604 77.5682406871593 0 0 0
12489 413 1 0.5564 10.511301057948865 18.21193164983054 82.66958513580718 0 0 0
17034 1928 1 0.5564 12.420215390077367 19.25677256787494 77.57957747818955 0 0 0
17032 1928 2 -1.1128 13.276628551211969 19.764163163949267 77.67503076012726 0 0 0
12488 413 1 0.5564 12.079418195511888 18.643340247284787 82.8162933704602 0 0 0
17033 1928 1 0.5564 13.303830691422348 20.206525142722782 78.5714547543088 0 0 0
19044 2598 1 0.5564 13.939184926027593 18.060719647352965 81.30837269914068 0 0 0
19042 2598 2 -1.1128 13.593114714634229 18.960937890555638 81.57265008168902 0 0 0
19043 2598 1 0.5564 13.978002387256899 19.219011262458125 82.4587988888626 0 0 0
17432 2061 1 0.5564 13.129800114836513 20.348262374466 80.75803571494791 0 0 0
17431 2061 2 -1.1128 12.895621249227279 20.94024856746541 79.98685959385257 0 0 0
17433 2061 1 0.5564 11.902727960550976 21.049724368896392 79.94019008497486 0 0 0
16829 1860 1 0.5564 16.804856304650333 18.849002931725053 78.4246388353804 0 0 0
13591 781 2 -1.1128 12.644896364878582 23.51615710410706 80.2785177677681 0 0 0
17444 2065 1 0.5564 16.580566725703058 23.456334450500318 79.09855095642324 0 0 0
16892 1881 1 0.5564 8.897026833929436 23.22383443419536 76.75484370042707 0 0 0
17920 2224 2 -1.1128 10.566912172427305 22.717182191933528 77.43724224599089 0 0 0
14485 1079 2 -1.1128 11.587153057819908 23.082854407852697 82.73743645389906 0 0 0
14486 1079 1 0.5564 12.372982341111474 22.95369919631217 83.34224328457016 0 0 0
14852 1201 1 0.5564 15.674182772005963 16.411804563814723 83.67681888478393 0 0 0
12873 541 1 0.5564 1.3822609177336476 28.493223422121545 77.80680714567052 0 0 0
14646 1132 1 0.5564 0.4401067724180776 23.632426484376744 78.04381010720604 0 0 0
11947 233 2 -1.1128 0.016594486683494836 26.967056713020167 83.06882681386182 0 0 0
17282 2011 1 0.5564 5.289231509134589 25.344830958413812 82.89218465584845 0 0 0
16241 1664 1 0.5564 0.7728895468131923 27.77172462970833 80.02547776306751 0 0 0
12255 335 1 0.5564 6.412231929764918 26.430042698219314 75.54154279790188 0 0 0
12491 414 1 0.5564 0.3378912648838151 30.237735810406516 77.43472257098425 0 0 0
12490 414 2 -1.1128 0.3204813301577689 29.538003420032066 76.72052970940204 0 0 0
17281 2011 2 -1.1128 5.888575835329325 24.544354494323724 82.89707028031748 0 0 0
17553 2101 1 0.5564 8.077231963182609 23.91175560365801 80.88693014927183 0 0 0
16891 1881 2 -1.1128 8.041928493742578 23.705841297657805 76.56385220051149 0 0 0
13689 813 1 0.5564 1.2920526937456456 26.074028103623093 80.03796725774772 0 0 0
18265 2339 2 -1.1128 4.555898646417006 26.788558506954868 83.09705190669135 0 0 0
12871 541 2 -1.1128 1.8965124009104346 28.369121166917733 78.65542065888792 0 0 0
12872 541 1 0.5564 2.8121138124526075 28.75717088314563 78.5500977405001 0 0 0
14755 1169 2 -1.1128 0.20144830611268658 24.92361772198058 75.50849590453998 0 0 0
14757 1169 1 0.5564 0.958170797408328 25.570821664314366 75.60068122838098 0 0 0
18599 2450 1 0.5564 2.659848437816104 27.52931362458444 75.57494965853715 0 0 0
15419 1390 1 0.5564 4.84487147797911 28.123579397073282 75.5290574429066 0 0 0
12840 530 1 0.5564 6.071180267787216 27.65726745785891 82.96858050264035 0 0 0
17552 2101 1 0.5564 7.245692233392718 24.680298587173894 82.06358212429626 0 0 0
14765 1172 1 0.5564 5.685041117131455 24.212511440276458 78.17056967641572 0 0 0
17551 2101 2 -1.1128 7.975463923605623 24.772260445084807 81.3861041553813 0 0 0
12594 448 1 0.5564 6.907049165013445 30.617822974404522 80.14053444439553 0 0 0
14551 1101 2 -1.1128 7.891610600714807 27.63095288287501 79.22156197818 0 0 0
13637 796 1 0.5564 1.9819505324135567 24.421387731078724 81.44777045506048 0 0 0
12839 530 1 0.5564 6.764706295228126 28.93834430888153 82.23068425539272 0 0 0
18266 2339 1 0.5564 4.451117956494079 27.10604066138664 82.15459442294713 0 0 0
15418 1390 2 -1.1128 4.141010995605117 28.750218524006307 75.86357778783916 0 0 0
12838 530 2 -1.1128 6.872531549911967 28.25525984304862 82.95302046217346 0 0 0
13803 851 1 0.5564 7.821810108315655 26.521242281120387 77.72090752969079 0 0 0
12593 448 1 0.5564 7.205923169585982 29.021689212406656 79.96831992666948 0 0 0
19729 2827 2 -1.1128 4.509432747298459 28.967746764682563 78.56968470501593 0 0 0
19731 2827 1 0.5564 4.4394621208964145 28.979350569213143 77.57220175013191 0 0 0
13801 851 2 -1.1128 7.650506114835273 26.258083916981526 76.77148527358435 0 0 0
19730 2827 1 0.5564 5.405946168360369 29.314838094541344 78.84498966781695 0 0 0
14249 1000 1 0.5564 4.3613876035521715 27.756091574144115 79.9452022072152 0 0 0
18801 2517 1 0.5564 6.557582684747699 24.921572669790304 80.19315271276552 0 0 0
18800 2517 1 0.5564 5.431490232942743 25.969633849276125 79.64532966505273 0 0 0
18799 2517 2 -1.1128 6.192303909930568 25.376852197415232 79.38118474699674 0 0 0
13688 813 1 0.5564 1.9884437312112964 24.75183716663027 79.37957625525878 0 0 0
14552 1101 1 0.5564 7.27930336099308 26.91912843961245 79.5656358779838 0 0 0
14248 1000 2 -1.1128 4.38164023294174 26.893462607375135 80.45063382536992 0 0 0
14250 1000 1 0.5564 3.4706415929235677 26.481126517582982 80.44285889505248 0 0 0
13687 813 2 -1.1128 2.033747253870189 25.40980845408806 80.13125576069488 0 0 0
13802 851 1 0.5564 7.628313472887242 25.260829566407015 76.70083627853073 0 0 0
12592 448 2 -1.1128 6.5021880661203175 29.70382589465394 80.16693132383905 0 0 0
13636 796 2 -1.1128 1.8629776156869122 23.909414934970947 82.29849329853077 0 0 0
13638 796 1 0.5564 2.135247241875606 24.481143441417288 83.07244146398494 0 0 0
18267 2339 1 0.5564 3.655632347334359 26.715635230453387 83.52624041576583 0 0 0
16240 1664 2 -1.1128 0.07450275681140525 27.301953820188178 80.56545116999139 0 0 0
19871 2874 1 0.5564 12.613480920771268 27.762468015594155 80.06850774137394 0 0 0
18933 2561 1 0.5564 10.532837292175318 26.463964843536193 79.58508603198527 0 0 0
18932 2561 1 0.5564 9.970624867814278 27.15700205689669 80.95265438283283 0 0 0
13592 781 1 0.5564 13.453667093059464 23.9723387511548 80.64971620993134 0 0 0
18428 2393 1 0.5564 9.319691003914524 26.479633359171345 75.50082370941607 0 0 0
18429 2393 1 0.5564 10.944938957558785 26.37410418146541 75.38225240854298 0 0 0
15908 1553 1 0.5564 14.387525347960674 27.583644788141303 77.09418524164485 0 0 0
14393 1048 1 0.5564 14.695563866405992 26.77617510582263 83.06212714011296 0 0 0
19870 2874 2 -1.1128 13.57393142424886 27.540116635546763 79.90089256095625 0 0 0
15538 1430 2 -1.1128 10.865999600126207 24.995715699968027 78.65387300152204 0 0 0
17107 1953 2 -1.1128 14.662044144418834 23.973179967641148 81.94700904649713 0 0 0
15540 1430 1 0.5564 11.351310168732088 25.35637550342994 77.85738181698011 0 0 0
12385 379 2 -1.1128 14.259134513952555 23.785810362330956 75.67086115472311 0 0 0
16309 1687 2 -1.1128 12.172778494067918 25.804359466090787 76.41883373014274 0 0 0
12386 379 1 0.5564 14.591224028611254 23.872328827399226 76.61013276199311 0 0 0
15907 1553 2 -1.1128 13.792403407874955 27.880262657780914 76.34729265447504 0 0 0
12707 486 1 0.5564 16.58909922456477 26.472650200640363 78.06723288677566 0 0 0
15539 1430 1 0.5564 11.52299245535001 24.588188560925865 79.28813007280856 0 0 0
15485 1412 1 0.5564 10.53071288275845 24.175919136905673 83.54097121267255 0 0 0
17108 1953 1 0.5564 14.76249444568349 24.954035726804904 82.11383766820738 0 0 0
19872 2874 1 0.5564 14.059566018838984 27.481308022333018 80.77307435898302 0 0 0
16310 1687 1 0.5564 12.790037855272828 26.590187241832997 76.45711798897635 0 0 0
12708 486 1 0.5564 15.40266230696268 27.381670600332342 78.72501385659213 0 0 0
17463 2071 1 0.5564 8.574633631721285 27.41058763760008 82.9287165264928 0 0 0
14553 1101 1 0.5564 8.805254748400344 27.499183934986384 79.60613240746764 0 0 0
17461 2071 2 -1.1128 9.228954392522237 26.90823956880539 82.3634637150854 0 0 0
17462 2071 1 0.5564 8.770486682167803 26.129590311312512 81.93507987432857 0 0 0
18931 2561 2 -1.1128 10.407412341842493 27.329596829028574 80.06980229359183 0 0 0
15901 1551 2 -1.1128 14.63329727691247 24.193623343065003 78.25079081924262 0 0 0
14392 1048 2 -1.1128 15.159621235248904 26.599446887976647 82.19413062578954 0 0 0
16311 1687 1 0.5564 12.698497372360825 24.976862102614184 76.22168459193357 0 0 0
15909 1553 1 0.5564 14.347442734395718 28.278057276574845 75.6167509327142 0 0 0
15903 1551 1 0.5564 15.02190617794524 25.107449194684794 78.1328691422779 0 0 0
15902 1551 1 0.5564 13.675806897263712 24.27188395986106 78.52843708931925 0 0 0
17922 2224 1 0.5564 10.643841889440969 23.65806210962414 77.76713141957153 0 0 0
12706 486 2 -1.1128 15.600592214265452 26.61720178242062 78.11149028621261 0 0 0
14394 1048 1 0.5564 16.1380250361729 26.778923109912935 82.29666993361222 0 0 0
15469 1407 2 -1.1128 7.243433024188516 3.15895207171686 87.8463053315502 0 0 0
15362 1371 1 0.5564 5.4806928852516625 3.892727553684158 88.67736878076249 0 0 0
15361 1371 2 -1.1128 4.812017034273258 4.239536160949894 89.33509019007774 0 0 0
15363 1371 1 0.5564 4.1355890090757566 4.800813044357784 88.85821088354191 0 0 0
20187 2979 1 0.5564 6.060584289840245 2.9119756964552472 85.47571269328282 0 0 0
15471 1407 1 0.5564 7.140533410440077 2.829557943387987 86.90773661467955 0 0 0
20185 2979 2 -1.1128 6.931651902418183 2.4263893722824883 85.40190705556665 0 0 0
14465 1072 1 0.5564 4.111736461370429 2.7433422994256556 89.5869101116039 0 0 0
20186 2979 1 0.5564 7.63257575566701 3.049950649008118 85.05567424793014 0 0 0
14464 1072 2 -1.1128 3.552881901400548 2.0225772827266986 89.99700695480581 0 0 0
14466 1072 1 0.5564 4.147142480462565 1.2981574739852262 90.34639265784627 0 0 0
19664 2805 1 0.5564 6.818292059412084 0.702654701787813 84.76770921757 0 0 0
18081 2277 1 0.5564 2.823607107942106 1.1041245186354425 88.71604045501338 0 0 0
13268 673 1 0.5564 2.573400726757376 3.191637879353748 90.79160693504491 0 0 0
15475 1409 2 -1.1128 3.0221093756711346 5.16701106830011 87.05287770726237 0 0 0
15476 1409 1 0.5564 3.661904682701539 4.6913030436217795 86.44925211629185 0 0 0
15477 1409 1 0.5564 3.010643247996166 6.140754360954483 86.82551784080903 0 0 0
15981 1577 1 0.5564 6.312992652314054 5.556739779814476 90.44169623924107 0 0 0
15979 1577 2 -1.1128 7.153030054182691 5.883580532508564 90.87472311391414 0 0 0
15470 1407 1 0.5564 7.3750309664910105 2.380591352041023 88.46017548030811 0 0 0
11355 35 1 0.5564 4.003481836087952 2.96478992364216 85.46162662559358 0 0 0
11353 35 2 -1.1128 4.697790516794178 3.6827516108174194 85.51129107329635 0 0 0
12215 322 1 0.5564 2.5745304149489683 5.511392156549618 91.44458603219074 0 0 0
13267 673 2 -1.1128 2.142282041069939 3.939557293984701 91.29633783890206 0 0 0
12214 322 2 -1.1128 2.7916624595937725 6.441382672978814 91.74118569658702 0 0 0
18079 2277 2 -1.1128 2.2600867507904057 0.8050996067335081 87.94595674819782 0 0 0
15862 1538 2 -1.1128 2.7164623230284985 2.0036692371040035 85.54727245690268 0 0 0
15863 1538 1 0.5564 2.616586624393794 1.6954218617309789 86.49332130564316 0 0 0
19098 2616 1 0.5564 8.303611722023875 5.255575314669472 85.09712088985921 0 0 0
15980 1577 1 0.5564 6.974582663513271 6.086397728291592 91.83754279492241 0 0 0
18080 2277 1 0.5564 1.3831500782839221 1.2851801842000552 87.96842509420856 0 0 0
11354 35 1 0.5564 4.721867752377318 4.183567765599888 84.64607231033678 0 0 0
12216 322 1 0.5564 3.071468166308708 6.986503373205904 90.95089957797589 0 0 0
20053 2935 2 -1.1128 3.02447643892648 7.751578721575105 87.07354570498792 0 0 0
14159 970 1 0.5564 5.491846575318655 1.1748163102289437 91.89652414284103 0 0 0
18068 2273 1 0.5564 1.511703848871133 4.460479470656046 87.02268619966057 0 0 0
12498 416 1 0.5564 8.063409189263808 7.298768594274894 86.49818930081543 0 0 0
15217 1323 2 -1.1128 0.6963207996590407 3.02487759300364 84.1402378764266 0 0 0
15218 1323 1 0.5564 1.473622126375905 2.6759697507445837 84.66375101878977 0 0 0
15864 1538 1 0.5564 2.9701982803565246 1.228227083419157 84.96907910435952 0 0 0
14787 1179 1 0.5564 6.824985049902299 7.416736262157374 90.06044887776356 0 0 0
19682 2811 1 0.5564 0.6923322098749738 2.9404039345792174 91.0603423221251 0 0 0
16079 1610 1 0.5564 0.8700522171261754 6.636776987891796 91.78992056367314 0 0 0
18067 2273 2 -1.1128 0.5830661904358179 4.256326894832211 86.71291747851517 0 0 0
20055 2935 1 0.5564 2.1165374156432004 7.826301272940485 86.6611570280457 0 0 0
17209 1987 2 -1.1128 0.018230938368995125 2.0183718783475935 88.11474104028069 0 0 0
19096 2616 2 -1.1128 8.465179601949826 4.421113449709713 84.57027254864477 0 0 0
15242 1331 1 0.5564 1.2805881942971586 0.26341887172034767 89.29446886230886 0 0 0
14158 970 2 -1.1128 5.617761784767849 0.79444954571655 90.98030006411956 0 0 0
15243 1331 1 0.5564 0.7284565786517072 0.8200520088320075 90.72692734579917 0 0 0
11950 234 2 -1.1128 0.31939238507385437 7.8269523421164156 85.99733586754247 0 0 0
17210 1987 1 0.5564 0.25063653616947973 2.9093767206056236 87.72474354686307 0 0 0
13767 839 1 0.5564 8.260755517479048 0.3067673041281364 89.28580824241011 0 0 0
15219 1323 1 0.5564 0.2419841330264211 3.74820194129011 84.66021874109673 0 0 0
13765 839 2 -1.1128 8.086026862632494 1.089224521211092 89.88349598692575 0 0 0
11952 234 1 0.5564 0.26917579774765577 7.321629134303188 85.13586803634975 0 0 0
11951 234 1 0.5564 0.309712171165509 7.183143694517235 86.762461118605 0 0 0
15241 1331 2 -1.1128 1.1225592227011953 0.03179056243942861 90.25435203186883 0 0 0
14160 970 1 0.5564 6.495999614317897 1.09834027981442 90.61104578361007 0 0 0
12496 416 2 -1.1128 8.86238989681495 6.82705627849283 86.12520495905981 0 0 0
15818 1523 1 0.5564 8.865586457211167 6.066816709933782 90.52345967580105 0 0 0
19986 2912 1 0.5564 13.945975965173233 3.772572935168629 84.54750479442608 0 0 0
17163 1971 1 0.5564 8.92548125174159 3.2171156598165664 88.09305081962812 0 0 0
12497 416 1 0.5564 9.173062313143472 7.29903962723913 85.30015075160053 0 0 0
15817 1523 2 -1.1128 9.799589013715254 6.407354160579965 90.41540373139391 0 0 0
15819 1523 1 0.5564 9.888866276657179 6.859710309741104 89.52804486458808 0 0 0
17167 1973 2 -1.1128 14.745636601641483 2.598432376531517 85.55018932240888 0 0 0
17161 1971 2 -1.1128 9.924909816200405 3.1893212611928594 88.11228712526088 0 0 0
20081 2944 1 0.5564 10.407743251861833 3.3030671448517324 89.75998622539868 0 0 0
13302 684 1 0.5564 10.890501077001453 2.838550055313961 85.7084546422127 0 0 0
13300 684 2 -1.1128 10.70382950827667 3.8177459871478265 85.78801588386462 0 0 0
17162 1971 1 0.5564 10.288365772473872 3.7529809757717754 87.37054085251098 0 0 0
12855 535 1 0.5564 14.311092993069636 3.042972048490969 89.0312769461806 0 0 0
15768 1506 1 0.5564 13.249852778622401 2.468558204940434 91.0580139528601 0 0 0
15766 1506 2 -1.1128 13.174425290975096 3.035893799658881 90.23798890294148 0 0 0
12853 535 2 -1.1128 15.04670074347357 2.9257801372998595 88.36408334038416 0 0 0
15118 1290 2 -1.1128 12.210589167070948 1.6647376435859327 84.95324779689318 0 0 0
17928 2226 1 0.5564 15.344360127239838 1.2206872389315813 88.67151165656207 0 0 0
13301 684 1 0.5564 9.894212500206617 4.047677574069441 85.24796551453814 0 0 0
12854 535 1 0.5564 15.603486257202507 3.755839126221933 88.33258768823391 0 0 0
15767 1506 1 0.5564 12.269067037507599 3.4594716410901603 90.20785135096065 0 0 0
20080 2944 2 -1.1128 10.659454046423836 3.79625142735475 90.59269928020693 0 0 0
17087 1946 1 0.5564 13.998902668914207 4.3203442750228565 91.02395818138042 0 0 0
15119 1290 1 0.5564 13.03008196424264 2.2007723439787443 85.15597513618488 0 0 0
20082 2944 1 0.5564 10.381559437787892 4.753309172849246 90.51014553362383 0 0 0
13295 682 1 0.5564 15.85067138859955 6.154338144028026 88.4229595355084 0 0 0
11544 98 1 0.5564 9.89159881321224 7.3069746654593235 87.42980611510717 0 0 0
17169 1973 1 0.5564 14.822283716179328 2.7428895056414824 86.53672813590218 0 0 0
19985 2912 1 0.5564 12.377315572172906 4.19226401015138 84.72010394662874 0 0 0
17168 1973 1 0.5564 15.510986399284912 2.0372541500473207 85.23503830268406 0 0 0
13294 682 2 -1.1128 16.423906895848088 5.437116641021813 88.02673262691782 0 0 0
17086 1946 2 -1.1128 14.38546104491159 5.128677444887588 91.46799910333728 0 0 0
14418 1056 1 0.5564 13.519033928627959 7.669712574632084 88.554130026453 0 0 0
14417 1056 1 0.5564 13.480542672034 7.357590408844838 86.95171791154992 0 0 0
15006 1252 1 0.5564 13.984488134406849 5.9723101225118 84.84052121489479 0 0 0
19984 2912 2 -1.1128 13.24944997043793 4.446918816746638 84.30233304502843 0 0 0
15005 1252 1 0.5564 15.162543353718236 6.988560174744014 85.33655695740752 0 0 0
15004 1252 2 -1.1128 14.176457423019759 6.881889457871092 85.20905237527 0 0 0
13044 598 1 0.5564 14.515815978804593 6.337794402666842 90.30155950854332 0 0 0
15120 1290 1 0.5564 12.191282521188242 0.8521391018153074 85.53575172369302 0 0 0
20207 2986 1 0.5564 9.820322778596982 3.592624407494319 91.98200714799464 0 0 0
13042 598 2 -1.1128 14.555444160338155 7.015925763926595 89.56768794662709 0 0 0
17926 2226 2 -1.1128 15.305938674586315 0.25332020148401235 88.9219608347397 0 0 0
17088 1946 1 0.5564 15.35482775516639 4.973063213901112 91.65803689337945 0 0 0
11542 98 2 -1.1128 10.346433771091741 7.851632864536523 88.13441426240969 0 0 0
13043 598 1 0.5564 15.019483075498727 7.837834378868561 89.89804247490616 0 0 0
13766 839 1 0.5564 8.63143783556566 1.000366178521339 90.71694124895487 0 0 0
20104 2952 2 -1.1128 16.88075464510508 6.541999866527126 85.6139020439465 0 0 0
11751 167 1 0.5564 16.26729407200032 0.3842975513703114 90.305800749368 0 0 0
16491 1747 1 0.5564 10.011718001200478 7.025680194143349 92.02895226957045 0 0 0
20105 2952 1 0.5564 16.75237827716868 6.038314541094811 86.46819744435363 0 0 0
13484 745 1 0.5564 16.955061331309558 6.018879597325564 83.93531254567142 0 0 0
11749 167 2 -1.1128 16.934842660728457 0.036503946670435994 90.96414604782036 0 0 0
11696 149 1 0.5564 3.4602313433050624 8.042852641848736 88.68898663822546 0 0 0
20054 2935 1 0.5564 3.717324931574344 8.023286869625766 86.4056108777259 0 0 0
11695 149 2 -1.1128 3.6018825176700577 8.314422130371682 89.64092412925348 0 0 0
12717 489 1 0.5564 3.128108536676107 14.380649314314988 83.96764424255387 0 0 0
13985 912 1 0.5564 5.519711766067818 8.105207057170032 84.21708517471286 0 0 0
11697 149 1 0.5564 4.581753228492171 8.402234453718213 89.8202071691289 0 0 0
13984 912 2 -1.1128 5.106626809406257 8.612733366483583 84.97324516207159 0 0 0
14786 1179 1 0.5564 6.676369083459884 8.386914230136199 88.7553441079969 0 0 0
12073 275 2 -1.1128 6.950674921245596 8.490071967764607 86.91649157709887 0 0 0
14785 1179 2 -1.1128 6.482073930834591 8.29686774676032 89.73214638034992 0 0 0
12074 275 1 0.5564 6.298479346173172 8.449286330514706 86.15953879853858 0 0 0
13986 912 1 0.5564 4.5140575840429635 9.330855200085292 84.6083304139512 0 0 0
19829 2860 1 0.5564 6.5563629932385625 11.312159600741158 90.48004210880939 0 0 0
19830 2860 1 0.5564 6.797910045973402 9.70239780897227 90.61022826839829 0 0 0
19828 2860 2 -1.1128 6.957993739812072 10.589669674859165 91.04280410302859 0 0 0
11810 187 1 0.5564 5.739701137368948 12.089922179658915 88.538905962267 0 0 0
19739 2830 1 0.5564 6.7482143113229425 14.993661207880963 85.24235342312501 0 0 0
11809 187 2 -1.1128 6.717828566256324 11.904816196931902 88.63378751684155 0 0 0
11818 190 2 -1.1128 3.9642156259634986 12.64071583691486 88.70497168625315 0 0 0
11820 190 1 0.5564 3.851450589047521 11.816620140297195 89.26008463704345 0 0 0
15249 1333 1 0.5564 3.38676913975086 12.728811785286972 87.23326807082115 0 0 0
14127 959 1 0.5564 3.277414838626531 9.762775022694507 90.03159111929108 0 0 0
14125 959 2 -1.1128 3.1438109646066077 10.713873973030681 90.31008876876976 0 0 0
12482 411 1 0.5564 3.040717564795057 11.264451108042586 84.8916062199392 0 0 0
15247 1333 2 -1.1128 3.0250994592148817 12.546191296757993 86.31902254133243 0 0 0
11811 187 1 0.5564 7.198364451374734 12.75454894176102 88.85067375475809 0 0 0
14126 959 1 0.5564 3.2308428295565066 10.785601733421053 91.30370871885746 0 0 0
15248 1333 1 0.5564 2.969172426826399 13.402460759610351 85.80552977104608 0 0 0
11819 190 1 0.5564 3.6199740346815665 13.432329274418207 89.20979438562487 0 0 0
13607 786 1 0.5564 8.184796241435368 13.158808620219798 85.955971070815 0 0 0
12075 275 1 0.5564 7.470724382228765 9.342520039579018 86.86281799350161 0 0 0
11808 186 1 0.5564 2.6584300644982757 13.996433357828927 91.04776185066754 0 0 0
18326 2359 1 0.5564 7.419880507452853 11.684239450703608 87.26949421339891 0 0 0
11806 186 2 -1.1128 3.120934927738224 14.58724613613049 90.38667976303198 0 0 0
13987 913 2 -1.1128 7.909354756344549 14.05935878063379 89.39088177951976 0 0 0
13606 786 2 -1.1128 8.23676577439538 14.044473181243806 85.49456226511332 0 0 0
12715 489 2 -1.1128 3.256804524105504 14.788608769700886 84.87152834806832 0 0 0
12716 489 1 0.5564 4.229593479240906 14.96442730037384 85.02242417491063 0 0 0
14703 1151 1 0.5564 4.477729015659548 15.115332468237042 91.12504023935405 0 0 0
11807 186 1 0.5564 2.46706997157312 15.245132893291736 90.01298781791209 0 0 0
14069 940 1 0.5564 1.66118257309614 12.196265824429974 86.99702552717974 0 0 0
12481 411 2 -1.1128 3.4819207548410036 10.65347886874054 84.2342983203181 0 0 0
18332 2361 1 0.5564 1.4948023554192758 10.43347903736981 89.96449411812468 0 0 0
13988 913 1 0.5564 7.188450647245628 14.745324100482465 89.48961812719139 0 0 0
17700 2150 1 0.5564 0.8552760173622801 12.884721081364493 91.67895400457873 0 0 0
19738 2830 2 -1.1128 5.797083222425367 15.301880283800573 85.22362768973187 0 0 0
14068 940 2 -1.1128 0.7790335967004375 12.149431786199376 87.46566167390193 0 0 0
18331 2361 2 -1.1128 0.6671338026441705 10.31243846405964 89.41648229101617 0 0 0
14701 1151 2 -1.1128 5.302912110880949 15.508502092256828 91.53061460640788 0 0 0
17354 2035 1 0.5564 0.28738573892010094 15.5437646766599 87.85815216007673 0 0 0
14070 940 1 0.5564 0.8432421220086568 11.512789401659694 88.23414314056319 0 0 0
18325 2359 2 -1.1128 7.944953727682136 11.350946414297018 86.48641439211457 0 0 0
11670 140 1 0.5564 8.357954954155222 11.098141545690096 84.61168128979548 0 0 0
12878 543 1 0.5564 0.007888173763417397 11.025645529319855 86.53257187298505 0 0 0
17355 2035 1 0.5564 0.3403427272923474 13.977919925666113 87.39776939511006 0 0 0
13898 883 1 0.5564 5.798254798510868 12.910367096349573 84.0619730765802 0 0 0
18333 2361 1 0.5564 0.06523471235417588 9.650686306707389 89.86347568403704 0 0 0
12879 543 1 0.5564 0.0008870848153037514 9.436103620973997 86.15849432573279 0 0 0
11543 98 1 0.5564 11.32753081326686 7.889745865000891 87.9446881281888 0 0 0
14416 1056 2 -1.1128 13.086017649883413 7.910635509919593 87.68553744485517 0 0 0
16304 1685 1 0.5564 16.69866741510297 11.83052375877204 89.0682390901782 0 0 0
19121 2624 1 0.5564 12.94550829141562 8.015270065306227 84.72792053083737 0 0 0
13608 786 1 0.5564 8.59501428534361 14.729994452404915 86.12837510246193 0 0 0
16463 1738 1 0.5564 8.87988710130825 14.454475235697837 91.18787398399887 0 0 0
11668 140 2 -1.1128 8.927318874987558 10.980267676055043 83.79808967523255 0 0 0
18327 2359 1 0.5564 8.856432443924936 11.073437224378539 86.7900510650858 0 0 0
13989 913 1 0.5564 8.614280476030904 14.40355107690199 88.77071128621498 0 0 0
16462 1738 2 -1.1128 9.222452771334753 14.852099881074533 92.03907569405717 0 0 0
15180 1310 1 0.5564 10.601643217859039 8.29220185028535 84.00871661349265 0 0 0
15178 1310 2 -1.1128 9.61662679706499 8.124619199267157 83.96798938405264 0 0 0
13000 584 2 -1.1128 11.550965984988267 14.904189334308501 85.75835674956669 0 0 0
14772 1174 1 0.5564 10.5554889623909 11.99384164313674 84.18043434842426 0 0 0
13002 584 1 0.5564 11.48675550226517 14.29848199317883 84.96526324361136 0 0 0
13001 584 1 0.5564 11.171003062339057 14.444063912357318 86.56079936323552 0 0 0
15659 1470 1 0.5564 13.968204942280073 13.709454861331412 84.73973568129486 0 0 0
15660 1470 1 0.5564 12.953848273244281 14.505871220787881 85.74144831733726 0 0 0
18745 2499 2 -1.1128 11.085356063962054 12.226405210878509 89.23477219147625 0 0 0
18746 2499 1 0.5564 10.550854883127322 11.929549620812052 90.02609091139617 0 0 0
18747 2499 1 0.5564 10.941642767967926 11.58932273559668 88.47749248864909 0 0 0
12404 385 1 0.5564 10.772022023479035 9.622034201726942 87.78448322575075 0 0 0
12403 385 2 -1.1128 10.610436866010279 10.536702608456698 87.41398102543567 0 0 0
18390 2380 1 0.5564 10.259950070909134 13.547571551709963 88.58859181291963 0 0 0
12405 385 1 0.5564 11.298666606460278 10.740674228998781 86.71775159296064 0 0 0
19120 2624 2 -1.1128 12.180776910961045 8.591045869986102 84.43866597616726 0 0 0
19122 2624 1 0.5564 12.27399205804467 9.499000611232757 84.84723566887628 0 0 0
19743 2831 1 0.5564 13.718757935662484 11.093732552841677 85.85381074023475 0 0 0
14997 1249 1 0.5564 15.475110695075475 9.798411923118335 91.3053745054121 0 0 0
16305 1685 1 0.5564 16.756618490609327 10.371541412282305 89.79942900241333 0 0 0
14995 1249 2 -1.1128 15.932890734787668 9.126425918547712 90.72324710815846 0 0 0
13213 655 2 -1.1128 15.159557030590316 12.061115231888708 86.29688661125843 0 0 0
20234 2995 1 0.5564 15.11773206463701 12.570656272940397 88.0398918650576 0 0 0
20233 2995 2 -1.1128 15.433518661213983 12.866804112983326 88.94132145162332 0 0 0
13214 655 1 0.5564 16.142736556339866 12.042822114702824 86.1151632263681 0 0 0
18027 2259 1 0.5564 12.483413636613763 12.626341918032319 89.9328755233986 0 0 0
18025 2259 2 -1.1128 13.25777487323416 12.971573373829068 90.46313954096408 0 0 0
18026 2259 1 0.5564 14.089199884323818 12.922213342166549 89.90969930987173 0 0 0
13215 655 1 0.5564 14.789630971308961 12.95389255672451 86.0397807909757 0 0 0
18388 2380 2 -1.1128 10.071288833561931 14.401294368806752 88.10324206429031 0 0 0
20235 2995 1 0.5564 15.66219855900099 13.839842705461098 88.9112979160838 0 0 0
14975 1242 1 0.5564 12.316372626432802 14.201315227936632 91.25231932155687 0 0 0
18389 2380 1 0.5564 10.619397684392622 15.137995341918202 88.49928305544627 0 0 0
19741 2831 2 -1.1128 12.776739835233867 10.866374226496717 85.60701101979022 0 0 0
15658 1470 2 -1.1128 13.89234773755457 14.183894408623715 85.6167493094385 0 0 0
19742 2831 1 0.5564 12.418227474177042 11.561804744784114 84.98423877323462 0 0 0
14770 1174 2 -1.1128 11.386593781371635 12.506170814798272 83.96413911862668 0 0 0
14976 1242 1 0.5564 10.887554902120783 14.858637577474896 91.69168520088195 0 0 0
18450 2400 1 0.5564 8.62023398903299 11.02930786197024 91.22841443309582 0 0 0
18448 2400 2 -1.1128 9.509276110288083 11.470610498694612 91.35030014762921 0 0 0
18449 2400 1 0.5564 10.13775359672807 10.835683816668961 91.79961538643946 0 0 0
14974 1242 2 -1.1128 11.877384265180128 14.99865944495099 91.66648639220946 0 0 0
14834 1195 1 0.5564 14.924686840901831 15.5648135694019 85.76169496921914 0 0 0
16696 1816 2 -1.1128 16.506691316478847 15.424170557614573 88.72062711748191 0 0 0
13601 784 1 0.5564 14.083193548532998 11.672168222182833 91.43287947246272 0 0 0
14996 1249 1 0.5564 16.42385872601589 8.469351519503055 91.29526440307576 0 0 0
13600 784 2 -1.1128 14.618024202792286 11.073248690685121 92.0289092805973 0 0 0
11669 140 1 0.5564 9.347169304419133 10.072807805232815 83.813700456874 0 0 0
15663 1471 1 0.5564 6.558837180057642 18.089662157830155 84.10346387051956 0 0 0
17859 2203 1 0.5564 2.7795754711892355 17.935795425531268 84.22368870800409 0 0 0
13639 797 2 -1.1128 4.519087240727858 20.973909219467448 84.4976816407605 0 0 0
12507 419 1 0.5564 1.1523164095710217 20.901828239419427 89.85772906784487 0 0 0
12506 419 1 0.5564 2.024611175992754 20.61698897546962 88.50695342503198 0 0 0
19740 2830 1 0.5564 5.684380508467293 16.073539060513315 85.84959966544508 0 0 0
16030 1594 2 -1.1128 1.5412561656260528 16.30350085926565 88.95323018671031 0 0 0
15344 1365 1 0.5564 2.171906210902267 22.87096442569483 88.94072293723765 0 0 0
14724 1158 1 0.5564 2.2675441395251723 18.567638751861924 86.26655153779465 0 0 0
16032 1594 1 0.5564 2.424657423976935 16.524683278973882 88.54009513212489 0 0 0
17858 2203 1 0.5564 2.3523085289649015 16.436677256364906 84.71022152924165 0 0 0
17078 1943 1 0.5564 4.621874498458004 17.41625203693179 87.99117749554574 0 0 0
19466 2739 1 0.5564 6.2710511965855 18.18571816168346 86.66603748000746 0 0 0
19465 2739 2 -1.1128 5.842439921463058 17.311839655539522 86.89545125410424 0 0 0
18850 2534 2 -1.1128 6.535389875795783 19.4207011551953 85.46644067081499 0 0 0
18851 2534 1 0.5564 5.81891245477866 20.045793062990086 85.15672878034536 0 0 0
12382 378 2 -1.1128 6.70248412878768 16.47247717482174 89.46343084332572 0 0 0
19467 2739 1 0.5564 6.228968927037485 16.965207746411092 87.75011153557479 0 0 0
12384 378 1 0.5564 6.235349005552408 16.448234302901433 90.34728551656329 0 0 0
17857 2203 2 -1.1128 2.3461932362774225 17.406683818106853 84.9532233382504 0 0 0
13849 867 2 -1.1128 4.0641851038848404 19.817470067684624 90.45223219656165 0 0 0
17077 1943 2 -1.1128 3.824726720365276 17.67542438390439 88.53650780910102 0 0 0
11282 11 1 0.5564 6.9275668201790435 21.32781829297628 89.89635138240332 0 0 0
18852 2534 1 0.5564 7.293529198405303 19.947128810071952 85.85127878360365 0 0 0
11281 11 2 -1.1128 6.375635543155314 21.16923429129577 89.07767989267498 0 0 0
13851 867 1 0.5564 4.091059100437168 18.981142682594616 89.90466091890652 0 0 0
19168 2640 2 -1.1128 8.280252113697427 20.850317857153264 87.06515746157386 0 0 0
13850 867 1 0.5564 3.275153885820522 20.36850884589755 90.18059630045775 0 0 0
17079 1943 1 0.5564 3.3071657059283845 18.38273671666725 88.05501030884783 0 0 0
19170 2640 1 0.5564 7.63534467493928 21.11302075917051 87.78285038027744 0 0 0
11283 11 1 0.5564 5.677742471097766 20.480590801533527 89.27444212188746 0 0 0
16703 1818 1 0.5564 4.931459198450855 20.156618884965486 91.70142022141694 0 0 0
14722 1158 2 -1.1128 2.105420375782409 19.254653611554566 86.97487807037004 0 0 0
14723 1158 1 0.5564 2.262495322931835 20.16691403282878 86.59658130207974 0 0 0
16320 1690 1 0.5564 1.3995368345161487 21.873679662470245 85.72682531535067 0 0 0
12383 378 1 0.5564 7.56120637290611 16.976853224794738 89.55400282874054 0 0 0
16318 1690 2 -1.1128 2.3079416182210855 21.701494178789062 86.10781473810967 0 0 0
16319 1690 1 0.5564 2.5358322669065596 22.42058680034061 86.76429906133441 0 0 0
12744 498 1 0.5564 5.7025713705055345 22.425776779752283 88.2264299846397 0 0 0
15489 1413 1 0.5564 6.006399631766497 22.14933768365949 84.89355229663354 0 0 0
12742 498 2 -1.1128 5.245653534678367 23.20361807453979 87.79493377439834 0 0 0
13641 797 1 0.5564 3.7596472357262947 21.179902039735314 85.11478604986736 0 0 0
15487 1413 2 -1.1128 6.250964175487965 23.03759413769576 85.28238213862079 0 0 0
12743 498 1 0.5564 5.651491388200954 23.37223000839562 86.89667679059134 0 0 0
15193 1315 2 -1.1128 7.745643881060856 21.380396280839573 91.44203306957506 0 0 0
12505 419 2 -1.1128 2.0262419270928396 21.066283334797053 89.40033566377569 0 0 0
16031 1594 1 0.5564 1.2142186521850529 17.087700073557205 89.48056127212176 0 0 0
15345 1365 1 0.5564 3.45489624035905 23.53635426773267 88.18057859670023 0 0 0
15343 1365 2 -1.1128 2.4719756725960056 23.61685083714174 88.34607028862702 0 0 0
19163 2638 1 0.5564 0.5339652964699126 18.00797150166081 84.37809144321493 0 0 0
15720 1490 1 0.5564 8.309126341046918 23.127459749476287 90.70702855770766 0 0 0
16025 1592 1 0.5564 0.6129788006597803 17.52515098304031 91.44496227932453 0 0 0
16024 1592 2 -1.1128 0.29032600950282833 18.002063506589543 90.62737455493576 0 0 0
15488 1413 1 0.5564 7.221366357415842 23.03994867542842 85.52386526280016 0 0 0
15662 1471 1 0.5564 6.638668046956972 16.459916787070412 84.16815045402684 0 0 0
17081 1944 1 0.5564 0.5925133447670011 19.53895282761066 87.4005853644001 0 0 0
15194 1315 1 0.5564 7.0483848413543555 20.906706170586993 91.98003635465103 0 0 0
14274 1008 1 0.5564 3.972033874461311 17.997023536083436 92.13402866485599 0 0 0
11537 96 1 0.5564 14.000460197803827 21.76387507409057 84.10309500939606 0 0 0
19169 2640 1 0.5564 8.596057600619904 21.66866109282216 86.58496700489194 0 0 0
15617 1456 1 0.5564 11.148540888876308 16.67114440377963 85.60209517056143 0 0 0
16698 1816 1 0.5564 15.690928868619233 15.888531490353968 89.06544670771406 0 0 0
20018 2923 1 0.5564 13.081005569604043 19.793916810344733 92.18399757552805 0 0 0
17473 2075 2 -1.1128 9.76994821358786 19.48955531436867 91.08058684658248 0 0 0
12246 332 1 0.5564 9.42189090184465 17.992065483410098 88.52627554821551 0 0 0
12245 332 1 0.5564 9.177116227699857 18.05724597316434 90.13949076795133 0 0 0
11536 96 2 -1.1128 13.778872533045098 22.73818406541934 84.14335524903174 0 0 0
19025 2592 1 0.5564 11.61861707500335 15.915819946848886 90.28625274801017 0 0 0
15616 1456 2 -1.1128 11.15206981735596 17.655021664830706 85.78090532996836 0 0 0
15618 1456 1 0.5564 10.940405919513339 18.14793411157606 84.93696472817184 0 0 0
14558 1103 1 0.5564 16.589090248448795 21.26230158422722 86.838298450518 0 0 0
12101 284 1 0.5564 10.321009168871154 18.65668260011829 86.99312539306075 0 0 0
14835 1195 1 0.5564 16.315864014903507 16.398490544793702 85.9520635505107 0 0 0
19024 2592 2 -1.1128 11.455629173517286 16.233018314173734 89.3520042910342 0 0 0
12100 284 2 -1.1128 10.251297762775957 19.31234996623399 87.74495026205558 0 0 0
12102 284 1 0.5564 9.567367869857591 20.006258438365187 87.51971479550143 0 0 0
12244 332 2 -1.1128 9.180681237620329 17.459676333119543 89.33768161222407 0 0 0
14833 1195 2 -1.1128 15.385379112730202 16.43512637102861 85.58756803901164 0 0 0
13665 805 1 0.5564 14.479005142786079 17.79074305054257 85.68301103942592 0 0 0
17141 1964 1 0.5564 13.325437422639753 16.705337951027996 89.15698921331489 0 0 0
19026 2592 1 0.5564 10.635900541492662 16.80544142557982 89.33259222574684 0 0 0
12017 256 1 0.5564 11.491573042646925 20.13887111841867 88.36395566960547 0 0 0
12016 256 2 -1.1128 12.339028650662609 20.628559739973436 88.56895359351486 0 0 0
17140 1964 2 -1.1128 14.272329179773221 16.766914609385246 89.47259073871268 0 0 0
17142 1964 1 0.5564 14.292466033698009 16.74695815483082 90.472188797193 0 0 0
12018 256 1 0.5564 13.10009716873707 19.980483769389565 88.59674347622594 0 0 0
13663 805 2 -1.1128 13.840933125647524 18.527294827265887 85.90741170817734 0 0 0
11632 128 2 -1.1128 14.592513060883824 19.08201083311001 88.43406676488395 0 0 0
11634 128 1 0.5564 14.216653181768315 18.910190308744586 87.52345868265903 0 0 0
11633 128 1 0.5564 14.656273323392451 18.219739028859724 88.93648296969307 0 0 0
20228 2993 1 0.5564 13.467067833314085 21.678549648446154 87.58184934881393 0 0 0
20227 2993 2 -1.1128 14.005924957807038 22.411992502975824 87.16748782340822 0 0 0
15770 1507 1 0.5564 11.14579534508655 22.320644966670656 88.50865728027613 0 0 0
15769 1507 2 -1.1128 10.612700015230317 23.146572956185693 88.32521162210834 0 0 0
14559 1103 1 0.5564 15.542899982915841 22.277744883876483 86.10278017996153 0 0 0
13664 805 1 0.5564 12.948858195373662 18.137418790272932 86.13588274314255 0 0 0
14557 1103 2 -1.1128 16.476917735162605 21.920627095547864 86.09396999431775 0 0 0
16148 1633 1 0.5564 12.179429426607365 20.801443953787274 90.2641795576545 0 0 0
11867 206 1 0.5564 14.349120868981561 19.50278861777448 84.61011552691443 0 0 0
17475 2075 1 0.5564 10.591508300176393 20.047692905043466 91.19686893882732 0 0 0
16224 1658 1 0.5564 15.150351854375225 22.681860341512017 88.73970917888178 0 0 0
16149 1633 1 0.5564 11.615886648149251 21.648357110801868 91.5415926824357 0 0 0
16147 1633 2 -1.1128 12.00989433948204 20.776932513563224 91.24939885572623 0 0 0
11790 180 1 0.5564 16.219490108218757 19.645371840617532 88.39533329595172 0 0 0
16222 1658 2 -1.1128 15.637330551404125 22.275743300611992 89.51296249422862 0 0 0
16223 1658 1 0.5564 16.241828239772797 21.55086605720451 89.18260596065883 0 0 0
20229 2993 1 0.5564 13.509467317127996 23.276362979029305 87.24745136937526 0 0 0
16808 1853 1 0.5564 15.520689517892286 21.803057272130598 91.5112867446444 0 0 0
16627 1793 2 -1.1128 8.740829527556418 23.4305526437837 86.0675613820001 0 0 0
15718 1490 2 -1.1128 9.168437367632968 23.45298131953104 90.31254056840268 0 0 0
16628 1793 1 0.5564 9.285111618947901 23.52895820665816 86.90067204078642 0 0 0
19253 2668 1 0.5564 12.02921301781204 23.45391821469474 91.72578484020373 0 0 0
15771 1507 1 0.5564 10.002313246290917 23.327445661041814 89.09638816151738 0 0 0
15719 1490 1 0.5564 9.865163318648687 23.504749870011793 91.02800831943875 0 0 0
14424 1058 1 0.5564 13.960347453261354 23.238691790080022 90.50704294497295 0 0 0
17188 1980 2 -1.1128 10.272835303253473 21.18692544772953 84.00415620769292 0 0 0
15195 1315 1 0.5564 8.569512556568371 20.81573379215652 91.39307720768043 0 0 0
17474 2075 1 0.5564 9.755638830835272 18.76899893549714 91.77383554780018 0 0 0
13362 704 1 0.5564 15.923441943243438 17.341262374495546 91.79771714002605 0 0 0
13360 704 2 -1.1128 15.043371172627797 16.932327348428913 92.0390625843604 0 0 0
14153 968 1 0.5564 16.84915962579509 21.19626543198807 84.45676517455912 0 0 0
17190 1980 1 0.5564 10.604497681934793 20.271975347532514 83.77422929061535 0 0 0
18833 2528 1 0.5564 1.2977074453638753 26.3841189160278 83.84094221544163 0 0 0
18832 2528 2 -1.1128 2.0736021343671744 26.08791202233737 84.39794217764323 0 0 0
15725 1492 1 0.5564 1.5106058878274973 24.763270863609307 87.35348194320446 0 0 0
18834 2528 1 0.5564 1.752052028239856 25.837592480489427 85.31114844642575 0 0 0
15724 1492 2 -1.1128 1.1188611929327268 25.408412129625745 86.6974873757336 0 0 0
15726 1492 1 0.5564 1.3127643897686794 26.34372939859938 86.99343188973096 0 0 0
17283 2011 1 0.5564 5.936926777133886 24.169814395565734 83.8230194855485 0 0 0
15486 1412 1 0.5564 9.678862110806836 25.545116575434715 83.79841079263004 0 0 0
16629 1793 1 0.5564 9.231083679683975 23.84104798400498 85.29870217544378 0 0 0
19363 2705 2 -1.1128 13.748919275300587 26.81917716945936 84.4536688689895 0 0 0
19365 2705 1 0.5564 13.464087219727721 27.608715575313244 84.99726781674485 0 0 0
15484 1412 2 -1.1128 10.166062029442948 24.791480104225947 84.2396231089901 0 0 0
18017 2256 1 0.5564 11.94098326048899 24.487102785493207 88.54901546130506 0 0 0
19364 2705 1 0.5564 13.219195482429166 26.01674219756168 84.72842623006211 0 0 0
18016 2256 2 -1.1128 12.726879159863861 25.014786867539897 88.22665357433583 0 0 0
14423 1058 1 0.5564 13.150359589105584 24.368418976202648 89.65015170565603 0 0 0
14422 1058 2 -1.1128 13.142387370694998 23.813419863453305 90.48196445505063 0 0 0
19721 2824 1 0.5564 12.97813705484217 23.79018362733148 85.08830730704477 0 0 0
18018 2256 1 0.5564 12.626576427245574 25.198450622474386 87.24879519718759 0 0 0
19722 2824 1 0.5564 11.772179066946672 24.89085722324047 85.05985524956517 0 0 0
19720 2824 2 -1.1128 12.539407528346038 24.533887462389973 85.59270897760595 0 0 0
13269 673 1 0.5564 2.204875970287272 3.758895165501347 92.27788927521206 0 0 0
18037 2263 2 -1.1128 2.686165884454458 0.46920301266266945 99.67991544315991 0 0 0
12304 352 2 -1.1128 4.611770678362502 0.12823060348514262 95.36857143482591 0 0 0
17855 2202 1 0.5564 0.6696289052867777 6.84229214244048 96.56539869123128 0 0 0
13145 632 1 0.5564 5.502525158395686 6.23443230237177 100.06621458782718 0 0 0
19976 2909 1 0.5564 1.8107272614110546 1.5475918701248066 98.64585587785449 0 0 0
17771 2174 1 0.5564 2.1719206997649683 5.371282851832894 97.97940788486162 0 0 0
20010 2920 1 0.5564 3.193416597969862 0.8254538337829651 95.50191071158388 0 0 0
12306 352 1 0.5564 5.285315910233533 0.39014449214699687 96.05975731947379 0 0 0
16845 1865 1 0.5564 6.00526040238732 0.563929092185769 97.91807267518614 0 0 0
16844 1865 1 0.5564 7.347360255937882 0.6714646087419502 96.99404313560467 0 0 0
16390 1714 2 -1.1128 3.0713890048333012 3.286456120620415 94.03512003089443 0 0 0
18467 2406 1 0.5564 3.8741009482749735 4.129203338238714 95.33916276732992 0 0 0
16843 1865 2 -1.1128 6.431038746354264 1.0406938753661579 97.14904201555161 0 0 0
15402 1384 1 0.5564 5.044905290449878 1.3106695940419828 94.1739336647963 0 0 0
15400 1384 2 -1.1128 5.198112521310748 1.8276087595329862 93.33173228939386 0 0 0
15401 1384 1 0.5564 5.999770596774626 2.4150649064726837 93.4423766216239 0 0 0
15043 1265 2 -1.1128 6.85840316136678 3.7378826320611203 96.41643167870171 0 0 0
15045 1265 1 0.5564 6.027590378937449 4.2293814787407555 96.15532046643133 0 0 0
15044 1265 1 0.5564 6.614989420717704 2.8309945806797754 96.7603848790626 0 0 0
16392 1714 1 0.5564 3.9039618607032636 2.8894158249238258 93.64887980720724 0 0 0
18468 2406 1 0.5564 4.011315195107648 4.67879257905868 96.87074837905543 0 0 0
18466 2406 2 -1.1128 4.341860064786517 4.783995126128479 95.9328389589471 0 0 0
16391 1714 1 0.5564 2.6464880270119773 2.629305532887412 94.65770522104698 0 0 0
13146 632 1 0.5564 5.99312031775001 6.475016394752796 98.52736369334393 0 0 0
17361 2037 1 0.5564 4.08394732985056 6.461361086994978 94.77671471461095 0 0 0
18540 2430 1 0.5564 7.093191105017107 3.7900975781777118 94.65626916004528 0 0 0
18538 2430 2 -1.1128 6.977739355893534 3.8708621493376176 93.66624491993825 0 0 0
18539 2430 1 0.5564 6.674611636194863 4.796675130526118 93.4404487350876 0 0 0
19452 2734 1 0.5564 7.303512495899326 5.156399899859416 97.04263923024578 0 0 0
19450 2734 2 -1.1128 7.502989008771294 6.005609404089662 97.53156905843784 0 0 0
13690 814 2 -1.1128 6.660864135755841 6.489178130344928 93.34834974105117 0 0 0
13692 814 1 0.5564 5.698992231147122 6.755652441678065 93.40994498637347 0 0 0
13144 632 2 -1.1128 5.456892296541104 6.853205320924255 99.28197129583901 0 0 0
17360 2037 1 0.5564 3.6480499270239575 6.585687169536708 93.2079052743798 0 0 0
19451 2734 1 0.5564 7.77793094579724 6.710181592703596 96.87736342613182 0 0 0
17772 2174 1 0.5564 2.145812141329289 6.980802712197026 98.25398149278693 0 0 0
17770 2174 2 -1.1128 1.7033682239934813 6.228510653184609 97.76582160045463 0 0 0
17359 2037 2 -1.1128 4.228536859202659 6.96806751235662 93.92680739115329 0 0 0
13691 814 1 0.5564 7.170847247676623 6.905164023755706 94.1012594324227 0 0 0
20008 2920 2 -1.1128 2.327080571822817 1.2949527181179346 95.6723005656217 0 0 0
20009 2920 1 0.5564 2.3109875261267905 1.6337912607677085 96.6130074561672 0 0 0
12573 441 1 0.5564 2.8520769408078968 3.4530439063967004 98.54321073965319 0 0 0
12571 441 2 -1.1128 3.463561548597193 4.2399766203889495 98.46060658825773 0 0 0
12572 441 1 0.5564 3.975735673172689 4.35489860200829 99.3117649327325 0 0 0
19975 2909 2 -1.1128 1.5593731119437666 2.3794309694125175 98.15101554446255 0 0 0
12096 282 1 0.5564 4.200343648997798 7.861681215508347 98.76037139668747 0 0 0
15574 1442 2 -1.1128 7.795021513643813 7.6087926327221815 95.50520406410712 0 0 0
19977 2909 1 0.5564 0.6378630539349986 2.2785789128138703 97.77598235979848 0 0 0
12771 507 1 0.5564 0.6548950809724058 6.0470014484344174 98.92646790677935 0 0 0
16569 1773 1 0.5564 0.7054171728431722 0.7175633845302279 95.28010281939483 0 0 0
17854 2202 2 -1.1128 0.06419035285772667 7.356194146314185 95.95765585639757 0 0 0
18929 2560 1 0.5564 2.8009937133515384 7.819505506757482 94.22949296827372 0 0 0
12769 507 2 -1.1128 0.013419636630679577 5.996047365171968 99.69191744521098 0 0 0
17396 2049 1 0.5564 5.651827069943435 0.06987439501637027 100.09577317461671 0 0 0
15384 1378 1 0.5564 9.623178639679056 1.589045187955649 92.5388573946098 0 0 0
13219 657 2 -1.1128 13.38283654846009 7.409148224949984 100.05505402961785 0 0 0
14427 1059 1 0.5564 16.737686317762087 2.2572873884273967 93.65508728403104 0 0 0
11548 100 2 -1.1128 15.491949500662464 0.3870948705884204 95.84201543953904 0 0 0
11280 10 1 0.5564 16.991206331523784 6.191490060113583 99.66322775512576 0 0 0
19921 2891 2 -1.1128 13.304163756190931 0.4650855366550024 99.23221154584915 0 0 0
19128 2626 1 0.5564 16.415637394005916 0.5659917785483212 99.54753458465548 0 0 0
20208 2986 1 0.5564 8.70889294063558 3.765089452639152 93.16590161847711 0 0 0
15383 1378 1 0.5564 9.309228477616081 0.02552451914900167 92.8902331378746 0 0 0
11278 10 2 -1.1128 16.285469126845886 6.668822821452326 99.13969237554173 0 0 0
15382 1378 2 -1.1128 9.686743449709923 0.6485194115755453 92.20513474974344 0 0 0
19922 2891 1 0.5564 13.57920191039751 1.4102226514143155 99.05594361144516 0 0 0
18711 2487 1 0.5564 8.878889116832903 5.715123694221898 98.37417306438209 0 0 0
13283 678 1 0.5564 13.326032113496197 0.9155437217484983 92.21206390099701 0 0 0
14270 1007 1 0.5564 9.750693206756454 0.4453893780335665 96.3196445820432 0 0 0
20206 2986 2 -1.1128 9.53055724170059 3.270191583848693 92.88315812217898 0 0 0
18710 2487 1 0.5564 9.4215220790423 5.053266994419466 99.76490012605018 0 0 0
18709 2487 2 -1.1128 9.680377404549823 5.345452068731447 98.84423632554861 0 0 0
18147 2299 1 0.5564 9.84677298086643 7.159478761634318 99.2726729755649 0 0 0
13282 678 2 -1.1128 13.743740225587988 1.8084540577062644 92.38008920638742 0 0 0
13284 678 1 0.5564 14.68573608589853 1.682528953621736 92.69119820207443 0 0 0
16490 1747 1 0.5564 11.192546512144043 6.799814701865821 93.13405649878514 0 0 0
19613 2788 1 0.5564 13.782873488783213 3.1437139671832646 99.67477394633886 0 0 0
12435 395 1 0.5564 13.05733554531231 6.0456033481180445 92.63866847754963 0 0 0
18422 2391 1 0.5564 10.561734506553902 3.714154549386604 98.39802385519263 0 0 0
18421 2391 2 -1.1128 11.055155356591856 2.849193190655116 98.48955375900516 0 0 0
18423 2391 1 0.5564 12.03854271536552 3.028079907717276 98.52035789051813 0 0 0
12396 382 1 0.5564 11.075911602633642 3.19239771045109 93.55971416077999 0 0 0
14425 1059 2 -1.1128 16.1666882278878 1.4591773059564261 93.46277942976707 0 0 0
12395 382 1 0.5564 12.620396614878892 2.662154542835542 93.55351349829594 0 0 0
12394 382 2 -1.1128 11.947974715949142 3.21227663971064 94.0487059139004 0 0 0
12820 524 2 -1.1128 11.511691339213954 1.21406392424922 96.39730944887815 0 0 0
12821 524 1 0.5564 11.718511145420711 1.799380828140501 95.61332622918519 0 0 0
11956 236 2 -1.1128 15.809457483966975 2.7083930084426875 97.34203851140282 0 0 0
12822 524 1 0.5564 11.226082580948 1.7807203131786542 97.17017957096601 0 0 0
19612 2788 2 -1.1128 13.613028639111517 3.1700557560778013 98.68965521570766 0 0 0
19614 2788 1 0.5564 14.437888566662737 2.8849587630697697 98.201468935977 0 0 0
11957 236 1 0.5564 15.70528738594286 2.010071126982841 96.63387391356292 0 0 0
15198 1316 1 0.5564 16.14211694240357 5.038235189021288 96.12439464707036 0 0 0
17912 2221 1 0.5564 14.17587043787825 6.123736356252425 94.4438082128488 0 0 0
12434 395 1 0.5564 12.198251688038939 5.185335365501774 93.72887107719725 0 0 0
17911 2221 2 -1.1128 14.882129492333478 6.0807170865757865 95.15045347198368 0 0 0
11958 236 1 0.5564 16.44118158269085 3.4149255378769836 97.02307335368624 0 0 0
12433 395 2 -1.1128 12.631408755650996 6.067316161135857 93.54316619379634 0 0 0
14961 1237 1 0.5564 10.348770193972195 1.796154889584058 100.08140723416115 0 0 0
15059 1270 1 0.5564 14.799270620731985 6.025200729568895 98.42066718138875 0 0 0
19127 2626 1 0.5564 16.414303808174996 1.9146406072501954 98.62678589158297 0 0 0
15058 1270 2 -1.1128 14.077286756306679 6.018059686744343 97.7287925639298 0 0 0
15060 1270 1 0.5564 13.379809290560114 5.347598608517271 97.98178903893188 0 0 0
13220 657 1 0.5564 13.292178614710139 6.996033084881912 99.14889827753177 0 0 0
17913 2221 1 0.5564 14.483749548805061 6.323139325834325 96.0350578539745 0 0 0
16489 1747 2 -1.1128 10.371021663061121 7.325294353810086 92.91276913094309 0 0 0
11312 21 1 0.5564 15.461039783058688 7.599626619615023 94.82145522297644 0 0 0
14426 1059 1 0.5564 16.63303603621241 0.8660414246879613 92.80649391202527 0 0 0
12896 549 1 0.5564 16.645239894823515 2.643264362383814 100.55333093024159 0 0 0
19126 2626 2 -1.1128 16.774585553405387 1.495239572695775 99.4600345743478 0 0 0
11549 100 1 0.5564 15.732434548696984 0.6393036715776699 94.90470135765268 0 0 0
11279 10 1 0.5564 16.654080660262014 7.531041400432216 98.79226463744828 0 0 0
19923 2891 1 0.5564 12.833159329103387 0.09974393816781912 98.42929160610679 0 0 0
17698 2150 2 -1.1128 1.664925355130768 13.017687397932683 92.25060772190854 0 0 0
12094 282 2 -1.1128 3.2970973922531583 8.27898964631787 98.8603819047165 0 0 0
16233 1661 1 0.5564 0.15279521847280858 14.033763636859897 94.95270371902065 0 0 0
17262 2004 1 0.5564 6.478477490719422 8.05888211914981 99.65830473430388 0 0 0
19566 2772 1 0.5564 0.22172633154004756 12.032690723517122 97.95390209998978 0 0 0
16231 1661 2 -1.1128 0.9273938894665608 14.363067274472042 94.41274162658544 0 0 0
17699 2150 1 0.5564 1.4100407461993085 13.517414655836868 93.07844017149283 0 0 0
18930 2560 1 0.5564 1.2414522014404448 7.889642682513452 94.70859856416632 0 0 0
12095 282 1 0.5564 3.104142955885232 8.851112323952085 98.06323298755711 0 0 0
18465 2405 1 0.5564 2.4983266573997507 11.694321698610075 92.86842780410609 0 0 0
15436 1396 2 -1.1128 5.440994104967832 13.039930669079677 99.23710495181828 0 0 0
15575 1442 1 0.5564 6.957187391495064 8.153862403069347 95.47465990535855 0 0 0
15438 1396 1 0.5564 4.646288943146588 13.489896532497449 98.82970524867056 0 0 0
11893 215 2 -1.1128 2.0490572010701196 11.775701230921376 98.4418067152105 0 0 0
18928 2560 2 -1.1128 1.9792015286622893 8.388764581571733 94.25406090194701 0 0 0
19523 2758 1 0.5564 2.5463097765042755 9.597899728123288 96.00760452621722 0 0 0
11894 215 1 0.5564 2.415294851911395 11.146001695172046 97.75671658100259 0 0 0
18463 2405 2 -1.1128 3.003114327261802 10.840269675340634 92.99406460757928 0 0 0
18524 2425 1 0.5564 6.151461782620188 10.73329737393579 92.76029853634553 0 0 0
11889 213 1 0.5564 6.12991583091485 9.969609143542717 96.70143415765124 0 0 0
18523 2425 2 -1.1128 5.586309475160461 10.970928810201158 93.5503201704 0 0 0
11888 213 1 0.5564 5.541382208495173 10.202704664874057 95.19613645209537 0 0 0
11887 213 2 -1.1128 5.694869607528714 9.527112542140017 95.91725842996667 0 0 0
18525 2425 1 0.5564 4.6290963397530644 10.761701285457923 93.3504029492317 0 0 0
19524 2758 1 0.5564 4.081402760708229 9.738148662576075 96.5465351515147 0 0 0
19522 2758 2 -1.1128 3.1252489115065236 9.959333729678052 96.73849093365152 0 0 0
17260 2004 2 -1.1128 7.120006750779252 8.810081037582735 99.8136764786021 0 0 0
12545 432 1 0.5564 7.4319102428958095 11.44119525262094 98.05230852960696 0 0 0
12544 432 2 -1.1128 6.65883580085661 10.823214460151108 98.19533186577014 0 0 0
12546 432 1 0.5564 6.932618514597715 10.08367769566052 98.81025336424158 0 0 0
11513 88 1 0.5564 2.8503814540921555 13.270516014192422 97.91429410740693 0 0 0
14030 927 1 0.5564 5.708082127827366 12.688492970941233 93.40797211811461 0 0 0
11512 88 2 -1.1128 3.4979785166675006 14.02650091197729 97.81886418321712 0 0 0
11514 88 1 0.5564 3.9647558724401946 13.956263065558955 96.9372821121101 0 0 0
15437 1396 1 0.5564 5.574852305313152 12.14679862125188 98.80769008415253 0 0 0
19328 2693 1 0.5564 7.589174964423392 12.995404994101655 93.53671818554922 0 0 0
14029 927 2 -1.1128 6.041487897676342 13.630065834852326 93.4557668349267 0 0 0
11895 215 1 0.5564 2.450655445542617 11.568146056687086 99.33379306568965 0 0 0
18464 2405 1 0.5564 2.390999699025277 10.14310694141879 93.36726670196259 0 0 0
14031 927 1 0.5564 5.671071329856831 14.15415362496565 92.68887366707087 0 0 0
14279 1010 1 0.5564 5.688026352800775 14.380692292850869 95.07393532603554 0 0 0
14280 1010 1 0.5564 6.534188396574952 14.237952400237834 96.46327457130123 0 0 0
16861 1871 2 -1.1128 7.4814834352963615 14.577448652104744 98.17526831656288 0 0 0
14278 1010 2 -1.1128 5.6248517882021645 14.379243026262348 96.07193764103411 0 0 0
16863 1871 1 0.5564 6.700412412999831 14.057067369823722 98.52042246825182 0 0 0
17261 2004 1 0.5564 8.05264609628748 8.49286996042134 99.64174325722018 0 0 0
17802 2184 1 0.5564 2.4590123102639234 15.518578706881387 97.09808800823944 0 0 0
16232 1661 1 0.5564 0.7296394283066421 15.282337797628045 94.0723929712068 0 0 0
17801 2184 1 0.5564 1.5675613253281737 15.121623128769855 95.7887492689059 0 0 0
16862 1871 1 0.5564 8.27502538351972 13.97415083489521 98.09575166605745 0 0 0
19327 2693 2 -1.1128 8.478310474959558 12.541950325531932 93.59851919115853 0 0 0
11519 90 1 0.5564 3.418962287161828 8.56244635740198 100.53573024436777 0 0 0
19010 2587 1 0.5564 13.351533770382375 15.253777803831113 94.2182598413042 0 0 0
20178 2976 1 0.5564 15.364152817782715 15.081366003609057 97.9194232447476 0 0 0
13681 811 2 -1.1128 15.027042947706365 15.148691436867585 93.98088580008479 0 0 0
18770 2507 1 0.5564 11.417697586774446 11.702340897930007 100.29582766160365 0 0 0
13655 802 1 0.5564 16.186479563605943 10.248084990915007 99.95195126754001 0 0 0
19009 2587 2 -1.1128 12.352923016011658 15.265473868672938 94.16688032220229 0 0 0
13221 657 1 0.5564 14.231090435707753 7.937047022252059 100.09735197498733 0 0 0
17091 1947 1 0.5564 16.505665825373224 13.049554536895794 95.03871181995052 0 0 0
13682 811 1 0.5564 15.506504927345551 15.530253316066247 94.77115585438005 0 0 0
17089 1947 2 -1.1128 16.485276215271984 12.209933846072813 95.58150216546815 0 0 0
16969 1907 2 -1.1128 16.29819507403739 13.123904740476776 92.83594698220406 0 0 0
13654 802 2 -1.1128 15.253142736645746 9.983416358296466 100.19450618802412 0 0 0
15686 1479 1 0.5564 16.935745971312244 13.958450007774472 98.44032707120687 0 0 0
15576 1442 1 0.5564 8.58691845514068 8.217353704702786 95.55572767386465 0 0 0
19138 2630 2 -1.1128 11.574097311964525 9.790064367038351 92.5077803188455 0 0 0
19139 2630 1 0.5564 11.295718013924702 8.854941984029907 92.2885736483996 0 0 0
16464 1738 1 0.5564 9.142709527551823 14.181071311635113 92.77620731264689 0 0 0
18625 2459 2 -1.1128 9.04741161602795 12.234306241861152 97.83777970606913 0 0 0
19329 2693 1 0.5564 8.743104896418666 12.203062884054862 92.69572267062944 0 0 0
18146 2299 1 0.5564 10.262456384544063 8.587493086307802 99.94691981348753 0 0 0
18145 2299 2 -1.1128 9.651068966377519 8.139902501869756 99.29433410968643 0 0 0
19431 2727 1 0.5564 9.353315045761827 11.890443308462828 94.76286848372544 0 0 0
18626 2459 1 0.5564 9.396581751285735 12.13306713953648 96.90620528213178 0 0 0
19140 2630 1 0.5564 12.30131726581637 9.769184568943587 93.19386829274215 0 0 0
13602 784 1 0.5564 14.120674529179832 10.922894318451398 92.88333119642625 0 0 0
19429 2727 2 -1.1128 10.051224526713243 11.685978599922642 95.44924783199309 0 0 0
19430 2727 1 0.5564 10.347014801731472 10.735786568213216 95.35104798580224 0 0 0
11311 21 2 -1.1128 15.67532335880638 8.512880673598147 94.47497341649027 0 0 0
18627 2459 1 0.5564 9.785187704006292 12.062988849064032 98.49072444366021 0 0 0
11313 21 1 0.5564 16.27811372503107 8.981439742934386 95.12080324883728 0 0 0
16970 1907 1 0.5564 15.718309339966892 12.34358161786314 92.60179236232521 0 0 0
16991 1914 1 0.5564 14.235911165126874 9.410253133721207 94.49085168512401 0 0 0
14440 1064 2 -1.1128 10.288440274875775 8.868544715597611 95.02485971600981 0 0 0
14442 1064 1 0.5564 10.322843336624608 8.395903774775274 94.1442750849695 0 0 0
14441 1064 1 0.5564 10.988176895323873 8.492731278868188 95.63242396168869 0 0 0
16971 1907 1 0.5564 15.750713641877521 13.8173516057745 93.30434379371613 0 0 0
15232 1328 2 -1.1128 11.524045557436912 8.667656253740896 97.33239092955282 0 0 0
15233 1328 1 0.5564 12.15347187226594 9.268197438279042 97.82551744925033 0 0 0
15234 1328 1 0.5564 10.631657959868564 8.677478392986476 97.7835544428146 0 0 0
17090 1947 1 0.5564 15.551135711990856 12.037735921110617 95.89411920818856 0 0 0
19515 2755 1 0.5564 12.356157053838592 11.20395997722151 98.76812206259277 0 0 0
19513 2755 2 -1.1128 13.13794667147079 10.652659719886435 98.47679208740027 0 0 0
14709 1153 1 0.5564 11.13475388888155 13.191399840250584 95.89279574060762 0 0 0
17248 2000 2 -1.1128 13.921602183343952 12.058877347037077 96.35756524998301 0 0 0
17250 2000 1 0.5564 13.19983453178397 12.736677816988353 96.21742952713473 0 0 0
17249 2000 1 0.5564 13.662274238573199 11.445146403403404 97.10327525701273 0 0 0
16992 1914 1 0.5564 13.511997472275974 10.72291673004311 95.13853461168837 0 0 0
16990 1914 2 -1.1128 13.522897407994169 10.098595890677709 94.35744208665085 0 0 0
14707 1153 2 -1.1128 11.907076004517664 13.771025096826303 96.15270561879152 0 0 0
14708 1153 1 0.5564 12.222762067610248 14.28351922634185 95.35414931622662 0 0 0
14493 1081 1 0.5564 12.34607379523598 14.260239835622187 97.80510331287873 0 0 0
19514 2755 1 0.5564 13.83142716112002 10.650750166072788 99.19726496405706 0 0 0
18771 2507 1 0.5564 11.73134304102221 12.891657432620445 99.2216865178381 0 0 0
18769 2507 2 -1.1128 11.242883938355453 12.03139758864968 99.36783959579876 0 0 0
20177 2976 1 0.5564 14.54818879495184 14.049449856767128 98.88688325018128 0 0 0
14491 1081 2 -1.1128 12.725659606866342 14.22193349097824 98.72946768266056 0 0 0
20176 2976 2 -1.1128 15.404446482325232 14.551837862321403 98.76675857901189 0 0 0
19011 2587 1 0.5564 12.067635754503476 15.203888984011355 93.21041882018466 0 0 0
14492 1081 1 0.5564 12.864040247807981 15.151287734968129 99.07174172849224 0 0 0
12936 562 1 0.5564 16.443895211391453 8.022639767020376 93.06890112864721 0 0 0
14702 1151 1 0.5564 5.045997531888992 16.148189453624195 92.25504195118859 0 0 0
17253 2001 1 0.5564 5.646297417897169 16.0728624158822 95.6593478094013 0 0 0
17800 2184 2 -1.1128 1.728951180842047 15.820851981197148 96.48519191243149 0 0 0
17644 2132 2 -1.1128 8.4559557429789 16.38017373915389 96.44158218249012 0 0 0
14744 1165 1 0.5564 0.5853393309190708 17.66407784827111 93.37548173228878 0 0 0
16704 1818 1 0.5564 6.086144074014831 19.367024784909272 92.54395837518321 0 0 0
14743 1165 2 -1.1128 0.955252699659736 16.838422227706594 92.9495040250614 0 0 0
16702 1818 2 -1.1128 5.598435855245422 20.234110944531544 92.44245811712256 0 0 0
11449 67 2 -1.1128 6.693624049572256 17.73526156998229 92.9444806387388 0 0 0
11451 67 1 0.5564 6.4818034800022595 17.47567377109642 93.88668349875482 0 0 0
19337 2696 1 0.5564 2.5715975706361043 18.723021958873787 95.95471423461152 0 0 0
17645 2132 1 0.5564 8.281366908645762 15.879020900983246 97.28914607639142 0 0 0
14745 1165 1 0.5564 1.9190867477202145 16.982288409026314 92.72516829320176 0 0 0
11450 67 1 0.5564 7.6766797375294225 17.642741175523934 92.78623554531237 0 0 0
17646 2132 1 0.5564 7.63779295549558 16.894057325503862 96.18364162786466 0 0 0
19336 2696 2 -1.1128 3.099926283020558 17.953092218538163 95.5968358255127 0 0 0
19338 2696 1 0.5564 2.621180708353888 17.098381528581683 95.79751546993552 0 0 0
17252 2001 1 0.5564 5.169296899906251 17.61537968207944 95.90376261793847 0 0 0
14273 1008 1 0.5564 3.5723670662829408 17.783553302076946 93.7028895404659 0 0 0
17251 2001 2 -1.1128 5.908484917880997 17.033260131248284 95.56503212258247 0 0 0
14272 1008 2 -1.1128 3.461101218957277 17.425264723703012 92.77593189890655 0 0 0
13127 626 1 0.5564 0.42645216909176537 17.029048681351533 96.77260310340178 0 0 0
17780 2177 1 0.5564 13.485789742979167 19.366294036023163 95.62314049164007 0 0 0
19252 2668 2 -1.1128 11.282415165874363 23.020982879623407 92.23062146453182 0 0 0
11629 127 2 -1.1128 16.924541546729383 19.568874163789435 93.9070421724391 0 0 0
17779 2177 2 -1.1128 12.588186889959168 19.453454840746872 95.1910385204842 0 0 0
20163 2971 1 0.5564 16.83153963026008 15.960841220868119 96.15786692652419 0 0 0
18849 2533 1 0.5564 15.809309148829843 19.037084080249553 95.31051572906519 0 0 0
18848 2533 1 0.5564 15.209065474961692 19.87065340888204 96.57996293815319 0 0 0
11631 127 1 0.5564 16.446527815600056 20.4099295167471 93.65380555182583 0 0 0
16809 1853 1 0.5564 14.842412505065724 20.529160652760584 92.27532592084897 0 0 0
18847 2533 2 -1.1128 15.124223169329953 19.033915996817203 96.03897104423497 0 0 0
19661 2804 1 0.5564 11.425073960434858 22.457699788742104 95.64187164436616 0 0 0
18244 2332 2 -1.1128 9.426333093663775 17.4440568400914 92.91736497395803 0 0 0
18246 2332 1 0.5564 10.012210424990645 17.467912488719705 93.72741357393353 0 0 0
19254 2668 1 0.5564 11.594504335696298 22.78623362398797 93.15121537415784 0 0 0
19660 2804 2 -1.1128 12.038501327014067 22.143789412499267 94.91718742946907 0 0 0
16151 1634 1 0.5564 11.356331630874346 16.504000699885403 94.72940936385604 0 0 0
16150 1634 2 -1.1128 10.78089428361509 17.23081137099994 95.10440023370117 0 0 0
18245 2332 1 0.5564 9.24132458870937 16.493564403725983 92.66769315256832 0 0 0
19662 2804 1 0.5564 12.159764446096831 21.15375087100885 94.98874498136702 0 0 0
20017 2923 2 -1.1128 13.656369968605311 19.20351244325705 92.75001748866448 0 0 0
20162 2971 1 0.5564 15.861040007683506 17.218242685049535 96.53694285530291 0 0 0
20161 2971 2 -1.1128 15.882118010117674 16.256749238846563 96.26292448707113 0 0 0
13683 811 1 0.5564 15.10853119684883 15.7763132076446 93.20664381513257 0 0 0
16152 1634 1 0.5564 10.076717451924146 16.829638399171653 95.69022888959856 0 0 0
20019 2923 1 0.5564 13.31697848263392 19.209989918382632 93.69064042741317 0 0 0
16807 1853 2 -1.1128 15.627930249906894 21.14778595304116 92.25902954027467 0 0 0
13361 704 1 0.5564 14.439704028259266 17.636743983706328 92.41240319751424 0 0 0
17781 2177 1 0.5564 12.091761898030596 18.58960539683887 95.27663274626649 0 0 0
15815 1522 1 0.5564 7.180094903195001 2.2897335627104773 105.7371266439353 0 0 0
15814 1522 2 -1.1128 7.800321095087364 2.7930995265964125 105.13550955292624 0 0 0
15816 1522 1 0.5564 7.9584156629436285 2.264021808322496 104.3017928042195 0 0 0
19099 2617 2 -1.1128 4.497400384136699 2.4760400198711463 104.12099561497924 0 0 0
15131 1294 1 0.5564 5.348683603964827 1.4015205269144997 105.34549007058975 0 0 0
15070 1274 2 -1.1128 4.767777897127789 5.301204959169057 104.57689389388597 0 0 0
15071 1274 1 0.5564 4.357947259070946 5.993944468506554 105.17031714000137 0 0 0
19100 2617 1 0.5564 3.574559553290099 2.230423461861528 104.41770643319977 0 0 0
19101 2617 1 0.5564 4.710528398039929 3.4034920755484377 104.42825633420846 0 0 0
15072 1274 1 0.5564 5.763713534357657 5.339369108470547 104.6584783747666 0 0 0
19508 2753 1 0.5564 6.654631807682352 6.304627385733709 102.57096311564315 0 0 0
19507 2753 2 -1.1128 6.820679035757174 7.054563556375307 103.21129556828105 0 0 0
17025 1925 1 0.5564 4.519027086457596 2.905505648571289 102.71515098896042 0 0 0
13133 628 1 0.5564 2.3712061671395968 0.605394206882148 104.34986505434098 0 0 0
17709 2153 1 0.5564 3.7426297022171537 6.286693919869476 103.64536957029341 0 0 0
17707 2153 2 -1.1128 2.963645713758856 6.88856700104311 103.46949256332314 0 0 0
13132 628 2 -1.1128 1.873006906212381 1.438765618882915 104.58921945452903 0 0 0
19470 2740 1 0.5564 1.8639623725143228 2.272731441066377 103.13080518154354 0 0 0
15837 1529 1 0.5564 7.2299036822002 4.675888656242092 101.03057865810166 0 0 0
17708 2153 1 0.5564 3.200801086752003 7.5382424681955005 102.7472189649241 0 0 0
15835 1529 2 -1.1128 6.3492550930153095 4.987474724949369 101.38747241685648 0 0 0
12352 368 2 -1.1128 5.959226774441518 0.7632292243738386 101.62758047977228 0 0 0
12353 368 1 0.5564 6.9350523058175355 0.8472372717080733 101.82934078745298 0 0 0
19468 2740 2 -1.1128 1.7387896336111703 2.6384229794604694 102.20852457799393 0 0 0
17023 1925 2 -1.1128 4.506749439757271 3.1527132446431945 101.74626608439065 0 0 0
17024 1925 1 0.5564 3.5643291360442486 3.1439314920002257 101.41195052364307 0 0 0
12354 368 1 0.5564 5.523040014807831 1.6590998735665967 101.71217890643173 0 0 0
16665 1805 1 0.5564 1.8215062363757277 5.954815030344191 102.31617868680577 0 0 0
15836 1529 1 0.5564 5.692433262390747 4.233984116481343 101.35850516431927 0 0 0
19469 2740 1 0.5564 1.633911798779141 3.631810129204761 102.25524341172829 0 0 0
13134 628 1 0.5564 1.0883011739661665 1.2047570080892935 105.163221162099 0 0 0
16663 1805 2 -1.1128 1.1939386341093081 5.256240941058937 101.9724445733943 0 0 0
14944 1232 2 -1.1128 8.407470697147108 1.0426744572655482 102.77298027181136 0 0 0
14622 1124 1 0.5564 1.2542024469923803 7.399723211812788 103.94849061483652 0 0 0
16983 1911 1 0.5564 8.408767114351917 7.80738965240957 103.46386746870391 0 0 0
15130 1294 2 -1.1128 5.858055596773331 1.0478072635396745 106.12998253922963 0 0 0
15132 1294 1 0.5564 6.464588519222587 0.3118379243587113 105.82920303292701 0 0 0
14620 1124 2 -1.1128 0.37025009936444714 7.811709031403605 104.16961632958761 0 0 0
19509 2753 1 0.5564 6.325358742417512 7.868320162451489 102.907225862615 0 0 0
16664 1805 1 0.5564 0.7757627645519541 5.573578160830117 101.12131234488797 0 0 0
16389 1713 1 0.5564 4.84731654953023 0.07214848390347224 107.14454090931014 0 0 0
14195 982 1 0.5564 0.22251285756388617 2.407792263151655 101.7960137258334 0 0 0
18039 2263 1 0.5564 2.792354290581939 0.6226338645531767 100.66235279942399 0 0 0
14945 1232 1 0.5564 9.0806292739279 1.4349126967242307 102.14607777474579 0 0 0
14946 1232 1 0.5564 8.867218579243465 0.4274710346870059 103.41341499105454 0 0 0
12088 280 2 -1.1128 9.040131937928955 4.391575386325903 101.27919527657406 0 0 0
19764 2838 1 0.5564 9.071170267502048 3.892080313689029 105.49708962898433 0 0 0
12090 280 1 0.5564 9.579928801046716 4.8553892769579114 101.98168804938518 0 0 0
14007 919 1 0.5564 10.771679858329472 0.19041087707595827 104.89477869196497 0 0 0
19762 2838 2 -1.1128 9.961708132667816 4.343399737140972 105.44005362852151 0 0 0
19763 2838 1 0.5564 10.038053271039564 4.8206519024616465 104.56460984982783 0 0 0
15716 1489 1 0.5564 11.07439653707953 5.247668913013166 106.32122461282725 0 0 0
16213 1655 2 -1.1128 10.396222020017207 5.661598052120388 103.10400690860722 0 0 0
17900 2217 1 0.5564 11.850030477993224 2.1144194764552884 104.47177276295668 0 0 0
17901 2217 1 0.5564 11.4710053284794 2.31378504668442 106.0475963971417 0 0 0
11466 72 1 0.5564 13.559965410313765 3.128739602059572 105.78051305748258 0 0 0
17899 2217 2 -1.1128 11.85549070926223 1.6827770187747315 105.373801254339 0 0 0
19174 2642 2 -1.1128 12.696819370615543 5.657252601595471 101.98012542165567 0 0 0
19176 2642 1 0.5564 13.404462250327564 5.985615094061026 102.60576083241169 0 0 0
11464 72 2 -1.1128 13.884285541682985 4.074178023843852 105.81154344514347 0 0 0
11971 241 2 -1.1128 12.401773032256704 1.5955416291188507 102.50043779552895 0 0 0
11972 241 1 0.5564 13.0311683450329 2.3297965058909056 102.24601433660335 0 0 0
11465 72 1 0.5564 13.23671711869022 4.631821877065513 106.33085989491994 0 0 0
16214 1655 1 0.5564 11.355418638830596 5.675544478148334 102.82161107549543 0 0 0
12410 387 1 0.5564 16.04204528187912 3.6330514892179258 105.76291844428711 0 0 0
12696 482 1 0.5564 14.399404242845858 5.473067613213246 104.61175832532695 0 0 0
11973 241 1 0.5564 12.763492524620903 0.7202824618082392 102.17937642047161 0 0 0
16215 1655 1 0.5564 10.084257853109795 6.596923438790422 103.27087456398996 0 0 0
12694 482 2 -1.1128 14.776732099475193 5.917444636114109 103.79926004011273 0 0 0
15715 1489 2 -1.1128 11.817519032641659 5.780086993511262 106.72656397333405 0 0 0
15717 1489 1 0.5564 11.683465521611467 5.840170614820429 107.71571491215651 0 0 0
12695 482 1 0.5564 15.76538723619134 5.770560459165006 103.76782785983382 0 0 0
13446 732 1 0.5564 13.615367619070192 4.250149580765316 101.41602351467158 0 0 0
19175 2642 1 0.5564 12.805139691898491 6.102370052833965 101.09122880576085 0 0 0
13445 732 1 0.5564 14.969785093603623 3.3434836785138744 101.51670514212735 0 0 0
14960 1237 1 0.5564 11.032938179678508 1.7646117340641556 101.56381934590316 0 0 0
13444 732 2 -1.1128 13.987307553362955 3.325779503602568 101.33116678940635 0 0 0
18926 2559 1 0.5564 14.333707029158901 7.6569072391431705 104.00829535481213 0 0 0
18866 2539 1 0.5564 11.673874107915832 7.5591821842556755 105.93856929578737 0 0 0
14959 1237 2 -1.1128 10.186038326229225 1.9311079621782847 101.05880478421032 0 0 0
12895 549 2 -1.1128 16.651894259083253 3.273046469505902 101.3300743111281 0 0 0
12089 280 1 0.5564 9.419884191086835 3.481380253815646 101.11386809904235 0 0 0
12409 387 2 -1.1128 16.932924139541395 3.9047105105622184 105.39886267501089 0 0 0
18842 2531 1 0.5564 2.7288270179378897 11.694181263343921 101.6056580672499 0 0 0
18843 2531 1 0.5564 2.5904756200155745 10.070464632098606 101.50063599621066 0 0 0
15654 1468 1 0.5564 6.334389367738302 9.48919983519806 101.18853281993616 0 0 0
11518 90 2 -1.1128 3.4193428727559536 8.716617152716994 101.52377440665687 0 0 0
18841 2531 2 -1.1128 2.122005678440111 10.941200903792687 101.35112240137705 0 0 0
15652 1468 2 -1.1128 5.805009156648006 9.693565890862642 102.0119349852256 0 0 0
12148 300 2 -1.1128 4.8311338684178065 12.206024338754862 101.62591779471292 0 0 0
15653 1468 1 0.5564 5.568664576852269 10.665164742876682 102.02363676915118 0 0 0
12150 300 1 0.5564 5.353963749468359 12.78591094741736 102.25072212172081 0 0 0
17550 2100 1 0.5564 0.83762904930365 10.284160196874023 102.15549108567042 0 0 0
11520 90 1 0.5564 4.224774057841856 9.252388199751197 101.77721089259035 0 0 0
17549 2100 1 0.5564 0.12237295311764898 9.398929637664354 103.32656274286023 0 0 0
12149 300 1 0.5564 4.969205779179447 12.51915110379461 100.68629666855838 0 0 0
18927 2559 1 0.5564 14.282698147861367 9.280728685400236 104.17331494535061 0 0 0
14505 1085 1 0.5564 12.0776193353342 8.222123694016414 101.16507464089521 0 0 0
19003 2585 2 -1.1128 12.706106629363164 10.384290294815436 106.86701429125829 0 0 0
14089 947 2 -1.1128 14.582829103355776 11.397527294110427 102.22905817426849 0 0 0
14090 947 1 0.5564 14.78305830889104 11.177792555255245 103.18384866512568 0 0 0
15271 1341 2 -1.1128 11.86166347567431 11.310164600245296 101.98288406533705 0 0 0
19759 2837 2 -1.1128 14.661020821261713 10.699886054529424 105.08199057330462 0 0 0
19004 2585 1 0.5564 12.138291997392475 11.02876852868846 107.37910248655683 0 0 0
18865 2539 2 -1.1128 11.480325885719878 8.434445849791247 105.49533958138014 0 0 0
19005 2585 1 0.5564 12.164663735962476 9.57721649472179 106.6314869259401 0 0 0
19761 2837 1 0.5564 13.886185680548385 10.63924235401094 105.71123845788911 0 0 0
14504 1085 1 0.5564 10.668764208285882 8.192439800468343 101.99022622491286 0 0 0
19760 2837 1 0.5564 15.513646170461582 10.720023260886345 105.60412511948353 0 0 0
14503 1085 2 -1.1128 11.266993275533453 8.751249962459365 101.41589743983737 0 0 0
16982 1911 1 0.5564 9.57584115734518 8.210472487981196 104.53255460901634 0 0 0
18867 2539 1 0.5564 12.151483068269014 8.597464967984935 104.77217098349414 0 0 0
16981 1911 2 -1.1128 9.359155311713435 8.102473610248513 103.56230528058408 0 0 0
14091 947 1 0.5564 13.592587521280468 11.448523740873036 102.09936241981741 0 0 0
15273 1341 1 0.5564 11.207924324592158 11.748010674892896 102.60006794052633 0 0 0
18925 2559 2 -1.1128 13.754411856912858 8.46801434942098 103.92752935529154 0 0 0
13656 802 1 0.5564 14.957469754469766 10.501982715826584 100.99679449384087 0 0 0
15272 1341 1 0.5564 11.644477174230165 10.33731319091622 101.90294477923416 0 0 0
362 0 3 0.0 1.7 32.3 37.4 0 0 0
364 0 3 0.0 0.0 32.3 39.1 0 0 0
366 0 3 0.0 5.1 32.3 37.4 0 0 0
368 0 3 0.0 3.4 32.3 39.1 0 0 0
401 0 3 0.0 0.0 34.0 37.4 0 0 0
402 0 3 0.0 1.7 35.699999999999996 37.4 0 0 0
403 0 3 0.0 1.7 34.0 39.1 0 0 0
404 0 3 0.0 0.0 35.699999999999996 39.1 0 0 0
405 0 3 0.0 3.4 34.0 37.4 0 0 0
406 0 3 0.0 5.1 35.699999999999996 37.4 0 0 0
407 0 3 0.0 5.1 34.0 39.1 0 0 0
408 0 3 0.0 3.4 35.699999999999996 39.1 0 0 0
441 0 3 0.0 0.0 37.4 37.4 0 0 0
443 0 3 0.0 1.7 37.4 39.1 0 0 0
445 0 3 0.0 3.4 37.4 37.4 0 0 0
447 0 3 0.0 5.1 37.4 39.1 0 0 0
1862 0 3 0.0 1.7 32.3 40.8 0 0 0
1866 0 3 0.0 5.1 32.3 40.8 0 0 0
1901 0 3 0.0 0.0 34.0 40.8 0 0 0
1902 0 3 0.0 1.7 35.699999999999996 40.8 0 0 0
1905 0 3 0.0 3.4 34.0 40.8 0 0 0
1906 0 3 0.0 5.1 35.699999999999996 40.8 0 0 0
1941 0 3 0.0 0.0 37.4 40.8 0 0 0
1945 0 3 0.0 3.4 37.4 40.8 0 0 0
372 0 3 0.0 6.8 32.3 39.1 0 0 0
409 0 3 0.0 6.8 34.0 37.4 0 0 0
412 0 3 0.0 6.8 35.699999999999996 39.1 0 0 0
449 0 3 0.0 6.8 37.4 37.4 0 0 0
1909 0 3 0.0 6.8 34.0 40.8 0 0 0
1949 0 3 0.0 6.8 37.4 40.8 0 0 0
442 0 3 0.0 1.7 39.1 37.4 0 0 0
444 0 3 0.0 0.0 39.1 39.1 0 0 0
446 0 3 0.0 5.1 39.1 37.4 0 0 0
448 0 3 0.0 3.4 39.1 39.1 0 0 0
1942 0 3 0.0 1.7 39.1 40.8 0 0 0
1946 0 3 0.0 5.1 39.1 40.8 0 0 0
452 0 3 0.0 6.8 39.1 39.1 0 0 0
370 0 3 0.0 8.5 32.3 37.4 0 0 0
374 0 3 0.0 11.9 32.3 37.4 0 0 0
376 0 3 0.0 10.2 32.3 39.1 0 0 0
410 0 3 0.0 8.5 35.699999999999996 37.4 0 0 0
411 0 3 0.0 8.5 34.0 39.1 0 0 0
413 0 3 0.0 10.2 34.0 37.4 0 0 0
414 0 3 0.0 11.9 35.699999999999996 37.4 0 0 0
415 0 3 0.0 11.9 34.0 39.1 0 0 0
416 0 3 0.0 10.2 35.699999999999996 39.1 0 0 0
451 0 3 0.0 8.5 37.4 39.1 0 0 0
453 0 3 0.0 10.2 37.4 37.4 0 0 0
455 0 3 0.0 11.9 37.4 39.1 0 0 0
1870 0 3 0.0 8.5 32.3 40.8 0 0 0
1874 0 3 0.0 11.9 32.3 40.8 0 0 0
1910 0 3 0.0 8.5 35.699999999999996 40.8 0 0 0
1913 0 3 0.0 10.2 34.0 40.8 0 0 0
1914 0 3 0.0 11.9 35.699999999999996 40.8 0 0 0
1953 0 3 0.0 10.2 37.4 40.8 0 0 0
378 0 3 0.0 15.299999999999999 32.3 37.4 0 0 0
380 0 3 0.0 13.6 32.3 39.1 0 0 0
417 0 3 0.0 13.6 34.0 37.4 0 0 0
418 0 3 0.0 15.299999999999999 35.699999999999996 37.4 0 0 0
419 0 3 0.0 15.299999999999999 34.0 39.1 0 0 0
420 0 3 0.0 13.6 35.699999999999996 39.1 0 0 0
457 0 3 0.0 13.6 37.4 37.4 0 0 0
459 0 3 0.0 15.299999999999999 37.4 39.1 0 0 0
1878 0 3 0.0 15.299999999999999 32.3 40.8 0 0 0
1917 0 3 0.0 13.6 34.0 40.8 0 0 0
1918 0 3 0.0 15.299999999999999 35.699999999999996 40.8 0 0 0
1957 0 3 0.0 13.6 37.4 40.8 0 0 0
450 0 3 0.0 8.5 39.1 37.4 0 0 0
454 0 3 0.0 11.9 39.1 37.4 0 0 0
456 0 3 0.0 10.2 39.1 39.1 0 0 0
1950 0 3 0.0 8.5 39.1 40.8 0 0 0
1954 0 3 0.0 11.9 39.1 40.8 0 0 0
458 0 3 0.0 15.299999999999999 39.1 37.4 0 0 0
460 0 3 0.0 13.6 39.1 39.1 0 0 0
1958 0 3 0.0 15.299999999999999 39.1 40.8 0 0 0
481 0 3 0.0 0.0 40.8 37.4 0 0 0
482 0 3 0.0 1.7 42.5 37.4 0 0 0
483 0 3 0.0 1.7 40.8 39.1 0 0 0
484 0 3 0.0 0.0 42.5 39.1 0 0 0
485 0 3 0.0 3.4 40.8 37.4 0 0 0
486 0 3 0.0 5.1 42.5 37.4 0 0 0
487 0 3 0.0 5.1 40.8 39.1 0 0 0
488 0 3 0.0 3.4 42.5 39.1 0 0 0
1981 0 3 0.0 0.0 40.8 40.8 0 0 0
1982 0 3 0.0 1.7 42.5 40.8 0 0 0
1985 0 3 0.0 3.4 40.8 40.8 0 0 0
1986 0 3 0.0 5.1 42.5 40.8 0 0 0
489 0 3 0.0 6.8 40.8 37.4 0 0 0
492 0 3 0.0 6.8 42.5 39.1 0 0 0
1989 0 3 0.0 6.8 40.8 40.8 0 0 0
521 0 3 0.0 0.0 44.199999999999996 37.4 0 0 0
522 0 3 0.0 1.7 45.9 37.4 0 0 0
523 0 3 0.0 1.7 44.199999999999996 39.1 0 0 0
524 0 3 0.0 0.0 45.9 39.1 0 0 0
525 0 3 0.0 3.4 44.199999999999996 37.4 0 0 0
526 0 3 0.0 5.1 45.9 37.4 0 0 0
527 0 3 0.0 5.1 44.199999999999996 39.1 0 0 0
528 0 3 0.0 3.4 45.9 39.1 0 0 0
2021 0 3 0.0 0.0 44.199999999999996 40.8 0 0 0
2022 0 3 0.0 1.7 45.9 40.8 0 0 0
2025 0 3 0.0 3.4 44.199999999999996 40.8 0 0 0
2026 0 3 0.0 5.1 45.9 40.8 0 0 0
529 0 3 0.0 6.8 44.199999999999996 37.4 0 0 0
532 0 3 0.0 6.8 45.9 39.1 0 0 0
2029 0 3 0.0 6.8 44.199999999999996 40.8 0 0 0
490 0 3 0.0 8.5 42.5 37.4 0 0 0
491 0 3 0.0 8.5 40.8 39.1 0 0 0
493 0 3 0.0 10.2 40.8 37.4 0 0 0
494 0 3 0.0 11.9 42.5 37.4 0 0 0
495 0 3 0.0 11.9 40.8 39.1 0 0 0
496 0 3 0.0 10.2 42.5 39.1 0 0 0
1990 0 3 0.0 8.5 42.5 40.8 0 0 0
1993 0 3 0.0 10.2 40.8 40.8 0 0 0
1994 0 3 0.0 11.9 42.5 40.8 0 0 0
497 0 3 0.0 13.6 40.8 37.4 0 0 0
498 0 3 0.0 15.299999999999999 42.5 37.4 0 0 0
499 0 3 0.0 15.299999999999999 40.8 39.1 0 0 0
500 0 3 0.0 13.6 42.5 39.1 0 0 0
1997 0 3 0.0 13.6 40.8 40.8 0 0 0
1998 0 3 0.0 15.299999999999999 42.5 40.8 0 0 0
530 0 3 0.0 8.5 45.9 37.4 0 0 0
531 0 3 0.0 8.5 44.199999999999996 39.1 0 0 0
533 0 3 0.0 10.2 44.199999999999996 37.4 0 0 0
534 0 3 0.0 11.9 45.9 37.4 0 0 0
535 0 3 0.0 11.9 44.199999999999996 39.1 0 0 0
536 0 3 0.0 10.2 45.9 39.1 0 0 0
2030 0 3 0.0 8.5 45.9 40.8 0 0 0
2033 0 3 0.0 10.2 44.199999999999996 40.8 0 0 0
2034 0 3 0.0 11.9 45.9 40.8 0 0 0
537 0 3 0.0 13.6 44.199999999999996 37.4 0 0 0
538 0 3 0.0 15.299999999999999 45.9 37.4 0 0 0
539 0 3 0.0 15.299999999999999 44.199999999999996 39.1 0 0 0
540 0 3 0.0 13.6 45.9 39.1 0 0 0
2037 0 3 0.0 13.6 44.199999999999996 40.8 0 0 0
2038 0 3 0.0 15.299999999999999 45.9 40.8 0 0 0
561 0 3 0.0 0.0 47.6 37.4 0 0 0
562 0 3 0.0 1.7 49.3 37.4 0 0 0
563 0 3 0.0 1.7 47.6 39.1 0 0 0
564 0 3 0.0 0.0 49.3 39.1 0 0 0
565 0 3 0.0 3.4 47.6 37.4 0 0 0
566 0 3 0.0 5.1 49.3 37.4 0 0 0
567 0 3 0.0 5.1 47.6 39.1 0 0 0
568 0 3 0.0 3.4 49.3 39.1 0 0 0
2061 0 3 0.0 0.0 47.6 40.8 0 0 0
2062 0 3 0.0 1.7 49.3 40.8 0 0 0
2065 0 3 0.0 3.4 47.6 40.8 0 0 0
2066 0 3 0.0 5.1 49.3 40.8 0 0 0
569 0 3 0.0 6.8 47.6 37.4 0 0 0
572 0 3 0.0 6.8 49.3 39.1 0 0 0
2069 0 3 0.0 6.8 47.6 40.8 0 0 0
601 0 3 0.0 0.0 51.0 37.4 0 0 0
602 0 3 0.0 1.7 52.699999999999996 37.4 0 0 0
603 0 3 0.0 1.7 51.0 39.1 0 0 0
604 0 3 0.0 0.0 52.699999999999996 39.1 0 0 0
605 0 3 0.0 3.4 51.0 37.4 0 0 0
606 0 3 0.0 5.1 52.699999999999996 37.4 0 0 0
607 0 3 0.0 5.1 51.0 39.1 0 0 0
608 0 3 0.0 3.4 52.699999999999996 39.1 0 0 0
641 0 3 0.0 0.0 54.4 37.4 0 0 0
643 0 3 0.0 1.7 54.4 39.1 0 0 0
645 0 3 0.0 3.4 54.4 37.4 0 0 0
647 0 3 0.0 5.1 54.4 39.1 0 0 0
2101 0 3 0.0 0.0 51.0 40.8 0 0 0
2102 0 3 0.0 1.7 52.699999999999996 40.8 0 0 0
2105 0 3 0.0 3.4 51.0 40.8 0 0 0
2106 0 3 0.0 5.1 52.699999999999996 40.8 0 0 0
2141 0 3 0.0 0.0 54.4 40.8 0 0 0
2145 0 3 0.0 3.4 54.4 40.8 0 0 0
609 0 3 0.0 6.8 51.0 37.4 0 0 0
612 0 3 0.0 6.8 52.699999999999996 39.1 0 0 0
649 0 3 0.0 6.8 54.4 37.4 0 0 0
2109 0 3 0.0 6.8 51.0 40.8 0 0 0
2149 0 3 0.0 6.8 54.4 40.8 0 0 0
570 0 3 0.0 8.5 49.3 37.4 0 0 0
571 0 3 0.0 8.5 47.6 39.1 0 0 0
573 0 3 0.0 10.2 47.6 37.4 0 0 0
574 0 3 0.0 11.9 49.3 37.4 0 0 0
575 0 3 0.0 11.9 47.6 39.1 0 0 0
576 0 3 0.0 10.2 49.3 39.1 0 0 0
2070 0 3 0.0 8.5 49.3 40.8 0 0 0
2073 0 3 0.0 10.2 47.6 40.8 0 0 0
2074 0 3 0.0 11.9 49.3 40.8 0 0 0
577 0 3 0.0 13.6 47.6 37.4 0 0 0
578 0 3 0.0 15.299999999999999 49.3 37.4 0 0 0
579 0 3 0.0 15.299999999999999 47.6 39.1 0 0 0
580 0 3 0.0 13.6 49.3 39.1 0 0 0
2077 0 3 0.0 13.6 47.6 40.8 0 0 0
2078 0 3 0.0 15.299999999999999 49.3 40.8 0 0 0
610 0 3 0.0 8.5 52.699999999999996 37.4 0 0 0
611 0 3 0.0 8.5 51.0 39.1 0 0 0
613 0 3 0.0 10.2 51.0 37.4 0 0 0
614 0 3 0.0 11.9 52.699999999999996 37.4 0 0 0
615 0 3 0.0 11.9 51.0 39.1 0 0 0
616 0 3 0.0 10.2 52.699999999999996 39.1 0 0 0
651 0 3 0.0 8.5 54.4 39.1 0 0 0
653 0 3 0.0 10.2 54.4 37.4 0 0 0
655 0 3 0.0 11.9 54.4 39.1 0 0 0
2110 0 3 0.0 8.5 52.699999999999996 40.8 0 0 0
2113 0 3 0.0 10.2 51.0 40.8 0 0 0
2114 0 3 0.0 11.9 52.699999999999996 40.8 0 0 0
2153 0 3 0.0 10.2 54.4 40.8 0 0 0
617 0 3 0.0 13.6 51.0 37.4 0 0 0
618 0 3 0.0 15.299999999999999 52.699999999999996 37.4 0 0 0
619 0 3 0.0 15.299999999999999 51.0 39.1 0 0 0
620 0 3 0.0 13.6 52.699999999999996 39.1 0 0 0
657 0 3 0.0 13.6 54.4 37.4 0 0 0
659 0 3 0.0 15.299999999999999 54.4 39.1 0 0 0
2117 0 3 0.0 13.6 51.0 40.8 0 0 0
2118 0 3 0.0 15.299999999999999 52.699999999999996 40.8 0 0 0
2157 0 3 0.0 13.6 54.4 40.8 0 0 0
642 0 3 0.0 1.7 56.1 37.4 0 0 0
644 0 3 0.0 0.0 56.1 39.1 0 0 0
646 0 3 0.0 5.1 56.1 37.4 0 0 0
648 0 3 0.0 3.4 56.1 39.1 0 0 0
2142 0 3 0.0 1.7 56.1 40.8 0 0 0
2146 0 3 0.0 5.1 56.1 40.8 0 0 0
652 0 3 0.0 6.8 56.1 39.1 0 0 0
681 0 3 0.0 0.0 57.8 37.4 0 0 0
682 0 3 0.0 1.7 59.5 37.4 0 0 0
683 0 3 0.0 1.7 57.8 39.1 0 0 0
684 0 3 0.0 0.0 59.5 39.1 0 0 0
685 0 3 0.0 3.4 57.8 37.4 0 0 0
686 0 3 0.0 5.1 59.5 37.4 0 0 0
687 0 3 0.0 5.1 57.8 39.1 0 0 0
688 0 3 0.0 3.4 59.5 39.1 0 0 0
721 0 3 0.0 0.0 61.199999999999996 37.4 0 0 0
722 0 3 0.0 1.7 62.9 37.4 0 0 0
723 0 3 0.0 1.7 61.199999999999996 39.1 0 0 0
724 0 3 0.0 0.0 62.9 39.1 0 0 0
725 0 3 0.0 3.4 61.199999999999996 37.4 0 0 0
726 0 3 0.0 5.1 62.9 37.4 0 0 0
727 0 3 0.0 5.1 61.199999999999996 39.1 0 0 0
728 0 3 0.0 3.4 62.9 39.1 0 0 0
2181 0 3 0.0 0.0 57.8 40.8 0 0 0
2182 0 3 0.0 1.7 59.5 40.8 0 0 0
2185 0 3 0.0 3.4 57.8 40.8 0 0 0
2186 0 3 0.0 5.1 59.5 40.8 0 0 0
2221 0 3 0.0 0.0 61.199999999999996 40.8 0 0 0
2222 0 3 0.0 1.7 62.9 40.8 0 0 0
2225 0 3 0.0 3.4 61.199999999999996 40.8 0 0 0
2226 0 3 0.0 5.1 62.9 40.8 0 0 0
689 0 3 0.0 6.8 57.8 37.4 0 0 0
692 0 3 0.0 6.8 59.5 39.1 0 0 0
729 0 3 0.0 6.8 61.199999999999996 37.4 0 0 0
732 0 3 0.0 6.8 62.9 39.1 0 0 0
2189 0 3 0.0 6.8 57.8 40.8 0 0 0
2229 0 3 0.0 6.8 61.199999999999996 40.8 0 0 0
650 0 3 0.0 8.5 56.1 37.4 0 0 0
654 0 3 0.0 11.9 56.1 37.4 0 0 0
656 0 3 0.0 10.2 56.1 39.1 0 0 0
2150 0 3 0.0 8.5 56.1 40.8 0 0 0
2154 0 3 0.0 11.9 56.1 40.8 0 0 0
658 0 3 0.0 15.299999999999999 56.1 37.4 0 0 0
660 0 3 0.0 13.6 56.1 39.1 0 0 0
2158 0 3 0.0 15.299999999999999 56.1 40.8 0 0 0
690 0 3 0.0 8.5 59.5 37.4 0 0 0
691 0 3 0.0 8.5 57.8 39.1 0 0 0
693 0 3 0.0 10.2 57.8 37.4 0 0 0
694 0 3 0.0 11.9 59.5 37.4 0 0 0
695 0 3 0.0 11.9 57.8 39.1 0 0 0
696 0 3 0.0 10.2 59.5 39.1 0 0 0
730 0 3 0.0 8.5 62.9 37.4 0 0 0
731 0 3 0.0 8.5 61.199999999999996 39.1 0 0 0
733 0 3 0.0 10.2 61.199999999999996 37.4 0 0 0
734 0 3 0.0 11.9 62.9 37.4 0 0 0
735 0 3 0.0 11.9 61.199999999999996 39.1 0 0 0
736 0 3 0.0 10.2 62.9 39.1 0 0 0
2190 0 3 0.0 8.5 59.5 40.8 0 0 0
2193 0 3 0.0 10.2 57.8 40.8 0 0 0
2194 0 3 0.0 11.9 59.5 40.8 0 0 0
2230 0 3 0.0 8.5 62.9 40.8 0 0 0
2233 0 3 0.0 10.2 61.199999999999996 40.8 0 0 0
2234 0 3 0.0 11.9 62.9 40.8 0 0 0
697 0 3 0.0 13.6 57.8 37.4 0 0 0
698 0 3 0.0 15.299999999999999 59.5 37.4 0 0 0
699 0 3 0.0 15.299999999999999 57.8 39.1 0 0 0
700 0 3 0.0 13.6 59.5 39.1 0 0 0
737 0 3 0.0 13.6 61.199999999999996 37.4 0 0 0
738 0 3 0.0 15.299999999999999 62.9 37.4 0 0 0
739 0 3 0.0 15.299999999999999 61.199999999999996 39.1 0 0 0
740 0 3 0.0 13.6 62.9 39.1 0 0 0
2197 0 3 0.0 13.6 57.8 40.8 0 0 0
2198 0 3 0.0 15.299999999999999 59.5 40.8 0 0 0
2237 0 3 0.0 13.6 61.199999999999996 40.8 0 0 0
2238 0 3 0.0 15.299999999999999 62.9 40.8 0 0 0
1864 0 3 0.0 0.0 32.3 42.5 0 0 0
1868 0 3 0.0 3.4 32.3 42.5 0 0 0
1903 0 3 0.0 1.7 34.0 42.5 0 0 0
1904 0 3 0.0 0.0 35.699999999999996 42.5 0 0 0
1907 0 3 0.0 5.1 34.0 42.5 0 0 0
1908 0 3 0.0 3.4 35.699999999999996 42.5 0 0 0
1943 0 3 0.0 1.7 37.4 42.5 0 0 0
1947 0 3 0.0 5.1 37.4 42.5 0 0 0
1872 0 3 0.0 6.8 32.3 42.5 0 0 0
1912 0 3 0.0 6.8 35.699999999999996 42.5 0 0 0
3362 0 3 0.0 1.7 32.3 44.199999999999996 0 0 0
3364 0 3 0.0 0.0 32.3 45.9 0 0 0
3366 0 3 0.0 5.1 32.3 44.199999999999996 0 0 0
3368 0 3 0.0 3.4 32.3 45.9 0 0 0
3401 0 3 0.0 0.0 34.0 44.199999999999996 0 0 0
3402 0 3 0.0 1.7 35.699999999999996 44.199999999999996 0 0 0
3403 0 3 0.0 1.7 34.0 45.9 0 0 0
3404 0 3 0.0 0.0 35.699999999999996 45.9 0 0 0
3405 0 3 0.0 3.4 34.0 44.199999999999996 0 0 0
3406 0 3 0.0 5.1 35.699999999999996 44.199999999999996 0 0 0
3407 0 3 0.0 5.1 34.0 45.9 0 0 0
3408 0 3 0.0 3.4 35.699999999999996 45.9 0 0 0
3441 0 3 0.0 0.0 37.4 44.199999999999996 0 0 0
3443 0 3 0.0 1.7 37.4 45.9 0 0 0
3445 0 3 0.0 3.4 37.4 44.199999999999996 0 0 0
3447 0 3 0.0 5.1 37.4 45.9 0 0 0
4862 0 3 0.0 1.7 32.3 47.6 0 0 0
4864 0 3 0.0 0.0 32.3 49.3 0 0 0
4866 0 3 0.0 5.1 32.3 47.6 0 0 0
4868 0 3 0.0 3.4 32.3 49.3 0 0 0
4901 0 3 0.0 0.0 34.0 47.6 0 0 0
4902 0 3 0.0 1.7 35.699999999999996 47.6 0 0 0
4903 0 3 0.0 1.7 34.0 49.3 0 0 0
4904 0 3 0.0 0.0 35.699999999999996 49.3 0 0 0
4905 0 3 0.0 3.4 34.0 47.6 0 0 0
4906 0 3 0.0 5.1 35.699999999999996 47.6 0 0 0
4907 0 3 0.0 5.1 34.0 49.3 0 0 0
4908 0 3 0.0 3.4 35.699999999999996 49.3 0 0 0
4941 0 3 0.0 0.0 37.4 47.6 0 0 0
4943 0 3 0.0 1.7 37.4 49.3 0 0 0
4945 0 3 0.0 3.4 37.4 47.6 0 0 0
4947 0 3 0.0 5.1 37.4 49.3 0 0 0
3372 0 3 0.0 6.8 32.3 45.9 0 0 0
3409 0 3 0.0 6.8 34.0 44.199999999999996 0 0 0
3412 0 3 0.0 6.8 35.699999999999996 45.9 0 0 0
3449 0 3 0.0 6.8 37.4 44.199999999999996 0 0 0
4872 0 3 0.0 6.8 32.3 49.3 0 0 0
4909 0 3 0.0 6.8 34.0 47.6 0 0 0
4912 0 3 0.0 6.8 35.699999999999996 49.3 0 0 0
4949 0 3 0.0 6.8 37.4 47.6 0 0 0
1944 0 3 0.0 0.0 39.1 42.5 0 0 0
1948 0 3 0.0 3.4 39.1 42.5 0 0 0
1952 0 3 0.0 6.8 39.1 42.5 0 0 0
3442 0 3 0.0 1.7 39.1 44.199999999999996 0 0 0
3444 0 3 0.0 0.0 39.1 45.9 0 0 0
3446 0 3 0.0 5.1 39.1 44.199999999999996 0 0 0
3448 0 3 0.0 3.4 39.1 45.9 0 0 0
4942 0 3 0.0 1.7 39.1 47.6 0 0 0
4944 0 3 0.0 0.0 39.1 49.3 0 0 0
4946 0 3 0.0 5.1 39.1 47.6 0 0 0
4948 0 3 0.0 3.4 39.1 49.3 0 0 0
3452 0 3 0.0 6.8 39.1 45.9 0 0 0
4952 0 3 0.0 6.8 39.1 49.3 0 0 0
1876 0 3 0.0 10.2 32.3 42.5 0 0 0
1911 0 3 0.0 8.5 34.0 42.5 0 0 0
1915 0 3 0.0 11.9 34.0 42.5 0 0 0
1916 0 3 0.0 10.2 35.699999999999996 42.5 0 0 0
1951 0 3 0.0 8.5 37.4 42.5 0 0 0
1955 0 3 0.0 11.9 37.4 42.5 0 0 0
1880 0 3 0.0 13.6 32.3 42.5 0 0 0
1919 0 3 0.0 15.299999999999999 34.0 42.5 0 0 0
1920 0 3 0.0 13.6 35.699999999999996 42.5 0 0 0
1959 0 3 0.0 15.299999999999999 37.4 42.5 0 0 0
3370 0 3 0.0 8.5 32.3 44.199999999999996 0 0 0
3374 0 3 0.0 11.9 32.3 44.199999999999996 0 0 0
3376 0 3 0.0 10.2 32.3 45.9 0 0 0
3410 0 3 0.0 8.5 35.699999999999996 44.199999999999996 0 0 0
3411 0 3 0.0 8.5 34.0 45.9 0 0 0
3413 0 3 0.0 10.2 34.0 44.199999999999996 0 0 0
3414 0 3 0.0 11.9 35.699999999999996 44.199999999999996 0 0 0
3415 0 3 0.0 11.9 34.0 45.9 0 0 0
3416 0 3 0.0 10.2 35.699999999999996 45.9 0 0 0
3451 0 3 0.0 8.5 37.4 45.9 0 0 0
3453 0 3 0.0 10.2 37.4 44.199999999999996 0 0 0
3455 0 3 0.0 11.9 37.4 45.9 0 0 0
4870 0 3 0.0 8.5 32.3 47.6 0 0 0
4874 0 3 0.0 11.9 32.3 47.6 0 0 0
4876 0 3 0.0 10.2 32.3 49.3 0 0 0
4910 0 3 0.0 8.5 35.699999999999996 47.6 0 0 0
4911 0 3 0.0 8.5 34.0 49.3 0 0 0
4913 0 3 0.0 10.2 34.0 47.6 0 0 0
4914 0 3 0.0 11.9 35.699999999999996 47.6 0 0 0
4915 0 3 0.0 11.9 34.0 49.3 0 0 0
4916 0 3 0.0 10.2 35.699999999999996 49.3 0 0 0
4951 0 3 0.0 8.5 37.4 49.3 0 0 0
4953 0 3 0.0 10.2 37.4 47.6 0 0 0
4955 0 3 0.0 11.9 37.4 49.3 0 0 0
3378 0 3 0.0 15.299999999999999 32.3 44.199999999999996 0 0 0
3380 0 3 0.0 13.6 32.3 45.9 0 0 0
3417 0 3 0.0 13.6 34.0 44.199999999999996 0 0 0
3418 0 3 0.0 15.299999999999999 35.699999999999996 44.199999999999996 0 0 0
3419 0 3 0.0 15.299999999999999 34.0 45.9 0 0 0
3420 0 3 0.0 13.6 35.699999999999996 45.9 0 0 0
3457 0 3 0.0 13.6 37.4 44.199999999999996 0 0 0
3459 0 3 0.0 15.299999999999999 37.4 45.9 0 0 0
4878 0 3 0.0 15.299999999999999 32.3 47.6 0 0 0
4880 0 3 0.0 13.6 32.3 49.3 0 0 0
4917 0 3 0.0 13.6 34.0 47.6 0 0 0
4918 0 3 0.0 15.299999999999999 35.699999999999996 47.6 0 0 0
4919 0 3 0.0 15.299999999999999 34.0 49.3 0 0 0
4920 0 3 0.0 13.6 35.699999999999996 49.3 0 0 0
4957 0 3 0.0 13.6 37.4 47.6 0 0 0
4959 0 3 0.0 15.299999999999999 37.4 49.3 0 0 0
1956 0 3 0.0 10.2 39.1 42.5 0 0 0
1960 0 3 0.0 13.6 39.1 42.5 0 0 0
3450 0 3 0.0 8.5 39.1 44.199999999999996 0 0 0
3454 0 3 0.0 11.9 39.1 44.199999999999996 0 0 0
3456 0 3 0.0 10.2 39.1 45.9 0 0 0
4950 0 3 0.0 8.5 39.1 47.6 0 0 0
4954 0 3 0.0 11.9 39.1 47.6 0 0 0
4956 0 3 0.0 10.2 39.1 49.3 0 0 0
3458 0 3 0.0 15.299999999999999 39.1 44.199999999999996 0 0 0
3460 0 3 0.0 13.6 39.1 45.9 0 0 0
4958 0 3 0.0 15.299999999999999 39.1 47.6 0 0 0
4960 0 3 0.0 13.6 39.1 49.3 0 0 0
1983 0 3 0.0 1.7 40.8 42.5 0 0 0
1984 0 3 0.0 0.0 42.5 42.5 0 0 0
1987 0 3 0.0 5.1 40.8 42.5 0 0 0
1988 0 3 0.0 3.4 42.5 42.5 0 0 0
1992 0 3 0.0 6.8 42.5 42.5 0 0 0
3481 0 3 0.0 0.0 40.8 44.199999999999996 0 0 0
3482 0 3 0.0 1.7 42.5 44.199999999999996 0 0 0
3483 0 3 0.0 1.7 40.8 45.9 0 0 0
3484 0 3 0.0 0.0 42.5 45.9 0 0 0
3485 0 3 0.0 3.4 40.8 44.199999999999996 0 0 0
3486 0 3 0.0 5.1 42.5 44.199999999999996 0 0 0
3487 0 3 0.0 5.1 40.8 45.9 0 0 0
3488 0 3 0.0 3.4 42.5 45.9 0 0 0
4981 0 3 0.0 0.0 40.8 47.6 0 0 0
4982 0 3 0.0 1.7 42.5 47.6 0 0 0
4983 0 3 0.0 1.7 40.8 49.3 0 0 0
4984 0 3 0.0 0.0 42.5 49.3 0 0 0
4985 0 3 0.0 3.4 40.8 47.6 0 0 0
4986 0 3 0.0 5.1 42.5 47.6 0 0 0
4987 0 3 0.0 5.1 40.8 49.3 0 0 0
4988 0 3 0.0 3.4 42.5 49.3 0 0 0
3489 0 3 0.0 6.8 40.8 44.199999999999996 0 0 0
3492 0 3 0.0 6.8 42.5 45.9 0 0 0
4989 0 3 0.0 6.8 40.8 47.6 0 0 0
4992 0 3 0.0 6.8 42.5 49.3 0 0 0
2023 0 3 0.0 1.7 44.199999999999996 42.5 0 0 0
2024 0 3 0.0 0.0 45.9 42.5 0 0 0
2027 0 3 0.0 5.1 44.199999999999996 42.5 0 0 0
2028 0 3 0.0 3.4 45.9 42.5 0 0 0
2032 0 3 0.0 6.8 45.9 42.5 0 0 0
3521 0 3 0.0 0.0 44.199999999999996 44.199999999999996 0 0 0
3522 0 3 0.0 1.7 45.9 44.199999999999996 0 0 0
3523 0 3 0.0 1.7 44.199999999999996 45.9 0 0 0
3524 0 3 0.0 0.0 45.9 45.9 0 0 0
3525 0 3 0.0 3.4 44.199999999999996 44.199999999999996 0 0 0
3526 0 3 0.0 5.1 45.9 44.199999999999996 0 0 0
3527 0 3 0.0 5.1 44.199999999999996 45.9 0 0 0
3528 0 3 0.0 3.4 45.9 45.9 0 0 0
5021 0 3 0.0 0.0 44.199999999999996 47.6 0 0 0
5022 0 3 0.0 1.7 45.9 47.6 0 0 0
5023 0 3 0.0 1.7 44.199999999999996 49.3 0 0 0
5024 0 3 0.0 0.0 45.9 49.3 0 0 0
5025 0 3 0.0 3.4 44.199999999999996 47.6 0 0 0
5026 0 3 0.0 5.1 45.9 47.6 0 0 0
5027 0 3 0.0 5.1 44.199999999999996 49.3 0 0 0
5028 0 3 0.0 3.4 45.9 49.3 0 0 0
3529 0 3 0.0 6.8 44.199999999999996 44.199999999999996 0 0 0
3532 0 3 0.0 6.8 45.9 45.9 0 0 0
5029 0 3 0.0 6.8 44.199999999999996 47.6 0 0 0
5032 0 3 0.0 6.8 45.9 49.3 0 0 0
1991 0 3 0.0 8.5 40.8 42.5 0 0 0
1995 0 3 0.0 11.9 40.8 42.5 0 0 0
1996 0 3 0.0 10.2 42.5 42.5 0 0 0
1999 0 3 0.0 15.299999999999999 40.8 42.5 0 0 0
2000 0 3 0.0 13.6 42.5 42.5 0 0 0
3490 0 3 0.0 8.5 42.5 44.199999999999996 0 0 0
3491 0 3 0.0 8.5 40.8 45.9 0 0 0
3493 0 3 0.0 10.2 40.8 44.199999999999996 0 0 0
3494 0 3 0.0 11.9 42.5 44.199999999999996 0 0 0
3495 0 3 0.0 11.9 40.8 45.9 0 0 0
3496 0 3 0.0 10.2 42.5 45.9 0 0 0
4990 0 3 0.0 8.5 42.5 47.6 0 0 0
4991 0 3 0.0 8.5 40.8 49.3 0 0 0
4993 0 3 0.0 10.2 40.8 47.6 0 0 0
4994 0 3 0.0 11.9 42.5 47.6 0 0 0
4995 0 3 0.0 11.9 40.8 49.3 0 0 0
4996 0 3 0.0 10.2 42.5 49.3 0 0 0
3497 0 3 0.0 13.6 40.8 44.199999999999996 0 0 0
3498 0 3 0.0 15.299999999999999 42.5 44.199999999999996 0 0 0
3499 0 3 0.0 15.299999999999999 40.8 45.9 0 0 0
3500 0 3 0.0 13.6 42.5 45.9 0 0 0
4997 0 3 0.0 13.6 40.8 47.6 0 0 0
4998 0 3 0.0 15.299999999999999 42.5 47.6 0 0 0
4999 0 3 0.0 15.299999999999999 40.8 49.3 0 0 0
5000 0 3 0.0 13.6 42.5 49.3 0 0 0
2031 0 3 0.0 8.5 44.199999999999996 42.5 0 0 0
2035 0 3 0.0 11.9 44.199999999999996 42.5 0 0 0
2036 0 3 0.0 10.2 45.9 42.5 0 0 0
2039 0 3 0.0 15.299999999999999 44.199999999999996 42.5 0 0 0
2040 0 3 0.0 13.6 45.9 42.5 0 0 0
3530 0 3 0.0 8.5 45.9 44.199999999999996 0 0 0
3531 0 3 0.0 8.5 44.199999999999996 45.9 0 0 0
3533 0 3 0.0 10.2 44.199999999999996 44.199999999999996 0 0 0
3534 0 3 0.0 11.9 45.9 44.199999999999996 0 0 0
3535 0 3 0.0 11.9 44.199999999999996 45.9 0 0 0
3536 0 3 0.0 10.2 45.9 45.9 0 0 0
5030 0 3 0.0 8.5 45.9 47.6 0 0 0
5031 0 3 0.0 8.5 44.199999999999996 49.3 0 0 0
5033 0 3 0.0 10.2 44.199999999999996 47.6 0 0 0
5034 0 3 0.0 11.9 45.9 47.6 0 0 0
5035 0 3 0.0 11.9 44.199999999999996 49.3 0 0 0
5036 0 3 0.0 10.2 45.9 49.3 0 0 0
3537 0 3 0.0 13.6 44.199999999999996 44.199999999999996 0 0 0
3538 0 3 0.0 15.299999999999999 45.9 44.199999999999996 0 0 0
3539 0 3 0.0 15.299999999999999 44.199999999999996 45.9 0 0 0
3540 0 3 0.0 13.6 45.9 45.9 0 0 0
5037 0 3 0.0 13.6 44.199999999999996 47.6 0 0 0
5038 0 3 0.0 15.299999999999999 45.9 47.6 0 0 0
5039 0 3 0.0 15.299999999999999 44.199999999999996 49.3 0 0 0
5040 0 3 0.0 13.6 45.9 49.3 0 0 0
2063 0 3 0.0 1.7 47.6 42.5 0 0 0
2064 0 3 0.0 0.0 49.3 42.5 0 0 0
2067 0 3 0.0 5.1 47.6 42.5 0 0 0
2068 0 3 0.0 3.4 49.3 42.5 0 0 0
2072 0 3 0.0 6.8 49.3 42.5 0 0 0
3561 0 3 0.0 0.0 47.6 44.199999999999996 0 0 0
3562 0 3 0.0 1.7 49.3 44.199999999999996 0 0 0
3563 0 3 0.0 1.7 47.6 45.9 0 0 0
3564 0 3 0.0 0.0 49.3 45.9 0 0 0
3565 0 3 0.0 3.4 47.6 44.199999999999996 0 0 0
3566 0 3 0.0 5.1 49.3 44.199999999999996 0 0 0
3567 0 3 0.0 5.1 47.6 45.9 0 0 0
3568 0 3 0.0 3.4 49.3 45.9 0 0 0
5061 0 3 0.0 0.0 47.6 47.6 0 0 0
5062 0 3 0.0 1.7 49.3 47.6 0 0 0
5063 0 3 0.0 1.7 47.6 49.3 0 0 0
5064 0 3 0.0 0.0 49.3 49.3 0 0 0
5065 0 3 0.0 3.4 47.6 47.6 0 0 0
5066 0 3 0.0 5.1 49.3 47.6 0 0 0
5067 0 3 0.0 5.1 47.6 49.3 0 0 0
5068 0 3 0.0 3.4 49.3 49.3 0 0 0
3569 0 3 0.0 6.8 47.6 44.199999999999996 0 0 0
3572 0 3 0.0 6.8 49.3 45.9 0 0 0
5069 0 3 0.0 6.8 47.6 47.6 0 0 0
5072 0 3 0.0 6.8 49.3 49.3 0 0 0
2103 0 3 0.0 1.7 51.0 42.5 0 0 0
2104 0 3 0.0 0.0 52.699999999999996 42.5 0 0 0
2107 0 3 0.0 5.1 51.0 42.5 0 0 0
2108 0 3 0.0 3.4 52.699999999999996 42.5 0 0 0
2143 0 3 0.0 1.7 54.4 42.5 0 0 0
2147 0 3 0.0 5.1 54.4 42.5 0 0 0
2112 0 3 0.0 6.8 52.699999999999996 42.5 0 0 0
3601 0 3 0.0 0.0 51.0 44.199999999999996 0 0 0
3602 0 3 0.0 1.7 52.699999999999996 44.199999999999996 0 0 0
3603 0 3 0.0 1.7 51.0 45.9 0 0 0
3604 0 3 0.0 0.0 52.699999999999996 45.9 0 0 0
3605 0 3 0.0 3.4 51.0 44.199999999999996 0 0 0
3606 0 3 0.0 5.1 52.699999999999996 44.199999999999996 0 0 0
3607 0 3 0.0 5.1 51.0 45.9 0 0 0
3608 0 3 0.0 3.4 52.699999999999996 45.9 0 0 0
3641 0 3 0.0 0.0 54.4 44.199999999999996 0 0 0
3643 0 3 0.0 1.7 54.4 45.9 0 0 0
3645 0 3 0.0 3.4 54.4 44.199999999999996 0 0 0
3647 0 3 0.0 5.1 54.4 45.9 0 0 0
5101 0 3 0.0 0.0 51.0 47.6 0 0 0
5102 0 3 0.0 1.7 52.699999999999996 47.6 0 0 0
5103 0 3 0.0 1.7 51.0 49.3 0 0 0
5104 0 3 0.0 0.0 52.699999999999996 49.3 0 0 0
5105 0 3 0.0 3.4 51.0 47.6 0 0 0
5106 0 3 0.0 5.1 52.699999999999996 47.6 0 0 0
5107 0 3 0.0 5.1 51.0 49.3 0 0 0
5108 0 3 0.0 3.4 52.699999999999996 49.3 0 0 0
5141 0 3 0.0 0.0 54.4 47.6 0 0 0
5143 0 3 0.0 1.7 54.4 49.3 0 0 0
5145 0 3 0.0 3.4 54.4 47.6 0 0 0
5147 0 3 0.0 5.1 54.4 49.3 0 0 0
3609 0 3 0.0 6.8 51.0 44.199999999999996 0 0 0
3612 0 3 0.0 6.8 52.699999999999996 45.9 0 0 0
3649 0 3 0.0 6.8 54.4 44.199999999999996 0 0 0
5109 0 3 0.0 6.8 51.0 47.6 0 0 0
5112 0 3 0.0 6.8 52.699999999999996 49.3 0 0 0
5149 0 3 0.0 6.8 54.4 47.6 0 0 0
2071 0 3 0.0 8.5 47.6 42.5 0 0 0
2075 0 3 0.0 11.9 47.6 42.5 0 0 0
2076 0 3 0.0 10.2 49.3 42.5 0 0 0
2079 0 3 0.0 15.299999999999999 47.6 42.5 0 0 0
2080 0 3 0.0 13.6 49.3 42.5 0 0 0
3570 0 3 0.0 8.5 49.3 44.199999999999996 0 0 0
3571 0 3 0.0 8.5 47.6 45.9 0 0 0
3573 0 3 0.0 10.2 47.6 44.199999999999996 0 0 0
3574 0 3 0.0 11.9 49.3 44.199999999999996 0 0 0
3575 0 3 0.0 11.9 47.6 45.9 0 0 0
3576 0 3 0.0 10.2 49.3 45.9 0 0 0
5070 0 3 0.0 8.5 49.3 47.6 0 0 0
5071 0 3 0.0 8.5 47.6 49.3 0 0 0
5073 0 3 0.0 10.2 47.6 47.6 0 0 0
5074 0 3 0.0 11.9 49.3 47.6 0 0 0
5075 0 3 0.0 11.9 47.6 49.3 0 0 0
5076 0 3 0.0 10.2 49.3 49.3 0 0 0
3577 0 3 0.0 13.6 47.6 44.199999999999996 0 0 0
3578 0 3 0.0 15.299999999999999 49.3 44.199999999999996 0 0 0
3579 0 3 0.0 15.299999999999999 47.6 45.9 0 0 0
3580 0 3 0.0 13.6 49.3 45.9 0 0 0
5077 0 3 0.0 13.6 47.6 47.6 0 0 0
5078 0 3 0.0 15.299999999999999 49.3 47.6 0 0 0
5079 0 3 0.0 15.299999999999999 47.6 49.3 0 0 0
5080 0 3 0.0 13.6 49.3 49.3 0 0 0
2111 0 3 0.0 8.5 51.0 42.5 0 0 0
2115 0 3 0.0 11.9 51.0 42.5 0 0 0
2116 0 3 0.0 10.2 52.699999999999996 42.5 0 0 0
2151 0 3 0.0 8.5 54.4 42.5 0 0 0
2155 0 3 0.0 11.9 54.4 42.5 0 0 0
2119 0 3 0.0 15.299999999999999 51.0 42.5 0 0 0
2120 0 3 0.0 13.6 52.699999999999996 42.5 0 0 0
2159 0 3 0.0 15.299999999999999 54.4 42.5 0 0 0
3610 0 3 0.0 8.5 52.699999999999996 44.199999999999996 0 0 0
3611 0 3 0.0 8.5 51.0 45.9 0 0 0
3613 0 3 0.0 10.2 51.0 44.199999999999996 0 0 0
3614 0 3 0.0 11.9 52.699999999999996 44.199999999999996 0 0 0
3615 0 3 0.0 11.9 51.0 45.9 0 0 0
3616 0 3 0.0 10.2 52.699999999999996 45.9 0 0 0
3651 0 3 0.0 8.5 54.4 45.9 0 0 0
3653 0 3 0.0 10.2 54.4 44.199999999999996 0 0 0
3655 0 3 0.0 11.9 54.4 45.9 0 0 0
5110 0 3 0.0 8.5 52.699999999999996 47.6 0 0 0
5111 0 3 0.0 8.5 51.0 49.3 0 0 0
5113 0 3 0.0 10.2 51.0 47.6 0 0 0
5114 0 3 0.0 11.9 52.699999999999996 47.6 0 0 0
5115 0 3 0.0 11.9 51.0 49.3 0 0 0
5116 0 3 0.0 10.2 52.699999999999996 49.3 0 0 0
5151 0 3 0.0 8.5 54.4 49.3 0 0 0
5153 0 3 0.0 10.2 54.4 47.6 0 0 0
5155 0 3 0.0 11.9 54.4 49.3 0 0 0
3617 0 3 0.0 13.6 51.0 44.199999999999996 0 0 0
3618 0 3 0.0 15.299999999999999 52.699999999999996 44.199999999999996 0 0 0
3619 0 3 0.0 15.299999999999999 51.0 45.9 0 0 0
3620 0 3 0.0 13.6 52.699999999999996 45.9 0 0 0
3657 0 3 0.0 13.6 54.4 44.199999999999996 0 0 0
3659 0 3 0.0 15.299999999999999 54.4 45.9 0 0 0
5117 0 3 0.0 13.6 51.0 47.6 0 0 0
5118 0 3 0.0 15.299999999999999 52.699999999999996 47.6 0 0 0
5119 0 3 0.0 15.299999999999999 51.0 49.3 0 0 0
5120 0 3 0.0 13.6 52.699999999999996 49.3 0 0 0
5157 0 3 0.0 13.6 54.4 47.6 0 0 0
5159 0 3 0.0 15.299999999999999 54.4 49.3 0 0 0
2144 0 3 0.0 0.0 56.1 42.5 0 0 0
2148 0 3 0.0 3.4 56.1 42.5 0 0 0
2152 0 3 0.0 6.8 56.1 42.5 0 0 0
3642 0 3 0.0 1.7 56.1 44.199999999999996 0 0 0
3644 0 3 0.0 0.0 56.1 45.9 0 0 0
3646 0 3 0.0 5.1 56.1 44.199999999999996 0 0 0
3648 0 3 0.0 3.4 56.1 45.9 0 0 0
5142 0 3 0.0 1.7 56.1 47.6 0 0 0
5144 0 3 0.0 0.0 56.1 49.3 0 0 0
5146 0 3 0.0 5.1 56.1 47.6 0 0 0
5148 0 3 0.0 3.4 56.1 49.3 0 0 0
3652 0 3 0.0 6.8 56.1 45.9 0 0 0
5152 0 3 0.0 6.8 56.1 49.3 0 0 0
2183 0 3 0.0 1.7 57.8 42.5 0 0 0
2184 0 3 0.0 0.0 59.5 42.5 0 0 0
2187 0 3 0.0 5.1 57.8 42.5 0 0 0
2188 0 3 0.0 3.4 59.5 42.5 0 0 0
2223 0 3 0.0 1.7 61.199999999999996 42.5 0 0 0
2224 0 3 0.0 0.0 62.9 42.5 0 0 0
2227 0 3 0.0 5.1 61.199999999999996 42.5 0 0 0
2228 0 3 0.0 3.4 62.9 42.5 0 0 0
2192 0 3 0.0 6.8 59.5 42.5 0 0 0
2232 0 3 0.0 6.8 62.9 42.5 0 0 0
3681 0 3 0.0 0.0 57.8 44.199999999999996 0 0 0
3682 0 3 0.0 1.7 59.5 44.199999999999996 0 0 0
3683 0 3 0.0 1.7 57.8 45.9 0 0 0
3684 0 3 0.0 0.0 59.5 45.9 0 0 0
3685 0 3 0.0 3.4 57.8 44.199999999999996 0 0 0
3686 0 3 0.0 5.1 59.5 44.199999999999996 0 0 0
3687 0 3 0.0 5.1 57.8 45.9 0 0 0
3688 0 3 0.0 3.4 59.5 45.9 0 0 0
3721 0 3 0.0 0.0 61.199999999999996 44.199999999999996 0 0 0
3722 0 3 0.0 1.7 62.9 44.199999999999996 0 0 0
3723 0 3 0.0 1.7 61.199999999999996 45.9 0 0 0
3724 0 3 0.0 0.0 62.9 45.9 0 0 0
3725 0 3 0.0 3.4 61.199999999999996 44.199999999999996 0 0 0
3726 0 3 0.0 5.1 62.9 44.199999999999996 0 0 0
3727 0 3 0.0 5.1 61.199999999999996 45.9 0 0 0
3728 0 3 0.0 3.4 62.9 45.9 0 0 0
5181 0 3 0.0 0.0 57.8 47.6 0 0 0
5182 0 3 0.0 1.7 59.5 47.6 0 0 0
5183 0 3 0.0 1.7 57.8 49.3 0 0 0
5184 0 3 0.0 0.0 59.5 49.3 0 0 0
5185 0 3 0.0 3.4 57.8 47.6 0 0 0
5186 0 3 0.0 5.1 59.5 47.6 0 0 0
5187 0 3 0.0 5.1 57.8 49.3 0 0 0
5188 0 3 0.0 3.4 59.5 49.3 0 0 0
5221 0 3 0.0 0.0 61.199999999999996 47.6 0 0 0
5222 0 3 0.0 1.7 62.9 47.6 0 0 0
5223 0 3 0.0 1.7 61.199999999999996 49.3 0 0 0
5224 0 3 0.0 0.0 62.9 49.3 0 0 0
5225 0 3 0.0 3.4 61.199999999999996 47.6 0 0 0
5226 0 3 0.0 5.1 62.9 47.6 0 0 0
5227 0 3 0.0 5.1 61.199999999999996 49.3 0 0 0
5228 0 3 0.0 3.4 62.9 49.3 0 0 0
3689 0 3 0.0 6.8 57.8 44.199999999999996 0 0 0
3692 0 3 0.0 6.8 59.5 45.9 0 0 0
3729 0 3 0.0 6.8 61.199999999999996 44.199999999999996 0 0 0
3732 0 3 0.0 6.8 62.9 45.9 0 0 0
5189 0 3 0.0 6.8 57.8 47.6 0 0 0
5192 0 3 0.0 6.8 59.5 49.3 0 0 0
5229 0 3 0.0 6.8 61.199999999999996 47.6 0 0 0
5232 0 3 0.0 6.8 62.9 49.3 0 0 0
5158 0 3 0.0 15.299999999999999 56.1 47.6 0 0 0
3660 0 3 0.0 13.6 56.1 45.9 0 0 0
5160 0 3 0.0 13.6 56.1 49.3 0 0 0
2191 0 3 0.0 8.5 57.8 42.5 0 0 0
2195 0 3 0.0 11.9 57.8 42.5 0 0 0
2196 0 3 0.0 10.2 59.5 42.5 0 0 0
2231 0 3 0.0 8.5 61.199999999999996 42.5 0 0 0
2235 0 3 0.0 11.9 61.199999999999996 42.5 0 0 0
2236 0 3 0.0 10.2 62.9 42.5 0 0 0
2199 0 3 0.0 15.299999999999999 57.8 42.5 0 0 0
2240 0 3 0.0 13.6 62.9 42.5 0 0 0
2200 0 3 0.0 13.6 59.5 42.5 0 0 0
2239 0 3 0.0 15.299999999999999 61.199999999999996 42.5 0 0 0
3690 0 3 0.0 8.5 59.5 44.199999999999996 0 0 0
3691 0 3 0.0 8.5 57.8 45.9 0 0 0
3694 0 3 0.0 11.9 59.5 44.199999999999996 0 0 0
3693 0 3 0.0 10.2 57.8 44.199999999999996 0 0 0
3695 0 3 0.0 11.9 57.8 45.9 0 0 0
3696 0 3 0.0 10.2 59.5 45.9 0 0 0
3730 0 3 0.0 8.5 62.9 44.199999999999996 0 0 0
3731 0 3 0.0 8.5 61.199999999999996 45.9 0 0 0
3733 0 3 0.0 10.2 61.199999999999996 44.199999999999996 0 0 0
3734 0 3 0.0 11.9 62.9 44.199999999999996 0 0 0
3735 0 3 0.0 11.9 61.199999999999996 45.9 0 0 0
3736 0 3 0.0 10.2 62.9 45.9 0 0 0
5191 0 3 0.0 8.5 57.8 49.3 0 0 0
5193 0 3 0.0 10.2 57.8 47.6 0 0 0
5190 0 3 0.0 8.5 59.5 47.6 0 0 0
5195 0 3 0.0 11.9 57.8 49.3 0 0 0
5194 0 3 0.0 11.9 59.5 47.6 0 0 0
5196 0 3 0.0 10.2 59.5 49.3 0 0 0
5231 0 3 0.0 8.5 61.199999999999996 49.3 0 0 0
5230 0 3 0.0 8.5 62.9 47.6 0 0 0
5233 0 3 0.0 10.2 61.199999999999996 47.6 0 0 0
5234 0 3 0.0 11.9 62.9 47.6 0 0 0
5235 0 3 0.0 11.9 61.199999999999996 49.3 0 0 0
5236 0 3 0.0 10.2 62.9 49.3 0 0 0
3698 0 3 0.0 15.299999999999999 59.5 44.199999999999996 0 0 0
3697 0 3 0.0 13.6 57.8 44.199999999999996 0 0 0
3699 0 3 0.0 15.299999999999999 57.8 45.9 0 0 0
3700 0 3 0.0 13.6 59.5 45.9 0 0 0
3737 0 3 0.0 13.6 61.199999999999996 44.199999999999996 0 0 0
3738 0 3 0.0 15.299999999999999 62.9 44.199999999999996 0 0 0
3739 0 3 0.0 15.299999999999999 61.199999999999996 45.9 0 0 0
3740 0 3 0.0 13.6 62.9 45.9 0 0 0
5197 0 3 0.0 13.6 57.8 47.6 0 0 0
5199 0 3 0.0 15.299999999999999 57.8 49.3 0 0 0
5198 0 3 0.0 15.299999999999999 59.5 47.6 0 0 0
5200 0 3 0.0 13.6 59.5 49.3 0 0 0
5238 0 3 0.0 15.299999999999999 62.9 47.6 0 0 0
5237 0 3 0.0 13.6 61.199999999999996 47.6 0 0 0
5239 0 3 0.0 15.299999999999999 61.199999999999996 49.3 0 0 0
5240 0 3 0.0 13.6 62.9 49.3 0 0 0
2156 0 3 0.0 10.2 56.1 42.5 0 0 0
2160 0 3 0.0 13.6 56.1 42.5 0 0 0
3650 0 3 0.0 8.5 56.1 44.199999999999996 0 0 0
3654 0 3 0.0 11.9 56.1 44.199999999999996 0 0 0
3656 0 3 0.0 10.2 56.1 45.9 0 0 0
5150 0 3 0.0 8.5 56.1 47.6 0 0 0
5154 0 3 0.0 11.9 56.1 47.6 0 0 0
5156 0 3 0.0 10.2 56.1 49.3 0 0 0
3658 0 3 0.0 15.299999999999999 56.1 44.199999999999996 0 0 0
6362 0 3 0.0 1.7 32.3 51.0 0 0 0
6364 0 3 0.0 0.0 32.3 52.699999999999996 0 0 0
6366 0 3 0.0 5.1 32.3 51.0 0 0 0
6368 0 3 0.0 3.4 32.3 52.699999999999996 0 0 0
6401 0 3 0.0 0.0 34.0 51.0 0 0 0
6402 0 3 0.0 1.7 35.699999999999996 51.0 0 0 0
6403 0 3 0.0 1.7 34.0 52.699999999999996 0 0 0
6404 0 3 0.0 0.0 35.699999999999996 52.699999999999996 0 0 0
6405 0 3 0.0 3.4 34.0 51.0 0 0 0
6406 0 3 0.0 5.1 35.699999999999996 51.0 0 0 0
6407 0 3 0.0 5.1 34.0 52.699999999999996 0 0 0
6408 0 3 0.0 3.4 35.699999999999996 52.699999999999996 0 0 0
6441 0 3 0.0 0.0 37.4 51.0 0 0 0
6443 0 3 0.0 1.7 37.4 52.699999999999996 0 0 0
6445 0 3 0.0 3.4 37.4 51.0 0 0 0
6447 0 3 0.0 5.1 37.4 52.699999999999996 0 0 0
7862 0 3 0.0 1.7 32.3 54.4 0 0 0
7864 0 3 0.0 0.0 32.3 56.1 0 0 0
7866 0 3 0.0 5.1 32.3 54.4 0 0 0
7868 0 3 0.0 3.4 32.3 56.1 0 0 0
7901 0 3 0.0 0.0 34.0 54.4 0 0 0
7902 0 3 0.0 1.7 35.699999999999996 54.4 0 0 0
7903 0 3 0.0 1.7 34.0 56.1 0 0 0
7904 0 3 0.0 0.0 35.699999999999996 56.1 0 0 0
7905 0 3 0.0 3.4 34.0 54.4 0 0 0
7906 0 3 0.0 5.1 35.699999999999996 54.4 0 0 0
7907 0 3 0.0 5.1 34.0 56.1 0 0 0
7908 0 3 0.0 3.4 35.699999999999996 56.1 0 0 0
7941 0 3 0.0 0.0 37.4 54.4 0 0 0
7943 0 3 0.0 1.7 37.4 56.1 0 0 0
7945 0 3 0.0 3.4 37.4 54.4 0 0 0
7947 0 3 0.0 5.1 37.4 56.1 0 0 0
6372 0 3 0.0 6.8 32.3 52.699999999999996 0 0 0
6409 0 3 0.0 6.8 34.0 51.0 0 0 0
6412 0 3 0.0 6.8 35.699999999999996 52.699999999999996 0 0 0
6449 0 3 0.0 6.8 37.4 51.0 0 0 0
7872 0 3 0.0 6.8 32.3 56.1 0 0 0
7909 0 3 0.0 6.8 34.0 54.4 0 0 0
7912 0 3 0.0 6.8 35.699999999999996 56.1 0 0 0
7949 0 3 0.0 6.8 37.4 54.4 0 0 0
9362 0 3 0.0 1.7 32.3 57.8 0 0 0
9366 0 3 0.0 5.1 32.3 57.8 0 0 0
9401 0 3 0.0 0.0 34.0 57.8 0 0 0
9402 0 3 0.0 1.7 35.699999999999996 57.8 0 0 0
9405 0 3 0.0 3.4 34.0 57.8 0 0 0
9406 0 3 0.0 5.1 35.699999999999996 57.8 0 0 0
9441 0 3 0.0 0.0 37.4 57.8 0 0 0
9445 0 3 0.0 3.4 37.4 57.8 0 0 0
9409 0 3 0.0 6.8 34.0 57.8 0 0 0
9449 0 3 0.0 6.8 37.4 57.8 0 0 0
6442 0 3 0.0 1.7 39.1 51.0 0 0 0
6444 0 3 0.0 0.0 39.1 52.699999999999996 0 0 0
6446 0 3 0.0 5.1 39.1 51.0 0 0 0
6448 0 3 0.0 3.4 39.1 52.699999999999996 0 0 0
7942 0 3 0.0 1.7 39.1 54.4 0 0 0
7944 0 3 0.0 0.0 39.1 56.1 0 0 0
7946 0 3 0.0 5.1 39.1 54.4 0 0 0
7948 0 3 0.0 3.4 39.1 56.1 0 0 0
6452 0 3 0.0 6.8 39.1 52.699999999999996 0 0 0
7952 0 3 0.0 6.8 39.1 56.1 0 0 0
9442 0 3 0.0 1.7 39.1 57.8 0 0 0
9446 0 3 0.0 5.1 39.1 57.8 0 0 0
6370 0 3 0.0 8.5 32.3 51.0 0 0 0
6374 0 3 0.0 11.9 32.3 51.0 0 0 0
6376 0 3 0.0 10.2 32.3 52.699999999999996 0 0 0
6410 0 3 0.0 8.5 35.699999999999996 51.0 0 0 0
6411 0 3 0.0 8.5 34.0 52.699999999999996 0 0 0
6413 0 3 0.0 10.2 34.0 51.0 0 0 0
6414 0 3 0.0 11.9 35.699999999999996 51.0 0 0 0
6415 0 3 0.0 11.9 34.0 52.699999999999996 0 0 0
6416 0 3 0.0 10.2 35.699999999999996 52.699999999999996 0 0 0
6451 0 3 0.0 8.5 37.4 52.699999999999996 0 0 0
6453 0 3 0.0 10.2 37.4 51.0 0 0 0
6455 0 3 0.0 11.9 37.4 52.699999999999996 0 0 0
7870 0 3 0.0 8.5 32.3 54.4 0 0 0
7874 0 3 0.0 11.9 32.3 54.4 0 0 0
7876 0 3 0.0 10.2 32.3 56.1 0 0 0
7910 0 3 0.0 8.5 35.699999999999996 54.4 0 0 0
7911 0 3 0.0 8.5 34.0 56.1 0 0 0
7913 0 3 0.0 10.2 34.0 54.4 0 0 0
7914 0 3 0.0 11.9 35.699999999999996 54.4 0 0 0
7915 0 3 0.0 11.9 34.0 56.1 0 0 0
7916 0 3 0.0 10.2 35.699999999999996 56.1 0 0 0
7951 0 3 0.0 8.5 37.4 56.1 0 0 0
7953 0 3 0.0 10.2 37.4 54.4 0 0 0
7955 0 3 0.0 11.9 37.4 56.1 0 0 0
6378 0 3 0.0 15.299999999999999 32.3 51.0 0 0 0
6380 0 3 0.0 13.6 32.3 52.699999999999996 0 0 0
6417 0 3 0.0 13.6 34.0 51.0 0 0 0
6418 0 3 0.0 15.299999999999999 35.699999999999996 51.0 0 0 0
6419 0 3 0.0 15.299999999999999 34.0 52.699999999999996 0 0 0
6420 0 3 0.0 13.6 35.699999999999996 52.699999999999996 0 0 0
6457 0 3 0.0 13.6 37.4 51.0 0 0 0
6459 0 3 0.0 15.299999999999999 37.4 52.699999999999996 0 0 0
7878 0 3 0.0 15.299999999999999 32.3 54.4 0 0 0
7880 0 3 0.0 13.6 32.3 56.1 0 0 0
7917 0 3 0.0 13.6 34.0 54.4 0 0 0
7918 0 3 0.0 15.299999999999999 35.699999999999996 54.4 0 0 0
7919 0 3 0.0 15.299999999999999 34.0 56.1 0 0 0
7920 0 3 0.0 13.6 35.699999999999996 56.1 0 0 0
7957 0 3 0.0 13.6 37.4 54.4 0 0 0
7959 0 3 0.0 15.299999999999999 37.4 56.1 0 0 0
9370 0 3 0.0 8.5 32.3 57.8 0 0 0
9374 0 3 0.0 11.9 32.3 57.8 0 0 0
9410 0 3 0.0 8.5 35.699999999999996 57.8 0 0 0
9413 0 3 0.0 10.2 34.0 57.8 0 0 0
9414 0 3 0.0 11.9 35.699999999999996 57.8 0 0 0
9453 0 3 0.0 10.2 37.4 57.8 0 0 0
9378 0 3 0.0 15.299999999999999 32.3 57.8 0 0 0
9417 0 3 0.0 13.6 34.0 57.8 0 0 0
9418 0 3 0.0 15.299999999999999 35.699999999999996 57.8 0 0 0
9457 0 3 0.0 13.6 37.4 57.8 0 0 0
6450 0 3 0.0 8.5 39.1 51.0 0 0 0
6454 0 3 0.0 11.9 39.1 51.0 0 0 0
6456 0 3 0.0 10.2 39.1 52.699999999999996 0 0 0
7950 0 3 0.0 8.5 39.1 54.4 0 0 0
7954 0 3 0.0 11.9 39.1 54.4 0 0 0
7956 0 3 0.0 10.2 39.1 56.1 0 0 0
6458 0 3 0.0 15.299999999999999 39.1 51.0 0 0 0
6460 0 3 0.0 13.6 39.1 52.699999999999996 0 0 0
7958 0 3 0.0 15.299999999999999 39.1 54.4 0 0 0
7960 0 3 0.0 13.6 39.1 56.1 0 0 0
9450 0 3 0.0 8.5 39.1 57.8 0 0 0
9454 0 3 0.0 11.9 39.1 57.8 0 0 0
9458 0 3 0.0 15.299999999999999 39.1 57.8 0 0 0
6481 0 3 0.0 0.0 40.8 51.0 0 0 0
6482 0 3 0.0 1.7 42.5 51.0 0 0 0
6483 0 3 0.0 1.7 40.8 52.699999999999996 0 0 0
6484 0 3 0.0 0.0 42.5 52.699999999999996 0 0 0
6485 0 3 0.0 3.4 40.8 51.0 0 0 0
6486 0 3 0.0 5.1 42.5 51.0 0 0 0
6487 0 3 0.0 5.1 40.8 52.699999999999996 0 0 0
6488 0 3 0.0 3.4 42.5 52.699999999999996 0 0 0
7981 0 3 0.0 0.0 40.8 54.4 0 0 0
7982 0 3 0.0 1.7 42.5 54.4 0 0 0
7983 0 3 0.0 1.7 40.8 56.1 0 0 0
7984 0 3 0.0 0.0 42.5 56.1 0 0 0
7985 0 3 0.0 3.4 40.8 54.4 0 0 0
7986 0 3 0.0 5.1 42.5 54.4 0 0 0
7987 0 3 0.0 5.1 40.8 56.1 0 0 0
7988 0 3 0.0 3.4 42.5 56.1 0 0 0
6489 0 3 0.0 6.8 40.8 51.0 0 0 0
6492 0 3 0.0 6.8 42.5 52.699999999999996 0 0 0
7989 0 3 0.0 6.8 40.8 54.4 0 0 0
7992 0 3 0.0 6.8 42.5 56.1 0 0 0
9481 0 3 0.0 0.0 40.8 57.8 0 0 0
9482 0 3 0.0 1.7 42.5 57.8 0 0 0
9485 0 3 0.0 3.4 40.8 57.8 0 0 0
9486 0 3 0.0 5.1 42.5 57.8 0 0 0
9489 0 3 0.0 6.8 40.8 57.8 0 0 0
6521 0 3 0.0 0.0 44.199999999999996 51.0 0 0 0
6522 0 3 0.0 1.7 45.9 51.0 0 0 0
6523 0 3 0.0 1.7 44.199999999999996 52.699999999999996 0 0 0
6524 0 3 0.0 0.0 45.9 52.699999999999996 0 0 0
6525 0 3 0.0 3.4 44.199999999999996 51.0 0 0 0
6526 0 3 0.0 5.1 45.9 51.0 0 0 0
6527 0 3 0.0 5.1 44.199999999999996 52.699999999999996 0 0 0
6528 0 3 0.0 3.4 45.9 52.699999999999996 0 0 0
8021 0 3 0.0 0.0 44.199999999999996 54.4 0 0 0
8022 0 3 0.0 1.7 45.9 54.4 0 0 0
8023 0 3 0.0 1.7 44.199999999999996 56.1 0 0 0
8024 0 3 0.0 0.0 45.9 56.1 0 0 0
8025 0 3 0.0 3.4 44.199999999999996 54.4 0 0 0
8026 0 3 0.0 5.1 45.9 54.4 0 0 0
8027 0 3 0.0 5.1 44.199999999999996 56.1 0 0 0
8028 0 3 0.0 3.4 45.9 56.1 0 0 0
6529 0 3 0.0 6.8 44.199999999999996 51.0 0 0 0
6532 0 3 0.0 6.8 45.9 52.699999999999996 0 0 0
8029 0 3 0.0 6.8 44.199999999999996 54.4 0 0 0
8032 0 3 0.0 6.8 45.9 56.1 0 0 0
9521 0 3 0.0 0.0 44.199999999999996 57.8 0 0 0
9522 0 3 0.0 1.7 45.9 57.8 0 0 0
9525 0 3 0.0 3.4 44.199999999999996 57.8 0 0 0
9526 0 3 0.0 5.1 45.9 57.8 0 0 0
9529 0 3 0.0 6.8 44.199999999999996 57.8 0 0 0
6490 0 3 0.0 8.5 42.5 51.0 0 0 0
6491 0 3 0.0 8.5 40.8 52.699999999999996 0 0 0
6493 0 3 0.0 10.2 40.8 51.0 0 0 0
6494 0 3 0.0 11.9 42.5 51.0 0 0 0
6495 0 3 0.0 11.9 40.8 52.699999999999996 0 0 0
6496 0 3 0.0 10.2 42.5 52.699999999999996 0 0 0
7990 0 3 0.0 8.5 42.5 54.4 0 0 0
7991 0 3 0.0 8.5 40.8 56.1 0 0 0
7993 0 3 0.0 10.2 40.8 54.4 0 0 0
7994 0 3 0.0 11.9 42.5 54.4 0 0 0
7995 0 3 0.0 11.9 40.8 56.1 0 0 0
7996 0 3 0.0 10.2 42.5 56.1 0 0 0
6497 0 3 0.0 13.6 40.8 51.0 0 0 0
6498 0 3 0.0 15.299999999999999 42.5 51.0 0 0 0
6499 0 3 0.0 15.299999999999999 40.8 52.699999999999996 0 0 0
6500 0 3 0.0 13.6 42.5 52.699999999999996 0 0 0
7997 0 3 0.0 13.6 40.8 54.4 0 0 0
7998 0 3 0.0 15.299999999999999 42.5 54.4 0 0 0
7999 0 3 0.0 15.299999999999999 40.8 56.1 0 0 0
8000 0 3 0.0 13.6 42.5 56.1 0 0 0
9490 0 3 0.0 8.5 42.5 57.8 0 0 0
9493 0 3 0.0 10.2 40.8 57.8 0 0 0
9494 0 3 0.0 11.9 42.5 57.8 0 0 0
9497 0 3 0.0 13.6 40.8 57.8 0 0 0
9498 0 3 0.0 15.299999999999999 42.5 57.8 0 0 0
6530 0 3 0.0 8.5 45.9 51.0 0 0 0
6531 0 3 0.0 8.5 44.199999999999996 52.699999999999996 0 0 0
6533 0 3 0.0 10.2 44.199999999999996 51.0 0 0 0
6534 0 3 0.0 11.9 45.9 51.0 0 0 0
6535 0 3 0.0 11.9 44.199999999999996 52.699999999999996 0 0 0
6536 0 3 0.0 10.2 45.9 52.699999999999996 0 0 0
8030 0 3 0.0 8.5 45.9 54.4 0 0 0
8031 0 3 0.0 8.5 44.199999999999996 56.1 0 0 0
8033 0 3 0.0 10.2 44.199999999999996 54.4 0 0 0
8034 0 3 0.0 11.9 45.9 54.4 0 0 0
8035 0 3 0.0 11.9 44.199999999999996 56.1 0 0 0
8036 0 3 0.0 10.2 45.9 56.1 0 0 0
6537 0 3 0.0 13.6 44.199999999999996 51.0 0 0 0
6538 0 3 0.0 15.299999999999999 45.9 51.0 0 0 0
6539 0 3 0.0 15.299999999999999 44.199999999999996 52.699999999999996 0 0 0
6540 0 3 0.0 13.6 45.9 52.699999999999996 0 0 0
8037 0 3 0.0 13.6 44.199999999999996 54.4 0 0 0
8038 0 3 0.0 15.299999999999999 45.9 54.4 0 0 0
8039 0 3 0.0 15.299999999999999 44.199999999999996 56.1 0 0 0
8040 0 3 0.0 13.6 45.9 56.1 0 0 0
9530 0 3 0.0 8.5 45.9 57.8 0 0 0
9533 0 3 0.0 10.2 44.199999999999996 57.8 0 0 0
9534 0 3 0.0 11.9 45.9 57.8 0 0 0
9537 0 3 0.0 13.6 44.199999999999996 57.8 0 0 0
9538 0 3 0.0 15.299999999999999 45.9 57.8 0 0 0
6561 0 3 0.0 0.0 47.6 51.0 0 0 0
6562 0 3 0.0 1.7 49.3 51.0 0 0 0
6563 0 3 0.0 1.7 47.6 52.699999999999996 0 0 0
6564 0 3 0.0 0.0 49.3 52.699999999999996 0 0 0
6565 0 3 0.0 3.4 47.6 51.0 0 0 0
6566 0 3 0.0 5.1 49.3 51.0 0 0 0
6567 0 3 0.0 5.1 47.6 52.699999999999996 0 0 0
6568 0 3 0.0 3.4 49.3 52.699999999999996 0 0 0
8061 0 3 0.0 0.0 47.6 54.4 0 0 0
8062 0 3 0.0 1.7 49.3 54.4 0 0 0
8063 0 3 0.0 1.7 47.6 56.1 0 0 0
8064 0 3 0.0 0.0 49.3 56.1 0 0 0
8065 0 3 0.0 3.4 47.6 54.4 0 0 0
8066 0 3 0.0 5.1 49.3 54.4 0 0 0
8067 0 3 0.0 5.1 47.6 56.1 0 0 0
8068 0 3 0.0 3.4 49.3 56.1 0 0 0
6569 0 3 0.0 6.8 47.6 51.0 0 0 0
6572 0 3 0.0 6.8 49.3 52.699999999999996 0 0 0
8069 0 3 0.0 6.8 47.6 54.4 0 0 0
8072 0 3 0.0 6.8 49.3 56.1 0 0 0
9561 0 3 0.0 0.0 47.6 57.8 0 0 0
9562 0 3 0.0 1.7 49.3 57.8 0 0 0
9565 0 3 0.0 3.4 47.6 57.8 0 0 0
9566 0 3 0.0 5.1 49.3 57.8 0 0 0
9569 0 3 0.0 6.8 47.6 57.8 0 0 0
6601 0 3 0.0 0.0 51.0 51.0 0 0 0
6602 0 3 0.0 1.7 52.699999999999996 51.0 0 0 0
6603 0 3 0.0 1.7 51.0 52.699999999999996 0 0 0
6604 0 3 0.0 0.0 52.699999999999996 52.699999999999996 0 0 0
6605 0 3 0.0 3.4 51.0 51.0 0 0 0
6606 0 3 0.0 5.1 52.699999999999996 51.0 0 0 0
6607 0 3 0.0 5.1 51.0 52.699999999999996 0 0 0
6608 0 3 0.0 3.4 52.699999999999996 52.699999999999996 0 0 0
6641 0 3 0.0 0.0 54.4 51.0 0 0 0
6643 0 3 0.0 1.7 54.4 52.699999999999996 0 0 0
6645 0 3 0.0 3.4 54.4 51.0 0 0 0
6647 0 3 0.0 5.1 54.4 52.699999999999996 0 0 0
8101 0 3 0.0 0.0 51.0 54.4 0 0 0
8102 0 3 0.0 1.7 52.699999999999996 54.4 0 0 0
8103 0 3 0.0 1.7 51.0 56.1 0 0 0
8104 0 3 0.0 0.0 52.699999999999996 56.1 0 0 0
8105 0 3 0.0 3.4 51.0 54.4 0 0 0
8106 0 3 0.0 5.1 52.699999999999996 54.4 0 0 0
8107 0 3 0.0 5.1 51.0 56.1 0 0 0
8108 0 3 0.0 3.4 52.699999999999996 56.1 0 0 0
8141 0 3 0.0 0.0 54.4 54.4 0 0 0
8143 0 3 0.0 1.7 54.4 56.1 0 0 0
8145 0 3 0.0 3.4 54.4 54.4 0 0 0
8147 0 3 0.0 5.1 54.4 56.1 0 0 0
6609 0 3 0.0 6.8 51.0 51.0 0 0 0
6612 0 3 0.0 6.8 52.699999999999996 52.699999999999996 0 0 0
6649 0 3 0.0 6.8 54.4 51.0 0 0 0
8109 0 3 0.0 6.8 51.0 54.4 0 0 0
8112 0 3 0.0 6.8 52.699999999999996 56.1 0 0 0
8149 0 3 0.0 6.8 54.4 54.4 0 0 0
9601 0 3 0.0 0.0 51.0 57.8 0 0 0
9602 0 3 0.0 1.7 52.699999999999996 57.8 0 0 0
9605 0 3 0.0 3.4 51.0 57.8 0 0 0
9606 0 3 0.0 5.1 52.699999999999996 57.8 0 0 0
9641 0 3 0.0 0.0 54.4 57.8 0 0 0
9645 0 3 0.0 3.4 54.4 57.8 0 0 0
9609 0 3 0.0 6.8 51.0 57.8 0 0 0
9649 0 3 0.0 6.8 54.4 57.8 0 0 0
6570 0 3 0.0 8.5 49.3 51.0 0 0 0
6571 0 3 0.0 8.5 47.6 52.699999999999996 0 0 0
6573 0 3 0.0 10.2 47.6 51.0 0 0 0
6574 0 3 0.0 11.9 49.3 51.0 0 0 0
6575 0 3 0.0 11.9 47.6 52.699999999999996 0 0 0
6576 0 3 0.0 10.2 49.3 52.699999999999996 0 0 0
8070 0 3 0.0 8.5 49.3 54.4 0 0 0
8071 0 3 0.0 8.5 47.6 56.1 0 0 0
8073 0 3 0.0 10.2 47.6 54.4 0 0 0
8074 0 3 0.0 11.9 49.3 54.4 0 0 0
8075 0 3 0.0 11.9 47.6 56.1 0 0 0
8076 0 3 0.0 10.2 49.3 56.1 0 0 0
6577 0 3 0.0 13.6 47.6 51.0 0 0 0
6578 0 3 0.0 15.299999999999999 49.3 51.0 0 0 0
6579 0 3 0.0 15.299999999999999 47.6 52.699999999999996 0 0 0
6580 0 3 0.0 13.6 49.3 52.699999999999996 0 0 0
8077 0 3 0.0 13.6 47.6 54.4 0 0 0
8078 0 3 0.0 15.299999999999999 49.3 54.4 0 0 0
8079 0 3 0.0 15.299999999999999 47.6 56.1 0 0 0
8080 0 3 0.0 13.6 49.3 56.1 0 0 0
9570 0 3 0.0 8.5 49.3 57.8 0 0 0
9573 0 3 0.0 10.2 47.6 57.8 0 0 0
9574 0 3 0.0 11.9 49.3 57.8 0 0 0
9577 0 3 0.0 13.6 47.6 57.8 0 0 0
9578 0 3 0.0 15.299999999999999 49.3 57.8 0 0 0
6610 0 3 0.0 8.5 52.699999999999996 51.0 0 0 0
6611 0 3 0.0 8.5 51.0 52.699999999999996 0 0 0
6613 0 3 0.0 10.2 51.0 51.0 0 0 0
6614 0 3 0.0 11.9 52.699999999999996 51.0 0 0 0
6615 0 3 0.0 11.9 51.0 52.699999999999996 0 0 0
6616 0 3 0.0 10.2 52.699999999999996 52.699999999999996 0 0 0
6651 0 3 0.0 8.5 54.4 52.699999999999996 0 0 0
6653 0 3 0.0 10.2 54.4 51.0 0 0 0
6655 0 3 0.0 11.9 54.4 52.699999999999996 0 0 0
8110 0 3 0.0 8.5 52.699999999999996 54.4 0 0 0
8111 0 3 0.0 8.5 51.0 56.1 0 0 0
8113 0 3 0.0 10.2 51.0 54.4 0 0 0
8114 0 3 0.0 11.9 52.699999999999996 54.4 0 0 0
8115 0 3 0.0 11.9 51.0 56.1 0 0 0
8116 0 3 0.0 10.2 52.699999999999996 56.1 0 0 0
8151 0 3 0.0 8.5 54.4 56.1 0 0 0
8153 0 3 0.0 10.2 54.4 54.4 0 0 0
8155 0 3 0.0 11.9 54.4 56.1 0 0 0
6617 0 3 0.0 13.6 51.0 51.0 0 0 0
6618 0 3 0.0 15.299999999999999 52.699999999999996 51.0 0 0 0
6619 0 3 0.0 15.299999999999999 51.0 52.699999999999996 0 0 0
6620 0 3 0.0 13.6 52.699999999999996 52.699999999999996 0 0 0
6657 0 3 0.0 13.6 54.4 51.0 0 0 0
6659 0 3 0.0 15.299999999999999 54.4 52.699999999999996 0 0 0
8117 0 3 0.0 13.6 51.0 54.4 0 0 0
8118 0 3 0.0 15.299999999999999 52.699999999999996 54.4 0 0 0
8119 0 3 0.0 15.299999999999999 51.0 56.1 0 0 0
8120 0 3 0.0 13.6 52.699999999999996 56.1 0 0 0
8157 0 3 0.0 13.6 54.4 54.4 0 0 0
8159 0 3 0.0 15.299999999999999 54.4 56.1 0 0 0
9610 0 3 0.0 8.5 52.699999999999996 57.8 0 0 0
9613 0 3 0.0 10.2 51.0 57.8 0 0 0
9614 0 3 0.0 11.9 52.699999999999996 57.8 0 0 0
9653 0 3 0.0 10.2 54.4 57.8 0 0 0
9617 0 3 0.0 13.6 51.0 57.8 0 0 0
9618 0 3 0.0 15.299999999999999 52.699999999999996 57.8 0 0 0
9657 0 3 0.0 13.6 54.4 57.8 0 0 0
6642 0 3 0.0 1.7 56.1 51.0 0 0 0
6644 0 3 0.0 0.0 56.1 52.699999999999996 0 0 0
6646 0 3 0.0 5.1 56.1 51.0 0 0 0
6648 0 3 0.0 3.4 56.1 52.699999999999996 0 0 0
8142 0 3 0.0 1.7 56.1 54.4 0 0 0
8144 0 3 0.0 0.0 56.1 56.1 0 0 0
8146 0 3 0.0 5.1 56.1 54.4 0 0 0
8148 0 3 0.0 3.4 56.1 56.1 0 0 0
6652 0 3 0.0 6.8 56.1 52.699999999999996 0 0 0
8152 0 3 0.0 6.8 56.1 56.1 0 0 0
9642 0 3 0.0 1.7 56.1 57.8 0 0 0
9646 0 3 0.0 5.1 56.1 57.8 0 0 0
6681 0 3 0.0 0.0 57.8 51.0 0 0 0
6682 0 3 0.0 1.7 59.5 51.0 0 0 0
6683 0 3 0.0 1.7 57.8 52.699999999999996 0 0 0
6684 0 3 0.0 0.0 59.5 52.699999999999996 0 0 0
6685 0 3 0.0 3.4 57.8 51.0 0 0 0
6686 0 3 0.0 5.1 59.5 51.0 0 0 0
6687 0 3 0.0 5.1 57.8 52.699999999999996 0 0 0
6688 0 3 0.0 3.4 59.5 52.699999999999996 0 0 0
6721 0 3 0.0 0.0 61.199999999999996 51.0 0 0 0
6722 0 3 0.0 1.7 62.9 51.0 0 0 0
6723 0 3 0.0 1.7 61.199999999999996 52.699999999999996 0 0 0
6724 0 3 0.0 0.0 62.9 52.699999999999996 0 0 0
6725 0 3 0.0 3.4 61.199999999999996 51.0 0 0 0
6726 0 3 0.0 5.1 62.9 51.0 0 0 0
6727 0 3 0.0 5.1 61.199999999999996 52.699999999999996 0 0 0
6728 0 3 0.0 3.4 62.9 52.699999999999996 0 0 0
8181 0 3 0.0 0.0 57.8 54.4 0 0 0
8182 0 3 0.0 1.7 59.5 54.4 0 0 0
8183 0 3 0.0 1.7 57.8 56.1 0 0 0
8184 0 3 0.0 0.0 59.5 56.1 0 0 0
8185 0 3 0.0 3.4 57.8 54.4 0 0 0
8186 0 3 0.0 5.1 59.5 54.4 0 0 0
8187 0 3 0.0 5.1 57.8 56.1 0 0 0
8188 0 3 0.0 3.4 59.5 56.1 0 0 0
8221 0 3 0.0 0.0 61.199999999999996 54.4 0 0 0
8222 0 3 0.0 1.7 62.9 54.4 0 0 0
8223 0 3 0.0 1.7 61.199999999999996 56.1 0 0 0
8224 0 3 0.0 0.0 62.9 56.1 0 0 0
8225 0 3 0.0 3.4 61.199999999999996 54.4 0 0 0
8226 0 3 0.0 5.1 62.9 54.4 0 0 0
8227 0 3 0.0 5.1 61.199999999999996 56.1 0 0 0
8228 0 3 0.0 3.4 62.9 56.1 0 0 0
6689 0 3 0.0 6.8 57.8 51.0 0 0 0
6692 0 3 0.0 6.8 59.5 52.699999999999996 0 0 0
6729 0 3 0.0 6.8 61.199999999999996 51.0 0 0 0
6732 0 3 0.0 6.8 62.9 52.699999999999996 0 0 0
8189 0 3 0.0 6.8 57.8 54.4 0 0 0
8192 0 3 0.0 6.8 59.5 56.1 0 0 0
8229 0 3 0.0 6.8 61.199999999999996 54.4 0 0 0
8232 0 3 0.0 6.8 62.9 56.1 0 0 0
9681 0 3 0.0 0.0 57.8 57.8 0 0 0
9682 0 3 0.0 1.7 59.5 57.8 0 0 0
9685 0 3 0.0 3.4 57.8 57.8 0 0 0
9686 0 3 0.0 5.1 59.5 57.8 0 0 0
9721 0 3 0.0 0.0 61.199999999999996 57.8 0 0 0
9722 0 3 0.0 1.7 62.9 57.8 0 0 0
9725 0 3 0.0 3.4 61.199999999999996 57.8 0 0 0
9726 0 3 0.0 5.1 62.9 57.8 0 0 0
9689 0 3 0.0 6.8 57.8 57.8 0 0 0
9729 0 3 0.0 6.8 61.199999999999996 57.8 0 0 0
6650 0 3 0.0 8.5 56.1 51.0 0 0 0
6654 0 3 0.0 11.9 56.1 51.0 0 0 0
6656 0 3 0.0 10.2 56.1 52.699999999999996 0 0 0
8150 0 3 0.0 8.5 56.1 54.4 0 0 0
8154 0 3 0.0 11.9 56.1 54.4 0 0 0
8156 0 3 0.0 10.2 56.1 56.1 0 0 0
6658 0 3 0.0 15.299999999999999 56.1 51.0 0 0 0
6660 0 3 0.0 13.6 56.1 52.699999999999996 0 0 0
8158 0 3 0.0 15.299999999999999 56.1 54.4 0 0 0
8160 0 3 0.0 13.6 56.1 56.1 0 0 0
9650 0 3 0.0 8.5 56.1 57.8 0 0 0
9654 0 3 0.0 11.9 56.1 57.8 0 0 0
9658 0 3 0.0 15.299999999999999 56.1 57.8 0 0 0
6690 0 3 0.0 8.5 59.5 51.0 0 0 0
6691 0 3 0.0 8.5 57.8 52.699999999999996 0 0 0
6693 0 3 0.0 10.2 57.8 51.0 0 0 0
6694 0 3 0.0 11.9 59.5 51.0 0 0 0
6695 0 3 0.0 11.9 57.8 52.699999999999996 0 0 0
6696 0 3 0.0 10.2 59.5 52.699999999999996 0 0 0
6730 0 3 0.0 8.5 62.9 51.0 0 0 0
6731 0 3 0.0 8.5 61.199999999999996 52.699999999999996 0 0 0
6733 0 3 0.0 10.2 61.199999999999996 51.0 0 0 0
6734 0 3 0.0 11.9 62.9 51.0 0 0 0
6735 0 3 0.0 11.9 61.199999999999996 52.699999999999996 0 0 0
6736 0 3 0.0 10.2 62.9 52.699999999999996 0 0 0
8190 0 3 0.0 8.5 59.5 54.4 0 0 0
8191 0 3 0.0 8.5 57.8 56.1 0 0 0
8193 0 3 0.0 10.2 57.8 54.4 0 0 0
8194 0 3 0.0 11.9 59.5 54.4 0 0 0
8195 0 3 0.0 11.9 57.8 56.1 0 0 0
8196 0 3 0.0 10.2 59.5 56.1 0 0 0
8230 0 3 0.0 8.5 62.9 54.4 0 0 0
8231 0 3 0.0 8.5 61.199999999999996 56.1 0 0 0
8233 0 3 0.0 10.2 61.199999999999996 54.4 0 0 0
8234 0 3 0.0 11.9 62.9 54.4 0 0 0
8235 0 3 0.0 11.9 61.199999999999996 56.1 0 0 0
8236 0 3 0.0 10.2 62.9 56.1 0 0 0
6697 0 3 0.0 13.6 57.8 51.0 0 0 0
6698 0 3 0.0 15.299999999999999 59.5 51.0 0 0 0
6699 0 3 0.0 15.299999999999999 57.8 52.699999999999996 0 0 0
6700 0 3 0.0 13.6 59.5 52.699999999999996 0 0 0
6737 0 3 0.0 13.6 61.199999999999996 51.0 0 0 0
6738 0 3 0.0 15.299999999999999 62.9 51.0 0 0 0
6739 0 3 0.0 15.299999999999999 61.199999999999996 52.699999999999996 0 0 0
6740 0 3 0.0 13.6 62.9 52.699999999999996 0 0 0
8197 0 3 0.0 13.6 57.8 54.4 0 0 0
8198 0 3 0.0 15.299999999999999 59.5 54.4 0 0 0
8199 0 3 0.0 15.299999999999999 57.8 56.1 0 0 0
8200 0 3 0.0 13.6 59.5 56.1 0 0 0
8237 0 3 0.0 13.6 61.199999999999996 54.4 0 0 0
8238 0 3 0.0 15.299999999999999 62.9 54.4 0 0 0
8239 0 3 0.0 15.299999999999999 61.199999999999996 56.1 0 0 0
8240 0 3 0.0 13.6 62.9 56.1 0 0 0
9690 0 3 0.0 8.5 59.5 57.8 0 0 0
9693 0 3 0.0 10.2 57.8 57.8 0 0 0
9694 0 3 0.0 11.9 59.5 57.8 0 0 0
9730 0 3 0.0 8.5 62.9 57.8 0 0 0
9733 0 3 0.0 10.2 61.199999999999996 57.8 0 0 0
9734 0 3 0.0 11.9 62.9 57.8 0 0 0
9697 0 3 0.0 13.6 57.8 57.8 0 0 0
9698 0 3 0.0 15.299999999999999 59.5 57.8 0 0 0
9737 0 3 0.0 13.6 61.199999999999996 57.8 0 0 0
9738 0 3 0.0 15.299999999999999 62.9 57.8 0 0 0
9364 0 3 0.0 0.0 32.3 59.5 0 0 0
9368 0 3 0.0 3.4 32.3 59.5 0 0 0
9403 0 3 0.0 1.7 34.0 59.5 0 0 0
9404 0 3 0.0 0.0 35.699999999999996 59.5 0 0 0
9407 0 3 0.0 5.1 34.0 59.5 0 0 0
9408 0 3 0.0 3.4 35.699999999999996 59.5 0 0 0
9443 0 3 0.0 1.7 37.4 59.5 0 0 0
9447 0 3 0.0 5.1 37.4 59.5 0 0 0
10682 0 3 0.0 1.7 32.3 61.199999999999996 0 0 0
10684 0 3 0.0 5.1 32.3 61.199999999999996 0 0 0
10701 0 3 0.0 0.0 34.0 61.199999999999996 0 0 0
10702 0 3 0.0 1.7 35.699999999999996 61.199999999999996 0 0 0
10703 0 3 0.0 3.4 34.0 61.199999999999996 0 0 0
10704 0 3 0.0 5.1 35.699999999999996 61.199999999999996 0 0 0
10721 0 3 0.0 0.0 37.4 61.199999999999996 0 0 0
10723 0 3 0.0 3.4 37.4 61.199999999999996 0 0 0
9372 0 3 0.0 6.8 32.3 59.5 0 0 0
9412 0 3 0.0 6.8 35.699999999999996 59.5 0 0 0
10705 0 3 0.0 6.8 34.0 61.199999999999996 0 0 0
10725 0 3 0.0 6.8 37.4 61.199999999999996 0 0 0
9444 0 3 0.0 0.0 39.1 59.5 0 0 0
9448 0 3 0.0 3.4 39.1 59.5 0 0 0
10722 0 3 0.0 1.7 39.1 61.199999999999996 0 0 0
10724 0 3 0.0 5.1 39.1 61.199999999999996 0 0 0
9452 0 3 0.0 6.8 39.1 59.5 0 0 0
9376 0 3 0.0 10.2 32.3 59.5 0 0 0
9411 0 3 0.0 8.5 34.0 59.5 0 0 0
9415 0 3 0.0 11.9 34.0 59.5 0 0 0
9416 0 3 0.0 10.2 35.699999999999996 59.5 0 0 0
9451 0 3 0.0 8.5 37.4 59.5 0 0 0
9455 0 3 0.0 11.9 37.4 59.5 0 0 0
10686 0 3 0.0 8.5 32.3 61.199999999999996 0 0 0
10688 0 3 0.0 11.9 32.3 61.199999999999996 0 0 0
10706 0 3 0.0 8.5 35.699999999999996 61.199999999999996 0 0 0
10707 0 4 0.0 10.2 34.0 61.199999999999996 0 0 0
10708 0 3 0.0 11.9 35.699999999999996 61.199999999999996 0 0 0
10727 0 3 0.0 10.2 37.4 61.199999999999996 0 0 0
9380 0 3 0.0 13.6 32.3 59.5 0 0 0
9419 0 3 0.0 15.299999999999999 34.0 59.5 0 0 0
9420 0 3 0.0 13.6 35.699999999999996 59.5 0 0 0
9459 0 3 0.0 15.299999999999999 37.4 59.5 0 0 0
10690 0 3 0.0 15.299999999999999 32.3 61.199999999999996 0 0 0
10709 0 3 0.0 13.6 34.0 61.199999999999996 0 0 0
10710 0 3 0.0 15.299999999999999 35.699999999999996 61.199999999999996 0 0 0
10729 0 3 0.0 13.6 37.4 61.199999999999996 0 0 0
9456 0 3 0.0 10.2 39.1 59.5 0 0 0
10726 0 3 0.0 8.5 39.1 61.199999999999996 0 0 0
10728 0 3 0.0 11.9 39.1 61.199999999999996 0 0 0
9460 0 3 0.0 13.6 39.1 59.5 0 0 0
10730 0 3 0.0 15.299999999999999 39.1 61.199999999999996 0 0 0
9483 0 3 0.0 1.7 40.8 59.5 0 0 0
9484 0 3 0.0 0.0 42.5 59.5 0 0 0
9487 0 3 0.0 5.1 40.8 59.5 0 0 0
9488 0 3 0.0 3.4 42.5 59.5 0 0 0
10741 0 3 0.0 0.0 40.8 61.199999999999996 0 0 0
10742 0 3 0.0 1.7 42.5 61.199999999999996 0 0 0
10743 0 3 0.0 3.4 40.8 61.199999999999996 0 0 0
10744 0 3 0.0 5.1 42.5 61.199999999999996 0 0 0
9492 0 3 0.0 6.8 42.5 59.5 0 0 0
10745 0 3 0.0 6.8 40.8 61.199999999999996 0 0 0
9523 0 3 0.0 1.7 44.199999999999996 59.5 0 0 0
9524 0 3 0.0 0.0 45.9 59.5 0 0 0
9527 0 3 0.0 5.1 44.199999999999996 59.5 0 0 0
9528 0 3 0.0 3.4 45.9 59.5 0 0 0
10761 0 3 0.0 0.0 44.199999999999996 61.199999999999996 0 0 0
10762 0 3 0.0 1.7 45.9 61.199999999999996 0 0 0
10763 0 3 0.0 3.4 44.199999999999996 61.199999999999996 0 0 0
10764 0 3 0.0 5.1 45.9 61.199999999999996 0 0 0
9532 0 3 0.0 6.8 45.9 59.5 0 0 0
10765 0 3 0.0 6.8 44.199999999999996 61.199999999999996 0 0 0
9491 0 3 0.0 8.5 40.8 59.5 0 0 0
9495 0 3 0.0 11.9 40.8 59.5 0 0 0
9496 0 3 0.0 10.2 42.5 59.5 0 0 0
10746 0 3 0.0 8.5 42.5 61.199999999999996 0 0 0
10747 0 3 0.0 10.2 40.8 61.199999999999996 0 0 0
10748 0 3 0.0 11.9 42.5 61.199999999999996 0 0 0
9499 0 3 0.0 15.299999999999999 40.8 59.5 0 0 0
9500 0 3 0.0 13.6 42.5 59.5 0 0 0
10749 0 3 0.0 13.6 40.8 61.199999999999996 0 0 0
10750 0 3 0.0 15.299999999999999 42.5 61.199999999999996 0 0 0
9531 0 3 0.0 8.5 44.199999999999996 59.5 0 0 0
9535 0 3 0.0 11.9 44.199999999999996 59.5 0 0 0
9536 0 3 0.0 10.2 45.9 59.5 0 0 0
10766 0 3 0.0 8.5 45.9 61.199999999999996 0 0 0
10767 0 4 0.0 10.2 44.199999999999996 61.199999999999996 0 0 0
10768 0 3 0.0 11.9 45.9 61.199999999999996 0 0 0
9539 0 3 0.0 15.299999999999999 44.199999999999996 59.5 0 0 0
9540 0 3 0.0 13.6 45.9 59.5 0 0 0
10769 0 3 0.0 13.6 44.199999999999996 61.199999999999996 0 0 0
10770 0 3 0.0 15.299999999999999 45.9 61.199999999999996 0 0 0
9563 0 3 0.0 1.7 47.6 59.5 0 0 0
9564 0 3 0.0 0.0 49.3 59.5 0 0 0
9567 0 3 0.0 5.1 47.6 59.5 0 0 0
9568 0 3 0.0 3.4 49.3 59.5 0 0 0
10781 0 3 0.0 0.0 47.6 61.199999999999996 0 0 0
10782 0 3 0.0 1.7 49.3 61.199999999999996 0 0 0
10783 0 3 0.0 3.4 47.6 61.199999999999996 0 0 0
10784 0 3 0.0 5.1 49.3 61.199999999999996 0 0 0
9572 0 3 0.0 6.8 49.3 59.5 0 0 0
10785 0 3 0.0 6.8 47.6 61.199999999999996 0 0 0
9603 0 3 0.0 1.7 51.0 59.5 0 0 0
9604 0 3 0.0 0.0 52.699999999999996 59.5 0 0 0
9607 0 3 0.0 5.1 51.0 59.5 0 0 0
9608 0 3 0.0 3.4 52.699999999999996 59.5 0 0 0
9643 0 3 0.0 1.7 54.4 59.5 0 0 0
9647 0 3 0.0 5.1 54.4 59.5 0 0 0
10801 0 3 0.0 0.0 51.0 61.199999999999996 0 0 0
10802 0 3 0.0 1.7 52.699999999999996 61.199999999999996 0 0 0
10803 0 3 0.0 3.4 51.0 61.199999999999996 0 0 0
10804 0 3 0.0 5.1 52.699999999999996 61.199999999999996 0 0 0
10821 0 3 0.0 0.0 54.4 61.199999999999996 0 0 0
10823 0 3 0.0 3.4 54.4 61.199999999999996 0 0 0
9612 0 3 0.0 6.8 52.699999999999996 59.5 0 0 0
10805 0 3 0.0 6.8 51.0 61.199999999999996 0 0 0
10825 0 3 0.0 6.8 54.4 61.199999999999996 0 0 0
9571 0 3 0.0 8.5 47.6 59.5 0 0 0
9575 0 3 0.0 11.9 47.6 59.5 0 0 0
9576 0 3 0.0 10.2 49.3 59.5 0 0 0
10786 0 3 0.0 8.5 49.3 61.199999999999996 0 0 0
10787 0 3 0.0 10.2 47.6 61.199999999999996 0 0 0
10788 0 3 0.0 11.9 49.3 61.199999999999996 0 0 0
9579 0 3 0.0 15.299999999999999 47.6 59.5 0 0 0
9580 0 3 0.0 13.6 49.3 59.5 0 0 0
10789 0 3 0.0 13.6 47.6 61.199999999999996 0 0 0
10790 0 3 0.0 15.299999999999999 49.3 61.199999999999996 0 0 0
9611 0 3 0.0 8.5 51.0 59.5 0 0 0
9615 0 3 0.0 11.9 51.0 59.5 0 0 0
9616 0 3 0.0 10.2 52.699999999999996 59.5 0 0 0
9651 0 3 0.0 8.5 54.4 59.5 0 0 0
9655 0 3 0.0 11.9 54.4 59.5 0 0 0
10806 0 3 0.0 8.5 52.699999999999996 61.199999999999996 0 0 0
10807 0 3 0.0 10.2 51.0 61.199999999999996 0 0 0
10808 0 3 0.0 11.9 52.699999999999996 61.199999999999996 0 0 0
10827 0 4 0.0 10.2 54.4 61.199999999999996 0 0 0
9619 0 3 0.0 15.299999999999999 51.0 59.5 0 0 0
9620 0 3 0.0 13.6 52.699999999999996 59.5 0 0 0
9659 0 3 0.0 15.299999999999999 54.4 59.5 0 0 0
10809 0 3 0.0 13.6 51.0 61.199999999999996 0 0 0
10810 0 3 0.0 15.299999999999999 52.699999999999996 61.199999999999996 0 0 0
10829 0 3 0.0 13.6 54.4 61.199999999999996 0 0 0
10843 0 3 0.0 3.4 57.8 61.199999999999996 0 0 0
10824 0 3 0.0 5.1 56.1 61.199999999999996 0 0 0
9688 0 3 0.0 3.4 59.5 59.5 0 0 0
9724 0 3 0.0 0.0 62.9 59.5 0 0 0
9644 0 3 0.0 0.0 56.1 59.5 0 0 0
9728 0 3 0.0 3.4 62.9 59.5 0 0 0
10862 0 3 0.0 1.7 62.9 61.199999999999996 0 0 0
10861 0 3 0.0 0.0 61.199999999999996 61.199999999999996 0 0 0
10864 0 3 0.0 5.1 62.9 61.199999999999996 0 0 0
9684 0 3 0.0 0.0 59.5 59.5 0 0 0
10844 0 3 0.0 5.1 59.5 61.199999999999996 0 0 0
9692 0 3 0.0 6.8 59.5 59.5 0 0 0
10863 0 3 0.0 3.4 61.199999999999996 61.199999999999996 0 0 0
9683 0 3 0.0 1.7 57.8 59.5 0 0 0
10845 0 3 0.0 6.8 57.8 61.199999999999996 0 0 0
10822 0 3 0.0 1.7 56.1 61.199999999999996 0 0 0
9687 0 3 0.0 5.1 57.8 59.5 0 0 0
10841 0 3 0.0 0.0 57.8 61.199999999999996 0 0 0
10865 0 3 0.0 6.8 61.199999999999996 61.199999999999996 0 0 0
10842 0 3 0.0 1.7 59.5 61.199999999999996 0 0 0
9727 0 3 0.0 5.1 61.199999999999996 59.5 0 0 0
9723 0 3 0.0 1.7 61.199999999999996 59.5 0 0 0
9648 0 3 0.0 3.4 56.1 59.5 0 0 0
9652 0 3 0.0 6.8 56.1 59.5 0 0 0
9732 0 3 0.0 6.8 62.9 59.5 0 0 0
9691 0 3 0.0 8.5 57.8 59.5 0 0 0
9735 0 3 0.0 11.9 61.199999999999996 59.5 0 0 0
10870 0 3 0.0 15.299999999999999 62.9 61.199999999999996 0 0 0
9696 0 3 0.0 10.2 59.5 59.5 0 0 0
10846 0 3 0.0 8.5 59.5 61.199999999999996 0 0 0
10866 0 3 0.0 8.5 62.9 61.199999999999996 0 0 0
9736 0 3 0.0 10.2 62.9 59.5 0 0 0
10849 0 3 0.0 13.6 57.8 61.199999999999996 0 0 0
9739 0 3 0.0 15.299999999999999 61.199999999999996 59.5 0 0 0
9656 0 3 0.0 10.2 56.1 59.5 0 0 0
9700 0 3 0.0 13.6 59.5 59.5 0 0 0
10850 0 3 0.0 15.299999999999999 59.5 61.199999999999996 0 0 0
10830 0 3 0.0 15.299999999999999 56.1 61.199999999999996 0 0 0
10868 0 3 0.0 11.9 62.9 61.199999999999996 0 0 0
9660 0 3 0.0 13.6 56.1 59.5 0 0 0
9695 0 3 0.0 11.9 57.8 59.5 0 0 0
10826 0 3 0.0 8.5 56.1 61.199999999999996 0 0 0
10847 0 3 0.0 10.2 57.8 61.199999999999996 0 0 0
9740 0 3 0.0 13.6 62.9 59.5 0 0 0
9731 0 3 0.0 8.5 61.199999999999996 59.5 0 0 0
10867 0 3 0.0 10.2 61.199999999999996 61.199999999999996 0 0 0
10848 0 3 0.0 11.9 59.5 61.199999999999996 0 0 0
9699 0 3 0.0 15.299999999999999 57.8 59.5 0 0 0
10869 0 3 0.0 13.6 61.199999999999996 61.199999999999996 0 0 0
10828 0 3 0.0 11.9 56.1 61.199999999999996 0 0 0
761 0 3 0.0 0.0 64.6 37.4 0 0 0
762 0 3 0.0 1.7 66.3 37.4 0 0 0
763 0 3 0.0 1.7 64.6 39.1 0 0 0
764 0 3 0.0 0.0 66.3 39.1 0 0 0
765 0 3 0.0 3.4 64.6 37.4 0 0 0
766 0 3 0.0 5.1 66.3 37.4 0 0 0
767 0 3 0.0 5.1 64.6 39.1 0 0 0
768 0 3 0.0 3.4 66.3 39.1 0 0 0
801 0 3 0.0 0.0 68.0 37.4 0 0 0
803 0 3 0.0 1.7 68.0 39.1 0 0 0
805 0 3 0.0 3.4 68.0 37.4 0 0 0
807 0 3 0.0 5.1 68.0 39.1 0 0 0
2261 0 3 0.0 0.0 64.6 40.8 0 0 0
2262 0 3 0.0 1.7 66.3 40.8 0 0 0
2265 0 3 0.0 3.4 64.6 40.8 0 0 0
2266 0 3 0.0 5.1 66.3 40.8 0 0 0
2301 0 3 0.0 0.0 68.0 40.8 0 0 0
2305 0 3 0.0 3.4 68.0 40.8 0 0 0
769 0 3 0.0 6.8 64.6 37.4 0 0 0
772 0 3 0.0 6.8 66.3 39.1 0 0 0
809 0 3 0.0 6.8 68.0 37.4 0 0 0
2269 0 3 0.0 6.8 64.6 40.8 0 0 0
2309 0 3 0.0 6.8 68.0 40.8 0 0 0
802 0 3 0.0 1.7 69.7 37.4 0 0 0
804 0 3 0.0 0.0 69.7 39.1 0 0 0
806 0 3 0.0 5.1 69.7 37.4 0 0 0
808 0 3 0.0 3.4 69.7 39.1 0 0 0
2302 0 3 0.0 1.7 69.7 40.8 0 0 0
2306 0 3 0.0 5.1 69.7 40.8 0 0 0
812 0 3 0.0 6.8 69.7 39.1 0 0 0
770 0 3 0.0 8.5 66.3 37.4 0 0 0
771 0 3 0.0 8.5 64.6 39.1 0 0 0
773 0 3 0.0 10.2 64.6 37.4 0 0 0
774 0 3 0.0 11.9 66.3 37.4 0 0 0
775 0 3 0.0 11.9 64.6 39.1 0 0 0
776 0 3 0.0 10.2 66.3 39.1 0 0 0
811 0 3 0.0 8.5 68.0 39.1 0 0 0
813 0 3 0.0 10.2 68.0 37.4 0 0 0
815 0 3 0.0 11.9 68.0 39.1 0 0 0
2270 0 3 0.0 8.5 66.3 40.8 0 0 0
2273 0 3 0.0 10.2 64.6 40.8 0 0 0
2274 0 3 0.0 11.9 66.3 40.8 0 0 0
2313 0 3 0.0 10.2 68.0 40.8 0 0 0
777 0 3 0.0 13.6 64.6 37.4 0 0 0
778 0 3 0.0 15.299999999999999 66.3 37.4 0 0 0
779 0 3 0.0 15.299999999999999 64.6 39.1 0 0 0
780 0 3 0.0 13.6 66.3 39.1 0 0 0
817 0 3 0.0 13.6 68.0 37.4 0 0 0
819 0 3 0.0 15.299999999999999 68.0 39.1 0 0 0
2277 0 3 0.0 13.6 64.6 40.8 0 0 0
2278 0 3 0.0 15.299999999999999 66.3 40.8 0 0 0
2317 0 3 0.0 13.6 68.0 40.8 0 0 0
810 0 3 0.0 8.5 69.7 37.4 0 0 0
814 0 3 0.0 11.9 69.7 37.4 0 0 0
816 0 3 0.0 10.2 69.7 39.1 0 0 0
2310 0 3 0.0 8.5 69.7 40.8 0 0 0
2314 0 3 0.0 11.9 69.7 40.8 0 0 0
818 0 3 0.0 15.299999999999999 69.7 37.4 0 0 0
820 0 3 0.0 13.6 69.7 39.1 0 0 0
2318 0 3 0.0 15.299999999999999 69.7 40.8 0 0 0
841 0 3 0.0 0.0 71.39999999999999 37.4 0 0 0
842 0 3 0.0 1.7 73.1 37.4 0 0 0
843 0 3 0.0 1.7 71.39999999999999 39.1 0 0 0
844 0 3 0.0 0.0 73.1 39.1 0 0 0
845 0 3 0.0 3.4 71.39999999999999 37.4 0 0 0
846 0 3 0.0 5.1 73.1 37.4 0 0 0
847 0 3 0.0 5.1 71.39999999999999 39.1 0 0 0
848 0 3 0.0 3.4 73.1 39.1 0 0 0
881 0 3 0.0 0.0 74.8 37.4 0 0 0
883 0 3 0.0 1.7 74.8 39.1 0 0 0
885 0 3 0.0 3.4 74.8 37.4 0 0 0
887 0 3 0.0 5.1 74.8 39.1 0 0 0
2341 0 3 0.0 0.0 71.39999999999999 40.8 0 0 0
2342 0 3 0.0 1.7 73.1 40.8 0 0 0
2345 0 3 0.0 3.4 71.39999999999999 40.8 0 0 0
2346 0 3 0.0 5.1 73.1 40.8 0 0 0
2381 0 3 0.0 0.0 74.8 40.8 0 0 0
2385 0 3 0.0 3.4 74.8 40.8 0 0 0
849 0 3 0.0 6.8 71.39999999999999 37.4 0 0 0
852 0 3 0.0 6.8 73.1 39.1 0 0 0
889 0 3 0.0 6.8 74.8 37.4 0 0 0
2349 0 3 0.0 6.8 71.39999999999999 40.8 0 0 0
2389 0 3 0.0 6.8 74.8 40.8 0 0 0
882 0 3 0.0 1.7 76.5 37.4 0 0 0
884 0 3 0.0 0.0 76.5 39.1 0 0 0
886 0 3 0.0 5.1 76.5 37.4 0 0 0
888 0 3 0.0 3.4 76.5 39.1 0 0 0
921 0 3 0.0 0.0 78.2 37.4 0 0 0
923 0 3 0.0 1.7 78.2 39.1 0 0 0
925 0 3 0.0 3.4 78.2 37.4 0 0 0
927 0 3 0.0 5.1 78.2 39.1 0 0 0
2382 0 3 0.0 1.7 76.5 40.8 0 0 0
2386 0 3 0.0 5.1 76.5 40.8 0 0 0
2421 0 3 0.0 0.0 78.2 40.8 0 0 0
2425 0 3 0.0 3.4 78.2 40.8 0 0 0
892 0 3 0.0 6.8 76.5 39.1 0 0 0
929 0 3 0.0 6.8 78.2 37.4 0 0 0
2429 0 3 0.0 6.8 78.2 40.8 0 0 0
850 0 3 0.0 8.5 73.1 37.4 0 0 0
851 0 3 0.0 8.5 71.39999999999999 39.1 0 0 0
853 0 3 0.0 10.2 71.39999999999999 37.4 0 0 0
854 0 3 0.0 11.9 73.1 37.4 0 0 0
855 0 3 0.0 11.9 71.39999999999999 39.1 0 0 0
856 0 3 0.0 10.2 73.1 39.1 0 0 0
891 0 3 0.0 8.5 74.8 39.1 0 0 0
893 0 3 0.0 10.2 74.8 37.4 0 0 0
895 0 3 0.0 11.9 74.8 39.1 0 0 0
2350 0 3 0.0 8.5 73.1 40.8 0 0 0
2353 0 3 0.0 10.2 71.39999999999999 40.8 0 0 0
2354 0 3 0.0 11.9 73.1 40.8 0 0 0
2393 0 3 0.0 10.2 74.8 40.8 0 0 0
857 0 3 0.0 13.6 71.39999999999999 37.4 0 0 0
858 0 3 0.0 15.299999999999999 73.1 37.4 0 0 0
859 0 3 0.0 15.299999999999999 71.39999999999999 39.1 0 0 0
860 0 3 0.0 13.6 73.1 39.1 0 0 0
897 0 3 0.0 13.6 74.8 37.4 0 0 0
899 0 3 0.0 15.299999999999999 74.8 39.1 0 0 0
2357 0 3 0.0 13.6 71.39999999999999 40.8 0 0 0
2358 0 3 0.0 15.299999999999999 73.1 40.8 0 0 0
2397 0 3 0.0 13.6 74.8 40.8 0 0 0
890 0 3 0.0 8.5 76.5 37.4 0 0 0
894 0 3 0.0 11.9 76.5 37.4 0 0 0
896 0 3 0.0 10.2 76.5 39.1 0 0 0
931 0 3 0.0 8.5 78.2 39.1 0 0 0
933 0 3 0.0 10.2 78.2 37.4 0 0 0
935 0 3 0.0 11.9 78.2 39.1 0 0 0
2390 0 3 0.0 8.5 76.5 40.8 0 0 0
2394 0 3 0.0 11.9 76.5 40.8 0 0 0
2433 0 3 0.0 10.2 78.2 40.8 0 0 0
898 0 3 0.0 15.299999999999999 76.5 37.4 0 0 0
900 0 3 0.0 13.6 76.5 39.1 0 0 0
937 0 3 0.0 13.6 78.2 37.4 0 0 0
939 0 3 0.0 15.299999999999999 78.2 39.1 0 0 0
2398 0 3 0.0 15.299999999999999 76.5 40.8 0 0 0
2437 0 3 0.0 13.6 78.2 40.8 0 0 0
922 0 3 0.0 1.7 79.89999999999999 37.4 0 0 0
924 0 3 0.0 0.0 79.89999999999999 39.1 0 0 0
926 0 3 0.0 5.1 79.89999999999999 37.4 0 0 0
928 0 3 0.0 3.4 79.89999999999999 39.1 0 0 0
961 0 3 0.0 0.0 81.6 37.4 0 0 0
963 0 3 0.0 1.7 81.6 39.1 0 0 0
965 0 3 0.0 3.4 81.6 37.4 0 0 0
967 0 3 0.0 5.1 81.6 39.1 0 0 0
2422 0 3 0.0 1.7 79.89999999999999 40.8 0 0 0
2426 0 3 0.0 5.1 79.89999999999999 40.8 0 0 0
2461 0 3 0.0 0.0 81.6 40.8 0 0 0
2465 0 3 0.0 3.4 81.6 40.8 0 0 0
932 0 3 0.0 6.8 79.89999999999999 39.1 0 0 0
969 0 3 0.0 6.8 81.6 37.4 0 0 0
2469 0 3 0.0 6.8 81.6 40.8 0 0 0
962 0 3 0.0 1.7 83.3 37.4 0 0 0
964 0 3 0.0 0.0 83.3 39.1 0 0 0
966 0 3 0.0 5.1 83.3 37.4 0 0 0
968 0 3 0.0 3.4 83.3 39.1 0 0 0
1001 0 3 0.0 0.0 85.0 37.4 0 0 0
1003 0 3 0.0 1.7 85.0 39.1 0 0 0
1005 0 3 0.0 3.4 85.0 37.4 0 0 0
1007 0 3 0.0 5.1 85.0 39.1 0 0 0
2462 0 3 0.0 1.7 83.3 40.8 0 0 0
2466 0 3 0.0 5.1 83.3 40.8 0 0 0
2501 0 3 0.0 0.0 85.0 40.8 0 0 0
2505 0 3 0.0 3.4 85.0 40.8 0 0 0
972 0 3 0.0 6.8 83.3 39.1 0 0 0
1009 0 3 0.0 6.8 85.0 37.4 0 0 0
2509 0 3 0.0 6.8 85.0 40.8 0 0 0
930 0 3 0.0 8.5 79.89999999999999 37.4 0 0 0
934 0 3 0.0 11.9 79.89999999999999 37.4 0 0 0
936 0 3 0.0 10.2 79.89999999999999 39.1 0 0 0
971 0 3 0.0 8.5 81.6 39.1 0 0 0
973 0 3 0.0 10.2 81.6 37.4 0 0 0
975 0 3 0.0 11.9 81.6 39.1 0 0 0
2430 0 3 0.0 8.5 79.89999999999999 40.8 0 0 0
2434 0 3 0.0 11.9 79.89999999999999 40.8 0 0 0
2473 0 3 0.0 10.2 81.6 40.8 0 0 0
938 0 3 0.0 15.299999999999999 79.89999999999999 37.4 0 0 0
940 0 3 0.0 13.6 79.89999999999999 39.1 0 0 0
977 0 3 0.0 13.6 81.6 37.4 0 0 0
979 0 3 0.0 15.299999999999999 81.6 39.1 0 0 0
2438 0 3 0.0 15.299999999999999 79.89999999999999 40.8 0 0 0
2477 0 3 0.0 13.6 81.6 40.8 0 0 0
970 0 3 0.0 8.5 83.3 37.4 0 0 0
974 0 3 0.0 11.9 83.3 37.4 0 0 0
976 0 3 0.0 10.2 83.3 39.1 0 0 0
1011 0 3 0.0 8.5 85.0 39.1 0 0 0
1013 0 3 0.0 10.2 85.0 37.4 0 0 0
1015 0 3 0.0 11.9 85.0 39.1 0 0 0
2470 0 3 0.0 8.5 83.3 40.8 0 0 0
2474 0 3 0.0 11.9 83.3 40.8 0 0 0
2513 0 3 0.0 10.2 85.0 40.8 0 0 0
978 0 3 0.0 15.299999999999999 83.3 37.4 0 0 0
980 0 3 0.0 13.6 83.3 39.1 0 0 0
1017 0 3 0.0 13.6 85.0 37.4 0 0 0
1019 0 3 0.0 15.299999999999999 85.0 39.1 0 0 0
2478 0 3 0.0 15.299999999999999 83.3 40.8 0 0 0
2517 0 3 0.0 13.6 85.0 40.8 0 0 0
1002 0 3 0.0 1.7 86.7 37.4 0 0 0
1004 0 3 0.0 0.0 86.7 39.1 0 0 0
1006 0 3 0.0 5.1 86.7 37.4 0 0 0
1008 0 3 0.0 3.4 86.7 39.1 0 0 0
2502 0 3 0.0 1.7 86.7 40.8 0 0 0
2506 0 3 0.0 5.1 86.7 40.8 0 0 0
1012 0 3 0.0 6.8 86.7 39.1 0 0 0
1041 0 3 0.0 0.0 88.39999999999999 37.4 0 0 0
1042 0 3 0.0 1.7 90.1 37.4 0 0 0
1043 0 3 0.0 1.7 88.39999999999999 39.1 0 0 0
1044 0 3 0.0 0.0 90.1 39.1 0 0 0
1045 0 3 0.0 3.4 88.39999999999999 37.4 0 0 0
1046 0 3 0.0 5.1 90.1 37.4 0 0 0
1047 0 3 0.0 5.1 88.39999999999999 39.1 0 0 0
1048 0 3 0.0 3.4 90.1 39.1 0 0 0
1081 0 3 0.0 0.0 91.8 37.4 0 0 0
1082 0 3 0.0 1.7 93.5 37.4 0 0 0
1083 0 3 0.0 1.7 91.8 39.1 0 0 0
1084 0 3 0.0 0.0 93.5 39.1 0 0 0
1085 0 3 0.0 3.4 91.8 37.4 0 0 0
1086 0 3 0.0 5.1 93.5 37.4 0 0 0
1087 0 3 0.0 5.1 91.8 39.1 0 0 0
1088 0 3 0.0 3.4 93.5 39.1 0 0 0
2541 0 3 0.0 0.0 88.39999999999999 40.8 0 0 0
2542 0 3 0.0 1.7 90.1 40.8 0 0 0
2545 0 3 0.0 3.4 88.39999999999999 40.8 0 0 0
2546 0 3 0.0 5.1 90.1 40.8 0 0 0
2581 0 3 0.0 0.0 91.8 40.8 0 0 0
2582 0 3 0.0 1.7 93.5 40.8 0 0 0
2585 0 3 0.0 3.4 91.8 40.8 0 0 0
2586 0 3 0.0 5.1 93.5 40.8 0 0 0
1049 0 3 0.0 6.8 88.39999999999999 37.4 0 0 0
1052 0 3 0.0 6.8 90.1 39.1 0 0 0
1089 0 3 0.0 6.8 91.8 37.4 0 0 0
1092 0 3 0.0 6.8 93.5 39.1 0 0 0
2549 0 3 0.0 6.8 88.39999999999999 40.8 0 0 0
2589 0 3 0.0 6.8 91.8 40.8 0 0 0
1010 0 3 0.0 8.5 86.7 37.4 0 0 0
1014 0 3 0.0 11.9 86.7 37.4 0 0 0
1016 0 3 0.0 10.2 86.7 39.1 0 0 0
2510 0 3 0.0 8.5 86.7 40.8 0 0 0
2514 0 3 0.0 11.9 86.7 40.8 0 0 0
1018 0 3 0.0 15.299999999999999 86.7 37.4 0 0 0
1020 0 3 0.0 13.6 86.7 39.1 0 0 0
2518 0 3 0.0 15.299999999999999 86.7 40.8 0 0 0
1050 0 3 0.0 8.5 90.1 37.4 0 0 0
1051 0 3 0.0 8.5 88.39999999999999 39.1 0 0 0
1053 0 3 0.0 10.2 88.39999999999999 37.4 0 0 0
1054 0 3 0.0 11.9 90.1 37.4 0 0 0
1055 0 3 0.0 11.9 88.39999999999999 39.1 0 0 0
1056 0 3 0.0 10.2 90.1 39.1 0 0 0
1090 0 3 0.0 8.5 93.5 37.4 0 0 0
1091 0 3 0.0 8.5 91.8 39.1 0 0 0
1093 0 3 0.0 10.2 91.8 37.4 0 0 0
1094 0 3 0.0 11.9 93.5 37.4 0 0 0
1095 0 3 0.0 11.9 91.8 39.1 0 0 0
1096 0 3 0.0 10.2 93.5 39.1 0 0 0
2550 0 3 0.0 8.5 90.1 40.8 0 0 0
2553 0 3 0.0 10.2 88.39999999999999 40.8 0 0 0
2554 0 3 0.0 11.9 90.1 40.8 0 0 0
2590 0 3 0.0 8.5 93.5 40.8 0 0 0
2593 0 3 0.0 10.2 91.8 40.8 0 0 0
2594 0 3 0.0 11.9 93.5 40.8 0 0 0
1057 0 3 0.0 13.6 88.39999999999999 37.4 0 0 0
1058 0 3 0.0 15.299999999999999 90.1 37.4 0 0 0
1059 0 3 0.0 15.299999999999999 88.39999999999999 39.1 0 0 0
1060 0 3 0.0 13.6 90.1 39.1 0 0 0
1097 0 3 0.0 13.6 91.8 37.4 0 0 0
1098 0 3 0.0 15.299999999999999 93.5 37.4 0 0 0
1099 0 3 0.0 15.299999999999999 91.8 39.1 0 0 0
1100 0 3 0.0 13.6 93.5 39.1 0 0 0
2557 0 3 0.0 13.6 88.39999999999999 40.8 0 0 0
2558 0 3 0.0 15.299999999999999 90.1 40.8 0 0 0
2597 0 3 0.0 13.6 91.8 40.8 0 0 0
2598 0 3 0.0 15.299999999999999 93.5 40.8 0 0 0
2263 0 3 0.0 1.7 64.6 42.5 0 0 0
2264 0 3 0.0 0.0 66.3 42.5 0 0 0
2267 0 3 0.0 5.1 64.6 42.5 0 0 0
2268 0 3 0.0 3.4 66.3 42.5 0 0 0
2303 0 3 0.0 1.7 68.0 42.5 0 0 0
2307 0 3 0.0 5.1 68.0 42.5 0 0 0
2272 0 3 0.0 6.8 66.3 42.5 0 0 0
3761 0 3 0.0 0.0 64.6 44.199999999999996 0 0 0
3762 0 3 0.0 1.7 66.3 44.199999999999996 0 0 0
3763 0 3 0.0 1.7 64.6 45.9 0 0 0
3764 0 3 0.0 0.0 66.3 45.9 0 0 0
3765 0 3 0.0 3.4 64.6 44.199999999999996 0 0 0
3766 0 3 0.0 5.1 66.3 44.199999999999996 0 0 0
3767 0 3 0.0 5.1 64.6 45.9 0 0 0
3768 0 3 0.0 3.4 66.3 45.9 0 0 0
3801 0 3 0.0 0.0 68.0 44.199999999999996 0 0 0
3803 0 3 0.0 1.7 68.0 45.9 0 0 0
3805 0 3 0.0 3.4 68.0 44.199999999999996 0 0 0
3807 0 3 0.0 5.1 68.0 45.9 0 0 0
5261 0 3 0.0 0.0 64.6 47.6 0 0 0
5262 0 3 0.0 1.7 66.3 47.6 0 0 0
5263 0 3 0.0 1.7 64.6 49.3 0 0 0
5264 0 3 0.0 0.0 66.3 49.3 0 0 0
5265 0 3 0.0 3.4 64.6 47.6 0 0 0
5266 0 3 0.0 5.1 66.3 47.6 0 0 0
5267 0 3 0.0 5.1 64.6 49.3 0 0 0
5268 0 3 0.0 3.4 66.3 49.3 0 0 0
5301 0 3 0.0 0.0 68.0 47.6 0 0 0
5303 0 3 0.0 1.7 68.0 49.3 0 0 0
5305 0 3 0.0 3.4 68.0 47.6 0 0 0
5307 0 3 0.0 5.1 68.0 49.3 0 0 0
3769 0 3 0.0 6.8 64.6 44.199999999999996 0 0 0
3772 0 3 0.0 6.8 66.3 45.9 0 0 0
3809 0 3 0.0 6.8 68.0 44.199999999999996 0 0 0
5269 0 3 0.0 6.8 64.6 47.6 0 0 0
5272 0 3 0.0 6.8 66.3 49.3 0 0 0
5309 0 3 0.0 6.8 68.0 47.6 0 0 0
2304 0 3 0.0 0.0 69.7 42.5 0 0 0
2308 0 3 0.0 3.4 69.7 42.5 0 0 0
2312 0 3 0.0 6.8 69.7 42.5 0 0 0
3802 0 3 0.0 1.7 69.7 44.199999999999996 0 0 0
3804 0 3 0.0 0.0 69.7 45.9 0 0 0
3806 0 3 0.0 5.1 69.7 44.199999999999996 0 0 0
3808 0 3 0.0 3.4 69.7 45.9 0 0 0
5302 0 3 0.0 1.7 69.7 47.6 0 0 0
5304 0 3 0.0 0.0 69.7 49.3 0 0 0
5306 0 3 0.0 5.1 69.7 47.6 0 0 0
5308 0 3 0.0 3.4 69.7 49.3 0 0 0
3812 0 3 0.0 6.8 69.7 45.9 0 0 0
5312 0 3 0.0 6.8 69.7 49.3 0 0 0
2271 0 3 0.0 8.5 64.6 42.5 0 0 0
2275 0 3 0.0 11.9 64.6 42.5 0 0 0
2276 0 3 0.0 10.2 66.3 42.5 0 0 0
2311 0 3 0.0 8.5 68.0 42.5 0 0 0
2315 0 3 0.0 11.9 68.0 42.5 0 0 0
2279 0 3 0.0 15.299999999999999 64.6 42.5 0 0 0
2280 0 3 0.0 13.6 66.3 42.5 0 0 0
2319 0 3 0.0 15.299999999999999 68.0 42.5 0 0 0
3770 0 3 0.0 8.5 66.3 44.199999999999996 0 0 0
3771 0 3 0.0 8.5 64.6 45.9 0 0 0
3773 0 3 0.0 10.2 64.6 44.199999999999996 0 0 0
3774 0 3 0.0 11.9 66.3 44.199999999999996 0 0 0
3775 0 3 0.0 11.9 64.6 45.9 0 0 0
3776 0 3 0.0 10.2 66.3 45.9 0 0 0
3811 0 3 0.0 8.5 68.0 45.9 0 0 0
3813 0 3 0.0 10.2 68.0 44.199999999999996 0 0 0
3815 0 3 0.0 11.9 68.0 45.9 0 0 0
5270 0 3 0.0 8.5 66.3 47.6 0 0 0
5271 0 3 0.0 8.5 64.6 49.3 0 0 0
5273 0 3 0.0 10.2 64.6 47.6 0 0 0
5274 0 3 0.0 11.9 66.3 47.6 0 0 0
5275 0 3 0.0 11.9 64.6 49.3 0 0 0
5276 0 3 0.0 10.2 66.3 49.3 0 0 0
5311 0 3 0.0 8.5 68.0 49.3 0 0 0
5313 0 3 0.0 10.2 68.0 47.6 0 0 0
5315 0 3 0.0 11.9 68.0 49.3 0 0 0
3777 0 3 0.0 13.6 64.6 44.199999999999996 0 0 0
3778 0 3 0.0 15.299999999999999 66.3 44.199999999999996 0 0 0
3779 0 3 0.0 15.299999999999999 64.6 45.9 0 0 0
3780 0 3 0.0 13.6 66.3 45.9 0 0 0
3817 0 3 0.0 13.6 68.0 44.199999999999996 0 0 0
3819 0 3 0.0 15.299999999999999 68.0 45.9 0 0 0
5277 0 3 0.0 13.6 64.6 47.6 0 0 0
5278 0 3 0.0 15.299999999999999 66.3 47.6 0 0 0
5279 0 3 0.0 15.299999999999999 64.6 49.3 0 0 0
5280 0 3 0.0 13.6 66.3 49.3 0 0 0
5317 0 3 0.0 13.6 68.0 47.6 0 0 0
5319 0 3 0.0 15.299999999999999 68.0 49.3 0 0 0
2316 0 3 0.0 10.2 69.7 42.5 0 0 0
2320 0 3 0.0 13.6 69.7 42.5 0 0 0
3810 0 3 0.0 8.5 69.7 44.199999999999996 0 0 0
3814 0 3 0.0 11.9 69.7 44.199999999999996 0 0 0
3816 0 3 0.0 10.2 69.7 45.9 0 0 0
5310 0 3 0.0 8.5 69.7 47.6 0 0 0
5314 0 3 0.0 11.9 69.7 47.6 0 0 0
5316 0 3 0.0 10.2 69.7 49.3 0 0 0
3818 0 3 0.0 15.299999999999999 69.7 44.199999999999996 0 0 0
3820 0 3 0.0 13.6 69.7 45.9 0 0 0
5318 0 3 0.0 15.299999999999999 69.7 47.6 0 0 0
5320 0 3 0.0 13.6 69.7 49.3 0 0 0
2343 0 3 0.0 1.7 71.39999999999999 42.5 0 0 0
2344 0 3 0.0 0.0 73.1 42.5 0 0 0
2347 0 3 0.0 5.1 71.39999999999999 42.5 0 0 0
2348 0 3 0.0 3.4 73.1 42.5 0 0 0
2383 0 3 0.0 1.7 74.8 42.5 0 0 0
2387 0 3 0.0 5.1 74.8 42.5 0 0 0
2352 0 3 0.0 6.8 73.1 42.5 0 0 0
3841 0 3 0.0 0.0 71.39999999999999 44.199999999999996 0 0 0
3842 0 3 0.0 1.7 73.1 44.199999999999996 0 0 0
3843 0 3 0.0 1.7 71.39999999999999 45.9 0 0 0
3844 0 3 0.0 0.0 73.1 45.9 0 0 0
3845 0 3 0.0 3.4 71.39999999999999 44.199999999999996 0 0 0
3846 0 3 0.0 5.1 73.1 44.199999999999996 0 0 0
3847 0 3 0.0 5.1 71.39999999999999 45.9 0 0 0
3848 0 3 0.0 3.4 73.1 45.9 0 0 0
3881 0 3 0.0 0.0 74.8 44.199999999999996 0 0 0
3883 0 3 0.0 1.7 74.8 45.9 0 0 0
3885 0 3 0.0 3.4 74.8 44.199999999999996 0 0 0
3887 0 3 0.0 5.1 74.8 45.9 0 0 0
5341 0 3 0.0 0.0 71.39999999999999 47.6 0 0 0
5342 0 3 0.0 1.7 73.1 47.6 0 0 0
5343 0 3 0.0 1.7 71.39999999999999 49.3 0 0 0
5344 0 3 0.0 0.0 73.1 49.3 0 0 0
5345 0 3 0.0 3.4 71.39999999999999 47.6 0 0 0
5346 0 3 0.0 5.1 73.1 47.6 0 0 0
5347 0 3 0.0 5.1 71.39999999999999 49.3 0 0 0
5348 0 3 0.0 3.4 73.1 49.3 0 0 0
5381 0 3 0.0 0.0 74.8 47.6 0 0 0
5383 0 3 0.0 1.7 74.8 49.3 0 0 0
5385 0 3 0.0 3.4 74.8 47.6 0 0 0
5387 0 3 0.0 5.1 74.8 49.3 0 0 0
3849 0 3 0.0 6.8 71.39999999999999 44.199999999999996 0 0 0
3852 0 3 0.0 6.8 73.1 45.9 0 0 0
3889 0 3 0.0 6.8 74.8 44.199999999999996 0 0 0
5349 0 3 0.0 6.8 71.39999999999999 47.6 0 0 0
5352 0 3 0.0 6.8 73.1 49.3 0 0 0
5389 0 3 0.0 6.8 74.8 47.6 0 0 0
2384 0 3 0.0 0.0 76.5 42.5 0 0 0
2388 0 3 0.0 3.4 76.5 42.5 0 0 0
2423 0 3 0.0 1.7 78.2 42.5 0 0 0
2427 0 3 0.0 5.1 78.2 42.5 0 0 0
2392 0 3 0.0 6.8 76.5 42.5 0 0 0
3882 0 3 0.0 1.7 76.5 44.199999999999996 0 0 0
3884 0 3 0.0 0.0 76.5 45.9 0 0 0
3886 0 3 0.0 5.1 76.5 44.199999999999996 0 0 0
3888 0 3 0.0 3.4 76.5 45.9 0 0 0
3921 0 3 0.0 0.0 78.2 44.199999999999996 0 0 0
3923 0 3 0.0 1.7 78.2 45.9 0 0 0
3925 0 3 0.0 3.4 78.2 44.199999999999996 0 0 0
3927 0 3 0.0 5.1 78.2 45.9 0 0 0
5382 0 3 0.0 1.7 76.5 47.6 0 0 0
5384 0 3 0.0 0.0 76.5 49.3 0 0 0
5386 0 3 0.0 5.1 76.5 47.6 0 0 0
5388 0 3 0.0 3.4 76.5 49.3 0 0 0
5421 0 3 0.0 0.0 78.2 47.6 0 0 0
5423 0 3 0.0 1.7 78.2 49.3 0 0 0
5425 0 3 0.0 3.4 78.2 47.6 0 0 0
5427 0 3 0.0 5.1 78.2 49.3 0 0 0
3892 0 3 0.0 6.8 76.5 45.9 0 0 0
3929 0 3 0.0 6.8 78.2 44.199999999999996 0 0 0
5392 0 3 0.0 6.8 76.5 49.3 0 0 0
5429 0 3 0.0 6.8 78.2 47.6 0 0 0
2351 0 3 0.0 8.5 71.39999999999999 42.5 0 0 0
2355 0 3 0.0 11.9 71.39999999999999 42.5 0 0 0
2356 0 3 0.0 10.2 73.1 42.5 0 0 0
2391 0 3 0.0 8.5 74.8 42.5 0 0 0
2395 0 3 0.0 11.9 74.8 42.5 0 0 0
2359 0 3 0.0 15.299999999999999 71.39999999999999 42.5 0 0 0
2360 0 3 0.0 13.6 73.1 42.5 0 0 0
2399 0 3 0.0 15.299999999999999 74.8 42.5 0 0 0
3850 0 3 0.0 8.5 73.1 44.199999999999996 0 0 0
3851 0 3 0.0 8.5 71.39999999999999 45.9 0 0 0
3853 0 3 0.0 10.2 71.39999999999999 44.199999999999996 0 0 0
3854 0 3 0.0 11.9 73.1 44.199999999999996 0 0 0
3855 0 3 0.0 11.9 71.39999999999999 45.9 0 0 0
3856 0 3 0.0 10.2 73.1 45.9 0 0 0
3891 0 3 0.0 8.5 74.8 45.9 0 0 0
3893 0 3 0.0 10.2 74.8 44.199999999999996 0 0 0
3895 0 3 0.0 11.9 74.8 45.9 0 0 0
5350 0 3 0.0 8.5 73.1 47.6 0 0 0
5351 0 3 0.0 8.5 71.39999999999999 49.3 0 0 0
5353 0 3 0.0 10.2 71.39999999999999 47.6 0 0 0
5354 0 3 0.0 11.9 73.1 47.6 0 0 0
5355 0 3 0.0 11.9 71.39999999999999 49.3 0 0 0
5356 0 3 0.0 10.2 73.1 49.3 0 0 0
5391 0 3 0.0 8.5 74.8 49.3 0 0 0
5393 0 3 0.0 10.2 74.8 47.6 0 0 0
5395 0 3 0.0 11.9 74.8 49.3 0 0 0
3857 0 3 0.0 13.6 71.39999999999999 44.199999999999996 0 0 0
3858 0 3 0.0 15.299999999999999 73.1 44.199999999999996 0 0 0
3859 0 3 0.0 15.299999999999999 71.39999999999999 45.9 0 0 0
3860 0 3 0.0 13.6 73.1 45.9 0 0 0
3897 0 3 0.0 13.6 74.8 44.199999999999996 0 0 0
3899 0 3 0.0 15.299999999999999 74.8 45.9 0 0 0
5357 0 3 0.0 13.6 71.39999999999999 47.6 0 0 0
5358 0 3 0.0 15.299999999999999 73.1 47.6 0 0 0
5359 0 3 0.0 15.299999999999999 71.39999999999999 49.3 0 0 0
5360 0 3 0.0 13.6 73.1 49.3 0 0 0
5397 0 3 0.0 13.6 74.8 47.6 0 0 0
5399 0 3 0.0 15.299999999999999 74.8 49.3 0 0 0
2396 0 3 0.0 10.2 76.5 42.5 0 0 0
2431 0 3 0.0 8.5 78.2 42.5 0 0 0
2435 0 3 0.0 11.9 78.2 42.5 0 0 0
2400 0 3 0.0 13.6 76.5 42.5 0 0 0
2439 0 3 0.0 15.299999999999999 78.2 42.5 0 0 0
3890 0 3 0.0 8.5 76.5 44.199999999999996 0 0 0
3894 0 3 0.0 11.9 76.5 44.199999999999996 0 0 0
3896 0 3 0.0 10.2 76.5 45.9 0 0 0
3931 0 3 0.0 8.5 78.2 45.9 0 0 0
3933 0 3 0.0 10.2 78.2 44.199999999999996 0 0 0
3935 0 3 0.0 11.9 78.2 45.9 0 0 0
5390 0 3 0.0 8.5 76.5 47.6 0 0 0
5394 0 3 0.0 11.9 76.5 47.6 0 0 0
5396 0 3 0.0 10.2 76.5 49.3 0 0 0
5431 0 3 0.0 8.5 78.2 49.3 0 0 0
5433 0 3 0.0 10.2 78.2 47.6 0 0 0
5435 0 3 0.0 11.9 78.2 49.3 0 0 0
3898 0 3 0.0 15.299999999999999 76.5 44.199999999999996 0 0 0
3900 0 3 0.0 13.6 76.5 45.9 0 0 0
3937 0 3 0.0 13.6 78.2 44.199999999999996 0 0 0
3939 0 3 0.0 15.299999999999999 78.2 45.9 0 0 0
5398 0 3 0.0 15.299999999999999 76.5 47.6 0 0 0
5400 0 3 0.0 13.6 76.5 49.3 0 0 0
5437 0 3 0.0 13.6 78.2 47.6 0 0 0
5439 0 3 0.0 15.299999999999999 78.2 49.3 0 0 0
2424 0 3 0.0 0.0 79.89999999999999 42.5 0 0 0
2428 0 3 0.0 3.4 79.89999999999999 42.5 0 0 0
2463 0 3 0.0 1.7 81.6 42.5 0 0 0
2467 0 3 0.0 5.1 81.6 42.5 0 0 0
2432 0 3 0.0 6.8 79.89999999999999 42.5 0 0 0
3922 0 3 0.0 1.7 79.89999999999999 44.199999999999996 0 0 0
3924 0 3 0.0 0.0 79.89999999999999 45.9 0 0 0
3926 0 3 0.0 5.1 79.89999999999999 44.199999999999996 0 0 0
3928 0 3 0.0 3.4 79.89999999999999 45.9 0 0 0
3961 0 3 0.0 0.0 81.6 44.199999999999996 0 0 0
3963 0 3 0.0 1.7 81.6 45.9 0 0 0
3965 0 3 0.0 3.4 81.6 44.199999999999996 0 0 0
3967 0 3 0.0 5.1 81.6 45.9 0 0 0
5422 0 3 0.0 1.7 79.89999999999999 47.6 0 0 0
5424 0 3 0.0 0.0 79.89999999999999 49.3 0 0 0
5426 0 3 0.0 5.1 79.89999999999999 47.6 0 0 0
5428 0 3 0.0 3.4 79.89999999999999 49.3 0 0 0
5461 0 3 0.0 0.0 81.6 47.6 0 0 0
5463 0 3 0.0 1.7 81.6 49.3 0 0 0
5465 0 3 0.0 3.4 81.6 47.6 0 0 0
5467 0 3 0.0 5.1 81.6 49.3 0 0 0
3932 0 3 0.0 6.8 79.89999999999999 45.9 0 0 0
3969 0 3 0.0 6.8 81.6 44.199999999999996 0 0 0
5432 0 3 0.0 6.8 79.89999999999999 49.3 0 0 0
5469 0 3 0.0 6.8 81.6 47.6 0 0 0
2464 0 3 0.0 0.0 83.3 42.5 0 0 0
2468 0 3 0.0 3.4 83.3 42.5 0 0 0
2503 0 3 0.0 1.7 85.0 42.5 0 0 0
2507 0 3 0.0 5.1 85.0 42.5 0 0 0
2472 0 3 0.0 6.8 83.3 42.5 0 0 0
3962 0 3 0.0 1.7 83.3 44.199999999999996 0 0 0
3964 0 3 0.0 0.0 83.3 45.9 0 0 0
3966 0 3 0.0 5.1 83.3 44.199999999999996 0 0 0
3968 0 3 0.0 3.4 83.3 45.9 0 0 0
4001 0 3 0.0 0.0 85.0 44.199999999999996 0 0 0
4003 0 3 0.0 1.7 85.0 45.9 0 0 0
4005 0 3 0.0 3.4 85.0 44.199999999999996 0 0 0
4007 0 3 0.0 5.1 85.0 45.9 0 0 0
5462 0 3 0.0 1.7 83.3 47.6 0 0 0
5464 0 3 0.0 0.0 83.3 49.3 0 0 0
5466 0 3 0.0 5.1 83.3 47.6 0 0 0
5468 0 3 0.0 3.4 83.3 49.3 0 0 0
5501 0 3 0.0 0.0 85.0 47.6 0 0 0
5503 0 3 0.0 1.7 85.0 49.3 0 0 0
5505 0 3 0.0 3.4 85.0 47.6 0 0 0
5507 0 3 0.0 5.1 85.0 49.3 0 0 0
3972 0 3 0.0 6.8 83.3 45.9 0 0 0
4009 0 3 0.0 6.8 85.0 44.199999999999996 0 0 0
5472 0 3 0.0 6.8 83.3 49.3 0 0 0
5509 0 3 0.0 6.8 85.0 47.6 0 0 0
2436 0 3 0.0 10.2 79.89999999999999 42.5 0 0 0
2471 0 3 0.0 8.5 81.6 42.5 0 0 0
2475 0 3 0.0 11.9 81.6 42.5 0 0 0
2440 0 3 0.0 13.6 79.89999999999999 42.5 0 0 0
2479 0 3 0.0 15.299999999999999 81.6 42.5 0 0 0
3930 0 3 0.0 8.5 79.89999999999999 44.199999999999996 0 0 0
3934 0 3 0.0 11.9 79.89999999999999 44.199999999999996 0 0 0
3936 0 3 0.0 10.2 79.89999999999999 45.9 0 0 0
3971 0 3 0.0 8.5 81.6 45.9 0 0 0
3973 0 3 0.0 10.2 81.6 44.199999999999996 0 0 0
3975 0 3 0.0 11.9 81.6 45.9 0 0 0
5430 0 3 0.0 8.5 79.89999999999999 47.6 0 0 0
5434 0 3 0.0 11.9 79.89999999999999 47.6 0 0 0
5436 0 3 0.0 10.2 79.89999999999999 49.3 0 0 0
5471 0 3 0.0 8.5 81.6 49.3 0 0 0
5473 0 3 0.0 10.2 81.6 47.6 0 0 0
5475 0 3 0.0 11.9 81.6 49.3 0 0 0
3938 0 3 0.0 15.299999999999999 79.89999999999999 44.199999999999996 0 0 0
3940 0 3 0.0 13.6 79.89999999999999 45.9 0 0 0
3977 0 3 0.0 13.6 81.6 44.199999999999996 0 0 0
3979 0 3 0.0 15.299999999999999 81.6 45.9 0 0 0
5438 0 3 0.0 15.299999999999999 79.89999999999999 47.6 0 0 0
5440 0 3 0.0 13.6 79.89999999999999 49.3 0 0 0
5477 0 3 0.0 13.6 81.6 47.6 0 0 0
5479 0 3 0.0 15.299999999999999 81.6 49.3 0 0 0
2476 0 3 0.0 10.2 83.3 42.5 0 0 0
2511 0 3 0.0 8.5 85.0 42.5 0 0 0
2515 0 3 0.0 11.9 85.0 42.5 0 0 0
2480 0 3 0.0 13.6 83.3 42.5 0 0 0
2519 0 3 0.0 15.299999999999999 85.0 42.5 0 0 0
3970 0 3 0.0 8.5 83.3 44.199999999999996 0 0 0
3974 0 3 0.0 11.9 83.3 44.199999999999996 0 0 0
3976 0 3 0.0 10.2 83.3 45.9 0 0 0
4011 0 3 0.0 8.5 85.0 45.9 0 0 0
4013 0 3 0.0 10.2 85.0 44.199999999999996 0 0 0
4015 0 3 0.0 11.9 85.0 45.9 0 0 0
5470 0 3 0.0 8.5 83.3 47.6 0 0 0
5474 0 3 0.0 11.9 83.3 47.6 0 0 0
5476 0 3 0.0 10.2 83.3 49.3 0 0 0
5511 0 3 0.0 8.5 85.0 49.3 0 0 0
5513 0 3 0.0 10.2 85.0 47.6 0 0 0
5515 0 3 0.0 11.9 85.0 49.3 0 0 0
3978 0 3 0.0 15.299999999999999 83.3 44.199999999999996 0 0 0
3980 0 3 0.0 13.6 83.3 45.9 0 0 0
4017 0 3 0.0 13.6 85.0 44.199999999999996 0 0 0
4019 0 3 0.0 15.299999999999999 85.0 45.9 0 0 0
5478 0 3 0.0 15.299999999999999 83.3 47.6 0 0 0
5480 0 3 0.0 13.6 83.3 49.3 0 0 0
5517 0 3 0.0 13.6 85.0 47.6 0 0 0
5519 0 3 0.0 15.299999999999999 85.0 49.3 0 0 0
2504 0 3 0.0 0.0 86.7 42.5 0 0 0
2508 0 3 0.0 3.4 86.7 42.5 0 0 0
2512 0 3 0.0 6.8 86.7 42.5 0 0 0
4002 0 3 0.0 1.7 86.7 44.199999999999996 0 0 0
4004 0 3 0.0 0.0 86.7 45.9 0 0 0
4006 0 3 0.0 5.1 86.7 44.199999999999996 0 0 0
4008 0 3 0.0 3.4 86.7 45.9 0 0 0
5502 0 3 0.0 1.7 86.7 47.6 0 0 0
5504 0 3 0.0 0.0 86.7 49.3 0 0 0
5506 0 3 0.0 5.1 86.7 47.6 0 0 0
5508 0 3 0.0 3.4 86.7 49.3 0 0 0
4012 0 3 0.0 6.8 86.7 45.9 0 0 0
5512 0 3 0.0 6.8 86.7 49.3 0 0 0
2543 0 3 0.0 1.7 88.39999999999999 42.5 0 0 0
2544 0 3 0.0 0.0 90.1 42.5 0 0 0
2547 0 3 0.0 5.1 88.39999999999999 42.5 0 0 0
2548 0 3 0.0 3.4 90.1 42.5 0 0 0
2583 0 3 0.0 1.7 91.8 42.5 0 0 0
2584 0 3 0.0 0.0 93.5 42.5 0 0 0
2587 0 3 0.0 5.1 91.8 42.5 0 0 0
2588 0 3 0.0 3.4 93.5 42.5 0 0 0
2552 0 3 0.0 6.8 90.1 42.5 0 0 0
2592 0 3 0.0 6.8 93.5 42.5 0 0 0
4041 0 3 0.0 0.0 88.39999999999999 44.199999999999996 0 0 0
4042 0 3 0.0 1.7 90.1 44.199999999999996 0 0 0
4043 0 3 0.0 1.7 88.39999999999999 45.9 0 0 0
4044 0 3 0.0 0.0 90.1 45.9 0 0 0
4045 0 3 0.0 3.4 88.39999999999999 44.199999999999996 0 0 0
4046 0 3 0.0 5.1 90.1 44.199999999999996 0 0 0
4047 0 3 0.0 5.1 88.39999999999999 45.9 0 0 0
4048 0 3 0.0 3.4 90.1 45.9 0 0 0
4081 0 3 0.0 0.0 91.8 44.199999999999996 0 0 0
4082 0 3 0.0 1.7 93.5 44.199999999999996 0 0 0
4083 0 3 0.0 1.7 91.8 45.9 0 0 0
4084 0 3 0.0 0.0 93.5 45.9 0 0 0
4085 0 3 0.0 3.4 91.8 44.199999999999996 0 0 0
4086 0 3 0.0 5.1 93.5 44.199999999999996 0 0 0
4087 0 3 0.0 5.1 91.8 45.9 0 0 0
4088 0 3 0.0 3.4 93.5 45.9 0 0 0
5541 0 3 0.0 0.0 88.39999999999999 47.6 0 0 0
5542 0 3 0.0 1.7 90.1 47.6 0 0 0
5543 0 3 0.0 1.7 88.39999999999999 49.3 0 0 0
5544 0 3 0.0 0.0 90.1 49.3 0 0 0
5545 0 3 0.0 3.4 88.39999999999999 47.6 0 0 0
5546 0 3 0.0 5.1 90.1 47.6 0 0 0
5547 0 3 0.0 5.1 88.39999999999999 49.3 0 0 0
5548 0 3 0.0 3.4 90.1 49.3 0 0 0
5581 0 3 0.0 0.0 91.8 47.6 0 0 0
5582 0 3 0.0 1.7 93.5 47.6 0 0 0
5583 0 3 0.0 1.7 91.8 49.3 0 0 0
5584 0 3 0.0 0.0 93.5 49.3 0 0 0
5585 0 3 0.0 3.4 91.8 47.6 0 0 0
5586 0 3 0.0 5.1 93.5 47.6 0 0 0
5587 0 3 0.0 5.1 91.8 49.3 0 0 0
5588 0 3 0.0 3.4 93.5 49.3 0 0 0
4049 0 3 0.0 6.8 88.39999999999999 44.199999999999996 0 0 0
4052 0 3 0.0 6.8 90.1 45.9 0 0 0
4089 0 3 0.0 6.8 91.8 44.199999999999996 0 0 0
4092 0 3 0.0 6.8 93.5 45.9 0 0 0
5549 0 3 0.0 6.8 88.39999999999999 47.6 0 0 0
5552 0 3 0.0 6.8 90.1 49.3 0 0 0
5589 0 3 0.0 6.8 91.8 47.6 0 0 0
5592 0 3 0.0 6.8 93.5 49.3 0 0 0
5594 0 3 0.0 11.9 93.5 47.6 0 0 0
5596 0 3 0.0 10.2 93.5 49.3 0 0 0
5595 0 3 0.0 11.9 91.8 49.3 0 0 0
4057 0 3 0.0 13.6 88.39999999999999 44.199999999999996 0 0 0
4058 0 3 0.0 15.299999999999999 90.1 44.199999999999996 0 0 0
4059 0 3 0.0 15.299999999999999 88.39999999999999 45.9 0 0 0
4097 0 3 0.0 13.6 91.8 44.199999999999996 0 0 0
4060 0 3 0.0 13.6 90.1 45.9 0 0 0
4099 0 3 0.0 15.299999999999999 91.8 45.9 0 0 0
4098 0 3 0.0 15.299999999999999 93.5 44.199999999999996 0 0 0
4100 0 3 0.0 13.6 93.5 45.9 0 0 0
5557 0 3 0.0 13.6 88.39999999999999 47.6 0 0 0
5558 0 3 0.0 15.299999999999999 90.1 47.6 0 0 0
5560 0 3 0.0 13.6 90.1 49.3 0 0 0
5597 0 3 0.0 13.6 91.8 47.6 0 0 0
5559 0 3 0.0 15.299999999999999 88.39999999999999 49.3 0 0 0
5599 0 3 0.0 15.299999999999999 91.8 49.3 0 0 0
5598 0 3 0.0 15.299999999999999 93.5 47.6 0 0 0
5600 0 3 0.0 13.6 93.5 49.3 0 0 0
2516 0 3 0.0 10.2 86.7 42.5 0 0 0
2520 0 3 0.0 13.6 86.7 42.5 0 0 0
4010 0 3 0.0 8.5 86.7 44.199999999999996 0 0 0
4014 0 3 0.0 11.9 86.7 44.199999999999996 0 0 0
4016 0 3 0.0 10.2 86.7 45.9 0 0 0
5510 0 3 0.0 8.5 86.7 47.6 0 0 0
5514 0 3 0.0 11.9 86.7 47.6 0 0 0
5516 0 3 0.0 10.2 86.7 49.3 0 0 0
4018 0 3 0.0 15.299999999999999 86.7 44.199999999999996 0 0 0
4020 0 3 0.0 13.6 86.7 45.9 0 0 0
5518 0 3 0.0 15.299999999999999 86.7 47.6 0 0 0
5520 0 3 0.0 13.6 86.7 49.3 0 0 0
2551 0 3 0.0 8.5 88.39999999999999 42.5 0 0 0
2555 0 3 0.0 11.9 88.39999999999999 42.5 0 0 0
2556 0 3 0.0 10.2 90.1 42.5 0 0 0
2591 0 3 0.0 8.5 91.8 42.5 0 0 0
2595 0 3 0.0 11.9 91.8 42.5 0 0 0
2596 0 3 0.0 10.2 93.5 42.5 0 0 0
2559 0 3 0.0 15.299999999999999 88.39999999999999 42.5 0 0 0
2560 0 3 0.0 13.6 90.1 42.5 0 0 0
2599 0 3 0.0 15.299999999999999 91.8 42.5 0 0 0
2600 0 3 0.0 13.6 93.5 42.5 0 0 0
4050 0 3 0.0 8.5 90.1 44.199999999999996 0 0 0
4051 0 3 0.0 8.5 88.39999999999999 45.9 0 0 0
4053 0 3 0.0 10.2 88.39999999999999 44.199999999999996 0 0 0
4054 0 3 0.0 11.9 90.1 44.199999999999996 0 0 0
4055 0 3 0.0 11.9 88.39999999999999 45.9 0 0 0
4056 0 3 0.0 10.2 90.1 45.9 0 0 0
4090 0 3 0.0 8.5 93.5 44.199999999999996 0 0 0
4091 0 3 0.0 8.5 91.8 45.9 0 0 0
4093 0 3 0.0 10.2 91.8 44.199999999999996 0 0 0
4094 0 3 0.0 11.9 93.5 44.199999999999996 0 0 0
4095 0 3 0.0 11.9 91.8 45.9 0 0 0
4096 0 3 0.0 10.2 93.5 45.9 0 0 0
5550 0 3 0.0 8.5 90.1 47.6 0 0 0
5551 0 3 0.0 8.5 88.39999999999999 49.3 0 0 0
5553 0 3 0.0 10.2 88.39999999999999 47.6 0 0 0
5554 0 3 0.0 11.9 90.1 47.6 0 0 0
5555 0 3 0.0 11.9 88.39999999999999 49.3 0 0 0
5556 0 3 0.0 10.2 90.1 49.3 0 0 0
5590 0 3 0.0 8.5 93.5 47.6 0 0 0
5591 0 3 0.0 8.5 91.8 49.3 0 0 0
5593 0 3 0.0 10.2 91.8 47.6 0 0 0
6761 0 3 0.0 0.0 64.6 51.0 0 0 0
6762 0 3 0.0 1.7 66.3 51.0 0 0 0
6763 0 3 0.0 1.7 64.6 52.699999999999996 0 0 0
6764 0 3 0.0 0.0 66.3 52.699999999999996 0 0 0
6765 0 3 0.0 3.4 64.6 51.0 0 0 0
6766 0 3 0.0 5.1 66.3 51.0 0 0 0
6767 0 3 0.0 5.1 64.6 52.699999999999996 0 0 0
6768 0 3 0.0 3.4 66.3 52.699999999999996 0 0 0
6801 0 3 0.0 0.0 68.0 51.0 0 0 0
6803 0 3 0.0 1.7 68.0 52.699999999999996 0 0 0
6805 0 3 0.0 3.4 68.0 51.0 0 0 0
6807 0 3 0.0 5.1 68.0 52.699999999999996 0 0 0
8261 0 3 0.0 0.0 64.6 54.4 0 0 0
8262 0 3 0.0 1.7 66.3 54.4 0 0 0
8263 0 3 0.0 1.7 64.6 56.1 0 0 0
8264 0 3 0.0 0.0 66.3 56.1 0 0 0
8265 0 3 0.0 3.4 64.6 54.4 0 0 0
8266 0 3 0.0 5.1 66.3 54.4 0 0 0
8267 0 3 0.0 5.1 64.6 56.1 0 0 0
8268 0 3 0.0 3.4 66.3 56.1 0 0 0
8301 0 3 0.0 0.0 68.0 54.4 0 0 0
8303 0 3 0.0 1.7 68.0 56.1 0 0 0
8305 0 3 0.0 3.4 68.0 54.4 0 0 0
8307 0 3 0.0 5.1 68.0 56.1 0 0 0
6769 0 3 0.0 6.8 64.6 51.0 0 0 0
6772 0 3 0.0 6.8 66.3 52.699999999999996 0 0 0
6809 0 3 0.0 6.8 68.0 51.0 0 0 0
8269 0 3 0.0 6.8 64.6 54.4 0 0 0
8272 0 3 0.0 6.8 66.3 56.1 0 0 0
8309 0 3 0.0 6.8 68.0 54.4 0 0 0
9761 0 3 0.0 0.0 64.6 57.8 0 0 0
9762 0 3 0.0 1.7 66.3 57.8 0 0 0
9765 0 3 0.0 3.4 64.6 57.8 0 0 0
9766 0 3 0.0 5.1 66.3 57.8 0 0 0
9801 0 3 0.0 0.0 68.0 57.8 0 0 0
9805 0 3 0.0 3.4 68.0 57.8 0 0 0
9769 0 3 0.0 6.8 64.6 57.8 0 0 0
9809 0 3 0.0 6.8 68.0 57.8 0 0 0
6802 0 3 0.0 1.7 69.7 51.0 0 0 0
6804 0 3 0.0 0.0 69.7 52.699999999999996 0 0 0
6806 0 3 0.0 5.1 69.7 51.0 0 0 0
6808 0 3 0.0 3.4 69.7 52.699999999999996 0 0 0
8302 0 3 0.0 1.7 69.7 54.4 0 0 0
8304 0 3 0.0 0.0 69.7 56.1 0 0 0
8306 0 3 0.0 5.1 69.7 54.4 0 0 0
8308 0 3 0.0 3.4 69.7 56.1 0 0 0
6812 0 3 0.0 6.8 69.7 52.699999999999996 0 0 0
8312 0 3 0.0 6.8 69.7 56.1 0 0 0
9802 0 3 0.0 1.7 69.7 57.8 0 0 0
9806 0 3 0.0 5.1 69.7 57.8 0 0 0
6770 0 3 0.0 8.5 66.3 51.0 0 0 0
6771 0 3 0.0 8.5 64.6 52.699999999999996 0 0 0
6773 0 3 0.0 10.2 64.6 51.0 0 0 0
6774 0 3 0.0 11.9 66.3 51.0 0 0 0
6775 0 3 0.0 11.9 64.6 52.699999999999996 0 0 0
6776 0 3 0.0 10.2 66.3 52.699999999999996 0 0 0
6811 0 3 0.0 8.5 68.0 52.699999999999996 0 0 0
6813 0 3 0.0 10.2 68.0 51.0 0 0 0
6815 0 3 0.0 11.9 68.0 52.699999999999996 0 0 0
8270 0 3 0.0 8.5 66.3 54.4 0 0 0
8271 0 3 0.0 8.5 64.6 56.1 0 0 0
8273 0 3 0.0 10.2 64.6 54.4 0 0 0
8274 0 3 0.0 11.9 66.3 54.4 0 0 0
8275 0 3 0.0 11.9 64.6 56.1 0 0 0
8276 0 3 0.0 10.2 66.3 56.1 0 0 0
8311 0 3 0.0 8.5 68.0 56.1 0 0 0
8313 0 3 0.0 10.2 68.0 54.4 0 0 0
8315 0 3 0.0 11.9 68.0 56.1 0 0 0
6777 0 3 0.0 13.6 64.6 51.0 0 0 0
6778 0 3 0.0 15.299999999999999 66.3 51.0 0 0 0
6779 0 3 0.0 15.299999999999999 64.6 52.699999999999996 0 0 0
6780 0 3 0.0 13.6 66.3 52.699999999999996 0 0 0
6817 0 3 0.0 13.6 68.0 51.0 0 0 0
6819 0 3 0.0 15.299999999999999 68.0 52.699999999999996 0 0 0
8277 0 3 0.0 13.6 64.6 54.4 0 0 0
8278 0 3 0.0 15.299999999999999 66.3 54.4 0 0 0
8279 0 3 0.0 15.299999999999999 64.6 56.1 0 0 0
8280 0 3 0.0 13.6 66.3 56.1 0 0 0
8317 0 3 0.0 13.6 68.0 54.4 0 0 0
8319 0 3 0.0 15.299999999999999 68.0 56.1 0 0 0
9770 0 3 0.0 8.5 66.3 57.8 0 0 0
9773 0 3 0.0 10.2 64.6 57.8 0 0 0
9774 0 3 0.0 11.9 66.3 57.8 0 0 0
9813 0 3 0.0 10.2 68.0 57.8 0 0 0
9777 0 3 0.0 13.6 64.6 57.8 0 0 0
9778 0 3 0.0 15.299999999999999 66.3 57.8 0 0 0
9817 0 3 0.0 13.6 68.0 57.8 0 0 0
6810 0 3 0.0 8.5 69.7 51.0 0 0 0
6814 0 3 0.0 11.9 69.7 51.0 0 0 0
6816 0 3 0.0 10.2 69.7 52.699999999999996 0 0 0
8310 0 3 0.0 8.5 69.7 54.4 0 0 0
8314 0 3 0.0 11.9 69.7 54.4 0 0 0
8316 0 3 0.0 10.2 69.7 56.1 0 0 0
6818 0 3 0.0 15.299999999999999 69.7 51.0 0 0 0
6820 0 3 0.0 13.6 69.7 52.699999999999996 0 0 0
8318 0 3 0.0 15.299999999999999 69.7 54.4 0 0 0
8320 0 3 0.0 13.6 69.7 56.1 0 0 0
9810 0 3 0.0 8.5 69.7 57.8 0 0 0
9814 0 3 0.0 11.9 69.7 57.8 0 0 0
9818 0 3 0.0 15.299999999999999 69.7 57.8 0 0 0
6841 0 3 0.0 0.0 71.39999999999999 51.0 0 0 0
6842 0 3 0.0 1.7 73.1 51.0 0 0 0
6843 0 3 0.0 1.7 71.39999999999999 52.699999999999996 0 0 0
6844 0 3 0.0 0.0 73.1 52.699999999999996 0 0 0
6845 0 3 0.0 3.4 71.39999999999999 51.0 0 0 0
6846 0 3 0.0 5.1 73.1 51.0 0 0 0
6847 0 3 0.0 5.1 71.39999999999999 52.699999999999996 0 0 0
6848 0 3 0.0 3.4 73.1 52.699999999999996 0 0 0
6881 0 3 0.0 0.0 74.8 51.0 0 0 0
6883 0 3 0.0 1.7 74.8 52.699999999999996 0 0 0
6885 0 3 0.0 3.4 74.8 51.0 0 0 0
6887 0 3 0.0 5.1 74.8 52.699999999999996 0 0 0
8341 0 3 0.0 0.0 71.39999999999999 54.4 0 0 0
8342 0 3 0.0 1.7 73.1 54.4 0 0 0
8343 0 3 0.0 1.7 71.39999999999999 56.1 0 0 0
8344 0 3 0.0 0.0 73.1 56.1 0 0 0
8345 0 3 0.0 3.4 71.39999999999999 54.4 0 0 0
8346 0 3 0.0 5.1 73.1 54.4 0 0 0
8347 0 3 0.0 5.1 71.39999999999999 56.1 0 0 0
8348 0 3 0.0 3.4 73.1 56.1 0 0 0
8381 0 3 0.0 0.0 74.8 54.4 0 0 0
8383 0 3 0.0 1.7 74.8 56.1 0 0 0
8385 0 3 0.0 3.4 74.8 54.4 0 0 0
8387 0 3 0.0 5.1 74.8 56.1 0 0 0
6849 0 3 0.0 6.8 71.39999999999999 51.0 0 0 0
6852 0 3 0.0 6.8 73.1 52.699999999999996 0 0 0
6889 0 3 0.0 6.8 74.8 51.0 0 0 0
8349 0 3 0.0 6.8 71.39999999999999 54.4 0 0 0
8352 0 3 0.0 6.8 73.1 56.1 0 0 0
8389 0 3 0.0 6.8 74.8 54.4 0 0 0
9841 0 3 0.0 0.0 71.39999999999999 57.8 0 0 0
9842 0 3 0.0 1.7 73.1 57.8 0 0 0
9845 0 3 0.0 3.4 71.39999999999999 57.8 0 0 0
9846 0 3 0.0 5.1 73.1 57.8 0 0 0
9881 0 3 0.0 0.0 74.8 57.8 0 0 0
9885 0 3 0.0 3.4 74.8 57.8 0 0 0
9849 0 3 0.0 6.8 71.39999999999999 57.8 0 0 0
9889 0 3 0.0 6.8 74.8 57.8 0 0 0
6882 0 3 0.0 1.7 76.5 51.0 0 0 0
6884 0 3 0.0 0.0 76.5 52.699999999999996 0 0 0
6886 0 3 0.0 5.1 76.5 51.0 0 0 0
6888 0 3 0.0 3.4 76.5 52.699999999999996 0 0 0
6921 0 3 0.0 0.0 78.2 51.0 0 0 0
6923 0 3 0.0 1.7 78.2 52.699999999999996 0 0 0
6925 0 3 0.0 3.4 78.2 51.0 0 0 0
6927 0 3 0.0 5.1 78.2 52.699999999999996 0 0 0
8382 0 3 0.0 1.7 76.5 54.4 0 0 0
8384 0 3 0.0 0.0 76.5 56.1 0 0 0
8386 0 3 0.0 5.1 76.5 54.4 0 0 0
8388 0 3 0.0 3.4 76.5 56.1 0 0 0
8421 0 3 0.0 0.0 78.2 54.4 0 0 0
8423 0 3 0.0 1.7 78.2 56.1 0 0 0
8425 0 3 0.0 3.4 78.2 54.4 0 0 0
8427 0 3 0.0 5.1 78.2 56.1 0 0 0
6892 0 3 0.0 6.8 76.5 52.699999999999996 0 0 0
6929 0 3 0.0 6.8 78.2 51.0 0 0 0
8392 0 3 0.0 6.8 76.5 56.1 0 0 0
8429 0 3 0.0 6.8 78.2 54.4 0 0 0
9882 0 3 0.0 1.7 76.5 57.8 0 0 0
9886 0 3 0.0 5.1 76.5 57.8 0 0 0
9921 0 3 0.0 0.0 78.2 57.8 0 0 0
9925 0 3 0.0 3.4 78.2 57.8 0 0 0
9929 0 3 0.0 6.8 78.2 57.8 0 0 0
6850 0 3 0.0 8.5 73.1 51.0 0 0 0
6851 0 3 0.0 8.5 71.39999999999999 52.699999999999996 0 0 0
6853 0 3 0.0 10.2 71.39999999999999 51.0 0 0 0
6854 0 3 0.0 11.9 73.1 51.0 0 0 0
6855 0 3 0.0 11.9 71.39999999999999 52.699999999999996 0 0 0
6856 0 3 0.0 10.2 73.1 52.699999999999996 0 0 0
6891 0 3 0.0 8.5 74.8 52.699999999999996 0 0 0
6893 0 3 0.0 10.2 74.8 51.0 0 0 0
6895 0 3 0.0 11.9 74.8 52.699999999999996 0 0 0
8350 0 3 0.0 8.5 73.1 54.4 0 0 0
8351 0 3 0.0 8.5 71.39999999999999 56.1 0 0 0
8353 0 3 0.0 10.2 71.39999999999999 54.4 0 0 0
8354 0 3 0.0 11.9 73.1 54.4 0 0 0
8355 0 3 0.0 11.9 71.39999999999999 56.1 0 0 0
8356 0 3 0.0 10.2 73.1 56.1 0 0 0
8391 0 3 0.0 8.5 74.8 56.1 0 0 0
8393 0 3 0.0 10.2 74.8 54.4 0 0 0
8395 0 3 0.0 11.9 74.8 56.1 0 0 0
6857 0 3 0.0 13.6 71.39999999999999 51.0 0 0 0
6858 0 3 0.0 15.299999999999999 73.1 51.0 0 0 0
6859 0 3 0.0 15.299999999999999 71.39999999999999 52.699999999999996 0 0 0
6860 0 3 0.0 13.6 73.1 52.699999999999996 0 0 0
6897 0 3 0.0 13.6 74.8 51.0 0 0 0
6899 0 3 0.0 15.299999999999999 74.8 52.699999999999996 0 0 0
8357 0 3 0.0 13.6 71.39999999999999 54.4 0 0 0
8358 0 3 0.0 15.299999999999999 73.1 54.4 0 0 0
8359 0 3 0.0 15.299999999999999 71.39999999999999 56.1 0 0 0
8360 0 3 0.0 13.6 73.1 56.1 0 0 0
8397 0 3 0.0 13.6 74.8 54.4 0 0 0
8399 0 3 0.0 15.299999999999999 74.8 56.1 0 0 0
9850 0 3 0.0 8.5 73.1 57.8 0 0 0
9853 0 3 0.0 10.2 71.39999999999999 57.8 0 0 0
9854 0 3 0.0 11.9 73.1 57.8 0 0 0
9893 0 3 0.0 10.2 74.8 57.8 0 0 0
9857 0 3 0.0 13.6 71.39999999999999 57.8 0 0 0
9858 0 3 0.0 15.299999999999999 73.1 57.8 0 0 0
9897 0 3 0.0 13.6 74.8 57.8 0 0 0
6890 0 3 0.0 8.5 76.5 51.0 0 0 0
6894 0 3 0.0 11.9 76.5 51.0 0 0 0
6896 0 3 0.0 10.2 76.5 52.699999999999996 0 0 0
6931 0 3 0.0 8.5 78.2 52.699999999999996 0 0 0
6933 0 3 0.0 10.2 78.2 51.0 0 0 0
6935 0 3 0.0 11.9 78.2 52.699999999999996 0 0 0
8390 0 3 0.0 8.5 76.5 54.4 0 0 0
8394 0 3 0.0 11.9 76.5 54.4 0 0 0
8396 0 3 0.0 10.2 76.5 56.1 0 0 0
8431 0 3 0.0 8.5 78.2 56.1 0 0 0
8433 0 3 0.0 10.2 78.2 54.4 0 0 0
8435 0 3 0.0 11.9 78.2 56.1 0 0 0
6898 0 3 0.0 15.299999999999999 76.5 51.0 0 0 0
6900 0 3 0.0 13.6 76.5 52.699999999999996 0 0 0
6937 0 3 0.0 13.6 78.2 51.0 0 0 0
6939 0 3 0.0 15.299999999999999 78.2 52.699999999999996 0 0 0
8398 0 3 0.0 15.299999999999999 76.5 54.4 0 0 0
8400 0 3 0.0 13.6 76.5 56.1 0 0 0
8437 0 3 0.0 13.6 78.2 54.4 0 0 0
8439 0 3 0.0 15.299999999999999 78.2 56.1 0 0 0
9890 0 3 0.0 8.5 76.5 57.8 0 0 0
9894 0 3 0.0 11.9 76.5 57.8 0 0 0
9933 0 3 0.0 10.2 78.2 57.8 0 0 0
9898 0 3 0.0 15.299999999999999 76.5 57.8 0 0 0
9937 0 3 0.0 13.6 78.2 57.8 0 0 0
6922 0 3 0.0 1.7 79.89999999999999 51.0 0 0 0
6924 0 3 0.0 0.0 79.89999999999999 52.699999999999996 0 0 0
6926 0 3 0.0 5.1 79.89999999999999 51.0 0 0 0
6928 0 3 0.0 3.4 79.89999999999999 52.699999999999996 0 0 0
6961 0 3 0.0 0.0 81.6 51.0 0 0 0
6963 0 3 0.0 1.7 81.6 52.699999999999996 0 0 0
6965 0 3 0.0 3.4 81.6 51.0 0 0 0
6967 0 3 0.0 5.1 81.6 52.699999999999996 0 0 0
8422 0 3 0.0 1.7 79.89999999999999 54.4 0 0 0
8424 0 3 0.0 0.0 79.89999999999999 56.1 0 0 0
8426 0 3 0.0 5.1 79.89999999999999 54.4 0 0 0
8428 0 3 0.0 3.4 79.89999999999999 56.1 0 0 0
8461 0 3 0.0 0.0 81.6 54.4 0 0 0
8463 0 3 0.0 1.7 81.6 56.1 0 0 0
8465 0 3 0.0 3.4 81.6 54.4 0 0 0
8467 0 3 0.0 5.1 81.6 56.1 0 0 0
6932 0 3 0.0 6.8 79.89999999999999 52.699999999999996 0 0 0
6969 0 3 0.0 6.8 81.6 51.0 0 0 0
8432 0 3 0.0 6.8 79.89999999999999 56.1 0 0 0
8469 0 3 0.0 6.8 81.6 54.4 0 0 0
9922 0 3 0.0 1.7 79.89999999999999 57.8 0 0 0
9926 0 3 0.0 5.1 79.89999999999999 57.8 0 0 0
9961 0 3 0.0 0.0 81.6 57.8 0 0 0
9965 0 3 0.0 3.4 81.6 57.8 0 0 0
9969 0 3 0.0 6.8 81.6 57.8 0 0 0
6962 0 3 0.0 1.7 83.3 51.0 0 0 0
6964 0 3 0.0 0.0 83.3 52.699999999999996 0 0 0
6966 0 3 0.0 5.1 83.3 51.0 0 0 0
6968 0 3 0.0 3.4 83.3 52.699999999999996 0 0 0
7001 0 3 0.0 0.0 85.0 51.0 0 0 0
7003 0 3 0.0 1.7 85.0 52.699999999999996 0 0 0
7005 0 3 0.0 3.4 85.0 51.0 0 0 0
7007 0 3 0.0 5.1 85.0 52.699999999999996 0 0 0
8462 0 3 0.0 1.7 83.3 54.4 0 0 0
8464 0 3 0.0 0.0 83.3 56.1 0 0 0
8466 0 3 0.0 5.1 83.3 54.4 0 0 0
8468 0 3 0.0 3.4 83.3 56.1 0 0 0
8501 0 3 0.0 0.0 85.0 54.4 0 0 0
8503 0 3 0.0 1.7 85.0 56.1 0 0 0
8505 0 3 0.0 3.4 85.0 54.4 0 0 0
8507 0 3 0.0 5.1 85.0 56.1 0 0 0
6972 0 3 0.0 6.8 83.3 52.699999999999996 0 0 0
7009 0 3 0.0 6.8 85.0 51.0 0 0 0
8472 0 3 0.0 6.8 83.3 56.1 0 0 0
8509 0 3 0.0 6.8 85.0 54.4 0 0 0
9962 0 3 0.0 1.7 83.3 57.8 0 0 0
9966 0 3 0.0 5.1 83.3 57.8 0 0 0
10001 0 3 0.0 0.0 85.0 57.8 0 0 0
10005 0 3 0.0 3.4 85.0 57.8 0 0 0
10009 0 3 0.0 6.8 85.0 57.8 0 0 0
6930 0 3 0.0 8.5 79.89999999999999 51.0 0 0 0
6934 0 3 0.0 11.9 79.89999999999999 51.0 0 0 0
6936 0 3 0.0 10.2 79.89999999999999 52.699999999999996 0 0 0
6971 0 3 0.0 8.5 81.6 52.699999999999996 0 0 0
6973 0 3 0.0 10.2 81.6 51.0 0 0 0
6975 0 3 0.0 11.9 81.6 52.699999999999996 0 0 0
8430 0 3 0.0 8.5 79.89999999999999 54.4 0 0 0
8434 0 3 0.0 11.9 79.89999999999999 54.4 0 0 0
8436 0 3 0.0 10.2 79.89999999999999 56.1 0 0 0
8471 0 3 0.0 8.5 81.6 56.1 0 0 0
8473 0 3 0.0 10.2 81.6 54.4 0 0 0
8475 0 3 0.0 11.9 81.6 56.1 0 0 0
6938 0 3 0.0 15.299999999999999 79.89999999999999 51.0 0 0 0
6940 0 3 0.0 13.6 79.89999999999999 52.699999999999996 0 0 0
6977 0 3 0.0 13.6 81.6 51.0 0 0 0
6979 0 3 0.0 15.299999999999999 81.6 52.699999999999996 0 0 0
8438 0 3 0.0 15.299999999999999 79.89999999999999 54.4 0 0 0
8440 0 3 0.0 13.6 79.89999999999999 56.1 0 0 0
8477 0 3 0.0 13.6 81.6 54.4 0 0 0
8479 0 3 0.0 15.299999999999999 81.6 56.1 0 0 0
9930 0 3 0.0 8.5 79.89999999999999 57.8 0 0 0
9934 0 3 0.0 11.9 79.89999999999999 57.8 0 0 0
9973 0 3 0.0 10.2 81.6 57.8 0 0 0
9938 0 3 0.0 15.299999999999999 79.89999999999999 57.8 0 0 0
9977 0 3 0.0 13.6 81.6 57.8 0 0 0
6970 0 3 0.0 8.5 83.3 51.0 0 0 0
6974 0 3 0.0 11.9 83.3 51.0 0 0 0
6976 0 3 0.0 10.2 83.3 52.699999999999996 0 0 0
7011 0 3 0.0 8.5 85.0 52.699999999999996 0 0 0
7013 0 3 0.0 10.2 85.0 51.0 0 0 0
7015 0 3 0.0 11.9 85.0 52.699999999999996 0 0 0
8470 0 3 0.0 8.5 83.3 54.4 0 0 0
8474 0 3 0.0 11.9 83.3 54.4 0 0 0
8476 0 3 0.0 10.2 83.3 56.1 0 0 0
8511 0 3 0.0 8.5 85.0 56.1 0 0 0
8513 0 3 0.0 10.2 85.0 54.4 0 0 0
8515 0 3 0.0 11.9 85.0 56.1 0 0 0
6978 0 3 0.0 15.299999999999999 83.3 51.0 0 0 0
6980 0 3 0.0 13.6 83.3 52.699999999999996 0 0 0
7017 0 3 0.0 13.6 85.0 51.0 0 0 0
7019 0 3 0.0 15.299999999999999 85.0 52.699999999999996 0 0 0
8478 0 3 0.0 15.299999999999999 83.3 54.4 0 0 0
8480 0 3 0.0 13.6 83.3 56.1 0 0 0
8517 0 3 0.0 13.6 85.0 54.4 0 0 0
8519 0 3 0.0 15.299999999999999 85.0 56.1 0 0 0
9970 0 3 0.0 8.5 83.3 57.8 0 0 0
9974 0 3 0.0 11.9 83.3 57.8 0 0 0
10013 0 3 0.0 10.2 85.0 57.8 0 0 0
9978 0 3 0.0 15.299999999999999 83.3 57.8 0 0 0
10017 0 3 0.0 13.6 85.0 57.8 0 0 0
7002 0 3 0.0 1.7 86.7 51.0 0 0 0
7004 0 3 0.0 0.0 86.7 52.699999999999996 0 0 0
7006 0 3 0.0 5.1 86.7 51.0 0 0 0
7008 0 3 0.0 3.4 86.7 52.699999999999996 0 0 0
8502 0 3 0.0 1.7 86.7 54.4 0 0 0
8504 0 3 0.0 0.0 86.7 56.1 0 0 0
8506 0 3 0.0 5.1 86.7 54.4 0 0 0
8508 0 3 0.0 3.4 86.7 56.1 0 0 0
7012 0 3 0.0 6.8 86.7 52.699999999999996 0 0 0
8512 0 3 0.0 6.8 86.7 56.1 0 0 0
10002 0 3 0.0 1.7 86.7 57.8 0 0 0
10006 0 3 0.0 5.1 86.7 57.8 0 0 0
7041 0 3 0.0 0.0 88.39999999999999 51.0 0 0 0
7042 0 3 0.0 1.7 90.1 51.0 0 0 0
7043 0 3 0.0 1.7 88.39999999999999 52.699999999999996 0 0 0
7044 0 3 0.0 0.0 90.1 52.699999999999996 0 0 0
7045 0 3 0.0 3.4 88.39999999999999 51.0 0 0 0
7046 0 3 0.0 5.1 90.1 51.0 0 0 0
7047 0 3 0.0 5.1 88.39999999999999 52.699999999999996 0 0 0
7048 0 3 0.0 3.4 90.1 52.699999999999996 0 0 0
7081 0 3 0.0 0.0 91.8 51.0 0 0 0
7082 0 3 0.0 1.7 93.5 51.0 0 0 0
7083 0 3 0.0 1.7 91.8 52.699999999999996 0 0 0
7084 0 3 0.0 0.0 93.5 52.699999999999996 0 0 0
7085 0 3 0.0 3.4 91.8 51.0 0 0 0
7086 0 3 0.0 5.1 93.5 51.0 0 0 0
7087 0 3 0.0 5.1 91.8 52.699999999999996 0 0 0
7088 0 3 0.0 3.4 93.5 52.699999999999996 0 0 0
8541 0 3 0.0 0.0 88.39999999999999 54.4 0 0 0
8542 0 3 0.0 1.7 90.1 54.4 0 0 0
8543 0 3 0.0 1.7 88.39999999999999 56.1 0 0 0
8544 0 3 0.0 0.0 90.1 56.1 0 0 0
8545 0 3 0.0 3.4 88.39999999999999 54.4 0 0 0
8546 0 3 0.0 5.1 90.1 54.4 0 0 0
8547 0 3 0.0 5.1 88.39999999999999 56.1 0 0 0
8548 0 3 0.0 3.4 90.1 56.1 0 0 0
8581 0 3 0.0 0.0 91.8 54.4 0 0 0
8582 0 3 0.0 1.7 93.5 54.4 0 0 0
8583 0 3 0.0 1.7 91.8 56.1 0 0 0
8584 0 3 0.0 0.0 93.5 56.1 0 0 0
8585 0 3 0.0 3.4 91.8 54.4 0 0 0
8586 0 3 0.0 5.1 93.5 54.4 0 0 0
8587 0 3 0.0 5.1 91.8 56.1 0 0 0
8588 0 3 0.0 3.4 93.5 56.1 0 0 0
7049 0 3 0.0 6.8 88.39999999999999 51.0 0 0 0
7052 0 3 0.0 6.8 90.1 52.699999999999996 0 0 0
7089 0 3 0.0 6.8 91.8 51.0 0 0 0
7092 0 3 0.0 6.8 93.5 52.699999999999996 0 0 0
8549 0 3 0.0 6.8 88.39999999999999 54.4 0 0 0
8552 0 3 0.0 6.8 90.1 56.1 0 0 0
8589 0 3 0.0 6.8 91.8 54.4 0 0 0
8592 0 3 0.0 6.8 93.5 56.1 0 0 0
10041 0 3 0.0 0.0 88.39999999999999 57.8 0 0 0
10042 0 3 0.0 1.7 90.1 57.8 0 0 0
10045 0 3 0.0 3.4 88.39999999999999 57.8 0 0 0
10046 0 3 0.0 5.1 90.1 57.8 0 0 0
10081 0 3 0.0 0.0 91.8 57.8 0 0 0
10082 0 3 0.0 1.7 93.5 57.8 0 0 0
10085 0 3 0.0 3.4 91.8 57.8 0 0 0
10086 0 3 0.0 5.1 93.5 57.8 0 0 0
10049 0 3 0.0 6.8 88.39999999999999 57.8 0 0 0
10089 0 3 0.0 6.8 91.8 57.8 0 0 0
7010 0 3 0.0 8.5 86.7 51.0 0 0 0
7014 0 3 0.0 11.9 86.7 51.0 0 0 0
7016 0 3 0.0 10.2 86.7 52.699999999999996 0 0 0
8510 0 3 0.0 8.5 86.7 54.4 0 0 0
8514 0 3 0.0 11.9 86.7 54.4 0 0 0
8516 0 3 0.0 10.2 86.7 56.1 0 0 0
7018 0 3 0.0 15.299999999999999 86.7 51.0 0 0 0
7020 0 3 0.0 13.6 86.7 52.699999999999996 0 0 0
8518 0 3 0.0 15.299999999999999 86.7 54.4 0 0 0
8520 0 3 0.0 13.6 86.7 56.1 0 0 0
10010 0 3 0.0 8.5 86.7 57.8 0 0 0
10014 0 3 0.0 11.9 86.7 57.8 0 0 0
10018 0 3 0.0 15.299999999999999 86.7 57.8 0 0 0
7050 0 3 0.0 8.5 90.1 51.0 0 0 0
7051 0 3 0.0 8.5 88.39999999999999 52.699999999999996 0 0 0
7053 0 3 0.0 10.2 88.39999999999999 51.0 0 0 0
7054 0 3 0.0 11.9 90.1 51.0 0 0 0
7055 0 3 0.0 11.9 88.39999999999999 52.699999999999996 0 0 0
7056 0 3 0.0 10.2 90.1 52.699999999999996 0 0 0
7090 0 3 0.0 8.5 93.5 51.0 0 0 0
7091 0 3 0.0 8.5 91.8 52.699999999999996 0 0 0
7093 0 3 0.0 10.2 91.8 51.0 0 0 0
7094 0 3 0.0 11.9 93.5 51.0 0 0 0
7095 0 3 0.0 11.9 91.8 52.699999999999996 0 0 0
7096 0 3 0.0 10.2 93.5 52.699999999999996 0 0 0
8550 0 3 0.0 8.5 90.1 54.4 0 0 0
8551 0 3 0.0 8.5 88.39999999999999 56.1 0 0 0
8553 0 3 0.0 10.2 88.39999999999999 54.4 0 0 0
8554 0 3 0.0 11.9 90.1 54.4 0 0 0
8555 0 3 0.0 11.9 88.39999999999999 56.1 0 0 0
8556 0 3 0.0 10.2 90.1 56.1 0 0 0
8590 0 3 0.0 8.5 93.5 54.4 0 0 0
8591 0 3 0.0 8.5 91.8 56.1 0 0 0
8593 0 3 0.0 10.2 91.8 54.4 0 0 0
8594 0 3 0.0 11.9 93.5 54.4 0 0 0
8595 0 3 0.0 11.9 91.8 56.1 0 0 0
8596 0 3 0.0 10.2 93.5 56.1 0 0 0
7057 0 3 0.0 13.6 88.39999999999999 51.0 0 0 0
7058 0 3 0.0 15.299999999999999 90.1 51.0 0 0 0
7059 0 3 0.0 15.299999999999999 88.39999999999999 52.699999999999996 0 0 0
7060 0 3 0.0 13.6 90.1 52.699999999999996 0 0 0
7097 0 3 0.0 13.6 91.8 51.0 0 0 0
7098 0 3 0.0 15.299999999999999 93.5 51.0 0 0 0
7099 0 3 0.0 15.299999999999999 91.8 52.699999999999996 0 0 0
7100 0 3 0.0 13.6 93.5 52.699999999999996 0 0 0
8557 0 3 0.0 13.6 88.39999999999999 54.4 0 0 0
8558 0 3 0.0 15.299999999999999 90.1 54.4 0 0 0
8559 0 3 0.0 15.299999999999999 88.39999999999999 56.1 0 0 0
8560 0 3 0.0 13.6 90.1 56.1 0 0 0
8597 0 3 0.0 13.6 91.8 54.4 0 0 0
8598 0 3 0.0 15.299999999999999 93.5 54.4 0 0 0
8599 0 3 0.0 15.299999999999999 91.8 56.1 0 0 0
8600 0 3 0.0 13.6 93.5 56.1 0 0 0
10050 0 3 0.0 8.5 90.1 57.8 0 0 0
10053 0 3 0.0 10.2 88.39999999999999 57.8 0 0 0
10054 0 3 0.0 11.9 90.1 57.8 0 0 0
10090 0 3 0.0 8.5 93.5 57.8 0 0 0
10093 0 3 0.0 10.2 91.8 57.8 0 0 0
10094 0 3 0.0 11.9 93.5 57.8 0 0 0
10057 0 3 0.0 13.6 88.39999999999999 57.8 0 0 0
10058 0 3 0.0 15.299999999999999 90.1 57.8 0 0 0
10097 0 3 0.0 13.6 91.8 57.8 0 0 0
10098 0 3 0.0 15.299999999999999 93.5 57.8 0 0 0
9763 0 3 0.0 1.7 64.6 59.5 0 0 0
9764 0 3 0.0 0.0 66.3 59.5 0 0 0
9767 0 3 0.0 5.1 64.6 59.5 0 0 0
9768 0 3 0.0 3.4 66.3 59.5 0 0 0
9803 0 3 0.0 1.7 68.0 59.5 0 0 0
9807 0 3 0.0 5.1 68.0 59.5 0 0 0
10881 0 3 0.0 0.0 64.6 61.199999999999996 0 0 0
10882 0 3 0.0 1.7 66.3 61.199999999999996 0 0 0
10883 0 3 0.0 3.4 64.6 61.199999999999996 0 0 0
10884 0 3 0.0 5.1 66.3 61.199999999999996 0 0 0
10901 0 3 0.0 0.0 68.0 61.199999999999996 0 0 0
10903 0 3 0.0 3.4 68.0 61.199999999999996 0 0 0
9772 0 3 0.0 6.8 66.3 59.5 0 0 0
10885 0 3 0.0 6.8 64.6 61.199999999999996 0 0 0
10905 0 3 0.0 6.8 68.0 61.199999999999996 0 0 0
9804 0 3 0.0 0.0 69.7 59.5 0 0 0
9808 0 3 0.0 3.4 69.7 59.5 0 0 0
10902 0 3 0.0 1.7 69.7 61.199999999999996 0 0 0
10904 0 3 0.0 5.1 69.7 61.199999999999996 0 0 0
9812 0 3 0.0 6.8 69.7 59.5 0 0 0
9771 0 3 0.0 8.5 64.6 59.5 0 0 0
9775 0 3 0.0 11.9 64.6 59.5 0 0 0
9776 0 3 0.0 10.2 66.3 59.5 0 0 0
9811 0 3 0.0 8.5 68.0 59.5 0 0 0
9815 0 3 0.0 11.9 68.0 59.5 0 0 0
10886 0 3 0.0 8.5 66.3 61.199999999999996 0 0 0
10887 0 4 0.0 10.2 64.6 61.199999999999996 0 0 0
10888 0 3 0.0 11.9 66.3 61.199999999999996 0 0 0
10907 0 3 0.0 10.2 68.0 61.199999999999996 0 0 0
9779 0 3 0.0 15.299999999999999 64.6 59.5 0 0 0
9780 0 3 0.0 13.6 66.3 59.5 0 0 0
9819 0 3 0.0 15.299999999999999 68.0 59.5 0 0 0
10889 0 3 0.0 13.6 64.6 61.199999999999996 0 0 0
10890 0 3 0.0 15.299999999999999 66.3 61.199999999999996 0 0 0
10909 0 3 0.0 13.6 68.0 61.199999999999996 0 0 0
9816 0 3 0.0 10.2 69.7 59.5 0 0 0
10906 0 3 0.0 8.5 69.7 61.199999999999996 0 0 0
10908 0 3 0.0 11.9 69.7 61.199999999999996 0 0 0
9820 0 3 0.0 13.6 69.7 59.5 0 0 0
10910 0 3 0.0 15.299999999999999 69.7 61.199999999999996 0 0 0
9843 0 3 0.0 1.7 71.39999999999999 59.5 0 0 0
9844 0 3 0.0 0.0 73.1 59.5 0 0 0
9847 0 3 0.0 5.1 71.39999999999999 59.5 0 0 0
9848 0 3 0.0 3.4 73.1 59.5 0 0 0
9883 0 3 0.0 1.7 74.8 59.5 0 0 0
9887 0 3 0.0 5.1 74.8 59.5 0 0 0
10921 0 3 0.0 0.0 71.39999999999999 61.199999999999996 0 0 0
10922 0 3 0.0 1.7 73.1 61.199999999999996 0 0 0
10923 0 3 0.0 3.4 71.39999999999999 61.199999999999996 0 0 0
10924 0 3 0.0 5.1 73.1 61.199999999999996 0 0 0
10941 0 3 0.0 0.0 74.8 61.199999999999996 0 0 0
10943 0 3 0.0 3.4 74.8 61.199999999999996 0 0 0
9852 0 3 0.0 6.8 73.1 59.5 0 0 0
10925 0 3 0.0 6.8 71.39999999999999 61.199999999999996 0 0 0
10945 0 3 0.0 6.8 74.8 61.199999999999996 0 0 0
9884 0 3 0.0 0.0 76.5 59.5 0 0 0
9888 0 3 0.0 3.4 76.5 59.5 0 0 0
9923 0 3 0.0 1.7 78.2 59.5 0 0 0
9927 0 3 0.0 5.1 78.2 59.5 0 0 0
10942 0 3 0.0 1.7 76.5 61.199999999999996 0 0 0
10944 0 3 0.0 5.1 76.5 61.199999999999996 0 0 0
10961 0 3 0.0 0.0 78.2 61.199999999999996 0 0 0
10963 0 3 0.0 3.4 78.2 61.199999999999996 0 0 0
9892 0 3 0.0 6.8 76.5 59.5 0 0 0
10965 0 3 0.0 6.8 78.2 61.199999999999996 0 0 0
9851 0 3 0.0 8.5 71.39999999999999 59.5 0 0 0
9855 0 3 0.0 11.9 71.39999999999999 59.5 0 0 0
9856 0 3 0.0 10.2 73.1 59.5 0 0 0
9891 0 3 0.0 8.5 74.8 59.5 0 0 0
9895 0 3 0.0 11.9 74.8 59.5 0 0 0
10926 0 3 0.0 8.5 73.1 61.199999999999996 0 0 0
10927 0 3 0.0 10.2 71.39999999999999 61.199999999999996 0 0 0
10928 0 3 0.0 11.9 73.1 61.199999999999996 0 0 0
10947 0 4 0.0 10.2 74.8 61.199999999999996 0 0 0
9859 0 3 0.0 15.299999999999999 71.39999999999999 59.5 0 0 0
9860 0 3 0.0 13.6 73.1 59.5 0 0 0
9899 0 3 0.0 15.299999999999999 74.8 59.5 0 0 0
10929 0 3 0.0 13.6 71.39999999999999 61.199999999999996 0 0 0
10930 0 3 0.0 15.299999999999999 73.1 61.199999999999996 0 0 0
10949 0 3 0.0 13.6 74.8 61.199999999999996 0 0 0
9896 0 3 0.0 10.2 76.5 59.5 0 0 0
9931 0 3 0.0 8.5 78.2 59.5 0 0 0
9935 0 3 0.0 11.9 78.2 59.5 0 0 0
10946 0 3 0.0 8.5 76.5 61.199999999999996 0 0 0
10948 0 3 0.0 11.9 76.5 61.199999999999996 0 0 0
10967 0 3 0.0 10.2 78.2 61.199999999999996 0 0 0
9900 0 3 0.0 13.6 76.5 59.5 0 0 0
9939 0 3 0.0 15.299999999999999 78.2 59.5 0 0 0
10950 0 3 0.0 15.299999999999999 76.5 61.199999999999996 0 0 0
10969 0 3 0.0 13.6 78.2 61.199999999999996 0 0 0
9924 0 3 0.0 0.0 79.89999999999999 59.5 0 0 0
9928 0 3 0.0 3.4 79.89999999999999 59.5 0 0 0
9963 0 3 0.0 1.7 81.6 59.5 0 0 0
9967 0 3 0.0 5.1 81.6 59.5 0 0 0
10962 0 3 0.0 1.7 79.89999999999999 61.199999999999996 0 0 0
10964 0 3 0.0 5.1 79.89999999999999 61.199999999999996 0 0 0
10981 0 3 0.0 0.0 81.6 61.199999999999996 0 0 0
10983 0 3 0.0 3.4 81.6 61.199999999999996 0 0 0
9932 0 3 0.0 6.8 79.89999999999999 59.5 0 0 0
10985 0 3 0.0 6.8 81.6 61.199999999999996 0 0 0
9964 0 3 0.0 0.0 83.3 59.5 0 0 0
9968 0 3 0.0 3.4 83.3 59.5 0 0 0
10003 0 3 0.0 1.7 85.0 59.5 0 0 0
10007 0 3 0.0 5.1 85.0 59.5 0 0 0
10982 0 3 0.0 1.7 83.3 61.199999999999996 0 0 0
10984 0 3 0.0 5.1 83.3 61.199999999999996 0 0 0
11001 0 3 0.0 0.0 85.0 61.199999999999996 0 0 0
11003 0 3 0.0 3.4 85.0 61.199999999999996 0 0 0
9972 0 3 0.0 6.8 83.3 59.5 0 0 0
11005 0 3 0.0 6.8 85.0 61.199999999999996 0 0 0
19659 2803 1 0.5564 9.822494463013378 86.36079125742441 63.54727493022417 0 0 0
9936 0 3 0.0 10.2 79.89999999999999 59.5 0 0 0
9971 0 3 0.0 8.5 81.6 59.5 0 0 0
9975 0 3 0.0 11.9 81.6 59.5 0 0 0
10966 0 3 0.0 8.5 79.89999999999999 61.199999999999996 0 0 0
10968 0 3 0.0 11.9 79.89999999999999 61.199999999999996 0 0 0
10987 0 3 0.0 10.2 81.6 61.199999999999996 0 0 0
9940 0 3 0.0 13.6 79.89999999999999 59.5 0 0 0
9979 0 3 0.0 15.299999999999999 81.6 59.5 0 0 0
10970 0 3 0.0 15.299999999999999 79.89999999999999 61.199999999999996 0 0 0
10989 0 3 0.0 13.6 81.6 61.199999999999996 0 0 0
9976 0 3 0.0 10.2 83.3 59.5 0 0 0
10011 0 3 0.0 8.5 85.0 59.5 0 0 0
10015 0 3 0.0 11.9 85.0 59.5 0 0 0
10986 0 3 0.0 8.5 83.3 61.199999999999996 0 0 0
10988 0 3 0.0 11.9 83.3 61.199999999999996 0 0 0
11007 0 4 0.0 10.2 85.0 61.199999999999996 0 0 0
9980 0 3 0.0 13.6 83.3 59.5 0 0 0
10019 0 3 0.0 15.299999999999999 85.0 59.5 0 0 0
10990 0 3 0.0 15.299999999999999 83.3 61.199999999999996 0 0 0
11009 0 3 0.0 13.6 85.0 61.199999999999996 0 0 0
15589 1447 2 -1.1128 2.7008542317777056 93.74995970439872 64.67411919524442 0 0 0
10084 0 3 0.0 0.0 93.5 59.5 0 0 0
11042 0 3 0.0 1.7 93.5 61.199999999999996 0 0 0
10083 0 3 0.0 1.7 91.8 59.5 0 0 0
10048 0 3 0.0 3.4 90.1 59.5 0 0 0
10092 0 3 0.0 6.8 93.5 59.5 0 0 0
10004 0 3 0.0 0.0 86.7 59.5 0 0 0
10008 0 3 0.0 3.4 86.7 59.5 0 0 0
11002 0 3 0.0 1.7 86.7 61.199999999999996 0 0 0
11004 0 3 0.0 5.1 86.7 61.199999999999996 0 0 0
10012 0 3 0.0 6.8 86.7 59.5 0 0 0
11021 0 3 0.0 0.0 88.39999999999999 61.199999999999996 0 0 0
11045 0 3 0.0 6.8 91.8 61.199999999999996 0 0 0
10047 0 3 0.0 5.1 88.39999999999999 59.5 0 0 0
11023 0 3 0.0 3.4 88.39999999999999 61.199999999999996 0 0 0
10044 0 3 0.0 0.0 90.1 59.5 0 0 0
11041 0 3 0.0 0.0 91.8 61.199999999999996 0 0 0
11025 0 3 0.0 6.8 88.39999999999999 61.199999999999996 0 0 0
11044 0 3 0.0 5.1 93.5 61.199999999999996 0 0 0
11024 0 3 0.0 5.1 90.1 61.199999999999996 0 0 0
10088 0 3 0.0 3.4 93.5 59.5 0 0 0
11043 0 3 0.0 3.4 91.8 61.199999999999996 0 0 0
10043 0 3 0.0 1.7 88.39999999999999 59.5 0 0 0
10052 0 3 0.0 6.8 90.1 59.5 0 0 0
11022 0 3 0.0 1.7 90.1 61.199999999999996 0 0 0
10087 0 3 0.0 5.1 91.8 59.5 0 0 0
15629 1460 1 0.5564 5.241589046789933 91.28039320564044 64.17565618582243 0 0 0
15630 1460 1 0.5564 5.761132564521878 92.82667936323074 64.1001424242178 0 0 0
12962 571 1 0.5564 5.1176945246069225 89.17303770198403 63.73341679792616 0 0 0
12961 571 2 -1.1128 5.784634684789174 89.5663616235838 64.36625731075502 0 0 0
15628 1460 2 -1.1128 5.026790917925533 92.22664245185673 64.41747341979419 0 0 0
12963 571 1 0.5564 5.462386194465704 89.44886203753775 65.30559206530859 0 0 0
18474 2408 1 0.5564 7.583023442825597 89.3822082615292 64.21272422827094 0 0 0
15590 1447 1 0.5564 3.5540529022383947 93.27416481082076 64.46041095476781 0 0 0
19809 2853 1 0.5564 7.377008808743085 94.03099270388041 65.97706701778841 0 0 0
15591 1447 1 0.5564 2.178547003309918 93.21544973868579 65.33856956475094 0 0 0
17853 2201 1 0.5564 2.781386501733212 91.94324712566781 66.62640941029453 0 0 0
18472 2408 2 -1.1128 8.46099751133889 88.93969309156175 64.39532439261839 0 0 0
17851 2201 2 -1.1128 1.8140602665536347 92.19387679864579 66.58813742363103 0 0 0
14927 1226 1 0.5564 8.124949557498384 93.96569294487827 63.9546736277074 0 0 0
15030 1260 1 0.5564 4.796782893386684 92.0119777701416 66.03166487668436 0 0 0
14926 1226 2 -1.1128 7.272467835277158 94.15940100501567 64.44021672234616 0 0 0
16890 1880 1 0.5564 9.855609501882466 86.81790153795279 66.11229368583984 0 0 0
18896 2549 1 0.5564 9.82197570527258 91.2436527497857 66.72134301018025 0 0 0
10020 0 3 0.0 13.6 86.7 59.5 0 0 0
12802 518 2 -1.1128 12.718853891271886 90.42313677480827 64.35928136043256 0 0 0
17953 2235 2 -1.1128 13.800880750668885 91.69754069592318 66.48943067081308 0 0 0
19384 2712 2 -1.1128 15.869411128800854 90.468908966678 65.47731232514508 0 0 0
11050 0 3 0.0 15.299999999999999 93.5 61.199999999999996 0 0 0
11028 0 3 0.0 11.9 90.1 61.199999999999996 0 0 0
10060 0 3 0.0 13.6 90.1 59.5 0 0 0
19657 2803 2 -1.1128 10.099299191898599 86.91376709957513 64.33314825389553 0 0 0
10096 0 3 0.0 10.2 93.5 59.5 0 0 0
19386 2712 1 0.5564 15.64649461224661 89.51113321627196 65.65890766165293 0 0 0
11029 0 3 0.0 13.6 88.39999999999999 61.199999999999996 0 0 0
13840 864 2 -1.1128 10.40869310678653 91.02777352010426 65.0535727341089 0 0 0
10016 0 3 0.0 10.2 86.7 59.5 0 0 0
17388 2046 1 0.5564 12.161945878469188 86.98566336356103 64.26956913862114 0 0 0
17386 2046 2 -1.1128 12.899634134223948 87.66072450910076 64.27999617066519 0 0 0
18209 2320 1 0.5564 14.556496652437682 87.72338663055396 64.82665257125633 0 0 0
19658 2803 1 0.5564 9.479309254124296 87.69267328485695 64.42758209671216 0 0 0
11006 0 3 0.0 8.5 86.7 61.199999999999996 0 0 0
10059 0 3 0.0 15.299999999999999 88.39999999999999 59.5 0 0 0
17387 2046 1 0.5564 12.540967484856129 88.55076467082152 63.99859392181489 0 0 0
18473 2408 1 0.5564 9.14462289794265 89.63471696194615 64.61803282487743 0 0 0
11008 0 3 0.0 11.9 86.7 61.199999999999996 0 0 0
10055 0 3 0.0 11.9 88.39999999999999 59.5 0 0 0
13842 864 1 0.5564 11.272949238128984 90.73123275399935 64.64721704535013 0 0 0
10091 0 3 0.0 8.5 91.8 59.5 0 0 0
10100 0 3 0.0 13.6 93.5 59.5 0 0 0
13841 864 1 0.5564 10.285201936224272 92.00755669678905 64.89617256167216 0 0 0
12804 518 1 0.5564 12.916481347944911 91.06804209520178 65.09754998138756 0 0 0
18208 2320 2 -1.1128 15.400954839495416 87.88099690213842 65.338560176624 0 0 0
15926 1559 1 0.5564 10.296162052381248 93.5097398225071 63.03203323355633 0 0 0
11026 0 3 0.0 8.5 90.1 61.199999999999996 0 0 0
11046 0 3 0.0 8.5 93.5 61.199999999999996 0 0 0
10099 0 3 0.0 15.299999999999999 91.8 59.5 0 0 0
11047 0 3 0.0 10.2 91.8 61.199999999999996 0 0 0
15925 1559 2 -1.1128 10.07928464236289 93.65458354620297 63.997426666331016 0 0 0
12803 518 1 0.5564 12.91382021864244 90.85477692060847 63.47855728324532 0 0 0
10051 0 3 0.0 8.5 88.39999999999999 59.5 0 0 0
12218 323 1 0.5564 16.6099250779536 87.07458656137842 64.58329237375568 0 0 0
11048 0 3 0.0 11.9 93.5 61.199999999999996 0 0 0
11049 0 3 0.0 13.6 91.8 61.199999999999996 0 0 0
11027 0 3 0.0 10.2 88.39999999999999 61.199999999999996 0 0 0
11010 0 3 0.0 15.299999999999999 86.7 61.199999999999996 0 0 0
11030 0 3 0.0 15.299999999999999 90.1 61.199999999999996 0 0 0
10056 0 3 0.0 10.2 90.1 59.5 0 0 0
10095 0 3 0.0 11.9 91.8 59.5 0 0 0
17954 2235 1 0.5564 14.58583286764727 91.34043267755511 65.9831460193595 0 0 0
19385 2712 1 0.5564 16.524063473153443 90.79395057118431 66.15979325891131 0 0 0
18210 2320 1 0.5564 15.388476460324386 87.33720962392003 66.17769047337202 0 0 0
14681 1144 1 0.5564 12.161443921547086 88.68830638536839 65.98318676078007 0 0 0
11622 124 1 0.5564 6.452436308225347 86.35488561997413 69.61551729886716 0 0 0
20020 2924 2 -1.1128 8.021272064913093 85.79672144895775 69.02218369334594 0 0 0
16659 1803 1 0.5564 4.148895693478674 86.49653125949443 74.45564444212816 0 0 0
11621 124 1 0.5564 5.389999978940373 86.37664564912006 70.85543127693963 0 0 0
17179 1977 2 -1.1128 4.687662459141367 86.2815007183525 72.71349296311048 0 0 0
20022 2924 1 0.5564 8.539660230699269 85.34678971829642 69.74939421416778 0 0 0
20021 2924 1 0.5564 8.643702684206897 86.06815669554886 68.28808230569405 0 0 0
16766 1839 1 0.5564 16.848267400961493 85.1830317473558 70.17726568084935 0 0 0
16657 1803 2 -1.1128 3.6472170497538308 86.77189912405338 75.2757003848167 0 0 0
16417 1723 2 -1.1128 4.161573652881046 94.07017519393251 68.68504413887409 0 0 0
11620 124 2 -1.1128 5.799952599681042 86.91869529830043 70.1218634005542 0 0 0
17181 1977 1 0.5564 3.9023746906842622 86.89286477518814 72.61573239275143 0 0 0
17180 1977 1 0.5564 5.421141566462001 86.75623407118218 73.19994604503883 0 0 0
13494 748 1 0.5564 3.0102196633002647 87.44242218612825 68.54464339658739 0 0 0
13493 748 1 0.5564 4.582845260352114 87.07753776439083 68.7902784017086 0 0 0
13492 748 2 -1.1128 3.879793129081748 87.23459933477734 68.09670014170952 0 0 0
15889 1547 2 -1.1128 1.6401339708324802 88.00871780707867 69.59892166211537 0 0 0
20075 2942 1 0.5564 2.082593002410639 87.63443738430804 72.9981090226965 0 0 0
20074 2942 2 -1.1128 2.665755456953457 87.96543764456736 72.25624624831372 0 0 0
18938 2563 1 0.5564 6.887407871730472 88.24529031985357 70.48583343200428 0 0 0
13225 659 2 -1.1128 6.547378551127728 91.28046537553426 69.80371893599893 0 0 0
13226 659 1 0.5564 5.643615835205317 91.42590859039122 70.20628481716852 0 0 0
15891 1547 1 0.5564 2.073607507663814 87.81312442120999 70.47860648740715 0 0 0
20076 2942 1 0.5564 3.1691744407617244 88.77316816630203 72.56306969094408 0 0 0
12621 457 1 0.5564 7.047003484589044 88.18214526635005 73.74923978756846 0 0 0
12393 381 1 0.5564 3.5355708080761326 90.92258334807345 70.19464958805959 0 0 0
12391 381 2 -1.1128 4.178939783779624 91.2044775113218 70.90641645752213 0 0 0
13227 659 1 0.5564 6.538646622097063 91.57740462817297 68.84886249831382 0 0 0
16165 1639 2 -1.1128 4.548809614804811 90.0450792365683 73.1459804921142 0 0 0
16167 1639 1 0.5564 3.925150563029415 90.33253901225066 73.87290299731255 0 0 0
16166 1639 1 0.5564 4.288087451797809 90.48849399626336 72.28842153689602 0 0 0
12392 381 1 0.5564 3.991662229204919 92.15100585182289 71.16911615362045 0 0 0
18939 2563 1 0.5564 7.196134512446258 89.81432937653669 70.1550301245332 0 0 0
18937 2563 2 -1.1128 7.605921155470783 88.93534748393995 70.39888619950615 0 0 0
14686 1146 2 -1.1128 2.2580711280165393 90.88045994259933 69.10147551692276 0 0 0
18129 2293 1 0.5564 7.894723890721668 91.89271260146924 70.50823354846027 0 0 0
12619 457 2 -1.1128 6.125845859616422 88.09504760804106 74.12855846313218 0 0 0
16419 1723 1 0.5564 4.328116202567928 93.36652676711023 67.99428914893966 0 0 0
19635 2795 1 0.5564 7.807084052694412 88.82112185528453 68.7465887044746 0 0 0
12620 457 1 0.5564 5.550412349318019 88.83476534370766 73.77971178949524 0 0 0
15375 1375 1 0.5564 6.303609999726713 89.1264336615183 67.224984672691 0 0 0
14687 1146 1 0.5564 1.9884885826157106 89.94062097072033 69.31130625896559 0 0 0
16680 1810 1 0.5564 8.327724028750755 94.08635491499572 71.25424011654356 0 0 0
14688 1146 1 0.5564 1.4779557383340585 91.49018172479273 69.24169123351119 0 0 0
15890 1547 1 0.5564 0.6460398934187475 87.99198719678904 69.70615146714731 0 0 0
19808 2853 1 0.5564 7.59882784644119 92.89879388647829 67.13272641963427 0 0 0
19912 2888 2 -1.1128 1.0371278143790938 92.14197701400744 73.80590104252566 0 0 0
19807 2853 2 -1.1128 7.4968609102708506 93.8781200969606 66.95801836653557 0 0 0
17747 2166 1 0.5564 1.9647549373479674 86.95931007179456 74.99966716239047 0 0 0
17746 2166 2 -1.1128 1.2392629440719622 87.40458091038339 74.4748860478029 0 0 0
15374 1375 1 0.5564 4.8035035872972545 88.50969154552895 67.41455363568448 0 0 0
16551 1767 1 0.5564 0.7119921652079582 93.1594440647159 70.28847958600545 0 0 0
15028 1260 2 -1.1128 4.626004306937003 91.81915807832141 66.99792327138857 0 0 0
15555 1435 1 0.5564 8.258896747502268 88.33870775209643 71.9507277218091 0 0 0
16549 1767 2 -1.1128 0.19921162051452473 92.69765520638978 69.56473435653963 0 0 0
18878 2543 1 0.5564 1.0719537536443096 93.50210317726508 72.73876754265476 0 0 0
18877 2543 2 -1.1128 1.238672054864457 93.9629863174906 71.8671072148322 0 0 0
17566 2106 2 -1.1128 3.898653501855575 93.86659322417088 71.4398895552404 0 0 0
19633 2795 2 -1.1128 7.917800337797493 89.00450759703055 67.76980232384109 0 0 0
19634 2795 1 0.5564 8.39590447517203 89.87404301843229 67.64600973324504 0 0 0
17568 2106 1 0.5564 4.141709740225501 94.09342800119865 70.49677188831691 0 0 0
13701 817 1 0.5564 8.152304360366504 92.68679834562091 74.90754451759788 0 0 0
17399 2050 1 0.5564 2.236273092891691 91.44754939236914 74.42086771948806 0 0 0
17398 2050 2 -1.1128 2.834673077807517 90.82191930967913 74.92137208469036 0 0 0
19914 2888 1 0.5564 0.8781413926626503 92.93222825456795 74.39770026831322 0 0 0
16692 1814 1 0.5564 6.081430266150743 93.3811020572932 75.167220559435 0 0 0
16690 1814 2 -1.1128 6.941725289070134 93.84011392326298 74.9454084260913 0 0 0
15029 1260 1 0.5564 4.9006750276556925 90.87996301256123 67.20400249462962 0 0 0
17748 2166 1 0.5564 0.6249259220642257 86.71030664879221 74.09995503502496 0 0 0
15373 1375 2 -1.1128 5.332975786162822 89.26500878071576 67.02834759072465 0 0 0
17567 2106 1 0.5564 4.5347884307379775 94.31781566673597 72.0657741094936 0 0 0
18879 2543 1 0.5564 2.221823507644916 93.9881203958158 71.68605044000718 0 0 0
17852 2201 1 0.5564 1.3160440528279038 91.71170692460582 67.30889540842165 0 0 0
19913 2888 1 0.5564 0.16000154391604743 91.78068849816009 73.48948340282473 0 0 0
14565 1105 1 0.5564 16.276686226420626 86.62788176109169 68.68040236990961 0 0 0
15969 1573 1 0.5564 13.829744077573478 93.24808882292112 67.03089420968537 0 0 0
17367 2039 1 0.5564 16.839161330403936 88.6439141385063 68.5939095040081 0 0 0
15553 1435 2 -1.1128 8.659348154180442 88.35030848197404 72.86697233399926 0 0 0
16888 1880 2 -1.1128 9.596892559214034 86.93033652056609 67.07168095495014 0 0 0
18127 2293 2 -1.1128 8.563377848530191 92.45645269604401 70.99310367203314 0 0 0
18544 2432 2 -1.1128 12.67762633120016 93.87209870315972 73.26892508144437 0 0 0
18692 2481 1 0.5564 16.76244282694255 93.87973657155085 70.26916480584089 0 0 0
13879 877 2 -1.1128 16.093854745043778 93.79266828270013 68.68410569021673 0 0 0
15396 1382 1 0.5564 14.30344838756618 87.07000561095687 73.13075359902845 0 0 0
15394 1382 2 -1.1128 13.584999512305261 87.38214350382442 73.75236536373936 0 0 0
15395 1382 1 0.5564 13.495704461804655 88.37595734281183 73.68633108478302 0 0 0
18019 2257 2 -1.1128 15.722603059876961 87.25429466139727 72.14192462339098 0 0 0
18020 2257 1 0.5564 15.102276421238658 87.69586885656908 71.49369077061489 0 0 0
12452 401 1 0.5564 13.489555388745973 88.78637581640398 69.77278153767863 0 0 0
12451 401 2 -1.1128 13.85136767333083 87.97446066076961 70.23091638156578 0 0 0
12453 401 1 0.5564 13.122434691157 87.53554774449206 70.7562851160054 0 0 0
18128 2293 1 0.5564 8.701191689181615 92.09209300951024 71.91410824212768 0 0 0
15554 1435 1 0.5564 9.122393134599125 89.22379906410332 73.01731754925827 0 0 0
16889 1880 1 0.5564 9.004521105274353 87.73051045327124 67.1655837730358 0 0 0
16478 1743 1 0.5564 9.084505100170546 91.25964393076528 73.77734401064396 0 0 0
18895 2549 2 -1.1128 9.199232180377843 91.43705466307506 67.47948957543096 0 0 0
16477 1743 2 -1.1128 9.370271644855444 90.82818717058667 72.92166725976733 0 0 0
12765 505 1 0.5564 10.00843387632504 87.58501384892438 73.70678099771578 0 0 0
12763 505 2 -1.1128 10.707210529311173 87.10754644537342 74.2394509147685 0 0 0
12764 505 1 0.5564 11.602803373968152 87.51097159989756 74.05193610132748 0 0 0
13881 877 1 0.5564 15.167678183963805 94.08580839141986 68.44690144924695 0 0 0
19755 2835 1 0.5564 9.91069964898642 91.82266382850199 70.08594492478315 0 0 0
16479 1743 1 0.5564 10.3511582519947 90.96985699142274 72.7882838971426 0 0 0
14563 1105 2 -1.1128 15.590690016956 87.10443998182177 68.13058287334682 0 0 0
17969 2240 1 0.5564 12.18079524342016 92.29238991315943 72.59909387107432 0 0 0
19754 2835 1 0.5564 11.05031098078336 92.69085139757368 69.30225945158357 0 0 0
17970 2240 1 0.5564 11.612941645497086 91.7619818243001 71.16283619751938 0 0 0
17968 2240 2 -1.1128 11.959997490243783 91.48116371559608 72.05765094637265 0 0 0
15162 1304 1 0.5564 14.55253116196346 89.94856233232285 73.18507152648428 0 0 0
19753 2835 2 -1.1128 10.817565091598128 91.78884966595174 69.66588332666149 0 0 0
15161 1304 1 0.5564 13.143054270216359 90.66320308138687 72.7736157148329 0 0 0
15160 1304 2 -1.1128 13.577569637470006 90.01377723998645 73.39767121406084 0 0 0
18989 2580 1 0.5564 12.443090612014204 89.65354462495083 67.99907277006567 0 0 0
18988 2580 2 -1.1128 12.949854140362993 90.17524514049062 68.6853813059733 0 0 0
18990 2580 1 0.5564 12.3094459697258 90.70630640870611 69.24022473622544 0 0 0
14564 1105 1 0.5564 14.756622606277613 87.2244584966673 68.6690316730452 0 0 0
18897 2549 1 0.5564 9.727234060958114 91.57712861139822 68.31710125208943 0 0 0
18021 2257 1 0.5564 16.082192049799886 87.93754376655366 72.77742950495849 0 0 0
17071 1941 2 -1.1128 16.4080466040975 89.56090815074762 73.44272192588332 0 0 0
15967 1573 2 -1.1128 13.797742672416955 94.18738797642631 67.37249789411952 0 0 0
17073 1941 1 0.5564 16.792846466444978 89.83668807182707 74.32355930932324 0 0 0
17955 2235 1 0.5564 13.604082294301685 91.09823448057288 67.26538328444785 0 0 0
15968 1573 1 0.5564 13.015640884181849 94.29219674700785 67.98677138541022 0 0 0
16767 1839 1 0.5564 16.729519392294836 86.6565390527606 70.87102472898965 0 0 0
14680 1144 2 -1.1128 11.739880715894673 88.68832123212768 66.88998589665992 0 0 0
17358 2036 1 0.5564 16.682655094877425 92.42367933056077 67.9800505276247 0 0 0
15760 1504 2 -1.1128 11.27242170605997 94.3284174756706 68.89848995684208 0 0 0
13699 817 2 -1.1128 8.771708339483057 91.93038411112715 75.11772601059681 0 0 0
19443 2731 1 0.5564 14.502377906988018 87.41782279016053 75.1157247900307 0 0 0
17949 2233 1 0.5564 13.109341699943004 89.94080210342051 75.2215411069624 0 0 0
18545 2432 1 0.5564 12.506073924889431 94.3620541968077 74.12362585291922 0 0 0
14682 1144 1 0.5564 11.08605699734451 87.93435362612915 66.9536123809988 0 0 0
15063 1271 1 0.5564 15.906043271456577 94.3636880405585 72.5706185364871 0 0 0
15062 1271 1 0.5564 14.335085361747472 94.47621489952509 73.00196516301652 0 0 0
18546 2432 1 0.5564 12.293010259750707 94.39003103805429 72.50484615046189 0 0 0
13880 877 1 0.5564 16.75699640122523 94.41813583039922 68.27296881431283 0 0 0
13647 799 1 0.5564 1.5628396676052232 86.10046722497766 81.90489033810213 0 0 0
13645 799 2 -1.1128 0.6342989716429691 86.45298570811764 82.02126428889278 0 0 0
17825 2192 1 0.5564 11.075002660525524 86.27280931401508 75.82396532320561 0 0 0
17824 2192 2 -1.1128 11.019427095670302 86.32492437585536 76.82105878215634 0 0 0
17826 2192 1 0.5564 10.57506587975013 85.50136918311215 77.1736207500071 0 0 0
13027 593 2 -1.1128 13.5683375341745 85.97012644404515 77.8442439718471 0 0 0
13029 593 1 0.5564 12.626308651382814 86.06989166709842 77.52388323917037 0 0 0
13028 593 1 0.5564 13.774658709628543 85.00055935829003 77.97604392180446 0 0 0
11516 89 1 0.5564 0.38468895489326066 91.82628019059494 79.62871791980025 0 0 0
11515 89 2 -1.1128 0.7279005584347676 91.93983568263229 80.56108638461083 0 0 0
12931 561 2 -1.1128 1.4566961623063186 90.46734955493594 83.0082359433362 0 0 0
14760 1170 1 0.5564 0.07860355392649382 90.15380045661163 75.45467737311122 0 0 0
11517 89 1 0.5564 0.9018212315052514 92.90883940256737 80.73653842638362 0 0 0
14458 1070 2 -1.1128 0.46574647688485726 88.91856801969696 80.9856026791374 0 0 0
14914 1222 2 -1.1128 5.641576923911641 94.21284004422515 80.12799254436402 0 0 0
18238 2330 2 -1.1128 0.982640332119649 93.92408874513251 75.88636231796671 0 0 0
16658 1803 1 0.5564 4.108423754883165 87.54940486332681 75.70322095580713 0 0 0
15861 1537 1 0.5564 0.9598949865358475 87.47861456010479 83.46613710119357 0 0 0
14459 1070 1 0.5564 0.7144298985623913 89.71356776023183 81.53889461281824 0 0 0
19193 2648 1 0.5564 7.052159105969606 89.10507889949058 75.44229596139725 0 0 0
12932 561 1 0.5564 1.2545180960132463 89.59319099778546 83.44979105612298 0 0 0
12933 561 1 0.5564 2.385468043917104 90.44689789928283 82.63814876853239 0 0 0
12728 493 1 0.5564 7.234137960884707 87.49712653553883 78.9847251651453 0 0 0
17400 2050 1 0.5564 2.2982686713642893 90.31726179690807 75.59782689128902 0 0 0
18917 2556 1 0.5564 3.879269522644365 92.03214617599511 75.44375115307825 0 0 0
14460 1070 1 0.5564 0.7880534720241372 89.05084638437876 80.04825498387238 0 0 0
16409 1720 1 0.5564 5.912094099631419 92.72996222527507 82.9416379546266 0 0 0
14916 1222 1 0.5564 5.689008100620288 93.57963468796804 79.35546338920592 0 0 0
16408 1720 2 -1.1128 5.668171987028919 92.29416990727456 82.07527367986492 0 0 0
16846 1866 2 -1.1128 6.179336048428205 88.3661598880332 81.47355467539279 0 0 0
16847 1866 1 0.5564 7.123659058923226 88.34694208646043 81.80201275260727 0 0 0
12001 251 2 -1.1128 4.294631013787241 88.91347690397538 77.122564818538 0 0 0
12003 251 1 0.5564 4.983933813902138 88.31880951725779 77.53636785007349 0 0 0
12002 251 1 0.5564 3.3897392880773745 88.66612247500703 77.4689562253957 0 0 0
12547 433 2 -1.1128 4.106199463221398 89.865379828736 81.97412085977209 0 0 0
18916 2556 2 -1.1128 4.471691199440056 92.81717422981218 75.62477675517344 0 0 0
12597 449 1 0.5564 4.855868311899564 92.61016949433842 77.21111586541558 0 0 0
13289 680 1 0.5564 2.0048676104752388 89.88006059619796 78.92279547947012 0 0 0
12595 449 2 -1.1128 5.165828669559907 92.39955208258476 78.13824311073199 0 0 0
13288 680 2 -1.1128 1.3638137634961642 89.20242693065373 78.56243094519873 0 0 0
19027 2593 2 -1.1128 3.2079762838171866 90.88539297820434 79.4909650256155 0 0 0
20117 2956 1 0.5564 6.304969534867695 91.32484912411641 78.5347777229846 0 0 0
16848 1866 1 0.5564 6.173795345003666 88.34924521810444 80.4737130650701 0 0 0
12727 493 2 -1.1128 6.3432332262984055 87.93916050181417 78.88034685309756 0 0 0
12729 493 1 0.5564 6.473520671856044 88.88745080320942 78.59091518247524 0 0 0
19029 2593 1 0.5564 3.4737660319216457 90.36784088990086 80.30428986928567 0 0 0
12596 449 1 0.5564 4.4440546047028295 91.9104394842616 78.6279482154635 0 0 0
19028 2593 1 0.5564 2.603457665359794 91.63639176359575 79.75659440431858 0 0 0
20116 2956 2 -1.1128 7.068208955292707 90.68817431477515 78.4247284525541 0 0 0
20118 2956 1 0.5564 6.992534781333602 90.2267226968291 77.54079643409175 0 0 0
16410 1720 1 0.5564 5.711468018427941 92.96923779983554 81.33878958635675 0 0 0
19192 2648 2 -1.1128 7.548657088000629 89.75791166088685 76.01439659853153 0 0 0
12548 433 1 0.5564 4.857118863256661 89.23274835038924 81.78465411990489 0 0 0
12549 433 1 0.5564 4.460577204790881 90.7993968688799 82.01916144261754 0 0 0
14433 1061 1 0.5564 8.34303594312273 90.96670028230211 79.54168868062425 0 0 0
11384 45 1 0.5564 7.4298314165815125 92.6231075615573 81.84007861262873 0 0 0
11383 45 2 -1.1128 8.415005424980217 92.76298412458738 81.93940985616761 0 0 0
13290 680 1 0.5564 1.0037779293719806 89.51803275854488 77.68449751826735 0 0 0
13646 799 1 0.5564 0.5304238056768283 87.29804186554838 81.49677396786181 0 0 0
14759 1170 1 0.5564 0.9798869062860988 88.79762046900476 75.57752143039608 0 0 0
13700 817 1 0.5564 8.25328695422374 91.17828679615202 75.52465225337895 0 0 0
18918 2556 1 0.5564 3.927080954726623 93.65576372520434 75.61172239720452 0 0 0
19194 2648 1 0.5564 8.389563454892723 89.33406174418604 76.35088990400382 0 0 0
18240 2330 1 0.5564 0.7222738803144948 93.39149149356024 76.69168804334022 0 0 0
14758 1170 2 -1.1128 0.6432392973814224 89.60145506348883 76.06794814352959 0 0 0
19040 2597 1 0.5564 4.466962929011366 89.36429908900666 83.60394996547872 0 0 0
18239 2330 1 0.5564 0.20669696372716637 94.48083797264067 75.58981181785708 0 0 0
16855 1869 2 -1.1128 16.63587291906586 90.47103315456053 76.06126922191149 0 0 0
12186 312 1 0.5564 12.297255200150863 89.37216280441149 83.13404217425439 0 0 0
16334 1695 1 0.5564 10.507317253391632 89.05271298404244 77.52434169279442 0 0 0
11425 59 2 -1.1128 12.792541482369655 93.94274565859743 80.14857566649769 0 0 0
12184 312 2 -1.1128 12.899589418768063 90.01676104971202 82.66320455732209 0 0 0
16017 1589 1 0.5564 15.380895980929319 90.90900819298622 79.22103169099287 0 0 0
17749 2167 2 -1.1128 8.774762913299183 87.11195152769398 78.92007803394233 0 0 0
17750 2167 1 0.5564 9.099220921564063 87.52133239568758 79.77279972346136 0 0 0
19442 2731 1 0.5564 14.3886000121501 87.04976324116727 76.70261270999067 0 0 0
18983 2578 1 0.5564 13.428741361296277 86.83455467674777 79.5330051363557 0 0 0
19441 2731 2 -1.1128 14.927711798771988 87.53372519505945 76.01330919409997 0 0 0
12967 573 2 -1.1128 8.944746322614305 88.75111828868329 81.77029591679359 0 0 0
16335 1695 1 0.5564 10.184646817166533 87.71672050315844 76.64250588176913 0 0 0
14432 1061 1 0.5564 8.820996113601145 91.47120924777325 81.01940693217419 0 0 0
17751 2167 1 0.5564 9.221157226158379 87.55881903480422 78.14480934427803 0 0 0
12969 573 1 0.5564 9.145442631938781 89.13922248805252 82.66979367623118 0 0 0
15204 1318 1 0.5564 12.929543481897431 91.66310048369247 83.12219268716981 0 0 0
16235 1662 1 0.5564 15.323448154772157 89.3346766452028 80.91910228937404 0 0 0
11385 45 1 0.5564 8.636164527246336 93.72031995392744 81.7534077353269 0 0 0
18013 2255 2 -1.1128 16.719947207958434 93.07571977163241 80.53835419658367 0 0 0
14522 1091 1 0.5564 15.708016724945855 89.46431828857152 82.87217044320808 0 0 0
17428 2060 2 -1.1128 14.619492310047233 94.06137706487344 82.1011971054463 0 0 0
19289 2680 1 0.5564 16.41061870179147 87.52283835895977 81.51264748751437 0 0 0
15635 1462 1 0.5564 10.26964210221585 87.66177181086407 82.27824982330253 0 0 0
14358 1036 1 0.5564 9.679030397398261 92.72519168088445 83.55605552912117 0 0 0
16236 1662 1 0.5564 14.209498422687686 88.14119846407254 80.9558760312409 0 0 0
14431 1061 2 -1.1128 9.034962525246183 90.86177157564705 80.25599083462828 0 0 0
16234 1662 2 -1.1128 14.973778198140526 88.56011993757414 81.44616299576452 0 0 0
16857 1869 1 0.5564 15.850349314309788 90.86249885377774 76.54054707378101 0 0 0
18014 2255 1 0.5564 16.574308598883132 92.09081196827464 80.63187367585358 0 0 0
20046 2932 1 0.5564 11.13683987328089 93.80037383167253 76.70051898567084 0 0 0
15634 1462 2 -1.1128 11.02187924342447 87.0052183195085 82.33371877039122 0 0 0
12968 573 1 0.5564 8.856066666758416 89.48895980944945 81.10117268489351 0 0 0
11427 59 1 0.5564 12.20228132325486 93.14519384794988 80.27309103998094 0 0 0
16914 1888 1 0.5564 14.12011147612942 90.78514370324443 77.20387849074193 0 0 0
15636 1462 1 0.5564 11.686702113655372 87.19829291456574 81.61210064909196 0 0 0
17948 2233 1 0.5564 14.10816329311 88.95394565640602 76.05526545547104 0 0 0
16651 1801 2 -1.1128 11.399482549143158 91.77072690165834 79.54583464394759 0 0 0
18984 2578 1 0.5564 12.583449255854529 88.23114558027905 79.49248842936801 0 0 0
15203 1318 1 0.5564 13.552776604699542 93.17147065272528 83.06717949037885 0 0 0
16015 1589 2 -1.1128 15.904812602730642 90.43581382607358 79.92926788535448 0 0 0
20045 2932 1 0.5564 10.300459879335904 92.41076304271286 76.5105799273169 0 0 0
16912 1888 2 -1.1128 14.759954729318498 91.35470155633705 77.71982857121235 0 0 0
17587 2113 2 -1.1128 14.14208378325006 93.90164912467091 77.75329437899283 0 0 0
13820 857 1 0.5564 12.183016842239846 89.33981282749288 77.41843624063365 0 0 0
11426 59 1 0.5564 13.447796339749887 93.99338900458514 80.9022840625381 0 0 0
16652 1801 1 0.5564 11.238578151573291 92.2612869353443 78.68941146693082 0 0 0
18982 2578 2 -1.1128 12.993687048584718 87.54208378960396 80.08989856644513 0 0 0
16653 1801 1 0.5564 10.553877247981124 91.32396692657683 79.83799424637115 0 0 0
13821 857 1 0.5564 11.85362339852776 90.19661803153642 78.7689958803855 0 0 0
16913 1888 1 0.5564 14.425526889666886 92.29689642910564 77.74048978511252 0 0 0
17588 2113 1 0.5564 13.53717687493048 94.03187320956393 78.53887161579932 0 0 0
17947 2233 2 -1.1128 13.345683315417448 89.59660298828163 76.13020474728836 0 0 0
17429 2060 1 0.5564 15.366585955488512 93.66583526813628 81.56697076207941 0 0 0
16333 1695 2 -1.1128 9.81267337693427 88.58092487320081 76.98130767393052 0 0 0
16706 1819 1 0.5564 16.742514494937666 87.59487815148871 76.54608070678114 0 0 0
13819 857 2 -1.1128 11.897358713673366 89.27862741172491 78.37481263236671 0 0 0
20044 2932 2 -1.1128 10.79538752149236 92.98298116636212 77.16450121989705 0 0 0
12185 312 1 0.5564 13.613746195570409 89.51215601480766 82.17807091903259 0 0 0
14521 1091 2 -1.1128 16.313701584534243 89.54623538936266 83.66364767495031 0 0 0
15202 1318 2 -1.1128 12.866359171473695 92.58692110921514 83.49976816860453 0 0 0
16016 1589 1 0.5564 16.7325724910761 90.04514348136222 79.52653933072517 0 0 0
17589 2113 1 0.5564 15.037709712171772 94.29923720300745 77.9527414275843 0 0 0
19039 2597 2 -1.1128 4.742948506753029 89.11666943825024 84.53266494087927 0 0 0
19202 2651 1 0.5564 6.868358879933958 90.58217372331637 86.55400180569063 0 0 0
19201 2651 2 -1.1128 6.952728181576047 90.46234676167698 85.56479812589897 0 0 0
15460 1404 2 -1.1128 6.877905209971499 91.35755088238213 88.39716297155199 0 0 0
11547 99 1 0.5564 4.870756143167966 89.3304294357547 89.6577302887522 0 0 0
11545 99 2 -1.1128 4.880740623806588 90.2729554085275 89.99171397251222 0 0 0
19203 2651 1 0.5564 6.057786407536786 90.23892560359883 85.17858165542391 0 0 0
15461 1404 1 0.5564 6.2556476503553755 91.12659165619674 89.14512977358082 0 0 0
18011 2254 1 0.5564 6.496690435765999 93.06700014241217 85.67133404025908 0 0 0
18010 2254 2 -1.1128 6.042440691665165 93.47028685839084 84.87696827048315 0 0 0
18547 2433 2 -1.1128 2.7392629704844333 91.79862031140786 89.14705227302383 0 0 0
18549 2433 1 0.5564 3.393708903043192 92.38678377075622 88.67190571883971 0 0 0
18393 2381 1 0.5564 2.3619190218365267 92.63895333452055 85.001483625791 0 0 0
18391 2381 2 -1.1128 1.7563088112778613 91.89911012595748 85.2945202148563 0 0 0
15462 1404 1 0.5564 7.8168301322666105 91.1433939721194 88.66653060728763 0 0 0
19732 2828 2 -1.1128 7.100686460847809 93.97915367593352 87.5371161973307 0 0 0
12808 520 2 -1.1128 3.7762920284379984 93.72815754952745 91.2806510960695 0 0 0
18548 2433 1 0.5564 2.374616125910708 92.28104995242896 89.94347823003336 0 0 0
15212 1321 1 0.5564 4.593962471811027 94.42256970235215 88.0333611638516 0 0 0
11546 99 1 0.5564 4.117982576540059 90.777856801584 89.58764124712562 0 0 0
15211 1321 2 -1.1128 4.084189899790156 93.60124355085796 87.77732214350468 0 0 0
15213 1321 1 0.5564 3.9282690744241404 93.6001212176535 86.78955170240856 0 0 0
18533 2428 1 0.5564 8.485249863690981 90.45915949617252 84.48568215766747 0 0 0
17898 2216 1 0.5564 1.3262076919339627 91.30512580765534 86.60581885798939 0 0 0
17897 2216 1 0.5564 1.5312450614104225 90.81194579033648 88.14898431789243 0 0 0
13847 866 1 0.5564 3.241330235260852 88.6217770124589 85.58744666722534 0 0 0
17896 2216 2 -1.1128 1.1110764197669019 90.58865716107529 87.2694386932725 0 0 0
15860 1537 1 0.5564 1.3617632708869847 88.08628948083934 84.92759744092838 0 0 0
13848 866 1 0.5564 2.083928949695037 89.24467359196356 86.55649303058276 0 0 0
13846 866 2 -1.1128 2.5134240640917036 88.40025271355749 86.23635377354796 0 0 0
19734 2828 1 0.5564 7.05037229238412 93.03973276323472 87.87616903489607 0 0 0
12809 520 1 0.5564 4.48795776838726 93.11895201842128 91.63050894663424 0 0 0
18392 2381 1 0.5564 1.4465031015475356 91.38531411511067 84.49449762538167 0 0 0
15859 1537 2 -1.1128 0.7757035226683018 88.2067718851526 84.12633543879453 0 0 0
19041 2597 1 0.5564 5.280091326357476 88.27356452931724 84.50713696239701 0 0 0
19733 2828 1 0.5564 7.89136717696469 94.07327615351157 86.93216573862642 0 0 0
19497 2749 1 0.5564 4.4866046184664246 93.59912113887967 85.13528709043123 0 0 0
13223 658 1 0.5564 5.270661084345092 91.23530862119729 91.41121993988322 0 0 0
13224 658 1 0.5564 6.556074089304695 92.06789288100393 91.9779173873318 0 0 0
19495 2749 2 -1.1128 3.5162949836866417 93.82096879175107 85.23163514838599 0 0 0
12810 520 1 0.5564 3.1252081736929243 93.93421350704598 92.0111514170994 0 0 0
13706 819 1 0.5564 0.5484958944262733 93.37927496084576 85.4666415726288 0 0 0
13222 658 2 -1.1128 5.582810172071982 91.87957372737608 92.10942284201805 0 0 0
18012 2254 1 0.5564 6.493556863969753 94.32949676962392 84.6356125569694 0 0 0
18302 2351 1 0.5564 8.009436010943263 94.09927776355164 91.84986101911964 0 0 0
14903 1218 1 0.5564 2.435659013159161 94.27466892393943 88.20520883961392 0 0 0
13707 819 1 0.5564 0.4107374560425029 94.43089215730741 86.70831441391616 0 0 0
15478 1410 2 -1.1128 14.993417815501335 94.30167753042714 91.40232393506129 0 0 0
14581 1111 2 -1.1128 9.223993076081317 94.18863858440596 86.19044511903944 0 0 0
18532 2428 2 -1.1128 9.295635839318422 90.12742828987743 84.00274227758811 0 0 0
14356 1036 2 -1.1128 10.38329250556222 92.66028859243859 84.2630225714108 0 0 0
17828 2193 1 0.5564 10.30556582768539 93.42754595398243 87.35897522173208 0 0 0
14357 1036 1 0.5564 11.278919643393685 92.84735316153953 83.85946486769274 0 0 0
12053 268 1 0.5564 11.428957365795855 87.57314425663348 83.762120396381 0 0 0
13155 635 1 0.5564 16.06861698301203 87.2757338661794 85.99773437033161 0 0 0
20173 2975 2 -1.1128 9.634016381914389 90.79942250221265 88.97040997075632 0 0 0
14577 1109 1 0.5564 13.606067084854688 87.97044082173213 84.8715314754389 0 0 0
14575 1109 2 -1.1128 14.516671952726572 88.11227511542543 85.25970902092001 0 0 0
20175 2975 1 0.5564 9.46607985333647 90.51819630609742 89.91524284164376 0 0 0
13017 589 1 0.5564 16.60760016567732 91.21377450697716 84.79318269819164 0 0 0
14576 1109 1 0.5564 15.053624405835336 88.69207174394377 84.64691383231813 0 0 0
17829 2193 1 0.5564 11.580127625050201 93.13506465033349 88.33702093376182 0 0 0
18753 2501 1 0.5564 15.380636842144678 90.07657749966708 88.55373083102545 0 0 0
11987 246 1 0.5564 14.591200136525767 89.33075663372018 86.22316389421474 0 0 0
11986 246 2 -1.1128 14.50748143309047 90.12542797793509 86.82440315594329 0 0 0
19696 2816 2 -1.1128 13.360648853640336 93.57278578252767 87.89537817108413 0 0 0
13016 589 1 0.5564 15.736946037758676 91.00772500552422 86.15924691234233 0 0 0
18956 2569 1 0.5564 10.001431505259122 90.06924197760958 85.69003976511938 0 0 0
19952 2901 1 0.5564 12.776734280609343 91.9260917368549 85.06660426740575 0 0 0
18955 2569 2 -1.1128 10.713767535170446 90.05964474516949 86.39181344474369 0 0 0
19953 2901 1 0.5564 11.918452701215697 91.06798594779308 86.15913972917858 0 0 0
19951 2901 2 -1.1128 12.635213248972347 91.75534540438775 86.04170296724179 0 0 0
18957 2569 1 0.5564 10.290947494033858 90.10975083562825 87.29664151007039 0 0 0
20174 2975 1 0.5564 9.998573817901466 91.73054038955591 88.95957633258661 0 0 0
16942 1898 2 -1.1128 15.835067999507872 92.89080663863868 89.42092274736974 0 0 0
16943 1898 1 0.5564 15.896889279563917 91.94626760007654 89.74345048491502 0 0 0
19697 2816 1 0.5564 13.160798002116147 92.85731103258263 87.22593395643652 0 0 0
11988 246 1 0.5564 13.73871956342849 90.69048786776851 86.52488263798712 0 0 0
19698 2816 1 0.5564 14.130381264519762 93.28873451834326 88.46706593780026 0 0 0
18751 2501 2 -1.1128 16.08230337528526 90.21303086778984 89.25304877253281 0 0 0
13015 589 2 -1.1128 16.490651164821692 91.51378427916185 85.73992293519905 0 0 0
16944 1898 1 0.5564 15.567149522375193 93.48509428251784 90.17923798921359 0 0 0
19517 2756 1 0.5564 16.823662554340544 93.16239131967913 85.90348224225161 0 0 0
17827 2193 2 -1.1128 10.593199106649065 93.29345570361012 88.30728259672856 0 0 0
14582 1111 1 0.5564 9.691166881816386 93.76224215568183 85.41588893404425 0 0 0
19423 2725 2 -1.1128 12.329800271467727 94.12864948930006 92.0039763087198 0 0 0
12054 268 1 0.5564 11.330951500759216 88.39262357038204 85.17118922846034 0 0 0
12052 268 2 -1.1128 11.92466650516713 88.1623583573691 84.40016367428233 0 0 0
18534 2428 1 0.5564 9.929768727137 90.88646158728021 83.85527929073548 0 0 0
19424 2725 1 0.5564 11.798549906486338 93.30520045785869 91.8047151736875 0 0 0
19915 2889 2 -1.1128 9.41540907682725 91.26886104169651 91.59259747552619 0 0 0
19916 2889 1 0.5564 9.075969477351979 92.08181508394438 92.0657656014006 0 0 0
15479 1410 1 0.5564 14.044227938078627 94.09104589552733 91.63614630693571 0 0 0
18752 2501 1 0.5564 16.9445955885029 89.8129808179745 88.94254508213149 0 0 0
18301 2351 2 -1.1128 8.060137144715071 93.42999106727308 92.591133400656 0 0 0
18494 2415 1 0.5564 4.171545889900532 93.658512033351 94.59173075306006 0 0 0
14049 933 1 0.5564 6.178682915051396 94.06338770105756 94.95257261835359 0 0 0
18493 2415 2 -1.1128 4.923599298038285 92.99942890969936 94.59679487384608 0 0 0
18495 2415 1 0.5564 4.915927798903289 92.47839426291765 93.74329351265504 0 0 0
18303 2351 1 0.5564 7.5723205043470285 93.7805000958603 93.39061970098072 0 0 0
19917 2889 1 0.5564 9.632311579717536 90.55924423200801 92.2629685308654 0 0 0
19425 2725 1 0.5564 12.055333240401174 94.49539709419456 92.89288847640466 0 0 0
1121 0 3 0.0 0.0 95.2 37.4 0 0 0
1122 0 3 0.0 1.7 96.89999999999999 37.4 0 0 0
1123 0 3 0.0 1.7 95.2 39.1 0 0 0
1124 0 3 0.0 0.0 96.89999999999999 39.1 0 0 0
1125 0 3 0.0 3.4 95.2 37.4 0 0 0
1126 0 3 0.0 5.1 96.89999999999999 37.4 0 0 0
1127 0 3 0.0 5.1 95.2 39.1 0 0 0
1128 0 3 0.0 3.4 96.89999999999999 39.1 0 0 0
1161 0 3 0.0 0.0 98.6 37.4 0 0 0
1162 0 3 0.0 1.7 100.3 37.4 0 0 0
1163 0 3 0.0 1.7 98.6 39.1 0 0 0
1164 0 3 0.0 0.0 100.3 39.1 0 0 0
1165 0 3 0.0 3.4 98.6 37.4 0 0 0
1166 0 3 0.0 5.1 100.3 37.4 0 0 0
1167 0 3 0.0 5.1 98.6 39.1 0 0 0
1168 0 3 0.0 3.4 100.3 39.1 0 0 0
2621 0 3 0.0 0.0 95.2 40.8 0 0 0
2622 0 3 0.0 1.7 96.89999999999999 40.8 0 0 0
2625 0 3 0.0 3.4 95.2 40.8 0 0 0
2626 0 3 0.0 5.1 96.89999999999999 40.8 0 0 0
2661 0 3 0.0 0.0 98.6 40.8 0 0 0
2662 0 3 0.0 1.7 100.3 40.8 0 0 0
2665 0 3 0.0 3.4 98.6 40.8 0 0 0
2666 0 3 0.0 5.1 100.3 40.8 0 0 0
1129 0 3 0.0 6.8 95.2 37.4 0 0 0
1132 0 3 0.0 6.8 96.89999999999999 39.1 0 0 0
1169 0 3 0.0 6.8 98.6 37.4 0 0 0
1172 0 3 0.0 6.8 100.3 39.1 0 0 0
2629 0 3 0.0 6.8 95.2 40.8 0 0 0
2669 0 3 0.0 6.8 98.6 40.8 0 0 0
1201 0 3 0.0 0.0 102.0 37.4 0 0 0
1203 0 3 0.0 1.7 102.0 39.1 0 0 0
1205 0 3 0.0 3.4 102.0 37.4 0 0 0
1207 0 3 0.0 5.1 102.0 39.1 0 0 0
2701 0 3 0.0 0.0 102.0 40.8 0 0 0
2705 0 3 0.0 3.4 102.0 40.8 0 0 0
1209 0 3 0.0 6.8 102.0 37.4 0 0 0
2709 0 3 0.0 6.8 102.0 40.8 0 0 0
1130 0 3 0.0 8.5 96.89999999999999 37.4 0 0 0
1131 0 3 0.0 8.5 95.2 39.1 0 0 0
1133 0 3 0.0 10.2 95.2 37.4 0 0 0
1134 0 3 0.0 11.9 96.89999999999999 37.4 0 0 0
1135 0 3 0.0 11.9 95.2 39.1 0 0 0
1136 0 3 0.0 10.2 96.89999999999999 39.1 0 0 0
1170 0 3 0.0 8.5 100.3 37.4 0 0 0
1171 0 3 0.0 8.5 98.6 39.1 0 0 0
1173 0 3 0.0 10.2 98.6 37.4 0 0 0
1174 0 3 0.0 11.9 100.3 37.4 0 0 0
1175 0 3 0.0 11.9 98.6 39.1 0 0 0
1176 0 3 0.0 10.2 100.3 39.1 0 0 0
2630 0 3 0.0 8.5 96.89999999999999 40.8 0 0 0
2633 0 3 0.0 10.2 95.2 40.8 0 0 0
2634 0 3 0.0 11.9 96.89999999999999 40.8 0 0 0
2670 0 3 0.0 8.5 100.3 40.8 0 0 0
2673 0 3 0.0 10.2 98.6 40.8 0 0 0
2674 0 3 0.0 11.9 100.3 40.8 0 0 0
1137 0 3 0.0 13.6 95.2 37.4 0 0 0
1138 0 3 0.0 15.299999999999999 96.89999999999999 37.4 0 0 0
1139 0 3 0.0 15.299999999999999 95.2 39.1 0 0 0
1140 0 3 0.0 13.6 96.89999999999999 39.1 0 0 0
1177 0 3 0.0 13.6 98.6 37.4 0 0 0
1178 0 3 0.0 15.299999999999999 100.3 37.4 0 0 0
1179 0 3 0.0 15.299999999999999 98.6 39.1 0 0 0
1180 0 3 0.0 13.6 100.3 39.1 0 0 0
2637 0 3 0.0 13.6 95.2 40.8 0 0 0
2638 0 3 0.0 15.299999999999999 96.89999999999999 40.8 0 0 0
2677 0 3 0.0 13.6 98.6 40.8 0 0 0
2678 0 3 0.0 15.299999999999999 100.3 40.8 0 0 0
1211 0 3 0.0 8.5 102.0 39.1 0 0 0
1213 0 3 0.0 10.2 102.0 37.4 0 0 0
1215 0 3 0.0 11.9 102.0 39.1 0 0 0
2713 0 3 0.0 10.2 102.0 40.8 0 0 0
1217 0 3 0.0 13.6 102.0 37.4 0 0 0
1219 0 3 0.0 15.299999999999999 102.0 39.1 0 0 0
2717 0 3 0.0 13.6 102.0 40.8 0 0 0
1202 0 3 0.0 1.7 103.7 37.4 0 0 0
1204 0 3 0.0 0.0 103.7 39.1 0 0 0
1206 0 3 0.0 5.1 103.7 37.4 0 0 0
1208 0 3 0.0 3.4 103.7 39.1 0 0 0
1241 0 3 0.0 0.0 105.39999999999999 37.4 0 0 0
1242 0 3 0.0 1.7 107.1 37.4 0 0 0
1243 0 3 0.0 1.7 105.39999999999999 39.1 0 0 0
1244 0 3 0.0 0.0 107.1 39.1 0 0 0
1245 0 3 0.0 3.4 105.39999999999999 37.4 0 0 0
1246 0 3 0.0 5.1 107.1 37.4 0 0 0
1247 0 3 0.0 5.1 105.39999999999999 39.1 0 0 0
1248 0 3 0.0 3.4 107.1 39.1 0 0 0
2702 0 3 0.0 1.7 103.7 40.8 0 0 0
2706 0 3 0.0 5.1 103.7 40.8 0 0 0
2741 0 3 0.0 0.0 105.39999999999999 40.8 0 0 0
2742 0 3 0.0 1.7 107.1 40.8 0 0 0
2745 0 3 0.0 3.4 105.39999999999999 40.8 0 0 0
2746 0 3 0.0 5.1 107.1 40.8 0 0 0
1212 0 3 0.0 6.8 103.7 39.1 0 0 0
1249 0 3 0.0 6.8 105.39999999999999 37.4 0 0 0
1252 0 3 0.0 6.8 107.1 39.1 0 0 0
2749 0 3 0.0 6.8 105.39999999999999 40.8 0 0 0
1281 0 3 0.0 0.0 108.8 37.4 0 0 0
1283 0 3 0.0 1.7 108.8 39.1 0 0 0
1285 0 3 0.0 3.4 108.8 37.4 0 0 0
1287 0 3 0.0 5.1 108.8 39.1 0 0 0
2781 0 3 0.0 0.0 108.8 40.8 0 0 0
2785 0 3 0.0 3.4 108.8 40.8 0 0 0
1289 0 3 0.0 6.8 108.8 37.4 0 0 0
2789 0 3 0.0 6.8 108.8 40.8 0 0 0
1210 0 3 0.0 8.5 103.7 37.4 0 0 0
1214 0 3 0.0 11.9 103.7 37.4 0 0 0
1216 0 3 0.0 10.2 103.7 39.1 0 0 0
1250 0 3 0.0 8.5 107.1 37.4 0 0 0
1251 0 3 0.0 8.5 105.39999999999999 39.1 0 0 0
1253 0 3 0.0 10.2 105.39999999999999 37.4 0 0 0
1254 0 3 0.0 11.9 107.1 37.4 0 0 0
1255 0 3 0.0 11.9 105.39999999999999 39.1 0 0 0
1256 0 3 0.0 10.2 107.1 39.1 0 0 0
2710 0 3 0.0 8.5 103.7 40.8 0 0 0
2714 0 3 0.0 11.9 103.7 40.8 0 0 0
2750 0 3 0.0 8.5 107.1 40.8 0 0 0
2753 0 3 0.0 10.2 105.39999999999999 40.8 0 0 0
2754 0 3 0.0 11.9 107.1 40.8 0 0 0
1218 0 3 0.0 15.299999999999999 103.7 37.4 0 0 0
1220 0 3 0.0 13.6 103.7 39.1 0 0 0
1257 0 3 0.0 13.6 105.39999999999999 37.4 0 0 0
1258 0 3 0.0 15.299999999999999 107.1 37.4 0 0 0
1259 0 3 0.0 15.299999999999999 105.39999999999999 39.1 0 0 0
1260 0 3 0.0 13.6 107.1 39.1 0 0 0
2718 0 3 0.0 15.299999999999999 103.7 40.8 0 0 0
2757 0 3 0.0 13.6 105.39999999999999 40.8 0 0 0
2758 0 3 0.0 15.299999999999999 107.1 40.8 0 0 0
1291 0 3 0.0 8.5 108.8 39.1 0 0 0
1293 0 3 0.0 10.2 108.8 37.4 0 0 0
1295 0 3 0.0 11.9 108.8 39.1 0 0 0
2793 0 3 0.0 10.2 108.8 40.8 0 0 0
1297 0 3 0.0 13.6 108.8 37.4 0 0 0
1299 0 3 0.0 15.299999999999999 108.8 39.1 0 0 0
2797 0 3 0.0 13.6 108.8 40.8 0 0 0
1282 0 3 0.0 1.7 110.5 37.4 0 0 0
1284 0 3 0.0 0.0 110.5 39.1 0 0 0
1286 0 3 0.0 5.1 110.5 37.4 0 0 0
1288 0 3 0.0 3.4 110.5 39.1 0 0 0
1321 0 3 0.0 0.0 112.2 37.4 0 0 0
1323 0 3 0.0 1.7 112.2 39.1 0 0 0
1325 0 3 0.0 3.4 112.2 37.4 0 0 0
1327 0 3 0.0 5.1 112.2 39.1 0 0 0
2782 0 3 0.0 1.7 110.5 40.8 0 0 0
2786 0 3 0.0 5.1 110.5 40.8 0 0 0
2821 0 3 0.0 0.0 112.2 40.8 0 0 0
2825 0 3 0.0 3.4 112.2 40.8 0 0 0
1292 0 3 0.0 6.8 110.5 39.1 0 0 0
1329 0 3 0.0 6.8 112.2 37.4 0 0 0
2829 0 3 0.0 6.8 112.2 40.8 0 0 0
1322 0 3 0.0 1.7 113.89999999999999 37.4 0 0 0
1324 0 3 0.0 0.0 113.89999999999999 39.1 0 0 0
1326 0 3 0.0 5.1 113.89999999999999 37.4 0 0 0
1328 0 3 0.0 3.4 113.89999999999999 39.1 0 0 0
1361 0 3 0.0 0.0 115.6 37.4 0 0 0
1362 0 3 0.0 1.7 117.3 37.4 0 0 0
1363 0 3 0.0 1.7 115.6 39.1 0 0 0
1364 0 3 0.0 0.0 117.3 39.1 0 0 0
1365 0 3 0.0 3.4 115.6 37.4 0 0 0
1366 0 3 0.0 5.1 117.3 37.4 0 0 0
1367 0 3 0.0 5.1 115.6 39.1 0 0 0
1368 0 3 0.0 3.4 117.3 39.1 0 0 0
2822 0 3 0.0 1.7 113.89999999999999 40.8 0 0 0
2826 0 3 0.0 5.1 113.89999999999999 40.8 0 0 0
2861 0 3 0.0 0.0 115.6 40.8 0 0 0
2862 0 3 0.0 1.7 117.3 40.8 0 0 0
2865 0 3 0.0 3.4 115.6 40.8 0 0 0
2866 0 3 0.0 5.1 117.3 40.8 0 0 0
1332 0 3 0.0 6.8 113.89999999999999 39.1 0 0 0
1369 0 3 0.0 6.8 115.6 37.4 0 0 0
1372 0 3 0.0 6.8 117.3 39.1 0 0 0
2869 0 3 0.0 6.8 115.6 40.8 0 0 0
1290 0 3 0.0 8.5 110.5 37.4 0 0 0
1294 0 3 0.0 11.9 110.5 37.4 0 0 0
1296 0 3 0.0 10.2 110.5 39.1 0 0 0
1331 0 3 0.0 8.5 112.2 39.1 0 0 0
1333 0 3 0.0 10.2 112.2 37.4 0 0 0
1335 0 3 0.0 11.9 112.2 39.1 0 0 0
2790 0 3 0.0 8.5 110.5 40.8 0 0 0
2794 0 3 0.0 11.9 110.5 40.8 0 0 0
2833 0 3 0.0 10.2 112.2 40.8 0 0 0
1298 0 3 0.0 15.299999999999999 110.5 37.4 0 0 0
1300 0 3 0.0 13.6 110.5 39.1 0 0 0
1337 0 3 0.0 13.6 112.2 37.4 0 0 0
1339 0 3 0.0 15.299999999999999 112.2 39.1 0 0 0
2798 0 3 0.0 15.299999999999999 110.5 40.8 0 0 0
2837 0 3 0.0 13.6 112.2 40.8 0 0 0
1330 0 3 0.0 8.5 113.89999999999999 37.4 0 0 0
1334 0 3 0.0 11.9 113.89999999999999 37.4 0 0 0
1336 0 3 0.0 10.2 113.89999999999999 39.1 0 0 0
1370 0 3 0.0 8.5 117.3 37.4 0 0 0
1371 0 3 0.0 8.5 115.6 39.1 0 0 0
1373 0 3 0.0 10.2 115.6 37.4 0 0 0
1374 0 3 0.0 11.9 117.3 37.4 0 0 0
1375 0 3 0.0 11.9 115.6 39.1 0 0 0
1376 0 3 0.0 10.2 117.3 39.1 0 0 0
2830 0 3 0.0 8.5 113.89999999999999 40.8 0 0 0
2834 0 3 0.0 11.9 113.89999999999999 40.8 0 0 0
2870 0 3 0.0 8.5 117.3 40.8 0 0 0
2873 0 3 0.0 10.2 115.6 40.8 0 0 0
2874 0 3 0.0 11.9 117.3 40.8 0 0 0
1338 0 3 0.0 15.299999999999999 113.89999999999999 37.4 0 0 0
1340 0 3 0.0 13.6 113.89999999999999 39.1 0 0 0
1377 0 3 0.0 13.6 115.6 37.4 0 0 0
1378 0 3 0.0 15.299999999999999 117.3 37.4 0 0 0
1379 0 3 0.0 15.299999999999999 115.6 39.1 0 0 0
1380 0 3 0.0 13.6 117.3 39.1 0 0 0
2838 0 3 0.0 15.299999999999999 113.89999999999999 40.8 0 0 0
2877 0 3 0.0 13.6 115.6 40.8 0 0 0
2878 0 3 0.0 15.299999999999999 117.3 40.8 0 0 0
1401 0 3 0.0 0.0 119.0 37.4 0 0 0
1403 0 3 0.0 1.7 119.0 39.1 0 0 0
1405 0 3 0.0 3.4 119.0 37.4 0 0 0
1407 0 3 0.0 5.1 119.0 39.1 0 0 0
2901 0 3 0.0 0.0 119.0 40.8 0 0 0
2905 0 3 0.0 3.4 119.0 40.8 0 0 0
1409 0 3 0.0 6.8 119.0 37.4 0 0 0
2909 0 3 0.0 6.8 119.0 40.8 0 0 0
1402 0 3 0.0 1.7 120.7 37.4 0 0 0
1404 0 3 0.0 0.0 120.7 39.1 0 0 0
1406 0 3 0.0 5.1 120.7 37.4 0 0 0
1408 0 3 0.0 3.4 120.7 39.1 0 0 0
1441 0 3 0.0 0.0 122.39999999999999 37.4 0 0 0
1442 0 3 0.0 1.7 124.1 37.4 0 0 0
1443 0 3 0.0 1.7 122.39999999999999 39.1 0 0 0
1444 0 3 0.0 0.0 124.1 39.1 0 0 0
1445 0 3 0.0 3.4 122.39999999999999 37.4 0 0 0
1446 0 3 0.0 5.1 124.1 37.4 0 0 0
1447 0 3 0.0 5.1 122.39999999999999 39.1 0 0 0
1448 0 3 0.0 3.4 124.1 39.1 0 0 0
1481 0 3 0.0 0.0 125.8 37.4 0 0 0
1482 0 3 0.0 1.7 125.8 39.1 0 0 0
1483 0 3 0.0 3.4 125.8 37.4 0 0 0
1484 0 3 0.0 5.1 125.8 39.1 0 0 0
2902 0 3 0.0 1.7 120.7 40.8 0 0 0
2906 0 3 0.0 5.1 120.7 40.8 0 0 0
2941 0 3 0.0 0.0 122.39999999999999 40.8 0 0 0
2942 0 3 0.0 1.7 124.1 40.8 0 0 0
2945 0 3 0.0 3.4 122.39999999999999 40.8 0 0 0
2946 0 3 0.0 5.1 124.1 40.8 0 0 0
2981 0 3 0.0 0.0 125.8 40.8 0 0 0
2983 0 3 0.0 3.4 125.8 40.8 0 0 0
1412 0 3 0.0 6.8 120.7 39.1 0 0 0
1449 0 3 0.0 6.8 122.39999999999999 37.4 0 0 0
1452 0 3 0.0 6.8 124.1 39.1 0 0 0
1485 0 3 0.0 6.8 125.8 37.4 0 0 0
2949 0 3 0.0 6.8 122.39999999999999 40.8 0 0 0
2985 0 3 0.0 6.8 125.8 40.8 0 0 0
1411 0 3 0.0 8.5 119.0 39.1 0 0 0
1413 0 3 0.0 10.2 119.0 37.4 0 0 0
1415 0 3 0.0 11.9 119.0 39.1 0 0 0
2913 0 3 0.0 10.2 119.0 40.8 0 0 0
1417 0 3 0.0 13.6 119.0 37.4 0 0 0
1419 0 3 0.0 15.299999999999999 119.0 39.1 0 0 0
2917 0 3 0.0 13.6 119.0 40.8 0 0 0
1410 0 3 0.0 8.5 120.7 37.4 0 0 0
1414 0 3 0.0 11.9 120.7 37.4 0 0 0
1416 0 3 0.0 10.2 120.7 39.1 0 0 0
1450 0 3 0.0 8.5 124.1 37.4 0 0 0
1451 0 3 0.0 8.5 122.39999999999999 39.1 0 0 0
1453 0 3 0.0 10.2 122.39999999999999 37.4 0 0 0
1454 0 3 0.0 11.9 124.1 37.4 0 0 0
1455 0 3 0.0 11.9 122.39999999999999 39.1 0 0 0
1456 0 3 0.0 10.2 124.1 39.1 0 0 0
1486 0 3 0.0 8.5 125.8 39.1 0 0 0
1487 0 3 0.0 10.2 125.8 37.4 0 0 0
1488 0 3 0.0 11.9 125.8 39.1 0 0 0
2910 0 3 0.0 8.5 120.7 40.8 0 0 0
2914 0 3 0.0 11.9 120.7 40.8 0 0 0
2950 0 3 0.0 8.5 124.1 40.8 0 0 0
2953 0 3 0.0 10.2 122.39999999999999 40.8 0 0 0
2954 0 3 0.0 11.9 124.1 40.8 0 0 0
2987 0 3 0.0 10.2 125.8 40.8 0 0 0
1418 0 3 0.0 15.299999999999999 120.7 37.4 0 0 0
1420 0 3 0.0 13.6 120.7 39.1 0 0 0
1457 0 3 0.0 13.6 122.39999999999999 37.4 0 0 0
1458 0 3 0.0 15.299999999999999 124.1 37.4 0 0 0
1459 0 3 0.0 15.299999999999999 122.39999999999999 39.1 0 0 0
1460 0 3 0.0 13.6 124.1 39.1 0 0 0
1489 0 3 0.0 13.6 125.8 37.4 0 0 0
1490 0 3 0.0 15.299999999999999 125.8 39.1 0 0 0
2918 0 3 0.0 15.299999999999999 120.7 40.8 0 0 0
2957 0 3 0.0 13.6 122.39999999999999 40.8 0 0 0
2958 0 3 0.0 15.299999999999999 124.1 40.8 0 0 0
2989 0 3 0.0 13.6 125.8 40.8 0 0 0
2623 0 3 0.0 1.7 95.2 42.5 0 0 0
2624 0 3 0.0 0.0 96.89999999999999 42.5 0 0 0
2627 0 3 0.0 5.1 95.2 42.5 0 0 0
2628 0 3 0.0 3.4 96.89999999999999 42.5 0 0 0
2663 0 3 0.0 1.7 98.6 42.5 0 0 0
2664 0 3 0.0 0.0 100.3 42.5 0 0 0
2667 0 3 0.0 5.1 98.6 42.5 0 0 0
2668 0 3 0.0 3.4 100.3 42.5 0 0 0
2632 0 3 0.0 6.8 96.89999999999999 42.5 0 0 0
2672 0 3 0.0 6.8 100.3 42.5 0 0 0
4121 0 3 0.0 0.0 95.2 44.199999999999996 0 0 0
4122 0 3 0.0 1.7 96.89999999999999 44.199999999999996 0 0 0
4123 0 3 0.0 1.7 95.2 45.9 0 0 0
4124 0 3 0.0 0.0 96.89999999999999 45.9 0 0 0
4125 0 3 0.0 3.4 95.2 44.199999999999996 0 0 0
4126 0 3 0.0 5.1 96.89999999999999 44.199999999999996 0 0 0
4127 0 3 0.0 5.1 95.2 45.9 0 0 0
4128 0 3 0.0 3.4 96.89999999999999 45.9 0 0 0
4161 0 3 0.0 0.0 98.6 44.199999999999996 0 0 0
4162 0 3 0.0 1.7 100.3 44.199999999999996 0 0 0
4163 0 3 0.0 1.7 98.6 45.9 0 0 0
4164 0 3 0.0 0.0 100.3 45.9 0 0 0
4165 0 3 0.0 3.4 98.6 44.199999999999996 0 0 0
4166 0 3 0.0 5.1 100.3 44.199999999999996 0 0 0
4167 0 3 0.0 5.1 98.6 45.9 0 0 0
4168 0 3 0.0 3.4 100.3 45.9 0 0 0
5621 0 3 0.0 0.0 95.2 47.6 0 0 0
5622 0 3 0.0 1.7 96.89999999999999 47.6 0 0 0
5623 0 3 0.0 1.7 95.2 49.3 0 0 0
5624 0 3 0.0 0.0 96.89999999999999 49.3 0 0 0
5625 0 3 0.0 3.4 95.2 47.6 0 0 0
5626 0 3 0.0 5.1 96.89999999999999 47.6 0 0 0
5627 0 3 0.0 5.1 95.2 49.3 0 0 0
5628 0 3 0.0 3.4 96.89999999999999 49.3 0 0 0
5661 0 3 0.0 0.0 98.6 47.6 0 0 0
5662 0 3 0.0 1.7 100.3 47.6 0 0 0
5663 0 3 0.0 1.7 98.6 49.3 0 0 0
5664 0 3 0.0 0.0 100.3 49.3 0 0 0
5665 0 3 0.0 3.4 98.6 47.6 0 0 0
5666 0 3 0.0 5.1 100.3 47.6 0 0 0
5667 0 3 0.0 5.1 98.6 49.3 0 0 0
5668 0 3 0.0 3.4 100.3 49.3 0 0 0
4129 0 3 0.0 6.8 95.2 44.199999999999996 0 0 0
4132 0 3 0.0 6.8 96.89999999999999 45.9 0 0 0
4169 0 3 0.0 6.8 98.6 44.199999999999996 0 0 0
4172 0 3 0.0 6.8 100.3 45.9 0 0 0
5629 0 3 0.0 6.8 95.2 47.6 0 0 0
5632 0 3 0.0 6.8 96.89999999999999 49.3 0 0 0
5669 0 3 0.0 6.8 98.6 47.6 0 0 0
5672 0 3 0.0 6.8 100.3 49.3 0 0 0
2703 0 3 0.0 1.7 102.0 42.5 0 0 0
2707 0 3 0.0 5.1 102.0 42.5 0 0 0
4201 0 3 0.0 0.0 102.0 44.199999999999996 0 0 0
4203 0 3 0.0 1.7 102.0 45.9 0 0 0
4205 0 3 0.0 3.4 102.0 44.199999999999996 0 0 0
4207 0 3 0.0 5.1 102.0 45.9 0 0 0
5701 0 3 0.0 0.0 102.0 47.6 0 0 0
5703 0 3 0.0 1.7 102.0 49.3 0 0 0
5705 0 3 0.0 3.4 102.0 47.6 0 0 0
5707 0 3 0.0 5.1 102.0 49.3 0 0 0
4209 0 3 0.0 6.8 102.0 44.199999999999996 0 0 0
5709 0 3 0.0 6.8 102.0 47.6 0 0 0
2631 0 3 0.0 8.5 95.2 42.5 0 0 0
2635 0 3 0.0 11.9 95.2 42.5 0 0 0
2636 0 3 0.0 10.2 96.89999999999999 42.5 0 0 0
2671 0 3 0.0 8.5 98.6 42.5 0 0 0
2675 0 3 0.0 11.9 98.6 42.5 0 0 0
2676 0 3 0.0 10.2 100.3 42.5 0 0 0
2639 0 3 0.0 15.299999999999999 95.2 42.5 0 0 0
2640 0 3 0.0 13.6 96.89999999999999 42.5 0 0 0
2679 0 3 0.0 15.299999999999999 98.6 42.5 0 0 0
2680 0 3 0.0 13.6 100.3 42.5 0 0 0
4130 0 3 0.0 8.5 96.89999999999999 44.199999999999996 0 0 0
4131 0 3 0.0 8.5 95.2 45.9 0 0 0
4133 0 3 0.0 10.2 95.2 44.199999999999996 0 0 0
4134 0 3 0.0 11.9 96.89999999999999 44.199999999999996 0 0 0
4135 0 3 0.0 11.9 95.2 45.9 0 0 0
4136 0 3 0.0 10.2 96.89999999999999 45.9 0 0 0
4170 0 3 0.0 8.5 100.3 44.199999999999996 0 0 0
4171 0 3 0.0 8.5 98.6 45.9 0 0 0
4173 0 3 0.0 10.2 98.6 44.199999999999996 0 0 0
4174 0 3 0.0 11.9 100.3 44.199999999999996 0 0 0
4175 0 3 0.0 11.9 98.6 45.9 0 0 0
4176 0 3 0.0 10.2 100.3 45.9 0 0 0
5630 0 3 0.0 8.5 96.89999999999999 47.6 0 0 0
5631 0 3 0.0 8.5 95.2 49.3 0 0 0
5633 0 3 0.0 10.2 95.2 47.6 0 0 0
5634 0 3 0.0 11.9 96.89999999999999 47.6 0 0 0
5635 0 3 0.0 11.9 95.2 49.3 0 0 0
5636 0 3 0.0 10.2 96.89999999999999 49.3 0 0 0
5670 0 3 0.0 8.5 100.3 47.6 0 0 0
5671 0 3 0.0 8.5 98.6 49.3 0 0 0
5673 0 3 0.0 10.2 98.6 47.6 0 0 0
5674 0 3 0.0 11.9 100.3 47.6 0 0 0
5675 0 3 0.0 11.9 98.6 49.3 0 0 0
5676 0 3 0.0 10.2 100.3 49.3 0 0 0
4137 0 3 0.0 13.6 95.2 44.199999999999996 0 0 0
4138 0 3 0.0 15.299999999999999 96.89999999999999 44.199999999999996 0 0 0
4139 0 3 0.0 15.299999999999999 95.2 45.9 0 0 0
4140 0 3 0.0 13.6 96.89999999999999 45.9 0 0 0
4177 0 3 0.0 13.6 98.6 44.199999999999996 0 0 0
4178 0 3 0.0 15.299999999999999 100.3 44.199999999999996 0 0 0
4179 0 3 0.0 15.299999999999999 98.6 45.9 0 0 0
4180 0 3 0.0 13.6 100.3 45.9 0 0 0
5637 0 3 0.0 13.6 95.2 47.6 0 0 0
5638 0 3 0.0 15.299999999999999 96.89999999999999 47.6 0 0 0
5639 0 3 0.0 15.299999999999999 95.2 49.3 0 0 0
5640 0 3 0.0 13.6 96.89999999999999 49.3 0 0 0
5677 0 3 0.0 13.6 98.6 47.6 0 0 0
5678 0 3 0.0 15.299999999999999 100.3 47.6 0 0 0
5679 0 3 0.0 15.299999999999999 98.6 49.3 0 0 0
5680 0 3 0.0 13.6 100.3 49.3 0 0 0
2711 0 3 0.0 8.5 102.0 42.5 0 0 0
2715 0 3 0.0 11.9 102.0 42.5 0 0 0
2719 0 3 0.0 15.299999999999999 102.0 42.5 0 0 0
4211 0 3 0.0 8.5 102.0 45.9 0 0 0
4213 0 3 0.0 10.2 102.0 44.199999999999996 0 0 0
4215 0 3 0.0 11.9 102.0 45.9 0 0 0
5711 0 3 0.0 8.5 102.0 49.3 0 0 0
5713 0 3 0.0 10.2 102.0 47.6 0 0 0
5715 0 3 0.0 11.9 102.0 49.3 0 0 0
4217 0 3 0.0 13.6 102.0 44.199999999999996 0 0 0
4219 0 3 0.0 15.299999999999999 102.0 45.9 0 0 0
5717 0 3 0.0 13.6 102.0 47.6 0 0 0
5719 0 3 0.0 15.299999999999999 102.0 49.3 0 0 0
2704 0 3 0.0 0.0 103.7 42.5 0 0 0
2708 0 3 0.0 3.4 103.7 42.5 0 0 0
2743 0 3 0.0 1.7 105.39999999999999 42.5 0 0 0
2744 0 3 0.0 0.0 107.1 42.5 0 0 0
2747 0 3 0.0 5.1 105.39999999999999 42.5 0 0 0
2748 0 3 0.0 3.4 107.1 42.5 0 0 0
2712 0 3 0.0 6.8 103.7 42.5 0 0 0
2752 0 3 0.0 6.8 107.1 42.5 0 0 0
4202 0 3 0.0 1.7 103.7 44.199999999999996 0 0 0
4204 0 3 0.0 0.0 103.7 45.9 0 0 0
4206 0 3 0.0 5.1 103.7 44.199999999999996 0 0 0
4208 0 3 0.0 3.4 103.7 45.9 0 0 0
4241 0 3 0.0 0.0 105.39999999999999 44.199999999999996 0 0 0
4242 0 3 0.0 1.7 107.1 44.199999999999996 0 0 0
4243 0 3 0.0 1.7 105.39999999999999 45.9 0 0 0
4244 0 3 0.0 0.0 107.1 45.9 0 0 0
4245 0 3 0.0 3.4 105.39999999999999 44.199999999999996 0 0 0
4246 0 3 0.0 5.1 107.1 44.199999999999996 0 0 0
4247 0 3 0.0 5.1 105.39999999999999 45.9 0 0 0
4248 0 3 0.0 3.4 107.1 45.9 0 0 0
5702 0 3 0.0 1.7 103.7 47.6 0 0 0
5704 0 3 0.0 0.0 103.7 49.3 0 0 0
5706 0 3 0.0 5.1 103.7 47.6 0 0 0
5708 0 3 0.0 3.4 103.7 49.3 0 0 0
5741 0 3 0.0 0.0 105.39999999999999 47.6 0 0 0
5742 0 3 0.0 1.7 107.1 47.6 0 0 0
5743 0 3 0.0 1.7 105.39999999999999 49.3 0 0 0
5744 0 3 0.0 0.0 107.1 49.3 0 0 0
5745 0 3 0.0 3.4 105.39999999999999 47.6 0 0 0
5746 0 3 0.0 5.1 107.1 47.6 0 0 0
5747 0 3 0.0 5.1 105.39999999999999 49.3 0 0 0
5748 0 3 0.0 3.4 107.1 49.3 0 0 0
4212 0 3 0.0 6.8 103.7 45.9 0 0 0
4249 0 3 0.0 6.8 105.39999999999999 44.199999999999996 0 0 0
4252 0 3 0.0 6.8 107.1 45.9 0 0 0
5712 0 3 0.0 6.8 103.7 49.3 0 0 0
5749 0 3 0.0 6.8 105.39999999999999 47.6 0 0 0
5752 0 3 0.0 6.8 107.1 49.3 0 0 0
2783 0 3 0.0 1.7 108.8 42.5 0 0 0
2787 0 3 0.0 5.1 108.8 42.5 0 0 0
4281 0 3 0.0 0.0 108.8 44.199999999999996 0 0 0
4283 0 3 0.0 1.7 108.8 45.9 0 0 0
4285 0 3 0.0 3.4 108.8 44.199999999999996 0 0 0
4287 0 3 0.0 5.1 108.8 45.9 0 0 0
5781 0 3 0.0 0.0 108.8 47.6 0 0 0
5783 0 3 0.0 1.7 108.8 49.3 0 0 0
5785 0 3 0.0 3.4 108.8 47.6 0 0 0
5787 0 3 0.0 5.1 108.8 49.3 0 0 0
4289 0 3 0.0 6.8 108.8 44.199999999999996 0 0 0
5789 0 3 0.0 6.8 108.8 47.6 0 0 0
2716 0 3 0.0 10.2 103.7 42.5 0 0 0
2751 0 3 0.0 8.5 105.39999999999999 42.5 0 0 0
2755 0 3 0.0 11.9 105.39999999999999 42.5 0 0 0
2756 0 3 0.0 10.2 107.1 42.5 0 0 0
2720 0 3 0.0 13.6 103.7 42.5 0 0 0
2759 0 3 0.0 15.299999999999999 105.39999999999999 42.5 0 0 0
2760 0 3 0.0 13.6 107.1 42.5 0 0 0
4210 0 3 0.0 8.5 103.7 44.199999999999996 0 0 0
4214 0 3 0.0 11.9 103.7 44.199999999999996 0 0 0
4216 0 3 0.0 10.2 103.7 45.9 0 0 0
4250 0 3 0.0 8.5 107.1 44.199999999999996 0 0 0
4251 0 3 0.0 8.5 105.39999999999999 45.9 0 0 0
4253 0 3 0.0 10.2 105.39999999999999 44.199999999999996 0 0 0
4254 0 3 0.0 11.9 107.1 44.199999999999996 0 0 0
4255 0 3 0.0 11.9 105.39999999999999 45.9 0 0 0
4256 0 3 0.0 10.2 107.1 45.9 0 0 0
5710 0 3 0.0 8.5 103.7 47.6 0 0 0
5714 0 3 0.0 11.9 103.7 47.6 0 0 0
5716 0 3 0.0 10.2 103.7 49.3 0 0 0
5750 0 3 0.0 8.5 107.1 47.6 0 0 0
5751 0 3 0.0 8.5 105.39999999999999 49.3 0 0 0
5753 0 3 0.0 10.2 105.39999999999999 47.6 0 0 0
5754 0 3 0.0 11.9 107.1 47.6 0 0 0
5755 0 3 0.0 11.9 105.39999999999999 49.3 0 0 0
5756 0 3 0.0 10.2 107.1 49.3 0 0 0
4218 0 3 0.0 15.299999999999999 103.7 44.199999999999996 0 0 0
4220 0 3 0.0 13.6 103.7 45.9 0 0 0
4257 0 3 0.0 13.6 105.39999999999999 44.199999999999996 0 0 0
4258 0 3 0.0 15.299999999999999 107.1 44.199999999999996 0 0 0
4259 0 3 0.0 15.299999999999999 105.39999999999999 45.9 0 0 0
4260 0 3 0.0 13.6 107.1 45.9 0 0 0
5718 0 3 0.0 15.299999999999999 103.7 47.6 0 0 0
5720 0 3 0.0 13.6 103.7 49.3 0 0 0
5757 0 3 0.0 13.6 105.39999999999999 47.6 0 0 0
5758 0 3 0.0 15.299999999999999 107.1 47.6 0 0 0
5759 0 3 0.0 15.299999999999999 105.39999999999999 49.3 0 0 0
5760 0 3 0.0 13.6 107.1 49.3 0 0 0
2791 0 3 0.0 8.5 108.8 42.5 0 0 0
2795 0 3 0.0 11.9 108.8 42.5 0 0 0
2799 0 3 0.0 15.299999999999999 108.8 42.5 0 0 0
4291 0 3 0.0 8.5 108.8 45.9 0 0 0
4293 0 3 0.0 10.2 108.8 44.199999999999996 0 0 0
4295 0 3 0.0 11.9 108.8 45.9 0 0 0
5791 0 3 0.0 8.5 108.8 49.3 0 0 0
5793 0 3 0.0 10.2 108.8 47.6 0 0 0
5795 0 3 0.0 11.9 108.8 49.3 0 0 0
4297 0 3 0.0 13.6 108.8 44.199999999999996 0 0 0
4299 0 3 0.0 15.299999999999999 108.8 45.9 0 0 0
5797 0 3 0.0 13.6 108.8 47.6 0 0 0
5799 0 3 0.0 15.299999999999999 108.8 49.3 0 0 0
2784 0 3 0.0 0.0 110.5 42.5 0 0 0
2788 0 3 0.0 3.4 110.5 42.5 0 0 0
2823 0 3 0.0 1.7 112.2 42.5 0 0 0
2827 0 3 0.0 5.1 112.2 42.5 0 0 0
2792 0 3 0.0 6.8 110.5 42.5 0 0 0
4282 0 3 0.0 1.7 110.5 44.199999999999996 0 0 0
4284 0 3 0.0 0.0 110.5 45.9 0 0 0
4286 0 3 0.0 5.1 110.5 44.199999999999996 0 0 0
4288 0 3 0.0 3.4 110.5 45.9 0 0 0
4321 0 3 0.0 0.0 112.2 44.199999999999996 0 0 0
4323 0 3 0.0 1.7 112.2 45.9 0 0 0
4325 0 3 0.0 3.4 112.2 44.199999999999996 0 0 0
4327 0 3 0.0 5.1 112.2 45.9 0 0 0
5782 0 3 0.0 1.7 110.5 47.6 0 0 0
5784 0 3 0.0 0.0 110.5 49.3 0 0 0
5786 0 3 0.0 5.1 110.5 47.6 0 0 0
5788 0 3 0.0 3.4 110.5 49.3 0 0 0
5821 0 3 0.0 0.0 112.2 47.6 0 0 0
5823 0 3 0.0 1.7 112.2 49.3 0 0 0
5825 0 3 0.0 3.4 112.2 47.6 0 0 0
5827 0 3 0.0 5.1 112.2 49.3 0 0 0
4292 0 3 0.0 6.8 110.5 45.9 0 0 0
4329 0 3 0.0 6.8 112.2 44.199999999999996 0 0 0
5792 0 3 0.0 6.8 110.5 49.3 0 0 0
5829 0 3 0.0 6.8 112.2 47.6 0 0 0
2824 0 3 0.0 0.0 113.89999999999999 42.5 0 0 0
2828 0 3 0.0 3.4 113.89999999999999 42.5 0 0 0
2863 0 3 0.0 1.7 115.6 42.5 0 0 0
2864 0 3 0.0 0.0 117.3 42.5 0 0 0
2867 0 3 0.0 5.1 115.6 42.5 0 0 0
2868 0 3 0.0 3.4 117.3 42.5 0 0 0
2832 0 3 0.0 6.8 113.89999999999999 42.5 0 0 0
2872 0 3 0.0 6.8 117.3 42.5 0 0 0
4322 0 3 0.0 1.7 113.89999999999999 44.199999999999996 0 0 0
4324 0 3 0.0 0.0 113.89999999999999 45.9 0 0 0
4326 0 3 0.0 5.1 113.89999999999999 44.199999999999996 0 0 0
4328 0 3 0.0 3.4 113.89999999999999 45.9 0 0 0
4361 0 3 0.0 0.0 115.6 44.199999999999996 0 0 0
4362 0 3 0.0 1.7 117.3 44.199999999999996 0 0 0
4363 0 3 0.0 1.7 115.6 45.9 0 0 0
4364 0 3 0.0 0.0 117.3 45.9 0 0 0
4365 0 3 0.0 3.4 115.6 44.199999999999996 0 0 0
4366 0 3 0.0 5.1 117.3 44.199999999999996 0 0 0
4367 0 3 0.0 5.1 115.6 45.9 0 0 0
4368 0 3 0.0 3.4 117.3 45.9 0 0 0
5822 0 3 0.0 1.7 113.89999999999999 47.6 0 0 0
5824 0 3 0.0 0.0 113.89999999999999 49.3 0 0 0
5826 0 3 0.0 5.1 113.89999999999999 47.6 0 0 0
5828 0 3 0.0 3.4 113.89999999999999 49.3 0 0 0
5861 0 3 0.0 0.0 115.6 47.6 0 0 0
5862 0 3 0.0 1.7 117.3 47.6 0 0 0
5863 0 3 0.0 1.7 115.6 49.3 0 0 0
5864 0 3 0.0 0.0 117.3 49.3 0 0 0
5865 0 3 0.0 3.4 115.6 47.6 0 0 0
5866 0 3 0.0 5.1 117.3 47.6 0 0 0
5867 0 3 0.0 5.1 115.6 49.3 0 0 0
5868 0 3 0.0 3.4 117.3 49.3 0 0 0
4332 0 3 0.0 6.8 113.89999999999999 45.9 0 0 0
4369 0 3 0.0 6.8 115.6 44.199999999999996 0 0 0
4372 0 3 0.0 6.8 117.3 45.9 0 0 0
5832 0 3 0.0 6.8 113.89999999999999 49.3 0 0 0
5869 0 3 0.0 6.8 115.6 47.6 0 0 0
5872 0 3 0.0 6.8 117.3 49.3 0 0 0
2796 0 3 0.0 10.2 110.5 42.5 0 0 0
2831 0 3 0.0 8.5 112.2 42.5 0 0 0
2835 0 3 0.0 11.9 112.2 42.5 0 0 0
2800 0 3 0.0 13.6 110.5 42.5 0 0 0
2839 0 3 0.0 15.299999999999999 112.2 42.5 0 0 0
4290 0 3 0.0 8.5 110.5 44.199999999999996 0 0 0
4294 0 3 0.0 11.9 110.5 44.199999999999996 0 0 0
4296 0 3 0.0 10.2 110.5 45.9 0 0 0
4331 0 3 0.0 8.5 112.2 45.9 0 0 0
4333 0 3 0.0 10.2 112.2 44.199999999999996 0 0 0
4335 0 3 0.0 11.9 112.2 45.9 0 0 0
5790 0 3 0.0 8.5 110.5 47.6 0 0 0
5794 0 3 0.0 11.9 110.5 47.6 0 0 0
5796 0 3 0.0 10.2 110.5 49.3 0 0 0
5831 0 3 0.0 8.5 112.2 49.3 0 0 0
5833 0 3 0.0 10.2 112.2 47.6 0 0 0
5835 0 3 0.0 11.9 112.2 49.3 0 0 0
4298 0 3 0.0 15.299999999999999 110.5 44.199999999999996 0 0 0
4300 0 3 0.0 13.6 110.5 45.9 0 0 0
4337 0 3 0.0 13.6 112.2 44.199999999999996 0 0 0
4339 0 3 0.0 15.299999999999999 112.2 45.9 0 0 0
5798 0 3 0.0 15.299999999999999 110.5 47.6 0 0 0
5800 0 3 0.0 13.6 110.5 49.3 0 0 0
5837 0 3 0.0 13.6 112.2 47.6 0 0 0
5839 0 3 0.0 15.299999999999999 112.2 49.3 0 0 0
2836 0 3 0.0 10.2 113.89999999999999 42.5 0 0 0
2871 0 3 0.0 8.5 115.6 42.5 0 0 0
2875 0 3 0.0 11.9 115.6 42.5 0 0 0
2876 0 3 0.0 10.2 117.3 42.5 0 0 0
2840 0 3 0.0 13.6 113.89999999999999 42.5 0 0 0
2879 0 3 0.0 15.299999999999999 115.6 42.5 0 0 0
2880 0 3 0.0 13.6 117.3 42.5 0 0 0
4330 0 3 0.0 8.5 113.89999999999999 44.199999999999996 0 0 0
4334 0 3 0.0 11.9 113.89999999999999 44.199999999999996 0 0 0
4336 0 3 0.0 10.2 113.89999999999999 45.9 0 0 0
4370 0 3 0.0 8.5 117.3 44.199999999999996 0 0 0
4371 0 3 0.0 8.5 115.6 45.9 0 0 0
4373 0 3 0.0 10.2 115.6 44.199999999999996 0 0 0
4374 0 3 0.0 11.9 117.3 44.199999999999996 0 0 0
4375 0 3 0.0 11.9 115.6 45.9 0 0 0
4376 0 3 0.0 10.2 117.3 45.9 0 0 0
5830 0 3 0.0 8.5 113.89999999999999 47.6 0 0 0
5834 0 3 0.0 11.9 113.89999999999999 47.6 0 0 0
5836 0 3 0.0 10.2 113.89999999999999 49.3 0 0 0
5870 0 3 0.0 8.5 117.3 47.6 0 0 0
5871 0 3 0.0 8.5 115.6 49.3 0 0 0
5873 0 3 0.0 10.2 115.6 47.6 0 0 0
5874 0 3 0.0 11.9 117.3 47.6 0 0 0
5875 0 3 0.0 11.9 115.6 49.3 0 0 0
5876 0 3 0.0 10.2 117.3 49.3 0 0 0
4338 0 3 0.0 15.299999999999999 113.89999999999999 44.199999999999996 0 0 0
4340 0 3 0.0 13.6 113.89999999999999 45.9 0 0 0
4377 0 3 0.0 13.6 115.6 44.199999999999996 0 0 0
4378 0 3 0.0 15.299999999999999 117.3 44.199999999999996 0 0 0
4379 0 3 0.0 15.299999999999999 115.6 45.9 0 0 0
4380 0 3 0.0 13.6 117.3 45.9 0 0 0
5838 0 3 0.0 15.299999999999999 113.89999999999999 47.6 0 0 0
5840 0 3 0.0 13.6 113.89999999999999 49.3 0 0 0
5877 0 3 0.0 13.6 115.6 47.6 0 0 0
5878 0 3 0.0 15.299999999999999 117.3 47.6 0 0 0
5879 0 3 0.0 15.299999999999999 115.6 49.3 0 0 0
5880 0 3 0.0 13.6 117.3 49.3 0 0 0
2903 0 3 0.0 1.7 119.0 42.5 0 0 0
2907 0 3 0.0 5.1 119.0 42.5 0 0 0
4401 0 3 0.0 0.0 119.0 44.199999999999996 0 0 0
4403 0 3 0.0 1.7 119.0 45.9 0 0 0
4405 0 3 0.0 3.4 119.0 44.199999999999996 0 0 0
4407 0 3 0.0 5.1 119.0 45.9 0 0 0
5901 0 3 0.0 0.0 119.0 47.6 0 0 0
5903 0 3 0.0 1.7 119.0 49.3 0 0 0
5905 0 3 0.0 3.4 119.0 47.6 0 0 0
5907 0 3 0.0 5.1 119.0 49.3 0 0 0
4409 0 3 0.0 6.8 119.0 44.199999999999996 0 0 0
5909 0 3 0.0 6.8 119.0 47.6 0 0 0
2904 0 3 0.0 0.0 120.7 42.5 0 0 0
2908 0 3 0.0 3.4 120.7 42.5 0 0 0
2943 0 3 0.0 1.7 122.39999999999999 42.5 0 0 0
2944 0 3 0.0 0.0 124.1 42.5 0 0 0
2947 0 3 0.0 5.1 122.39999999999999 42.5 0 0 0
2948 0 3 0.0 3.4 124.1 42.5 0 0 0
2982 0 3 0.0 1.7 125.8 42.5 0 0 0
2984 0 3 0.0 5.1 125.8 42.5 0 0 0
2912 0 3 0.0 6.8 120.7 42.5 0 0 0
2952 0 3 0.0 6.8 124.1 42.5 0 0 0
4402 0 3 0.0 1.7 120.7 44.199999999999996 0 0 0
4404 0 3 0.0 0.0 120.7 45.9 0 0 0
4406 0 3 0.0 5.1 120.7 44.199999999999996 0 0 0
4408 0 3 0.0 3.4 120.7 45.9 0 0 0
4441 0 3 0.0 0.0 122.39999999999999 44.199999999999996 0 0 0
4442 0 3 0.0 1.7 124.1 44.199999999999996 0 0 0
4443 0 3 0.0 1.7 122.39999999999999 45.9 0 0 0
4444 0 3 0.0 0.0 124.1 45.9 0 0 0
4445 0 3 0.0 3.4 122.39999999999999 44.199999999999996 0 0 0
4446 0 3 0.0 5.1 124.1 44.199999999999996 0 0 0
4447 0 3 0.0 5.1 122.39999999999999 45.9 0 0 0
4448 0 3 0.0 3.4 124.1 45.9 0 0 0
4481 0 3 0.0 0.0 125.8 44.199999999999996 0 0 0
4482 0 3 0.0 1.7 125.8 45.9 0 0 0
4483 0 3 0.0 3.4 125.8 44.199999999999996 0 0 0
4484 0 3 0.0 5.1 125.8 45.9 0 0 0
5902 0 3 0.0 1.7 120.7 47.6 0 0 0
5904 0 3 0.0 0.0 120.7 49.3 0 0 0
5906 0 3 0.0 5.1 120.7 47.6 0 0 0
5908 0 3 0.0 3.4 120.7 49.3 0 0 0
5941 0 3 0.0 0.0 122.39999999999999 47.6 0 0 0
5942 0 3 0.0 1.7 124.1 47.6 0 0 0
5943 0 3 0.0 1.7 122.39999999999999 49.3 0 0 0
5944 0 3 0.0 0.0 124.1 49.3 0 0 0
5945 0 3 0.0 3.4 122.39999999999999 47.6 0 0 0
5946 0 3 0.0 5.1 124.1 47.6 0 0 0
5947 0 3 0.0 5.1 122.39999999999999 49.3 0 0 0
5948 0 3 0.0 3.4 124.1 49.3 0 0 0
5981 0 3 0.0 0.0 125.8 47.6 0 0 0
5982 0 3 0.0 1.7 125.8 49.3 0 0 0
5983 0 3 0.0 3.4 125.8 47.6 0 0 0
5984 0 3 0.0 5.1 125.8 49.3 0 0 0
4412 0 3 0.0 6.8 120.7 45.9 0 0 0
4449 0 3 0.0 6.8 122.39999999999999 44.199999999999996 0 0 0
4452 0 3 0.0 6.8 124.1 45.9 0 0 0
4485 0 3 0.0 6.8 125.8 44.199999999999996 0 0 0
5912 0 3 0.0 6.8 120.7 49.3 0 0 0
5949 0 3 0.0 6.8 122.39999999999999 47.6 0 0 0
5952 0 3 0.0 6.8 124.1 49.3 0 0 0
5985 0 3 0.0 6.8 125.8 47.6 0 0 0
5915 0 3 0.0 11.9 119.0 49.3 0 0 0
4417 0 3 0.0 13.6 119.0 44.199999999999996 0 0 0
5913 0 3 0.0 10.2 119.0 47.6 0 0 0
4419 0 3 0.0 15.299999999999999 119.0 45.9 0 0 0
2916 0 3 0.0 10.2 120.7 42.5 0 0 0
5917 0 3 0.0 13.6 119.0 47.6 0 0 0
5919 0 3 0.0 15.299999999999999 119.0 49.3 0 0 0
2951 0 3 0.0 8.5 122.39999999999999 42.5 0 0 0
2956 0 3 0.0 10.2 124.1 42.5 0 0 0
2955 0 3 0.0 11.9 122.39999999999999 42.5 0 0 0
2986 0 3 0.0 8.5 125.8 42.5 0 0 0
2920 0 3 0.0 13.6 120.7 42.5 0 0 0
2988 0 3 0.0 11.9 125.8 42.5 0 0 0
2959 0 3 0.0 15.299999999999999 122.39999999999999 42.5 0 0 0
4410 0 3 0.0 8.5 120.7 44.199999999999996 0 0 0
2960 0 3 0.0 13.6 124.1 42.5 0 0 0
2990 0 3 0.0 15.299999999999999 125.8 42.5 0 0 0
4414 0 3 0.0 11.9 120.7 44.199999999999996 0 0 0
4416 0 3 0.0 10.2 120.7 45.9 0 0 0
4450 0 3 0.0 8.5 124.1 44.199999999999996 0 0 0
4451 0 3 0.0 8.5 122.39999999999999 45.9 0 0 0
4453 0 3 0.0 10.2 122.39999999999999 44.199999999999996 0 0 0
4454 0 3 0.0 11.9 124.1 44.199999999999996 0 0 0
4455 0 3 0.0 11.9 122.39999999999999 45.9 0 0 0
4487 0 3 0.0 10.2 125.8 44.199999999999996 0 0 0
4486 0 3 0.0 8.5 125.8 45.9 0 0 0
4456 0 3 0.0 10.2 124.1 45.9 0 0 0
4488 0 3 0.0 11.9 125.8 45.9 0 0 0
5910 0 3 0.0 8.5 120.7 47.6 0 0 0
5950 0 3 0.0 8.5 124.1 47.6 0 0 0
5916 0 3 0.0 10.2 120.7 49.3 0 0 0
5914 0 3 0.0 11.9 120.7 47.6 0 0 0
5951 0 3 0.0 8.5 122.39999999999999 49.3 0 0 0
5954 0 3 0.0 11.9 124.1 47.6 0 0 0
5953 0 3 0.0 10.2 122.39999999999999 47.6 0 0 0
5955 0 3 0.0 11.9 122.39999999999999 49.3 0 0 0
5986 0 3 0.0 8.5 125.8 49.3 0 0 0
5956 0 3 0.0 10.2 124.1 49.3 0 0 0
5987 0 3 0.0 10.2 125.8 47.6 0 0 0
5988 0 3 0.0 11.9 125.8 49.3 0 0 0
4418 0 3 0.0 15.299999999999999 120.7 44.199999999999996 0 0 0
4457 0 3 0.0 13.6 122.39999999999999 44.199999999999996 0 0 0
4420 0 3 0.0 13.6 120.7 45.9 0 0 0
4460 0 3 0.0 13.6 124.1 45.9 0 0 0
4459 0 3 0.0 15.299999999999999 122.39999999999999 45.9 0 0 0
4458 0 3 0.0 15.299999999999999 124.1 44.199999999999996 0 0 0
4489 0 3 0.0 13.6 125.8 44.199999999999996 0 0 0
4490 0 3 0.0 15.299999999999999 125.8 45.9 0 0 0
5918 0 3 0.0 15.299999999999999 120.7 47.6 0 0 0
5920 0 3 0.0 13.6 120.7 49.3 0 0 0
5958 0 3 0.0 15.299999999999999 124.1 47.6 0 0 0
5957 0 3 0.0 13.6 122.39999999999999 47.6 0 0 0
5959 0 3 0.0 15.299999999999999 122.39999999999999 49.3 0 0 0
5960 0 3 0.0 13.6 124.1 49.3 0 0 0
5989 0 3 0.0 13.6 125.8 47.6 0 0 0
5990 0 3 0.0 15.299999999999999 125.8 49.3 0 0 0
2911 0 3 0.0 8.5 119.0 42.5 0 0 0
2915 0 3 0.0 11.9 119.0 42.5 0 0 0
2919 0 3 0.0 15.299999999999999 119.0 42.5 0 0 0
4411 0 3 0.0 8.5 119.0 45.9 0 0 0
4413 0 3 0.0 10.2 119.0 44.199999999999996 0 0 0
4415 0 3 0.0 11.9 119.0 45.9 0 0 0
5911 0 3 0.0 8.5 119.0 49.3 0 0 0
7121 0 3 0.0 0.0 95.2 51.0 0 0 0
7122 0 3 0.0 1.7 96.89999999999999 51.0 0 0 0
7123 0 3 0.0 1.7 95.2 52.699999999999996 0 0 0
7124 0 3 0.0 0.0 96.89999999999999 52.699999999999996 0 0 0
7125 0 3 0.0 3.4 95.2 51.0 0 0 0
7126 0 3 0.0 5.1 96.89999999999999 51.0 0 0 0
7127 0 3 0.0 5.1 95.2 52.699999999999996 0 0 0
7128 0 3 0.0 3.4 96.89999999999999 52.699999999999996 0 0 0
7161 0 3 0.0 0.0 98.6 51.0 0 0 0
7162 0 3 0.0 1.7 100.3 51.0 0 0 0
7163 0 3 0.0 1.7 98.6 52.699999999999996 0 0 0
7164 0 3 0.0 0.0 100.3 52.699999999999996 0 0 0
7165 0 3 0.0 3.4 98.6 51.0 0 0 0
7166 0 3 0.0 5.1 100.3 51.0 0 0 0
7167 0 3 0.0 5.1 98.6 52.699999999999996 0 0 0
7168 0 3 0.0 3.4 100.3 52.699999999999996 0 0 0
8621 0 3 0.0 0.0 95.2 54.4 0 0 0
8622 0 3 0.0 1.7 96.89999999999999 54.4 0 0 0
8623 0 3 0.0 1.7 95.2 56.1 0 0 0
8624 0 3 0.0 0.0 96.89999999999999 56.1 0 0 0
8625 0 3 0.0 3.4 95.2 54.4 0 0 0
8626 0 3 0.0 5.1 96.89999999999999 54.4 0 0 0
8627 0 3 0.0 5.1 95.2 56.1 0 0 0
8628 0 3 0.0 3.4 96.89999999999999 56.1 0 0 0
8661 0 3 0.0 0.0 98.6 54.4 0 0 0
8662 0 3 0.0 1.7 100.3 54.4 0 0 0
8663 0 3 0.0 1.7 98.6 56.1 0 0 0
8664 0 3 0.0 0.0 100.3 56.1 0 0 0
8665 0 3 0.0 3.4 98.6 54.4 0 0 0
8666 0 3 0.0 5.1 100.3 54.4 0 0 0
8667 0 3 0.0 5.1 98.6 56.1 0 0 0
8668 0 3 0.0 3.4 100.3 56.1 0 0 0
7129 0 3 0.0 6.8 95.2 51.0 0 0 0
7132 0 3 0.0 6.8 96.89999999999999 52.699999999999996 0 0 0
7169 0 3 0.0 6.8 98.6 51.0 0 0 0
7172 0 3 0.0 6.8 100.3 52.699999999999996 0 0 0
8629 0 3 0.0 6.8 95.2 54.4 0 0 0
8632 0 3 0.0 6.8 96.89999999999999 56.1 0 0 0
8669 0 3 0.0 6.8 98.6 54.4 0 0 0
8672 0 3 0.0 6.8 100.3 56.1 0 0 0
10121 0 3 0.0 0.0 95.2 57.8 0 0 0
10122 0 3 0.0 1.7 96.89999999999999 57.8 0 0 0
10125 0 3 0.0 3.4 95.2 57.8 0 0 0
10126 0 3 0.0 5.1 96.89999999999999 57.8 0 0 0
10161 0 3 0.0 0.0 98.6 57.8 0 0 0
10162 0 3 0.0 1.7 100.3 57.8 0 0 0
10165 0 3 0.0 3.4 98.6 57.8 0 0 0
10166 0 3 0.0 5.1 100.3 57.8 0 0 0
10129 0 3 0.0 6.8 95.2 57.8 0 0 0
10169 0 3 0.0 6.8 98.6 57.8 0 0 0
7201 0 3 0.0 0.0 102.0 51.0 0 0 0
7203 0 3 0.0 1.7 102.0 52.699999999999996 0 0 0
7205 0 3 0.0 3.4 102.0 51.0 0 0 0
7207 0 3 0.0 5.1 102.0 52.699999999999996 0 0 0
8701 0 3 0.0 0.0 102.0 54.4 0 0 0
8703 0 3 0.0 1.7 102.0 56.1 0 0 0
8705 0 3 0.0 3.4 102.0 54.4 0 0 0
8707 0 3 0.0 5.1 102.0 56.1 0 0 0
7209 0 3 0.0 6.8 102.0 51.0 0 0 0
8709 0 3 0.0 6.8 102.0 54.4 0 0 0
10201 0 3 0.0 0.0 102.0 57.8 0 0 0
10205 0 3 0.0 3.4 102.0 57.8 0 0 0
10209 0 3 0.0 6.8 102.0 57.8 0 0 0
7130 0 3 0.0 8.5 96.89999999999999 51.0 0 0 0
7131 0 3 0.0 8.5 95.2 52.699999999999996 0 0 0
7133 0 3 0.0 10.2 95.2 51.0 0 0 0
7134 0 3 0.0 11.9 96.89999999999999 51.0 0 0 0
7135 0 3 0.0 11.9 95.2 52.699999999999996 0 0 0
7136 0 3 0.0 10.2 96.89999999999999 52.699999999999996 0 0 0
7170 0 3 0.0 8.5 100.3 51.0 0 0 0
7171 0 3 0.0 8.5 98.6 52.699999999999996 0 0 0
7173 0 3 0.0 10.2 98.6 51.0 0 0 0
7174 0 3 0.0 11.9 100.3 51.0 0 0 0
7175 0 3 0.0 11.9 98.6 52.699999999999996 0 0 0
7176 0 3 0.0 10.2 100.3 52.699999999999996 0 0 0
8630 0 3 0.0 8.5 96.89999999999999 54.4 0 0 0
8631 0 3 0.0 8.5 95.2 56.1 0 0 0
8633 0 3 0.0 10.2 95.2 54.4 0 0 0
8634 0 3 0.0 11.9 96.89999999999999 54.4 0 0 0
8635 0 3 0.0 11.9 95.2 56.1 0 0 0
8636 0 3 0.0 10.2 96.89999999999999 56.1 0 0 0
8670 0 3 0.0 8.5 100.3 54.4 0 0 0
8671 0 3 0.0 8.5 98.6 56.1 0 0 0
8673 0 3 0.0 10.2 98.6 54.4 0 0 0
8674 0 3 0.0 11.9 100.3 54.4 0 0 0
8675 0 3 0.0 11.9 98.6 56.1 0 0 0
8676 0 3 0.0 10.2 100.3 56.1 0 0 0
7137 0 3 0.0 13.6 95.2 51.0 0 0 0
7138 0 3 0.0 15.299999999999999 96.89999999999999 51.0 0 0 0
7139 0 3 0.0 15.299999999999999 95.2 52.699999999999996 0 0 0
7140 0 3 0.0 13.6 96.89999999999999 52.699999999999996 0 0 0
7177 0 3 0.0 13.6 98.6 51.0 0 0 0
7178 0 3 0.0 15.299999999999999 100.3 51.0 0 0 0
7179 0 3 0.0 15.299999999999999 98.6 52.699999999999996 0 0 0
7180 0 3 0.0 13.6 100.3 52.699999999999996 0 0 0
8637 0 3 0.0 13.6 95.2 54.4 0 0 0
8638 0 3 0.0 15.299999999999999 96.89999999999999 54.4 0 0 0
8639 0 3 0.0 15.299999999999999 95.2 56.1 0 0 0
8640 0 3 0.0 13.6 96.89999999999999 56.1 0 0 0
8677 0 3 0.0 13.6 98.6 54.4 0 0 0
8678 0 3 0.0 15.299999999999999 100.3 54.4 0 0 0
8679 0 3 0.0 15.299999999999999 98.6 56.1 0 0 0
8680 0 3 0.0 13.6 100.3 56.1 0 0 0
10130 0 3 0.0 8.5 96.89999999999999 57.8 0 0 0
10133 0 3 0.0 10.2 95.2 57.8 0 0 0
10134 0 3 0.0 11.9 96.89999999999999 57.8 0 0 0
10170 0 3 0.0 8.5 100.3 57.8 0 0 0
10173 0 3 0.0 10.2 98.6 57.8 0 0 0
10174 0 3 0.0 11.9 100.3 57.8 0 0 0
10137 0 3 0.0 13.6 95.2 57.8 0 0 0
10138 0 3 0.0 15.299999999999999 96.89999999999999 57.8 0 0 0
10177 0 3 0.0 13.6 98.6 57.8 0 0 0
10178 0 3 0.0 15.299999999999999 100.3 57.8 0 0 0
7211 0 3 0.0 8.5 102.0 52.699999999999996 0 0 0
7213 0 3 0.0 10.2 102.0 51.0 0 0 0
7215 0 3 0.0 11.9 102.0 52.699999999999996 0 0 0
8711 0 3 0.0 8.5 102.0 56.1 0 0 0
8713 0 3 0.0 10.2 102.0 54.4 0 0 0
8715 0 3 0.0 11.9 102.0 56.1 0 0 0
7217 0 3 0.0 13.6 102.0 51.0 0 0 0
7219 0 3 0.0 15.299999999999999 102.0 52.699999999999996 0 0 0
8717 0 3 0.0 13.6 102.0 54.4 0 0 0
8719 0 3 0.0 15.299999999999999 102.0 56.1 0 0 0
10213 0 3 0.0 10.2 102.0 57.8 0 0 0
10217 0 3 0.0 13.6 102.0 57.8 0 0 0
7202 0 3 0.0 1.7 103.7 51.0 0 0 0
7204 0 3 0.0 0.0 103.7 52.699999999999996 0 0 0
7206 0 3 0.0 5.1 103.7 51.0 0 0 0
7208 0 3 0.0 3.4 103.7 52.699999999999996 0 0 0
7241 0 3 0.0 0.0 105.39999999999999 51.0 0 0 0
7242 0 3 0.0 1.7 107.1 51.0 0 0 0
7243 0 3 0.0 1.7 105.39999999999999 52.699999999999996 0 0 0
7244 0 3 0.0 0.0 107.1 52.699999999999996 0 0 0
7245 0 3 0.0 3.4 105.39999999999999 51.0 0 0 0
7246 0 3 0.0 5.1 107.1 51.0 0 0 0
7247 0 3 0.0 5.1 105.39999999999999 52.699999999999996 0 0 0
7248 0 3 0.0 3.4 107.1 52.699999999999996 0 0 0
8702 0 3 0.0 1.7 103.7 54.4 0 0 0
8704 0 3 0.0 0.0 103.7 56.1 0 0 0
8706 0 3 0.0 5.1 103.7 54.4 0 0 0
8708 0 3 0.0 3.4 103.7 56.1 0 0 0
8741 0 3 0.0 0.0 105.39999999999999 54.4 0 0 0
8742 0 3 0.0 1.7 107.1 54.4 0 0 0
8743 0 3 0.0 1.7 105.39999999999999 56.1 0 0 0
8744 0 3 0.0 0.0 107.1 56.1 0 0 0
8745 0 3 0.0 3.4 105.39999999999999 54.4 0 0 0
8746 0 3 0.0 5.1 107.1 54.4 0 0 0
8747 0 3 0.0 5.1 105.39999999999999 56.1 0 0 0
8748 0 3 0.0 3.4 107.1 56.1 0 0 0
7212 0 3 0.0 6.8 103.7 52.699999999999996 0 0 0
7249 0 3 0.0 6.8 105.39999999999999 51.0 0 0 0
7252 0 3 0.0 6.8 107.1 52.699999999999996 0 0 0
8712 0 3 0.0 6.8 103.7 56.1 0 0 0
8749 0 3 0.0 6.8 105.39999999999999 54.4 0 0 0
8752 0 3 0.0 6.8 107.1 56.1 0 0 0
10202 0 3 0.0 1.7 103.7 57.8 0 0 0
10206 0 3 0.0 5.1 103.7 57.8 0 0 0
10241 0 3 0.0 0.0 105.39999999999999 57.8 0 0 0
10242 0 3 0.0 1.7 107.1 57.8 0 0 0
10245 0 3 0.0 3.4 105.39999999999999 57.8 0 0 0
10246 0 3 0.0 5.1 107.1 57.8 0 0 0
10249 0 3 0.0 6.8 105.39999999999999 57.8 0 0 0
7281 0 3 0.0 0.0 108.8 51.0 0 0 0
7283 0 3 0.0 1.7 108.8 52.699999999999996 0 0 0
7285 0 3 0.0 3.4 108.8 51.0 0 0 0
7287 0 3 0.0 5.1 108.8 52.699999999999996 0 0 0
8781 0 3 0.0 0.0 108.8 54.4 0 0 0
8783 0 3 0.0 1.7 108.8 56.1 0 0 0
8785 0 3 0.0 3.4 108.8 54.4 0 0 0
8787 0 3 0.0 5.1 108.8 56.1 0 0 0
7289 0 3 0.0 6.8 108.8 51.0 0 0 0
8789 0 3 0.0 6.8 108.8 54.4 0 0 0
10281 0 3 0.0 0.0 108.8 57.8 0 0 0
10285 0 3 0.0 3.4 108.8 57.8 0 0 0
10289 0 3 0.0 6.8 108.8 57.8 0 0 0
7210 0 3 0.0 8.5 103.7 51.0 0 0 0
7214 0 3 0.0 11.9 103.7 51.0 0 0 0
7216 0 3 0.0 10.2 103.7 52.699999999999996 0 0 0
7250 0 3 0.0 8.5 107.1 51.0 0 0 0
7251 0 3 0.0 8.5 105.39999999999999 52.699999999999996 0 0 0
7253 0 3 0.0 10.2 105.39999999999999 51.0 0 0 0
7254 0 3 0.0 11.9 107.1 51.0 0 0 0
7255 0 3 0.0 11.9 105.39999999999999 52.699999999999996 0 0 0
7256 0 3 0.0 10.2 107.1 52.699999999999996 0 0 0
8710 0 3 0.0 8.5 103.7 54.4 0 0 0
8714 0 3 0.0 11.9 103.7 54.4 0 0 0
8716 0 3 0.0 10.2 103.7 56.1 0 0 0
8750 0 3 0.0 8.5 107.1 54.4 0 0 0
8751 0 3 0.0 8.5 105.39999999999999 56.1 0 0 0
8753 0 3 0.0 10.2 105.39999999999999 54.4 0 0 0
8754 0 3 0.0 11.9 107.1 54.4 0 0 0
8755 0 3 0.0 11.9 105.39999999999999 56.1 0 0 0
8756 0 3 0.0 10.2 107.1 56.1 0 0 0
7218 0 3 0.0 15.299999999999999 103.7 51.0 0 0 0
7220 0 3 0.0 13.6 103.7 52.699999999999996 0 0 0
7257 0 3 0.0 13.6 105.39999999999999 51.0 0 0 0
7258 0 3 0.0 15.299999999999999 107.1 51.0 0 0 0
7259 0 3 0.0 15.299999999999999 105.39999999999999 52.699999999999996 0 0 0
7260 0 3 0.0 13.6 107.1 52.699999999999996 0 0 0
8718 0 3 0.0 15.299999999999999 103.7 54.4 0 0 0
8720 0 3 0.0 13.6 103.7 56.1 0 0 0
8757 0 3 0.0 13.6 105.39999999999999 54.4 0 0 0
8758 0 3 0.0 15.299999999999999 107.1 54.4 0 0 0
8759 0 3 0.0 15.299999999999999 105.39999999999999 56.1 0 0 0
8760 0 3 0.0 13.6 107.1 56.1 0 0 0
10210 0 3 0.0 8.5 103.7 57.8 0 0 0
10214 0 3 0.0 11.9 103.7 57.8 0 0 0
10250 0 3 0.0 8.5 107.1 57.8 0 0 0
10253 0 3 0.0 10.2 105.39999999999999 57.8 0 0 0
10254 0 3 0.0 11.9 107.1 57.8 0 0 0
10218 0 3 0.0 15.299999999999999 103.7 57.8 0 0 0
10257 0 3 0.0 13.6 105.39999999999999 57.8 0 0 0
10258 0 3 0.0 15.299999999999999 107.1 57.8 0 0 0
7291 0 3 0.0 8.5 108.8 52.699999999999996 0 0 0
7293 0 3 0.0 10.2 108.8 51.0 0 0 0
7295 0 3 0.0 11.9 108.8 52.699999999999996 0 0 0
8791 0 3 0.0 8.5 108.8 56.1 0 0 0
8793 0 3 0.0 10.2 108.8 54.4 0 0 0
8795 0 3 0.0 11.9 108.8 56.1 0 0 0
7297 0 3 0.0 13.6 108.8 51.0 0 0 0
7299 0 3 0.0 15.299999999999999 108.8 52.699999999999996 0 0 0
8797 0 3 0.0 13.6 108.8 54.4 0 0 0
8799 0 3 0.0 15.299999999999999 108.8 56.1 0 0 0
10293 0 3 0.0 10.2 108.8 57.8 0 0 0
10297 0 3 0.0 13.6 108.8 57.8 0 0 0
7282 0 3 0.0 1.7 110.5 51.0 0 0 0
7284 0 3 0.0 0.0 110.5 52.699999999999996 0 0 0
7286 0 3 0.0 5.1 110.5 51.0 0 0 0
7288 0 3 0.0 3.4 110.5 52.699999999999996 0 0 0
7321 0 3 0.0 0.0 112.2 51.0 0 0 0
7323 0 3 0.0 1.7 112.2 52.699999999999996 0 0 0
7325 0 3 0.0 3.4 112.2 51.0 0 0 0
7327 0 3 0.0 5.1 112.2 52.699999999999996 0 0 0
8782 0 3 0.0 1.7 110.5 54.4 0 0 0
8784 0 3 0.0 0.0 110.5 56.1 0 0 0
8786 0 3 0.0 5.1 110.5 54.4 0 0 0
8788 0 3 0.0 3.4 110.5 56.1 0 0 0
8821 0 3 0.0 0.0 112.2 54.4 0 0 0
8823 0 3 0.0 1.7 112.2 56.1 0 0 0
8825 0 3 0.0 3.4 112.2 54.4 0 0 0
8827 0 3 0.0 5.1 112.2 56.1 0 0 0
7292 0 3 0.0 6.8 110.5 52.699999999999996 0 0 0
7329 0 3 0.0 6.8 112.2 51.0 0 0 0
8792 0 3 0.0 6.8 110.5 56.1 0 0 0
8829 0 3 0.0 6.8 112.2 54.4 0 0 0
10282 0 3 0.0 1.7 110.5 57.8 0 0 0
10286 0 3 0.0 5.1 110.5 57.8 0 0 0
10321 0 3 0.0 0.0 112.2 57.8 0 0 0
10325 0 3 0.0 3.4 112.2 57.8 0 0 0
10329 0 3 0.0 6.8 112.2 57.8 0 0 0
7322 0 3 0.0 1.7 113.89999999999999 51.0 0 0 0
7324 0 3 0.0 0.0 113.89999999999999 52.699999999999996 0 0 0
7326 0 3 0.0 5.1 113.89999999999999 51.0 0 0 0
7328 0 3 0.0 3.4 113.89999999999999 52.699999999999996 0 0 0
7361 0 3 0.0 0.0 115.6 51.0 0 0 0
7362 0 3 0.0 1.7 117.3 51.0 0 0 0
7363 0 3 0.0 1.7 115.6 52.699999999999996 0 0 0
7364 0 3 0.0 0.0 117.3 52.699999999999996 0 0 0
7365 0 3 0.0 3.4 115.6 51.0 0 0 0
7366 0 3 0.0 5.1 117.3 51.0 0 0 0
7367 0 3 0.0 5.1 115.6 52.699999999999996 0 0 0
7368 0 3 0.0 3.4 117.3 52.699999999999996 0 0 0
8822 0 3 0.0 1.7 113.89999999999999 54.4 0 0 0
8824 0 3 0.0 0.0 113.89999999999999 56.1 0 0 0
8826 0 3 0.0 5.1 113.89999999999999 54.4 0 0 0
8828 0 3 0.0 3.4 113.89999999999999 56.1 0 0 0
8861 0 3 0.0 0.0 115.6 54.4 0 0 0
8862 0 3 0.0 1.7 117.3 54.4 0 0 0
8863 0 3 0.0 1.7 115.6 56.1 0 0 0
8864 0 3 0.0 0.0 117.3 56.1 0 0 0
8865 0 3 0.0 3.4 115.6 54.4 0 0 0
8866 0 3 0.0 5.1 117.3 54.4 0 0 0
8867 0 3 0.0 5.1 115.6 56.1 0 0 0
8868 0 3 0.0 3.4 117.3 56.1 0 0 0
7332 0 3 0.0 6.8 113.89999999999999 52.699999999999996 0 0 0
7369 0 3 0.0 6.8 115.6 51.0 0 0 0
7372 0 3 0.0 6.8 117.3 52.699999999999996 0 0 0
8832 0 3 0.0 6.8 113.89999999999999 56.1 0 0 0
8869 0 3 0.0 6.8 115.6 54.4 0 0 0
8872 0 3 0.0 6.8 117.3 56.1 0 0 0
10322 0 3 0.0 1.7 113.89999999999999 57.8 0 0 0
10326 0 3 0.0 5.1 113.89999999999999 57.8 0 0 0
10361 0 3 0.0 0.0 115.6 57.8 0 0 0
10362 0 3 0.0 1.7 117.3 57.8 0 0 0
10365 0 3 0.0 3.4 115.6 57.8 0 0 0
10366 0 3 0.0 5.1 117.3 57.8 0 0 0
10369 0 3 0.0 6.8 115.6 57.8 0 0 0
7290 0 3 0.0 8.5 110.5 51.0 0 0 0
7294 0 3 0.0 11.9 110.5 51.0 0 0 0
7296 0 3 0.0 10.2 110.5 52.699999999999996 0 0 0
7331 0 3 0.0 8.5 112.2 52.699999999999996 0 0 0
7333 0 3 0.0 10.2 112.2 51.0 0 0 0
7335 0 3 0.0 11.9 112.2 52.699999999999996 0 0 0
8790 0 3 0.0 8.5 110.5 54.4 0 0 0
8794 0 3 0.0 11.9 110.5 54.4 0 0 0
8796 0 3 0.0 10.2 110.5 56.1 0 0 0
8831 0 3 0.0 8.5 112.2 56.1 0 0 0
8833 0 3 0.0 10.2 112.2 54.4 0 0 0
8835 0 3 0.0 11.9 112.2 56.1 0 0 0
7298 0 3 0.0 15.299999999999999 110.5 51.0 0 0 0
7300 0 3 0.0 13.6 110.5 52.699999999999996 0 0 0
7337 0 3 0.0 13.6 112.2 51.0 0 0 0
7339 0 3 0.0 15.299999999999999 112.2 52.699999999999996 0 0 0
8798 0 3 0.0 15.299999999999999 110.5 54.4 0 0 0
8800 0 3 0.0 13.6 110.5 56.1 0 0 0
8837 0 3 0.0 13.6 112.2 54.4 0 0 0
8839 0 3 0.0 15.299999999999999 112.2 56.1 0 0 0
10290 0 3 0.0 8.5 110.5 57.8 0 0 0
10294 0 3 0.0 11.9 110.5 57.8 0 0 0
10333 0 3 0.0 10.2 112.2 57.8 0 0 0
10298 0 3 0.0 15.299999999999999 110.5 57.8 0 0 0
10337 0 3 0.0 13.6 112.2 57.8 0 0 0
7330 0 3 0.0 8.5 113.89999999999999 51.0 0 0 0
7334 0 3 0.0 11.9 113.89999999999999 51.0 0 0 0
7336 0 3 0.0 10.2 113.89999999999999 52.699999999999996 0 0 0
7370 0 3 0.0 8.5 117.3 51.0 0 0 0
7371 0 3 0.0 8.5 115.6 52.699999999999996 0 0 0
7373 0 3 0.0 10.2 115.6 51.0 0 0 0
7374 0 3 0.0 11.9 117.3 51.0 0 0 0
7375 0 3 0.0 11.9 115.6 52.699999999999996 0 0 0
7376 0 3 0.0 10.2 117.3 52.699999999999996 0 0 0
8830 0 3 0.0 8.5 113.89999999999999 54.4 0 0 0
8834 0 3 0.0 11.9 113.89999999999999 54.4 0 0 0
8836 0 3 0.0 10.2 113.89999999999999 56.1 0 0 0
8870 0 3 0.0 8.5 117.3 54.4 0 0 0
8871 0 3 0.0 8.5 115.6 56.1 0 0 0
8873 0 3 0.0 10.2 115.6 54.4 0 0 0
8874 0 3 0.0 11.9 117.3 54.4 0 0 0
8875 0 3 0.0 11.9 115.6 56.1 0 0 0
8876 0 3 0.0 10.2 117.3 56.1 0 0 0
7338 0 3 0.0 15.299999999999999 113.89999999999999 51.0 0 0 0
7340 0 3 0.0 13.6 113.89999999999999 52.699999999999996 0 0 0
7377 0 3 0.0 13.6 115.6 51.0 0 0 0
7378 0 3 0.0 15.299999999999999 117.3 51.0 0 0 0
7379 0 3 0.0 15.299999999999999 115.6 52.699999999999996 0 0 0
7380 0 3 0.0 13.6 117.3 52.699999999999996 0 0 0
8838 0 3 0.0 15.299999999999999 113.89999999999999 54.4 0 0 0
8840 0 3 0.0 13.6 113.89999999999999 56.1 0 0 0
8877 0 3 0.0 13.6 115.6 54.4 0 0 0
8878 0 3 0.0 15.299999999999999 117.3 54.4 0 0 0
8879 0 3 0.0 15.299999999999999 115.6 56.1 0 0 0
8880 0 3 0.0 13.6 117.3 56.1 0 0 0
10330 0 3 0.0 8.5 113.89999999999999 57.8 0 0 0
10334 0 3 0.0 11.9 113.89999999999999 57.8 0 0 0
10370 0 3 0.0 8.5 117.3 57.8 0 0 0
10373 0 3 0.0 10.2 115.6 57.8 0 0 0
10374 0 3 0.0 11.9 117.3 57.8 0 0 0
10338 0 3 0.0 15.299999999999999 113.89999999999999 57.8 0 0 0
10377 0 3 0.0 13.6 115.6 57.8 0 0 0
10378 0 3 0.0 15.299999999999999 117.3 57.8 0 0 0
7401 0 3 0.0 0.0 119.0 51.0 0 0 0
7403 0 3 0.0 1.7 119.0 52.699999999999996 0 0 0
7405 0 3 0.0 3.4 119.0 51.0 0 0 0
7407 0 3 0.0 5.1 119.0 52.699999999999996 0 0 0
8901 0 3 0.0 0.0 119.0 54.4 0 0 0
8903 0 3 0.0 1.7 119.0 56.1 0 0 0
8905 0 3 0.0 3.4 119.0 54.4 0 0 0
8907 0 3 0.0 5.1 119.0 56.1 0 0 0
7409 0 3 0.0 6.8 119.0 51.0 0 0 0
8909 0 3 0.0 6.8 119.0 54.4 0 0 0
10401 0 3 0.0 0.0 119.0 57.8 0 0 0
10405 0 3 0.0 3.4 119.0 57.8 0 0 0
10409 0 3 0.0 6.8 119.0 57.8 0 0 0
7402 0 3 0.0 1.7 120.7 51.0 0 0 0
7404 0 3 0.0 0.0 120.7 52.699999999999996 0 0 0
7406 0 3 0.0 5.1 120.7 51.0 0 0 0
7408 0 3 0.0 3.4 120.7 52.699999999999996 0 0 0
7441 0 3 0.0 0.0 122.39999999999999 51.0 0 0 0
7442 0 3 0.0 1.7 124.1 51.0 0 0 0
7443 0 3 0.0 1.7 122.39999999999999 52.699999999999996 0 0 0
7444 0 3 0.0 0.0 124.1 52.699999999999996 0 0 0
7445 0 3 0.0 3.4 122.39999999999999 51.0 0 0 0
7446 0 3 0.0 5.1 124.1 51.0 0 0 0
7447 0 3 0.0 5.1 122.39999999999999 52.699999999999996 0 0 0
7448 0 3 0.0 3.4 124.1 52.699999999999996 0 0 0
7481 0 3 0.0 0.0 125.8 51.0 0 0 0
7482 0 3 0.0 1.7 125.8 52.699999999999996 0 0 0
7483 0 3 0.0 3.4 125.8 51.0 0 0 0
7484 0 3 0.0 5.1 125.8 52.699999999999996 0 0 0
8902 0 3 0.0 1.7 120.7 54.4 0 0 0
8904 0 3 0.0 0.0 120.7 56.1 0 0 0
8906 0 3 0.0 5.1 120.7 54.4 0 0 0
8908 0 3 0.0 3.4 120.7 56.1 0 0 0
8941 0 3 0.0 0.0 122.39999999999999 54.4 0 0 0
8942 0 3 0.0 1.7 124.1 54.4 0 0 0
8943 0 3 0.0 1.7 122.39999999999999 56.1 0 0 0
8944 0 3 0.0 0.0 124.1 56.1 0 0 0
8945 0 3 0.0 3.4 122.39999999999999 54.4 0 0 0
8946 0 3 0.0 5.1 124.1 54.4 0 0 0
8947 0 3 0.0 5.1 122.39999999999999 56.1 0 0 0
8948 0 3 0.0 3.4 124.1 56.1 0 0 0
8981 0 3 0.0 0.0 125.8 54.4 0 0 0
8982 0 3 0.0 1.7 125.8 56.1 0 0 0
8983 0 3 0.0 3.4 125.8 54.4 0 0 0
8984 0 3 0.0 5.1 125.8 56.1 0 0 0
7412 0 3 0.0 6.8 120.7 52.699999999999996 0 0 0
7449 0 3 0.0 6.8 122.39999999999999 51.0 0 0 0
7452 0 3 0.0 6.8 124.1 52.699999999999996 0 0 0
7485 0 3 0.0 6.8 125.8 51.0 0 0 0
8912 0 3 0.0 6.8 120.7 56.1 0 0 0
8949 0 3 0.0 6.8 122.39999999999999 54.4 0 0 0
8952 0 3 0.0 6.8 124.1 56.1 0 0 0
8985 0 3 0.0 6.8 125.8 54.4 0 0 0
10402 0 3 0.0 1.7 120.7 57.8 0 0 0
10406 0 3 0.0 5.1 120.7 57.8 0 0 0
10441 0 3 0.0 0.0 122.39999999999999 57.8 0 0 0
10442 0 3 0.0 1.7 124.1 57.8 0 0 0
10445 0 3 0.0 3.4 122.39999999999999 57.8 0 0 0
10446 0 3 0.0 5.1 124.1 57.8 0 0 0
10481 0 3 0.0 0.0 125.8 57.8 0 0 0
10483 0 3 0.0 3.4 125.8 57.8 0 0 0
10449 0 3 0.0 6.8 122.39999999999999 57.8 0 0 0
10485 0 3 0.0 6.8 125.8 57.8 0 0 0
7411 0 3 0.0 8.5 119.0 52.699999999999996 0 0 0
7413 0 3 0.0 10.2 119.0 51.0 0 0 0
7415 0 3 0.0 11.9 119.0 52.699999999999996 0 0 0
8911 0 3 0.0 8.5 119.0 56.1 0 0 0
8913 0 3 0.0 10.2 119.0 54.4 0 0 0
8915 0 3 0.0 11.9 119.0 56.1 0 0 0
7417 0 3 0.0 13.6 119.0 51.0 0 0 0
7419 0 3 0.0 15.299999999999999 119.0 52.699999999999996 0 0 0
8917 0 3 0.0 13.6 119.0 54.4 0 0 0
8919 0 3 0.0 15.299999999999999 119.0 56.1 0 0 0
10413 0 3 0.0 10.2 119.0 57.8 0 0 0
10417 0 3 0.0 13.6 119.0 57.8 0 0 0
7410 0 3 0.0 8.5 120.7 51.0 0 0 0
7414 0 3 0.0 11.9 120.7 51.0 0 0 0
7416 0 3 0.0 10.2 120.7 52.699999999999996 0 0 0
7450 0 3 0.0 8.5 124.1 51.0 0 0 0
7451 0 3 0.0 8.5 122.39999999999999 52.699999999999996 0 0 0
7453 0 3 0.0 10.2 122.39999999999999 51.0 0 0 0
7454 0 3 0.0 11.9 124.1 51.0 0 0 0
7455 0 3 0.0 11.9 122.39999999999999 52.699999999999996 0 0 0
7456 0 3 0.0 10.2 124.1 52.699999999999996 0 0 0
7486 0 3 0.0 8.5 125.8 52.699999999999996 0 0 0
7487 0 3 0.0 10.2 125.8 51.0 0 0 0
7488 0 3 0.0 11.9 125.8 52.699999999999996 0 0 0
8910 0 3 0.0 8.5 120.7 54.4 0 0 0
8914 0 3 0.0 11.9 120.7 54.4 0 0 0
8916 0 3 0.0 10.2 120.7 56.1 0 0 0
8950 0 3 0.0 8.5 124.1 54.4 0 0 0
8951 0 3 0.0 8.5 122.39999999999999 56.1 0 0 0
8953 0 3 0.0 10.2 122.39999999999999 54.4 0 0 0
8954 0 3 0.0 11.9 124.1 54.4 0 0 0
8955 0 3 0.0 11.9 122.39999999999999 56.1 0 0 0
8956 0 3 0.0 10.2 124.1 56.1 0 0 0
8986 0 3 0.0 8.5 125.8 56.1 0 0 0
8987 0 3 0.0 10.2 125.8 54.4 0 0 0
8988 0 3 0.0 11.9 125.8 56.1 0 0 0
7418 0 3 0.0 15.299999999999999 120.7 51.0 0 0 0
7420 0 3 0.0 13.6 120.7 52.699999999999996 0 0 0
7457 0 3 0.0 13.6 122.39999999999999 51.0 0 0 0
7458 0 3 0.0 15.299999999999999 124.1 51.0 0 0 0
7459 0 3 0.0 15.299999999999999 122.39999999999999 52.699999999999996 0 0 0
7460 0 3 0.0 13.6 124.1 52.699999999999996 0 0 0
7489 0 3 0.0 13.6 125.8 51.0 0 0 0
7490 0 3 0.0 15.299999999999999 125.8 52.699999999999996 0 0 0
8918 0 3 0.0 15.299999999999999 120.7 54.4 0 0 0
8920 0 3 0.0 13.6 120.7 56.1 0 0 0
8957 0 3 0.0 13.6 122.39999999999999 54.4 0 0 0
8958 0 3 0.0 15.299999999999999 124.1 54.4 0 0 0
[truncated: 1,812,853 more chars]
