# Supplementary material for: When 20% Is Enough: Counterintuitive Contact Angle Maxima on Chemically Heterogeneous Hydrophobic/Hydrophilic Surfaces
Source: Langmuir. 2026 May 28;42(23):16191–202. doi: 10.1021/acs.langmuir.6c00428 (PMC13276908; doi:10.1021/acs.langmuir.6c00428)
Supplement: Supplementary file 2 [file la6c00428_si_002.zip › SI-input/droplet_deposition/1.droplet_deposition/droplet3000.data]

LAMMPS data file. CGCMM style. atom_style full generated by VMD/TopoTools v1.7 on Fri May 31 18:08:59 CEST 2019
 9000 atoms
 6000 bonds
 3000 angles
 0 dihedrals
 0 impropers
 2 atom types
 1 bond types
 1 angle types
 0 dihedral types
 0 improper types

  0.000000 0.500000  xlo xhi
  0.000000 0.500000  ylo yhi
  0.000000 0.500000  zlo zhi

 Masses

 1 1.00794 # H
 2 15.9994 # O

# Bond Coeffs # harmonic
#
# 1 harmonic 0.0 0.9572

# Angle Coeffs # harmonic
#
# 1 harmonic 0.0 104.52

 Atoms # full

1 1 2 -1.1128 9.563000 48.921001 16.200001 # O HOH
2 1 1 0.5564 8.722000 49.248001 15.878000 # H HOH
3 1 1 0.5564 10.170000 49.066002 15.474000 # H HOH
4 2 2 -1.1128 30.299000 29.433001 30.674999 # O HOH
5 2 1 0.5564 29.641001 29.754999 30.058001 # H HOH
6 2 1 0.5564 30.955999 29.007999 30.124001 # H HOH
7 3 2 -1.1128 2.888000 23.775999 30.650000 # O HOH
8 3 1 0.5564 3.496000 23.372000 30.031000 # H HOH
9 3 1 0.5564 2.027000 23.669001 30.246000 # H HOH
10 4 2 -1.1128 22.222000 25.646000 9.357000 # O HOH
11 4 1 0.5564 22.254999 24.691999 9.281000 # H HOH
12 4 1 0.5564 22.132000 25.809000 10.296000 # H HOH
13 5 2 -1.1128 9.556000 34.304001 2.406000 # O HOH
14 5 1 0.5564 10.346000 34.653999 2.817000 # H HOH
15 5 1 0.5564 9.814000 34.130001 1.500000 # H HOH
16 6 2 -1.1128 26.971001 3.926000 28.399000 # O HOH
17 6 1 0.5564 26.330999 4.130000 29.080999 # H HOH
18 6 1 0.5564 27.787001 3.770000 28.874001 # H HOH
19 7 2 -1.1128 28.756001 14.745000 15.020000 # O HOH
20 7 1 0.5564 28.565001 13.872000 15.364000 # H HOH
21 7 1 0.5564 29.478001 15.064000 15.562000 # H HOH
22 8 2 -1.1128 24.992001 6.944000 36.945999 # O HOH
23 8 1 0.5564 25.922001 6.734000 36.867001 # H HOH
24 8 1 0.5564 24.931999 7.474000 37.742001 # H HOH
25 9 2 -1.1128 5.420000 28.070999 9.416000 # O HOH
26 9 1 0.5564 5.627000 28.705000 8.729000 # H HOH
27 9 1 0.5564 4.658000 28.441000 9.862000 # H HOH
28 10 2 -1.1128 17.240000 7.134000 41.396000 # O HOH
29 10 1 0.5564 17.414000 7.289000 42.324001 # H HOH
30 10 1 0.5564 16.511999 6.512000 41.389000 # H HOH
31 11 2 -1.1128 27.722000 12.023000 40.972000 # O HOH
32 11 1 0.5564 28.239000 11.452000 41.540001 # H HOH
33 11 1 0.5564 27.038000 12.373000 41.542999 # H HOH
34 12 2 -1.1128 5.888000 13.184000 8.316000 # O HOH
35 12 1 0.5564 5.664000 12.467000 8.910000 # H HOH
36 12 1 0.5564 6.207000 13.880000 8.890000 # H HOH
37 13 2 -1.1128 31.433001 24.632000 48.231998 # O HOH
38 13 1 0.5564 31.625999 24.634001 47.293999 # H HOH
39 13 1 0.5564 31.537001 25.545000 48.500000 # H HOH
40 14 2 -1.1128 14.963000 52.499001 32.173000 # O HOH
41 14 1 0.5564 14.148000 52.335999 32.648998 # H HOH
42 14 1 0.5564 15.494000 51.719002 32.333000 # H HOH
43 15 2 -1.1128 7.390000 17.893999 21.063000 # O HOH
44 15 1 0.5564 6.611000 17.483000 20.688999 # H HOH
45 15 1 0.5564 7.485000 17.488001 21.924999 # H HOH
46 16 2 -1.1128 28.271000 30.162001 38.613998 # O HOH
47 16 1 0.5564 27.914000 29.424000 39.108002 # H HOH
48 16 1 0.5564 28.841999 30.613001 39.236000 # H HOH
49 17 2 -1.1128 6.074000 46.022999 27.971001 # O HOH
50 17 1 0.5564 6.160000 45.289001 27.363001 # H HOH
51 17 1 0.5564 6.091000 46.799999 27.413000 # H HOH
52 18 2 -1.1128 20.330000 7.765000 10.124000 # O HOH
53 18 1 0.5564 19.643999 8.314000 10.504000 # H HOH
54 18 1 0.5564 20.677000 7.268000 10.865000 # H HOH
55 19 2 -1.1128 8.652000 19.763000 33.146000 # O HOH
56 19 1 0.5564 8.711000 19.629999 32.200001 # H HOH
57 19 1 0.5564 7.718000 19.889999 33.313000 # H HOH
58 20 2 -1.1128 15.128000 45.824001 40.223999 # O HOH
59 20 1 0.5564 15.118000 44.867001 40.186001 # H HOH
60 20 1 0.5564 14.616000 46.098999 39.463001 # H HOH
61 21 2 -1.1128 2.714000 3.956000 9.162000 # O HOH
62 21 1 0.5564 2.651000 4.318000 8.278000 # H HOH
63 21 1 0.5564 3.487000 4.376000 9.539000 # H HOH
64 22 2 -1.1128 7.511000 51.998001 30.976999 # O HOH
65 22 1 0.5564 6.896000 51.991001 31.711000 # H HOH
66 22 1 0.5564 7.097000 51.449001 30.311001 # H HOH
67 23 2 -1.1128 15.113000 42.098000 38.992001 # O HOH
68 23 1 0.5564 14.816000 43.006001 39.053001 # H HOH
69 23 1 0.5564 16.021000 42.161999 38.695999 # H HOH
70 24 2 -1.1128 5.061000 17.334999 43.758999 # O HOH
71 24 1 0.5564 5.181000 17.750999 42.904999 # H HOH
72 24 1 0.5564 5.305000 16.420000 43.617001 # H HOH
73 25 2 -1.1128 13.676000 5.701000 35.257000 # O HOH
74 25 1 0.5564 13.109000 5.394000 35.964001 # H HOH
75 25 1 0.5564 14.437000 5.121000 35.291000 # H HOH
76 26 2 -1.1128 25.264999 39.124001 17.766001 # O HOH
77 26 1 0.5564 24.653000 39.688000 18.239000 # H HOH
78 26 1 0.5564 26.065001 39.143002 18.291000 # H HOH
79 27 2 -1.1128 18.801001 14.414000 28.048000 # O HOH
80 27 1 0.5564 18.059999 14.672000 28.597000 # H HOH
81 27 1 0.5564 18.761000 13.458000 28.024000 # H HOH
82 28 2 -1.1128 21.830999 37.200001 16.358000 # O HOH
83 28 1 0.5564 21.301001 37.050999 15.575000 # H HOH
84 28 1 0.5564 21.461000 36.609001 17.014000 # H HOH
85 29 2 -1.1128 15.255000 33.237999 8.333000 # O HOH
86 29 1 0.5564 15.223000 33.433998 9.269000 # H HOH
87 29 1 0.5564 16.056000 33.665001 8.026000 # H HOH
88 30 2 -1.1128 32.000000 6.162000 33.889000 # O HOH
89 30 1 0.5564 31.469000 6.752000 34.424999 # H HOH
90 30 1 0.5564 31.525000 5.332000 33.903000 # H HOH
91 31 2 -1.1128 4.626000 40.976002 24.121000 # O HOH
92 31 1 0.5564 5.306000 40.645000 24.707001 # H HOH
93 31 1 0.5564 3.938000 41.292999 24.705999 # H HOH
94 32 2 -1.1128 5.560000 25.309999 31.097000 # O HOH
95 32 1 0.5564 5.239000 24.447001 30.834999 # H HOH
96 32 1 0.5564 5.122000 25.485001 31.931000 # H HOH
97 33 2 -1.1128 5.431000 44.929001 34.347000 # O HOH
98 33 1 0.5564 6.280000 44.639999 34.013000 # H HOH
99 33 1 0.5564 5.634000 45.686001 34.896000 # H HOH
100 34 2 -1.1128 29.173000 44.933998 39.838001 # O HOH
101 34 1 0.5564 29.495001 45.775002 40.162998 # H HOH
102 34 1 0.5564 29.174000 45.028999 38.884998 # H HOH
103 35 2 -1.1128 3.487000 22.107000 3.737000 # O HOH
104 35 1 0.5564 4.350000 22.003000 3.337000 # H HOH
105 35 1 0.5564 3.519000 21.559999 4.522000 # H HOH
106 36 2 -1.1128 18.097000 12.374000 25.170000 # O HOH
107 36 1 0.5564 17.278000 12.127000 25.601999 # H HOH
108 36 1 0.5564 18.031000 11.991000 24.295000 # H HOH
109 37 2 -1.1128 8.319000 17.843000 29.982000 # O HOH
110 37 1 0.5564 9.025000 17.198999 29.927000 # H HOH
111 37 1 0.5564 8.146000 17.930000 30.919001 # H HOH
112 38 2 -1.1128 26.854000 24.900000 45.798000 # O HOH
113 38 1 0.5564 26.862000 24.732000 44.855000 # H HOH
114 38 1 0.5564 27.355000 25.709000 45.901001 # H HOH
115 39 2 -1.1128 9.889000 32.143002 8.151000 # O HOH
116 39 1 0.5564 9.674000 31.211000 8.107000 # H HOH
117 39 1 0.5564 9.590000 32.417000 9.018000 # H HOH
118 40 2 -1.1128 2.371000 14.083000 3.625000 # O HOH
119 40 1 0.5564 3.179000 13.704000 3.972000 # H HOH
120 40 1 0.5564 2.445000 15.018000 3.814000 # H HOH
121 41 2 -1.1128 14.922000 31.033001 47.073002 # O HOH
122 41 1 0.5564 14.942000 31.931000 46.741001 # H HOH
123 41 1 0.5564 14.334000 31.069000 47.827000 # H HOH
124 42 2 -1.1128 12.599000 12.667000 26.684999 # O HOH
125 42 1 0.5564 11.868000 12.851000 27.274000 # H HOH
126 42 1 0.5564 13.379000 12.892000 27.193001 # H HOH
127 43 2 -1.1128 19.035000 46.828999 36.153000 # O HOH
128 43 1 0.5564 19.733999 46.949001 35.509998 # H HOH
129 43 1 0.5564 18.237000 47.080002 35.688999 # H HOH
130 44 2 -1.1128 2.837000 42.780998 33.582001 # O HOH
131 44 1 0.5564 2.648000 43.716999 33.520000 # H HOH
132 44 1 0.5564 2.000000 42.355000 33.394001 # H HOH
133 45 2 -1.1128 16.538000 17.396000 24.938000 # O HOH
134 45 1 0.5564 16.077999 17.075001 25.714001 # H HOH
135 45 1 0.5564 17.066000 18.128000 25.257999 # H HOH
136 46 2 -1.1128 31.844999 38.688999 39.487000 # O HOH
137 46 1 0.5564 32.001999 37.928001 38.926998 # H HOH
138 46 1 0.5564 31.676001 39.404999 38.875000 # H HOH
139 47 2 -1.1128 20.608999 34.230000 15.427000 # O HOH
140 47 1 0.5564 21.235001 34.879002 15.106000 # H HOH
141 47 1 0.5564 20.332001 34.566002 16.280001 # H HOH
142 48 2 -1.1128 17.000000 45.244999 36.617001 # O HOH
143 48 1 0.5564 17.584999 44.520000 36.394001 # H HOH
144 48 1 0.5564 16.660999 45.547001 35.773998 # H HOH
145 49 2 -1.1128 17.539000 50.654999 31.231001 # O HOH
146 49 1 0.5564 18.263000 50.060001 31.035000 # H HOH
147 49 1 0.5564 17.165001 50.317001 32.044998 # H HOH
148 50 2 -1.1128 2.039000 8.617000 7.958000 # O HOH
149 50 1 0.5564 2.000000 7.822000 8.490000 # H HOH
150 50 1 0.5564 2.000000 9.333000 8.592000 # H HOH
151 51 2 -1.1128 25.193001 33.167000 35.584000 # O HOH
152 51 1 0.5564 24.358999 33.082001 35.123001 # H HOH
153 51 1 0.5564 25.846001 33.236000 34.887001 # H HOH
154 52 2 -1.1128 3.858000 26.379999 22.745001 # O HOH
155 52 1 0.5564 3.137000 26.320999 23.372000 # H HOH
156 52 1 0.5564 3.439000 26.292999 21.888000 # H HOH
157 53 2 -1.1128 4.198000 48.568001 7.990000 # O HOH
158 53 1 0.5564 3.882000 49.158001 8.674000 # H HOH
159 53 1 0.5564 5.142000 48.724998 7.955000 # H HOH
160 54 2 -1.1128 24.243000 36.894001 16.801001 # O HOH
161 54 1 0.5564 24.103001 36.859001 17.747999 # H HOH
162 54 1 0.5564 25.145000 37.201000 16.704000 # H HOH
163 55 2 -1.1128 29.648001 8.282000 45.896000 # O HOH
164 55 1 0.5564 28.712000 8.304000 46.095001 # H HOH
165 55 1 0.5564 30.061001 8.015000 46.716999 # H HOH
166 56 2 -1.1128 31.285000 30.586000 20.958000 # O HOH
167 56 1 0.5564 32.000000 30.733000 21.577999 # H HOH
168 56 1 0.5564 31.721001 30.302000 20.153999 # H HOH
169 57 2 -1.1128 28.723000 42.638000 9.312000 # O HOH
170 57 1 0.5564 29.236000 42.293999 8.581000 # H HOH
171 57 1 0.5564 27.896999 42.157001 9.273000 # H HOH
172 58 2 -1.1128 18.722000 33.529999 47.764999 # O HOH
173 58 1 0.5564 18.113001 33.578999 48.500999 # H HOH
174 58 1 0.5564 19.195000 34.362000 47.787998 # H HOH
175 59 2 -1.1128 17.429001 24.782000 8.183000 # O HOH
176 59 1 0.5564 16.712000 25.333000 8.498000 # H HOH
177 59 1 0.5564 17.858000 24.468000 8.980000 # H HOH
178 60 2 -1.1128 7.373000 9.730000 4.345000 # O HOH
179 60 1 0.5564 6.639000 10.225000 4.708000 # H HOH
180 60 1 0.5564 7.495000 9.000000 4.952000 # H HOH
181 61 2 -1.1128 9.596000 3.226000 23.469999 # O HOH
182 61 1 0.5564 9.927000 4.114000 23.608999 # H HOH
183 61 1 0.5564 9.623000 2.821000 24.337000 # H HOH
184 62 2 -1.1128 16.153000 46.423000 6.348000 # O HOH
185 62 1 0.5564 16.617001 45.751999 6.849000 # H HOH
186 62 1 0.5564 16.486000 47.251999 6.692000 # H HOH
187 63 2 -1.1128 12.625000 23.398001 33.501999 # O HOH
188 63 1 0.5564 12.215000 22.871000 34.188000 # H HOH
189 63 1 0.5564 13.062000 22.760000 32.938000 # H HOH
190 64 2 -1.1128 17.275999 12.602000 11.957000 # O HOH
191 64 1 0.5564 17.443001 11.797000 12.447000 # H HOH
192 64 1 0.5564 17.409000 13.303000 12.595000 # H HOH
193 65 2 -1.1128 18.299000 2.534000 35.033001 # O HOH
194 65 1 0.5564 17.628000 2.124000 34.486000 # H HOH
195 65 1 0.5564 18.662001 3.231000 34.486000 # H HOH
196 66 2 -1.1128 15.617000 29.290001 2.641000 # O HOH
197 66 1 0.5564 15.191000 29.889000 3.254000 # H HOH
198 66 1 0.5564 16.087999 28.670000 3.198000 # H HOH
199 67 2 -1.1128 22.914000 40.042999 43.001999 # O HOH
200 67 1 0.5564 22.420000 40.627998 42.428001 # H HOH
201 67 1 0.5564 23.749001 39.912998 42.551998 # H HOH
202 68 2 -1.1128 19.334000 36.054001 29.271999 # O HOH
203 68 1 0.5564 18.969999 36.120998 30.155001 # H HOH
204 68 1 0.5564 18.576000 36.134998 28.693001 # H HOH
205 69 2 -1.1128 17.451000 50.498001 17.927000 # O HOH
206 69 1 0.5564 17.451000 50.672001 16.985001 # H HOH
207 69 1 0.5564 17.438999 49.542999 17.993999 # H HOH
208 70 2 -1.1128 10.634000 51.580002 11.915000 # O HOH
209 70 1 0.5564 11.297000 52.067001 12.405000 # H HOH
210 70 1 0.5564 11.130000 50.916000 11.436000 # H HOH
211 71 2 -1.1128 20.639000 39.632000 16.719999 # O HOH
212 71 1 0.5564 19.938000 40.106998 17.167000 # H HOH
213 71 1 0.5564 20.971001 39.020000 17.378000 # H HOH
214 72 2 -1.1128 18.982000 5.937000 34.348000 # O HOH
215 72 1 0.5564 19.780001 5.459000 34.120998 # H HOH
216 72 1 0.5564 18.841000 5.743000 35.275002 # H HOH
217 73 2 -1.1128 9.056000 16.629999 16.414000 # O HOH
218 73 1 0.5564 8.751000 17.528000 16.283001 # H HOH
219 73 1 0.5564 8.307000 16.084999 16.171000 # H HOH
220 74 2 -1.1128 27.743999 46.319000 25.783001 # O HOH
221 74 1 0.5564 26.910000 46.777000 25.895000 # H HOH
222 74 1 0.5564 28.406000 47.006001 25.851999 # H HOH
223 75 2 -1.1128 13.785000 29.392000 15.981000 # O HOH
224 75 1 0.5564 13.065000 29.419001 15.350000 # H HOH
225 75 1 0.5564 14.576000 29.459000 15.446000 # H HOH
226 76 2 -1.1128 11.185000 20.737000 22.926001 # O HOH
227 76 1 0.5564 11.448000 21.465000 23.489000 # H HOH
228 76 1 0.5564 11.026000 20.011000 23.528999 # H HOH
229 77 2 -1.1128 31.995001 8.049000 2.387000 # O HOH
230 77 1 0.5564 31.882999 7.209000 2.832000 # H HOH
231 77 1 0.5564 31.145000 8.221000 1.982000 # H HOH
232 78 2 -1.1128 26.348000 6.896000 15.608000 # O HOH
233 78 1 0.5564 26.761999 7.228000 16.405001 # H HOH
234 78 1 0.5564 25.827000 6.148000 15.902000 # H HOH
235 79 2 -1.1128 9.266000 39.148998 7.523000 # O HOH
236 79 1 0.5564 8.585000 38.896999 6.899000 # H HOH
237 79 1 0.5564 8.805000 39.249001 8.355000 # H HOH
238 80 2 -1.1128 6.584000 33.376999 46.722000 # O HOH
239 80 1 0.5564 6.964000 32.549999 47.021000 # H HOH
240 80 1 0.5564 5.703000 33.144001 46.431000 # H HOH
241 81 2 -1.1128 26.688000 40.858002 42.956001 # O HOH
242 81 1 0.5564 25.907000 40.490002 42.542000 # H HOH
243 81 1 0.5564 26.539000 41.804001 42.951000 # H HOH
244 82 2 -1.1128 21.615999 3.449000 16.198000 # O HOH
245 82 1 0.5564 22.077999 3.258000 17.014999 # H HOH
246 82 1 0.5564 20.819000 3.902000 16.473000 # H HOH
247 83 2 -1.1128 8.806000 44.922001 2.450000 # O HOH
248 83 1 0.5564 9.234000 44.097000 2.678000 # H HOH
249 83 1 0.5564 8.697000 44.881001 1.500000 # H HOH
250 84 2 -1.1128 31.889999 26.549000 9.662000 # O HOH
251 84 1 0.5564 32.000000 26.104000 8.822000 # H HOH
252 84 1 0.5564 31.441000 27.365999 9.444000 # H HOH
253 85 2 -1.1128 16.926001 1.501000 12.112000 # O HOH
254 85 1 0.5564 17.636999 1.605000 11.480000 # H HOH
255 85 1 0.5564 17.261999 1.893000 12.918000 # H HOH
256 86 2 -1.1128 3.563000 11.847000 39.039001 # O HOH
257 86 1 0.5564 3.236000 11.553000 38.188999 # H HOH
258 86 1 0.5564 4.448000 12.166000 38.859001 # H HOH
259 87 2 -1.1128 19.094000 36.070999 39.630001 # O HOH
260 87 1 0.5564 19.888000 36.452999 40.005001 # H HOH
261 87 1 0.5564 18.608000 35.737999 40.383999 # H HOH
262 88 2 -1.1128 25.030001 35.875999 34.383999 # O HOH
263 88 1 0.5564 25.600000 35.738998 35.140999 # H HOH
264 88 1 0.5564 24.771000 34.993999 34.116001 # H HOH
265 89 2 -1.1128 28.719999 22.532000 10.931000 # O HOH
266 89 1 0.5564 28.961000 22.039000 10.147000 # H HOH
267 89 1 0.5564 27.811001 22.284000 11.100000 # H HOH
268 90 2 -1.1128 2.034000 6.859000 40.381001 # O HOH
269 90 1 0.5564 2.666000 6.376000 39.848000 # H HOH
270 90 1 0.5564 2.000000 6.378000 41.208000 # H HOH
271 91 2 -1.1128 15.240000 15.411000 34.882000 # O HOH
272 91 1 0.5564 15.438000 16.344999 34.813999 # H HOH
273 91 1 0.5564 14.429000 15.373000 35.389000 # H HOH
274 92 2 -1.1128 19.280001 34.903999 32.720001 # O HOH
275 92 1 0.5564 19.601000 35.727001 32.351002 # H HOH
276 92 1 0.5564 19.468000 34.972000 33.657001 # H HOH
277 93 2 -1.1128 21.979000 1.501000 42.853001 # O HOH
278 93 1 0.5564 21.534000 1.575000 43.696999 # H HOH
279 93 1 0.5564 22.820000 1.938000 42.986000 # H HOH
280 94 2 -1.1128 29.878000 36.223999 32.762001 # O HOH
281 94 1 0.5564 29.004000 36.424000 32.425999 # H HOH
282 94 1 0.5564 29.784000 36.269001 33.714001 # H HOH
283 95 2 -1.1128 17.788000 45.738998 46.544998 # O HOH
284 95 1 0.5564 18.667999 45.723999 46.167000 # H HOH
285 95 1 0.5564 17.402000 46.553001 46.220001 # H HOH
286 96 2 -1.1128 2.898000 25.684999 37.807999 # O HOH
287 96 1 0.5564 3.477000 25.914000 38.535000 # H HOH
288 96 1 0.5564 2.187000 25.188000 38.215000 # H HOH
289 97 2 -1.1128 23.643000 24.431999 48.027000 # O HOH
290 97 1 0.5564 23.546000 25.259001 48.500000 # H HOH
291 97 1 0.5564 22.822001 24.334000 47.546001 # H HOH
292 98 2 -1.1128 15.175000 10.715000 36.241001 # O HOH
293 98 1 0.5564 15.903000 11.042000 35.712002 # H HOH
294 98 1 0.5564 14.457000 10.603000 35.618999 # H HOH
295 99 2 -1.1128 17.271999 3.078000 29.712999 # O HOH
296 99 1 0.5564 17.357000 3.754000 29.041000 # H HOH
297 99 1 0.5564 17.445000 3.535000 30.537001 # H HOH
298 100 2 -1.1128 20.740999 14.494000 21.930000 # O HOH
299 100 1 0.5564 20.538000 15.016000 22.705999 # H HOH
300 100 1 0.5564 21.438999 13.904000 22.214001 # H HOH
301 101 2 -1.1128 19.504000 25.058001 26.563999 # O HOH
302 101 1 0.5564 20.091000 25.139999 25.813000 # H HOH
303 101 1 0.5564 18.834000 24.436001 26.278999 # H HOH
304 102 2 -1.1128 27.874001 37.867001 21.233000 # O HOH
305 102 1 0.5564 27.207001 38.119999 20.594999 # H HOH
306 102 1 0.5564 28.670000 37.749001 20.714001 # H HOH
307 103 2 -1.1128 28.041000 4.777000 5.716000 # O HOH
308 103 1 0.5564 27.146000 4.941000 6.014000 # H HOH
309 103 1 0.5564 28.466000 4.347000 6.459000 # H HOH
310 104 2 -1.1128 14.027000 11.064000 28.238001 # O HOH
311 104 1 0.5564 14.107000 11.319000 29.157000 # H HOH
312 104 1 0.5564 13.196000 10.591000 28.191999 # H HOH
313 105 2 -1.1128 8.113000 46.632999 30.400999 # O HOH
314 105 1 0.5564 8.518000 46.158001 31.127001 # H HOH
315 105 1 0.5564 7.240000 46.860001 30.721001 # H HOH
316 106 2 -1.1128 2.845000 37.639999 44.011002 # O HOH
317 106 1 0.5564 2.003000 37.185001 44.019001 # H HOH
318 106 1 0.5564 3.237000 37.435001 44.859001 # H HOH
319 107 2 -1.1128 24.930000 2.499000 10.182000 # O HOH
320 107 1 0.5564 24.860001 2.361000 9.238000 # H HOH
321 107 1 0.5564 25.129000 3.430000 10.275000 # H HOH
322 108 2 -1.1128 24.405001 25.822001 46.495998 # O HOH
323 108 1 0.5564 24.652000 25.110001 45.905998 # H HOH
324 108 1 0.5564 24.143999 26.535999 45.914001 # H HOH
325 109 2 -1.1128 4.948000 48.172001 42.185001 # O HOH
326 109 1 0.5564 4.677000 48.939999 42.688000 # H HOH
327 109 1 0.5564 5.368000 47.599998 42.827000 # H HOH
328 110 2 -1.1128 11.283000 29.754999 34.855000 # O HOH
329 110 1 0.5564 10.463000 30.014000 34.433998 # H HOH
330 110 1 0.5564 11.217000 28.804001 34.945999 # H HOH
331 111 2 -1.1128 19.089001 20.058001 38.495998 # O HOH
332 111 1 0.5564 18.378000 19.987000 39.132999 # H HOH
333 111 1 0.5564 19.879999 20.149000 39.028000 # H HOH
334 112 2 -1.1128 14.824000 33.608002 13.118000 # O HOH
335 112 1 0.5564 14.276000 33.276001 13.829000 # H HOH
336 112 1 0.5564 15.120000 32.823002 12.656000 # H HOH
337 113 2 -1.1128 4.558000 7.474000 41.441002 # O HOH
338 113 1 0.5564 5.336000 7.335000 41.980999 # H HOH
339 113 1 0.5564 3.823000 7.348000 42.041000 # H HOH
340 114 2 -1.1128 21.100000 21.538000 41.909000 # O HOH
341 114 1 0.5564 21.785999 21.430000 41.250000 # H HOH
342 114 1 0.5564 21.559000 21.469999 42.745998 # H HOH
343 115 2 -1.1128 28.672001 6.997000 15.338000 # O HOH
344 115 1 0.5564 28.941999 6.540000 16.135000 # H HOH
345 115 1 0.5564 29.417000 7.558000 15.119000 # H HOH
346 116 2 -1.1128 21.562000 9.717000 11.282000 # O HOH
347 116 1 0.5564 20.885000 9.833000 11.948000 # H HOH
348 116 1 0.5564 22.167999 9.082000 11.664000 # H HOH
349 117 2 -1.1128 23.125999 17.507000 31.475000 # O HOH
350 117 1 0.5564 23.514000 17.724001 30.627001 # H HOH
351 117 1 0.5564 22.868000 16.589001 31.393000 # H HOH
352 118 2 -1.1128 31.615999 42.202000 20.237000 # O HOH
353 118 1 0.5564 32.000000 41.335999 20.101999 # H HOH
354 118 1 0.5564 31.834000 42.423000 21.142000 # H HOH
355 119 2 -1.1128 10.954000 40.224998 12.951000 # O HOH
356 119 1 0.5564 11.869000 39.966999 13.057000 # H HOH
357 119 1 0.5564 10.639000 40.366001 13.844000 # H HOH
358 120 2 -1.1128 17.607000 10.579000 22.105000 # O HOH
359 120 1 0.5564 17.084000 9.941000 21.618999 # H HOH
360 120 1 0.5564 17.618000 10.245000 23.002001 # H HOH
361 121 2 -1.1128 21.152000 29.361000 37.807999 # O HOH
362 121 1 0.5564 21.934000 28.995001 37.395000 # H HOH
363 121 1 0.5564 21.391001 30.264000 38.016998 # H HOH
364 122 2 -1.1128 10.461000 21.103001 10.401000 # O HOH
365 122 1 0.5564 10.720000 20.195000 10.557000 # H HOH
366 122 1 0.5564 11.259000 21.610001 10.552000 # H HOH
367 123 2 -1.1128 3.981000 44.890999 43.247002 # O HOH
368 123 1 0.5564 4.128000 45.835999 43.264999 # H HOH
369 123 1 0.5564 4.711000 44.543999 42.733002 # H HOH
370 124 2 -1.1128 23.976999 43.271000 40.852001 # O HOH
371 124 1 0.5564 23.230000 42.763000 40.534000 # H HOH
372 124 1 0.5564 24.226000 42.842999 41.672001 # H HOH
373 125 2 -1.1128 24.440001 28.104000 11.469000 # O HOH
374 125 1 0.5564 24.094999 27.333000 11.020000 # H HOH
375 125 1 0.5564 24.024000 28.844999 11.029000 # H HOH
376 126 2 -1.1128 20.312000 38.688000 29.249001 # O HOH
377 126 1 0.5564 20.212999 39.574001 29.597000 # H HOH
378 126 1 0.5564 19.757999 38.146000 29.809999 # H HOH
379 127 2 -1.1128 7.438000 12.046000 34.071999 # O HOH
380 127 1 0.5564 8.328000 12.007000 33.719002 # H HOH
381 127 1 0.5564 6.960000 11.370000 33.591000 # H HOH
382 128 2 -1.1128 9.281000 49.383999 6.103000 # O HOH
383 128 1 0.5564 9.912000 48.671001 6.007000 # H HOH
384 128 1 0.5564 9.371000 49.665001 7.014000 # H HOH
385 129 2 -1.1128 4.087000 45.728001 7.906000 # O HOH
386 129 1 0.5564 3.520000 46.487000 7.768000 # H HOH
387 129 1 0.5564 4.140000 45.308998 7.048000 # H HOH
388 130 2 -1.1128 8.379000 33.707001 42.356998 # O HOH
389 130 1 0.5564 8.162000 32.775002 42.321999 # H HOH
390 130 1 0.5564 8.883000 33.806000 43.165001 # H HOH
391 131 2 -1.1128 29.115999 40.160000 3.747000 # O HOH
392 131 1 0.5564 29.802000 40.828999 3.748000 # H HOH
393 131 1 0.5564 29.495001 39.426998 4.231000 # H HOH
394 132 2 -1.1128 2.229000 5.948000 25.716999 # O HOH
395 132 1 0.5564 2.000000 5.271000 25.080000 # H HOH
396 132 1 0.5564 1.998000 5.568000 26.565001 # H HOH
397 133 2 -1.1128 29.115000 48.273998 24.198999 # O HOH
398 133 1 0.5564 28.826000 49.136002 23.900999 # H HOH
399 133 1 0.5564 30.040001 48.234001 23.958000 # H HOH
400 134 2 -1.1128 23.795000 14.598000 46.320000 # O HOH
401 134 1 0.5564 22.864000 14.377000 46.280998 # H HOH
402 134 1 0.5564 23.865999 15.421000 45.837002 # H HOH
403 135 2 -1.1128 26.003000 28.193001 27.066999 # O HOH
404 135 1 0.5564 25.750999 27.625999 27.797001 # H HOH
405 135 1 0.5564 26.941000 28.040001 26.957001 # H HOH
406 136 2 -1.1128 12.832000 1.500000 38.731998 # O HOH
407 136 1 0.5564 13.585000 1.825000 38.237999 # H HOH
408 136 1 0.5564 12.072000 1.776000 38.220001 # H HOH
409 137 2 -1.1128 6.141000 45.667999 38.245998 # O HOH
410 137 1 0.5564 6.145000 44.895000 38.811001 # H HOH
411 137 1 0.5564 6.521000 45.363998 37.422001 # H HOH
412 138 2 -1.1128 16.158001 16.304001 29.055000 # O HOH
413 138 1 0.5564 16.007000 15.464000 28.621000 # H HOH
414 138 1 0.5564 16.011000 16.122999 29.983000 # H HOH
415 139 2 -1.1128 9.003000 14.228000 28.628000 # O HOH
416 139 1 0.5564 9.081000 14.874000 27.926001 # H HOH
417 139 1 0.5564 9.810000 13.716000 28.573999 # H HOH
418 140 2 -1.1128 29.195000 5.468000 34.289001 # O HOH
419 140 1 0.5564 28.747000 6.137000 34.806000 # H HOH
420 140 1 0.5564 29.629000 4.914000 34.938000 # H HOH
421 141 2 -1.1128 19.910000 25.858000 40.994999 # O HOH
422 141 1 0.5564 19.443001 25.941999 41.826000 # H HOH
423 141 1 0.5564 19.768000 26.695999 40.554001 # H HOH
424 142 2 -1.1128 11.713000 49.959999 33.643002 # O HOH
425 142 1 0.5564 10.945000 50.528000 33.571999 # H HOH
426 142 1 0.5564 11.799000 49.789001 34.581001 # H HOH
427 143 2 -1.1128 14.901000 44.476002 13.741000 # O HOH
428 143 1 0.5564 15.284000 45.282001 14.087000 # H HOH
429 143 1 0.5564 15.592000 43.820999 13.841000 # H HOH
430 144 2 -1.1128 29.882000 37.716000 39.687000 # O HOH
431 144 1 0.5564 29.794001 36.875000 39.237999 # H HOH
432 144 1 0.5564 29.302999 38.306000 39.205002 # H HOH
433 145 2 -1.1128 14.479000 51.008999 42.867001 # O HOH
434 145 1 0.5564 15.155000 51.639000 43.119999 # H HOH
435 145 1 0.5564 14.051000 50.773998 43.691002 # H HOH
436 146 2 -1.1128 19.833000 49.743000 20.622999 # O HOH
437 146 1 0.5564 20.232000 50.214001 19.891001 # H HOH
438 146 1 0.5564 19.701000 48.854000 20.294001 # H HOH
439 147 2 -1.1128 20.205999 24.377001 21.167000 # O HOH
440 147 1 0.5564 19.292999 24.090000 21.122000 # H HOH
441 147 1 0.5564 20.483000 24.157000 22.056000 # H HOH
442 148 2 -1.1128 26.969999 4.904000 18.721001 # O HOH
443 148 1 0.5564 26.832001 4.847000 17.775999 # H HOH
444 148 1 0.5564 27.098000 5.838000 18.889000 # H HOH
445 149 2 -1.1128 10.294000 7.301000 26.832001 # O HOH
446 149 1 0.5564 10.362000 8.077000 27.389000 # H HOH
447 149 1 0.5564 10.200000 6.573000 27.445999 # H HOH
448 150 2 -1.1128 13.532000 25.362000 47.840000 # O HOH
449 150 1 0.5564 12.914000 25.759001 47.224998 # H HOH
450 150 1 0.5564 12.978000 24.944000 48.499001 # H HOH
451 151 2 -1.1128 29.496000 21.391001 7.575000 # O HOH
452 151 1 0.5564 30.246000 21.884001 7.908000 # H HOH
453 151 1 0.5564 28.733999 21.820999 7.962000 # H HOH
454 152 2 -1.1128 19.155001 46.118000 32.554001 # O HOH
455 152 1 0.5564 19.556000 45.250000 32.603001 # H HOH
456 152 1 0.5564 19.433001 46.556000 33.359001 # H HOH
457 153 2 -1.1128 11.742000 17.430000 1.502000 # O HOH
458 153 1 0.5564 11.348000 17.216000 2.347000 # H HOH
459 153 1 0.5564 12.261000 18.216000 1.671000 # H HOH
460 154 2 -1.1128 14.851000 21.406000 34.728001 # O HOH
461 154 1 0.5564 13.914000 21.597000 34.764999 # H HOH
462 154 1 0.5564 14.903000 20.451000 34.764000 # H HOH
463 155 2 -1.1128 24.388000 32.202000 44.202000 # O HOH
464 155 1 0.5564 24.253000 32.971001 43.648998 # H HOH
465 155 1 0.5564 24.813999 31.565001 43.627998 # H HOH
466 156 2 -1.1128 18.235001 21.601999 34.153000 # O HOH
467 156 1 0.5564 17.287001 21.547001 34.030998 # H HOH
468 156 1 0.5564 18.584000 21.719999 33.270000 # H HOH
469 157 2 -1.1128 28.287001 15.547000 4.044000 # O HOH
470 157 1 0.5564 28.309999 15.782000 3.116000 # H HOH
471 157 1 0.5564 27.393000 15.240000 4.192000 # H HOH
472 158 2 -1.1128 25.719999 35.423000 10.437000 # O HOH
473 158 1 0.5564 25.363001 35.409000 9.549000 # H HOH
474 158 1 0.5564 26.416000 34.765999 10.426000 # H HOH
475 159 2 -1.1128 20.534000 18.141001 37.959999 # O HOH
476 159 1 0.5564 20.445000 18.811001 37.283001 # H HOH
477 159 1 0.5564 20.660000 17.325001 37.474998 # H HOH
478 160 2 -1.1128 16.152000 15.646000 22.041000 # O HOH
479 160 1 0.5564 17.091000 15.637000 22.228001 # H HOH
480 160 1 0.5564 16.082001 16.062000 21.181999 # H HOH
481 161 2 -1.1128 12.912000 32.972000 37.424999 # O HOH
482 161 1 0.5564 12.125000 33.516998 37.404999 # H HOH
483 161 1 0.5564 13.603000 33.534000 37.075001 # H HOH
484 162 2 -1.1128 15.306000 50.591000 25.301001 # O HOH
485 162 1 0.5564 14.797000 49.844002 25.618000 # H HOH
486 162 1 0.5564 15.656000 50.300999 24.458000 # H HOH
487 163 2 -1.1128 17.957001 25.612000 15.455000 # O HOH
488 163 1 0.5564 18.480000 25.051001 16.028000 # H HOH
489 163 1 0.5564 17.448000 26.158001 16.054001 # H HOH
490 164 2 -1.1128 10.041000 16.907000 42.404999 # O HOH
491 164 1 0.5564 9.931000 17.597000 41.750999 # H HOH
492 164 1 0.5564 9.777000 16.105000 41.953999 # H HOH
493 165 2 -1.1128 13.672000 37.561001 34.393002 # O HOH
494 165 1 0.5564 14.627000 37.563000 34.325001 # H HOH
495 165 1 0.5564 13.492000 37.101002 35.213001 # H HOH
496 166 2 -1.1128 14.945000 26.039000 37.091000 # O HOH
497 166 1 0.5564 14.924000 25.945999 38.042999 # H HOH
498 166 1 0.5564 14.411000 25.313000 36.766998 # H HOH
499 167 2 -1.1128 27.190001 50.812000 7.164000 # O HOH
500 167 1 0.5564 26.836000 51.431999 7.801000 # H HOH
501 167 1 0.5564 26.910999 49.953999 7.482000 # H HOH
502 168 2 -1.1128 29.104000 8.366000 10.126000 # O HOH
503 168 1 0.5564 28.716000 7.526000 9.881000 # H HOH
504 168 1 0.5564 29.542999 8.194000 10.959000 # H HOH
505 169 2 -1.1128 11.949000 24.995001 21.858000 # O HOH
506 169 1 0.5564 11.373000 24.260000 22.068001 # H HOH
507 169 1 0.5564 12.742000 24.830999 22.368999 # H HOH
508 170 2 -1.1128 13.818000 12.745000 2.889000 # O HOH
509 170 1 0.5564 13.018000 12.228000 2.795000 # H HOH
510 170 1 0.5564 13.511000 13.648000 2.972000 # H HOH
511 171 2 -1.1128 6.380000 10.699000 7.309000 # O HOH
512 171 1 0.5564 6.966000 9.970000 7.108000 # H HOH
513 171 1 0.5564 6.769000 11.451000 6.862000 # H HOH
514 172 2 -1.1128 10.816000 47.542999 44.320999 # O HOH
515 172 1 0.5564 10.038000 47.004002 44.460999 # H HOH
516 172 1 0.5564 10.766000 48.217999 44.998001 # H HOH
517 173 2 -1.1128 17.033001 3.581000 41.861000 # O HOH
518 173 1 0.5564 16.808001 2.731000 41.481998 # H HOH
519 173 1 0.5564 17.841999 3.420000 42.347000 # H HOH
520 174 2 -1.1128 31.962000 6.893000 31.745001 # O HOH
521 174 1 0.5564 31.997999 6.041000 31.311001 # H HOH
522 174 1 0.5564 31.997000 7.528000 31.030001 # H HOH
523 175 2 -1.1128 16.896000 32.403000 33.511002 # O HOH
524 175 1 0.5564 16.172001 31.805000 33.696999 # H HOH
525 175 1 0.5564 17.052000 32.306000 32.571999 # H HOH
526 176 2 -1.1128 27.313000 36.896999 16.188000 # O HOH
527 176 1 0.5564 27.171000 36.078999 16.664000 # H HOH
528 176 1 0.5564 27.386000 37.563000 16.871000 # H HOH
529 177 2 -1.1128 16.250000 15.131000 12.209000 # O HOH
530 177 1 0.5564 16.264999 15.939000 11.696000 # H HOH
531 177 1 0.5564 16.716000 15.351000 13.017000 # H HOH
532 178 2 -1.1128 24.664000 16.299000 4.244000 # O HOH
533 178 1 0.5564 23.931999 16.451000 4.841000 # H HOH
534 178 1 0.5564 25.413000 16.138000 4.818000 # H HOH
535 179 2 -1.1128 32.000999 16.169001 35.304001 # O HOH
536 179 1 0.5564 31.445999 16.395000 36.050999 # H HOH
537 179 1 0.5564 31.943001 15.216000 35.242001 # H HOH
538 180 2 -1.1128 5.450000 31.392000 2.164000 # O HOH
539 180 1 0.5564 4.669000 31.406000 1.611000 # H HOH
540 180 1 0.5564 6.181000 31.412001 1.547000 # H HOH
541 181 2 -1.1128 30.768999 28.202999 6.968000 # O HOH
542 181 1 0.5564 30.792999 29.115999 6.680000 # H HOH
543 181 1 0.5564 30.274000 28.223000 7.787000 # H HOH
544 182 2 -1.1128 16.226000 48.261002 48.499001 # O HOH
545 182 1 0.5564 16.459999 47.499001 47.970001 # H HOH
546 182 1 0.5564 16.846001 48.938999 48.230999 # H HOH
547 183 2 -1.1128 2.255000 16.986000 27.681999 # O HOH
548 183 1 0.5564 1.981000 16.072001 27.754000 # H HOH
549 183 1 0.5564 2.052000 17.226999 26.778000 # H HOH
550 184 2 -1.1128 26.104000 24.238001 47.757000 # O HOH
551 184 1 0.5564 25.955000 25.170000 47.915001 # H HOH
552 184 1 0.5564 25.695999 23.799999 48.504002 # H HOH
553 185 2 -1.1128 12.611000 33.577999 32.270000 # O HOH
554 185 1 0.5564 12.754000 34.416000 31.830000 # H HOH
555 185 1 0.5564 13.118000 32.948002 31.757000 # H HOH
556 186 2 -1.1128 18.534000 7.912000 5.525000 # O HOH
557 186 1 0.5564 18.468000 7.111000 5.004000 # H HOH
558 186 1 0.5564 18.466000 8.621000 4.885000 # H HOH
559 187 2 -1.1128 20.747000 1.890000 34.098000 # O HOH
560 187 1 0.5564 21.030001 1.500000 34.924999 # H HOH
561 187 1 0.5564 19.892000 1.495000 33.926998 # H HOH
562 188 2 -1.1128 14.987000 39.776001 29.785000 # O HOH
563 188 1 0.5564 14.178000 39.988998 29.319000 # H HOH
564 188 1 0.5564 14.697000 39.318001 30.573000 # H HOH
565 189 2 -1.1128 6.053000 22.466999 20.627001 # O HOH
566 189 1 0.5564 6.651000 21.743000 20.813999 # H HOH
567 189 1 0.5564 6.316000 22.777000 19.761000 # H HOH
568 190 2 -1.1128 26.249001 27.530001 5.858000 # O HOH
569 190 1 0.5564 25.770000 27.299999 6.655000 # H HOH
570 190 1 0.5564 26.834000 26.787001 5.707000 # H HOH
571 191 2 -1.1128 15.756000 26.798000 47.723999 # O HOH
572 191 1 0.5564 15.380000 26.259001 47.028000 # H HOH
573 191 1 0.5564 15.237000 26.584999 48.500000 # H HOH
574 192 2 -1.1128 11.199000 36.120998 17.700001 # O HOH
575 192 1 0.5564 12.010000 35.925999 17.230000 # H HOH
576 192 1 0.5564 11.480000 36.306999 18.596001 # H HOH
577 193 2 -1.1128 17.289000 43.827999 19.702999 # O HOH
578 193 1 0.5564 16.830999 43.683998 20.532000 # H HOH
579 193 1 0.5564 17.090000 43.050999 19.181000 # H HOH
580 194 2 -1.1128 20.709999 12.775000 27.070999 # O HOH
581 194 1 0.5564 20.197001 11.967000 27.042000 # H HOH
582 194 1 0.5564 20.891001 12.911000 28.000999 # H HOH
583 195 2 -1.1128 13.928000 25.606001 26.643000 # O HOH
584 195 1 0.5564 14.252000 25.424999 27.525999 # H HOH
585 195 1 0.5564 13.084000 26.035999 26.781000 # H HOH
586 196 2 -1.1128 26.356001 44.480999 27.128000 # O HOH
587 196 1 0.5564 26.355000 44.660999 26.188000 # H HOH
588 196 1 0.5564 27.226999 44.747002 27.423000 # H HOH
589 197 2 -1.1128 16.795000 9.585000 10.797000 # O HOH
590 197 1 0.5564 17.357000 9.099000 10.194000 # H HOH
591 197 1 0.5564 17.080000 10.495000 10.712000 # H HOH
592 198 2 -1.1128 31.642000 38.367001 45.834999 # O HOH
593 198 1 0.5564 31.914000 37.577000 46.303001 # H HOH
594 198 1 0.5564 31.197001 38.896999 46.497002 # H HOH
595 199 2 -1.1128 13.625000 20.142000 2.623000 # O HOH
596 199 1 0.5564 13.135000 20.635000 1.965000 # H HOH
597 199 1 0.5564 14.111000 19.488001 2.121000 # H HOH
598 200 2 -1.1128 23.416000 15.417000 16.117001 # O HOH
599 200 1 0.5564 23.195000 16.292000 16.437000 # H HOH
600 200 1 0.5564 23.944000 15.574000 15.334000 # H HOH
601 201 2 -1.1128 27.186001 15.749000 29.573000 # O HOH
602 201 1 0.5564 26.441000 15.906000 28.993000 # H HOH
603 201 1 0.5564 27.927000 15.618000 28.982000 # H HOH
604 202 2 -1.1128 15.496000 38.824001 22.458000 # O HOH
605 202 1 0.5564 15.761000 37.998001 22.052000 # H HOH
606 202 1 0.5564 15.153000 39.348000 21.733999 # H HOH
607 203 2 -1.1128 3.501000 44.820000 35.396999 # O HOH
608 203 1 0.5564 3.991000 44.736000 36.215000 # H HOH
609 203 1 0.5564 3.094000 45.685001 35.449001 # H HOH
610 204 2 -1.1128 12.731000 48.487000 2.335000 # O HOH
611 204 1 0.5564 12.194000 48.653999 1.561000 # H HOH
612 204 1 0.5564 12.170000 48.723999 3.073000 # H HOH
613 205 2 -1.1128 24.128000 37.011002 23.413000 # O HOH
614 205 1 0.5564 24.232000 36.790001 24.339001 # H HOH
615 205 1 0.5564 24.511000 36.269001 22.945000 # H HOH
616 206 2 -1.1128 15.434000 27.912001 6.272000 # O HOH
617 206 1 0.5564 15.992000 27.374001 6.834000 # H HOH
618 206 1 0.5564 15.119000 28.610001 6.846000 # H HOH
619 207 2 -1.1128 27.489000 4.337000 21.298000 # O HOH
620 207 1 0.5564 27.238001 3.674000 20.655001 # H HOH
621 207 1 0.5564 27.888000 5.035000 20.778999 # H HOH
622 208 2 -1.1128 18.719000 23.270000 18.167999 # O HOH
623 208 1 0.5564 18.357000 22.412001 18.389999 # H HOH
624 208 1 0.5564 19.093000 23.593000 18.988001 # H HOH
625 209 2 -1.1128 18.721001 8.092000 44.724998 # O HOH
626 209 1 0.5564 19.233000 7.964000 45.523998 # H HOH
627 209 1 0.5564 19.375000 8.256000 44.044998 # H HOH
628 210 2 -1.1128 30.513000 26.408001 21.556000 # O HOH
629 210 1 0.5564 29.565001 26.412001 21.424999 # H HOH
630 210 1 0.5564 30.855000 25.914000 20.809999 # H HOH
631 211 2 -1.1128 30.537001 8.422000 40.778000 # O HOH
632 211 1 0.5564 31.375999 8.305000 40.333000 # H HOH
633 211 1 0.5564 30.620001 7.911000 41.584000 # H HOH
634 212 2 -1.1128 10.495000 46.787998 3.647000 # O HOH
635 212 1 0.5564 10.343000 45.846001 3.724000 # H HOH
636 212 1 0.5564 9.755000 47.188000 4.104000 # H HOH
637 213 2 -1.1128 32.000999 37.875999 42.661999 # O HOH
638 213 1 0.5564 31.980000 37.131001 42.062000 # H HOH
639 213 1 0.5564 31.320999 37.682999 43.307999 # H HOH
640 214 2 -1.1128 22.139000 19.514999 11.984000 # O HOH
641 214 1 0.5564 22.250999 18.785999 11.374000 # H HOH
642 214 1 0.5564 21.191999 19.576000 12.114000 # H HOH
643 215 2 -1.1128 13.138000 52.500000 40.924000 # O HOH
644 215 1 0.5564 12.765000 51.752998 40.457001 # H HOH
645 215 1 0.5564 14.044000 52.244999 41.099998 # H HOH
646 216 2 -1.1128 7.652000 5.214000 44.521999 # O HOH
647 216 1 0.5564 6.737000 5.134000 44.250000 # H HOH
648 216 1 0.5564 7.970000 4.312000 44.562000 # H HOH
649 217 2 -1.1128 16.969000 37.073002 45.792000 # O HOH
650 217 1 0.5564 17.417000 36.231998 45.883999 # H HOH
651 217 1 0.5564 16.049000 36.875000 45.969002 # H HOH
652 218 2 -1.1128 10.983000 48.854000 28.103001 # O HOH
653 218 1 0.5564 11.234000 48.837002 29.025999 # H HOH
654 218 1 0.5564 10.028000 48.785000 28.112000 # H HOH
655 219 2 -1.1128 6.117000 44.049000 20.054001 # O HOH
656 219 1 0.5564 6.279000 43.567001 20.865000 # H HOH
657 219 1 0.5564 5.801000 44.904999 20.343000 # H HOH
658 220 2 -1.1128 25.471001 37.335999 37.776001 # O HOH
659 220 1 0.5564 25.056000 37.555000 38.611000 # H HOH
660 220 1 0.5564 24.844000 37.625999 37.112999 # H HOH
661 221 2 -1.1128 25.264999 45.526001 34.160000 # O HOH
662 221 1 0.5564 24.374001 45.528999 34.507999 # H HOH
663 221 1 0.5564 25.625999 46.375000 34.417999 # H HOH
664 222 2 -1.1128 26.441000 32.529999 14.410000 # O HOH
665 222 1 0.5564 26.389999 31.847000 13.740000 # H HOH
666 222 1 0.5564 26.389000 32.056000 15.240000 # H HOH
667 223 2 -1.1128 31.437000 31.159000 4.617000 # O HOH
668 223 1 0.5564 32.000000 30.767000 5.284000 # H HOH
669 223 1 0.5564 31.143999 31.983999 5.005000 # H HOH
670 224 2 -1.1128 18.683001 47.412998 48.195000 # O HOH
671 224 1 0.5564 18.377001 46.557999 48.500000 # H HOH
672 224 1 0.5564 19.635000 47.324001 48.148998 # H HOH
673 225 2 -1.1128 8.715000 26.131001 25.697001 # O HOH
674 225 1 0.5564 8.757000 25.177000 25.628000 # H HOH
675 225 1 0.5564 8.533000 26.297001 26.622000 # H HOH
676 226 2 -1.1128 17.122000 2.716000 45.424000 # O HOH
677 226 1 0.5564 17.108000 1.865000 45.862999 # H HOH
678 226 1 0.5564 16.805000 2.534000 44.540001 # H HOH
679 227 2 -1.1128 4.984000 4.431000 16.084000 # O HOH
680 227 1 0.5564 5.079000 4.226000 17.014000 # H HOH
681 227 1 0.5564 4.417000 5.202000 16.063999 # H HOH
682 228 2 -1.1128 4.986000 48.105000 11.294000 # O HOH
683 228 1 0.5564 5.885000 48.146999 11.622000 # H HOH
684 228 1 0.5564 4.979000 47.346001 10.712000 # H HOH
685 229 2 -1.1128 4.568000 2.048000 10.591000 # O HOH
686 229 1 0.5564 4.512000 1.622000 11.446000 # H HOH
687 229 1 0.5564 5.407000 1.758000 10.233000 # H HOH
688 230 2 -1.1128 5.340000 38.428001 28.191999 # O HOH
689 230 1 0.5564 4.768000 37.808998 27.739000 # H HOH
690 230 1 0.5564 5.007000 39.290001 27.941000 # H HOH
691 231 2 -1.1128 29.628000 16.497999 19.410999 # O HOH
692 231 1 0.5564 29.306000 16.239000 18.547001 # H HOH
693 231 1 0.5564 28.858000 16.851000 19.857000 # H HOH
694 232 2 -1.1128 27.927000 42.480000 11.583000 # O HOH
695 232 1 0.5564 27.808001 43.307999 12.050000 # H HOH
696 232 1 0.5564 27.868999 41.810001 12.265000 # H HOH
697 233 2 -1.1128 23.112000 38.209999 25.712000 # O HOH
698 233 1 0.5564 22.503000 37.778999 26.311001 # H HOH
699 233 1 0.5564 22.617001 38.948002 25.356001 # H HOH
700 234 2 -1.1128 9.943000 30.440001 48.500000 # O HOH
701 234 1 0.5564 9.754000 31.273001 48.068001 # H HOH
702 234 1 0.5564 10.899000 30.381001 48.500999 # H HOH
703 235 2 -1.1128 3.994000 17.764999 6.875000 # O HOH
704 235 1 0.5564 4.000000 18.680000 6.595000 # H HOH
705 235 1 0.5564 4.850000 17.632000 7.282000 # H HOH
706 236 2 -1.1128 18.766001 16.511999 2.834000 # O HOH
707 236 1 0.5564 19.591000 16.900000 3.126000 # H HOH
708 236 1 0.5564 18.791000 15.615000 3.169000 # H HOH
709 237 2 -1.1128 16.910999 46.993000 14.052000 # O HOH
710 237 1 0.5564 16.091999 47.286999 13.653000 # H HOH
711 237 1 0.5564 17.180000 46.243000 13.521000 # H HOH
712 238 2 -1.1128 4.601000 1.500000 18.117001 # O HOH
713 238 1 0.5564 4.008000 2.135000 18.518000 # H HOH
714 238 1 0.5564 5.467000 1.736000 18.452000 # H HOH
715 239 2 -1.1128 23.613001 17.861000 13.279000 # O HOH
716 239 1 0.5564 23.520000 18.743999 13.637000 # H HOH
717 239 1 0.5564 23.924999 17.336000 14.016000 # H HOH
718 240 2 -1.1128 31.226999 43.410999 38.374001 # O HOH
719 240 1 0.5564 31.497999 42.514999 38.576000 # H HOH
720 240 1 0.5564 30.950001 43.772999 39.215000 # H HOH
721 241 2 -1.1128 31.347000 9.871000 42.880001 # O HOH
722 241 1 0.5564 31.384001 9.023000 43.321999 # H HOH
723 241 1 0.5564 31.070999 10.484000 43.562000 # H HOH
724 242 2 -1.1128 3.022000 52.499001 42.422001 # O HOH
725 242 1 0.5564 2.412000 51.785999 42.234001 # H HOH
726 242 1 0.5564 3.752000 52.355000 41.820000 # H HOH
727 243 2 -1.1128 8.170000 39.220001 19.837000 # O HOH
728 243 1 0.5564 8.142000 38.651001 19.068001 # H HOH
729 243 1 0.5564 9.066000 39.556000 19.855000 # H HOH
730 244 2 -1.1128 28.152000 48.778000 42.212002 # O HOH
731 244 1 0.5564 27.565001 49.367001 41.737000 # H HOH
732 244 1 0.5564 28.732000 48.423000 41.537998 # H HOH
733 245 2 -1.1128 19.384001 47.485001 27.221001 # O HOH
734 245 1 0.5564 19.598000 48.188999 27.833000 # H HOH
735 245 1 0.5564 19.216000 47.931999 26.391001 # H HOH
736 246 2 -1.1128 13.429000 29.962000 4.811000 # O HOH
737 246 1 0.5564 13.836000 30.823999 4.732000 # H HOH
738 246 1 0.5564 13.119000 29.924000 5.717000 # H HOH
739 247 2 -1.1128 11.682000 29.700001 30.629999 # O HOH
740 247 1 0.5564 10.836000 29.528000 31.042999 # H HOH
741 247 1 0.5564 12.302000 29.153999 31.114000 # H HOH
742 248 2 -1.1128 18.945000 11.932000 10.689000 # O HOH
743 248 1 0.5564 19.377001 12.509000 11.319000 # H HOH
744 248 1 0.5564 18.507999 12.527000 10.079000 # H HOH
745 249 2 -1.1128 18.916000 31.261999 39.488998 # O HOH
746 249 1 0.5564 18.646999 31.214001 40.405998 # H HOH
747 249 1 0.5564 19.857000 31.433001 39.523998 # H HOH
748 250 2 -1.1128 12.488000 12.018000 36.370998 # O HOH
749 250 1 0.5564 11.946000 11.833000 37.138000 # H HOH
750 250 1 0.5564 12.590000 12.970000 36.372002 # H HOH
751 251 2 -1.1128 26.068001 2.026000 24.066999 # O HOH
752 251 1 0.5564 25.209000 1.730000 24.368000 # H HOH
753 251 1 0.5564 26.243000 1.500000 23.285999 # H HOH
754 252 2 -1.1128 16.570999 34.741001 40.717999 # O HOH
755 252 1 0.5564 16.552000 35.592999 41.153999 # H HOH
756 252 1 0.5564 16.660000 34.109001 41.431000 # H HOH
757 253 2 -1.1128 25.673000 24.546000 3.130000 # O HOH
758 253 1 0.5564 25.264000 23.867001 3.666000 # H HOH
759 253 1 0.5564 26.052999 25.155001 3.763000 # H HOH
760 254 2 -1.1128 9.136000 34.479000 36.441002 # O HOH
761 254 1 0.5564 10.038000 34.685001 36.685001 # H HOH
762 254 1 0.5564 9.089000 33.522999 36.481998 # H HOH
763 255 2 -1.1128 6.462000 18.634001 6.140000 # O HOH
764 255 1 0.5564 5.870000 18.316000 5.458000 # H HOH
765 255 1 0.5564 7.318000 18.679001 5.714000 # H HOH
766 256 2 -1.1128 14.690000 35.481998 25.184000 # O HOH
767 256 1 0.5564 15.624000 35.671001 25.091000 # H HOH
768 256 1 0.5564 14.638000 34.527000 25.186001 # H HOH
769 257 2 -1.1128 19.850000 28.846001 28.875000 # O HOH
770 257 1 0.5564 19.247000 28.125000 29.052000 # H HOH
771 257 1 0.5564 20.652000 28.608000 29.340000 # H HOH
772 258 2 -1.1128 15.666000 34.915001 43.532001 # O HOH
773 258 1 0.5564 15.484000 35.706001 44.039001 # H HOH
774 258 1 0.5564 16.284000 34.421001 44.070000 # H HOH
775 259 2 -1.1128 16.492001 49.751999 12.441000 # O HOH
776 259 1 0.5564 17.420000 49.984001 12.475000 # H HOH
777 259 1 0.5564 16.122999 50.334000 11.776000 # H HOH
778 260 2 -1.1128 19.368999 41.325001 48.492001 # O HOH
779 260 1 0.5564 19.732000 41.486000 47.620998 # H HOH
780 260 1 0.5564 18.540001 41.803001 48.500000 # H HOH
781 261 2 -1.1128 21.809000 9.618000 22.142000 # O HOH
782 261 1 0.5564 22.481001 9.425000 22.796000 # H HOH
783 261 1 0.5564 20.981001 9.529000 22.615000 # H HOH
784 262 2 -1.1128 3.632000 24.702999 9.317000 # O HOH
785 262 1 0.5564 4.377000 24.823000 9.906000 # H HOH
786 262 1 0.5564 2.890000 24.535000 9.899000 # H HOH
787 263 2 -1.1128 14.996000 46.290001 45.507000 # O HOH
788 263 1 0.5564 15.210000 46.678001 46.355999 # H HOH
789 263 1 0.5564 15.642000 46.659000 44.904999 # H HOH
790 264 2 -1.1128 31.405001 43.514000 45.796001 # O HOH
791 264 1 0.5564 30.846001 43.806000 46.515999 # H HOH
792 264 1 0.5564 30.794001 43.264999 45.103001 # H HOH
793 265 2 -1.1128 3.151000 23.228001 7.757000 # O HOH
794 265 1 0.5564 2.253000 23.259001 8.085000 # H HOH
795 265 1 0.5564 3.616000 22.672001 8.382000 # H HOH
796 266 2 -1.1128 17.816000 13.863000 47.751999 # O HOH
797 266 1 0.5564 18.252001 13.463000 48.505001 # H HOH
798 266 1 0.5564 16.927999 13.507000 47.772999 # H HOH
799 267 2 -1.1128 9.127000 47.632999 13.775000 # O HOH
800 267 1 0.5564 8.554000 47.304001 13.083000 # H HOH
801 267 1 0.5564 8.642000 47.471001 14.585000 # H HOH
802 268 2 -1.1128 25.760000 33.582001 46.084000 # O HOH
803 268 1 0.5564 24.822001 33.681999 46.244999 # H HOH
804 268 1 0.5564 25.855000 32.682999 45.771000 # H HOH
805 269 2 -1.1128 12.667000 9.769000 37.382000 # O HOH
806 269 1 0.5564 12.513000 9.536000 36.466999 # H HOH
807 269 1 0.5564 13.620000 9.765000 37.473999 # H HOH
808 270 2 -1.1128 17.361000 29.051001 29.702999 # O HOH
809 270 1 0.5564 17.101000 28.375999 30.330000 # H HOH
810 270 1 0.5564 16.865999 29.827000 29.966999 # H HOH
811 271 2 -1.1128 4.308000 20.490999 29.080000 # O HOH
812 271 1 0.5564 4.161000 21.409000 29.309000 # H HOH
813 271 1 0.5564 3.849000 19.997999 29.760000 # H HOH
814 272 2 -1.1128 31.608000 18.211000 1.777000 # O HOH
815 272 1 0.5564 31.848000 17.327000 1.500000 # H HOH
816 272 1 0.5564 30.659000 18.174999 1.897000 # H HOH
817 273 2 -1.1128 24.548000 34.438999 20.825001 # O HOH
818 273 1 0.5564 24.893000 35.332001 20.820999 # H HOH
819 273 1 0.5564 23.774000 34.478001 20.263000 # H HOH
820 274 2 -1.1128 19.218000 29.172001 36.487000 # O HOH
821 274 1 0.5564 18.606001 28.729000 35.898998 # H HOH
822 274 1 0.5564 19.955999 29.413000 35.928001 # H HOH
823 275 2 -1.1128 14.270000 36.919998 31.646000 # O HOH
824 275 1 0.5564 14.976000 36.818001 32.284000 # H HOH
825 275 1 0.5564 13.488000 36.608002 32.102001 # H HOH
826 276 2 -1.1128 17.627001 36.301998 23.527000 # O HOH
827 276 1 0.5564 17.384001 36.647999 22.667999 # H HOH
828 276 1 0.5564 18.232000 35.584999 23.334999 # H HOH
829 277 2 -1.1128 26.174000 33.617001 3.170000 # O HOH
830 277 1 0.5564 26.037001 32.674999 3.074000 # H HOH
831 277 1 0.5564 26.975000 33.691002 3.690000 # H HOH
832 278 2 -1.1128 16.594999 51.096001 14.445000 # O HOH
833 278 1 0.5564 15.708000 50.873001 14.163000 # H HOH
834 278 1 0.5564 16.896999 51.737000 13.801000 # H HOH
835 279 2 -1.1128 2.328000 4.289000 11.990000 # O HOH
836 279 1 0.5564 2.683000 3.596000 11.432000 # H HOH
837 279 1 0.5564 1.999000 4.946000 11.376000 # H HOH
838 280 2 -1.1128 19.712000 45.304001 11.267000 # O HOH
839 280 1 0.5564 19.131001 44.562000 11.094000 # H HOH
840 280 1 0.5564 19.547001 45.527000 12.184000 # H HOH
841 281 2 -1.1128 31.392000 50.316002 20.658001 # O HOH
842 281 1 0.5564 31.591999 50.467999 19.735001 # H HOH
843 281 1 0.5564 31.999001 50.884998 21.132000 # H HOH
844 282 2 -1.1128 10.284000 34.938000 39.799000 # O HOH
845 282 1 0.5564 9.792000 35.305000 39.064999 # H HOH
846 282 1 0.5564 10.891000 34.318001 39.395000 # H HOH
847 283 2 -1.1128 24.332001 3.313000 29.497000 # O HOH
848 283 1 0.5564 24.277000 4.090000 30.052999 # H HOH
849 283 1 0.5564 24.254999 2.577000 30.105000 # H HOH
850 284 2 -1.1128 2.844000 33.056000 23.271000 # O HOH
851 284 1 0.5564 2.723000 33.332001 24.180000 # H HOH
852 284 1 0.5564 2.346000 33.692001 22.759001 # H HOH
853 285 2 -1.1128 12.439000 21.204000 20.926001 # O HOH
854 285 1 0.5564 12.632000 22.125000 20.754000 # H HOH
855 285 1 0.5564 12.983000 20.982000 21.681999 # H HOH
856 286 2 -1.1128 23.978001 26.049000 41.896999 # O HOH
857 286 1 0.5564 23.725000 25.452000 42.601002 # H HOH
858 286 1 0.5564 23.889000 26.922001 42.278999 # H HOH
859 287 2 -1.1128 21.181999 37.330002 10.570000 # O HOH
860 287 1 0.5564 20.625000 36.562000 10.442000 # H HOH
861 287 1 0.5564 21.332001 37.362000 11.515000 # H HOH
862 288 2 -1.1128 11.590000 35.964001 25.223000 # O HOH
863 288 1 0.5564 11.707000 36.340000 26.094999 # H HOH
864 288 1 0.5564 10.642000 35.935001 25.099001 # H HOH
865 289 2 -1.1128 30.138000 34.304001 27.658001 # O HOH
866 289 1 0.5564 31.047001 34.488998 27.896000 # H HOH
867 289 1 0.5564 29.849001 33.655998 28.301001 # H HOH
868 290 2 -1.1128 11.512000 5.747000 31.431000 # O HOH
869 290 1 0.5564 11.581000 5.028000 32.060001 # H HOH
870 290 1 0.5564 11.255000 5.324000 30.611000 # H HOH
871 291 2 -1.1128 15.770000 18.073000 15.717000 # O HOH
872 291 1 0.5564 16.198999 17.851000 14.891000 # H HOH
873 291 1 0.5564 15.543000 18.999001 15.627000 # H HOH
874 292 2 -1.1128 26.209000 42.327000 22.483999 # O HOH
875 292 1 0.5564 26.698999 42.727001 23.202000 # H HOH
876 292 1 0.5564 25.606001 43.011002 22.194000 # H HOH
877 293 2 -1.1128 2.474000 17.976000 2.456000 # O HOH
878 293 1 0.5564 3.102000 17.973000 1.734000 # H HOH
879 293 1 0.5564 2.606000 17.134001 2.893000 # H HOH
880 294 2 -1.1128 30.264999 18.479000 18.697001 # O HOH
881 294 1 0.5564 30.122999 18.877001 17.837999 # H HOH
882 294 1 0.5564 31.169001 18.704000 18.919001 # H HOH
883 295 2 -1.1128 15.182000 9.606000 9.301000 # O HOH
884 295 1 0.5564 14.459000 9.165000 9.749000 # H HOH
885 295 1 0.5564 15.392000 9.033000 8.563000 # H HOH
886 296 2 -1.1128 13.479000 33.504002 39.700001 # O HOH
887 296 1 0.5564 14.164000 33.109001 40.240002 # H HOH
888 296 1 0.5564 12.815000 33.791000 40.327000 # H HOH
889 297 2 -1.1128 28.639999 44.994999 35.951000 # O HOH
890 297 1 0.5564 28.278999 44.854000 36.826000 # H HOH
891 297 1 0.5564 29.589001 44.995998 36.080002 # H HOH
892 298 2 -1.1128 12.357000 7.612000 18.167999 # O HOH
893 298 1 0.5564 12.563000 6.691000 18.327999 # H HOH
894 298 1 0.5564 12.569000 8.052000 18.990999 # H HOH
895 299 2 -1.1128 29.740000 38.576000 24.350000 # O HOH
896 299 1 0.5564 29.329000 39.153999 24.992001 # H HOH
897 299 1 0.5564 30.518999 38.240002 24.794001 # H HOH
898 300 2 -1.1128 25.201000 2.917000 1.493000 # O HOH
899 300 1 0.5564 25.754000 2.808000 2.267000 # H HOH
900 300 1 0.5564 24.688999 3.706000 1.673000 # H HOH
901 301 2 -1.1128 7.268000 45.286999 13.618000 # O HOH
902 301 1 0.5564 7.732000 44.627998 13.101000 # H HOH
903 301 1 0.5564 7.633000 45.202999 14.498000 # H HOH
904 302 2 -1.1128 19.389000 14.672000 37.805000 # O HOH
905 302 1 0.5564 19.743000 13.889000 37.384998 # H HOH
906 302 1 0.5564 18.454000 14.492000 37.900002 # H HOH
907 303 2 -1.1128 2.670000 41.681999 30.667000 # O HOH
908 303 1 0.5564 1.997000 42.095001 31.209000 # H HOH
909 303 1 0.5564 2.233000 40.924000 30.280001 # H HOH
910 304 2 -1.1128 3.959000 25.059000 45.679001 # O HOH
911 304 1 0.5564 3.176000 25.504999 45.355999 # H HOH
912 304 1 0.5564 4.645000 25.726000 45.646999 # H HOH
913 305 2 -1.1128 6.763000 8.113000 31.416000 # O HOH
914 305 1 0.5564 7.302000 8.371000 32.162998 # H HOH
915 305 1 0.5564 7.202000 8.499000 30.658001 # H HOH
916 306 2 -1.1128 8.878000 37.280998 4.529000 # O HOH
917 306 1 0.5564 7.935000 37.409000 4.426000 # H HOH
918 306 1 0.5564 8.962000 36.717999 5.298000 # H HOH
919 307 2 -1.1128 14.509000 6.582000 23.944000 # O HOH
920 307 1 0.5564 15.041000 6.091000 23.316999 # H HOH
921 307 1 0.5564 13.885000 7.065000 23.402000 # H HOH
922 308 2 -1.1128 9.085000 18.427999 27.926001 # O HOH
923 308 1 0.5564 10.004000 18.391001 27.659000 # H HOH
924 308 1 0.5564 8.646000 18.889000 27.211000 # H HOH
925 309 2 -1.1128 4.919000 12.189000 33.550999 # O HOH
926 309 1 0.5564 4.548000 12.688000 34.278999 # H HOH
927 309 1 0.5564 4.771000 11.273000 33.787998 # H HOH
928 310 2 -1.1128 14.110000 37.167000 20.131001 # O HOH
929 310 1 0.5564 13.299000 37.192001 19.622000 # H HOH
930 310 1 0.5564 13.820000 37.179001 21.044001 # H HOH
931 311 2 -1.1128 6.311000 28.601000 17.156000 # O HOH
932 311 1 0.5564 6.637000 27.976999 16.507000 # H HOH
933 311 1 0.5564 5.866000 29.273001 16.639999 # H HOH
934 312 2 -1.1128 20.344000 3.823000 28.830000 # O HOH
935 312 1 0.5564 21.034000 3.160000 28.857000 # H HOH
936 312 1 0.5564 19.722000 3.550000 29.504999 # H HOH
937 313 2 -1.1128 20.046000 11.840000 22.000000 # O HOH
938 313 1 0.5564 20.077999 12.456000 21.268000 # H HOH
939 313 1 0.5564 19.219999 12.037000 22.443001 # H HOH
940 314 2 -1.1128 23.934000 29.636000 47.915001 # O HOH
941 314 1 0.5564 24.481001 30.153000 48.507000 # H HOH
942 314 1 0.5564 23.393000 29.101000 48.495998 # H HOH
943 315 2 -1.1128 12.245000 31.680000 40.568001 # O HOH
944 315 1 0.5564 11.763000 31.740000 41.393002 # H HOH
945 315 1 0.5564 11.605000 31.919001 39.897999 # H HOH
946 316 2 -1.1128 4.551000 32.330002 40.973000 # O HOH
947 316 1 0.5564 5.198000 31.968000 40.366001 # H HOH
948 316 1 0.5564 4.988000 33.084999 41.367001 # H HOH
949 317 2 -1.1128 21.521000 8.906000 44.785999 # O HOH
950 317 1 0.5564 21.274000 9.364000 43.981998 # H HOH
951 317 1 0.5564 21.497000 7.979000 44.551998 # H HOH
952 318 2 -1.1128 18.544001 31.646000 43.359001 # O HOH
953 318 1 0.5564 18.674999 32.485001 43.799999 # H HOH
954 318 1 0.5564 19.429001 31.330000 43.176998 # H HOH
955 319 2 -1.1128 19.398001 25.313000 31.320000 # O HOH
956 319 1 0.5564 18.733999 24.886000 30.778999 # H HOH
957 319 1 0.5564 19.393000 26.226000 31.030001 # H HOH
958 320 2 -1.1128 27.582001 14.876000 18.468000 # O HOH
959 320 1 0.5564 26.789000 14.466000 18.121000 # H HOH
960 320 1 0.5564 27.261999 15.515000 19.105000 # H HOH
961 321 2 -1.1128 16.996000 33.556999 5.316000 # O HOH
962 321 1 0.5564 16.121000 33.484001 4.935000 # H HOH
963 321 1 0.5564 17.362000 34.351002 4.928000 # H HOH
964 322 2 -1.1128 29.995001 40.320999 42.472000 # O HOH
965 322 1 0.5564 30.188000 39.542000 42.994999 # H HOH
966 322 1 0.5564 29.204000 40.091999 41.984001 # H HOH
967 323 2 -1.1128 15.867000 7.735000 11.808000 # O HOH
968 323 1 0.5564 15.394000 8.205000 12.494000 # H HOH
969 323 1 0.5564 16.080999 6.889000 12.200000 # H HOH
970 324 2 -1.1128 20.940001 18.495001 19.892000 # O HOH
971 324 1 0.5564 20.084999 18.709000 20.264999 # H HOH
972 324 1 0.5564 20.878000 17.566000 19.669001 # H HOH
973 325 2 -1.1128 15.782000 27.798000 11.481000 # O HOH
974 325 1 0.5564 16.531000 27.570000 12.033000 # H HOH
975 325 1 0.5564 16.164000 27.976999 10.621000 # H HOH
976 326 2 -1.1128 24.245001 15.183000 6.611000 # O HOH
977 326 1 0.5564 25.167999 15.222000 6.861000 # H HOH
978 326 1 0.5564 23.790001 14.928000 7.414000 # H HOH
979 327 2 -1.1128 16.635000 41.203999 15.196000 # O HOH
980 327 1 0.5564 16.330999 40.435001 14.713000 # H HOH
981 327 1 0.5564 17.400999 41.506001 14.707000 # H HOH
982 328 2 -1.1128 11.711000 1.609000 41.411999 # O HOH
983 328 1 0.5564 11.346000 2.438000 41.101002 # H HOH
984 328 1 0.5564 12.518000 1.499000 40.909000 # H HOH
985 329 2 -1.1128 29.219999 13.633000 42.141998 # O HOH
986 329 1 0.5564 29.134001 12.983000 42.840000 # H HOH
987 329 1 0.5564 30.110001 13.513000 41.811001 # H HOH
988 330 2 -1.1128 10.546000 18.650000 33.028999 # O HOH
989 330 1 0.5564 11.218000 19.094999 32.512001 # H HOH
990 330 1 0.5564 10.985000 18.423000 33.848000 # H HOH
991 331 2 -1.1128 15.742000 31.510000 41.188999 # O HOH
992 331 1 0.5564 15.190000 31.004999 41.785999 # H HOH
993 331 1 0.5564 16.375999 31.945999 41.758999 # H HOH
994 332 2 -1.1128 18.111000 44.827999 5.524000 # O HOH
995 332 1 0.5564 17.618999 44.452999 4.794000 # H HOH
996 332 1 0.5564 18.833000 45.300999 5.109000 # H HOH
997 333 2 -1.1128 13.772000 35.741001 3.377000 # O HOH
998 333 1 0.5564 13.825000 34.924000 3.874000 # H HOH
999 333 1 0.5564 13.585000 36.410000 4.035000 # H HOH
1000 334 2 -1.1128 19.823999 26.756001 15.675000 # O HOH
1001 334 1 0.5564 19.618000 27.135000 16.528999 # H HOH
1002 334 1 0.5564 20.476000 26.080000 15.863000 # H HOH
1003 335 2 -1.1128 9.398000 15.234000 47.609001 # O HOH
1004 335 1 0.5564 10.350000 15.270000 47.701000 # H HOH
1005 335 1 0.5564 9.066000 15.372000 48.495998 # H HOH
1006 336 2 -1.1128 23.409000 11.839000 39.287998 # O HOH
1007 336 1 0.5564 23.455000 10.899000 39.113998 # H HOH
1008 336 1 0.5564 23.879999 11.953000 40.113998 # H HOH
1009 337 2 -1.1128 11.558000 30.677000 13.561000 # O HOH
1010 337 1 0.5564 11.541000 30.766001 14.513000 # H HOH
1011 337 1 0.5564 12.403000 30.267000 13.373000 # H HOH
1012 338 2 -1.1128 14.651000 49.908001 33.412998 # O HOH
1013 338 1 0.5564 15.320000 50.279999 33.987999 # H HOH
1014 338 1 0.5564 14.008000 49.525002 34.009998 # H HOH
1015 339 2 -1.1128 26.157000 45.214001 45.584000 # O HOH
1016 339 1 0.5564 26.950001 45.727001 45.428001 # H HOH
1017 339 1 0.5564 26.195000 44.988998 46.513000 # H HOH
1018 340 2 -1.1128 20.219000 23.238001 14.253000 # O HOH
1019 340 1 0.5564 19.936001 24.003000 14.754000 # H HOH
1020 340 1 0.5564 19.534000 22.586000 14.402000 # H HOH
1021 341 2 -1.1128 5.220000 6.683000 10.187000 # O HOH
1022 341 1 0.5564 5.864000 7.258000 10.600000 # H HOH
1023 341 1 0.5564 5.122000 5.954000 10.800000 # H HOH
1024 342 2 -1.1128 23.584000 39.763000 28.177000 # O HOH
1025 342 1 0.5564 24.455999 40.057999 27.916000 # H HOH
1026 342 1 0.5564 23.087999 39.727001 27.358000 # H HOH
1027 343 2 -1.1128 7.003000 28.690001 38.424999 # O HOH
1028 343 1 0.5564 6.911000 29.205999 37.624001 # H HOH
1029 343 1 0.5564 6.738000 27.805000 38.173000 # H HOH
1030 344 2 -1.1128 29.951000 8.360000 37.243999 # O HOH
1031 344 1 0.5564 30.665001 8.082000 37.818001 # H HOH
1032 344 1 0.5564 29.184999 8.401000 37.817001 # H HOH
1033 345 2 -1.1128 25.469999 15.252000 30.857000 # O HOH
1034 345 1 0.5564 25.686001 16.032000 31.368000 # H HOH
1035 345 1 0.5564 24.513000 15.243000 30.826000 # H HOH
1036 346 2 -1.1128 16.906000 40.662998 21.934999 # O HOH
1037 346 1 0.5564 17.634001 41.264000 21.775000 # H HOH
1038 346 1 0.5564 16.969000 40.452000 22.867001 # H HOH
1039 347 2 -1.1128 13.331000 41.341999 43.102001 # O HOH
1040 347 1 0.5564 13.371000 40.580002 43.681000 # H HOH
1041 347 1 0.5564 13.860000 41.095001 42.344002 # H HOH
1042 348 2 -1.1128 22.476999 37.972000 19.274000 # O HOH
1043 348 1 0.5564 21.639999 37.637001 18.952000 # H HOH
1044 348 1 0.5564 22.738001 38.626999 18.627001 # H HOH
1045 349 2 -1.1128 6.905000 48.706001 16.993999 # O HOH
1046 349 1 0.5564 6.608000 47.867001 17.346001 # H HOH
1047 349 1 0.5564 6.496000 48.762001 16.129999 # H HOH
1048 350 2 -1.1128 25.222000 38.729000 22.580999 # O HOH
1049 350 1 0.5564 25.434000 38.827999 23.510000 # H HOH
1050 350 1 0.5564 25.971001 39.109001 22.122000 # H HOH
1051 351 2 -1.1128 27.544001 45.953999 11.527000 # O HOH
1052 351 1 0.5564 26.908001 46.636002 11.314000 # H HOH
1053 351 1 0.5564 28.237000 46.058998 10.874000 # H HOH
1054 352 2 -1.1128 7.827000 45.674999 35.535000 # O HOH
1055 352 1 0.5564 7.756000 46.515999 35.987000 # H HOH
1056 352 1 0.5564 7.974000 45.905998 34.618000 # H HOH
1057 353 2 -1.1128 26.617001 27.614000 18.766001 # O HOH
1058 353 1 0.5564 26.243000 28.191999 18.100000 # H HOH
1059 353 1 0.5564 27.313999 27.142000 18.309999 # H HOH
1060 354 2 -1.1128 29.575001 52.088001 20.292999 # O HOH
1061 354 1 0.5564 29.579000 51.345001 19.688999 # H HOH
1062 354 1 0.5564 30.499001 52.317001 20.399000 # H HOH
1063 355 2 -1.1128 20.643999 16.350000 39.673000 # O HOH
1064 355 1 0.5564 20.475000 17.245001 39.969002 # H HOH
1065 355 1 0.5564 19.774000 15.975000 39.535999 # H HOH
1066 356 2 -1.1128 10.781000 20.261000 47.683998 # O HOH
1067 356 1 0.5564 11.470000 20.922001 47.748001 # H HOH
1068 356 1 0.5564 10.383000 20.410000 46.827000 # H HOH
1069 357 2 -1.1128 26.143999 47.338001 21.747000 # O HOH
1070 357 1 0.5564 25.215000 47.569000 21.740999 # H HOH
1071 357 1 0.5564 26.355000 47.166000 20.829000 # H HOH
1072 358 2 -1.1128 15.417000 19.334999 6.962000 # O HOH
1073 358 1 0.5564 15.068000 19.594000 7.816000 # H HOH
1074 358 1 0.5564 16.035999 18.632000 7.159000 # H HOH
1075 359 2 -1.1128 20.254999 14.786000 47.130001 # O HOH
1076 359 1 0.5564 19.740000 15.141000 47.855000 # H HOH
1077 359 1 0.5564 19.604000 14.515000 46.483002 # H HOH
1078 360 2 -1.1128 23.341000 12.715000 36.102001 # O HOH
1079 360 1 0.5564 23.969000 12.917000 36.796001 # H HOH
1080 360 1 0.5564 22.756001 12.064000 36.490002 # H HOH
1081 361 2 -1.1128 13.532000 23.464001 29.205999 # O HOH
1082 361 1 0.5564 14.307000 23.533001 28.646999 # H HOH
1083 361 1 0.5564 12.927000 24.120001 28.858999 # H HOH
1084 362 2 -1.1128 11.779000 19.294001 3.527000 # O HOH
1085 362 1 0.5564 12.260000 18.532000 3.849000 # H HOH
1086 362 1 0.5564 11.873000 19.947001 4.221000 # H HOH
1087 363 2 -1.1128 29.568001 18.163000 27.091999 # O HOH
1088 363 1 0.5564 30.297001 18.009001 26.490999 # H HOH
1089 363 1 0.5564 29.590000 19.105000 27.260000 # H HOH
1090 364 2 -1.1128 17.478001 16.832001 40.167000 # O HOH
1091 364 1 0.5564 17.924999 17.337999 39.487999 # H HOH
1092 364 1 0.5564 16.566000 16.798000 39.879002 # H HOH
1093 365 2 -1.1128 28.775000 46.230000 2.250000 # O HOH
1094 365 1 0.5564 28.308001 45.755001 2.938000 # H HOH
1095 365 1 0.5564 29.547001 46.589001 2.688000 # H HOH
1096 366 2 -1.1128 14.707000 18.782000 13.570000 # O HOH
1097 366 1 0.5564 15.182000 18.480000 12.796000 # H HOH
1098 366 1 0.5564 13.981000 19.298000 13.219000 # H HOH
1099 367 2 -1.1128 26.278000 20.711000 26.660999 # O HOH
1100 367 1 0.5564 25.420000 21.129000 26.736000 # H HOH
1101 367 1 0.5564 26.745001 20.976999 27.452999 # H HOH
1102 368 2 -1.1128 22.742001 31.719999 24.448000 # O HOH
1103 368 1 0.5564 21.889000 31.875000 24.040001 # H HOH
1104 368 1 0.5564 23.334000 31.563000 23.712999 # H HOH
1105 369 2 -1.1128 15.821000 43.651001 6.114000 # O HOH
1106 369 1 0.5564 15.620000 42.855000 5.622000 # H HOH
1107 369 1 0.5564 16.670000 43.473999 6.521000 # H HOH
1108 370 2 -1.1128 21.247000 26.799000 45.125000 # O HOH
1109 370 1 0.5564 21.833000 26.761000 44.369999 # H HOH
1110 370 1 0.5564 21.737000 26.377001 45.831001 # H HOH
1111 371 2 -1.1128 7.318000 13.335000 18.687000 # O HOH
1112 371 1 0.5564 7.294000 12.504000 18.212999 # H HOH
1113 371 1 0.5564 6.987000 13.123000 19.559999 # H HOH
1114 372 2 -1.1128 7.305000 4.426000 12.474000 # O HOH
1115 372 1 0.5564 7.218000 5.114000 11.814000 # H HOH
1116 372 1 0.5564 6.906000 3.655000 12.071000 # H HOH
1117 373 2 -1.1128 24.236000 32.224998 47.807999 # O HOH
1118 373 1 0.5564 23.677999 31.990999 47.066002 # H HOH
1119 373 1 0.5564 23.790001 32.965000 48.220001 # H HOH
1120 374 2 -1.1128 13.303000 12.942000 14.545000 # O HOH
1121 374 1 0.5564 13.604000 13.035000 13.641000 # H HOH
1122 374 1 0.5564 14.105000 12.831000 15.055000 # H HOH
1123 375 2 -1.1128 28.603001 34.442001 6.369000 # O HOH
1124 375 1 0.5564 28.413000 35.255001 6.839000 # H HOH
1125 375 1 0.5564 27.822001 34.284000 5.838000 # H HOH
1126 376 2 -1.1128 14.147000 46.110001 23.974001 # O HOH
1127 376 1 0.5564 14.301000 45.804001 23.080000 # H HOH
1128 376 1 0.5564 13.964000 45.312000 24.471001 # H HOH
1129 377 2 -1.1128 29.507999 24.893000 45.299000 # O HOH
1130 377 1 0.5564 29.132999 24.237000 45.886002 # H HOH
1131 377 1 0.5564 29.884001 25.552000 45.883999 # H HOH
1132 378 2 -1.1128 4.724000 34.813999 30.021999 # O HOH
1133 378 1 0.5564 3.861000 34.464001 29.801001 # H HOH
1134 378 1 0.5564 4.845000 35.549999 29.422001 # H HOH
1135 379 2 -1.1128 4.428000 36.074001 16.541000 # O HOH
1136 379 1 0.5564 4.065000 36.132999 15.657000 # H HOH
1137 379 1 0.5564 5.094000 35.389000 16.481001 # H HOH
1138 380 2 -1.1128 2.000000 11.032000 3.550000 # O HOH
1139 380 1 0.5564 2.299000 11.858000 3.169000 # H HOH
1140 380 1 0.5564 2.500000 10.948000 4.362000 # H HOH
1141 381 2 -1.1128 8.234000 50.365002 36.692001 # O HOH
1142 381 1 0.5564 7.682000 50.924000 37.237999 # H HOH
1143 381 1 0.5564 8.541000 49.678001 37.284000 # H HOH
1144 382 2 -1.1128 12.998000 7.844000 34.417999 # O HOH
1145 382 1 0.5564 12.431000 7.126000 34.134998 # H HOH
1146 382 1 0.5564 13.525000 8.051000 33.646000 # H HOH
1147 383 2 -1.1128 16.229000 37.583000 28.745001 # O HOH
1148 383 1 0.5564 16.617001 36.918999 29.316000 # H HOH
1149 383 1 0.5564 15.350000 37.717999 29.098000 # H HOH
1150 384 2 -1.1128 3.539000 4.848000 6.336000 # O HOH
1151 384 1 0.5564 4.096000 4.676000 5.577000 # H HOH
1152 384 1 0.5564 3.118000 5.685000 6.141000 # H HOH
1153 385 2 -1.1128 20.851999 50.564999 46.549000 # O HOH
1154 385 1 0.5564 20.641001 49.737999 46.115002 # H HOH
1155 385 1 0.5564 21.667999 50.851002 46.137001 # H HOH
1156 386 2 -1.1128 21.584999 43.946999 46.987999 # O HOH
1157 386 1 0.5564 20.947001 43.237999 47.077999 # H HOH
1158 386 1 0.5564 21.940001 43.839001 46.105999 # H HOH
1159 387 2 -1.1128 24.099001 23.704000 33.133999 # O HOH
1160 387 1 0.5564 23.450001 24.327000 33.459000 # H HOH
1161 387 1 0.5564 24.730000 24.242001 32.655998 # H HOH
1162 388 2 -1.1128 4.070000 14.669000 35.105999 # O HOH
1163 388 1 0.5564 3.590000 15.345000 34.627998 # H HOH
1164 388 1 0.5564 4.529000 15.146000 35.798000 # H HOH
1165 389 2 -1.1128 15.181000 48.085999 20.691999 # O HOH
1166 389 1 0.5564 14.920000 48.695000 21.382999 # H HOH
1167 389 1 0.5564 15.266000 47.242001 21.136999 # H HOH
1168 390 2 -1.1128 9.841000 14.138000 40.215000 # O HOH
1169 390 1 0.5564 10.498000 13.445000 40.141998 # H HOH
1170 390 1 0.5564 9.535000 14.083000 41.120998 # H HOH
1171 391 2 -1.1128 23.743000 20.570999 21.301001 # O HOH
1172 391 1 0.5564 24.273001 19.825001 21.020000 # H HOH
1173 391 1 0.5564 23.614000 20.433001 22.239000 # H HOH
1174 392 2 -1.1128 19.676001 42.096001 13.581000 # O HOH
1175 392 1 0.5564 20.260000 41.491001 13.123000 # H HOH
1176 392 1 0.5564 19.302000 42.639000 12.886000 # H HOH
1177 393 2 -1.1128 17.440001 8.177000 29.021000 # O HOH
1178 393 1 0.5564 16.737000 8.358000 29.645000 # H HOH
1179 393 1 0.5564 18.237000 8.179000 29.552000 # H HOH
1180 394 2 -1.1128 21.231001 37.643002 45.051998 # O HOH
1181 394 1 0.5564 20.514999 37.278000 45.571999 # H HOH
1182 394 1 0.5564 21.778000 38.105999 45.687000 # H HOH
1183 395 2 -1.1128 29.073000 5.368000 29.958000 # O HOH
1184 395 1 0.5564 29.952999 5.274000 30.323999 # H HOH
1185 395 1 0.5564 28.495001 5.370000 30.721001 # H HOH
1186 396 2 -1.1128 12.128000 8.505000 3.152000 # O HOH
1187 396 1 0.5564 11.286000 8.724000 2.752000 # H HOH
1188 396 1 0.5564 12.015000 8.717000 4.079000 # H HOH
1189 397 2 -1.1128 17.145000 23.809999 40.209999 # O HOH
1190 397 1 0.5564 16.655001 23.238001 39.618999 # H HOH
1191 397 1 0.5564 17.356001 24.579000 39.680000 # H HOH
1192 398 2 -1.1128 2.000000 9.410000 11.333000 # O HOH
1193 398 1 0.5564 2.394000 9.515000 12.199000 # H HOH
1194 398 1 0.5564 2.636000 9.799000 10.732000 # H HOH
1195 399 2 -1.1128 29.931999 3.826000 12.452000 # O HOH
1196 399 1 0.5564 29.525999 4.333000 11.749000 # H HOH
1197 399 1 0.5564 30.399000 3.123000 12.000000 # H HOH
1198 400 2 -1.1128 19.730000 1.990000 18.701000 # O HOH
1199 400 1 0.5564 18.944000 1.500000 18.459000 # H HOH
1200 400 1 0.5564 19.533001 2.895000 18.457001 # H HOH
1201 401 2 -1.1128 8.388000 10.147000 19.375999 # O HOH
1202 401 1 0.5564 9.269000 10.248000 19.736000 # H HOH
1203 401 1 0.5564 7.813000 10.162000 20.142000 # H HOH
1204 402 2 -1.1128 26.431999 28.459000 3.501000 # O HOH
1205 402 1 0.5564 26.274000 29.084000 4.209000 # H HOH
1206 402 1 0.5564 27.132000 27.895000 3.830000 # H HOH
1207 403 2 -1.1128 15.563000 38.126999 39.393002 # O HOH
1208 403 1 0.5564 15.678000 38.840000 40.021999 # H HOH
1209 403 1 0.5564 16.059000 37.396999 39.764999 # H HOH
1210 404 2 -1.1128 3.609000 8.721000 2.700000 # O HOH
1211 404 1 0.5564 4.287000 8.370000 2.122000 # H HOH
1212 404 1 0.5564 2.800000 8.647000 2.193000 # H HOH
1213 405 2 -1.1128 15.206000 39.332001 25.013000 # O HOH
1214 405 1 0.5564 15.409000 38.479000 24.629000 # H HOH
1215 405 1 0.5564 14.555000 39.713001 24.424000 # H HOH
1216 406 2 -1.1128 7.417000 5.997000 17.951000 # O HOH
1217 406 1 0.5564 6.801000 5.267000 17.903999 # H HOH
1218 406 1 0.5564 7.805000 6.041000 17.077000 # H HOH
1219 407 2 -1.1128 13.047000 33.799000 7.140000 # O HOH
1220 407 1 0.5564 12.959000 33.380001 7.997000 # H HOH
1221 407 1 0.5564 13.755000 34.432999 7.255000 # H HOH
1222 408 2 -1.1128 26.936001 28.396000 24.371000 # O HOH
1223 408 1 0.5564 27.556999 27.849001 24.853001 # H HOH
1224 408 1 0.5564 26.941000 29.232000 24.837000 # H HOH
1225 409 2 -1.1128 11.044000 37.233002 4.147000 # O HOH
1226 409 1 0.5564 11.460000 36.591999 4.723000 # H HOH
1227 409 1 0.5564 11.748000 37.527000 3.568000 # H HOH
1228 410 2 -1.1128 3.920000 42.081001 19.611000 # O HOH
1229 410 1 0.5564 3.255000 41.564999 20.066999 # H HOH
1230 410 1 0.5564 4.470000 42.435001 20.309999 # H HOH
1231 411 2 -1.1128 21.750000 29.205999 43.186001 # O HOH
1232 411 1 0.5564 22.290001 29.535999 43.904999 # H HOH
1233 411 1 0.5564 21.073000 29.872000 43.069000 # H HOH
1234 412 2 -1.1128 20.532000 18.143999 32.104000 # O HOH
1235 412 1 0.5564 20.820999 17.355000 31.646000 # H HOH
1236 412 1 0.5564 20.368000 18.780001 31.408001 # H HOH
1237 413 2 -1.1128 9.964000 34.334999 5.827000 # O HOH
1238 413 1 0.5564 9.867000 33.522999 6.325000 # H HOH
1239 413 1 0.5564 9.080000 34.532001 5.515000 # H HOH
1240 414 2 -1.1128 2.263000 26.737000 47.193001 # O HOH
1241 414 1 0.5564 3.095000 27.091999 46.877998 # H HOH
1242 414 1 0.5564 2.458000 25.825001 47.410999 # H HOH
1243 415 2 -1.1128 28.768999 15.868000 31.434000 # O HOH
1244 415 1 0.5564 28.886000 16.521000 30.743999 # H HOH
1245 415 1 0.5564 27.858000 15.972000 31.709999 # H HOH
1246 416 2 -1.1128 2.001000 17.792000 19.566000 # O HOH
1247 416 1 0.5564 2.018000 16.881001 19.858999 # H HOH
1248 416 1 0.5564 2.333000 17.761999 18.669001 # H HOH
1249 417 2 -1.1128 15.580000 28.955000 46.771999 # O HOH
1250 417 1 0.5564 15.146000 28.910000 47.624001 # H HOH
1251 417 1 0.5564 15.133000 28.297001 46.238998 # H HOH
1252 418 2 -1.1128 14.274000 26.341999 20.684000 # O HOH
1253 418 1 0.5564 14.960000 26.989000 20.520000 # H HOH
1254 418 1 0.5564 14.135000 26.374001 21.629999 # H HOH
1255 419 2 -1.1128 4.745000 48.421001 26.754000 # O HOH
1256 419 1 0.5564 3.855000 48.095001 26.614000 # H HOH
1257 419 1 0.5564 5.121000 48.473000 25.875000 # H HOH
1258 420 2 -1.1128 24.271000 26.982000 36.257999 # O HOH
1259 420 1 0.5564 24.702000 26.528999 36.983002 # H HOH
1260 420 1 0.5564 24.839001 27.729000 36.070000 # H HOH
1261 421 2 -1.1128 27.146999 27.458000 38.331001 # O HOH
1262 421 1 0.5564 26.326000 27.479000 38.823002 # H HOH
1263 421 1 0.5564 27.013000 28.080999 37.616001 # H HOH
1264 422 2 -1.1128 21.690001 24.000999 5.203000 # O HOH
1265 422 1 0.5564 21.818001 23.257000 4.613000 # H HOH
1266 422 1 0.5564 21.562000 24.750000 4.620000 # H HOH
1267 423 2 -1.1128 18.257000 41.842999 17.606001 # O HOH
1268 423 1 0.5564 18.134001 41.335999 16.804001 # H HOH
1269 423 1 0.5564 19.148001 42.188000 17.539000 # H HOH
1270 424 2 -1.1128 2.727000 26.035000 35.436001 # O HOH
1271 424 1 0.5564 2.102000 25.395000 35.778000 # H HOH
1272 424 1 0.5564 2.463000 26.864000 35.834000 # H HOH
1273 425 2 -1.1128 25.923000 35.368999 48.112000 # O HOH
1274 425 1 0.5564 25.365999 35.509998 47.347000 # H HOH
1275 425 1 0.5564 26.157000 34.441002 48.070999 # H HOH
1276 426 2 -1.1128 18.766001 4.131000 7.115000 # O HOH
1277 426 1 0.5564 19.545000 3.696000 7.462000 # H HOH
1278 426 1 0.5564 18.120001 3.430000 7.025000 # H HOH
1279 427 2 -1.1128 30.760000 36.603001 28.436001 # O HOH
1280 427 1 0.5564 30.716999 37.375999 29.000000 # H HOH
1281 427 1 0.5564 30.000999 36.685001 27.858000 # H HOH
1282 428 2 -1.1128 28.886000 23.101999 28.978001 # O HOH
1283 428 1 0.5564 29.290001 23.159000 29.844000 # H HOH
1284 428 1 0.5564 28.351999 22.309000 29.014000 # H HOH
1285 429 2 -1.1128 2.040000 33.483002 15.035000 # O HOH
1286 429 1 0.5564 1.999000 32.528999 14.981000 # H HOH
1287 429 1 0.5564 2.483000 33.750000 14.230000 # H HOH
1288 430 2 -1.1128 24.295000 47.403000 30.646000 # O HOH
1289 430 1 0.5564 23.740999 46.983002 29.988001 # H HOH
1290 430 1 0.5564 24.879999 47.969002 30.142000 # H HOH
1291 431 2 -1.1128 27.127001 13.267000 12.886000 # O HOH
1292 431 1 0.5564 27.980000 13.432000 13.288000 # H HOH
1293 431 1 0.5564 26.493000 13.469000 13.575000 # H HOH
1294 432 2 -1.1128 31.823000 13.020000 35.236000 # O HOH
1295 432 1 0.5564 30.892000 12.818000 35.143002 # H HOH
1296 432 1 0.5564 32.000000 12.911000 36.169998 # H HOH
1297 433 2 -1.1128 24.945999 6.237000 18.658001 # O HOH
1298 433 1 0.5564 24.694000 5.602000 17.987000 # H HOH
1299 433 1 0.5564 24.121000 6.638000 18.931000 # H HOH
1300 434 2 -1.1128 3.482000 16.355000 12.416000 # O HOH
1301 434 1 0.5564 3.607000 15.999000 11.536000 # H HOH
1302 434 1 0.5564 4.306000 16.799000 12.614000 # H HOH
1303 435 2 -1.1128 16.673000 29.205000 40.833000 # O HOH
1304 435 1 0.5564 15.928000 28.976000 41.388000 # H HOH
1305 435 1 0.5564 17.174999 29.833000 41.352001 # H HOH
1306 436 2 -1.1128 7.687000 27.278000 30.420000 # O HOH
1307 436 1 0.5564 8.436000 27.867001 30.513000 # H HOH
1308 436 1 0.5564 8.073000 26.403000 30.382000 # H HOH
1309 437 2 -1.1128 3.642000 14.476000 9.882000 # O HOH
1310 437 1 0.5564 3.479000 14.444000 8.939000 # H HOH
1311 437 1 0.5564 4.326000 13.822000 10.029000 # H HOH
1312 438 2 -1.1128 27.409000 2.423000 3.756000 # O HOH
1313 438 1 0.5564 27.336000 3.375000 3.687000 # H HOH
1314 438 1 0.5564 27.034000 2.215000 4.611000 # H HOH
1315 439 2 -1.1128 10.095000 29.694000 6.569000 # O HOH
1316 439 1 0.5564 9.401000 29.441999 5.960000 # H HOH
1317 439 1 0.5564 10.905000 29.576000 6.072000 # H HOH
1318 440 2 -1.1128 28.867001 24.975000 32.160000 # O HOH
1319 440 1 0.5564 29.806000 25.108000 32.287998 # H HOH
1320 440 1 0.5564 28.639000 25.558001 31.436001 # H HOH
1321 441 2 -1.1128 8.588000 48.506001 47.202000 # O HOH
1322 441 1 0.5564 8.774000 49.067001 47.953999 # H HOH
1323 441 1 0.5564 9.407000 48.487000 46.707001 # H HOH
1324 442 2 -1.1128 8.685000 3.743000 40.467999 # O HOH
1325 442 1 0.5564 9.129000 3.017000 40.904999 # H HOH
1326 442 1 0.5564 8.415000 4.323000 41.181000 # H HOH
1327 443 2 -1.1128 24.110001 40.117001 3.808000 # O HOH
1328 443 1 0.5564 24.086000 40.966000 3.366000 # H HOH
1329 443 1 0.5564 23.653999 39.522999 3.211000 # H HOH
1330 444 2 -1.1128 31.565001 1.858000 1.836000 # O HOH
1331 444 1 0.5564 31.077999 2.596000 1.470000 # H HOH
1332 444 1 0.5564 30.959000 1.456000 2.458000 # H HOH
1333 445 2 -1.1128 25.489000 20.525999 33.535000 # O HOH
1334 445 1 0.5564 24.972000 21.330999 33.530998 # H HOH
1335 445 1 0.5564 25.615999 20.327000 34.463001 # H HOH
1336 446 2 -1.1128 18.698000 38.207001 39.157001 # O HOH
1337 446 1 0.5564 18.232000 37.730000 38.471001 # H HOH
1338 446 1 0.5564 18.115000 38.166000 39.916000 # H HOH
1339 447 2 -1.1128 28.219000 43.298000 29.610001 # O HOH
1340 447 1 0.5564 28.992001 42.821999 29.915001 # H HOH
1341 447 1 0.5564 27.656000 43.361000 30.381001 # H HOH
1342 448 2 -1.1128 20.045000 28.969999 20.162001 # O HOH
1343 448 1 0.5564 19.659000 28.183001 20.547001 # H HOH
1344 448 1 0.5564 20.296000 29.507000 20.913000 # H HOH
1345 449 2 -1.1128 26.289000 46.861000 36.597000 # O HOH
1346 449 1 0.5564 26.811001 47.025002 37.382999 # H HOH
1347 449 1 0.5564 26.399000 45.924999 36.428001 # H HOH
1348 450 2 -1.1128 25.167999 45.445999 29.323999 # O HOH
1349 450 1 0.5564 24.569000 44.930000 28.785000 # H HOH
1350 450 1 0.5564 26.011000 45.000999 29.238001 # H HOH
1351 451 2 -1.1128 18.966999 12.952000 7.544000 # O HOH
1352 451 1 0.5564 19.524000 12.403000 6.993000 # H HOH
1353 451 1 0.5564 19.580000 13.496000 8.039000 # H HOH
1354 452 2 -1.1128 21.687000 17.215000 22.212999 # O HOH
1355 452 1 0.5564 21.686001 16.605000 21.475000 # H HOH
1356 452 1 0.5564 20.816999 17.613001 22.197001 # H HOH
1357 453 2 -1.1128 19.412001 51.028999 13.276000 # O HOH
1358 453 1 0.5564 19.014999 51.231998 14.123000 # H HOH
1359 453 1 0.5564 20.083000 51.702000 13.158000 # H HOH
1360 454 2 -1.1128 2.735000 43.745998 20.641001 # O HOH
1361 454 1 0.5564 2.465000 44.512001 21.146999 # H HOH
1362 454 1 0.5564 2.000000 43.577999 20.049999 # H HOH
1363 455 2 -1.1128 18.273001 31.988001 24.528000 # O HOH
1364 455 1 0.5564 18.386999 32.806999 24.045000 # H HOH
1365 455 1 0.5564 17.820999 31.409000 23.914000 # H HOH
1366 456 2 -1.1128 24.099001 11.856000 19.261000 # O HOH
1367 456 1 0.5564 24.468000 12.211000 20.070000 # H HOH
1368 456 1 0.5564 24.736000 11.201000 18.974001 # H HOH
1369 457 2 -1.1128 30.988001 44.292000 19.959999 # O HOH
1370 457 1 0.5564 31.827999 44.619999 19.636000 # H HOH
1371 457 1 0.5564 30.948000 44.592999 20.868000 # H HOH
1372 458 2 -1.1128 12.025000 5.434000 12.542000 # O HOH
1373 458 1 0.5564 12.806000 5.294000 12.007000 # H HOH
1374 458 1 0.5564 11.337000 5.648000 11.911000 # H HOH
1375 459 2 -1.1128 5.308000 50.671001 19.896000 # O HOH
1376 459 1 0.5564 5.266000 50.657001 18.940001 # H HOH
1377 459 1 0.5564 4.962000 51.529999 20.138000 # H HOH
1378 460 2 -1.1128 22.818001 11.500000 10.985000 # O HOH
1379 460 1 0.5564 23.445999 10.904000 11.392000 # H HOH
1380 460 1 0.5564 23.155001 11.637000 10.100000 # H HOH
1381 461 2 -1.1128 23.070999 13.816000 11.095000 # O HOH
1382 461 1 0.5564 23.400999 14.476000 11.706000 # H HOH
1383 461 1 0.5564 22.219000 13.565000 11.452000 # H HOH
1384 462 2 -1.1128 3.922000 18.693001 11.533000 # O HOH
1385 462 1 0.5564 4.100000 19.576000 11.208000 # H HOH
1386 462 1 0.5564 3.466000 18.260000 10.811000 # H HOH
1387 463 2 -1.1128 25.433001 1.500000 34.623001 # O HOH
1388 463 1 0.5564 24.562000 1.618000 34.245998 # H HOH
1389 463 1 0.5564 26.018000 1.971000 34.028999 # H HOH
1390 464 2 -1.1128 19.312000 13.130000 35.235001 # O HOH
1391 464 1 0.5564 18.927000 12.496000 34.630001 # H HOH
1392 464 1 0.5564 19.999001 13.560000 34.726002 # H HOH
1393 465 2 -1.1128 20.858000 15.905000 15.247000 # O HOH
1394 465 1 0.5564 21.674000 16.122000 14.797000 # H HOH
1395 465 1 0.5564 21.024000 16.122000 16.164000 # H HOH
1396 466 2 -1.1128 21.180000 21.606001 8.304000 # O HOH
1397 466 1 0.5564 21.131001 20.931999 7.626000 # H HOH
1398 466 1 0.5564 21.837999 21.280001 8.919000 # H HOH
1399 467 2 -1.1128 20.823000 38.436001 39.820000 # O HOH
1400 467 1 0.5564 20.908001 39.284000 40.256001 # H HOH
1401 467 1 0.5564 21.502001 38.444000 39.145000 # H HOH
1402 468 2 -1.1128 3.319000 19.896000 18.107000 # O HOH
1403 468 1 0.5564 3.719000 19.146000 17.667000 # H HOH
1404 468 1 0.5564 2.390000 19.836000 17.885000 # H HOH
1405 469 2 -1.1128 25.047001 3.068000 17.844000 # O HOH
1406 469 1 0.5564 24.097000 2.954000 17.837000 # H HOH
1407 469 1 0.5564 25.223000 3.569000 18.639999 # H HOH
1408 470 2 -1.1128 26.728001 37.091999 42.056000 # O HOH
1409 470 1 0.5564 26.110001 37.771000 42.327999 # H HOH
1410 470 1 0.5564 26.606001 37.021999 41.109001 # H HOH
1411 471 2 -1.1128 4.736000 36.691002 37.016998 # O HOH
1412 471 1 0.5564 3.817000 36.674999 36.751999 # H HOH
1413 471 1 0.5564 5.224000 36.615002 36.196999 # H HOH
1414 472 2 -1.1128 18.076000 15.109000 25.414000 # O HOH
1415 472 1 0.5564 17.924000 14.391000 26.028999 # H HOH
1416 472 1 0.5564 17.209999 15.305000 25.056000 # H HOH
1417 473 2 -1.1128 28.393999 30.603001 21.320000 # O HOH
1418 473 1 0.5564 28.014999 29.726000 21.261000 # H HOH
1419 473 1 0.5564 29.237000 30.471001 21.753000 # H HOH
1420 474 2 -1.1128 17.188000 37.466999 15.573000 # O HOH
1421 474 1 0.5564 17.308001 38.367001 15.877000 # H HOH
1422 474 1 0.5564 16.889000 36.990002 16.348000 # H HOH
1423 475 2 -1.1128 10.776000 5.104000 21.150999 # O HOH
1424 475 1 0.5564 11.187000 4.652000 21.888000 # H HOH
1425 475 1 0.5564 10.123000 5.676000 21.554001 # H HOH
1426 476 2 -1.1128 22.059999 20.503000 39.006001 # O HOH
1427 476 1 0.5564 22.181999 20.406000 38.061001 # H HOH
1428 476 1 0.5564 22.938000 20.403000 39.373001 # H HOH
1429 477 2 -1.1128 31.020000 23.110001 45.783001 # O HOH
1430 477 1 0.5564 31.902000 22.774000 45.623001 # H HOH
1431 477 1 0.5564 30.471001 22.657000 45.143002 # H HOH
1432 478 2 -1.1128 31.993999 8.368000 4.769000 # O HOH
1433 478 1 0.5564 31.976999 8.876000 5.580000 # H HOH
1434 478 1 0.5564 31.148001 8.546000 4.357000 # H HOH
1435 479 2 -1.1128 5.995000 24.802999 25.934999 # O HOH
1436 479 1 0.5564 6.644000 24.259001 25.487000 # H HOH
1437 479 1 0.5564 6.496000 25.545000 26.271999 # H HOH
1438 480 2 -1.1128 24.761000 38.104000 13.767000 # O HOH
1439 480 1 0.5564 24.920000 39.047001 13.736000 # H HOH
1440 480 1 0.5564 24.608000 37.917000 14.694000 # H HOH
1441 481 2 -1.1128 7.423000 10.573000 10.154000 # O HOH
1442 481 1 0.5564 7.134000 10.209000 9.317000 # H HOH
1443 481 1 0.5564 6.764000 11.233000 10.369000 # H HOH
1444 482 2 -1.1128 1.996000 31.823000 5.116000 # O HOH
1445 482 1 0.5564 2.125000 31.059000 4.555000 # H HOH
1446 482 1 0.5564 2.279000 31.535000 5.984000 # H HOH
1447 483 2 -1.1128 17.330999 19.103001 3.348000 # O HOH
1448 483 1 0.5564 16.634001 19.190001 3.998000 # H HOH
1449 483 1 0.5564 18.103001 19.479000 3.772000 # H HOH
1450 484 2 -1.1128 2.200000 37.083000 40.764999 # O HOH
1451 484 1 0.5564 2.556000 37.806999 41.279999 # H HOH
1452 484 1 0.5564 1.996000 36.405998 41.410999 # H HOH
1453 485 2 -1.1128 7.975000 9.301000 47.785000 # O HOH
1454 485 1 0.5564 8.504000 8.949000 48.500000 # H HOH
1455 485 1 0.5564 7.856000 10.225000 48.006001 # H HOH
1456 486 2 -1.1128 25.983999 39.966000 11.760000 # O HOH
1457 486 1 0.5564 26.393999 40.210999 12.590000 # H HOH
1458 486 1 0.5564 26.705000 39.953999 11.130000 # H HOH
1459 487 2 -1.1128 32.000000 12.816000 43.400002 # O HOH
1460 487 1 0.5564 32.000000 12.359000 44.241001 # H HOH
1461 487 1 0.5564 31.459000 13.592000 43.548000 # H HOH
1462 488 2 -1.1128 25.872000 48.146000 15.147000 # O HOH
1463 488 1 0.5564 26.131001 47.537998 15.841000 # H HOH
1464 488 1 0.5564 26.077999 49.012001 15.498000 # H HOH
1465 489 2 -1.1128 5.873000 39.161999 46.494999 # O HOH
1466 489 1 0.5564 6.636000 38.889999 47.005001 # H HOH
1467 489 1 0.5564 5.310000 39.610001 47.126999 # H HOH
1468 490 2 -1.1128 13.601000 10.837000 16.408001 # O HOH
1469 490 1 0.5564 14.498000 11.169000 16.441999 # H HOH
1470 490 1 0.5564 13.543000 10.390000 15.563000 # H HOH
1471 491 2 -1.1128 4.313000 40.081001 4.435000 # O HOH
1472 491 1 0.5564 3.694000 40.092999 5.165000 # H HOH
1473 491 1 0.5564 4.620000 39.174999 4.397000 # H HOH
1474 492 2 -1.1128 7.584000 44.061001 4.726000 # O HOH
1475 492 1 0.5564 7.808000 43.320000 4.163000 # H HOH
1476 492 1 0.5564 7.378000 44.771000 4.117000 # H HOH
1477 493 2 -1.1128 10.907000 44.268002 32.893002 # O HOH
1478 493 1 0.5564 11.510000 43.789001 32.325001 # H HOH
1479 493 1 0.5564 10.336000 44.743999 32.290001 # H HOH
1480 494 2 -1.1128 12.202000 15.561000 14.826000 # O HOH
1481 494 1 0.5564 12.540000 15.102000 15.594000 # H HOH
1482 494 1 0.5564 11.709000 16.299000 15.185000 # H HOH
1483 495 2 -1.1128 13.350000 23.783001 16.172001 # O HOH
1484 495 1 0.5564 13.989000 23.938999 15.477000 # H HOH
1485 495 1 0.5564 12.624000 24.372999 15.966000 # H HOH
1486 496 2 -1.1128 18.908001 26.489000 36.592999 # O HOH
1487 496 1 0.5564 19.627001 27.048000 36.887001 # H HOH
1488 496 1 0.5564 18.985001 25.698000 37.126999 # H HOH
1489 497 2 -1.1128 4.496000 30.938999 33.987999 # O HOH
1490 497 1 0.5564 4.029000 30.562000 34.734001 # H HOH
1491 497 1 0.5564 4.132000 30.490000 33.224998 # H HOH
1492 498 2 -1.1128 7.738000 49.227001 25.999001 # O HOH
1493 498 1 0.5564 8.435000 49.205002 26.655001 # H HOH
1494 498 1 0.5564 8.136000 49.654999 25.240000 # H HOH
1495 499 2 -1.1128 10.398000 5.545000 34.775002 # O HOH
1496 499 1 0.5564 10.226000 4.671000 35.126999 # H HOH
1497 499 1 0.5564 11.057000 5.914000 35.362999 # H HOH
1498 500 2 -1.1128 12.474000 24.531000 40.014000 # O HOH
1499 500 1 0.5564 12.066000 23.757000 39.625999 # H HOH
1500 500 1 0.5564 12.758000 24.243000 40.882000 # H HOH
1501 501 2 -1.1128 17.011999 46.387001 9.832000 # O HOH
1502 501 1 0.5564 17.275000 47.305000 9.902000 # H HOH
1503 501 1 0.5564 16.473000 46.352001 9.043000 # H HOH
1504 502 2 -1.1128 31.676001 39.848000 6.036000 # O HOH
1505 502 1 0.5564 31.989000 39.334999 5.290000 # H HOH
1506 502 1 0.5564 32.000999 40.733002 5.872000 # H HOH
1507 503 2 -1.1128 23.233999 51.395000 36.180000 # O HOH
1508 503 1 0.5564 23.870001 52.049999 36.467999 # H HOH
1509 503 1 0.5564 23.334999 51.366001 35.228001 # H HOH
1510 504 2 -1.1128 23.908001 26.843000 8.603000 # O HOH
1511 504 1 0.5564 24.813000 26.554001 8.489000 # H HOH
1512 504 1 0.5564 23.816000 27.584000 8.004000 # H HOH
1513 505 2 -1.1128 11.317000 31.221001 36.844002 # O HOH
1514 505 1 0.5564 11.307000 31.506001 37.757999 # H HOH
1515 505 1 0.5564 10.537000 30.674000 36.754002 # H HOH
1516 506 2 -1.1128 26.482000 23.750000 34.389000 # O HOH
1517 506 1 0.5564 27.191999 23.424999 34.944000 # H HOH
1518 506 1 0.5564 25.768999 23.125999 34.522999 # H HOH
1519 507 2 -1.1128 7.351000 32.834999 25.347000 # O HOH
1520 507 1 0.5564 6.797000 32.662998 26.108999 # H HOH
1521 507 1 0.5564 7.749000 33.686001 25.528000 # H HOH
1522 508 2 -1.1128 15.349000 44.091999 45.728001 # O HOH
1523 508 1 0.5564 15.985000 44.499001 46.317001 # H HOH
1524 508 1 0.5564 14.704000 43.692001 46.312000 # H HOH
1525 509 2 -1.1128 11.093000 5.260000 40.640999 # O HOH
1526 509 1 0.5564 10.699000 4.540000 41.133999 # H HOH
1527 509 1 0.5564 11.778000 5.599000 41.216999 # H HOH
1528 510 2 -1.1128 5.891000 20.031000 19.650999 # O HOH
1529 510 1 0.5564 4.976000 19.766001 19.549000 # H HOH
1530 510 1 0.5564 6.167000 19.625999 20.474001 # H HOH
1531 511 2 -1.1128 19.916000 31.417000 23.181000 # O HOH
1532 511 1 0.5564 20.242001 31.209999 22.305000 # H HOH
1533 511 1 0.5564 19.841999 30.566999 23.615999 # H HOH
1534 512 2 -1.1128 23.142000 25.240000 31.482000 # O HOH
1535 512 1 0.5564 23.856001 25.487000 30.895000 # H HOH
1536 512 1 0.5564 22.438000 24.957001 30.898001 # H HOH
1537 513 2 -1.1128 5.310000 36.502998 41.144001 # O HOH
1538 513 1 0.5564 6.080000 36.398998 40.584999 # H HOH
1539 513 1 0.5564 5.316000 37.428001 41.391998 # H HOH
1540 514 2 -1.1128 12.797000 13.348000 31.733999 # O HOH
1541 514 1 0.5564 12.601000 14.021000 31.082001 # H HOH
1542 514 1 0.5564 13.023000 12.574000 31.218000 # H HOH
1543 515 2 -1.1128 26.264999 43.983002 9.636000 # O HOH
1544 515 1 0.5564 25.572001 44.095001 10.286000 # H HOH
1545 515 1 0.5564 27.077999 44.095001 10.130000 # H HOH
1546 516 2 -1.1128 15.536000 44.477001 11.634000 # O HOH
1547 516 1 0.5564 16.363001 44.917999 11.436000 # H HOH
1548 516 1 0.5564 15.563000 43.674000 11.114000 # H HOH
1549 517 2 -1.1128 26.002001 49.266998 11.813000 # O HOH
1550 517 1 0.5564 25.410999 49.594002 12.491000 # H HOH
1551 517 1 0.5564 26.879000 49.438000 12.155000 # H HOH
1552 518 2 -1.1128 23.805000 32.356998 18.812000 # O HOH
1553 518 1 0.5564 23.021999 32.074001 18.337999 # H HOH
1554 518 1 0.5564 24.468000 32.473000 18.131001 # H HOH
1555 519 2 -1.1128 12.729000 34.825001 22.724001 # O HOH
1556 519 1 0.5564 13.342000 34.532001 23.399000 # H HOH
1557 519 1 0.5564 11.887000 34.889000 23.176001 # H HOH
1558 520 2 -1.1128 9.454000 47.584999 36.889000 # O HOH
1559 520 1 0.5564 9.915000 46.824001 36.535999 # H HOH
1560 520 1 0.5564 9.870000 47.744999 37.736000 # H HOH
1561 521 2 -1.1128 25.778999 15.717000 11.511000 # O HOH
1562 521 1 0.5564 25.049999 16.208000 11.893000 # H HOH
1563 521 1 0.5564 26.087999 15.155000 12.222000 # H HOH
1564 522 2 -1.1128 20.040001 21.117001 3.524000 # O HOH
1565 522 1 0.5564 20.063000 22.040001 3.777000 # H HOH
1566 522 1 0.5564 20.955999 20.886999 3.373000 # H HOH
1567 523 2 -1.1128 19.934000 45.361000 1.884000 # O HOH
1568 523 1 0.5564 19.716999 45.303001 2.815000 # H HOH
1569 523 1 0.5564 19.555000 44.570000 1.500000 # H HOH
1570 524 2 -1.1128 6.469000 44.397999 6.991000 # O HOH
1571 524 1 0.5564 6.078000 44.730999 6.183000 # H HOH
1572 524 1 0.5564 6.088000 43.526001 7.099000 # H HOH
1573 525 2 -1.1128 14.046000 14.244000 10.859000 # O HOH
1574 525 1 0.5564 14.294000 15.101000 11.206000 # H HOH
1575 525 1 0.5564 14.668000 14.084000 10.148000 # H HOH
1576 526 2 -1.1128 22.732000 7.186000 35.604000 # O HOH
1577 526 1 0.5564 23.167000 6.372000 35.858002 # H HOH
1578 526 1 0.5564 23.153999 7.860000 36.136002 # H HOH
1579 527 2 -1.1128 23.351000 46.730999 22.556999 # O HOH
1580 527 1 0.5564 23.298000 46.219002 21.750000 # H HOH
1581 527 1 0.5564 22.438999 46.882999 22.806000 # H HOH
1582 528 2 -1.1128 26.198999 27.427000 48.491001 # O HOH
1583 528 1 0.5564 27.132000 27.549000 48.312000 # H HOH
1584 528 1 0.5564 25.823000 28.304001 48.411999 # H HOH
1585 529 2 -1.1128 27.289000 7.948000 23.790001 # O HOH
1586 529 1 0.5564 26.905001 8.822000 23.858000 # H HOH
1587 529 1 0.5564 26.546000 7.351000 23.879999 # H HOH
1588 530 2 -1.1128 17.483999 25.291000 45.762001 # O HOH
1589 530 1 0.5564 17.143000 25.010000 46.611000 # H HOH
1590 530 1 0.5564 17.033001 26.115999 45.584000 # H HOH
1591 531 2 -1.1128 28.924000 43.918999 32.688000 # O HOH
1592 531 1 0.5564 28.254999 44.585999 32.530998 # H HOH
1593 531 1 0.5564 29.586000 44.362999 33.217999 # H HOH
1594 532 2 -1.1128 12.617000 9.753000 42.363998 # O HOH
1595 532 1 0.5564 13.155000 10.538000 42.251999 # H HOH
1596 532 1 0.5564 13.211000 9.027000 42.174000 # H HOH
1597 533 2 -1.1128 27.316000 13.151000 47.113998 # O HOH
1598 533 1 0.5564 27.101000 13.620000 47.921001 # H HOH
1599 533 1 0.5564 28.195999 12.805000 47.264000 # H HOH
1600 534 2 -1.1128 19.274000 39.348999 14.936000 # O HOH
1601 534 1 0.5564 18.906000 38.652000 14.393000 # H HOH
1602 534 1 0.5564 19.113001 40.151001 14.439000 # H HOH
1603 535 2 -1.1128 24.759001 5.841000 34.180000 # O HOH
1604 535 1 0.5564 23.955999 6.211000 33.812000 # H HOH
1605 535 1 0.5564 25.226999 5.483000 33.425999 # H HOH
1606 536 2 -1.1128 31.315001 28.142000 20.139000 # O HOH
1607 536 1 0.5564 30.648001 28.471001 20.742001 # H HOH
1608 536 1 0.5564 32.000000 27.790001 20.707001 # H HOH
1609 537 2 -1.1128 26.570999 43.130001 19.837999 # O HOH
1610 537 1 0.5564 26.747999 42.641998 19.034000 # H HOH
1611 537 1 0.5564 25.683001 43.467999 19.723000 # H HOH
1612 538 2 -1.1128 5.092000 23.275999 36.360001 # O HOH
1613 538 1 0.5564 5.553000 23.479000 37.174000 # H HOH
1614 538 1 0.5564 4.164000 23.299000 36.597000 # H HOH
1615 539 2 -1.1128 30.983999 50.428001 17.479000 # O HOH
1616 539 1 0.5564 31.510000 50.283001 16.693001 # H HOH
1617 539 1 0.5564 30.104000 50.610001 17.149000 # H HOH
1618 540 2 -1.1128 10.389000 50.762001 36.501999 # O HOH
1619 540 1 0.5564 10.098000 50.750999 35.590000 # H HOH
1620 540 1 0.5564 10.748000 49.886002 36.650002 # H HOH
1621 541 2 -1.1128 7.429000 13.759000 31.572001 # O HOH
1622 541 1 0.5564 8.046000 13.068000 31.813000 # H HOH
1623 541 1 0.5564 6.578000 13.434000 31.864000 # H HOH
1624 542 2 -1.1128 26.704000 42.944000 33.243000 # O HOH
1625 542 1 0.5564 26.209000 43.764000 33.243000 # H HOH
1626 542 1 0.5564 26.169001 42.341999 32.726002 # H HOH
1627 543 2 -1.1128 24.478001 19.007000 17.271000 # O HOH
1628 543 1 0.5564 24.243000 18.184000 16.844000 # H HOH
1629 543 1 0.5564 25.417000 18.929001 17.443001 # H HOH
1630 544 2 -1.1128 5.102000 10.099000 23.924000 # O HOH
1631 544 1 0.5564 5.037000 9.912000 22.987000 # H HOH
1632 544 1 0.5564 5.865000 9.600000 24.216000 # H HOH
1633 545 2 -1.1128 30.964001 20.566000 46.369999 # O HOH
1634 545 1 0.5564 30.864000 20.510000 45.418999 # H HOH
1635 545 1 0.5564 30.080000 20.739000 46.694000 # H HOH
1636 546 2 -1.1128 5.025000 48.611000 13.964000 # O HOH
1637 546 1 0.5564 4.300000 48.248001 14.474000 # H HOH
1638 546 1 0.5564 5.591000 47.861000 13.783000 # H HOH
1639 547 2 -1.1128 21.634001 35.143002 46.942001 # O HOH
1640 547 1 0.5564 20.877001 35.258999 46.367001 # H HOH
1641 547 1 0.5564 22.357000 34.939999 46.348000 # H HOH
1642 548 2 -1.1128 10.024000 1.756000 31.250999 # O HOH
1643 548 1 0.5564 10.708000 1.499000 31.870001 # H HOH
1644 548 1 0.5564 9.773000 2.639000 31.524000 # H HOH
1645 549 2 -1.1128 14.189000 29.882999 29.898001 # O HOH
1646 549 1 0.5564 14.347000 29.035000 30.313000 # H HOH
1647 549 1 0.5564 13.993000 30.474001 30.625999 # H HOH
1648 550 2 -1.1128 24.396999 24.691000 9.783000 # O HOH
1649 550 1 0.5564 24.794001 25.362000 10.338000 # H HOH
1650 550 1 0.5564 24.113001 24.011000 10.394000 # H HOH
1651 551 2 -1.1128 31.889999 41.243000 44.116001 # O HOH
1652 551 1 0.5564 30.945999 41.172001 44.263000 # H HOH
1653 551 1 0.5564 32.002998 42.091999 43.688000 # H HOH
1654 552 2 -1.1128 4.732000 6.195000 19.952000 # O HOH
1655 552 1 0.5564 5.067000 5.883000 19.111000 # H HOH
1656 552 1 0.5564 5.516000 6.425000 20.452000 # H HOH
1657 553 2 -1.1128 28.313999 35.118000 43.180000 # O HOH
1658 553 1 0.5564 28.066000 35.952999 43.577999 # H HOH
1659 553 1 0.5564 27.539000 34.847000 42.688000 # H HOH
1660 554 2 -1.1128 25.868000 10.733000 11.194000 # O HOH
1661 554 1 0.5564 25.440001 11.300000 10.552000 # H HOH
1662 554 1 0.5564 26.266001 10.036000 10.671000 # H HOH
1663 555 2 -1.1128 15.144000 47.096001 2.456000 # O HOH
1664 555 1 0.5564 15.110000 47.069000 1.499000 # H HOH
1665 555 1 0.5564 15.525000 46.252998 2.705000 # H HOH
1666 556 2 -1.1128 12.983000 43.943001 42.000000 # O HOH
1667 556 1 0.5564 13.592000 43.665001 41.316002 # H HOH
1668 556 1 0.5564 12.445000 43.168999 42.169998 # H HOH
1669 557 2 -1.1128 21.353001 38.965000 13.117000 # O HOH
1670 557 1 0.5564 21.080000 39.397999 12.308000 # H HOH
1671 557 1 0.5564 21.146000 39.594002 13.808000 # H HOH
1672 558 2 -1.1128 13.969000 18.003000 24.066999 # O HOH
1673 558 1 0.5564 13.012000 17.999001 24.087000 # H HOH
1674 558 1 0.5564 14.191000 17.789000 23.160999 # H HOH
1675 559 2 -1.1128 4.989000 38.433998 31.569000 # O HOH
1676 559 1 0.5564 5.487000 38.660999 30.783001 # H HOH
1677 559 1 0.5564 4.211000 37.985001 31.239000 # H HOH
1678 560 2 -1.1128 16.649000 51.868999 47.938999 # O HOH
1679 560 1 0.5564 16.724001 51.014999 47.513000 # H HOH
1680 560 1 0.5564 16.774000 52.501999 47.233002 # H HOH
1681 561 2 -1.1128 19.908001 1.607000 15.991000 # O HOH
1682 561 1 0.5564 20.510000 1.790000 15.268000 # H HOH
1683 561 1 0.5564 19.319000 2.361000 16.009001 # H HOH
1684 562 2 -1.1128 15.527000 23.816000 47.505001 # O HOH
1685 562 1 0.5564 15.096000 23.077000 47.935001 # H HOH
1686 562 1 0.5564 15.774000 24.400000 48.222000 # H HOH
1687 563 2 -1.1128 19.429001 16.669001 23.643000 # O HOH
1688 563 1 0.5564 18.490000 16.504999 23.730000 # H HOH
1689 563 1 0.5564 19.684000 17.049000 24.483999 # H HOH
1690 564 2 -1.1128 20.176001 13.803000 15.839000 # O HOH
1691 564 1 0.5564 19.486000 13.487000 16.423000 # H HOH
1692 564 1 0.5564 20.931000 13.938000 16.412001 # H HOH
1693 565 2 -1.1128 5.613000 20.724001 23.113001 # O HOH
1694 565 1 0.5564 5.925000 21.521000 23.542000 # H HOH
1695 565 1 0.5564 4.709000 20.922001 22.867001 # H HOH
1696 566 2 -1.1128 27.021000 27.969000 46.130001 # O HOH
1697 566 1 0.5564 27.753000 28.253000 45.582001 # H HOH
1698 566 1 0.5564 26.372000 27.636999 45.509998 # H HOH
1699 567 2 -1.1128 18.409000 10.799000 5.273000 # O HOH
1700 567 1 0.5564 18.243000 11.704000 5.009000 # H HOH
1701 567 1 0.5564 17.785000 10.637000 5.981000 # H HOH
1702 568 2 -1.1128 24.141001 22.743999 38.186001 # O HOH
1703 568 1 0.5564 23.514999 22.479000 38.860001 # H HOH
1704 568 1 0.5564 24.480000 23.586000 38.492001 # H HOH
1705 569 2 -1.1128 8.095000 41.143002 21.584000 # O HOH
1706 569 1 0.5564 8.455000 40.292000 21.836000 # H HOH
1707 569 1 0.5564 8.410000 41.745998 22.257000 # H HOH
1708 570 2 -1.1128 22.263000 15.415000 24.347000 # O HOH
1709 570 1 0.5564 22.068001 14.781000 25.038000 # H HOH
1710 570 1 0.5564 22.861000 16.040001 24.757999 # H HOH
1711 571 2 -1.1128 22.952000 5.625000 27.724001 # O HOH
1712 571 1 0.5564 23.415001 4.800000 27.872000 # H HOH
1713 571 1 0.5564 23.455000 6.274000 28.216999 # H HOH
1714 572 2 -1.1128 17.593000 41.983002 5.191000 # O HOH
1715 572 1 0.5564 17.677000 41.277000 5.832000 # H HOH
1716 572 1 0.5564 18.469000 42.071999 4.816000 # H HOH
1717 573 2 -1.1128 21.612000 6.061000 5.667000 # O HOH
1718 573 1 0.5564 22.014999 6.057000 6.535000 # H HOH
1719 573 1 0.5564 20.943001 6.744000 5.716000 # H HOH
1720 574 2 -1.1128 24.416000 7.990000 32.596001 # O HOH
1721 574 1 0.5564 25.025000 7.336000 32.251999 # H HOH
1722 574 1 0.5564 23.832001 8.183000 31.863001 # H HOH
1723 575 2 -1.1128 28.155001 50.205002 9.390000 # O HOH
1724 575 1 0.5564 29.009001 50.252998 9.822000 # H HOH
1725 575 1 0.5564 27.521999 50.237999 10.107000 # H HOH
1726 576 2 -1.1128 11.357000 19.113001 41.028000 # O HOH
1727 576 1 0.5564 11.197000 19.605000 41.834000 # H HOH
1728 576 1 0.5564 11.710000 19.761000 40.417999 # H HOH
1729 577 2 -1.1128 9.244000 11.330000 45.771000 # O HOH
1730 577 1 0.5564 8.764000 12.085000 46.112000 # H HOH
1731 577 1 0.5564 9.398000 10.778000 46.537998 # H HOH
1732 578 2 -1.1128 12.423000 7.609000 15.969000 # O HOH
1733 578 1 0.5564 11.553000 7.256000 16.153999 # H HOH
1734 578 1 0.5564 12.317000 8.558000 16.041000 # H HOH
1735 579 2 -1.1128 24.927999 39.602001 40.069000 # O HOH
1736 579 1 0.5564 24.563000 40.342999 40.551998 # H HOH
1737 579 1 0.5564 25.198000 38.981998 40.748001 # H HOH
1738 580 2 -1.1128 21.733999 41.327999 45.063999 # O HOH
1739 580 1 0.5564 22.657000 41.146000 44.886002 # H HOH
1740 580 1 0.5564 21.318001 41.319000 44.202000 # H HOH
1741 581 2 -1.1128 17.211000 33.057999 18.614000 # O HOH
1742 581 1 0.5564 17.663000 32.575001 17.922001 # H HOH
1743 581 1 0.5564 16.319000 32.709999 18.605000 # H HOH
1744 582 2 -1.1128 5.330000 47.349998 5.386000 # O HOH
1745 582 1 0.5564 5.202000 46.528000 4.912000 # H HOH
1746 582 1 0.5564 5.495000 47.082001 6.290000 # H HOH
1747 583 2 -1.1128 31.489000 10.253000 37.245998 # O HOH
1748 583 1 0.5564 31.591999 11.084000 37.709999 # H HOH
1749 583 1 0.5564 30.691999 10.366000 36.727001 # H HOH
1750 584 2 -1.1128 23.049999 34.797001 43.395000 # O HOH
1751 584 1 0.5564 22.603001 34.244999 42.751999 # H HOH
1752 584 1 0.5564 23.601000 35.377998 42.869999 # H HOH
1753 585 2 -1.1128 16.414000 11.682000 46.265999 # O HOH
1754 585 1 0.5564 15.895000 10.878000 46.223000 # H HOH
1755 585 1 0.5564 17.097000 11.491000 46.909000 # H HOH
1756 586 2 -1.1128 22.112000 9.828000 14.925000 # O HOH
1757 586 1 0.5564 22.445999 10.472000 14.300000 # H HOH
1758 586 1 0.5564 22.874001 9.587000 15.452000 # H HOH
1759 587 2 -1.1128 3.769000 43.352001 17.822001 # O HOH
1760 587 1 0.5564 3.380000 43.055000 17.000000 # H HOH
1761 587 1 0.5564 4.572000 43.801998 17.558001 # H HOH
1762 588 2 -1.1128 20.047001 2.330000 5.813000 # O HOH
1763 588 1 0.5564 20.163000 1.763000 6.575000 # H HOH
1764 588 1 0.5564 19.176001 2.111000 5.482000 # H HOH
1765 589 2 -1.1128 26.797001 21.094999 12.684000 # O HOH
1766 589 1 0.5564 27.033001 21.864000 13.203000 # H HOH
1767 589 1 0.5564 26.674000 20.399000 13.329000 # H HOH
1768 590 2 -1.1128 21.257000 44.438000 40.721001 # O HOH
1769 590 1 0.5564 21.077999 43.507999 40.863998 # H HOH
1770 590 1 0.5564 22.040001 44.615002 41.242001 # H HOH
1771 591 2 -1.1128 8.364000 11.980000 14.580000 # O HOH
1772 591 1 0.5564 8.210000 12.091000 15.518000 # H HOH
1773 591 1 0.5564 7.552000 11.598000 14.247000 # H HOH
1774 592 2 -1.1128 20.791000 29.906000 7.715000 # O HOH
1775 592 1 0.5564 20.614000 30.448999 6.946000 # H HOH
1776 592 1 0.5564 19.952999 29.487000 7.911000 # H HOH
1777 593 2 -1.1128 4.499000 36.960999 47.922001 # O HOH
1778 593 1 0.5564 4.253000 36.445000 47.154999 # H HOH
1779 593 1 0.5564 4.159000 37.838001 47.741001 # H HOH
1780 594 2 -1.1128 18.889000 40.106998 2.118000 # O HOH
1781 594 1 0.5564 18.379999 40.724998 1.593000 # H HOH
1782 594 1 0.5564 19.153999 39.426998 1.498000 # H HOH
1783 595 2 -1.1128 18.927000 37.473999 20.830999 # O HOH
1784 595 1 0.5564 19.577999 37.686001 21.500999 # H HOH
1785 595 1 0.5564 19.444000 37.242001 20.059000 # H HOH
1786 596 2 -1.1128 26.131001 42.865002 4.115000 # O HOH
1787 596 1 0.5564 25.216000 42.918999 4.391000 # H HOH
1788 596 1 0.5564 26.631001 42.937000 4.929000 # H HOH
1789 597 2 -1.1128 7.121000 25.372999 6.200000 # O HOH
1790 597 1 0.5564 7.817000 25.438999 6.854000 # H HOH
1791 597 1 0.5564 6.314000 25.320999 6.712000 # H HOH
1792 598 2 -1.1128 19.354000 40.838001 19.264000 # O HOH
1793 598 1 0.5564 19.705000 40.199001 19.882999 # H HOH
1794 598 1 0.5564 19.090000 41.580002 19.808001 # H HOH
1795 599 2 -1.1128 8.461000 17.913000 34.679001 # O HOH
1796 599 1 0.5564 8.834000 18.705000 35.067001 # H HOH
1797 599 1 0.5564 9.164000 17.266001 34.731998 # H HOH
1798 600 2 -1.1128 7.081000 2.910000 28.179001 # O HOH
1799 600 1 0.5564 7.863000 3.436000 28.009001 # H HOH
1800 600 1 0.5564 6.936000 2.994000 29.121000 # H HOH
1801 601 2 -1.1128 12.540000 10.267000 7.448000 # O HOH
1802 601 1 0.5564 13.060000 9.630000 7.939000 # H HOH
1803 601 1 0.5564 11.805000 10.473000 8.026000 # H HOH
1804 602 2 -1.1128 17.415001 47.116001 3.660000 # O HOH
1805 602 1 0.5564 17.025999 46.512001 4.293000 # H HOH
1806 602 1 0.5564 18.323999 46.825001 3.578000 # H HOH
1807 603 2 -1.1128 14.126000 19.297001 20.858999 # O HOH
1808 603 1 0.5564 14.863000 19.118999 20.275000 # H HOH
1809 603 1 0.5564 13.356000 19.009001 20.367001 # H HOH
1810 604 2 -1.1128 22.121000 46.898998 17.903000 # O HOH
1811 604 1 0.5564 22.037001 46.028000 18.292999 # H HOH
1812 604 1 0.5564 21.927999 46.764999 16.975000 # H HOH
1813 605 2 -1.1128 15.365000 12.049000 23.916000 # O HOH
1814 605 1 0.5564 15.963000 11.305000 23.990999 # H HOH
1815 605 1 0.5564 14.536000 11.663000 23.632999 # H HOH
1816 606 2 -1.1128 2.919000 19.193001 27.257000 # O HOH
1817 606 1 0.5564 2.043000 19.254000 27.638000 # H HOH
1818 606 1 0.5564 3.456000 18.809999 27.950001 # H HOH
1819 607 2 -1.1128 8.245000 8.422000 28.721001 # O HOH
1820 607 1 0.5564 8.159000 8.984000 27.951000 # H HOH
1821 607 1 0.5564 8.463000 7.560000 28.367001 # H HOH
1822 608 2 -1.1128 29.507000 42.688999 41.868000 # O HOH
1823 608 1 0.5564 29.546000 43.630001 41.699001 # H HOH
1824 608 1 0.5564 30.329000 42.491001 42.317001 # H HOH
1825 609 2 -1.1128 31.808001 4.630000 36.083000 # O HOH
1826 609 1 0.5564 31.155001 3.952000 36.259998 # H HOH
1827 609 1 0.5564 31.539000 5.369000 36.629002 # H HOH
1828 610 2 -1.1128 11.466000 3.124000 19.252001 # O HOH
1829 610 1 0.5564 11.787000 3.340000 20.128000 # H HOH
1830 610 1 0.5564 10.786000 2.467000 19.402000 # H HOH
1831 611 2 -1.1128 2.423000 40.449001 40.853001 # O HOH
1832 611 1 0.5564 2.942000 41.009998 40.278999 # H HOH
1833 611 1 0.5564 2.117000 39.741001 40.285000 # H HOH
1834 612 2 -1.1128 2.200000 26.243000 18.983000 # O HOH
1835 612 1 0.5564 2.306000 25.525999 18.358000 # H HOH
1836 612 1 0.5564 2.126000 27.027000 18.438999 # H HOH
1837 613 2 -1.1128 2.683000 3.174000 38.667999 # O HOH
1838 613 1 0.5564 2.365000 3.151000 39.570999 # H HOH
1839 613 1 0.5564 3.430000 3.772000 38.692001 # H HOH
1840 614 2 -1.1128 26.250000 29.516001 12.791000 # O HOH
1841 614 1 0.5564 26.395000 28.736000 12.256000 # H HOH
1842 614 1 0.5564 26.136000 30.225000 12.158000 # H HOH
1843 615 2 -1.1128 18.250999 47.951000 12.585000 # O HOH
1844 615 1 0.5564 18.983999 47.650002 12.048000 # H HOH
1845 615 1 0.5564 17.481001 47.831001 12.029000 # H HOH
1846 616 2 -1.1128 23.542999 27.188999 22.187000 # O HOH
1847 616 1 0.5564 23.961000 26.611000 22.825001 # H HOH
1848 616 1 0.5564 23.091999 27.846001 22.718000 # H HOH
1849 617 2 -1.1128 19.687000 52.449001 19.738001 # O HOH
1850 617 1 0.5564 18.816999 52.500000 20.135000 # H HOH
1851 617 1 0.5564 20.284000 52.347000 20.480000 # H HOH
1852 618 2 -1.1128 21.377001 27.754000 35.666000 # O HOH
1853 618 1 0.5564 20.718000 27.476000 35.028999 # H HOH
1854 618 1 0.5564 21.922001 26.979000 35.800999 # H HOH
1855 619 2 -1.1128 10.299000 48.228001 12.009000 # O HOH
1856 619 1 0.5564 9.692000 47.958000 11.320000 # H HOH
1857 619 1 0.5564 11.114000 48.424999 11.548000 # H HOH
1858 620 2 -1.1128 14.708000 43.500999 43.292999 # O HOH
1859 620 1 0.5564 14.935000 42.696999 43.759998 # H HOH
1860 620 1 0.5564 15.477000 43.692001 42.756001 # H HOH
1861 621 2 -1.1128 31.204000 37.063999 16.806999 # O HOH
1862 621 1 0.5564 32.000000 37.132000 17.334999 # H HOH
1863 621 1 0.5564 31.377001 36.340000 16.205000 # H HOH
1864 622 2 -1.1128 31.388000 31.684000 37.106998 # O HOH
1865 622 1 0.5564 31.410000 32.533001 36.666000 # H HOH
1866 622 1 0.5564 32.000000 31.139999 36.612000 # H HOH
1867 623 2 -1.1128 12.691000 39.014999 22.525000 # O HOH
1868 623 1 0.5564 12.800000 39.777000 23.094999 # H HOH
1869 623 1 0.5564 13.367000 38.401001 22.813999 # H HOH
1870 624 2 -1.1128 17.798000 14.956000 15.449000 # O HOH
1871 624 1 0.5564 18.283001 15.207000 14.663000 # H HOH
1872 624 1 0.5564 16.899000 14.829000 15.146000 # H HOH
1873 625 2 -1.1128 25.681000 52.203999 44.214001 # O HOH
1874 625 1 0.5564 26.017000 52.425999 45.082001 # H HOH
1875 625 1 0.5564 24.770000 52.499001 44.227001 # H HOH
1876 626 2 -1.1128 21.525000 51.237000 22.205999 # O HOH
1877 626 1 0.5564 21.485001 50.791000 23.052000 # H HOH
1878 626 1 0.5564 21.655001 50.534000 21.570000 # H HOH
1879 627 2 -1.1128 12.776000 13.797000 42.137001 # O HOH
1880 627 1 0.5564 12.346000 14.525000 42.585999 # H HOH
1881 627 1 0.5564 13.651000 14.125000 41.931000 # H HOH
1882 628 2 -1.1128 19.365000 37.515999 17.386000 # O HOH
1883 628 1 0.5564 19.341000 37.763000 16.461000 # H HOH
1884 628 1 0.5564 18.959000 38.254002 17.841000 # H HOH
1885 629 2 -1.1128 17.205999 4.881000 13.379000 # O HOH
1886 629 1 0.5564 16.436001 4.619000 12.874000 # H HOH
1887 629 1 0.5564 17.841999 4.182000 13.227000 # H HOH
1888 630 2 -1.1128 9.120000 49.664001 9.653000 # O HOH
1889 630 1 0.5564 9.776000 50.123001 9.128000 # H HOH
1890 630 1 0.5564 9.269000 49.973999 10.547000 # H HOH
1891 631 2 -1.1128 6.663000 41.007999 5.659000 # O HOH
1892 631 1 0.5564 6.825000 40.976002 4.716000 # H HOH
1893 631 1 0.5564 7.064000 40.208000 5.999000 # H HOH
1894 632 2 -1.1128 10.716000 7.750000 20.549999 # O HOH
1895 632 1 0.5564 10.830000 7.009000 19.954000 # H HOH
1896 632 1 0.5564 10.649000 8.512000 19.975000 # H HOH
1897 633 2 -1.1128 2.566000 6.579000 19.940001 # O HOH
1898 633 1 0.5564 2.001000 5.968000 20.413000 # H HOH
1899 633 1 0.5564 2.001000 7.327000 19.746000 # H HOH
1900 634 2 -1.1128 29.309999 13.491000 5.421000 # O HOH
1901 634 1 0.5564 29.250999 14.171000 6.092000 # H HOH
1902 634 1 0.5564 29.968000 12.881000 5.755000 # H HOH
1903 635 2 -1.1128 9.267000 7.294000 18.139999 # O HOH
1904 635 1 0.5564 8.893000 8.171000 18.229000 # H HOH
1905 635 1 0.5564 10.180000 7.446000 17.898001 # H HOH
1906 636 2 -1.1128 23.613001 34.201000 37.150002 # O HOH
1907 636 1 0.5564 24.297001 34.861000 37.265999 # H HOH
1908 636 1 0.5564 22.832001 34.595001 37.539001 # H HOH
1909 637 2 -1.1128 7.384000 51.952999 18.882999 # O HOH
1910 637 1 0.5564 7.143000 52.283001 19.749001 # H HOH
1911 637 1 0.5564 7.532000 51.016998 19.014000 # H HOH
1912 638 2 -1.1128 5.120000 8.585000 19.742001 # O HOH
1913 638 1 0.5564 5.880000 9.160000 19.833000 # H HOH
1914 638 1 0.5564 5.304000 8.065000 18.959999 # H HOH
1915 639 2 -1.1128 28.188000 19.955999 22.183001 # O HOH
1916 639 1 0.5564 28.083000 19.209999 22.774000 # H HOH
1917 639 1 0.5564 28.226000 20.716999 22.761999 # H HOH
1918 640 2 -1.1128 26.459999 25.694000 19.829000 # O HOH
1919 640 1 0.5564 25.941000 26.077000 20.535999 # H HOH
1920 640 1 0.5564 25.813999 25.296000 19.245001 # H HOH
1921 641 2 -1.1128 4.887000 6.437000 47.823002 # O HOH
1922 641 1 0.5564 4.159000 5.892000 48.120998 # H HOH
1923 641 1 0.5564 5.566000 5.812000 47.569000 # H HOH
1924 642 2 -1.1128 20.573000 50.483002 30.284000 # O HOH
1925 642 1 0.5564 20.794001 50.377998 29.358999 # H HOH
1926 642 1 0.5564 21.417999 50.487000 30.735001 # H HOH
1927 643 2 -1.1128 5.636000 45.662998 15.723000 # O HOH
1928 643 1 0.5564 5.222000 45.665001 16.586000 # H HOH
1929 643 1 0.5564 6.269000 46.381001 15.759000 # H HOH
1930 644 2 -1.1128 20.136000 13.180000 24.986000 # O HOH
1931 644 1 0.5564 20.000000 14.044000 25.375999 # H HOH
1932 644 1 0.5564 20.628000 13.354000 24.183001 # H HOH
1933 645 2 -1.1128 22.487000 43.575001 43.129002 # O HOH
1934 645 1 0.5564 22.427000 43.275002 44.035999 # H HOH
1935 645 1 0.5564 22.233999 42.813000 42.606998 # H HOH
1936 646 2 -1.1128 19.221001 11.287000 47.448002 # O HOH
1937 646 1 0.5564 19.495001 11.444000 46.543999 # H HOH
1938 646 1 0.5564 19.722000 11.918000 47.964001 # H HOH
1939 647 2 -1.1128 5.738000 10.493000 31.416000 # O HOH
1940 647 1 0.5564 5.077000 9.812000 31.294001 # H HOH
1941 647 1 0.5564 6.248000 10.481000 30.606001 # H HOH
1942 648 2 -1.1128 2.144000 16.478001 8.573000 # O HOH
1943 648 1 0.5564 1.999000 16.400000 9.516000 # H HOH
1944 648 1 0.5564 3.094000 16.562000 8.482000 # H HOH
1945 649 2 -1.1128 7.404000 32.473000 23.176001 # O HOH
1946 649 1 0.5564 7.989000 31.917999 22.660999 # H HOH
1947 649 1 0.5564 6.843000 32.898998 22.527000 # H HOH
1948 650 2 -1.1128 16.985001 34.502998 32.848999 # O HOH
1949 650 1 0.5564 16.791000 35.294998 32.348000 # H HOH
1950 650 1 0.5564 17.274000 34.824001 33.703999 # H HOH
1951 651 2 -1.1128 5.809000 12.189000 13.007000 # O HOH
1952 651 1 0.5564 5.969000 12.960000 13.552000 # H HOH
1953 651 1 0.5564 6.469000 12.243000 12.316000 # H HOH
1954 652 2 -1.1128 23.495001 9.094000 2.832000 # O HOH
1955 652 1 0.5564 23.973000 9.751000 3.338000 # H HOH
1956 652 1 0.5564 24.021999 8.967000 2.044000 # H HOH
1957 653 2 -1.1128 4.715000 5.104000 34.359001 # O HOH
1958 653 1 0.5564 3.950000 5.258000 34.914001 # H HOH
1959 653 1 0.5564 5.448000 5.045000 34.972000 # H HOH
1960 654 2 -1.1128 31.184999 43.714001 15.204000 # O HOH
1961 654 1 0.5564 31.059000 43.018002 15.850000 # H HOH
1962 654 1 0.5564 31.945000 44.202000 15.522000 # H HOH
1963 655 2 -1.1128 10.424000 18.198000 48.362999 # O HOH
1964 655 1 0.5564 11.370000 18.106001 48.250999 # H HOH
1965 655 1 0.5564 10.110000 17.305000 48.505001 # H HOH
1966 656 2 -1.1128 21.777000 7.619000 42.146000 # O HOH
1967 656 1 0.5564 22.641001 7.539000 41.743000 # H HOH
1968 656 1 0.5564 21.238001 8.043000 41.478001 # H HOH
1969 657 2 -1.1128 25.832001 35.328999 31.722000 # O HOH
1970 657 1 0.5564 25.110001 34.744999 31.955999 # H HOH
1971 657 1 0.5564 26.224001 35.573002 32.561001 # H HOH
1972 658 2 -1.1128 30.242001 16.031000 33.991001 # O HOH
1973 658 1 0.5564 29.464001 15.736000 33.516998 # H HOH
1974 658 1 0.5564 30.965000 15.874000 33.383999 # H HOH
1975 659 2 -1.1128 22.944000 31.101000 6.508000 # O HOH
1976 659 1 0.5564 22.434999 31.674999 7.080000 # H HOH
1977 659 1 0.5564 22.799999 30.222000 6.860000 # H HOH
1978 660 2 -1.1128 21.940001 20.068001 5.766000 # O HOH
1979 660 1 0.5564 22.365999 20.716999 5.206000 # H HOH
1980 660 1 0.5564 21.166000 19.797001 5.273000 # H HOH
1981 661 2 -1.1128 26.737000 11.821000 17.443001 # O HOH
1982 661 1 0.5564 27.455999 12.380000 17.146000 # H HOH
1983 661 1 0.5564 26.052999 12.434000 17.714001 # H HOH
1984 662 2 -1.1128 22.707001 39.290001 16.054001 # O HOH
1985 662 1 0.5564 23.490000 38.938999 16.479000 # H HOH
1986 662 1 0.5564 22.686001 38.862000 15.198000 # H HOH
1987 663 2 -1.1128 26.264999 7.866000 1.785000 # O HOH
1988 663 1 0.5564 27.167999 8.009000 1.503000 # H HOH
1989 663 1 0.5564 26.068001 6.969000 1.514000 # H HOH
1990 664 2 -1.1128 3.877000 51.650002 22.767000 # O HOH
1991 664 1 0.5564 3.511000 52.500000 23.014000 # H HOH
1992 664 1 0.5564 4.725000 51.858002 22.375000 # H HOH
1993 665 2 -1.1128 3.339000 34.416000 39.570999 # O HOH
1994 665 1 0.5564 3.040000 35.062000 38.931000 # H HOH
1995 665 1 0.5564 3.975000 34.888000 40.109001 # H HOH
1996 666 2 -1.1128 21.908001 23.260000 29.114000 # O HOH
1997 666 1 0.5564 21.219000 22.906000 29.676001 # H HOH
1998 666 1 0.5564 22.337999 22.487000 28.746000 # H HOH
1999 667 2 -1.1128 29.028999 18.604000 42.495998 # O HOH
2000 667 1 0.5564 28.142000 18.910000 42.310001 # H HOH
2001 667 1 0.5564 28.906000 17.837000 43.056000 # H HOH
2002 668 2 -1.1128 30.907000 34.000000 23.732000 # O HOH
2003 668 1 0.5564 30.247000 33.769001 24.385000 # H HOH
2004 668 1 0.5564 30.732000 34.918999 23.528000 # H HOH
2005 669 2 -1.1128 30.436001 43.308998 27.701000 # O HOH
2006 669 1 0.5564 29.481001 43.299999 27.753000 # H HOH
2007 669 1 0.5564 30.726999 43.112999 28.591999 # H HOH
2008 670 2 -1.1128 31.111000 44.981998 43.757999 # O HOH
2009 670 1 0.5564 32.000000 44.674999 43.580002 # H HOH
2010 670 1 0.5564 31.164000 45.381001 44.626999 # H HOH
2011 671 2 -1.1128 18.833000 28.150000 47.351002 # O HOH
2012 671 1 0.5564 19.268000 28.747999 47.959000 # H HOH
2013 671 1 0.5564 19.511999 27.915001 46.719002 # H HOH
2014 672 2 -1.1128 15.890000 6.762000 26.947001 # O HOH
2015 672 1 0.5564 15.035000 6.863000 27.365000 # H HOH
2016 672 1 0.5564 16.270000 7.641000 26.962999 # H HOH
2017 673 2 -1.1128 19.684999 49.087002 42.958000 # O HOH
2018 673 1 0.5564 20.629999 49.060001 43.110001 # H HOH
2019 673 1 0.5564 19.323000 49.458000 43.762001 # H HOH
2020 674 2 -1.1128 5.207000 6.633000 30.936001 # O HOH
2021 674 1 0.5564 4.524000 6.076000 30.561001 # H HOH
2022 674 1 0.5564 4.967000 6.718000 31.858999 # H HOH
2023 675 2 -1.1128 29.267000 14.145000 9.258000 # O HOH
2024 675 1 0.5564 28.472000 14.594000 8.971000 # H HOH
2025 675 1 0.5564 29.981001 14.708000 8.960000 # H HOH
2026 676 2 -1.1128 16.480000 26.062000 41.048000 # O HOH
2027 676 1 0.5564 16.761999 25.403999 41.683998 # H HOH
2028 676 1 0.5564 16.798000 26.892000 41.403999 # H HOH
2029 677 2 -1.1128 6.448000 20.056000 25.098000 # O HOH
2030 677 1 0.5564 5.961000 20.462000 25.815001 # H HOH
2031 677 1 0.5564 6.988000 19.389000 25.521999 # H HOH
2032 678 2 -1.1128 28.483999 52.403000 26.546000 # O HOH
2033 678 1 0.5564 29.386999 52.500000 26.245001 # H HOH
2034 678 1 0.5564 28.000000 52.129002 25.768000 # H HOH
2035 679 2 -1.1128 6.179000 51.918999 13.312000 # O HOH
2036 679 1 0.5564 6.920000 52.499001 13.133000 # H HOH
2037 679 1 0.5564 5.497000 52.499001 13.651000 # H HOH
2038 680 2 -1.1128 4.922000 52.500000 17.489000 # O HOH
2039 680 1 0.5564 4.227000 51.847000 17.409000 # H HOH
2040 680 1 0.5564 5.692000 52.078999 17.106001 # H HOH
2041 681 2 -1.1128 26.638000 12.563000 19.997000 # O HOH
2042 681 1 0.5564 26.785000 13.503000 20.099001 # H HOH
2043 681 1 0.5564 26.993000 12.177000 20.798000 # H HOH
2044 682 2 -1.1128 21.761999 27.639999 48.213001 # O HOH
2045 682 1 0.5564 20.940001 27.150000 48.207001 # H HOH
2046 682 1 0.5564 22.408001 27.028999 47.858002 # H HOH
2047 683 2 -1.1128 8.536000 10.164000 32.490002 # O HOH
2048 683 1 0.5564 9.140000 9.613000 31.992001 # H HOH
2049 683 1 0.5564 8.071000 10.671000 31.825001 # H HOH
2050 684 2 -1.1128 14.270000 5.637000 6.522000 # O HOH
2051 684 1 0.5564 14.061000 5.222000 5.685000 # H HOH
2052 684 1 0.5564 14.885000 6.335000 6.297000 # H HOH
2053 685 2 -1.1128 18.048000 2.840000 39.667999 # O HOH
2054 685 1 0.5564 17.653999 1.986000 39.491001 # H HOH
2055 685 1 0.5564 18.934999 2.773000 39.313000 # H HOH
2056 686 2 -1.1128 17.388000 6.643000 30.878000 # O HOH
2057 686 1 0.5564 16.799999 5.952000 31.184999 # H HOH
2058 686 1 0.5564 17.983999 6.793000 31.612000 # H HOH
2059 687 2 -1.1128 20.419001 23.495001 9.135000 # O HOH
2060 687 1 0.5564 20.452999 23.680000 8.197000 # H HOH
2061 687 1 0.5564 19.558001 23.098000 9.270000 # H HOH
2062 688 2 -1.1128 25.601000 10.432000 42.698002 # O HOH
2063 688 1 0.5564 25.006001 9.814000 42.272999 # H HOH
2064 688 1 0.5564 25.284000 11.294000 42.428001 # H HOH
2065 689 2 -1.1128 7.283000 52.145000 26.938000 # O HOH
2066 689 1 0.5564 7.143000 51.247002 26.636000 # H HOH
2067 689 1 0.5564 7.940000 52.500000 26.339001 # H HOH
2068 690 2 -1.1128 27.718000 25.226000 21.572001 # O HOH
2069 690 1 0.5564 27.084999 24.507999 21.591999 # H HOH
2070 690 1 0.5564 27.424000 25.823999 22.260000 # H HOH
2071 691 2 -1.1128 16.700001 11.000000 2.597000 # O HOH
2072 691 1 0.5564 17.603001 10.686000 2.641000 # H HOH
2073 691 1 0.5564 16.441999 10.861000 1.685000 # H HOH
2074 692 2 -1.1128 6.840000 30.495001 42.074001 # O HOH
2075 692 1 0.5564 6.243000 31.237000 42.172001 # H HOH
2076 692 1 0.5564 6.501000 29.834000 42.678001 # H HOH
2077 693 2 -1.1128 29.004000 52.500000 33.075001 # O HOH
2078 693 1 0.5564 28.375000 52.053001 32.507000 # H HOH
2079 693 1 0.5564 29.825001 52.481998 32.584000 # H HOH
2080 694 2 -1.1128 13.899000 18.594999 32.286999 # O HOH
2081 694 1 0.5564 13.208000 18.235001 31.731001 # H HOH
2082 694 1 0.5564 14.564000 18.906000 31.673000 # H HOH
2083 695 2 -1.1128 25.815001 51.540001 19.600000 # O HOH
2084 695 1 0.5564 25.556000 51.837002 20.473000 # H HOH
2085 695 1 0.5564 26.277000 50.716000 19.753000 # H HOH
2086 696 2 -1.1128 4.830000 18.386000 15.157000 # O HOH
2087 696 1 0.5564 4.766000 17.603001 14.610000 # H HOH
2088 696 1 0.5564 4.745000 18.059999 16.052999 # H HOH
2089 697 2 -1.1128 2.328000 43.564999 6.208000 # O HOH
2090 697 1 0.5564 2.189000 44.331001 6.764000 # H HOH
2091 697 1 0.5564 2.445000 42.840000 6.822000 # H HOH
2092 698 2 -1.1128 30.290001 32.429001 10.972000 # O HOH
2093 698 1 0.5564 31.240999 32.485001 10.878000 # H HOH
2094 698 1 0.5564 30.000000 31.955999 10.192000 # H HOH
2095 699 2 -1.1128 17.787001 20.924000 15.054000 # O HOH
2096 699 1 0.5564 17.039000 20.611000 15.563000 # H HOH
2097 699 1 0.5564 18.414000 21.226999 15.711000 # H HOH
2098 700 2 -1.1128 19.434000 39.341999 10.849000 # O HOH
2099 700 1 0.5564 19.278999 38.922001 10.003000 # H HOH
2100 700 1 0.5564 19.160999 38.689999 11.494000 # H HOH
2101 701 2 -1.1128 24.003000 32.923000 32.499001 # O HOH
2102 701 1 0.5564 23.339001 33.068001 33.174000 # H HOH
2103 701 1 0.5564 24.820999 32.820000 32.986000 # H HOH
2104 702 2 -1.1128 24.033001 24.186001 29.129000 # O HOH
2105 702 1 0.5564 24.489000 24.886000 28.662001 # H HOH
2106 702 1 0.5564 24.486000 23.386000 28.865999 # H HOH
2107 703 2 -1.1128 2.414000 5.169000 18.259001 # O HOH
2108 703 1 0.5564 3.329000 5.151000 17.976000 # H HOH
2109 703 1 0.5564 2.001000 5.822000 17.694000 # H HOH
2110 704 2 -1.1128 25.514000 26.914000 13.116000 # O HOH
2111 704 1 0.5564 25.179001 27.598000 13.696000 # H HOH
2112 704 1 0.5564 26.098000 26.395000 13.668000 # H HOH
2113 705 2 -1.1128 28.107000 15.863000 43.610001 # O HOH
2114 705 1 0.5564 27.558001 15.815000 42.827000 # H HOH
2115 705 1 0.5564 28.986000 15.641000 43.299999 # H HOH
2116 706 2 -1.1128 14.717000 15.081000 46.948002 # O HOH
2117 706 1 0.5564 15.035000 15.182000 47.845001 # H HOH
2118 706 1 0.5564 15.121000 14.270000 46.639999 # H HOH
2119 707 2 -1.1128 8.895000 37.799999 13.252000 # O HOH
2120 707 1 0.5564 8.788000 37.096001 12.613000 # H HOH
2121 707 1 0.5564 9.787000 37.689999 13.584000 # H HOH
2122 708 2 -1.1128 29.591000 32.900002 3.744000 # O HOH
2123 708 1 0.5564 29.327999 33.540001 4.406000 # H HOH
2124 708 1 0.5564 28.780001 32.445999 3.513000 # H HOH
2125 709 2 -1.1128 22.438000 23.143000 7.356000 # O HOH
2126 709 1 0.5564 22.347000 22.490999 6.661000 # H HOH
2127 709 1 0.5564 22.987000 23.827000 6.972000 # H HOH
2128 710 2 -1.1128 9.785000 24.101999 2.428000 # O HOH
2129 710 1 0.5564 8.963000 24.591999 2.455000 # H HOH
2130 710 1 0.5564 10.025000 24.087000 1.501000 # H HOH
2131 711 2 -1.1128 9.275000 24.555000 27.742001 # O HOH
2132 711 1 0.5564 9.559000 25.011999 28.535000 # H HOH
2133 711 1 0.5564 8.575000 23.973000 28.038000 # H HOH
2134 712 2 -1.1128 30.256001 6.491000 44.772999 # O HOH
2135 712 1 0.5564 29.867001 6.014000 44.040001 # H HOH
2136 712 1 0.5564 30.775999 7.181000 44.362000 # H HOH
2137 713 2 -1.1128 27.153999 16.506001 23.922001 # O HOH
2138 713 1 0.5564 27.142000 17.429001 24.177000 # H HOH
2139 713 1 0.5564 27.202000 16.028999 24.750999 # H HOH
2140 714 2 -1.1128 28.340000 13.434000 39.278999 # O HOH
2141 714 1 0.5564 29.089001 13.347000 39.868999 # H HOH
2142 714 1 0.5564 27.740000 14.023000 39.737999 # H HOH
2143 715 2 -1.1128 17.764000 45.652000 38.639000 # O HOH
2144 715 1 0.5564 17.587000 46.555000 38.375000 # H HOH
2145 715 1 0.5564 16.981001 45.384998 39.122002 # H HOH
2146 716 2 -1.1128 17.586000 45.488998 1.931000 # O HOH
2147 716 1 0.5564 17.566999 46.344002 1.500000 # H HOH
2148 716 1 0.5564 16.879999 44.994999 1.514000 # H HOH
2149 717 2 -1.1128 23.388000 28.346001 3.838000 # O HOH
2150 717 1 0.5564 23.372000 27.510000 4.302000 # H HOH
2151 717 1 0.5564 22.709000 28.870001 4.263000 # H HOH
2152 718 2 -1.1128 4.841000 32.508999 19.214001 # O HOH
2153 718 1 0.5564 4.751000 33.245998 18.611000 # H HOH
2154 718 1 0.5564 4.902000 31.740000 18.646999 # H HOH
2155 719 2 -1.1128 11.742000 31.166000 26.795000 # O HOH
2156 719 1 0.5564 11.083000 31.231001 27.486000 # H HOH
2157 719 1 0.5564 12.472000 30.700001 27.202999 # H HOH
2158 720 2 -1.1128 26.322001 19.923000 41.603001 # O HOH
2159 720 1 0.5564 25.639999 19.363001 41.974998 # H HOH
2160 720 1 0.5564 26.554001 20.521000 42.313999 # H HOH
2161 721 2 -1.1128 10.019000 26.209999 40.862000 # O HOH
2162 721 1 0.5564 10.851000 25.934999 40.478001 # H HOH
2163 721 1 0.5564 10.227000 26.400000 41.777000 # H HOH
2164 722 2 -1.1128 24.357000 40.625000 6.268000 # O HOH
2165 722 1 0.5564 24.400000 39.722000 5.952000 # H HOH
2166 722 1 0.5564 24.844999 41.130001 5.617000 # H HOH
2167 723 2 -1.1128 28.148001 29.098000 35.375000 # O HOH
2168 723 1 0.5564 28.334000 29.455000 36.243999 # H HOH
2169 723 1 0.5564 28.982000 28.732000 35.082001 # H HOH
2170 724 2 -1.1128 4.826000 10.377000 41.171001 # O HOH
2171 724 1 0.5564 4.267000 9.615000 41.022999 # H HOH
2172 724 1 0.5564 4.257000 11.128000 40.999001 # H HOH
2173 725 2 -1.1128 29.694000 28.858999 26.584999 # O HOH
2174 725 1 0.5564 29.417000 28.077999 26.106001 # H HOH
2175 725 1 0.5564 28.886000 29.214001 26.954000 # H HOH
2176 726 2 -1.1128 17.084999 7.721000 3.350000 # O HOH
2177 726 1 0.5564 17.663000 7.917000 2.613000 # H HOH
2178 726 1 0.5564 16.238001 7.531000 2.947000 # H HOH
2179 727 2 -1.1128 28.386000 17.990999 32.405998 # O HOH
2180 727 1 0.5564 27.483000 18.135000 32.123001 # H HOH
2181 727 1 0.5564 28.323000 17.868000 33.354000 # H HOH
2182 728 2 -1.1128 17.705000 4.455000 32.518002 # O HOH
2183 728 1 0.5564 17.424000 4.709000 33.397999 # H HOH
2184 728 1 0.5564 18.653999 4.349000 32.591000 # H HOH
2185 729 2 -1.1128 20.962999 10.740000 40.883999 # O HOH
2186 729 1 0.5564 21.146999 10.232000 41.674000 # H HOH
2187 729 1 0.5564 21.823000 11.037000 40.584999 # H HOH
2188 730 2 -1.1128 14.898000 1.500000 2.246000 # O HOH
2189 730 1 0.5564 13.992000 1.518000 1.939000 # H HOH
2190 730 1 0.5564 15.408000 1.841000 1.510000 # H HOH
2191 731 2 -1.1128 21.214001 27.302999 3.877000 # O HOH
2192 731 1 0.5564 21.274000 27.083000 4.806000 # H HOH
2193 731 1 0.5564 20.364000 27.733999 3.786000 # H HOH
2194 732 2 -1.1128 12.764000 2.409000 47.054001 # O HOH
2195 732 1 0.5564 12.978000 1.555000 47.428001 # H HOH
2196 732 1 0.5564 12.483000 2.216000 46.160000 # H HOH
2197 733 2 -1.1128 8.803000 37.389999 37.344002 # O HOH
2198 733 1 0.5564 9.479000 36.804001 37.002998 # H HOH
2199 733 1 0.5564 9.283000 38.167000 37.632000 # H HOH
2200 734 2 -1.1128 15.796000 30.614000 36.757000 # O HOH
2201 734 1 0.5564 16.308001 30.862000 35.987000 # H HOH
2202 734 1 0.5564 15.521000 31.447001 37.140999 # H HOH
2203 735 2 -1.1128 14.803000 24.336000 40.076000 # O HOH
2204 735 1 0.5564 15.106000 24.148001 40.965000 # H HOH
2205 735 1 0.5564 14.548000 25.257999 40.098999 # H HOH
2206 736 2 -1.1128 25.375999 14.785000 41.020000 # O HOH
2207 736 1 0.5564 25.337000 14.168000 41.750999 # H HOH
2208 736 1 0.5564 26.120001 15.352000 41.223999 # H HOH
2209 737 2 -1.1128 22.906000 38.077999 8.468000 # O HOH
2210 737 1 0.5564 23.052999 37.950001 9.406000 # H HOH
2211 737 1 0.5564 21.966000 37.942001 8.352000 # H HOH
2212 738 2 -1.1128 8.659000 22.360001 17.212000 # O HOH
2213 738 1 0.5564 8.022000 22.579000 16.531000 # H HOH
2214 738 1 0.5564 8.350000 22.827000 17.988001 # H HOH
2215 739 2 -1.1128 27.636999 49.587002 36.946999 # O HOH
2216 739 1 0.5564 27.830999 49.709999 36.016998 # H HOH
2217 739 1 0.5564 28.108999 48.790001 37.187000 # H HOH
2218 740 2 -1.1128 8.035000 45.786999 6.168000 # O HOH
2219 740 1 0.5564 7.466000 46.351002 5.644000 # H HOH
2220 740 1 0.5564 7.892000 46.074001 7.071000 # H HOH
2221 741 2 -1.1128 27.350000 41.032001 7.091000 # O HOH
2222 741 1 0.5564 26.955000 41.195999 6.234000 # H HOH
2223 741 1 0.5564 26.652000 41.223999 7.717000 # H HOH
2224 742 2 -1.1128 19.761999 41.014999 22.275999 # O HOH
2225 742 1 0.5564 20.545000 40.504002 22.483000 # H HOH
2226 742 1 0.5564 20.091000 41.772999 21.792999 # H HOH
2227 743 2 -1.1128 11.821000 47.217999 35.511002 # O HOH
2228 743 1 0.5564 11.215000 47.689999 34.938999 # H HOH
2229 743 1 0.5564 12.071000 46.443001 35.007000 # H HOH
2230 744 2 -1.1128 12.259000 20.108999 34.459999 # O HOH
2231 744 1 0.5564 12.883000 19.518999 34.035999 # H HOH
2232 744 1 0.5564 12.002000 20.722000 33.771000 # H HOH
2233 745 2 -1.1128 28.795000 31.231001 28.393000 # O HOH
2234 745 1 0.5564 29.389000 31.582001 27.730000 # H HOH
2235 745 1 0.5564 28.562000 31.987000 28.931999 # H HOH
2236 746 2 -1.1128 10.326000 23.677999 23.915001 # O HOH
2237 746 1 0.5564 9.900000 22.865000 24.187000 # H HOH
2238 746 1 0.5564 11.247000 23.555000 24.146999 # H HOH
2239 747 2 -1.1128 13.417000 16.777000 47.471001 # O HOH
2240 747 1 0.5564 14.260000 17.228001 47.418999 # H HOH
2241 747 1 0.5564 13.166000 16.844000 48.391998 # H HOH
2242 748 2 -1.1128 18.108999 4.675000 23.617001 # O HOH
2243 748 1 0.5564 17.615000 4.041000 24.138000 # H HOH
2244 748 1 0.5564 18.677000 5.115000 24.250000 # H HOH
2245 749 2 -1.1128 28.379999 26.732000 36.466000 # O HOH
2246 749 1 0.5564 28.549999 25.972000 35.910000 # H HOH
2247 749 1 0.5564 28.844000 26.541000 37.280998 # H HOH
2248 750 2 -1.1128 30.603001 3.605000 16.372000 # O HOH
2249 750 1 0.5564 29.895000 3.025000 16.091999 # H HOH
2250 750 1 0.5564 30.889999 4.039000 15.568000 # H HOH
2251 751 2 -1.1128 24.351000 36.619999 26.591999 # O HOH
2252 751 1 0.5564 25.242001 36.804001 26.294001 # H HOH
2253 751 1 0.5564 24.392000 36.716000 27.544001 # H HOH
2254 752 2 -1.1128 17.066000 52.457001 29.481001 # O HOH
2255 752 1 0.5564 16.294001 52.500000 30.047001 # H HOH
2256 752 1 0.5564 16.711000 52.365002 28.597000 # H HOH
2257 753 2 -1.1128 5.335000 39.660999 7.245000 # O HOH
2258 753 1 0.5564 5.486000 38.918999 7.830000 # H HOH
2259 753 1 0.5564 5.693000 40.414001 7.715000 # H HOH
2260 754 2 -1.1128 31.520000 45.540001 32.462002 # O HOH
2261 754 1 0.5564 31.025999 45.139000 31.747000 # H HOH
2262 754 1 0.5564 31.997999 46.258999 32.049000 # H HOH
2263 755 2 -1.1128 14.120000 18.245001 10.645000 # O HOH
2264 755 1 0.5564 13.435000 18.714001 11.122000 # H HOH
2265 755 1 0.5564 14.160000 18.680000 9.793000 # H HOH
2266 756 2 -1.1128 5.542000 25.101000 23.354000 # O HOH
2267 756 1 0.5564 5.089000 24.506001 23.951000 # H HOH
2268 756 1 0.5564 6.010000 25.707001 23.929001 # H HOH
2269 757 2 -1.1128 12.402000 27.878000 39.355999 # O HOH
2270 757 1 0.5564 12.517000 27.330999 40.132999 # H HOH
2271 757 1 0.5564 11.480000 27.773001 39.122002 # H HOH
2272 758 2 -1.1128 14.579000 34.513000 11.098000 # O HOH
2273 758 1 0.5564 13.667000 34.694000 11.324000 # H HOH
2274 758 1 0.5564 15.019000 35.359001 11.180000 # H HOH
2275 759 2 -1.1128 2.282000 39.507999 25.670000 # O HOH
2276 759 1 0.5564 2.000000 38.681999 26.063999 # H HOH
2277 759 1 0.5564 3.177000 39.340000 25.375000 # H HOH
2278 760 2 -1.1128 14.932000 36.048000 17.584999 # O HOH
2279 760 1 0.5564 15.198000 36.631001 18.296000 # H HOH
2280 760 1 0.5564 14.145000 36.455002 17.222000 # H HOH
2281 761 2 -1.1128 7.905000 32.201000 7.136000 # O HOH
2282 761 1 0.5564 7.752000 32.986000 6.611000 # H HOH
2283 761 1 0.5564 8.202000 31.544001 6.506000 # H HOH
2284 762 2 -1.1128 4.337000 13.910000 20.334000 # O HOH
2285 762 1 0.5564 5.052000 14.531000 20.191000 # H HOH
2286 762 1 0.5564 4.304000 13.797000 21.284000 # H HOH
2287 763 2 -1.1128 7.851000 26.680000 23.221001 # O HOH
2288 763 1 0.5564 8.326000 25.913000 23.542000 # H HOH
2289 763 1 0.5564 8.389000 27.011000 22.500999 # H HOH
2290 764 2 -1.1128 11.669000 45.248001 45.671001 # O HOH
2291 764 1 0.5564 12.132000 44.888000 46.428001 # H HOH
2292 764 1 0.5564 11.014000 45.835999 46.048000 # H HOH
2293 765 2 -1.1128 10.487000 9.845000 9.928000 # O HOH
2294 765 1 0.5564 9.559000 10.076000 9.981000 # H HOH
2295 765 1 0.5564 10.915000 10.427000 10.556000 # H HOH
2296 766 2 -1.1128 9.910000 31.834999 32.098000 # O HOH
2297 766 1 0.5564 9.507000 31.010000 32.368000 # H HOH
2298 766 1 0.5564 10.789000 31.590000 31.806999 # H HOH
2299 767 2 -1.1128 11.427000 34.366001 46.514000 # O HOH
2300 767 1 0.5564 11.179000 34.027000 47.374001 # H HOH
2301 767 1 0.5564 12.227000 34.867001 46.675999 # H HOH
2302 768 2 -1.1128 16.806000 45.810001 31.844000 # O HOH
2303 768 1 0.5564 16.469000 45.933998 30.957001 # H HOH
2304 768 1 0.5564 17.108999 44.902000 31.860001 # H HOH
2305 769 2 -1.1128 10.591000 48.250999 25.747999 # O HOH
2306 769 1 0.5564 10.520000 47.534000 25.118000 # H HOH
2307 769 1 0.5564 10.778000 49.022999 25.214001 # H HOH
2308 770 2 -1.1128 16.820000 42.348999 12.760000 # O HOH
2309 770 1 0.5564 17.386999 41.683998 12.370000 # H HOH
2310 770 1 0.5564 17.207001 43.181999 12.491000 # H HOH
2311 771 2 -1.1128 23.426001 4.213000 46.775002 # O HOH
2312 771 1 0.5564 22.723000 3.738000 47.219002 # H HOH
2313 771 1 0.5564 23.889000 4.668000 47.479000 # H HOH
2314 772 2 -1.1128 8.632000 15.771000 22.688999 # O HOH
2315 772 1 0.5564 7.895000 15.715000 23.297001 # H HOH
2316 772 1 0.5564 8.434000 15.122000 22.013000 # H HOH
2317 773 2 -1.1128 31.488001 14.709000 25.268000 # O HOH
2318 773 1 0.5564 31.989000 15.412000 25.683001 # H HOH
2319 773 1 0.5564 31.084000 14.239000 25.997000 # H HOH
2320 774 2 -1.1128 18.566999 12.679000 44.856998 # O HOH
2321 774 1 0.5564 17.924000 12.154000 44.380001 # H HOH
2322 774 1 0.5564 18.709000 13.447000 44.303001 # H HOH
2323 775 2 -1.1128 2.847000 7.944000 5.134000 # O HOH
2324 775 1 0.5564 2.924000 7.876000 6.085000 # H HOH
2325 775 1 0.5564 2.001000 8.369000 4.991000 # H HOH
2326 776 2 -1.1128 13.937000 16.549999 1.940000 # O HOH
2327 776 1 0.5564 14.029000 17.267000 2.568000 # H HOH
2328 776 1 0.5564 13.866000 15.764000 2.483000 # H HOH
2329 777 2 -1.1128 23.631001 43.300999 12.939000 # O HOH
2330 777 1 0.5564 23.138000 43.375999 13.756000 # H HOH
2331 777 1 0.5564 23.688999 44.199001 12.610000 # H HOH
2332 778 2 -1.1128 29.742001 7.381000 25.594000 # O HOH
2333 778 1 0.5564 30.118000 8.029000 26.188999 # H HOH
2334 778 1 0.5564 30.013000 6.537000 25.957001 # H HOH
2335 779 2 -1.1128 9.280000 52.499001 15.648000 # O HOH
2336 779 1 0.5564 8.740000 52.125000 14.951000 # H HOH
2337 779 1 0.5564 10.128000 52.063999 15.554000 # H HOH
2338 780 2 -1.1128 30.039000 9.479000 32.833000 # O HOH
2339 780 1 0.5564 30.770000 9.217000 32.272999 # H HOH
2340 780 1 0.5564 30.427000 9.579000 33.702999 # H HOH
2341 781 2 -1.1128 15.294000 30.806000 44.882999 # O HOH
2342 781 1 0.5564 15.984000 30.148001 44.967999 # H HOH
2343 781 1 0.5564 15.370000 31.118000 43.980999 # H HOH
2344 782 2 -1.1128 9.382000 41.337002 15.366000 # O HOH
2345 782 1 0.5564 8.599000 41.821999 15.106000 # H HOH
2346 782 1 0.5564 9.782000 41.875000 16.049000 # H HOH
2347 783 2 -1.1128 23.485001 22.462000 34.842999 # O HOH
2348 783 1 0.5564 22.979000 22.021999 34.159000 # H HOH
2349 783 1 0.5564 23.105000 22.146999 35.662998 # H HOH
2350 784 2 -1.1128 31.249001 24.868000 43.955002 # O HOH
2351 784 1 0.5564 31.608000 23.992001 43.813999 # H HOH
2352 784 1 0.5564 31.999001 25.392000 44.236000 # H HOH
2353 785 2 -1.1128 21.983000 47.360001 36.374001 # O HOH
2354 785 1 0.5564 21.677999 47.962002 35.695999 # H HOH
2355 785 1 0.5564 21.278999 47.353001 37.022999 # H HOH
2356 786 2 -1.1128 20.766001 30.250000 16.051001 # O HOH
2357 786 1 0.5564 21.195000 29.695000 15.399000 # H HOH
2358 786 1 0.5564 21.327999 31.021999 16.115999 # H HOH
2359 787 2 -1.1128 25.729000 38.693001 29.087999 # O HOH
2360 787 1 0.5564 26.209999 38.366001 28.327999 # H HOH
2361 787 1 0.5564 24.892000 38.230000 29.059999 # H HOH
2362 788 2 -1.1128 24.777000 51.314999 24.868999 # O HOH
2363 788 1 0.5564 24.885000 51.931999 25.593000 # H HOH
2364 788 1 0.5564 24.698999 50.459999 25.292000 # H HOH
2365 789 2 -1.1128 23.458000 51.981998 40.176998 # O HOH
2366 789 1 0.5564 24.055000 52.498001 39.634998 # H HOH
2367 789 1 0.5564 22.653000 52.498001 40.203999 # H HOH
2368 790 2 -1.1128 27.447001 46.375999 40.698002 # O HOH
2369 790 1 0.5564 26.565001 46.630001 40.971001 # H HOH
2370 790 1 0.5564 27.362000 46.180000 39.764000 # H HOH
2371 791 2 -1.1128 22.406000 28.466999 45.993000 # O HOH
2372 791 1 0.5564 22.919001 29.275000 45.997002 # H HOH
2373 791 1 0.5564 21.499001 28.759001 46.091999 # H HOH
2374 792 2 -1.1128 9.811000 35.550999 30.200001 # O HOH
2375 792 1 0.5564 9.581000 35.078999 29.400000 # H HOH
2376 792 1 0.5564 8.985000 35.933998 30.497999 # H HOH
2377 793 2 -1.1128 24.171000 11.791000 14.694000 # O HOH
2378 793 1 0.5564 24.238001 11.605000 15.631000 # H HOH
2379 793 1 0.5564 24.757000 12.534000 14.554000 # H HOH
2380 794 2 -1.1128 19.035000 51.849998 7.515000 # O HOH
2381 794 1 0.5564 18.334000 52.498001 7.591000 # H HOH
2382 794 1 0.5564 19.028000 51.389999 8.355000 # H HOH
2383 795 2 -1.1128 23.976999 31.854000 14.670000 # O HOH
2384 795 1 0.5564 23.243999 31.688000 15.263000 # H HOH
2385 795 1 0.5564 24.311001 32.710999 14.935000 # H HOH
2386 796 2 -1.1128 23.032000 37.688999 4.342000 # O HOH
2387 796 1 0.5564 22.173000 37.272999 4.259000 # H HOH
2388 796 1 0.5564 22.952000 38.251999 5.112000 # H HOH
2389 797 2 -1.1128 23.784000 33.866001 5.160000 # O HOH
2390 797 1 0.5564 24.485001 33.569000 4.579000 # H HOH
2391 797 1 0.5564 23.087999 34.153000 4.568000 # H HOH
2392 798 2 -1.1128 13.950000 27.955000 13.966000 # O HOH
2393 798 1 0.5564 14.726000 27.907000 13.407000 # H HOH
2394 798 1 0.5564 13.214000 27.958000 13.354000 # H HOH
2395 799 2 -1.1128 19.995001 5.934000 31.865999 # O HOH
2396 799 1 0.5564 20.177999 6.762000 31.422001 # H HOH
2397 799 1 0.5564 20.066000 5.272000 31.177999 # H HOH
2398 800 2 -1.1128 8.286000 27.351999 3.239000 # O HOH
2399 800 1 0.5564 8.888000 26.764000 2.783000 # H HOH
2400 800 1 0.5564 8.708000 28.209999 3.194000 # H HOH
2401 801 2 -1.1128 32.000000 45.595001 28.613001 # O HOH
2402 801 1 0.5564 32.001999 44.823002 28.047001 # H HOH
2403 801 1 0.5564 31.940001 46.335999 28.009001 # H HOH
2404 802 2 -1.1128 11.647000 12.525000 11.170000 # O HOH
2405 802 1 0.5564 12.028000 13.373000 10.941000 # H HOH
2406 802 1 0.5564 12.262000 12.148000 11.800000 # H HOH
2407 803 2 -1.1128 4.836000 43.991001 45.726002 # O HOH
2408 803 1 0.5564 5.784000 44.005001 45.594002 # H HOH
2409 803 1 0.5564 4.494000 43.539001 44.955002 # H HOH
2410 804 2 -1.1128 9.669000 30.820000 42.200001 # O HOH
2411 804 1 0.5564 9.295000 30.132999 41.647999 # H HOH
2412 804 1 0.5564 9.244000 30.702000 43.049999 # H HOH
2413 805 2 -1.1128 30.341999 50.797001 3.020000 # O HOH
2414 805 1 0.5564 30.212000 50.069000 2.411000 # H HOH
2415 805 1 0.5564 30.424000 51.567001 2.458000 # H HOH
2416 806 2 -1.1128 18.215000 30.377001 34.493000 # O HOH
2417 806 1 0.5564 18.781000 30.798000 33.845001 # H HOH
2418 806 1 0.5564 18.400000 30.840000 35.310001 # H HOH
2419 807 2 -1.1128 14.219000 20.356001 29.402000 # O HOH
2420 807 1 0.5564 14.225000 21.013000 28.705000 # H HOH
2421 807 1 0.5564 13.458000 19.808001 29.209000 # H HOH
2422 808 2 -1.1128 6.499000 17.093000 17.813000 # O HOH
2423 808 1 0.5564 6.647000 17.354000 16.903999 # H HOH
2424 808 1 0.5564 5.598000 17.360001 17.996000 # H HOH
2425 809 2 -1.1128 14.785000 12.961000 37.276001 # O HOH
2426 809 1 0.5564 15.659000 12.881000 36.894001 # H HOH
2427 809 1 0.5564 14.575000 13.892000 37.202000 # H HOH
2428 810 2 -1.1128 29.282000 44.756001 6.183000 # O HOH
2429 810 1 0.5564 29.539000 43.946999 6.626000 # H HOH
2430 810 1 0.5564 29.728001 44.716999 5.336000 # H HOH
2431 811 2 -1.1128 5.070000 39.748001 17.216999 # O HOH
2432 811 1 0.5564 4.406000 39.439999 16.600000 # H HOH
2433 811 1 0.5564 5.899000 39.437000 16.851999 # H HOH
2434 812 2 -1.1128 26.101000 16.624001 36.570000 # O HOH
2435 812 1 0.5564 27.038000 16.757000 36.710999 # H HOH
2436 812 1 0.5564 25.680000 17.288000 37.116001 # H HOH
2437 813 2 -1.1128 28.385000 36.567001 26.370001 # O HOH
2438 813 1 0.5564 27.896000 35.970001 25.802999 # H HOH
2439 813 1 0.5564 28.841000 37.152000 25.766001 # H HOH
2440 814 2 -1.1128 12.172000 43.817001 28.360001 # O HOH
2441 814 1 0.5564 13.081000 43.577000 28.539000 # H HOH
2442 814 1 0.5564 12.233000 44.626999 27.854000 # H HOH
2443 815 2 -1.1128 23.430000 20.302000 18.708000 # O HOH
2444 815 1 0.5564 23.465000 21.093000 18.170000 # H HOH
2445 815 1 0.5564 22.728001 20.471001 19.337000 # H HOH
2446 816 2 -1.1128 25.483999 9.723000 45.160000 # O HOH
2447 816 1 0.5564 25.275000 8.886000 44.744999 # H HOH
2448 816 1 0.5564 26.298000 10.003000 44.740002 # H HOH
2449 817 2 -1.1128 27.555000 8.444000 12.538000 # O HOH
2450 817 1 0.5564 28.094999 7.822000 13.025000 # H HOH
2451 817 1 0.5564 27.465000 8.054000 11.668000 # H HOH
2452 818 2 -1.1128 28.006001 46.543999 6.299000 # O HOH
2453 818 1 0.5564 27.285999 47.061001 6.661000 # H HOH
2454 818 1 0.5564 28.615000 47.193001 5.947000 # H HOH
2455 819 2 -1.1128 25.098000 28.774000 44.123001 # O HOH
2456 819 1 0.5564 25.190001 29.615999 44.569000 # H HOH
2457 819 1 0.5564 24.441999 28.301001 44.636002 # H HOH
2458 820 2 -1.1128 5.782000 23.139000 10.086000 # O HOH
2459 820 1 0.5564 5.697000 22.216999 9.845000 # H HOH
2460 820 1 0.5564 6.649000 23.205000 10.486000 # H HOH
2461 821 2 -1.1128 8.565000 27.542999 47.743999 # O HOH
2462 821 1 0.5564 8.472000 28.447001 47.442001 # H HOH
2463 821 1 0.5564 9.504000 27.365999 47.681999 # H HOH
2464 822 2 -1.1128 31.841000 26.049999 38.835999 # O HOH
2465 822 1 0.5564 30.996000 26.480000 38.702000 # H HOH
2466 822 1 0.5564 31.855000 25.341999 38.192001 # H HOH
2467 823 2 -1.1128 11.942000 6.508000 2.169000 # O HOH
2468 823 1 0.5564 11.470000 5.841000 1.670000 # H HOH
2469 823 1 0.5564 12.344000 7.066000 1.502000 # H HOH
2470 824 2 -1.1128 28.351999 37.203999 10.558000 # O HOH
2471 824 1 0.5564 28.247999 37.386002 9.624000 # H HOH
2472 824 1 0.5564 28.796000 37.978001 10.905000 # H HOH
2473 825 2 -1.1128 23.572001 36.863998 48.498001 # O HOH
2474 825 1 0.5564 22.957001 37.568001 48.293999 # H HOH
2475 825 1 0.5564 23.336000 36.157001 47.897999 # H HOH
2476 826 2 -1.1128 12.858000 50.353001 24.230000 # O HOH
2477 826 1 0.5564 13.611000 50.269001 23.645000 # H HOH
2478 826 1 0.5564 12.097000 50.290001 23.653000 # H HOH
2479 827 2 -1.1128 4.887000 3.887000 29.224001 # O HOH
2480 827 1 0.5564 5.478000 4.640000 29.195000 # H HOH
2481 827 1 0.5564 5.028000 3.505000 30.091000 # H HOH
2482 828 2 -1.1128 16.233999 23.730000 19.566999 # O HOH
2483 828 1 0.5564 16.249001 24.671000 19.740999 # H HOH
2484 828 1 0.5564 17.079000 23.413000 19.888000 # H HOH
2485 829 2 -1.1128 20.481001 8.492000 19.891001 # O HOH
2486 829 1 0.5564 19.712000 8.971000 19.582001 # H HOH
2487 829 1 0.5564 20.535999 7.730000 19.313999 # H HOH
2488 830 2 -1.1128 17.076000 38.840000 26.634001 # O HOH
2489 830 1 0.5564 16.260000 38.341000 26.671000 # H HOH
2490 830 1 0.5564 16.818001 39.737000 26.844000 # H HOH
2491 831 2 -1.1128 13.775000 1.494000 25.492001 # O HOH
2492 831 1 0.5564 14.718000 1.658000 25.500000 # H HOH
2493 831 1 0.5564 13.386000 2.315000 25.792999 # H HOH
2494 832 2 -1.1128 22.576000 31.604000 3.034000 # O HOH
2495 832 1 0.5564 22.186001 30.961000 3.626000 # H HOH
2496 832 1 0.5564 23.090000 32.174999 3.605000 # H HOH
2497 833 2 -1.1128 12.024000 39.233002 45.736000 # O HOH
2498 833 1 0.5564 12.376000 38.750999 46.485001 # H HOH
2499 833 1 0.5564 11.686000 40.046001 46.112000 # H HOH
2500 834 2 -1.1128 24.658001 6.498000 23.136999 # O HOH
2501 834 1 0.5564 23.948999 7.136000 23.216000 # H HOH
2502 834 1 0.5564 24.510000 6.079000 22.289000 # H HOH
2503 835 2 -1.1128 30.046000 5.830000 41.160000 # O HOH
2504 835 1 0.5564 30.552000 5.736000 41.966999 # H HOH
2505 835 1 0.5564 30.275000 5.057000 40.643002 # H HOH
2506 836 2 -1.1128 18.481001 16.450001 27.158001 # O HOH
2507 836 1 0.5564 18.587999 17.011999 26.391001 # H HOH
2508 836 1 0.5564 17.535999 16.308001 27.223000 # H HOH
2509 837 2 -1.1128 19.764000 2.111000 27.399000 # O HOH
2510 837 1 0.5564 19.537001 1.572000 28.156000 # H HOH
2511 837 1 0.5564 20.642000 1.822000 27.152000 # H HOH
2512 838 2 -1.1128 21.480000 7.353000 27.622999 # O HOH
2513 838 1 0.5564 20.599001 7.289000 27.993000 # H HOH
2514 838 1 0.5564 21.959000 7.905000 28.240999 # H HOH
2515 839 2 -1.1128 11.788000 51.845001 47.855000 # O HOH
2516 839 1 0.5564 11.250000 51.249001 48.375999 # H HOH
2517 839 1 0.5564 12.198000 52.422001 48.499001 # H HOH
2518 840 2 -1.1128 10.415000 34.159000 17.086000 # O HOH
2519 840 1 0.5564 11.182000 33.923000 17.608000 # H HOH
2520 840 1 0.5564 9.677000 34.067001 17.688999 # H HOH
2521 841 2 -1.1128 11.742000 42.638000 14.866000 # O HOH
2522 841 1 0.5564 11.030000 42.603001 14.228000 # H HOH
2523 841 1 0.5564 12.535000 42.498001 14.348000 # H HOH
2524 842 2 -1.1128 27.233999 27.483999 31.837000 # O HOH
2525 842 1 0.5564 27.738001 28.052999 31.256001 # H HOH
2526 842 1 0.5564 26.405001 27.945000 31.966000 # H HOH
2527 843 2 -1.1128 6.715000 36.932999 8.529000 # O HOH
2528 843 1 0.5564 7.047000 36.685001 9.392000 # H HOH
2529 843 1 0.5564 7.252000 37.682999 8.273000 # H HOH
2530 844 2 -1.1128 31.944000 10.730000 27.329000 # O HOH
2531 844 1 0.5564 31.129000 11.230000 27.297001 # H HOH
2532 844 1 0.5564 31.892000 10.238000 28.148001 # H HOH
2533 845 2 -1.1128 13.279000 31.737000 11.619000 # O HOH
2534 845 1 0.5564 13.546000 32.507000 11.117000 # H HOH
2535 845 1 0.5564 13.081000 31.075001 10.957000 # H HOH
2536 846 2 -1.1128 13.000000 16.636000 12.105000 # O HOH
2537 846 1 0.5564 12.693000 15.890000 12.620000 # H HOH
2538 846 1 0.5564 13.371000 17.237000 12.751000 # H HOH
2539 847 2 -1.1128 21.184999 7.150000 34.040001 # O HOH
2540 847 1 0.5564 21.083000 7.645000 33.227001 # H HOH
2541 847 1 0.5564 21.740000 6.408000 33.801998 # H HOH
2542 848 2 -1.1128 22.608000 50.469002 42.408001 # O HOH
2543 848 1 0.5564 23.398001 50.594002 41.882999 # H HOH
2544 848 1 0.5564 21.903000 50.389999 41.764999 # H HOH
2545 849 2 -1.1128 5.841000 18.559999 31.236000 # O HOH
2546 849 1 0.5564 5.843000 17.768000 31.774000 # H HOH
2547 849 1 0.5564 6.468000 19.143000 31.664000 # H HOH
2548 850 2 -1.1128 22.660999 24.462000 27.431999 # O HOH
2549 850 1 0.5564 23.344999 23.907000 27.058001 # H HOH
2550 850 1 0.5564 22.361000 24.999001 26.698999 # H HOH
2551 851 2 -1.1128 23.915001 25.450001 12.740000 # O HOH
2552 851 1 0.5564 23.962999 25.393999 13.694000 # H HOH
2553 851 1 0.5564 23.080999 25.886999 12.567000 # H HOH
2554 852 2 -1.1128 30.325001 43.000000 10.777000 # O HOH
2555 852 1 0.5564 30.971001 43.465000 10.245000 # H HOH
2556 852 1 0.5564 29.778000 43.692001 11.149000 # H HOH
2557 853 2 -1.1128 12.626000 39.091000 35.580002 # O HOH
2558 853 1 0.5564 13.263000 39.419998 36.214001 # H HOH
2559 853 1 0.5564 11.819000 38.985001 36.083000 # H HOH
2560 854 2 -1.1128 23.783001 45.015999 3.875000 # O HOH
2561 854 1 0.5564 23.399000 44.178001 3.619000 # H HOH
2562 854 1 0.5564 24.087000 45.402000 3.053000 # H HOH
2563 855 2 -1.1128 24.971001 13.080000 7.934000 # O HOH
2564 855 1 0.5564 24.612000 12.335000 8.417000 # H HOH
2565 855 1 0.5564 25.006001 12.782000 7.025000 # H HOH
2566 856 2 -1.1128 3.104000 36.320000 25.587999 # O HOH
2567 856 1 0.5564 2.172000 36.532001 25.629999 # H HOH
2568 856 1 0.5564 3.547000 37.133999 25.829000 # H HOH
2569 857 2 -1.1128 27.431000 45.050999 43.390999 # O HOH
2570 857 1 0.5564 27.700001 45.103001 42.473999 # H HOH
2571 857 1 0.5564 26.474001 45.058998 43.361000 # H HOH
2572 858 2 -1.1128 28.040001 34.064999 39.763000 # O HOH
2573 858 1 0.5564 28.599001 34.806000 39.528999 # H HOH
2574 858 1 0.5564 28.077000 34.028000 40.717999 # H HOH
2575 859 2 -1.1128 10.785000 32.347000 10.860000 # O HOH
2576 859 1 0.5564 10.945000 31.500000 11.275000 # H HOH
2577 859 1 0.5564 11.520000 32.464001 10.259000 # H HOH
2578 860 2 -1.1128 13.057000 14.242000 45.641998 # O HOH
2579 860 1 0.5564 12.589000 14.253000 44.806000 # H HOH
2580 860 1 0.5564 12.522000 13.686000 46.209000 # H HOH
2581 861 2 -1.1128 20.211000 5.820000 26.110001 # O HOH
2582 861 1 0.5564 20.541000 5.383000 26.895000 # H HOH
2583 861 1 0.5564 19.263000 5.857000 26.237000 # H HOH
2584 862 2 -1.1128 25.539000 8.570000 35.125000 # O HOH
2585 862 1 0.5564 24.905001 7.964000 34.741001 # H HOH
2586 862 1 0.5564 25.082001 8.953000 35.874001 # H HOH
2587 863 2 -1.1128 7.525000 35.555000 22.100000 # O HOH
2588 863 1 0.5564 6.898000 34.943001 21.715000 # H HOH
2589 863 1 0.5564 8.208000 35.646999 21.434999 # H HOH
2590 864 2 -1.1128 10.092000 9.224000 45.144001 # O HOH
2591 864 1 0.5564 10.994000 9.492000 44.966999 # H HOH
2592 864 1 0.5564 10.171000 8.532000 45.800999 # H HOH
2593 865 2 -1.1128 14.112000 42.842999 19.934000 # O HOH
2594 865 1 0.5564 13.222000 43.111000 19.705000 # H HOH
2595 865 1 0.5564 14.630000 43.645000 19.864000 # H HOH
2596 866 2 -1.1128 12.309000 17.379999 22.096001 # O HOH
2597 866 1 0.5564 12.811000 17.107000 21.327999 # H HOH
2598 866 1 0.5564 11.644000 16.700001 22.202000 # H HOH
2599 867 2 -1.1128 13.157000 26.209000 34.785000 # O HOH
2600 867 1 0.5564 12.842000 26.583000 35.606998 # H HOH
2601 867 1 0.5564 14.108000 26.306000 34.825001 # H HOH
2602 868 2 -1.1128 8.240000 28.719000 40.243999 # O HOH
2603 868 1 0.5564 8.348000 28.159000 41.013000 # H HOH
2604 868 1 0.5564 8.837000 28.351000 39.592999 # H HOH
2605 869 2 -1.1128 26.912001 23.943001 30.160000 # O HOH
2606 869 1 0.5564 26.062000 23.570999 30.395000 # H HOH
2607 869 1 0.5564 27.469000 23.767000 30.917999 # H HOH
2608 870 2 -1.1128 10.517000 1.537000 21.611000 # O HOH
2609 870 1 0.5564 11.413000 1.502000 21.277000 # H HOH
2610 870 1 0.5564 10.614000 1.501000 22.562000 # H HOH
2611 871 2 -1.1128 25.420000 46.987000 27.500000 # O HOH
2612 871 1 0.5564 25.962999 47.199001 28.259001 # H HOH
2613 871 1 0.5564 24.527000 46.959000 27.843000 # H HOH
2614 872 2 -1.1128 12.067000 3.999000 37.584000 # O HOH
2615 872 1 0.5564 12.749000 3.541000 37.094002 # H HOH
2616 872 1 0.5564 11.453000 4.302000 36.915001 # H HOH
2617 873 2 -1.1128 21.896000 25.729000 18.044001 # O HOH
2618 873 1 0.5564 21.120001 26.283001 17.966000 # H HOH
2619 873 1 0.5564 21.781000 25.059000 17.370001 # H HOH
2620 874 2 -1.1128 21.614000 25.886000 20.219999 # O HOH
2621 874 1 0.5564 20.750000 26.297001 20.242001 # H HOH
2622 874 1 0.5564 22.229000 26.614000 20.319000 # H HOH
2623 875 2 -1.1128 23.169001 2.919000 38.507000 # O HOH
2624 875 1 0.5564 23.565001 3.305000 39.287998 # H HOH
2625 875 1 0.5564 22.266001 2.732000 38.763000 # H HOH
2626 876 2 -1.1128 26.051001 16.438999 17.485001 # O HOH
2627 876 1 0.5564 26.782000 16.868999 17.041000 # H HOH
2628 876 1 0.5564 25.531000 16.056999 16.778000 # H HOH
2629 877 2 -1.1128 3.383000 46.680000 22.971001 # O HOH
2630 877 1 0.5564 2.856000 47.202999 23.573999 # H HOH
2631 877 1 0.5564 3.927000 46.133999 23.539000 # H HOH
2632 878 2 -1.1128 18.249001 23.389999 23.100000 # O HOH
2633 878 1 0.5564 18.680000 24.148001 23.493999 # H HOH
2634 878 1 0.5564 18.966000 22.798000 22.872000 # H HOH
2635 879 2 -1.1128 2.263000 5.671000 36.264000 # O HOH
2636 879 1 0.5564 2.137000 5.746000 37.209999 # H HOH
2637 879 1 0.5564 2.152000 4.739000 36.080002 # H HOH
2638 880 2 -1.1128 18.924999 15.711000 30.532000 # O HOH
2639 880 1 0.5564 19.715000 16.131001 30.191000 # H HOH
2640 880 1 0.5564 18.202999 16.216000 30.157000 # H HOH
2641 881 2 -1.1128 2.036000 7.715000 21.968000 # O HOH
2642 881 1 0.5564 1.987000 8.222000 22.778999 # H HOH
2643 881 1 0.5564 2.806000 7.158000 22.079000 # H HOH
2644 882 2 -1.1128 12.622000 10.475000 31.740000 # O HOH
2645 882 1 0.5564 11.686000 10.279000 31.770000 # H HOH
2646 882 1 0.5564 12.891000 10.506000 32.659000 # H HOH
2647 883 2 -1.1128 6.875000 16.204000 35.202999 # O HOH
2648 883 1 0.5564 6.803000 16.247000 36.157001 # H HOH
2649 883 1 0.5564 6.051000 16.573000 34.883999 # H HOH
2650 884 2 -1.1128 21.393999 45.463001 26.658001 # O HOH
2651 884 1 0.5564 21.712999 45.972000 25.912001 # H HOH
2652 884 1 0.5564 20.885000 44.755001 26.264000 # H HOH
2653 885 2 -1.1128 3.083000 22.903000 40.731998 # O HOH
2654 885 1 0.5564 2.469000 23.186001 41.410000 # H HOH
2655 885 1 0.5564 3.281000 21.993000 40.952999 # H HOH
2656 886 2 -1.1128 25.319000 2.638000 42.813000 # O HOH
2657 886 1 0.5564 26.132000 2.141000 42.908001 # H HOH
2658 886 1 0.5564 24.872999 2.532000 43.653999 # H HOH
2659 887 2 -1.1128 14.906000 2.781000 6.879000 # O HOH
2660 887 1 0.5564 15.027000 2.469000 7.776000 # H HOH
2661 887 1 0.5564 14.197000 3.422000 6.942000 # H HOH
2662 888 2 -1.1128 30.427000 20.950001 32.930000 # O HOH
2663 888 1 0.5564 31.240999 21.115000 33.404999 # H HOH
2664 888 1 0.5564 30.459999 21.546000 32.181999 # H HOH
2665 889 2 -1.1128 7.031000 1.965000 32.709999 # O HOH
2666 889 1 0.5564 6.504000 2.683000 33.062000 # H HOH
2667 889 1 0.5564 6.456000 1.532000 32.078999 # H HOH
2668 890 2 -1.1128 31.690001 5.023000 2.965000 # O HOH
2669 890 1 0.5564 30.837000 5.281000 2.617000 # H HOH
2670 890 1 0.5564 32.023998 4.385000 2.335000 # H HOH
2671 891 2 -1.1128 25.100000 15.918000 23.399000 # O HOH
2672 891 1 0.5564 25.007000 16.212999 24.305000 # H HOH
2673 891 1 0.5564 24.221001 16.002001 23.028000 # H HOH
2674 892 2 -1.1128 6.050000 7.384000 16.844000 # O HOH
2675 892 1 0.5564 5.918000 7.981000 16.108000 # H HOH
2676 892 1 0.5564 5.180000 7.028000 17.024000 # H HOH
2677 893 2 -1.1128 32.000000 6.092000 19.646999 # O HOH
2678 893 1 0.5564 31.549999 5.311000 19.325001 # H HOH
2679 893 1 0.5564 31.965000 6.708000 18.915001 # H HOH
2680 894 2 -1.1128 21.172001 5.542000 48.405998 # O HOH
2681 894 1 0.5564 21.195000 6.405000 47.991001 # H HOH
2682 894 1 0.5564 20.854000 4.955000 47.721001 # H HOH
2683 895 2 -1.1128 23.938000 18.173000 43.154999 # O HOH
2684 895 1 0.5564 23.955000 17.875000 42.245998 # H HOH
2685 895 1 0.5564 23.641001 17.410000 43.652000 # H HOH
2686 896 2 -1.1128 14.003000 22.888000 38.035999 # O HOH
2687 896 1 0.5564 14.788000 22.743000 38.563999 # H HOH
2688 896 1 0.5564 13.756000 23.795000 38.217999 # H HOH
2689 897 2 -1.1128 4.523000 31.136999 44.205002 # O HOH
2690 897 1 0.5564 4.791000 30.240999 43.999001 # H HOH
2691 897 1 0.5564 4.335000 31.532000 43.354000 # H HOH
2692 898 2 -1.1128 31.871000 35.316002 39.101002 # O HOH
2693 898 1 0.5564 32.000000 34.373001 39.000999 # H HOH
2694 898 1 0.5564 31.302000 35.401001 39.866001 # H HOH
2695 899 2 -1.1128 6.926000 33.480999 1.581000 # O HOH
2696 899 1 0.5564 7.731000 32.973000 1.481000 # H HOH
2697 899 1 0.5564 7.213000 34.394001 1.549000 # H HOH
2698 900 2 -1.1128 6.175000 35.763000 32.606998 # O HOH
2699 900 1 0.5564 5.656000 36.542000 32.806999 # H HOH
2700 900 1 0.5564 6.207000 35.278000 33.431000 # H HOH
2701 901 2 -1.1128 25.247000 28.802000 20.017000 # O HOH
2702 901 1 0.5564 25.888000 28.481001 20.652000 # H HOH
2703 901 1 0.5564 25.388000 29.747999 19.992001 # H HOH
2704 902 2 -1.1128 3.758000 37.658001 38.735001 # O HOH
2705 902 1 0.5564 3.002000 38.167999 39.027000 # H HOH
2706 902 1 0.5564 3.995000 37.124001 39.493000 # H HOH
2707 903 2 -1.1128 27.312000 39.549999 40.963001 # O HOH
2708 903 1 0.5564 27.875999 38.792999 40.806999 # H HOH
2709 903 1 0.5564 27.367001 40.061001 40.154999 # H HOH
2710 904 2 -1.1128 18.212000 31.091999 27.823000 # O HOH
2711 904 1 0.5564 18.372000 32.000999 28.075001 # H HOH
2712 904 1 0.5564 18.481001 30.580000 28.584999 # H HOH
2713 905 2 -1.1128 32.000000 16.327999 9.821000 # O HOH
2714 905 1 0.5564 31.658001 16.896000 10.512000 # H HOH
2715 905 1 0.5564 31.367001 16.410000 9.107000 # H HOH
2716 906 2 -1.1128 19.115000 47.515999 18.649000 # O HOH
2717 906 1 0.5564 20.070999 47.473999 18.615999 # H HOH
2718 906 1 0.5564 18.871000 46.882999 19.325001 # H HOH
2719 907 2 -1.1128 16.315001 39.187000 34.665001 # O HOH
2720 907 1 0.5564 16.391001 39.918999 34.051998 # H HOH
2721 907 1 0.5564 16.643000 38.431000 34.179001 # H HOH
2722 908 2 -1.1128 31.929001 14.937000 47.841999 # O HOH
2723 908 1 0.5564 32.004002 14.536000 46.976002 # H HOH
2724 908 1 0.5564 31.971001 15.878000 47.674000 # H HOH
2725 909 2 -1.1128 22.136999 14.351000 38.337002 # O HOH
2726 909 1 0.5564 22.124001 13.925000 37.480000 # H HOH
2727 909 1 0.5564 21.802000 15.232000 38.173000 # H HOH
2728 910 2 -1.1128 31.722000 36.740002 7.571000 # O HOH
2729 910 1 0.5564 31.919001 37.647999 7.340000 # H HOH
2730 910 1 0.5564 30.889000 36.787998 8.041000 # H HOH
2731 911 2 -1.1128 9.658000 45.699001 40.153999 # O HOH
2732 911 1 0.5564 8.871000 45.931999 40.646999 # H HOH
2733 911 1 0.5564 10.283000 45.414001 40.820999 # H HOH
2734 912 2 -1.1128 15.868000 10.173000 30.530001 # O HOH
2735 912 1 0.5564 15.092000 10.532000 30.961000 # H HOH
2736 912 1 0.5564 16.124001 10.846000 29.898001 # H HOH
2737 913 2 -1.1128 29.466999 36.452000 5.276000 # O HOH
2738 913 1 0.5564 29.674000 37.180000 4.689000 # H HOH
2739 913 1 0.5564 29.188999 35.744999 4.694000 # H HOH
2740 914 2 -1.1128 15.553000 10.915000 43.775002 # O HOH
2741 914 1 0.5564 16.346001 10.491000 44.104000 # H HOH
2742 914 1 0.5564 15.335000 10.432000 42.978001 # H HOH
2743 915 2 -1.1128 28.000999 7.925000 3.986000 # O HOH
2744 915 1 0.5564 28.007999 7.196000 3.366000 # H HOH
2745 915 1 0.5564 27.889000 8.703000 3.440000 # H HOH
2746 916 2 -1.1128 10.140000 32.526001 22.278999 # O HOH
2747 916 1 0.5564 9.939000 33.101002 21.541000 # H HOH
2748 916 1 0.5564 10.310000 31.673000 21.878000 # H HOH
2749 917 2 -1.1128 11.744000 11.442000 47.582001 # O HOH
2750 917 1 0.5564 11.576000 11.009000 46.744999 # H HOH
2751 917 1 0.5564 11.011000 12.049000 47.689999 # H HOH
2752 918 2 -1.1128 27.990000 38.826000 43.312000 # O HOH
2753 918 1 0.5564 28.188000 39.544998 43.910999 # H HOH
2754 918 1 0.5564 27.632999 38.138000 43.874001 # H HOH
2755 919 2 -1.1128 17.979000 32.625000 7.478000 # O HOH
2756 919 1 0.5564 18.789000 32.162998 7.261000 # H HOH
2757 919 1 0.5564 17.945000 32.613998 8.434000 # H HOH
2758 920 2 -1.1128 3.871000 33.255001 2.496000 # O HOH
2759 920 1 0.5564 4.784000 33.408001 2.741000 # H HOH
2760 920 1 0.5564 3.367000 33.811001 3.090000 # H HOH
2761 921 2 -1.1128 17.332001 12.873000 17.732000 # O HOH
2762 921 1 0.5564 16.445999 12.533000 17.607000 # H HOH
2763 921 1 0.5564 17.377001 13.641000 17.162001 # H HOH
2764 922 2 -1.1128 25.773001 34.516998 15.527000 # O HOH
2765 922 1 0.5564 26.434999 34.091999 16.073000 # H HOH
2766 922 1 0.5564 25.285999 35.076000 16.132999 # H HOH
2767 923 2 -1.1128 3.609000 48.806000 16.558001 # O HOH
2768 923 1 0.5564 4.433000 48.375999 16.789000 # H HOH
2769 923 1 0.5564 3.336000 49.249001 17.361000 # H HOH
2770 924 2 -1.1128 18.829000 32.919998 34.426998 # O HOH
2771 924 1 0.5564 18.343000 33.026001 35.243999 # H HOH
2772 924 1 0.5564 19.738001 32.804001 34.701000 # H HOH
2773 925 2 -1.1128 18.139999 36.626999 11.418000 # O HOH
2774 925 1 0.5564 18.097000 35.828999 11.945000 # H HOH
2775 925 1 0.5564 18.440001 36.331001 10.559000 # H HOH
2776 926 2 -1.1128 15.845000 17.978001 42.936001 # O HOH
2777 926 1 0.5564 15.247000 17.634001 42.272999 # H HOH
2778 926 1 0.5564 15.326000 18.622999 43.416000 # H HOH
2779 927 2 -1.1128 3.266000 24.371000 43.126999 # O HOH
2780 927 1 0.5564 3.865000 25.094999 43.307999 # H HOH
2781 927 1 0.5564 2.422000 24.667999 43.466999 # H HOH
2782 928 2 -1.1128 8.964000 21.724001 28.142000 # O HOH
2783 928 1 0.5564 9.682000 22.139000 28.621000 # H HOH
2784 928 1 0.5564 9.143000 20.785000 28.208000 # H HOH
2785 929 2 -1.1128 19.131001 45.450001 23.423000 # O HOH
2786 929 1 0.5564 19.142000 46.300999 23.861000 # H HOH
2787 929 1 0.5564 18.950001 44.821999 24.122999 # H HOH
2788 930 2 -1.1128 15.437000 5.674000 33.424999 # O HOH
2789 930 1 0.5564 15.577000 6.517000 32.993000 # H HOH
2790 930 1 0.5564 15.352000 5.047000 32.707001 # H HOH
2791 931 2 -1.1128 26.195999 26.993999 29.959999 # O HOH
2792 931 1 0.5564 26.792999 26.451000 29.445000 # H HOH
2793 931 1 0.5564 25.323000 26.673000 29.733000 # H HOH
2794 932 2 -1.1128 14.167000 14.828000 24.136000 # O HOH
2795 932 1 0.5564 14.743000 14.549000 23.424000 # H HOH
2796 932 1 0.5564 13.969000 15.744000 23.940001 # H HOH
2797 933 2 -1.1128 21.459000 35.737999 29.952999 # O HOH
2798 933 1 0.5564 21.160999 34.883999 29.639000 # H HOH
2799 933 1 0.5564 21.242001 35.740002 30.886000 # H HOH
2800 934 2 -1.1128 7.075000 44.436001 41.433998 # O HOH
2801 934 1 0.5564 7.732000 44.060001 40.848000 # H HOH
2802 934 1 0.5564 7.474000 44.391998 42.303001 # H HOH
2803 935 2 -1.1128 18.725000 5.523000 41.203999 # O HOH
2804 935 1 0.5564 19.176001 6.106000 40.592999 # H HOH
2805 935 1 0.5564 18.730000 4.670000 40.769001 # H HOH
2806 936 2 -1.1128 12.924000 8.578000 45.532001 # O HOH
2807 936 1 0.5564 12.295000 7.875000 45.698002 # H HOH
2808 936 1 0.5564 13.550000 8.199000 44.915001 # H HOH
2809 937 2 -1.1128 31.686001 40.270000 2.661000 # O HOH
2810 937 1 0.5564 31.014999 40.332001 1.981000 # H HOH
2811 937 1 0.5564 31.448000 39.491001 3.164000 # H HOH
2812 938 2 -1.1128 6.563000 9.898000 12.118000 # O HOH
2813 938 1 0.5564 6.530000 9.127000 11.551000 # H HOH
2814 938 1 0.5564 5.862000 9.758000 12.755000 # H HOH
2815 939 2 -1.1128 14.172000 21.205000 5.341000 # O HOH
2816 939 1 0.5564 15.017000 20.757000 5.332000 # H HOH
2817 939 1 0.5564 14.385000 22.124001 5.179000 # H HOH
2818 940 2 -1.1128 3.038000 6.591000 44.226002 # O HOH
2819 940 1 0.5564 3.525000 5.948000 43.712002 # H HOH
2820 940 1 0.5564 2.122000 6.328000 44.134998 # H HOH
2821 941 2 -1.1128 24.135000 14.683000 33.002998 # O HOH
2822 941 1 0.5564 24.233999 15.635000 32.972000 # H HOH
2823 941 1 0.5564 23.323000 14.512000 32.525002 # H HOH
2824 942 2 -1.1128 14.973000 32.863998 23.785000 # O HOH
2825 942 1 0.5564 15.923000 32.983002 23.790001 # H HOH
2826 942 1 0.5564 14.729000 32.911999 22.861000 # H HOH
2827 943 2 -1.1128 3.282000 43.805000 13.879000 # O HOH
2828 943 1 0.5564 2.900000 43.466999 14.689000 # H HOH
2829 943 1 0.5564 2.603000 43.667999 13.219000 # H HOH
2830 944 2 -1.1128 30.462999 2.356000 31.146000 # O HOH
2831 944 1 0.5564 29.997999 3.178000 30.990000 # H HOH
2832 944 1 0.5564 30.101999 2.029000 31.971001 # H HOH
2833 945 2 -1.1128 7.020000 45.887001 18.212000 # O HOH
2834 945 1 0.5564 6.679000 46.375000 18.961000 # H HOH
2835 945 1 0.5564 7.391000 45.091000 18.593000 # H HOH
2836 946 2 -1.1128 16.832001 25.330000 26.093000 # O HOH
2837 946 1 0.5564 16.063999 25.891001 26.200001 # H HOH
2838 946 1 0.5564 16.587000 24.716999 25.399000 # H HOH
2839 947 2 -1.1128 13.684000 50.328999 9.746000 # O HOH
2840 947 1 0.5564 12.943000 50.830002 10.089000 # H HOH
2841 947 1 0.5564 14.346000 50.376999 10.436000 # H HOH
2842 948 2 -1.1128 26.686001 44.009998 48.421001 # O HOH
2843 948 1 0.5564 27.087999 43.165001 48.219002 # H HOH
2844 948 1 0.5564 25.752001 43.819000 48.499001 # H HOH
2845 949 2 -1.1128 9.342000 33.063999 40.485001 # O HOH
2846 949 1 0.5564 10.081000 33.125000 41.091000 # H HOH
2847 949 1 0.5564 9.131000 32.131001 40.457001 # H HOH
2848 950 2 -1.1128 24.573999 16.024000 9.154000 # O HOH
2849 950 1 0.5564 24.889000 16.698999 9.754000 # H HOH
2850 950 1 0.5564 24.278999 15.314000 9.724000 # H HOH
2851 951 2 -1.1128 15.147000 41.868000 17.412001 # O HOH
2852 951 1 0.5564 14.939000 41.750000 16.485001 # H HOH
2853 951 1 0.5564 15.924000 42.426998 17.414000 # H HOH
2854 952 2 -1.1128 29.773001 45.313999 26.180000 # O HOH
2855 952 1 0.5564 30.684999 45.487000 26.414000 # H HOH
2856 952 1 0.5564 29.299000 45.362999 27.010000 # H HOH
2857 953 2 -1.1128 4.505000 27.174999 20.177999 # O HOH
2858 953 1 0.5564 3.697000 27.587000 19.874001 # H HOH
2859 953 1 0.5564 4.877000 26.768999 19.393999 # H HOH
2860 954 2 -1.1128 9.969000 22.171000 44.576000 # O HOH
2861 954 1 0.5564 10.574000 21.430000 44.606998 # H HOH
2862 954 1 0.5564 9.340000 21.938999 43.891998 # H HOH
2863 955 2 -1.1128 14.256000 20.676001 16.243000 # O HOH
2864 955 1 0.5564 14.606000 21.007999 15.416000 # H HOH
2865 955 1 0.5564 13.621000 20.007999 15.983000 # H HOH
2866 956 2 -1.1128 21.517000 45.667999 7.968000 # O HOH
2867 956 1 0.5564 21.327999 45.826000 7.043000 # H HOH
2868 956 1 0.5564 21.007000 44.888000 8.188000 # H HOH
2869 957 2 -1.1128 28.444000 33.865002 13.136000 # O HOH
2870 957 1 0.5564 29.292000 33.443001 12.995000 # H HOH
2871 957 1 0.5564 27.971001 33.734001 12.314000 # H HOH
2872 958 2 -1.1128 16.301001 12.561000 40.686001 # O HOH
2873 958 1 0.5564 17.165001 12.685000 41.078999 # H HOH
2874 958 1 0.5564 16.158001 11.615000 40.713001 # H HOH
2875 959 2 -1.1128 21.719000 16.627001 29.004999 # O HOH
2876 959 1 0.5564 21.606001 17.379000 29.587999 # H HOH
2877 959 1 0.5564 21.818001 15.880000 29.594999 # H HOH
2878 960 2 -1.1128 7.517000 48.634998 19.662001 # O HOH
2879 960 1 0.5564 8.208000 48.745998 19.007999 # H HOH
2880 960 1 0.5564 6.730000 48.980000 19.240000 # H HOH
2881 961 2 -1.1128 22.219999 16.006001 10.656000 # O HOH
2882 961 1 0.5564 21.417999 15.497000 10.773000 # H HOH
2883 961 1 0.5564 22.247999 16.586000 11.418000 # H HOH
2884 962 2 -1.1128 30.993999 24.422001 30.524000 # O HOH
2885 962 1 0.5564 31.605000 24.959000 31.028999 # H HOH
2886 962 1 0.5564 30.372000 25.049000 30.153999 # H HOH
2887 963 2 -1.1128 25.193001 12.562000 4.050000 # O HOH
2888 963 1 0.5564 25.629000 12.422000 4.891000 # H HOH
2889 963 1 0.5564 25.237000 11.711000 3.613000 # H HOH
2890 964 2 -1.1128 31.090000 28.882999 45.373001 # O HOH
2891 964 1 0.5564 31.143000 28.167000 44.738998 # H HOH
2892 964 1 0.5564 31.063999 29.676001 44.838001 # H HOH
2893 965 2 -1.1128 11.064000 32.497002 34.622002 # O HOH
2894 965 1 0.5564 10.202000 32.332001 35.005001 # H HOH
2895 965 1 0.5564 11.418000 33.224998 35.133999 # H HOH
2896 966 2 -1.1128 10.606000 2.392000 27.184000 # O HOH
2897 966 1 0.5564 11.283000 2.313000 26.511000 # H HOH
2898 966 1 0.5564 9.793000 2.163000 26.733999 # H HOH
2899 967 2 -1.1128 15.983000 16.761000 32.090000 # O HOH
2900 967 1 0.5564 15.055000 16.774000 31.855000 # H HOH
2901 967 1 0.5564 16.032000 17.261999 32.903999 # H HOH
2902 968 2 -1.1128 9.271000 29.051001 28.858000 # O HOH
2903 968 1 0.5564 9.006000 28.333000 28.283001 # H HOH
2904 968 1 0.5564 9.558000 29.743000 28.261999 # H HOH
2905 969 2 -1.1128 13.682000 22.295000 26.938999 # O HOH
2906 969 1 0.5564 13.928000 21.454000 26.555000 # H HOH
2907 969 1 0.5564 13.652000 22.899000 26.195999 # H HOH
2908 970 2 -1.1128 23.542999 10.210000 46.452999 # O HOH
2909 970 1 0.5564 23.375999 9.562000 45.769001 # H HOH
2910 970 1 0.5564 23.815001 10.996000 45.978001 # H HOH
2911 971 2 -1.1128 5.635000 32.645000 28.395000 # O HOH
2912 971 1 0.5564 6.132000 31.896000 28.066999 # H HOH
2913 971 1 0.5564 5.142000 32.957001 27.636999 # H HOH
2914 972 2 -1.1128 22.124001 12.862000 6.703000 # O HOH
2915 972 1 0.5564 22.771000 12.979000 7.400000 # H HOH
2916 972 1 0.5564 22.318001 13.560000 6.077000 # H HOH
2917 973 2 -1.1128 10.839000 47.029999 47.888000 # O HOH
2918 973 1 0.5564 10.559000 47.763000 48.436001 # H HOH
2919 973 1 0.5564 11.237000 46.410999 48.500000 # H HOH
2920 974 2 -1.1128 11.959000 29.424000 23.194000 # O HOH
2921 974 1 0.5564 12.444000 29.766001 22.443001 # H HOH
2922 974 1 0.5564 12.537000 29.577000 23.941999 # H HOH
2923 975 2 -1.1128 17.315001 6.839000 23.639000 # O HOH
2924 975 1 0.5564 16.917999 7.698000 23.493999 # H HOH
2925 975 1 0.5564 17.996000 6.774000 22.969000 # H HOH
2926 976 2 -1.1128 2.528000 17.622000 32.595001 # O HOH
2927 976 1 0.5564 2.397000 16.726999 32.910000 # H HOH
2928 976 1 0.5564 2.000000 18.163000 33.181999 # H HOH
2929 977 2 -1.1128 23.959999 40.519001 48.438000 # O HOH
2930 977 1 0.5564 24.875000 40.245998 48.504002 # H HOH
2931 977 1 0.5564 23.462999 39.702000 48.463001 # H HOH
2932 978 2 -1.1128 10.585000 23.381001 42.792000 # O HOH
2933 978 1 0.5564 11.131000 22.596001 42.757000 # H HOH
2934 978 1 0.5564 11.040000 24.014999 42.237999 # H HOH
2935 979 2 -1.1128 5.282000 50.985001 24.323000 # O HOH
2936 979 1 0.5564 5.698000 50.615002 25.101999 # H HOH
2937 979 1 0.5564 5.167000 51.911999 24.530001 # H HOH
2938 980 2 -1.1128 28.483999 29.245001 11.789000 # O HOH
2939 980 1 0.5564 28.525999 29.032000 12.722000 # H HOH
2940 980 1 0.5564 28.739000 30.167000 11.743000 # H HOH
2941 981 2 -1.1128 15.380000 41.826000 34.473999 # O HOH
2942 981 1 0.5564 16.146999 42.104000 33.973999 # H HOH
2943 981 1 0.5564 14.651000 41.898998 33.856998 # H HOH
2944 982 2 -1.1128 15.638000 28.527000 27.594999 # O HOH
2945 982 1 0.5564 15.544000 28.900999 28.471001 # H HOH
2946 982 1 0.5564 15.894000 27.618000 27.747999 # H HOH
2947 983 2 -1.1128 28.021999 39.599998 19.184999 # O HOH
2948 983 1 0.5564 27.997999 40.359001 18.603001 # H HOH
2949 983 1 0.5564 28.954000 39.431999 19.322001 # H HOH
2950 984 2 -1.1128 13.921000 30.679001 17.760000 # O HOH
2951 984 1 0.5564 14.169000 31.334999 17.108999 # H HOH
2952 984 1 0.5564 14.101000 31.097000 18.601999 # H HOH
2953 985 2 -1.1128 10.775000 10.506000 27.106001 # O HOH
2954 985 1 0.5564 10.763000 10.650000 28.052000 # H HOH
2955 985 1 0.5564 11.504000 9.903000 26.964001 # H HOH
2956 986 2 -1.1128 18.851999 43.077999 39.683998 # O HOH
2957 986 1 0.5564 18.638000 44.001999 39.808998 # H HOH
2958 986 1 0.5564 18.014999 42.661999 39.479000 # H HOH
2959 987 2 -1.1128 4.924000 43.550999 28.202000 # O HOH
2960 987 1 0.5564 4.678000 42.813999 28.761000 # H HOH
2961 987 1 0.5564 4.708000 44.327000 28.719000 # H HOH
2962 988 2 -1.1128 2.279000 47.188000 12.371000 # O HOH
2963 988 1 0.5564 2.494000 46.605999 11.643000 # H HOH
2964 988 1 0.5564 2.059000 48.021999 11.955000 # H HOH
2965 989 2 -1.1128 30.440001 38.924999 30.537001 # O HOH
2966 989 1 0.5564 30.327999 38.215000 31.169001 # H HOH
2967 989 1 0.5564 29.639000 39.443001 30.615000 # H HOH
2968 990 2 -1.1128 25.205000 29.837999 2.303000 # O HOH
2969 990 1 0.5564 25.096001 30.747999 2.581000 # H HOH
2970 990 1 0.5564 24.382000 29.621000 1.866000 # H HOH
2971 991 2 -1.1128 25.858999 5.960000 43.347000 # O HOH
2972 991 1 0.5564 26.466999 5.500000 43.925999 # H HOH
2973 991 1 0.5564 25.681999 6.787000 43.793999 # H HOH
2974 992 2 -1.1128 18.170000 36.848000 34.244999 # O HOH
2975 992 1 0.5564 17.985001 36.875999 33.306000 # H HOH
2976 992 1 0.5564 19.103001 37.051998 34.312000 # H HOH
2977 993 2 -1.1128 20.785999 32.810001 47.437000 # O HOH
2978 993 1 0.5564 20.514999 33.098000 46.564999 # H HOH
2979 993 1 0.5564 21.719000 33.019001 47.479000 # H HOH
2980 994 2 -1.1128 6.660000 25.549999 28.927999 # O HOH
2981 994 1 0.5564 7.122000 26.104000 28.299000 # H HOH
2982 994 1 0.5564 5.837000 25.327000 28.493000 # H HOH
2983 995 2 -1.1128 19.934999 17.122999 10.823000 # O HOH
2984 995 1 0.5564 20.451000 17.334999 10.045000 # H HOH
2985 995 1 0.5564 19.025999 17.160000 10.525000 # H HOH
2986 996 2 -1.1128 21.447001 46.696999 46.268002 # O HOH
2987 996 1 0.5564 20.818001 46.122002 46.703999 # H HOH
2988 996 1 0.5564 21.969999 46.111000 45.721001 # H HOH
2989 997 2 -1.1128 11.108000 35.943001 33.685001 # O HOH
2990 997 1 0.5564 10.627000 36.608002 34.178001 # H HOH
2991 997 1 0.5564 12.016000 36.041000 33.972000 # H HOH
2992 998 2 -1.1128 13.997000 35.006001 20.691999 # O HOH
2993 998 1 0.5564 13.196000 35.063000 20.171000 # H HOH
2994 998 1 0.5564 14.542000 34.373001 20.224001 # H HOH
2995 999 2 -1.1128 22.046000 40.423000 6.551000 # O HOH
2996 999 1 0.5564 21.697001 39.770000 7.157000 # H HOH
2997 999 1 0.5564 22.388000 41.116001 7.116000 # H HOH
2998 1000 2 -1.1128 28.013000 43.222000 26.045000 # O HOH
2999 1000 1 0.5564 27.556999 42.999001 25.233000 # H HOH
3000 1000 1 0.5564 27.701000 42.577000 26.680000 # H HOH
3001 1001 2 -1.1128 18.589001 10.869000 29.874001 # O HOH
3002 1001 1 0.5564 19.118000 11.483000 29.365000 # H HOH
3003 1001 1 0.5564 19.204000 10.481000 30.497000 # H HOH
3004 1002 2 -1.1128 30.365999 40.133999 33.514999 # O HOH
3005 1002 1 0.5564 31.111000 39.542999 33.405998 # H HOH
3006 1002 1 0.5564 30.011999 40.238998 32.632000 # H HOH
3007 1003 2 -1.1128 6.147000 6.293000 7.806000 # O HOH
3008 1003 1 0.5564 6.636000 5.705000 7.230000 # H HOH
3009 1003 1 0.5564 6.809000 6.663000 8.390000 # H HOH
3010 1004 2 -1.1128 6.587000 42.629002 13.590000 # O HOH
3011 1004 1 0.5564 6.509000 43.139000 14.397000 # H HOH
3012 1004 1 0.5564 6.770000 41.737000 13.887000 # H HOH
3013 1005 2 -1.1128 31.582001 12.981000 21.462999 # O HOH
3014 1005 1 0.5564 31.891001 12.588000 20.646000 # H HOH
3015 1005 1 0.5564 32.000000 13.842000 21.488001 # H HOH
3016 1006 2 -1.1128 7.691000 26.009001 32.939999 # O HOH
3017 1006 1 0.5564 7.439000 25.408001 32.238998 # H HOH
3018 1006 1 0.5564 8.615000 25.816999 33.099998 # H HOH
3019 1007 2 -1.1128 2.596000 46.409000 41.368000 # O HOH
3020 1007 1 0.5564 2.001000 46.862999 40.771000 # H HOH
3021 1007 1 0.5564 3.054000 47.112000 41.830002 # H HOH
3022 1008 2 -1.1128 5.110000 40.800999 29.537001 # O HOH
3023 1008 1 0.5564 4.431000 40.478001 30.131001 # H HOH
3024 1008 1 0.5564 5.863000 40.969002 30.104000 # H HOH
3025 1009 2 -1.1128 9.673000 11.884000 30.927000 # O HOH
3026 1009 1 0.5564 9.768000 11.056000 30.455000 # H HOH
3027 1009 1 0.5564 10.005000 11.698000 31.806000 # H HOH
3028 1010 2 -1.1128 11.967000 43.064999 2.531000 # O HOH
3029 1010 1 0.5564 11.041000 42.881001 2.371000 # H HOH
3030 1010 1 0.5564 12.425000 42.632000 1.811000 # H HOH
3031 1011 2 -1.1128 23.169001 30.785999 8.955000 # O HOH
3032 1011 1 0.5564 23.978001 31.055000 8.521000 # H HOH
3033 1011 1 0.5564 23.318001 29.872000 9.195000 # H HOH
3034 1012 2 -1.1128 25.903999 51.743999 28.563000 # O HOH
3035 1012 1 0.5564 25.478001 51.790001 27.707001 # H HOH
3036 1012 1 0.5564 25.875999 50.816002 28.796000 # H HOH
3037 1013 2 -1.1128 25.433001 35.984001 13.206000 # O HOH
3038 1013 1 0.5564 26.149000 35.759998 12.611000 # H HOH
3039 1013 1 0.5564 24.707001 36.222000 12.629000 # H HOH
3040 1014 2 -1.1128 11.928000 2.769000 11.096000 # O HOH
3041 1014 1 0.5564 11.425000 3.581000 11.163000 # H HOH
3042 1014 1 0.5564 12.551000 2.930000 10.388000 # H HOH
3043 1015 2 -1.1128 19.229000 22.493999 30.518000 # O HOH
3044 1015 1 0.5564 19.718000 22.423000 31.337999 # H HOH
3045 1015 1 0.5564 18.309000 22.478001 30.785000 # H HOH
3046 1016 2 -1.1128 11.124000 39.646999 5.354000 # O HOH
3047 1016 1 0.5564 11.816000 39.980000 4.782000 # H HOH
3048 1016 1 0.5564 10.479000 39.270000 4.756000 # H HOH
3049 1017 2 -1.1128 24.540001 26.459000 25.943001 # O HOH
3050 1017 1 0.5564 24.139000 27.224001 26.355000 # H HOH
3051 1017 1 0.5564 24.868999 25.938000 26.674999 # H HOH
3052 1018 2 -1.1128 13.521000 12.274000 9.576000 # O HOH
3053 1018 1 0.5564 12.637000 12.099000 9.254000 # H HOH
3054 1018 1 0.5564 13.983000 11.442000 9.473000 # H HOH
3055 1019 2 -1.1128 5.000000 27.222000 27.361000 # O HOH
3056 1019 1 0.5564 4.633000 26.402000 27.031000 # H HOH
3057 1019 1 0.5564 4.643000 27.306999 28.245001 # H HOH
3058 1020 2 -1.1128 14.279000 14.201000 20.777000 # O HOH
3059 1020 1 0.5564 14.180000 14.969000 21.340000 # H HOH
3060 1020 1 0.5564 13.483000 14.188000 20.246000 # H HOH
3061 1021 2 -1.1128 28.535000 2.832000 37.737999 # O HOH
3062 1021 1 0.5564 29.173000 3.200000 37.126999 # H HOH
3063 1021 1 0.5564 27.818001 3.467000 37.748001 # H HOH
3064 1022 2 -1.1128 13.902000 20.856001 19.320999 # O HOH
3065 1022 1 0.5564 13.769000 20.917000 18.375000 # H HOH
3066 1022 1 0.5564 14.404000 21.639999 19.542999 # H HOH
3067 1023 2 -1.1128 25.628000 7.799000 21.495001 # O HOH
3068 1023 1 0.5564 25.509001 7.725000 20.548000 # H HOH
3069 1023 1 0.5564 26.327000 7.177000 21.698000 # H HOH
3070 1024 2 -1.1128 11.200000 36.284000 12.283000 # O HOH
3071 1024 1 0.5564 12.020000 36.448002 12.749000 # H HOH
3072 1024 1 0.5564 11.105000 37.033001 11.694000 # H HOH
3073 1025 2 -1.1128 6.213000 30.556000 7.695000 # O HOH
3074 1025 1 0.5564 6.105000 30.972000 6.840000 # H HOH
3075 1025 1 0.5564 7.001000 30.020000 7.603000 # H HOH
3076 1026 2 -1.1128 14.056000 16.188999 19.514000 # O HOH
3077 1026 1 0.5564 14.210000 17.129000 19.604000 # H HOH
3078 1026 1 0.5564 13.138000 16.120001 19.252001 # H HOH
3079 1027 2 -1.1128 28.007000 18.988001 37.285000 # O HOH
3080 1027 1 0.5564 27.805000 19.677999 36.653999 # H HOH
3081 1027 1 0.5564 28.834000 19.261999 37.682999 # H HOH
3082 1028 2 -1.1128 26.285999 26.309999 1.512000 # O HOH
3083 1028 1 0.5564 27.149000 26.069000 1.849000 # H HOH
3084 1028 1 0.5564 25.854000 26.746000 2.247000 # H HOH
3085 1029 2 -1.1128 5.387000 3.260000 7.877000 # O HOH
3086 1029 1 0.5564 6.133000 3.417000 7.298000 # H HOH
3087 1029 1 0.5564 4.909000 4.089000 7.882000 # H HOH
3088 1030 2 -1.1128 30.496000 43.265999 24.163000 # O HOH
3089 1030 1 0.5564 29.653999 43.588001 23.841000 # H HOH
3090 1030 1 0.5564 30.542999 43.580002 25.066000 # H HOH
3091 1031 2 -1.1128 27.176001 8.312000 38.786999 # O HOH
3092 1031 1 0.5564 27.396999 7.384000 38.863998 # H HOH
3093 1031 1 0.5564 26.913000 8.421000 37.873001 # H HOH
3094 1032 2 -1.1128 6.507000 16.450001 6.448000 # O HOH
3095 1032 1 0.5564 6.206000 15.890000 7.164000 # H HOH
3096 1032 1 0.5564 7.389000 16.718000 6.707000 # H HOH
3097 1033 2 -1.1128 4.432000 41.147999 14.733000 # O HOH
3098 1033 1 0.5564 4.591000 41.890999 14.151000 # H HOH
3099 1033 1 0.5564 4.328000 40.400002 14.145000 # H HOH
3100 1034 2 -1.1128 29.917999 13.814000 12.228000 # O HOH
3101 1034 1 0.5564 30.469999 13.364000 11.588000 # H HOH
3102 1034 1 0.5564 30.370001 13.689000 13.063000 # H HOH
3103 1035 2 -1.1128 11.826000 11.693000 40.207001 # O HOH
3104 1035 1 0.5564 12.460000 12.060000 40.823002 # H HOH
3105 1035 1 0.5564 11.093000 11.414000 40.755001 # H HOH
3106 1036 2 -1.1128 18.846001 23.823000 35.084999 # O HOH
3107 1036 1 0.5564 18.846001 23.396999 35.943001 # H HOH
3108 1036 1 0.5564 17.919001 23.948000 34.880001 # H HOH
3109 1037 2 -1.1128 21.358000 4.385000 32.832001 # O HOH
3110 1037 1 0.5564 21.164000 3.675000 32.219002 # H HOH
3111 1037 1 0.5564 21.340000 3.969000 33.694000 # H HOH
3112 1038 2 -1.1128 8.723000 22.961000 38.594002 # O HOH
3113 1038 1 0.5564 9.569000 23.403000 38.518002 # H HOH
3114 1038 1 0.5564 8.093000 23.587000 38.236000 # H HOH
3115 1039 2 -1.1128 4.391000 18.327000 37.912998 # O HOH
3116 1039 1 0.5564 5.001000 17.606001 37.759998 # H HOH
3117 1039 1 0.5564 4.018000 18.511999 37.050999 # H HOH
3118 1040 2 -1.1128 31.990999 36.980000 36.695000 # O HOH
3119 1040 1 0.5564 31.389000 37.463001 36.129002 # H HOH
3120 1040 1 0.5564 31.424000 36.533001 37.323002 # H HOH
3121 1041 2 -1.1128 2.789000 36.667000 33.907001 # O HOH
3122 1041 1 0.5564 2.864000 37.605000 34.081001 # H HOH
3123 1041 1 0.5564 3.516000 36.473000 33.314999 # H HOH
3124 1042 2 -1.1128 16.805000 2.790000 15.385000 # O HOH
3125 1042 1 0.5564 16.388000 3.095000 14.579000 # H HOH
3126 1042 1 0.5564 17.336000 2.041000 15.112000 # H HOH
3127 1043 2 -1.1128 4.382000 16.936001 45.813000 # O HOH
3128 1043 1 0.5564 5.062000 16.382000 46.198002 # H HOH
3129 1043 1 0.5564 4.137000 17.538000 46.515999 # H HOH
3130 1044 2 -1.1128 14.217000 8.904000 29.681999 # O HOH
3131 1044 1 0.5564 13.470000 9.398000 30.018999 # H HOH
3132 1044 1 0.5564 14.438000 8.293000 30.386000 # H HOH
3133 1045 2 -1.1128 21.299999 41.356998 39.632999 # O HOH
3134 1045 1 0.5564 21.523001 41.375000 40.563999 # H HOH
3135 1045 1 0.5564 22.143000 41.410000 39.182999 # H HOH
3136 1046 2 -1.1128 7.513000 48.395000 4.830000 # O HOH
3137 1046 1 0.5564 7.742000 48.064999 3.961000 # H HOH
3138 1046 1 0.5564 6.876000 49.089001 4.663000 # H HOH
3139 1047 2 -1.1128 10.126000 30.069000 45.578999 # O HOH
3140 1047 1 0.5564 10.626000 29.886999 46.375000 # H HOH
3141 1047 1 0.5564 9.213000 29.924999 45.831001 # H HOH
3142 1048 2 -1.1128 3.447000 35.549000 10.075000 # O HOH
3143 1048 1 0.5564 3.892000 35.287998 10.881000 # H HOH
3144 1048 1 0.5564 3.254000 34.723999 9.630000 # H HOH
3145 1049 2 -1.1128 5.285000 6.325000 37.022999 # O HOH
3146 1049 1 0.5564 5.792000 5.516000 37.091999 # H HOH
3147 1049 1 0.5564 5.925000 6.987000 36.762001 # H HOH
3148 1050 2 -1.1128 27.782000 36.880001 47.726002 # O HOH
3149 1050 1 0.5564 27.938000 36.338001 48.500000 # H HOH
3150 1050 1 0.5564 28.327999 37.653999 47.861000 # H HOH
3151 1051 2 -1.1128 3.508000 9.328000 44.459999 # O HOH
3152 1051 1 0.5564 2.810000 8.839000 44.896000 # H HOH
3153 1051 1 0.5564 3.702000 8.819000 43.673000 # H HOH
3154 1052 2 -1.1128 21.871000 22.014999 20.795000 # O HOH
3155 1052 1 0.5564 21.660999 21.275999 21.365999 # H HOH
3156 1052 1 0.5564 22.028999 22.743999 21.393999 # H HOH
3157 1053 2 -1.1128 27.809000 45.664001 30.319000 # O HOH
3158 1053 1 0.5564 27.974001 46.560001 30.024000 # H HOH
3159 1053 1 0.5564 28.679001 45.306000 30.493999 # H HOH
3160 1054 2 -1.1128 9.749000 43.155998 8.796000 # O HOH
3161 1054 1 0.5564 9.826000 42.405998 9.386000 # H HOH
3162 1054 1 0.5564 9.678000 43.912998 9.378000 # H HOH
3163 1055 2 -1.1128 11.995000 42.983002 48.077000 # O HOH
3164 1055 1 0.5564 12.749000 42.811001 47.513000 # H HOH
3165 1055 1 0.5564 11.275000 43.153000 47.469002 # H HOH
3166 1056 2 -1.1128 13.183000 41.473999 21.747999 # O HOH
3167 1056 1 0.5564 12.606000 41.363998 20.992001 # H HOH
3168 1056 1 0.5564 14.050000 41.227001 21.426001 # H HOH
3169 1057 2 -1.1128 24.320999 9.511000 12.858000 # O HOH
3170 1057 1 0.5564 23.711000 8.867000 13.218000 # H HOH
3171 1057 1 0.5564 24.597000 9.137000 12.020000 # H HOH
3172 1058 2 -1.1128 22.155001 27.309000 30.927000 # O HOH
3173 1058 1 0.5564 21.531000 26.990000 31.580000 # H HOH
3174 1058 1 0.5564 22.969999 27.431999 31.415001 # H HOH
3175 1059 2 -1.1128 7.692000 22.004999 34.938999 # O HOH
3176 1059 1 0.5564 8.225000 21.212999 34.995998 # H HOH
3177 1059 1 0.5564 7.362000 22.136999 35.827999 # H HOH
3178 1060 2 -1.1128 11.166000 38.737999 15.793000 # O HOH
3179 1060 1 0.5564 11.628000 38.744999 14.954000 # H HOH
3180 1060 1 0.5564 10.292000 39.070999 15.588000 # H HOH
3181 1061 2 -1.1128 20.450001 28.024000 22.593000 # O HOH
3182 1061 1 0.5564 20.990000 27.243000 22.472000 # H HOH
3183 1061 1 0.5564 21.075001 28.716000 22.812000 # H HOH
3184 1062 2 -1.1128 11.540000 18.653000 38.525002 # O HOH
3185 1062 1 0.5564 10.666000 18.554001 38.903999 # H HOH
3186 1062 1 0.5564 11.978000 17.823000 38.714001 # H HOH
3187 1063 2 -1.1128 26.156000 38.694000 25.632000 # O HOH
3188 1063 1 0.5564 26.872999 38.268002 26.101000 # H HOH
3189 1063 1 0.5564 25.556000 38.980999 26.320000 # H HOH
3190 1064 2 -1.1128 5.671000 36.219002 18.761000 # O HOH
3191 1064 1 0.5564 5.053000 36.813999 19.184999 # H HOH
3192 1064 1 0.5564 5.543000 35.382000 19.209000 # H HOH
3193 1065 2 -1.1128 16.450001 51.865002 2.863000 # O HOH
3194 1065 1 0.5564 16.905001 51.047001 2.661000 # H HOH
3195 1065 1 0.5564 15.618000 51.799000 2.396000 # H HOH
3196 1066 2 -1.1128 29.145000 31.492001 5.823000 # O HOH
3197 1066 1 0.5564 28.861000 32.257999 6.322000 # H HOH
3198 1066 1 0.5564 29.739000 31.028000 6.413000 # H HOH
3199 1067 2 -1.1128 11.343000 20.261000 15.059000 # O HOH
3200 1067 1 0.5564 11.431000 19.351000 15.343000 # H HOH
3201 1067 1 0.5564 12.079000 20.398001 14.463000 # H HOH
3202 1068 2 -1.1128 21.105000 9.001000 29.945999 # O HOH
3203 1068 1 0.5564 20.400999 8.353000 29.906000 # H HOH
3204 1068 1 0.5564 21.061001 9.350000 30.836000 # H HOH
3205 1069 2 -1.1128 15.256000 24.792999 17.066999 # O HOH
3206 1069 1 0.5564 15.591000 25.688000 17.136999 # H HOH
3207 1069 1 0.5564 14.969000 24.575001 17.954000 # H HOH
3208 1070 2 -1.1128 31.837000 40.014999 24.469000 # O HOH
3209 1070 1 0.5564 31.997000 39.456001 23.708000 # H HOH
3210 1070 1 0.5564 30.987000 40.418999 24.295000 # H HOH
3211 1071 2 -1.1128 31.184000 15.374000 42.282001 # O HOH
3212 1071 1 0.5564 30.562000 15.821000 41.708000 # H HOH
3213 1071 1 0.5564 31.785999 14.930000 41.683998 # H HOH
3214 1072 2 -1.1128 6.000000 14.275000 33.818001 # O HOH
3215 1072 1 0.5564 6.471000 15.000000 33.405998 # H HOH
3216 1072 1 0.5564 6.563000 14.004000 34.542999 # H HOH
3217 1073 2 -1.1128 16.676001 12.788000 28.239000 # O HOH
3218 1073 1 0.5564 15.857000 12.293000 28.247000 # H HOH
3219 1073 1 0.5564 17.014999 12.705000 29.129999 # H HOH
3220 1074 2 -1.1128 5.091000 16.632000 10.041000 # O HOH
3221 1074 1 0.5564 5.482000 15.903000 9.559000 # H HOH
3222 1074 1 0.5564 5.158000 17.378000 9.445000 # H HOH
3223 1075 2 -1.1128 14.230000 6.332000 2.351000 # O HOH
3224 1075 1 0.5564 14.117000 5.623000 1.718000 # H HOH
3225 1075 1 0.5564 13.840000 5.997000 3.159000 # H HOH
3226 1076 2 -1.1128 4.562000 1.884000 2.787000 # O HOH
3227 1076 1 0.5564 3.632000 2.109000 2.772000 # H HOH
3228 1076 1 0.5564 4.730000 1.500000 1.926000 # H HOH
3229 1077 2 -1.1128 2.582000 42.868999 46.720001 # O HOH
3230 1077 1 0.5564 2.568000 43.520000 46.016998 # H HOH
3231 1077 1 0.5564 3.498000 42.594002 46.772999 # H HOH
3232 1078 2 -1.1128 30.840000 34.786999 6.793000 # O HOH
3233 1078 1 0.5564 30.775000 34.348000 5.944000 # H HOH
3234 1078 1 0.5564 31.209999 34.125000 7.377000 # H HOH
3235 1079 2 -1.1128 31.670000 52.134998 23.243000 # O HOH
3236 1079 1 0.5564 31.285999 52.499001 22.445000 # H HOH
3237 1079 1 0.5564 31.141001 52.500000 23.952000 # H HOH
3238 1080 2 -1.1128 10.614000 5.893000 47.412998 # O HOH
3239 1080 1 0.5564 9.989000 5.318000 46.970001 # H HOH
3240 1080 1 0.5564 11.045000 6.370000 46.703999 # H HOH
3241 1081 2 -1.1128 20.861000 37.846001 47.668999 # O HOH
3242 1081 1 0.5564 20.655001 36.918999 47.793999 # H HOH
3243 1081 1 0.5564 20.634001 38.256001 48.504002 # H HOH
3244 1082 2 -1.1128 12.175000 32.299999 46.404999 # O HOH
3245 1082 1 0.5564 12.861000 32.594002 47.004002 # H HOH
3246 1082 1 0.5564 11.580000 31.789000 46.953999 # H HOH
3247 1083 2 -1.1128 27.282000 13.001000 32.373001 # O HOH
3248 1083 1 0.5564 28.108000 13.008000 32.858002 # H HOH
3249 1083 1 0.5564 26.752001 13.679000 32.791000 # H HOH
3250 1084 2 -1.1128 5.202000 11.994000 15.874000 # O HOH
3251 1084 1 0.5564 6.037000 12.408000 15.655000 # H HOH
3252 1084 1 0.5564 4.734000 11.942000 15.040000 # H HOH
3253 1085 2 -1.1128 6.625000 44.872002 9.580000 # O HOH
3254 1085 1 0.5564 6.214000 45.428001 8.918000 # H HOH
3255 1085 1 0.5564 6.749000 44.029999 9.142000 # H HOH
3256 1086 2 -1.1128 11.304000 41.345001 28.351999 # O HOH
3257 1086 1 0.5564 10.500000 41.567001 28.823000 # H HOH
3258 1086 1 0.5564 12.007000 41.691002 28.902000 # H HOH
3259 1087 2 -1.1128 11.963000 25.403999 32.887001 # O HOH
3260 1087 1 0.5564 11.213000 25.629999 33.437000 # H HOH
3261 1087 1 0.5564 12.398000 26.240000 32.719002 # H HOH
3262 1088 2 -1.1128 9.395000 20.601999 36.757999 # O HOH
3263 1088 1 0.5564 8.618000 20.047001 36.820999 # H HOH
3264 1088 1 0.5564 9.091000 21.472000 37.015999 # H HOH
3265 1089 2 -1.1128 19.855000 43.185001 6.764000 # O HOH
3266 1089 1 0.5564 19.110001 42.591000 6.861000 # H HOH
3267 1089 1 0.5564 19.813999 43.473000 5.852000 # H HOH
3268 1090 2 -1.1128 31.601999 37.213001 22.216999 # O HOH
3269 1090 1 0.5564 31.999001 36.686001 22.910000 # H HOH
3270 1090 1 0.5564 30.993000 37.792000 22.674999 # H HOH
3271 1091 2 -1.1128 25.415001 14.209000 21.979000 # O HOH
3272 1091 1 0.5564 26.264000 14.280000 22.417000 # H HOH
3273 1091 1 0.5564 25.316000 13.274000 21.799000 # H HOH
3274 1092 2 -1.1128 16.851999 27.802999 44.181999 # O HOH
3275 1092 1 0.5564 16.746000 28.577000 43.630001 # H HOH
3276 1092 1 0.5564 17.084000 27.103001 43.571999 # H HOH
3277 1093 2 -1.1128 27.132000 27.681000 34.026001 # O HOH
3278 1093 1 0.5564 27.872999 27.084999 34.137001 # H HOH
3279 1093 1 0.5564 26.472000 27.362000 34.641998 # H HOH
3280 1094 2 -1.1128 27.951000 40.026001 23.518000 # O HOH
3281 1094 1 0.5564 27.438999 40.550999 22.902000 # H HOH
3282 1094 1 0.5564 27.906000 39.136002 23.170000 # H HOH
3283 1095 2 -1.1128 8.898000 7.387000 15.722000 # O HOH
3284 1095 1 0.5564 8.113000 7.893000 15.930000 # H HOH
3285 1095 1 0.5564 9.538000 8.041000 15.441000 # H HOH
3286 1096 2 -1.1128 16.367001 26.107000 35.319000 # O HOH
3287 1096 1 0.5564 16.726999 26.114000 34.431999 # H HOH
3288 1096 1 0.5564 16.209999 25.181999 35.507000 # H HOH
3289 1097 2 -1.1128 4.654000 14.575000 47.389000 # O HOH
3290 1097 1 0.5564 5.122000 14.226000 46.630001 # H HOH
3291 1097 1 0.5564 4.366000 13.799000 47.870998 # H HOH
3292 1098 2 -1.1128 18.159000 25.556000 18.650000 # O HOH
3293 1098 1 0.5564 17.556999 25.158001 18.021999 # H HOH
3294 1098 1 0.5564 18.933001 25.780001 18.132000 # H HOH
3295 1099 2 -1.1128 11.629000 40.977001 35.044998 # O HOH
3296 1099 1 0.5564 12.211000 41.539001 34.533001 # H HOH
3297 1099 1 0.5564 10.827000 40.924999 34.525002 # H HOH
3298 1100 2 -1.1128 6.812000 33.678001 19.884001 # O HOH
3299 1100 1 0.5564 6.919000 33.583000 18.937000 # H HOH
3300 1100 1 0.5564 6.782000 32.778999 20.212999 # H HOH
3301 1101 2 -1.1128 26.236000 23.983999 27.674000 # O HOH
3302 1101 1 0.5564 26.549000 23.198999 28.122000 # H HOH
3303 1101 1 0.5564 26.690001 24.705999 28.108000 # H HOH
3304 1102 2 -1.1128 23.084999 43.762001 16.226999 # O HOH
3305 1102 1 0.5564 23.013000 44.464001 16.872999 # H HOH
3306 1102 1 0.5564 24.024000 43.583000 16.170000 # H HOH
3307 1103 2 -1.1128 30.145000 6.311000 48.112000 # O HOH
3308 1103 1 0.5564 30.438999 5.486000 48.500000 # H HOH
3309 1103 1 0.5564 29.193001 6.229000 48.067001 # H HOH
3310 1104 2 -1.1128 9.144000 5.311000 3.588000 # O HOH
3311 1104 1 0.5564 9.633000 5.722000 2.875000 # H HOH
3312 1104 1 0.5564 9.323000 4.375000 3.494000 # H HOH
3313 1105 2 -1.1128 21.959000 30.846001 13.688000 # O HOH
3314 1105 1 0.5564 22.014999 31.610001 13.114000 # H HOH
3315 1105 1 0.5564 21.955000 30.098000 13.091000 # H HOH
3316 1106 2 -1.1128 14.546000 27.191000 44.154999 # O HOH
3317 1106 1 0.5564 14.899000 27.170000 43.264999 # H HOH
3318 1106 1 0.5564 15.088000 26.572001 44.643002 # H HOH
3319 1107 2 -1.1128 15.058000 35.694000 22.499001 # O HOH
3320 1107 1 0.5564 14.803000 36.335999 23.160999 # H HOH
3321 1107 1 0.5564 15.461000 34.983002 22.997000 # H HOH
3322 1108 2 -1.1128 27.896000 51.094002 43.060001 # O HOH
3323 1108 1 0.5564 28.098000 51.990002 43.327999 # H HOH
3324 1108 1 0.5564 28.243000 50.548000 43.766998 # H HOH
3325 1109 2 -1.1128 27.254000 3.160000 16.427999 # O HOH
3326 1109 1 0.5564 27.792999 2.375000 16.330000 # H HOH
3327 1109 1 0.5564 27.040001 3.418000 15.531000 # H HOH
3328 1110 2 -1.1128 3.010000 39.776001 7.931000 # O HOH
3329 1110 1 0.5564 2.200000 39.279999 7.813000 # H HOH
3330 1110 1 0.5564 3.475000 39.314999 8.629000 # H HOH
3331 1111 2 -1.1128 2.092000 19.424000 8.761000 # O HOH
3332 1111 1 0.5564 2.515000 19.986000 9.411000 # H HOH
3333 1111 1 0.5564 2.003000 18.577000 9.199000 # H HOH
3334 1112 2 -1.1128 6.397000 12.320000 46.686001 # O HOH
3335 1112 1 0.5564 6.549000 12.749000 45.842999 # H HOH
3336 1112 1 0.5564 6.713000 11.425000 46.558998 # H HOH
3337 1113 2 -1.1128 25.295000 45.312000 21.587000 # O HOH
3338 1113 1 0.5564 26.132999 44.951000 21.299000 # H HOH
3339 1113 1 0.5564 25.281000 45.160000 22.532000 # H HOH
3340 1114 2 -1.1128 9.385000 52.476002 46.523998 # O HOH
3341 1114 1 0.5564 9.939000 51.709999 46.669998 # H HOH
3342 1114 1 0.5564 9.251000 52.498001 45.576000 # H HOH
3343 1115 2 -1.1128 4.766000 24.740000 33.979000 # O HOH
3344 1115 1 0.5564 4.212000 24.284000 34.612999 # H HOH
3345 1115 1 0.5564 5.383000 25.240000 34.514000 # H HOH
3346 1116 2 -1.1128 30.862000 31.549000 32.055000 # O HOH
3347 1116 1 0.5564 30.520000 32.442001 32.004002 # H HOH
3348 1116 1 0.5564 31.205999 31.372999 31.179001 # H HOH
3349 1117 2 -1.1128 3.489000 15.951000 18.197001 # O HOH
3350 1117 1 0.5564 2.830000 15.336000 18.518999 # H HOH
3351 1117 1 0.5564 4.094000 16.059000 18.931000 # H HOH
3352 1118 2 -1.1128 10.249000 7.821000 24.695000 # O HOH
3353 1118 1 0.5564 10.873000 8.039000 24.002001 # H HOH
3354 1118 1 0.5564 10.194000 6.865000 24.677000 # H HOH
3355 1119 2 -1.1128 22.110001 33.563000 39.367001 # O HOH
3356 1119 1 0.5564 23.006001 33.818001 39.590000 # H HOH
3357 1119 1 0.5564 22.129999 32.606998 39.349998 # H HOH
3358 1120 2 -1.1128 6.673000 30.653000 39.396000 # O HOH
3359 1120 1 0.5564 7.211000 31.155001 40.008999 # H HOH
3360 1120 1 0.5564 6.181000 30.046000 39.949001 # H HOH
3361 1121 2 -1.1128 13.956000 27.599001 17.604000 # O HOH
3362 1121 1 0.5564 13.218000 27.525999 16.997999 # H HOH
3363 1121 1 0.5564 14.720000 27.705999 17.037001 # H HOH
3364 1122 2 -1.1128 24.488001 15.156000 36.285000 # O HOH
3365 1122 1 0.5564 23.544001 15.277000 36.182999 # H HOH
3366 1122 1 0.5564 24.625000 15.129000 37.231998 # H HOH
3367 1123 2 -1.1128 29.424000 10.442000 46.254002 # O HOH
3368 1123 1 0.5564 29.934000 10.416000 45.444000 # H HOH
3369 1123 1 0.5564 28.604000 10.869000 46.007999 # H HOH
3370 1124 2 -1.1128 9.963000 37.077000 9.497000 # O HOH
3371 1124 1 0.5564 10.812000 37.064999 9.055000 # H HOH
3372 1124 1 0.5564 9.325000 37.155998 8.788000 # H HOH
3373 1125 2 -1.1128 25.174999 41.022999 34.320999 # O HOH
3374 1125 1 0.5564 24.233999 41.077999 34.491001 # H HOH
3375 1125 1 0.5564 25.528999 40.557999 35.078999 # H HOH
3376 1126 2 -1.1128 27.391001 28.028999 10.025000 # O HOH
3377 1126 1 0.5564 26.434999 28.014000 10.087000 # H HOH
3378 1126 1 0.5564 27.599001 28.920000 9.743000 # H HOH
3379 1127 2 -1.1128 4.744000 26.657000 5.422000 # O HOH
3380 1127 1 0.5564 5.648000 26.667000 5.105000 # H HOH
3381 1127 1 0.5564 4.414000 25.792999 5.178000 # H HOH
3382 1128 2 -1.1128 22.589001 36.634998 13.838000 # O HOH
3383 1128 1 0.5564 22.165001 35.901001 13.394000 # H HOH
3384 1128 1 0.5564 22.823000 37.240002 13.134000 # H HOH
3385 1129 2 -1.1128 31.316000 15.188000 39.298000 # O HOH
3386 1129 1 0.5564 30.410999 15.084000 39.594002 # H HOH
3387 1129 1 0.5564 31.318001 16.021999 38.827000 # H HOH
3388 1130 2 -1.1128 28.760000 11.701000 22.714001 # O HOH
3389 1130 1 0.5564 28.815001 12.413000 22.076000 # H HOH
3390 1130 1 0.5564 28.129000 11.088000 22.336000 # H HOH
3391 1131 2 -1.1128 26.753000 9.884000 26.976000 # O HOH
3392 1131 1 0.5564 27.399000 9.717000 26.290001 # H HOH
3393 1131 1 0.5564 26.565001 10.820000 26.905001 # H HOH
3394 1132 2 -1.1128 12.872000 49.661999 18.788000 # O HOH
3395 1132 1 0.5564 13.550000 49.606998 18.115000 # H HOH
3396 1132 1 0.5564 12.161000 50.151001 18.372999 # H HOH
3397 1133 2 -1.1128 17.777000 36.056000 18.188999 # O HOH
3398 1133 1 0.5564 17.375999 36.870998 18.492001 # H HOH
3399 1133 1 0.5564 17.047001 35.442001 18.114000 # H HOH
3400 1134 2 -1.1128 2.222000 28.555000 21.284000 # O HOH
3401 1134 1 0.5564 2.625000 29.309000 21.715000 # H HOH
3402 1134 1 0.5564 2.003000 27.958000 22.000000 # H HOH
3403 1135 2 -1.1128 19.162001 32.930000 41.682999 # O HOH
3404 1135 1 0.5564 18.964001 33.757999 41.244999 # H HOH
3405 1135 1 0.5564 20.016001 32.672001 41.335999 # H HOH
3406 1136 2 -1.1128 24.962999 11.631000 23.219999 # O HOH
3407 1136 1 0.5564 25.670000 11.286000 22.674000 # H HOH
3408 1136 1 0.5564 24.160999 11.325000 22.796000 # H HOH
3409 1137 2 -1.1128 14.273000 18.003000 5.549000 # O HOH
3410 1137 1 0.5564 13.728000 17.375999 5.073000 # H HOH
3411 1137 1 0.5564 15.093000 18.030001 5.056000 # H HOH
3412 1138 2 -1.1128 14.997000 3.904000 23.825001 # O HOH
3413 1138 1 0.5564 14.306000 4.298000 24.357000 # H HOH
3414 1138 1 0.5564 15.530000 3.412000 24.450001 # H HOH
3415 1139 2 -1.1128 23.868999 26.919001 18.228001 # O HOH
3416 1139 1 0.5564 24.462999 26.561001 17.568001 # H HOH
3417 1139 1 0.5564 24.396000 26.962999 19.025999 # H HOH
3418 1140 2 -1.1128 17.125000 49.778999 21.191999 # O HOH
3419 1140 1 0.5564 17.358000 50.340000 21.931999 # H HOH
3420 1140 1 0.5564 17.107000 48.894001 21.556999 # H HOH
3421 1141 2 -1.1128 8.380000 25.504000 17.209999 # O HOH
3422 1141 1 0.5564 8.271000 26.209999 16.572001 # H HOH
3423 1141 1 0.5564 8.512000 24.719000 16.679001 # H HOH
3424 1142 2 -1.1128 6.222000 14.946000 17.382999 # O HOH
3425 1142 1 0.5564 6.923000 14.529000 16.882000 # H HOH
3426 1142 1 0.5564 5.683000 15.383000 16.724001 # H HOH
3427 1143 2 -1.1128 13.626000 1.498000 28.187000 # O HOH
3428 1143 1 0.5564 14.557000 1.625000 28.368999 # H HOH
3429 1143 1 0.5564 13.190000 2.202000 28.667999 # H HOH
3430 1144 2 -1.1128 3.037000 27.886000 7.440000 # O HOH
3431 1144 1 0.5564 3.584000 28.490000 7.943000 # H HOH
3432 1144 1 0.5564 2.776000 27.216000 8.072000 # H HOH
3433 1145 2 -1.1128 14.360000 27.271000 4.390000 # O HOH
3434 1145 1 0.5564 15.083000 26.844000 3.930000 # H HOH
3435 1145 1 0.5564 14.004000 27.891001 3.753000 # H HOH
3436 1146 2 -1.1128 18.357000 29.878000 18.035999 # O HOH
3437 1146 1 0.5564 18.687000 30.690001 18.421000 # H HOH
3438 1146 1 0.5564 18.375000 29.247000 18.756001 # H HOH
3439 1147 2 -1.1128 28.895000 32.035999 17.608000 # O HOH
3440 1147 1 0.5564 28.534000 31.275000 18.062000 # H HOH
3441 1147 1 0.5564 28.134001 32.581001 17.409000 # H HOH
3442 1148 2 -1.1128 29.240000 24.718000 15.681000 # O HOH
3443 1148 1 0.5564 28.646999 24.159000 16.181999 # H HOH
3444 1148 1 0.5564 29.354000 24.261999 14.847000 # H HOH
3445 1149 2 -1.1128 6.942000 13.085000 27.636000 # O HOH
3446 1149 1 0.5564 7.147000 13.288000 26.723000 # H HOH
3447 1149 1 0.5564 6.193000 12.491000 27.587000 # H HOH
3448 1150 2 -1.1128 29.075001 52.257999 11.829000 # O HOH
3449 1150 1 0.5564 29.608000 51.505001 12.084000 # H HOH
3450 1150 1 0.5564 28.476999 51.915001 11.164000 # H HOH
3451 1151 2 -1.1128 15.247000 12.550000 31.823000 # O HOH
3452 1151 1 0.5564 16.152000 12.488000 32.129002 # H HOH
3453 1151 1 0.5564 14.719000 12.450000 32.615002 # H HOH
3454 1152 2 -1.1128 18.815001 13.671000 2.127000 # O HOH
3455 1152 1 0.5564 19.465000 13.539000 2.817000 # H HOH
3456 1152 1 0.5564 19.243999 14.254000 1.501000 # H HOH
3457 1153 2 -1.1128 14.288000 39.436001 13.757000 # O HOH
3458 1153 1 0.5564 14.219000 38.487000 13.857000 # H HOH
3459 1153 1 0.5564 13.636000 39.790001 14.362000 # H HOH
3460 1154 2 -1.1128 10.395000 42.147999 36.441002 # O HOH
3461 1154 1 0.5564 10.582000 41.437000 37.054001 # H HOH
3462 1154 1 0.5564 11.207000 42.653999 36.405998 # H HOH
3463 1155 2 -1.1128 29.818001 10.217000 48.408001 # O HOH
3464 1155 1 0.5564 29.000000 10.706000 48.500000 # H HOH
3465 1155 1 0.5564 30.462000 10.874000 48.145000 # H HOH
3466 1156 2 -1.1128 8.277000 19.436001 17.271999 # O HOH
3467 1156 1 0.5564 8.266000 20.267000 17.747000 # H HOH
3468 1156 1 0.5564 7.977000 18.790001 17.913000 # H HOH
3469 1157 2 -1.1128 21.587999 23.820000 40.311001 # O HOH
3470 1157 1 0.5564 21.400999 23.035999 39.794998 # H HOH
3471 1157 1 0.5564 22.539000 23.812000 40.422001 # H HOH
3472 1158 2 -1.1128 17.812000 39.110001 8.372000 # O HOH
3473 1158 1 0.5564 18.153999 38.301998 7.989000 # H HOH
3474 1158 1 0.5564 17.125000 39.389999 7.767000 # H HOH
3475 1159 2 -1.1128 4.390000 19.968000 32.108002 # O HOH
3476 1159 1 0.5564 4.157000 20.343000 32.957001 # H HOH
3477 1159 1 0.5564 3.672000 19.368999 31.903999 # H HOH
3478 1160 2 -1.1128 3.062000 52.224998 8.914000 # O HOH
3479 1160 1 0.5564 3.134000 51.270000 8.890000 # H HOH
3480 1160 1 0.5564 3.741000 52.500000 9.531000 # H HOH
3481 1161 2 -1.1128 31.820000 28.247999 40.775002 # O HOH
3482 1161 1 0.5564 31.964001 28.093000 39.841000 # H HOH
3483 1161 1 0.5564 31.999001 27.403000 41.188000 # H HOH
3484 1162 2 -1.1128 13.470000 20.172001 36.415001 # O HOH
3485 1162 1 0.5564 13.283000 21.031000 36.794998 # H HOH
3486 1162 1 0.5564 12.692000 19.649000 36.611000 # H HOH
3487 1163 2 -1.1128 18.417999 17.837999 43.578999 # O HOH
3488 1163 1 0.5564 19.268999 18.063000 43.202000 # H HOH
3489 1163 1 0.5564 17.959999 17.375999 42.876999 # H HOH
3490 1164 2 -1.1128 7.302000 17.240999 43.192001 # O HOH
3491 1164 1 0.5564 7.432000 17.775000 42.409000 # H HOH
3492 1164 1 0.5564 7.986000 16.573000 43.144001 # H HOH
3493 1165 2 -1.1128 15.115000 10.104000 48.500000 # O HOH
3494 1165 1 0.5564 14.605000 9.903000 47.715000 # H HOH
3495 1165 1 0.5564 16.027000 9.987000 48.230000 # H HOH
3496 1166 2 -1.1128 23.993999 47.924000 38.721001 # O HOH
3497 1166 1 0.5564 23.243000 47.398998 38.999001 # H HOH
3498 1166 1 0.5564 23.740000 48.271999 37.866001 # H HOH
3499 1167 2 -1.1128 13.860000 30.048000 35.714001 # O HOH
3500 1167 1 0.5564 14.413000 30.353001 34.993999 # H HOH
3501 1167 1 0.5564 13.107000 30.639000 35.706001 # H HOH
3502 1168 2 -1.1128 26.402000 29.462999 28.819000 # O HOH
3503 1168 1 0.5564 26.902000 30.111000 28.323000 # H HOH
3504 1168 1 0.5564 27.063999 28.872000 29.177999 # H HOH
3505 1169 2 -1.1128 9.690000 43.431999 45.969002 # O HOH
3506 1169 1 0.5564 9.911000 42.514000 45.807999 # H HOH
3507 1169 1 0.5564 9.656000 43.827000 45.098000 # H HOH
3508 1170 2 -1.1128 8.233000 2.645000 16.351999 # O HOH
3509 1170 1 0.5564 8.040000 1.808000 15.928000 # H HOH
3510 1170 1 0.5564 9.088000 2.899000 16.004999 # H HOH
3511 1171 2 -1.1128 5.479000 52.444000 3.148000 # O HOH
3512 1171 1 0.5564 5.514000 52.162998 4.062000 # H HOH
3513 1171 1 0.5564 4.544000 52.500000 2.950000 # H HOH
3514 1172 2 -1.1128 6.292000 21.961000 44.612999 # O HOH
3515 1172 1 0.5564 5.973000 21.280001 45.205002 # H HOH
3516 1172 1 0.5564 5.520000 22.224001 44.111000 # H HOH
3517 1173 2 -1.1128 10.637000 12.516000 7.435000 # O HOH
3518 1173 1 0.5564 10.808000 12.048000 6.617000 # H HOH
3519 1173 1 0.5564 11.456000 12.973000 7.626000 # H HOH
3520 1174 2 -1.1128 18.657000 49.688000 40.532001 # O HOH
3521 1174 1 0.5564 18.292000 49.797001 41.410000 # H HOH
3522 1174 1 0.5564 17.992001 50.054001 39.949001 # H HOH
3523 1175 2 -1.1128 17.737000 29.531000 8.201000 # O HOH
3524 1175 1 0.5564 17.993999 30.230000 8.803000 # H HOH
3525 1175 1 0.5564 17.042000 29.917999 7.668000 # H HOH
3526 1176 2 -1.1128 21.607000 3.240000 36.141998 # O HOH
3527 1176 1 0.5564 22.305000 2.689000 36.495998 # H HOH
3528 1176 1 0.5564 20.813000 2.932000 36.578999 # H HOH
3529 1177 2 -1.1128 15.968000 8.982000 5.988000 # O HOH
3530 1177 1 0.5564 16.570999 8.834000 6.717000 # H HOH
3531 1177 1 0.5564 16.309999 8.436000 5.280000 # H HOH
3532 1178 2 -1.1128 12.583000 10.257000 19.297001 # O HOH
3533 1178 1 0.5564 13.433000 9.983000 19.643000 # H HOH
3534 1178 1 0.5564 12.776000 11.040000 18.781000 # H HOH
3535 1179 2 -1.1128 19.313999 26.194000 33.474998 # O HOH
3536 1179 1 0.5564 18.603001 25.554001 33.429001 # H HOH
3537 1179 1 0.5564 18.889000 27.004999 33.754002 # H HOH
3538 1180 2 -1.1128 14.586000 51.562000 35.618000 # O HOH
3539 1180 1 0.5564 15.389000 51.501999 36.136002 # H HOH
3540 1180 1 0.5564 14.473000 52.499001 35.458000 # H HOH
3541 1181 2 -1.1128 24.612000 48.640999 35.866001 # O HOH
3542 1181 1 0.5564 25.077000 49.243999 35.285999 # H HOH
3543 1181 1 0.5564 23.687000 48.856998 35.745998 # H HOH
3544 1182 2 -1.1128 24.639999 37.879002 19.665001 # O HOH
3545 1182 1 0.5564 25.254999 37.146999 19.629000 # H HOH
3546 1182 1 0.5564 25.087999 38.543999 20.188999 # H HOH
3547 1183 2 -1.1128 13.196000 33.081001 18.896000 # O HOH
3548 1183 1 0.5564 12.456000 32.506001 19.087999 # H HOH
3549 1183 1 0.5564 13.212000 33.143002 17.941000 # H HOH
3550 1184 2 -1.1128 8.431000 52.147999 33.351002 # O HOH
3551 1184 1 0.5564 9.298000 52.500000 33.148998 # H HOH
3552 1184 1 0.5564 8.225000 52.500000 34.216999 # H HOH
3553 1185 2 -1.1128 4.153000 30.134001 27.184999 # O HOH
3554 1185 1 0.5564 5.040000 30.372000 26.913000 # H HOH
3555 1185 1 0.5564 4.089000 29.197001 27.000000 # H HOH
3556 1186 2 -1.1128 30.493999 47.737000 32.676998 # O HOH
3557 1186 1 0.5564 31.235001 48.130001 33.138000 # H HOH
3558 1186 1 0.5564 29.811001 47.658001 33.344002 # H HOH
3559 1187 2 -1.1128 17.900000 46.618000 21.856001 # O HOH
3560 1187 1 0.5564 17.322001 46.456001 21.110001 # H HOH
3561 1187 1 0.5564 18.558001 47.228001 21.521999 # H HOH
3562 1188 2 -1.1128 13.175000 46.999001 7.757000 # O HOH
3563 1188 1 0.5564 14.122000 46.861000 7.780000 # H HOH
3564 1188 1 0.5564 13.069000 47.889000 7.421000 # H HOH
3565 1189 2 -1.1128 12.485000 27.816999 8.003000 # O HOH
3566 1189 1 0.5564 12.332000 28.243999 7.160000 # H HOH
3567 1189 1 0.5564 11.860000 27.091999 8.021000 # H HOH
3568 1190 2 -1.1128 12.673000 5.616000 38.972000 # O HOH
3569 1190 1 0.5564 13.487000 6.104000 38.845001 # H HOH
3570 1190 1 0.5564 12.927000 4.857000 39.497002 # H HOH
3571 1191 2 -1.1128 31.121000 42.787998 33.207001 # O HOH
3572 1191 1 0.5564 31.971001 43.222000 33.125000 # H HOH
3573 1191 1 0.5564 31.120001 42.429001 34.095001 # H HOH
3574 1192 2 -1.1128 22.781000 27.379999 28.424000 # O HOH
3575 1192 1 0.5564 23.061001 26.511000 28.136000 # H HOH
3576 1192 1 0.5564 21.974001 27.546000 27.937000 # H HOH
3577 1193 2 -1.1128 28.951000 20.268999 34.429001 # O HOH
3578 1193 1 0.5564 28.392000 20.881001 34.908001 # H HOH
3579 1193 1 0.5564 29.371000 19.745001 35.111000 # H HOH
3580 1194 2 -1.1128 8.828000 14.814000 32.908001 # O HOH
3581 1194 1 0.5564 9.002000 14.090000 33.509998 # H HOH
3582 1194 1 0.5564 8.600000 15.550000 33.476002 # H HOH
3583 1195 2 -1.1128 28.166000 20.643000 5.990000 # O HOH
3584 1195 1 0.5564 28.832001 20.121000 5.542000 # H HOH
3585 1195 1 0.5564 27.629000 21.003000 5.284000 # H HOH
3586 1196 2 -1.1128 19.065001 9.876000 38.854000 # O HOH
3587 1196 1 0.5564 18.146999 10.092000 38.688000 # H HOH
3588 1196 1 0.5564 19.257999 9.162000 38.247002 # H HOH
3589 1197 2 -1.1128 30.534000 52.271999 45.294998 # O HOH
3590 1197 1 0.5564 29.729000 52.125000 44.799000 # H HOH
3591 1197 1 0.5564 31.224001 51.894001 44.749001 # H HOH
3592 1198 2 -1.1128 25.955000 18.371000 21.801001 # O HOH
3593 1198 1 0.5564 25.957001 17.454000 22.077999 # H HOH
3594 1198 1 0.5564 25.875000 18.333000 20.848000 # H HOH
3595 1199 2 -1.1128 29.889000 46.851002 37.261002 # O HOH
3596 1199 1 0.5564 29.009001 46.834000 37.639000 # H HOH
3597 1199 1 0.5564 30.462000 47.070999 37.994999 # H HOH
3598 1200 2 -1.1128 13.457000 43.775002 22.982000 # O HOH
3599 1200 1 0.5564 13.825000 43.542999 22.129000 # H HOH
3600 1200 1 0.5564 12.756000 43.138000 23.122000 # H HOH
3601 1201 2 -1.1128 23.937000 31.355000 10.940000 # O HOH
3602 1201 1 0.5564 24.458000 31.899000 11.530000 # H HOH
3603 1201 1 0.5564 23.341000 30.878000 11.519000 # H HOH
3604 1202 2 -1.1128 25.525999 2.894000 31.875000 # O HOH
3605 1202 1 0.5564 25.799000 3.577000 32.487999 # H HOH
3606 1202 1 0.5564 24.722000 2.539000 32.254002 # H HOH
3607 1203 2 -1.1128 2.000000 51.511002 39.598999 # O HOH
3608 1203 1 0.5564 2.682000 50.844002 39.521999 # H HOH
3609 1203 1 0.5564 2.419000 52.229000 40.074001 # H HOH
3610 1204 2 -1.1128 10.190000 14.078000 45.396000 # O HOH
3611 1204 1 0.5564 10.323000 13.632000 46.233002 # H HOH
3612 1204 1 0.5564 9.951000 13.380000 44.786999 # H HOH
3613 1205 2 -1.1128 18.969999 44.465000 8.902000 # O HOH
3614 1205 1 0.5564 19.364000 43.594002 8.869000 # H HOH
3615 1205 1 0.5564 18.825001 44.698002 7.984000 # H HOH
3616 1206 2 -1.1128 7.055000 20.316999 28.719000 # O HOH
3617 1206 1 0.5564 7.471000 19.788000 29.399000 # H HOH
3618 1206 1 0.5564 6.452000 20.889000 29.195000 # H HOH
3619 1207 2 -1.1128 9.762000 1.882000 45.048000 # O HOH
3620 1207 1 0.5564 9.931000 2.804000 45.243000 # H HOH
3621 1207 1 0.5564 9.100000 1.620000 45.686001 # H HOH
3622 1208 2 -1.1128 9.546000 9.174000 4.177000 # O HOH
3623 1208 1 0.5564 9.155000 8.629000 3.494000 # H HOH
3624 1208 1 0.5564 9.655000 8.583000 4.923000 # H HOH
3625 1209 2 -1.1128 19.576000 39.558998 34.674999 # O HOH
3626 1209 1 0.5564 18.922001 39.230000 34.057999 # H HOH
3627 1209 1 0.5564 20.396999 39.154999 34.393002 # H HOH
3628 1210 2 -1.1128 17.469999 8.400000 47.743999 # O HOH
3629 1210 1 0.5564 17.945000 8.057000 48.500999 # H HOH
3630 1210 1 0.5564 16.743000 7.790000 47.619999 # H HOH
3631 1211 2 -1.1128 19.107000 15.820000 19.976999 # O HOH
3632 1211 1 0.5564 19.722000 15.998000 20.688999 # H HOH
3633 1211 1 0.5564 18.243000 15.943000 20.371000 # H HOH
3634 1212 2 -1.1128 30.363001 22.423000 35.955002 # O HOH
3635 1212 1 0.5564 31.275999 22.695000 36.050999 # H HOH
3636 1212 1 0.5564 30.396999 21.674999 35.359001 # H HOH
3637 1213 2 -1.1128 7.800000 14.796000 10.461000 # O HOH
3638 1213 1 0.5564 7.441000 14.013000 10.879000 # H HOH
3639 1213 1 0.5564 8.524000 15.061000 11.029000 # H HOH
3640 1214 2 -1.1128 4.782000 22.792999 15.395000 # O HOH
3641 1214 1 0.5564 5.570000 22.253000 15.346000 # H HOH
3642 1214 1 0.5564 4.528000 22.931999 14.483000 # H HOH
3643 1215 2 -1.1128 7.655000 42.980000 29.832001 # O HOH
3644 1215 1 0.5564 6.970000 43.071999 30.493999 # H HOH
3645 1215 1 0.5564 8.349000 42.487000 30.270000 # H HOH
3646 1216 2 -1.1128 26.750999 9.778000 4.986000 # O HOH
3647 1216 1 0.5564 26.410999 10.474000 5.548000 # H HOH
3648 1216 1 0.5564 27.108999 9.131000 5.595000 # H HOH
3649 1217 2 -1.1128 9.233000 7.218000 30.801001 # O HOH
3650 1217 1 0.5564 9.035000 7.088000 31.729000 # H HOH
3651 1217 1 0.5564 8.796000 6.491000 30.358000 # H HOH
3652 1218 2 -1.1128 12.792000 21.625000 41.077999 # O HOH
3653 1218 1 0.5564 13.059000 22.246000 41.756001 # H HOH
3654 1218 1 0.5564 11.917000 21.914000 40.819000 # H HOH
3655 1219 2 -1.1128 11.950000 12.126000 29.350000 # O HOH
3656 1219 1 0.5564 11.865000 11.308000 29.839001 # H HOH
3657 1219 1 0.5564 11.356000 12.733000 29.791000 # H HOH
3658 1220 2 -1.1128 10.824000 7.950000 7.367000 # O HOH
3659 1220 1 0.5564 10.587000 7.081000 7.692000 # H HOH
3660 1220 1 0.5564 10.833000 8.504000 8.148000 # H HOH
3661 1221 2 -1.1128 8.470000 29.896000 21.447001 # O HOH
3662 1221 1 0.5564 9.404000 29.698999 21.527000 # H HOH
3663 1221 1 0.5564 8.118000 29.747000 22.325001 # H HOH
3664 1222 2 -1.1128 5.778000 34.039001 8.797000 # O HOH
3665 1222 1 0.5564 5.411000 34.284000 9.647000 # H HOH
3666 1222 1 0.5564 6.369000 34.757999 8.574000 # H HOH
3667 1223 2 -1.1128 25.535999 9.709000 17.229000 # O HOH
3668 1223 1 0.5564 25.077999 9.718000 16.389000 # H HOH
3669 1223 1 0.5564 24.909000 9.323000 17.841000 # H HOH
3670 1224 2 -1.1128 26.290001 13.851000 2.414000 # O HOH
3671 1224 1 0.5564 26.152000 13.493000 1.537000 # H HOH
3672 1224 1 0.5564 26.413000 14.790000 2.273000 # H HOH
3673 1225 2 -1.1128 15.384000 7.810000 42.986000 # O HOH
3674 1225 1 0.5564 15.446000 8.372000 42.213001 # H HOH
3675 1225 1 0.5564 14.579000 7.309000 42.854000 # H HOH
3676 1226 2 -1.1128 24.806000 46.946999 45.473000 # O HOH
3677 1226 1 0.5564 24.184000 46.841000 44.752998 # H HOH
3678 1226 1 0.5564 25.392000 47.646000 45.182999 # H HOH
3679 1227 2 -1.1128 7.471000 36.556999 35.799999 # O HOH
3680 1227 1 0.5564 7.736000 35.848999 35.213001 # H HOH
3681 1227 1 0.5564 7.100000 37.222000 35.221001 # H HOH
3682 1228 2 -1.1128 6.064000 9.634000 37.701000 # O HOH
3683 1228 1 0.5564 5.499000 9.114000 37.129002 # H HOH
3684 1228 1 0.5564 6.158000 10.472000 37.248001 # H HOH
3685 1229 2 -1.1128 18.165001 34.251999 16.493999 # O HOH
3686 1229 1 0.5564 18.131001 33.741001 15.684000 # H HOH
3687 1229 1 0.5564 18.105000 35.162998 16.205000 # H HOH
3688 1230 2 -1.1128 15.584000 8.334000 21.549999 # O HOH
3689 1230 1 0.5564 14.803000 8.547000 22.059999 # H HOH
3690 1230 1 0.5564 15.704000 7.392000 21.677000 # H HOH
3691 1231 2 -1.1128 22.462999 9.967000 26.083000 # O HOH
3692 1231 1 0.5564 22.462000 10.591000 26.808001 # H HOH
3693 1231 1 0.5564 22.562000 9.112000 26.502001 # H HOH
3694 1232 2 -1.1128 2.000000 26.039000 6.383000 # O HOH
3695 1232 1 0.5564 2.252000 25.136999 6.583000 # H HOH
3696 1232 1 0.5564 2.266000 26.167000 5.473000 # H HOH
3697 1233 2 -1.1128 10.963000 3.140000 48.084000 # O HOH
3698 1233 1 0.5564 10.313000 3.148000 47.381001 # H HOH
3699 1233 1 0.5564 10.877000 3.998000 48.500000 # H HOH
3700 1234 2 -1.1128 24.374001 26.561001 34.103001 # O HOH
3701 1234 1 0.5564 24.753000 25.770000 34.487999 # H HOH
3702 1234 1 0.5564 23.436001 26.489000 34.283001 # H HOH
3703 1235 2 -1.1128 4.060000 23.545000 5.300000 # O HOH
3704 1235 1 0.5564 4.407000 22.955999 5.971000 # H HOH
3705 1235 1 0.5564 4.792000 23.679001 4.698000 # H HOH
3706 1236 2 -1.1128 31.306999 4.140000 25.695999 # O HOH
3707 1236 1 0.5564 32.000000 4.242000 25.044001 # H HOH
3708 1236 1 0.5564 30.528000 4.509000 25.278000 # H HOH
3709 1237 2 -1.1128 19.101999 51.326000 23.829000 # O HOH
3710 1237 1 0.5564 19.108999 51.410000 22.875000 # H HOH
3711 1237 1 0.5564 19.864000 51.827999 24.118999 # H HOH
3712 1238 2 -1.1128 23.421000 7.083000 11.580000 # O HOH
3713 1238 1 0.5564 24.232000 6.794000 11.162000 # H HOH
3714 1238 1 0.5564 23.344999 6.535000 12.362000 # H HOH
3715 1239 2 -1.1128 6.283000 38.479000 13.100000 # O HOH
3716 1239 1 0.5564 6.787000 38.089001 12.387000 # H HOH
3717 1239 1 0.5564 5.929000 39.287998 12.730000 # H HOH
3718 1240 2 -1.1128 14.918000 2.696000 10.432000 # O HOH
3719 1240 1 0.5564 15.104000 1.913000 10.950000 # H HOH
3720 1240 1 0.5564 14.764000 3.382000 11.081000 # H HOH
3721 1241 2 -1.1128 25.837999 28.201000 41.582001 # O HOH
3722 1241 1 0.5564 26.077000 27.464001 41.019001 # H HOH
3723 1241 1 0.5564 26.669001 28.499001 41.952000 # H HOH
3724 1242 2 -1.1128 12.726000 15.356000 25.714001 # O HOH
3725 1242 1 0.5564 13.208000 16.000999 26.232000 # H HOH
3726 1242 1 0.5564 12.272000 14.818000 26.362000 # H HOH
3727 1243 2 -1.1128 31.858999 5.965000 46.776001 # O HOH
3728 1243 1 0.5564 32.000000 6.634000 46.105999 # H HOH
3729 1243 1 0.5564 31.617001 5.180000 46.285000 # H HOH
3730 1244 2 -1.1128 25.340000 33.532001 27.674000 # O HOH
3731 1244 1 0.5564 25.785000 33.493000 26.826000 # H HOH
3732 1244 1 0.5564 24.731001 34.264999 27.591000 # H HOH
3733 1245 2 -1.1128 27.950001 34.884998 30.049000 # O HOH
3734 1245 1 0.5564 28.895000 34.792000 29.926001 # H HOH
3735 1245 1 0.5564 27.861000 35.361000 30.875000 # H HOH
3736 1246 2 -1.1128 25.912001 17.403000 7.564000 # O HOH
3737 1246 1 0.5564 25.848000 17.412001 6.609000 # H HOH
3738 1246 1 0.5564 26.570999 16.736000 7.755000 # H HOH
3739 1247 2 -1.1128 2.451000 32.528000 37.816002 # O HOH
3740 1247 1 0.5564 2.956000 32.075001 38.490002 # H HOH
3741 1247 1 0.5564 2.003000 33.233002 38.284000 # H HOH
3742 1248 2 -1.1128 12.382000 22.721001 2.267000 # O HOH
3743 1248 1 0.5564 11.971000 23.195000 2.990000 # H HOH
3744 1248 1 0.5564 11.699000 22.663000 1.599000 # H HOH
3745 1249 2 -1.1128 18.025999 30.794001 5.312000 # O HOH
3746 1249 1 0.5564 17.372000 31.179001 5.896000 # H HOH
3747 1249 1 0.5564 18.679001 30.414000 5.900000 # H HOH
3748 1250 2 -1.1128 26.485001 46.085999 8.715000 # O HOH
3749 1250 1 0.5564 25.702000 46.536999 8.399000 # H HOH
3750 1250 1 0.5564 27.011999 46.773998 9.121000 # H HOH
3751 1251 2 -1.1128 19.747000 34.083000 5.896000 # O HOH
3752 1251 1 0.5564 19.256001 33.373001 5.483000 # H HOH
3753 1251 1 0.5564 20.257000 33.654999 6.583000 # H HOH
3754 1252 2 -1.1128 10.911000 47.849998 18.308001 # O HOH
3755 1252 1 0.5564 11.768000 47.966000 17.898001 # H HOH
3756 1252 1 0.5564 10.501000 48.713001 18.254999 # H HOH
3757 1253 2 -1.1128 14.868000 20.981001 10.978000 # O HOH
3758 1253 1 0.5564 14.087000 20.839001 10.442000 # H HOH
3759 1253 1 0.5564 15.137000 20.101999 11.246000 # H HOH
3760 1254 2 -1.1128 12.685000 46.500000 32.280998 # O HOH
3761 1254 1 0.5564 13.344000 46.902000 31.714001 # H HOH
3762 1254 1 0.5564 11.910000 47.053001 32.175999 # H HOH
3763 1255 2 -1.1128 13.702000 11.723000 46.573002 # O HOH
3764 1255 1 0.5564 13.653000 10.940000 46.023998 # H HOH
3765 1255 1 0.5564 14.249000 12.331000 46.075001 # H HOH
3766 1256 2 -1.1128 13.675000 52.499001 38.476002 # O HOH
3767 1256 1 0.5564 14.500000 52.497002 38.962002 # H HOH
3768 1256 1 0.5564 13.890000 52.090000 37.638000 # H HOH
3769 1257 2 -1.1128 25.860001 51.702999 1.502000 # O HOH
3770 1257 1 0.5564 26.391001 52.500000 1.500000 # H HOH
3771 1257 1 0.5564 24.972000 52.007000 1.693000 # H HOH
3772 1258 2 -1.1128 19.802999 47.826000 39.044998 # O HOH
3773 1258 1 0.5564 20.261999 48.457001 39.598999 # H HOH
3774 1258 1 0.5564 18.952999 48.230999 38.872002 # H HOH
3775 1259 2 -1.1128 6.323000 22.143999 31.233999 # O HOH
3776 1259 1 0.5564 5.462000 22.176001 31.653000 # H HOH
3777 1259 1 0.5564 6.942000 22.087000 31.961000 # H HOH
3778 1260 2 -1.1128 20.767000 6.443000 2.093000 # O HOH
3779 1260 1 0.5564 21.511999 6.542000 1.500000 # H HOH
3780 1260 1 0.5564 20.011000 6.344000 1.515000 # H HOH
3781 1261 2 -1.1128 31.511000 46.946999 10.064000 # O HOH
3782 1261 1 0.5564 31.065001 47.513000 10.694000 # H HOH
3783 1261 1 0.5564 31.638000 46.120998 10.532000 # H HOH
3784 1262 2 -1.1128 24.488001 45.587002 38.925999 # O HOH
3785 1262 1 0.5564 23.981001 44.972000 39.457001 # H HOH
3786 1262 1 0.5564 24.948999 46.131001 39.563999 # H HOH
3787 1263 2 -1.1128 23.131001 39.174000 34.487999 # O HOH
3788 1263 1 0.5564 22.495001 39.640999 33.944000 # H HOH
3789 1263 1 0.5564 23.764999 38.820000 33.863998 # H HOH
3790 1264 2 -1.1128 2.505000 26.266001 26.488001 # O HOH
3791 1264 1 0.5564 2.856000 26.573000 25.652000 # H HOH
3792 1264 1 0.5564 1.991000 25.490999 26.261999 # H HOH
3793 1265 2 -1.1128 23.195000 6.277000 39.866001 # O HOH
3794 1265 1 0.5564 23.181000 5.488000 40.407001 # H HOH
3795 1265 1 0.5564 23.964001 6.761000 40.166000 # H HOH
3796 1266 2 -1.1128 20.868000 11.654000 37.542999 # O HOH
3797 1266 1 0.5564 21.525000 11.476000 38.216000 # H HOH
3798 1266 1 0.5564 20.035999 11.664000 38.015999 # H HOH
3799 1267 2 -1.1128 31.985001 11.344000 11.989000 # O HOH
3800 1267 1 0.5564 31.896000 12.011000 12.670000 # H HOH
3801 1267 1 0.5564 31.999001 11.838000 11.169000 # H HOH
3802 1268 2 -1.1128 17.900999 41.335999 46.320000 # O HOH
3803 1268 1 0.5564 17.919001 40.521000 46.823002 # H HOH
3804 1268 1 0.5564 17.221001 41.862000 46.740002 # H HOH
3805 1269 2 -1.1128 4.164000 18.516001 22.287001 # O HOH
3806 1269 1 0.5564 4.337000 19.162001 21.601999 # H HOH
3807 1269 1 0.5564 4.152000 17.676001 21.826000 # H HOH
3808 1270 2 -1.1128 13.856000 48.799000 15.399000 # O HOH
3809 1270 1 0.5564 13.987000 49.747002 15.383000 # H HOH
3810 1270 1 0.5564 13.285000 48.648998 16.153000 # H HOH
3811 1271 2 -1.1128 20.304001 32.667000 1.498000 # O HOH
3812 1271 1 0.5564 20.326000 33.407001 2.105000 # H HOH
3813 1271 1 0.5564 20.247000 31.896000 2.062000 # H HOH
3814 1272 2 -1.1128 6.398000 19.572001 10.350000 # O HOH
3815 1272 1 0.5564 6.569000 19.261000 9.462000 # H HOH
3816 1272 1 0.5564 6.120000 18.791000 10.829000 # H HOH
3817 1273 2 -1.1128 20.476000 25.044001 12.893000 # O HOH
3818 1273 1 0.5564 21.105000 25.004000 12.172000 # H HOH
3819 1273 1 0.5564 19.625000 25.139000 12.464000 # H HOH
3820 1274 2 -1.1128 23.618999 12.893000 28.622999 # O HOH
3821 1274 1 0.5564 23.624001 12.066000 29.105000 # H HOH
3822 1274 1 0.5564 23.731001 13.564000 29.297001 # H HOH
3823 1275 2 -1.1128 21.829000 22.600000 37.405998 # O HOH
3824 1275 1 0.5564 20.993000 22.215000 37.667999 # H HOH
3825 1275 1 0.5564 21.768000 23.514999 37.680000 # H HOH
3826 1276 2 -1.1128 7.018000 52.500999 43.340000 # O HOH
3827 1276 1 0.5564 7.790000 52.346001 43.883999 # H HOH
3828 1276 1 0.5564 6.278000 52.270000 43.903000 # H HOH
3829 1277 2 -1.1128 11.465000 12.235000 33.556999 # O HOH
3830 1277 1 0.5564 11.530000 12.592000 34.443001 # H HOH
3831 1277 1 0.5564 11.133000 11.345000 33.681999 # H HOH
3832 1278 2 -1.1128 26.254000 31.545000 6.735000 # O HOH
3833 1278 1 0.5564 26.452000 31.690001 5.810000 # H HOH
3834 1278 1 0.5564 25.423000 31.999001 6.876000 # H HOH
3835 1279 2 -1.1128 9.878000 25.160000 46.695999 # O HOH
3836 1279 1 0.5564 9.369000 25.207001 45.887001 # H HOH
3837 1279 1 0.5564 10.661000 25.680000 46.518002 # H HOH
3838 1280 2 -1.1128 7.094000 50.702000 15.277000 # O HOH
3839 1280 1 0.5564 7.455000 50.355999 14.461000 # H HOH
3840 1280 1 0.5564 6.146000 50.696999 15.141000 # H HOH
3841 1281 2 -1.1128 3.249000 31.364000 16.367001 # O HOH
3842 1281 1 0.5564 4.022000 30.801001 16.334999 # H HOH
3843 1281 1 0.5564 3.601000 32.249001 16.462999 # H HOH
3844 1282 2 -1.1128 22.313999 39.270000 21.268000 # O HOH
3845 1282 1 0.5564 23.260000 39.407001 21.226999 # H HOH
3846 1282 1 0.5564 21.964001 39.794998 20.549000 # H HOH
3847 1283 2 -1.1128 20.591000 43.601002 18.414000 # O HOH
3848 1283 1 0.5564 21.367001 43.882000 18.900000 # H HOH
3849 1283 1 0.5564 19.863001 43.748001 19.018999 # H HOH
3850 1284 2 -1.1128 10.428000 41.737000 25.496000 # O HOH
3851 1284 1 0.5564 10.124000 41.847000 26.396999 # H HOH
3852 1284 1 0.5564 10.055000 40.900002 25.218000 # H HOH
3853 1285 2 -1.1128 30.488001 32.833000 39.430000 # O HOH
3854 1285 1 0.5564 29.893000 32.735001 40.174000 # H HOH
3855 1285 1 0.5564 30.051001 32.375000 38.712002 # H HOH
3856 1286 2 -1.1128 10.640000 10.102000 17.073999 # O HOH
3857 1286 1 0.5564 11.566000 10.345000 17.080999 # H HOH
3858 1286 1 0.5564 10.513000 9.620000 17.892000 # H HOH
3859 1287 2 -1.1128 23.573000 25.813999 1.688000 # O HOH
3860 1287 1 0.5564 23.739000 26.219000 2.540000 # H HOH
3861 1287 1 0.5564 24.337999 25.260000 1.533000 # H HOH
3862 1288 2 -1.1128 16.646999 17.756001 9.083000 # O HOH
3863 1288 1 0.5564 16.927000 17.462999 9.950000 # H HOH
3864 1288 1 0.5564 17.356001 17.489000 8.498000 # H HOH
3865 1289 2 -1.1128 21.903000 48.695999 20.250999 # O HOH
3866 1289 1 0.5564 22.743999 48.710999 20.708000 # H HOH
3867 1289 1 0.5564 22.135000 48.681000 19.322001 # H HOH
3868 1290 2 -1.1128 18.181999 22.188000 47.813000 # O HOH
3869 1290 1 0.5564 18.466000 21.951000 46.930000 # H HOH
3870 1290 1 0.5564 17.288000 22.511000 47.699001 # H HOH
3871 1291 2 -1.1128 2.940000 31.354000 29.198000 # O HOH
3872 1291 1 0.5564 2.496000 30.604000 28.801001 # H HOH
3873 1291 1 0.5564 3.393000 31.777000 28.468000 # H HOH
3874 1292 2 -1.1128 27.441000 9.997000 29.063000 # O HOH
3875 1292 1 0.5564 27.790001 10.409000 29.854000 # H HOH
3876 1292 1 0.5564 27.950001 9.193000 28.966999 # H HOH
3877 1293 2 -1.1128 10.981000 33.356998 12.805000 # O HOH
3878 1293 1 0.5564 10.133000 33.214001 13.226000 # H HOH
3879 1293 1 0.5564 11.602000 32.866001 13.343000 # H HOH
3880 1294 2 -1.1128 24.091999 22.642000 46.237000 # O HOH
3881 1294 1 0.5564 24.584000 22.573999 47.055000 # H HOH
3882 1294 1 0.5564 23.232000 22.277000 46.443001 # H HOH
3883 1295 2 -1.1128 31.275000 15.957000 12.464000 # O HOH
3884 1295 1 0.5564 30.360001 16.006001 12.184000 # H HOH
3885 1295 1 0.5564 31.622999 15.188000 12.013000 # H HOH
3886 1296 2 -1.1128 14.605000 15.474000 13.631000 # O HOH
3887 1296 1 0.5564 14.916000 16.299000 14.005000 # H HOH
3888 1296 1 0.5564 14.582000 14.868000 14.371000 # H HOH
3889 1297 2 -1.1128 28.927000 21.521999 24.846001 # O HOH
3890 1297 1 0.5564 28.997999 21.889000 25.728001 # H HOH
3891 1297 1 0.5564 28.566000 22.235001 24.319000 # H HOH
3892 1298 2 -1.1128 9.752000 23.118000 11.106000 # O HOH
3893 1298 1 0.5564 9.128000 23.066000 11.829000 # H HOH
3894 1298 1 0.5564 9.281000 23.586000 10.416000 # H HOH
3895 1299 2 -1.1128 18.638000 47.308998 15.569000 # O HOH
3896 1299 1 0.5564 19.296000 47.390999 16.260000 # H HOH
3897 1299 1 0.5564 18.253000 46.443001 15.706000 # H HOH
3898 1300 2 -1.1128 16.461000 22.461000 45.660000 # O HOH
3899 1300 1 0.5564 16.551001 21.818001 44.957001 # H HOH
3900 1300 1 0.5564 17.084000 23.152000 45.433998 # H HOH
3901 1301 2 -1.1128 22.719999 24.072001 45.290001 # O HOH
3902 1301 1 0.5564 21.816000 24.132999 45.598999 # H HOH
3903 1301 1 0.5564 22.827000 24.827999 44.712002 # H HOH
3904 1302 2 -1.1128 7.597000 50.279999 41.730000 # O HOH
3905 1302 1 0.5564 6.765000 49.807999 41.702000 # H HOH
3906 1302 1 0.5564 7.702000 50.528000 42.648998 # H HOH
3907 1303 2 -1.1128 28.988001 15.096000 21.801001 # O HOH
3908 1303 1 0.5564 28.291000 14.486000 21.559000 # H HOH
3909 1303 1 0.5564 28.528000 15.894000 22.059999 # H HOH
3910 1304 2 -1.1128 27.847000 21.018999 48.474998 # O HOH
3911 1304 1 0.5564 28.181000 20.122000 48.500000 # H HOH
3912 1304 1 0.5564 28.225000 21.393000 47.680000 # H HOH
3913 1305 2 -1.1128 7.755000 19.062000 47.896000 # O HOH
3914 1305 1 0.5564 8.249000 18.504999 48.498001 # H HOH
3915 1305 1 0.5564 7.235000 19.629000 48.466000 # H HOH
3916 1306 2 -1.1128 12.974000 22.837000 47.404999 # O HOH
3917 1306 1 0.5564 13.110000 22.075001 46.842999 # H HOH
3918 1306 1 0.5564 12.821000 23.559999 46.797001 # H HOH
3919 1307 2 -1.1128 7.675000 39.428001 39.997002 # O HOH
3920 1307 1 0.5564 7.812000 38.675999 39.419998 # H HOH
3921 1307 1 0.5564 7.135000 39.088001 40.709999 # H HOH
3922 1308 2 -1.1128 16.261999 23.980000 43.535000 # O HOH
3923 1308 1 0.5564 15.940000 24.594000 44.195000 # H HOH
3924 1308 1 0.5564 15.473000 23.679001 43.082001 # H HOH
3925 1309 2 -1.1128 13.939000 3.375000 32.930000 # O HOH
3926 1309 1 0.5564 13.924000 2.518000 32.505001 # H HOH
3927 1309 1 0.5564 13.482000 3.954000 32.319000 # H HOH
3928 1310 2 -1.1128 6.992000 45.530998 44.551998 # O HOH
3929 1310 1 0.5564 7.814000 45.653999 44.077000 # H HOH
3930 1310 1 0.5564 6.320000 45.521999 43.869999 # H HOH
3931 1311 2 -1.1128 13.135000 10.914000 21.615000 # O HOH
3932 1311 1 0.5564 12.189000 10.821000 21.507999 # H HOH
3933 1311 1 0.5564 13.263000 11.838000 21.827999 # H HOH
3934 1312 2 -1.1128 29.152000 11.317000 19.323000 # O HOH
3935 1312 1 0.5564 29.850000 11.330000 19.978001 # H HOH
3936 1312 1 0.5564 29.118999 10.408000 19.025000 # H HOH
3937 1313 2 -1.1128 15.314000 19.695000 23.530001 # O HOH
3938 1313 1 0.5564 15.278000 19.962999 22.612000 # H HOH
3939 1313 1 0.5564 15.991000 19.018000 23.556000 # H HOH
3940 1314 2 -1.1128 26.132000 28.916000 8.104000 # O HOH
3941 1314 1 0.5564 26.538000 29.256001 7.306000 # H HOH
3942 1314 1 0.5564 25.239000 29.259001 8.084000 # H HOH
3943 1315 2 -1.1128 6.031000 48.459999 47.478001 # O HOH
3944 1315 1 0.5564 5.311000 49.084000 47.384998 # H HOH
3945 1315 1 0.5564 5.838000 47.990002 48.289001 # H HOH
3946 1316 2 -1.1128 8.284000 19.990000 14.286000 # O HOH
3947 1316 1 0.5564 7.997000 20.098000 15.193000 # H HOH
3948 1316 1 0.5564 9.239000 20.033001 14.329000 # H HOH
3949 1317 2 -1.1128 21.186001 46.185001 30.872000 # O HOH
3950 1317 1 0.5564 20.437000 45.646999 30.614000 # H HOH
3951 1317 1 0.5564 21.621000 46.403000 30.047001 # H HOH
3952 1318 2 -1.1128 9.467000 45.136002 47.893002 # O HOH
3953 1318 1 0.5564 8.807000 45.556000 48.444000 # H HOH
3954 1318 1 0.5564 9.983000 44.604000 48.500000 # H HOH
3955 1319 2 -1.1128 8.242000 10.655000 25.384001 # O HOH
3956 1319 1 0.5564 8.992000 10.956000 25.898001 # H HOH
3957 1319 1 0.5564 7.556000 10.496000 26.032000 # H HOH
3958 1320 2 -1.1128 15.715000 24.881001 22.832001 # O HOH
3959 1320 1 0.5564 15.836000 24.941000 21.885000 # H HOH
3960 1320 1 0.5564 16.604000 24.848000 23.186001 # H HOH
3961 1321 2 -1.1128 16.375999 12.433000 8.562000 # O HOH
3962 1321 1 0.5564 15.610000 13.001000 8.482000 # H HOH
3963 1321 1 0.5564 16.819000 12.507000 7.717000 # H HOH
3964 1322 2 -1.1128 19.921000 13.807000 29.855000 # O HOH
3965 1322 1 0.5564 20.410000 14.090000 30.628000 # H HOH
3966 1322 1 0.5564 19.066999 13.542000 30.195999 # H HOH
3967 1323 2 -1.1128 16.496000 48.127998 34.846001 # O HOH
3968 1323 1 0.5564 15.567000 48.105000 35.077999 # H HOH
3969 1323 1 0.5564 16.774000 49.020000 35.056000 # H HOH
3970 1324 2 -1.1128 24.903999 22.856001 40.522999 # O HOH
3971 1324 1 0.5564 25.771000 23.188999 40.291000 # H HOH
3972 1324 1 0.5564 25.065001 21.965000 40.833000 # H HOH
3973 1325 2 -1.1128 4.758000 11.015000 11.324000 # O HOH
3974 1325 1 0.5564 4.830000 10.262000 10.736000 # H HOH
3975 1325 1 0.5564 4.663000 11.767000 10.740000 # H HOH
3976 1326 2 -1.1128 21.381001 34.391998 35.674000 # O HOH
3977 1326 1 0.5564 20.976000 35.146999 35.248001 # H HOH
3978 1326 1 0.5564 21.659000 33.828999 34.952000 # H HOH
3979 1327 2 -1.1128 5.396000 28.580000 32.375000 # O HOH
3980 1327 1 0.5564 5.525000 29.407000 31.910000 # H HOH
3981 1327 1 0.5564 5.261000 27.934000 31.681000 # H HOH
3982 1328 2 -1.1128 29.797001 41.820999 26.156000 # O HOH
3983 1328 1 0.5564 30.315001 41.028000 26.299000 # H HOH
3984 1328 1 0.5564 29.412001 41.702000 25.288000 # H HOH
3985 1329 2 -1.1128 2.074000 12.610000 47.370998 # O HOH
3986 1329 1 0.5564 2.000000 13.083000 46.542000 # H HOH
3987 1329 1 0.5564 2.942000 12.208000 47.341999 # H HOH
3988 1330 2 -1.1128 16.054001 19.973000 17.532000 # O HOH
3989 1330 1 0.5564 15.516000 19.589001 18.224001 # H HOH
3990 1330 1 0.5564 16.922001 20.065001 17.926001 # H HOH
3991 1331 2 -1.1128 11.728000 7.225000 28.888000 # O HOH
3992 1331 1 0.5564 12.515000 7.558000 29.320000 # H HOH
3993 1331 1 0.5564 11.053000 7.250000 29.566999 # H HOH
3994 1332 2 -1.1128 8.369000 40.851002 18.218000 # O HOH
3995 1332 1 0.5564 9.158000 40.452999 17.849001 # H HOH
3996 1332 1 0.5564 7.646000 40.380001 17.802000 # H HOH
3997 1333 2 -1.1128 9.353000 13.855000 19.334000 # O HOH
3998 1333 1 0.5564 9.516000 14.720000 18.958000 # H HOH
3999 1333 1 0.5564 8.900000 14.033000 20.158001 # H HOH
4000 1334 2 -1.1128 11.081000 38.738998 23.997999 # O HOH
4001 1334 1 0.5564 11.141000 37.800999 23.813999 # H HOH
4002 1334 1 0.5564 10.499000 39.080002 23.319000 # H HOH
4003 1335 2 -1.1128 12.705000 9.366000 24.094000 # O HOH
4004 1335 1 0.5564 12.858000 10.245000 23.747000 # H HOH
4005 1335 1 0.5564 12.334000 9.513000 24.964001 # H HOH
4006 1336 2 -1.1128 7.538000 35.699001 38.612999 # O HOH
4007 1336 1 0.5564 7.345000 36.618000 38.799000 # H HOH
4008 1336 1 0.5564 6.732000 35.234001 38.837002 # H HOH
4009 1337 2 -1.1128 7.938000 38.512001 42.844002 # O HOH
4010 1337 1 0.5564 8.552000 39.223000 43.026001 # H HOH
4011 1337 1 0.5564 8.397000 37.720001 43.125999 # H HOH
4012 1338 2 -1.1128 12.896000 20.610001 45.215000 # O HOH
4013 1338 1 0.5564 12.191000 20.099001 45.612000 # H HOH
4014 1338 1 0.5564 12.766000 20.507000 44.271999 # H HOH
4015 1339 2 -1.1128 23.951000 27.559000 39.174000 # O HOH
4016 1339 1 0.5564 23.320999 27.358999 38.481998 # H HOH
4017 1339 1 0.5564 24.330000 28.400000 38.917999 # H HOH
4018 1340 2 -1.1128 19.136000 31.981001 12.473000 # O HOH
4019 1340 1 0.5564 18.707001 31.952999 13.328000 # H HOH
4020 1340 1 0.5564 19.872000 31.374001 12.553000 # H HOH
4021 1341 2 -1.1128 18.840000 41.660000 10.216000 # O HOH
4022 1341 1 0.5564 18.712999 42.425999 10.776000 # H HOH
4023 1341 1 0.5564 18.049999 41.134998 10.345000 # H HOH
4024 1342 2 -1.1128 10.678000 38.248001 17.912001 # O HOH
4025 1342 1 0.5564 10.698000 39.016998 18.482000 # H HOH
4026 1342 1 0.5564 9.759000 38.160999 17.659000 # H HOH
4027 1343 2 -1.1128 27.642000 36.349998 19.363001 # O HOH
4028 1343 1 0.5564 27.525999 35.473000 19.726999 # H HOH
4029 1343 1 0.5564 28.205999 36.220001 18.600000 # H HOH
4030 1344 2 -1.1128 8.286000 31.190001 3.145000 # O HOH
4031 1344 1 0.5564 8.236000 30.518000 2.465000 # H HOH
4032 1344 1 0.5564 7.878000 30.787001 3.911000 # H HOH
4033 1345 2 -1.1128 15.108000 44.785999 8.160000 # O HOH
4034 1345 1 0.5564 14.674000 45.088001 8.959000 # H HOH
4035 1345 1 0.5564 14.818000 43.879002 8.058000 # H HOH
4036 1346 2 -1.1128 13.715000 24.865999 44.252998 # O HOH
4037 1346 1 0.5564 13.894000 25.181999 43.368000 # H HOH
4038 1346 1 0.5564 13.147000 25.535999 44.636002 # H HOH
4039 1347 2 -1.1128 11.323000 16.034000 45.060001 # O HOH
4040 1347 1 0.5564 11.866000 16.625000 45.582001 # H HOH
4041 1347 1 0.5564 11.200000 16.493000 44.229000 # H HOH
4042 1348 2 -1.1128 4.516000 3.124000 48.215000 # O HOH
4043 1348 1 0.5564 5.006000 3.896000 48.495998 # H HOH
4044 1348 1 0.5564 3.765000 3.477000 47.737000 # H HOH
4045 1349 2 -1.1128 31.625999 45.743999 23.079000 # O HOH
4046 1349 1 0.5564 30.822001 45.235001 22.968000 # H HOH
4047 1349 1 0.5564 31.799000 46.112000 22.212999 # H HOH
4048 1350 2 -1.1128 11.482000 23.518000 36.539001 # O HOH
4049 1350 1 0.5564 11.808000 24.298000 36.090000 # H HOH
4050 1350 1 0.5564 11.665000 23.680000 37.464001 # H HOH
4051 1351 2 -1.1128 7.707000 15.954000 19.257000 # O HOH
4052 1351 1 0.5564 8.224000 16.132999 20.042999 # H HOH
4053 1351 1 0.5564 6.932000 15.494000 19.579000 # H HOH
4054 1352 2 -1.1128 8.804000 28.334999 16.375999 # O HOH
4055 1352 1 0.5564 9.635000 27.934999 16.635000 # H HOH
4056 1352 1 0.5564 8.550000 28.868999 17.129000 # H HOH
4057 1353 2 -1.1128 4.695000 45.501999 12.524000 # O HOH
4058 1353 1 0.5564 4.156000 46.112999 13.025000 # H HOH
4059 1353 1 0.5564 4.068000 44.896000 12.130000 # H HOH
4060 1354 2 -1.1128 20.363001 48.653999 31.489000 # O HOH
4061 1354 1 0.5564 20.577000 47.924999 32.071999 # H HOH
4062 1354 1 0.5564 20.457001 48.291000 30.608000 # H HOH
4063 1355 2 -1.1128 8.871000 15.567000 36.469002 # O HOH
4064 1355 1 0.5564 8.921000 15.065000 35.655998 # H HOH
4065 1355 1 0.5564 9.764000 15.551000 36.816002 # H HOH
4066 1356 2 -1.1128 30.139000 43.167000 13.348000 # O HOH
4067 1356 1 0.5564 29.645000 42.353001 13.444000 # H HOH
4068 1356 1 0.5564 30.969000 42.898998 12.952000 # H HOH
4069 1357 2 -1.1128 20.322001 47.876999 6.841000 # O HOH
4070 1357 1 0.5564 19.698999 48.603001 6.880000 # H HOH
4071 1357 1 0.5564 20.000000 47.323002 6.129000 # H HOH
4072 1358 2 -1.1128 12.772000 23.195000 18.475000 # O HOH
4073 1358 1 0.5564 13.400000 23.549000 19.105000 # H HOH
4074 1358 1 0.5564 12.334000 23.966000 18.115000 # H HOH
4075 1359 2 -1.1128 14.360000 16.434999 9.419000 # O HOH
4076 1359 1 0.5564 14.248000 16.598000 8.482000 # H HOH
4077 1359 1 0.5564 15.255000 16.103001 9.499000 # H HOH
4078 1360 2 -1.1128 12.503000 42.999001 44.362999 # O HOH
4079 1360 1 0.5564 11.958000 42.541000 45.002998 # H HOH
4080 1360 1 0.5564 13.031000 43.602001 44.886002 # H HOH
4081 1361 2 -1.1128 29.202999 27.336000 3.105000 # O HOH
4082 1361 1 0.5564 29.570000 26.466999 2.944000 # H HOH
4083 1361 1 0.5564 28.724001 27.546000 2.303000 # H HOH
4084 1362 2 -1.1128 10.340000 21.813000 34.928001 # O HOH
4085 1362 1 0.5564 11.041000 21.597000 35.542999 # H HOH
4086 1362 1 0.5564 9.917000 22.584000 35.306999 # H HOH
4087 1363 2 -1.1128 31.708000 51.584000 33.599998 # O HOH
4088 1363 1 0.5564 31.999001 51.494999 34.507999 # H HOH
4089 1363 1 0.5564 31.881001 52.499001 33.381001 # H HOH
4090 1364 2 -1.1128 26.695999 21.284000 18.834999 # O HOH
4091 1364 1 0.5564 27.525999 20.808001 18.844999 # H HOH
4092 1364 1 0.5564 26.030001 20.604000 18.731001 # H HOH
4093 1365 2 -1.1128 12.821000 30.532000 33.486000 # O HOH
4094 1365 1 0.5564 12.401000 31.368999 33.287998 # H HOH
4095 1365 1 0.5564 13.615000 30.528999 32.952000 # H HOH
4096 1366 2 -1.1128 18.625999 44.662998 26.430000 # O HOH
4097 1366 1 0.5564 18.929001 44.053001 27.103001 # H HOH
4098 1366 1 0.5564 18.238001 45.387001 26.920000 # H HOH
4099 1367 2 -1.1128 20.601999 24.049000 32.699001 # O HOH
4100 1367 1 0.5564 21.434999 23.632000 32.918999 # H HOH
4101 1367 1 0.5564 19.948999 23.559999 33.200001 # H HOH
4102 1368 2 -1.1128 16.726000 48.869999 2.086000 # O HOH
4103 1368 1 0.5564 17.409000 48.542000 1.501000 # H HOH
4104 1368 1 0.5564 16.044001 49.196999 1.499000 # H HOH
4105 1369 2 -1.1128 7.980000 2.778000 48.500000 # O HOH
4106 1369 1 0.5564 8.318000 3.638000 48.249001 # H HOH
4107 1369 1 0.5564 7.426000 2.514000 47.765999 # H HOH
4108 1370 2 -1.1128 3.424000 38.049000 14.074000 # O HOH
4109 1370 1 0.5564 4.079000 38.328999 13.434000 # H HOH
4110 1370 1 0.5564 2.592000 38.359001 13.717000 # H HOH
4111 1371 2 -1.1128 6.388000 42.798000 23.754999 # O HOH
4112 1371 1 0.5564 6.810000 41.938000 23.754999 # H HOH
4113 1371 1 0.5564 5.796000 42.773998 23.003000 # H HOH
4114 1372 2 -1.1128 5.888000 51.922001 41.542999 # O HOH
4115 1372 1 0.5564 6.498000 52.487999 41.070000 # H HOH
4116 1372 1 0.5564 5.482000 51.384998 40.862999 # H HOH
4117 1373 2 -1.1128 19.386000 50.960999 32.698002 # O HOH
4118 1373 1 0.5564 19.211000 51.862000 32.972000 # H HOH
4119 1373 1 0.5564 19.563000 50.492001 33.513000 # H HOH
4120 1374 2 -1.1128 10.952000 41.673000 22.410999 # O HOH
4121 1374 1 0.5564 10.395000 41.264000 23.073999 # H HOH
4122 1374 1 0.5564 10.493000 41.520000 21.584999 # H HOH
4123 1375 2 -1.1128 8.458000 6.694000 22.747999 # O HOH
4124 1375 1 0.5564 8.768000 5.951000 23.264999 # H HOH
4125 1375 1 0.5564 8.153000 7.327000 23.398001 # H HOH
4126 1376 2 -1.1128 7.645000 46.974998 24.575001 # O HOH
4127 1376 1 0.5564 8.307000 47.256001 25.205999 # H HOH
4128 1376 1 0.5564 8.144000 46.551998 23.875999 # H HOH
4129 1377 2 -1.1128 26.684999 20.760000 15.774000 # O HOH
4130 1377 1 0.5564 26.969999 20.309999 16.570000 # H HOH
4131 1377 1 0.5564 25.987000 21.347000 16.066999 # H HOH
4132 1378 2 -1.1128 28.389000 26.778000 7.550000 # O HOH
4133 1378 1 0.5564 28.778000 27.023001 6.710000 # H HOH
4134 1378 1 0.5564 27.704000 27.431999 7.696000 # H HOH
4135 1379 2 -1.1128 26.556000 18.555000 43.990002 # O HOH
4136 1379 1 0.5564 25.815001 18.577999 44.596001 # H HOH
4137 1379 1 0.5564 27.327999 18.542000 44.555000 # H HOH
4138 1380 2 -1.1128 16.921000 51.698002 9.075000 # O HOH
4139 1380 1 0.5564 17.327000 52.073002 9.857000 # H HOH
4140 1380 1 0.5564 16.027000 51.490002 9.346000 # H HOH
4141 1381 2 -1.1128 12.017000 20.257000 25.740999 # O HOH
4142 1381 1 0.5564 11.223000 19.723000 25.701000 # H HOH
4143 1381 1 0.5564 11.705000 21.158001 25.652000 # H HOH
4144 1382 2 -1.1128 6.346000 8.044000 21.785000 # O HOH
4145 1382 1 0.5564 6.755000 8.681000 22.372000 # H HOH
4146 1382 1 0.5564 5.940000 7.405000 22.370001 # H HOH
4147 1383 2 -1.1128 16.702999 24.212999 37.419998 # O HOH
4148 1383 1 0.5564 16.913000 25.129000 37.601002 # H HOH
4149 1383 1 0.5564 17.499001 23.733000 37.648998 # H HOH
4150 1384 2 -1.1128 22.972000 16.964001 47.896999 # O HOH
4151 1384 1 0.5564 23.219999 17.174999 46.997002 # H HOH
4152 1384 1 0.5564 22.952999 16.007000 47.922001 # H HOH
4153 1385 2 -1.1128 23.905001 32.000999 27.014999 # O HOH
4154 1385 1 0.5564 24.205999 32.136002 26.117001 # H HOH
4155 1385 1 0.5564 23.035999 31.608999 26.921000 # H HOH
4156 1386 2 -1.1128 27.895000 31.440001 43.636002 # O HOH
4157 1386 1 0.5564 27.145000 30.919001 43.926998 # H HOH
4158 1386 1 0.5564 27.597000 31.856001 42.826000 # H HOH
4159 1387 2 -1.1128 31.872999 18.541000 32.277000 # O HOH
4160 1387 1 0.5564 32.000000 17.643000 32.582001 # H HOH
4161 1387 1 0.5564 32.000000 19.080000 33.056999 # H HOH
4162 1388 2 -1.1128 31.343000 11.424000 4.386000 # O HOH
4163 1388 1 0.5564 30.756001 10.701000 4.162000 # H HOH
4164 1388 1 0.5564 31.999001 11.425000 3.688000 # H HOH
4165 1389 2 -1.1128 8.291000 36.268002 32.990002 # O HOH
4166 1389 1 0.5564 9.144000 35.952999 32.692001 # H HOH
4167 1389 1 0.5564 8.492000 37.037998 33.522999 # H HOH
4168 1390 2 -1.1128 31.721001 44.020000 41.499001 # O HOH
4169 1390 1 0.5564 31.999001 44.716999 40.903000 # H HOH
4170 1390 1 0.5564 31.997000 43.212002 41.067001 # H HOH
4171 1391 2 -1.1128 21.767000 7.255000 24.948999 # O HOH
4172 1391 1 0.5564 22.607000 7.205000 25.407000 # H HOH
4173 1391 1 0.5564 21.941999 7.809000 24.188000 # H HOH
4174 1392 2 -1.1128 21.261000 16.694000 41.949001 # O HOH
4175 1392 1 0.5564 22.205999 16.589001 41.839001 # H HOH
4176 1392 1 0.5564 20.962999 15.849000 42.285999 # H HOH
4177 1393 2 -1.1128 23.173000 5.431000 31.469999 # O HOH
4178 1393 1 0.5564 22.848000 6.216000 31.910999 # H HOH
4179 1393 1 0.5564 23.410999 4.837000 32.182999 # H HOH
4180 1394 2 -1.1128 10.034000 29.125999 9.447000 # O HOH
4181 1394 1 0.5564 9.675000 29.903000 9.875000 # H HOH
4182 1394 1 0.5564 9.565000 29.073999 8.613000 # H HOH
4183 1395 2 -1.1128 23.561001 47.882000 25.048000 # O HOH
4184 1395 1 0.5564 23.273001 48.562000 24.438999 # H HOH
4185 1395 1 0.5564 24.135000 47.320000 24.527000 # H HOH
4186 1396 2 -1.1128 26.931999 18.903999 5.362000 # O HOH
4187 1396 1 0.5564 27.568001 18.490999 4.777000 # H HOH
4188 1396 1 0.5564 26.296000 19.313000 4.775000 # H HOH
4189 1397 2 -1.1128 18.370001 48.300999 32.352001 # O HOH
4190 1397 1 0.5564 17.813999 47.764000 31.787001 # H HOH
4191 1397 1 0.5564 17.986000 48.208000 33.223999 # H HOH
4192 1398 2 -1.1128 28.504999 25.268999 47.724998 # O HOH
4193 1398 1 0.5564 29.389000 25.476999 48.027000 # H HOH
4194 1398 1 0.5564 28.062000 24.923000 48.499001 # H HOH
4195 1399 2 -1.1128 14.623000 23.570000 2.352000 # O HOH
4196 1399 1 0.5564 15.158000 24.245001 2.769000 # H HOH
4197 1399 1 0.5564 14.421000 22.955000 3.058000 # H HOH
4198 1400 2 -1.1128 23.684000 15.989000 39.026001 # O HOH
4199 1400 1 0.5564 23.052000 16.396999 39.618000 # H HOH
4200 1400 1 0.5564 23.891001 15.150000 39.438000 # H HOH
4201 1401 2 -1.1128 14.822000 2.222000 42.566002 # O HOH
4202 1401 1 0.5564 15.439000 1.501000 42.688000 # H HOH
4203 1401 1 0.5564 15.054000 2.854000 43.247002 # H HOH
4204 1402 2 -1.1128 20.757000 30.700001 46.813999 # O HOH
4205 1402 1 0.5564 21.643999 30.974001 46.580002 # H HOH
4206 1402 1 0.5564 20.268000 30.740999 45.992001 # H HOH
4207 1403 2 -1.1128 23.959000 17.903999 19.622999 # O HOH
4208 1403 1 0.5564 23.163000 18.143000 19.148001 # H HOH
4209 1403 1 0.5564 24.552999 17.576000 18.947001 # H HOH
4210 1404 2 -1.1128 23.518999 50.589001 19.634001 # O HOH
4211 1404 1 0.5564 23.537001 50.965000 20.514999 # H HOH
4212 1404 1 0.5564 24.222000 49.938999 19.636999 # H HOH
4213 1405 2 -1.1128 14.615000 12.087000 11.473000 # O HOH
4214 1405 1 0.5564 15.078000 12.702000 12.041000 # H HOH
4215 1405 1 0.5564 14.313000 11.396000 12.062000 # H HOH
4216 1406 2 -1.1128 14.138000 20.221001 42.169998 # O HOH
4217 1406 1 0.5564 14.876000 19.878000 41.666000 # H HOH
4218 1406 1 0.5564 13.394000 19.677999 41.905998 # H HOH
4219 1407 2 -1.1128 5.941000 49.549999 44.548000 # O HOH
4220 1407 1 0.5564 6.181000 49.112000 45.365002 # H HOH
4221 1407 1 0.5564 6.509000 49.154999 43.887001 # H HOH
4222 1408 2 -1.1128 21.288000 32.549000 4.985000 # O HOH
4223 1408 1 0.5564 21.028999 32.772999 4.091000 # H HOH
4224 1408 1 0.5564 20.825001 31.733000 5.172000 # H HOH
4225 1409 2 -1.1128 4.906000 24.872000 21.072001 # O HOH
4226 1409 1 0.5564 4.089000 24.375999 21.030001 # H HOH
4227 1409 1 0.5564 5.341000 24.691000 20.239000 # H HOH
4228 1410 2 -1.1128 28.319000 50.602001 39.480000 # O HOH
4229 1410 1 0.5564 28.983000 50.224998 38.902000 # H HOH
4230 1410 1 0.5564 27.489000 50.439999 39.029999 # H HOH
4231 1411 2 -1.1128 28.625999 21.819000 41.988998 # O HOH
4232 1411 1 0.5564 29.142000 22.444000 42.498001 # H HOH
4233 1411 1 0.5564 29.257999 21.410999 41.397999 # H HOH
4234 1412 2 -1.1128 12.670000 2.085000 6.094000 # O HOH
4235 1412 1 0.5564 12.695000 1.500000 5.336000 # H HOH
4236 1412 1 0.5564 12.575000 1.500000 6.846000 # H HOH
4237 1413 2 -1.1128 11.350000 28.905001 41.132999 # O HOH
4238 1413 1 0.5564 10.531000 28.427999 40.994999 # H HOH
4239 1413 1 0.5564 11.226000 29.733000 40.668999 # H HOH
4240 1414 2 -1.1128 29.968000 8.529000 29.973000 # O HOH
4241 1414 1 0.5564 30.475000 8.876000 29.239000 # H HOH
4242 1414 1 0.5564 29.611000 9.305000 30.406000 # H HOH
4243 1415 2 -1.1128 10.679000 26.764000 26.487000 # O HOH
4244 1415 1 0.5564 10.685000 25.816000 26.622999 # H HOH
4245 1415 1 0.5564 11.223000 26.899000 25.711000 # H HOH
4246 1416 2 -1.1128 18.014999 44.912998 29.063999 # O HOH
4247 1416 1 0.5564 17.556000 44.431999 29.753000 # H HOH
4248 1416 1 0.5564 18.523001 45.576000 29.532000 # H HOH
4249 1417 2 -1.1128 20.775999 49.987000 2.666000 # O HOH
4250 1417 1 0.5564 20.823000 50.813000 2.185000 # H HOH
4251 1417 1 0.5564 20.417000 49.362999 2.035000 # H HOH
4252 1418 2 -1.1128 19.983000 24.434000 38.860001 # O HOH
4253 1418 1 0.5564 19.632999 23.872000 38.168999 # H HOH
4254 1418 1 0.5564 19.516001 24.160999 39.650002 # H HOH
4255 1419 2 -1.1128 7.655000 49.664001 33.512001 # O HOH
4256 1419 1 0.5564 7.095000 50.402000 33.270000 # H HOH
4257 1419 1 0.5564 8.066000 49.933998 34.333000 # H HOH
4258 1420 2 -1.1128 30.819000 39.165001 17.747999 # O HOH
4259 1420 1 0.5564 30.843000 38.622002 18.535999 # H HOH
4260 1420 1 0.5564 29.938000 39.036999 17.395000 # H HOH
4261 1421 2 -1.1128 3.125000 11.969000 43.388000 # O HOH
4262 1421 1 0.5564 2.374000 11.388000 43.514000 # H HOH
4263 1421 1 0.5564 2.875000 12.528000 42.652000 # H HOH
4264 1422 2 -1.1128 4.877000 29.802000 19.690001 # O HOH
4265 1422 1 0.5564 5.265000 29.075001 19.202999 # H HOH
4266 1422 1 0.5564 5.155000 29.660000 20.594999 # H HOH
4267 1423 2 -1.1128 16.143000 19.875999 37.414001 # O HOH
4268 1423 1 0.5564 15.909000 20.584000 38.014999 # H HOH
4269 1423 1 0.5564 16.327999 19.129000 37.983002 # H HOH
4270 1424 2 -1.1128 22.965000 12.993000 17.757000 # O HOH
4271 1424 1 0.5564 22.417000 12.499000 17.146999 # H HOH
4272 1424 1 0.5564 23.542999 13.510000 17.195000 # H HOH
4273 1425 2 -1.1128 28.160999 38.640999 33.076000 # O HOH
4274 1425 1 0.5564 28.254999 38.629002 32.123001 # H HOH
4275 1425 1 0.5564 29.025000 38.393002 33.404999 # H HOH
4276 1426 2 -1.1128 17.937000 18.170000 48.500000 # O HOH
4277 1426 1 0.5564 18.754000 17.916000 48.070000 # H HOH
4278 1426 1 0.5564 17.249001 17.808001 47.942001 # H HOH
4279 1427 2 -1.1128 11.035000 15.393000 3.743000 # O HOH
4280 1427 1 0.5564 10.391000 15.039000 3.131000 # H HOH
4281 1427 1 0.5564 11.873000 15.299000 3.291000 # H HOH
4282 1428 2 -1.1128 5.035000 1.501000 46.256001 # O HOH
4283 1428 1 0.5564 4.212000 1.515000 46.744999 # H HOH
4284 1428 1 0.5564 5.370000 2.395000 46.321999 # H HOH
4285 1429 2 -1.1128 9.142000 49.630001 40.210999 # O HOH
4286 1429 1 0.5564 8.686000 48.832001 40.481998 # H HOH
4287 1429 1 0.5564 9.942000 49.317001 39.787998 # H HOH
4288 1430 2 -1.1128 28.552000 11.317000 4.845000 # O HOH
4289 1430 1 0.5564 29.049999 10.885000 5.539000 # H HOH
4290 1430 1 0.5564 28.556999 10.691000 4.121000 # H HOH
4291 1431 2 -1.1128 22.629999 15.339000 18.656000 # O HOH
4292 1431 1 0.5564 22.844999 14.613000 19.240999 # H HOH
4293 1431 1 0.5564 22.433001 16.070000 19.242001 # H HOH
4294 1432 2 -1.1128 24.701000 11.692000 25.863001 # O HOH
4295 1432 1 0.5564 24.514000 10.769000 26.037001 # H HOH
4296 1432 1 0.5564 24.059000 11.947000 25.201000 # H HOH
4297 1433 2 -1.1128 12.252000 32.257000 24.537001 # O HOH
4298 1433 1 0.5564 12.634000 33.057999 24.895000 # H HOH
4299 1433 1 0.5564 11.820000 32.536999 23.730000 # H HOH
4300 1434 2 -1.1128 8.039000 26.478001 43.264999 # O HOH
4301 1434 1 0.5564 7.621000 26.039000 42.523998 # H HOH
4302 1434 1 0.5564 8.835000 25.971001 43.425999 # H HOH
4303 1435 2 -1.1128 3.841000 7.935000 15.382000 # O HOH
4304 1435 1 0.5564 4.188000 7.270000 14.787000 # H HOH
4305 1435 1 0.5564 3.449000 8.591000 14.806000 # H HOH
4306 1436 2 -1.1128 22.257000 2.740000 41.015999 # O HOH
4307 1436 1 0.5564 21.969999 3.620000 40.770000 # H HOH
4308 1436 1 0.5564 21.531000 2.171000 40.758999 # H HOH
4309 1437 2 -1.1128 12.022000 40.729000 8.312000 # O HOH
4310 1437 1 0.5564 12.548000 39.931999 8.241000 # H HOH
4311 1437 1 0.5564 11.782000 40.938999 7.409000 # H HOH
4312 1438 2 -1.1128 11.069000 45.993000 9.828000 # O HOH
4313 1438 1 0.5564 11.731000 45.362000 10.112000 # H HOH
4314 1438 1 0.5564 10.453000 46.039001 10.560000 # H HOH
4315 1439 2 -1.1128 17.487000 16.631001 4.621000 # O HOH
4316 1439 1 0.5564 16.798000 16.080000 4.249000 # H HOH
4317 1439 1 0.5564 17.062000 17.091000 5.344000 # H HOH
4318 1440 2 -1.1128 15.059000 47.104000 26.438000 # O HOH
4319 1440 1 0.5564 15.297000 47.179001 25.514000 # H HOH
4320 1440 1 0.5564 15.812000 46.676998 26.846001 # H HOH
4321 1441 2 -1.1128 21.110001 16.490000 26.896000 # O HOH
4322 1441 1 0.5564 20.575001 15.945000 26.319000 # H HOH
4323 1441 1 0.5564 21.624001 17.037001 26.302000 # H HOH
4324 1442 2 -1.1128 7.607000 24.070999 33.978001 # O HOH
4325 1442 1 0.5564 7.269000 24.164000 34.868000 # H HOH
4326 1442 1 0.5564 6.888000 23.670000 33.487999 # H HOH
4327 1443 2 -1.1128 4.575000 27.969999 38.547001 # O HOH
4328 1443 1 0.5564 4.666000 28.358999 37.678001 # H HOH
4329 1443 1 0.5564 4.625000 28.712999 39.148998 # H HOH
4330 1444 2 -1.1128 23.028999 29.091999 24.943001 # O HOH
4331 1444 1 0.5564 22.705000 29.499001 24.139000 # H HOH
4332 1444 1 0.5564 23.796000 28.590000 24.665001 # H HOH
4333 1445 2 -1.1128 8.516000 26.063000 13.976000 # O HOH
4334 1445 1 0.5564 8.529000 26.871000 14.490000 # H HOH
4335 1445 1 0.5564 8.772000 25.379999 14.597000 # H HOH
4336 1446 2 -1.1128 17.997999 40.020000 25.007999 # O HOH
4337 1446 1 0.5564 18.211000 39.377998 24.330999 # H HOH
4338 1446 1 0.5564 18.528999 40.785999 24.788000 # H HOH
4339 1447 2 -1.1128 2.008000 5.826000 2.907000 # O HOH
4340 1447 1 0.5564 2.056000 5.086000 3.512000 # H HOH
4341 1447 1 0.5564 2.001000 6.598000 3.473000 # H HOH
4342 1448 2 -1.1128 7.756000 18.454000 39.824001 # O HOH
4343 1448 1 0.5564 8.403000 18.589001 40.515999 # H HOH
4344 1448 1 0.5564 6.992000 18.096001 40.277000 # H HOH
4345 1449 2 -1.1128 29.426001 16.358999 6.669000 # O HOH
4346 1449 1 0.5564 28.679001 16.305000 6.073000 # H HOH
4347 1449 1 0.5564 30.142000 16.688999 6.127000 # H HOH
4348 1450 2 -1.1128 16.492001 18.732000 27.285999 # O HOH
4349 1450 1 0.5564 17.142000 18.947001 27.955999 # H HOH
4350 1450 1 0.5564 15.961000 18.040001 27.681000 # H HOH
4351 1451 2 -1.1128 31.398001 32.972000 13.488000 # O HOH
4352 1451 1 0.5564 31.482000 33.209999 14.411000 # H HOH
4353 1451 1 0.5564 31.337000 32.015999 13.492000 # H HOH
4354 1452 2 -1.1128 9.417000 50.543999 17.694000 # O HOH
4355 1452 1 0.5564 10.226000 51.036999 17.554001 # H HOH
4356 1452 1 0.5564 8.757000 51.015999 17.187000 # H HOH
4357 1453 2 -1.1128 23.424000 9.540000 28.489000 # O HOH
4358 1453 1 0.5564 22.747999 10.055000 28.927999 # H HOH
4359 1453 1 0.5564 24.166000 9.551000 29.094000 # H HOH
4360 1454 2 -1.1128 22.044001 5.926000 18.673000 # O HOH
4361 1454 1 0.5564 22.077000 6.708000 18.120001 # H HOH
4362 1454 1 0.5564 22.108000 5.196000 18.058001 # H HOH
4363 1455 2 -1.1128 9.670000 44.431000 15.572000 # O HOH
4364 1455 1 0.5564 9.971000 45.228001 15.136000 # H HOH
4365 1455 1 0.5564 9.350000 43.875000 14.861000 # H HOH
4366 1456 2 -1.1128 14.250000 40.251999 6.770000 # O HOH
4367 1456 1 0.5564 14.969000 40.375000 6.150000 # H HOH
4368 1456 1 0.5564 13.475000 40.137001 6.219000 # H HOH
4369 1457 2 -1.1128 25.436001 51.687000 3.819000 # O HOH
4370 1457 1 0.5564 24.545000 52.035000 3.851000 # H HOH
4371 1457 1 0.5564 25.947001 52.286999 4.364000 # H HOH
4372 1458 2 -1.1128 17.848000 15.942000 46.855999 # O HOH
4373 1458 1 0.5564 18.416000 16.434999 46.264000 # H HOH
4374 1458 1 0.5564 17.301001 15.411000 46.276001 # H HOH
4375 1459 2 -1.1128 18.834999 27.065001 27.167999 # O HOH
4376 1459 1 0.5564 19.620001 27.525999 26.872000 # H HOH
4377 1459 1 0.5564 18.326000 26.921000 26.370001 # H HOH
4378 1460 2 -1.1128 18.172001 16.582001 17.021000 # O HOH
4379 1460 1 0.5564 17.400000 16.837999 16.516001 # H HOH
4380 1460 1 0.5564 18.892000 16.612000 16.391001 # H HOH
4381 1461 2 -1.1128 17.896999 34.174000 10.510000 # O HOH
4382 1461 1 0.5564 17.163000 34.257000 9.900000 # H HOH
4383 1461 1 0.5564 18.660999 34.040001 9.949000 # H HOH
4384 1462 2 -1.1128 5.357000 20.596001 40.125000 # O HOH
4385 1462 1 0.5564 6.179000 20.124001 39.993000 # H HOH
4386 1462 1 0.5564 5.133000 20.934999 39.257999 # H HOH
4387 1463 2 -1.1128 13.594000 46.953999 43.946999 # O HOH
4388 1463 1 0.5564 13.057000 47.577999 43.459000 # H HOH
4389 1463 1 0.5564 14.012000 46.417000 43.272999 # H HOH
4390 1464 2 -1.1128 2.068000 29.752001 15.339000 # O HOH
4391 1464 1 0.5564 2.888000 29.267000 15.242000 # H HOH
4392 1464 1 0.5564 2.062000 30.362000 14.601000 # H HOH
4393 1465 2 -1.1128 27.094000 25.950001 9.337000 # O HOH
4394 1465 1 0.5564 27.407000 25.579000 10.162000 # H HOH
4395 1465 1 0.5564 26.535000 25.268000 8.964000 # H HOH
4396 1466 2 -1.1128 30.635000 8.634000 18.604000 # O HOH
4397 1466 1 0.5564 31.500999 8.962000 18.848000 # H HOH
4398 1466 1 0.5564 30.469000 9.014000 17.740999 # H HOH
4399 1467 2 -1.1128 22.025000 51.505001 11.956000 # O HOH
4400 1467 1 0.5564 22.186001 52.123001 12.669000 # H HOH
4401 1467 1 0.5564 22.205999 50.646000 12.338000 # H HOH
4402 1468 2 -1.1128 4.586000 13.445000 23.438000 # O HOH
4403 1468 1 0.5564 5.321000 13.640000 24.018999 # H HOH
4404 1468 1 0.5564 3.857000 13.254000 24.028999 # H HOH
4405 1469 2 -1.1128 2.001000 20.941000 42.481998 # O HOH
4406 1469 1 0.5564 2.032000 20.750999 43.418999 # H HOH
4407 1469 1 0.5564 2.537000 20.256001 42.081001 # H HOH
4408 1470 2 -1.1128 31.365000 35.057999 9.364000 # O HOH
4409 1470 1 0.5564 31.945999 35.143002 10.120000 # H HOH
4410 1470 1 0.5564 30.739000 34.379002 9.617000 # H HOH
4411 1471 2 -1.1128 2.090000 42.594002 36.287998 # O HOH
4412 1471 1 0.5564 2.001000 43.219002 35.569000 # H HOH
4413 1471 1 0.5564 2.891000 42.860001 36.738998 # H HOH
4414 1472 2 -1.1128 13.233000 23.221001 7.799000 # O HOH
4415 1472 1 0.5564 13.724000 23.951000 8.177000 # H HOH
4416 1472 1 0.5564 12.961000 23.535999 6.937000 # H HOH
4417 1473 2 -1.1128 7.013000 6.758000 39.581001 # O HOH
4418 1473 1 0.5564 7.188000 6.728000 38.639999 # H HOH
4419 1473 1 0.5564 6.802000 7.676000 39.756001 # H HOH
4420 1474 2 -1.1128 6.571000 5.497000 24.723000 # O HOH
4421 1474 1 0.5564 6.292000 5.835000 23.871000 # H HOH
4422 1474 1 0.5564 6.115000 6.047000 25.360001 # H HOH
4423 1475 2 -1.1128 4.730000 2.726000 41.902000 # O HOH
4424 1475 1 0.5564 4.794000 3.682000 41.890999 # H HOH
4425 1475 1 0.5564 4.143000 2.516000 41.174999 # H HOH
4426 1476 2 -1.1128 13.779000 20.145000 39.775002 # O HOH
4427 1476 1 0.5564 14.412000 20.843000 39.606998 # H HOH
4428 1476 1 0.5564 13.356000 19.995001 38.928001 # H HOH
4429 1477 2 -1.1128 8.779000 21.424999 30.931999 # O HOH
4430 1477 1 0.5564 8.221000 21.715000 30.209999 # H HOH
4431 1477 1 0.5564 9.599000 21.902000 30.806999 # H HOH
4432 1478 2 -1.1128 7.851000 26.391001 39.437000 # O HOH
4433 1478 1 0.5564 8.724000 26.212000 39.088001 # H HOH
4434 1478 1 0.5564 7.885000 26.073999 40.340000 # H HOH
4435 1479 2 -1.1128 28.892000 26.100000 40.566002 # O HOH
4436 1479 1 0.5564 28.319000 26.138000 41.332001 # H HOH
4437 1479 1 0.5564 28.594000 26.818001 40.007999 # H HOH
4438 1480 2 -1.1128 19.304001 5.647000 17.809000 # O HOH
4439 1480 1 0.5564 19.271000 5.757000 16.858000 # H HOH
4440 1480 1 0.5564 18.742001 4.892000 17.983999 # H HOH
4441 1481 2 -1.1128 6.133000 18.615000 35.695999 # O HOH
4442 1481 1 0.5564 6.941000 18.443001 36.179001 # H HOH
4443 1481 1 0.5564 6.417000 18.738001 34.790001 # H HOH
4444 1482 2 -1.1128 4.283000 19.200001 4.217000 # O HOH
4445 1482 1 0.5564 3.336000 19.341000 4.238000 # H HOH
4446 1482 1 0.5564 4.591000 19.743000 3.491000 # H HOH
4447 1483 2 -1.1128 10.123000 33.425999 28.055000 # O HOH
4448 1483 1 0.5564 11.008000 33.421001 27.688999 # H HOH
4449 1483 1 0.5564 10.146000 32.769001 28.750000 # H HOH
4450 1484 2 -1.1128 23.033001 10.547000 43.234001 # O HOH
4451 1484 1 0.5564 23.438999 11.187000 43.819000 # H HOH
4452 1484 1 0.5564 23.115000 10.934000 42.362000 # H HOH
4453 1485 2 -1.1128 9.551000 14.344000 15.638000 # O HOH
4454 1485 1 0.5564 9.779000 13.578000 15.111000 # H HOH
4455 1485 1 0.5564 8.988000 13.999000 16.330999 # H HOH
4456 1486 2 -1.1128 1.999000 46.655998 43.705002 # O HOH
4457 1486 1 0.5564 2.072000 47.567001 43.990002 # H HOH
4458 1486 1 0.5564 2.304000 46.146000 44.456001 # H HOH
4459 1487 2 -1.1128 2.452000 23.674000 12.829000 # O HOH
4460 1487 1 0.5564 2.947000 24.118000 13.517000 # H HOH
4461 1487 1 0.5564 2.000000 22.961000 13.281000 # H HOH
4462 1488 2 -1.1128 23.827000 44.897999 7.906000 # O HOH
4463 1488 1 0.5564 24.509001 44.430000 8.389000 # H HOH
4464 1488 1 0.5564 23.670000 45.691002 8.419000 # H HOH
4465 1489 2 -1.1128 10.094000 15.497000 24.311001 # O HOH
4466 1489 1 0.5564 9.771000 15.951000 25.089001 # H HOH
4467 1489 1 0.5564 10.849000 14.997000 24.621000 # H HOH
4468 1490 2 -1.1128 9.159000 15.904000 13.932000 # O HOH
4469 1490 1 0.5564 9.016000 15.936000 12.986000 # H HOH
4470 1490 1 0.5564 9.042000 16.809000 14.223000 # H HOH
4471 1491 2 -1.1128 8.865000 40.341000 30.502001 # O HOH
4472 1491 1 0.5564 9.288000 39.591000 30.084000 # H HOH
4473 1491 1 0.5564 7.960000 40.307999 30.194000 # H HOH
4474 1492 2 -1.1128 11.830000 35.544998 7.693000 # O HOH
4475 1492 1 0.5564 11.404000 35.736000 6.857000 # H HOH
4476 1492 1 0.5564 12.533000 36.192001 7.758000 # H HOH
4477 1493 2 -1.1128 20.252001 34.132999 43.997002 # O HOH
4478 1493 1 0.5564 21.047001 34.584999 44.279999 # H HOH
4479 1493 1 0.5564 20.538000 33.574001 43.273998 # H HOH
4480 1494 2 -1.1128 3.721000 3.682000 20.219999 # O HOH
4481 1494 1 0.5564 3.777000 2.805000 20.601000 # H HOH
4482 1494 1 0.5564 4.616000 4.020000 20.261999 # H HOH
4483 1495 2 -1.1128 14.410000 35.228001 40.807999 # O HOH
4484 1495 1 0.5564 14.428000 36.154999 41.047001 # H HOH
4485 1495 1 0.5564 14.569000 34.764999 41.630001 # H HOH
4486 1496 2 -1.1128 29.329000 9.788000 23.649000 # O HOH
4487 1496 1 0.5564 30.108999 10.016000 23.142000 # H HOH
4488 1496 1 0.5564 29.657000 9.622000 24.532000 # H HOH
4489 1497 2 -1.1128 19.643000 9.960000 8.992000 # O HOH
4490 1497 1 0.5564 20.112000 10.324000 9.743000 # H HOH
4491 1497 1 0.5564 18.775000 10.362000 9.034000 # H HOH
4492 1498 2 -1.1128 14.161000 31.261999 39.037998 # O HOH
4493 1498 1 0.5564 13.278000 31.177000 38.675999 # H HOH
4494 1498 1 0.5564 14.127000 30.784000 39.866001 # H HOH
4495 1499 2 -1.1128 6.719000 6.219000 28.302999 # O HOH
4496 1499 1 0.5564 7.360000 5.706000 28.796000 # H HOH
4497 1499 1 0.5564 6.437000 6.900000 28.913000 # H HOH
4498 1500 2 -1.1128 29.396999 28.820999 24.035000 # O HOH
4499 1500 1 0.5564 30.180000 29.320999 23.804001 # H HOH
4500 1500 1 0.5564 28.775999 29.009001 23.330999 # H HOH
4501 1501 2 -1.1128 13.719000 26.039000 2.403000 # O HOH
4502 1501 1 0.5564 14.138000 26.464001 1.655000 # H HOH
4503 1501 1 0.5564 13.275000 25.278000 2.030000 # H HOH
4504 1502 2 -1.1128 16.593000 22.752001 15.324000 # O HOH
4505 1502 1 0.5564 15.883000 23.084999 14.774000 # H HOH
4506 1502 1 0.5564 16.914000 23.523001 15.792000 # H HOH
4507 1503 2 -1.1128 9.379000 17.858000 4.304000 # O HOH
4508 1503 1 0.5564 9.808000 18.712999 4.315000 # H HOH
4509 1503 1 0.5564 9.245000 17.667999 3.375000 # H HOH
4510 1504 2 -1.1128 4.607000 13.840000 26.499001 # O HOH
4511 1504 1 0.5564 4.719000 13.008000 26.039000 # H HOH
4512 1504 1 0.5564 4.349000 14.459000 25.815001 # H HOH
4513 1505 2 -1.1128 28.740999 49.384998 18.552999 # O HOH
4514 1505 1 0.5564 28.549999 49.205002 19.473000 # H HOH
4515 1505 1 0.5564 27.952999 49.818001 18.224001 # H HOH
4516 1506 2 -1.1128 26.816000 35.790001 21.785999 # O HOH
4517 1506 1 0.5564 26.577999 34.972000 22.223000 # H HOH
4518 1506 1 0.5564 26.641001 36.470001 22.436001 # H HOH
4519 1507 2 -1.1128 13.720000 42.262001 31.014000 # O HOH
4520 1507 1 0.5564 13.827000 42.018002 30.094000 # H HOH
4521 1507 1 0.5564 12.791000 42.477001 31.099001 # H HOH
4522 1508 2 -1.1128 7.620000 52.098000 7.627000 # O HOH
4523 1508 1 0.5564 7.838000 51.192001 7.408000 # H HOH
4524 1508 1 0.5564 7.392000 52.500000 6.789000 # H HOH
4525 1509 2 -1.1128 30.771999 20.075001 10.112000 # O HOH
4526 1509 1 0.5564 30.921000 21.018000 10.179000 # H HOH
4527 1509 1 0.5564 30.490999 19.941000 9.207000 # H HOH
4528 1510 2 -1.1128 23.722000 7.111000 16.716000 # O HOH
4529 1510 1 0.5564 23.993999 7.820000 16.132999 # H HOH
4530 1510 1 0.5564 23.650000 6.346000 16.146000 # H HOH
4531 1511 2 -1.1128 6.824000 28.548000 2.110000 # O HOH
4532 1511 1 0.5564 6.699000 29.274000 1.500000 # H HOH
4533 1511 1 0.5564 6.944000 27.781000 1.550000 # H HOH
4534 1512 2 -1.1128 13.588000 5.778000 28.603001 # O HOH
4535 1512 1 0.5564 13.103000 5.940000 27.792999 # H HOH
4536 1512 1 0.5564 12.940000 5.403000 29.198999 # H HOH
4537 1513 2 -1.1128 3.503000 6.747000 28.311001 # O HOH
4538 1513 1 0.5564 3.068000 7.223000 27.603001 # H HOH
4539 1513 1 0.5564 4.423000 6.714000 28.047001 # H HOH
4540 1514 2 -1.1128 19.975000 25.440001 29.049000 # O HOH
4541 1514 1 0.5564 20.686001 25.038000 29.549000 # H HOH
4542 1514 1 0.5564 20.396999 26.143000 28.556000 # H HOH
4543 1515 2 -1.1128 5.378000 12.899000 29.587999 # O HOH
4544 1515 1 0.5564 5.861000 13.698000 29.802000 # H HOH
4545 1515 1 0.5564 5.277000 12.448000 30.426001 # H HOH
4546 1516 2 -1.1128 20.968000 48.848000 4.538000 # O HOH
4547 1516 1 0.5564 21.599001 48.474998 5.153000 # H HOH
4548 1516 1 0.5564 20.542999 48.088001 4.140000 # H HOH
4549 1517 2 -1.1128 30.311001 22.417000 13.975000 # O HOH
4550 1517 1 0.5564 30.032000 22.069000 14.822000 # H HOH
4551 1517 1 0.5564 31.098000 22.924999 14.171000 # H HOH
4552 1518 2 -1.1128 9.410000 10.050000 6.975000 # O HOH
4553 1518 1 0.5564 10.262000 9.918000 6.558000 # H HOH
4554 1518 1 0.5564 9.616000 10.460000 7.815000 # H HOH
4555 1519 2 -1.1128 12.940000 47.507000 22.777000 # O HOH
4556 1519 1 0.5564 13.530000 48.094002 23.250999 # H HOH
4557 1519 1 0.5564 12.279000 47.258999 23.424000 # H HOH
4558 1520 2 -1.1128 13.449000 25.798000 13.706000 # O HOH
4559 1520 1 0.5564 13.486000 25.916000 14.655000 # H HOH
4560 1520 1 0.5564 12.894000 25.027000 13.582000 # H HOH
4561 1521 2 -1.1128 16.958000 29.047001 16.556000 # O HOH
4562 1521 1 0.5564 16.729000 29.044001 15.627000 # H HOH
4563 1521 1 0.5564 16.867001 28.132999 16.827999 # H HOH
4564 1522 2 -1.1128 9.042000 7.274000 36.394001 # O HOH
4565 1522 1 0.5564 9.243000 7.321000 35.459000 # H HOH
4566 1522 1 0.5564 8.095000 7.134000 36.429001 # H HOH
4567 1523 2 -1.1128 23.039000 37.827999 40.999001 # O HOH
4568 1523 1 0.5564 23.621000 37.828999 41.758999 # H HOH
4569 1523 1 0.5564 23.010000 38.743000 40.717999 # H HOH
4570 1524 2 -1.1128 14.669000 14.256000 29.955999 # O HOH
4571 1524 1 0.5564 14.247000 13.465000 29.621000 # H HOH
4572 1524 1 0.5564 15.558000 13.978000 30.177999 # H HOH
4573 1525 2 -1.1128 25.638000 36.178001 29.323999 # O HOH
4574 1525 1 0.5564 26.256001 36.558998 29.948000 # H HOH
4575 1525 1 0.5564 24.868999 35.960999 29.851000 # H HOH
4576 1526 2 -1.1128 28.354000 32.535000 36.488998 # O HOH
4577 1526 1 0.5564 28.292999 32.235001 37.396000 # H HOH
4578 1526 1 0.5564 28.010000 31.806999 35.972000 # H HOH
4579 1527 2 -1.1128 25.632000 49.861000 42.664001 # O HOH
4580 1527 1 0.5564 25.490000 50.799000 42.532001 # H HOH
4581 1527 1 0.5564 26.014999 49.798000 43.539001 # H HOH
4582 1528 2 -1.1128 6.935000 36.049999 5.882000 # O HOH
4583 1528 1 0.5564 6.461000 35.499001 6.504000 # H HOH
4584 1528 1 0.5564 6.817000 35.615002 5.037000 # H HOH
4585 1529 2 -1.1128 12.989000 50.680000 2.231000 # O HOH
4586 1529 1 0.5564 12.927000 51.493999 2.731000 # H HOH
4587 1529 1 0.5564 13.793000 50.771999 1.720000 # H HOH
4588 1530 2 -1.1128 9.843000 13.351000 36.721001 # O HOH
4589 1530 1 0.5564 10.599000 13.567000 37.266998 # H HOH
4590 1530 1 0.5564 9.086000 13.511000 37.285999 # H HOH
4591 1531 2 -1.1128 7.312000 48.368000 28.357000 # O HOH
4592 1531 1 0.5564 6.748000 49.090000 28.079000 # H HOH
4593 1531 1 0.5564 7.977000 48.782001 28.908001 # H HOH
4594 1532 2 -1.1128 19.872000 19.136999 2.510000 # O HOH
4595 1532 1 0.5564 19.410000 19.716999 1.905000 # H HOH
4596 1532 1 0.5564 20.398001 18.570999 1.945000 # H HOH
4597 1533 2 -1.1128 13.757000 33.068001 42.769001 # O HOH
4598 1533 1 0.5564 13.521000 32.146999 42.651001 # H HOH
4599 1533 1 0.5564 12.968000 33.550999 42.523998 # H HOH
4600 1534 2 -1.1128 20.586000 42.605000 2.739000 # O HOH
4601 1534 1 0.5564 21.099001 43.132999 2.127000 # H HOH
4602 1534 1 0.5564 19.961000 42.136002 2.185000 # H HOH
4603 1535 2 -1.1128 13.365000 40.860001 18.223000 # O HOH
4604 1535 1 0.5564 12.658000 41.202000 18.768999 # H HOH
4605 1535 1 0.5564 14.049000 40.610001 18.844999 # H HOH
4606 1536 2 -1.1128 11.247000 21.482000 38.499001 # O HOH
4607 1536 1 0.5564 12.146000 21.811001 38.520000 # H HOH
4608 1536 1 0.5564 11.276000 20.743000 37.890999 # H HOH
4609 1537 2 -1.1128 2.188000 13.012000 34.762001 # O HOH
4610 1537 1 0.5564 2.001000 13.851000 34.339001 # H HOH
4611 1537 1 0.5564 2.378000 12.416000 34.036999 # H HOH
4612 1538 2 -1.1128 6.288000 50.777000 48.394001 # O HOH
4613 1538 1 0.5564 6.859000 51.536999 48.502998 # H HOH
4614 1538 1 0.5564 5.443000 51.146000 48.138000 # H HOH
4615 1539 2 -1.1128 23.997999 5.139000 4.111000 # O HOH
4616 1539 1 0.5564 23.587999 5.447000 4.920000 # H HOH
4617 1539 1 0.5564 24.169001 4.210000 4.268000 # H HOH
4618 1540 2 -1.1128 29.111000 25.986000 24.493999 # O HOH
4619 1540 1 0.5564 29.452999 26.138000 23.613001 # H HOH
4620 1540 1 0.5564 28.181999 25.798000 24.361000 # H HOH
4621 1541 2 -1.1128 16.650000 20.386000 20.087000 # O HOH
4622 1541 1 0.5564 16.566000 21.278000 19.747999 # H HOH
4623 1541 1 0.5564 17.584000 20.190001 20.018000 # H HOH
4624 1542 2 -1.1128 31.973000 41.050999 32.056000 # O HOH
4625 1542 1 0.5564 31.999001 41.792999 31.452000 # H HOH
4626 1542 1 0.5564 31.921000 40.282001 31.489000 # H HOH
4627 1543 2 -1.1128 22.976000 34.108002 22.969999 # O HOH
4628 1543 1 0.5564 22.695999 33.873001 22.084999 # H HOH
4629 1543 1 0.5564 23.931000 34.146999 22.917000 # H HOH
4630 1544 2 -1.1128 30.186001 3.450000 18.973000 # O HOH
4631 1544 1 0.5564 30.437000 2.738000 18.385000 # H HOH
4632 1544 1 0.5564 29.924000 4.162000 18.389000 # H HOH
4633 1545 2 -1.1128 14.649000 28.243000 37.485001 # O HOH
4634 1545 1 0.5564 14.576000 28.136000 36.535999 # H HOH
4635 1545 1 0.5564 13.775000 28.518999 37.762001 # H HOH
4636 1546 2 -1.1128 7.505000 28.084999 24.877001 # O HOH
4637 1546 1 0.5564 6.904000 27.368999 25.084000 # H HOH
4638 1546 1 0.5564 8.008000 28.215000 25.681000 # H HOH
4639 1547 2 -1.1128 20.847000 46.019001 14.254000 # O HOH
4640 1547 1 0.5564 21.118999 46.674000 14.897000 # H HOH
4641 1547 1 0.5564 19.891001 46.020000 14.300000 # H HOH
4642 1548 2 -1.1128 9.610000 26.379999 5.503000 # O HOH
4643 1548 1 0.5564 9.461000 27.243000 5.889000 # H HOH
4644 1548 1 0.5564 8.800000 26.184999 5.032000 # H HOH
4645 1549 2 -1.1128 7.238000 37.279999 26.572001 # O HOH
4646 1549 1 0.5564 7.590000 37.021999 25.721001 # H HOH
4647 1549 1 0.5564 7.996000 37.278000 27.156000 # H HOH
4648 1550 2 -1.1128 24.214001 22.631001 20.688999 # O HOH
4649 1550 1 0.5564 24.190001 22.587999 19.733000 # H HOH
4650 1550 1 0.5564 25.145000 22.604000 20.907000 # H HOH
4651 1551 2 -1.1128 27.224001 23.368999 43.074001 # O HOH
4652 1551 1 0.5564 26.531000 23.495001 42.426998 # H HOH
4653 1551 1 0.5564 27.799999 24.125000 42.959999 # H HOH
4654 1552 2 -1.1128 8.717000 24.077999 41.176998 # O HOH
4655 1552 1 0.5564 8.019000 23.886999 40.549999 # H HOH
4656 1552 1 0.5564 9.517000 24.077999 40.652000 # H HOH
4657 1553 2 -1.1128 16.893000 43.562000 8.708000 # O HOH
4658 1553 1 0.5564 16.843000 44.214001 9.408000 # H HOH
4659 1553 1 0.5564 17.323999 42.808998 9.112000 # H HOH
4660 1554 2 -1.1128 13.754000 47.715000 10.550000 # O HOH
4661 1554 1 0.5564 13.288000 48.407001 11.020000 # H HOH
4662 1554 1 0.5564 13.061000 47.167000 10.182000 # H HOH
4663 1555 2 -1.1128 2.044000 22.365999 22.103001 # O HOH
4664 1555 1 0.5564 2.175000 21.511999 22.516001 # H HOH
4665 1555 1 0.5564 2.381000 22.995001 22.740999 # H HOH
4666 1556 2 -1.1128 22.558001 47.250000 42.223000 # O HOH
4667 1556 1 0.5564 22.614000 47.209000 41.268002 # H HOH
4668 1556 1 0.5564 22.531000 48.186001 42.421001 # H HOH
4669 1557 2 -1.1128 17.872000 7.933000 8.245000 # O HOH
4670 1557 1 0.5564 18.290001 7.485000 8.981000 # H HOH
4671 1557 1 0.5564 18.601000 8.294000 7.739000 # H HOH
4672 1558 2 -1.1128 19.624001 17.073000 7.170000 # O HOH
4673 1558 1 0.5564 19.368999 17.841000 7.682000 # H HOH
4674 1558 1 0.5564 19.025000 16.382999 7.458000 # H HOH
4675 1559 2 -1.1128 10.952000 13.831000 12.805000 # O HOH
4676 1559 1 0.5564 10.823000 14.565000 13.406000 # H HOH
4677 1559 1 0.5564 11.029000 13.066000 13.375000 # H HOH
4678 1560 2 -1.1128 12.177000 20.955000 27.837000 # O HOH
4679 1560 1 0.5564 12.075000 21.761000 28.343000 # H HOH
4680 1560 1 0.5564 11.294000 20.586000 27.792999 # H HOH
4681 1561 2 -1.1128 30.108000 50.333000 31.100000 # O HOH
4682 1561 1 0.5564 30.572001 50.025002 30.320999 # H HOH
4683 1561 1 0.5564 29.233999 50.561001 30.783001 # H HOH
4684 1562 2 -1.1128 16.830000 26.211000 29.277000 # O HOH
4685 1562 1 0.5564 17.539000 26.743000 28.917000 # H HOH
4686 1562 1 0.5564 16.539000 25.671000 28.542000 # H HOH
4687 1563 2 -1.1128 12.860000 32.416000 21.795000 # O HOH
4688 1563 1 0.5564 13.001000 33.096001 21.136999 # H HOH
4689 1563 1 0.5564 12.708000 31.618000 21.288000 # H HOH
4690 1564 2 -1.1128 19.073000 23.216000 42.403999 # O HOH
4691 1564 1 0.5564 18.267000 23.658001 42.136002 # H HOH
4692 1564 1 0.5564 19.583000 23.139000 41.597000 # H HOH
4693 1565 2 -1.1128 22.311001 11.203000 24.091999 # O HOH
4694 1565 1 0.5564 21.908001 11.680000 24.818001 # H HOH
4695 1565 1 0.5564 21.813000 11.475000 23.320999 # H HOH
4696 1566 2 -1.1128 24.902000 41.366001 25.122000 # O HOH
4697 1566 1 0.5564 25.577999 42.037998 25.215000 # H HOH
4698 1566 1 0.5564 25.377001 40.588001 24.827999 # H HOH
4699 1567 2 -1.1128 16.754000 34.863998 2.638000 # O HOH
4700 1567 1 0.5564 17.607000 34.442001 2.741000 # H HOH
4701 1567 1 0.5564 16.121000 34.176998 2.848000 # H HOH
4702 1568 2 -1.1128 2.126000 34.651001 34.487000 # O HOH
4703 1568 1 0.5564 2.001000 33.750000 34.785999 # H HOH
4704 1568 1 0.5564 2.001000 34.609001 33.539001 # H HOH
4705 1569 2 -1.1128 32.000000 23.684000 41.056999 # O HOH
4706 1569 1 0.5564 31.576000 23.629000 40.200001 # H HOH
4707 1569 1 0.5564 31.289000 23.554001 41.685001 # H HOH
4708 1570 2 -1.1128 7.661000 10.733000 1.762000 # O HOH
4709 1570 1 0.5564 8.467000 10.639000 2.271000 # H HOH
4710 1570 1 0.5564 6.961000 10.701000 2.414000 # H HOH
4711 1571 2 -1.1128 23.556999 6.490000 45.509998 # O HOH
4712 1571 1 0.5564 23.447001 5.769000 44.889999 # H HOH
4713 1571 1 0.5564 23.726999 7.255000 44.959999 # H HOH
4714 1572 2 -1.1128 29.962000 39.786999 36.382999 # O HOH
4715 1572 1 0.5564 30.020000 39.129002 35.691002 # H HOH
4716 1572 1 0.5564 30.778999 40.282001 36.313000 # H HOH
4717 1573 2 -1.1128 16.278000 39.901001 42.938999 # O HOH
4718 1573 1 0.5564 16.194000 39.186001 43.570000 # H HOH
4719 1573 1 0.5564 16.136999 40.695000 43.455002 # H HOH
4720 1574 2 -1.1128 13.494000 37.692001 25.374001 # O HOH
4721 1574 1 0.5564 13.352000 37.132000 24.611000 # H HOH
4722 1574 1 0.5564 12.936000 38.453999 25.219000 # H HOH
4723 1575 2 -1.1128 25.541000 42.555000 36.004002 # O HOH
4724 1575 1 0.5564 26.407000 42.876999 35.754002 # H HOH
4725 1575 1 0.5564 24.941999 42.972000 35.383999 # H HOH
4726 1576 2 -1.1128 6.454000 25.107000 16.006001 # O HOH
4727 1576 1 0.5564 6.394000 24.285000 15.518000 # H HOH
4728 1576 1 0.5564 6.506000 25.784000 15.331000 # H HOH
4729 1577 2 -1.1128 3.240000 25.361000 40.651001 # O HOH
4730 1577 1 0.5564 3.153000 25.943001 41.407001 # H HOH
4731 1577 1 0.5564 2.339000 25.146000 40.409000 # H HOH
4732 1578 2 -1.1128 8.576000 46.792000 20.226999 # O HOH
4733 1578 1 0.5564 9.511000 47.000999 20.228001 # H HOH
4734 1578 1 0.5564 8.342000 46.736000 21.153999 # H HOH
4735 1579 2 -1.1128 28.500999 42.098000 17.327999 # O HOH
4736 1579 1 0.5564 27.834999 41.667000 16.791000 # H HOH
4737 1579 1 0.5564 28.200001 43.004002 17.402000 # H HOH
4738 1580 2 -1.1128 18.014999 21.469999 36.860001 # O HOH
4739 1580 1 0.5564 18.934999 21.313000 36.643002 # H HOH
4740 1580 1 0.5564 17.527000 21.038000 36.159000 # H HOH
4741 1581 2 -1.1128 16.580000 33.160999 21.695999 # O HOH
4742 1581 1 0.5564 16.666000 33.095001 20.745001 # H HOH
4743 1581 1 0.5564 17.150999 32.473000 22.037001 # H HOH
4744 1582 2 -1.1128 17.584000 38.981998 48.359001 # O HOH
4745 1582 1 0.5564 18.466000 38.625000 48.470001 # H HOH
4746 1582 1 0.5564 17.132000 38.339001 47.812000 # H HOH
4747 1583 2 -1.1128 15.117000 38.287998 5.103000 # O HOH
4748 1583 1 0.5564 15.983000 38.508999 4.759000 # H HOH
4749 1583 1 0.5564 14.510000 38.540001 4.407000 # H HOH
4750 1584 2 -1.1128 13.440000 17.260000 34.695000 # O HOH
4751 1584 1 0.5564 12.866000 17.723000 35.306000 # H HOH
4752 1584 1 0.5564 12.997000 17.330000 33.849998 # H HOH
4753 1585 2 -1.1128 14.846000 48.937000 8.445000 # O HOH
4754 1585 1 0.5564 15.393000 49.695999 8.241000 # H HOH
4755 1585 1 0.5564 15.456000 48.286999 8.793000 # H HOH
4756 1586 2 -1.1128 6.451000 21.877001 5.301000 # O HOH
4757 1586 1 0.5564 5.785000 21.207001 5.461000 # H HOH
4758 1586 1 0.5564 6.322000 22.129000 4.387000 # H HOH
4759 1587 2 -1.1128 31.224001 34.153999 16.406000 # O HOH
4760 1587 1 0.5564 30.471001 33.630001 16.679001 # H HOH
4761 1587 1 0.5564 31.697001 34.335999 17.218000 # H HOH
4762 1588 2 -1.1128 23.889000 20.802999 44.948002 # O HOH
4763 1588 1 0.5564 24.386999 20.525000 45.716999 # H HOH
4764 1588 1 0.5564 23.709999 19.992001 44.472000 # H HOH
4765 1589 2 -1.1128 17.868999 34.094002 45.609001 # O HOH
4766 1589 1 0.5564 17.914000 33.148998 45.754002 # H HOH
4767 1589 1 0.5564 18.783001 34.381001 45.615002 # H HOH
4768 1590 2 -1.1128 2.000000 29.523001 9.385000 # O HOH
4769 1590 1 0.5564 2.233000 28.639999 9.674000 # H HOH
4770 1590 1 0.5564 2.833000 29.995001 9.361000 # H HOH
4771 1591 2 -1.1128 16.849001 32.773998 26.069000 # O HOH
4772 1591 1 0.5564 16.080000 32.220001 25.934000 # H HOH
4773 1591 1 0.5564 16.782000 33.061001 26.980000 # H HOH
4774 1592 2 -1.1128 12.346000 44.990002 30.212999 # O HOH
4775 1592 1 0.5564 11.634000 45.449001 30.659000 # H HOH
4776 1592 1 0.5564 12.987000 44.813000 30.902000 # H HOH
4777 1593 2 -1.1128 28.197001 41.085999 35.360001 # O HOH
4778 1593 1 0.5564 28.120001 40.139999 35.231998 # H HOH
4779 1593 1 0.5564 29.003000 41.325001 34.903000 # H HOH
4780 1594 2 -1.1128 23.709000 41.490002 15.566000 # O HOH
4781 1594 1 0.5564 23.172001 41.563000 16.355000 # H HOH
4782 1594 1 0.5564 23.120001 41.120998 14.908000 # H HOH
4783 1595 2 -1.1128 26.030001 19.822001 48.145000 # O HOH
4784 1595 1 0.5564 25.141001 19.815001 48.500000 # H HOH
4785 1595 1 0.5564 25.920000 20.069000 47.227001 # H HOH
4786 1596 2 -1.1128 2.352000 12.276000 18.736000 # O HOH
4787 1596 1 0.5564 2.353000 13.189000 18.448999 # H HOH
4788 1596 1 0.5564 3.091000 12.215000 19.341999 # H HOH
4789 1597 2 -1.1128 19.797001 12.443000 31.958000 # O HOH
4790 1597 1 0.5564 19.201000 12.962000 32.498001 # H HOH
4791 1597 1 0.5564 20.200001 11.826000 32.569000 # H HOH
4792 1598 2 -1.1128 6.034000 14.965000 22.400999 # O HOH
4793 1598 1 0.5564 6.477000 14.138000 22.209999 # H HOH
4794 1598 1 0.5564 6.300000 15.549000 21.690001 # H HOH
4795 1599 2 -1.1128 22.066999 32.171001 37.153999 # O HOH
4796 1599 1 0.5564 21.444000 32.887001 37.278000 # H HOH
4797 1599 1 0.5564 22.566999 32.419998 36.375999 # H HOH
4798 1600 2 -1.1128 15.130000 3.579000 37.713001 # O HOH
4799 1600 1 0.5564 15.431000 4.067000 36.945999 # H HOH
4800 1600 1 0.5564 14.553000 4.189000 38.173000 # H HOH
4801 1601 2 -1.1128 28.214001 23.775000 40.827999 # O HOH
4802 1601 1 0.5564 28.907000 23.421000 40.270000 # H HOH
4803 1601 1 0.5564 27.673000 24.298000 40.236000 # H HOH
4804 1602 2 -1.1128 21.208000 7.515000 13.047000 # O HOH
4805 1602 1 0.5564 21.032000 8.318000 13.537000 # H HOH
4806 1602 1 0.5564 21.629999 6.935000 13.680000 # H HOH
4807 1603 2 -1.1128 21.861000 34.877998 19.253000 # O HOH
4808 1603 1 0.5564 21.848000 34.130001 18.656000 # H HOH
4809 1603 1 0.5564 22.336000 35.557999 18.775999 # H HOH
4810 1604 2 -1.1128 22.051001 29.955000 1.674000 # O HOH
4811 1604 1 0.5564 21.111000 29.909000 1.500000 # H HOH
4812 1604 1 0.5564 22.250999 29.136000 2.127000 # H HOH
4813 1605 2 -1.1128 21.617001 14.820000 7.740000 # O HOH
4814 1605 1 0.5564 20.940001 15.313000 7.276000 # H HOH
4815 1605 1 0.5564 21.365999 14.878000 8.662000 # H HOH
4816 1606 2 -1.1128 12.310000 14.088000 22.090000 # O HOH
4817 1606 1 0.5564 11.700000 13.352000 22.150000 # H HOH
4818 1606 1 0.5564 12.091000 14.642000 22.840000 # H HOH
4819 1607 2 -1.1128 7.113000 42.188000 36.043999 # O HOH
4820 1607 1 0.5564 7.646000 41.590000 35.519001 # H HOH
4821 1607 1 0.5564 6.770000 42.820000 35.411999 # H HOH
4822 1608 2 -1.1128 7.767000 20.429001 46.172001 # O HOH
4823 1608 1 0.5564 7.509000 21.129000 46.771999 # H HOH
4824 1608 1 0.5564 8.199000 20.882000 45.448002 # H HOH
4825 1609 2 -1.1128 24.066999 41.041000 29.900999 # O HOH
4826 1609 1 0.5564 24.076000 41.159000 30.851000 # H HOH
4827 1609 1 0.5564 23.271000 41.486000 29.611000 # H HOH
4828 1610 2 -1.1128 20.100000 38.998001 31.809999 # O HOH
4829 1610 1 0.5564 20.670000 39.620998 32.261002 # H HOH
4830 1610 1 0.5564 20.023001 38.261002 32.417000 # H HOH
4831 1611 2 -1.1128 13.173000 18.313999 7.630000 # O HOH
4832 1611 1 0.5564 12.927000 19.225000 7.473000 # H HOH
4833 1611 1 0.5564 12.643000 17.812000 7.010000 # H HOH
4834 1612 2 -1.1128 22.496000 31.775999 41.354000 # O HOH
4835 1612 1 0.5564 22.040001 30.934999 41.380001 # H HOH
4836 1612 1 0.5564 22.893000 31.861000 42.221001 # H HOH
4837 1613 2 -1.1128 23.361000 47.712002 15.602000 # O HOH
4838 1613 1 0.5564 23.930000 47.368000 16.291000 # H HOH
4839 1613 1 0.5564 23.728001 48.571999 15.395000 # H HOH
4840 1614 2 -1.1128 11.752000 52.297001 8.189000 # O HOH
4841 1614 1 0.5564 12.669000 52.499001 8.005000 # H HOH
4842 1614 1 0.5564 11.293000 52.500000 7.374000 # H HOH
4843 1615 2 -1.1128 27.639999 7.531000 26.216999 # O HOH
4844 1615 1 0.5564 27.167000 7.663000 27.039000 # H HOH
4845 1615 1 0.5564 27.280001 6.719000 25.860001 # H HOH
4846 1616 2 -1.1128 29.143000 28.487000 18.575001 # O HOH
4847 1616 1 0.5564 29.216999 27.783001 19.219000 # H HOH
4848 1616 1 0.5564 28.544001 29.115999 18.975000 # H HOH
4849 1617 2 -1.1128 2.001000 40.873001 14.037000 # O HOH
4850 1617 1 0.5564 2.522000 41.491001 13.523000 # H HOH
4851 1617 1 0.5564 2.191000 41.098999 14.947000 # H HOH
4852 1618 2 -1.1128 12.945000 6.513000 25.587999 # O HOH
4853 1618 1 0.5564 12.965000 7.444000 25.364000 # H HOH
4854 1618 1 0.5564 12.055000 6.362000 25.906000 # H HOH
4855 1619 2 -1.1128 22.540001 9.312000 18.462000 # O HOH
4856 1619 1 0.5564 22.539000 8.617000 19.120001 # H HOH
4857 1619 1 0.5564 22.559999 10.123000 18.969999 # H HOH
4858 1620 2 -1.1128 17.725000 21.909000 11.291000 # O HOH
4859 1620 1 0.5564 18.427999 21.808001 10.649000 # H HOH
4860 1620 1 0.5564 16.923000 21.924000 10.768000 # H HOH
4861 1621 2 -1.1128 30.700001 31.011999 18.339001 # O HOH
4862 1621 1 0.5564 30.955000 30.179001 17.940001 # H HOH
4863 1621 1 0.5564 31.504000 31.531000 18.341999 # H HOH
4864 1622 2 -1.1128 9.331000 19.736000 43.926998 # O HOH
4865 1622 1 0.5564 9.490000 18.792999 43.979000 # H HOH
4866 1622 1 0.5564 9.355000 19.931999 42.991001 # H HOH
4867 1623 2 -1.1128 7.964000 7.401000 26.230000 # O HOH
4868 1623 1 0.5564 8.371000 8.204000 25.905001 # H HOH
4869 1623 1 0.5564 8.193000 6.736000 25.580999 # H HOH
4870 1624 2 -1.1128 7.402000 32.591999 9.242000 # O HOH
4871 1624 1 0.5564 7.296000 31.652000 9.390000 # H HOH
4872 1624 1 0.5564 7.232000 32.990002 10.096000 # H HOH
4873 1625 2 -1.1128 10.162000 28.245001 33.067001 # O HOH
4874 1625 1 0.5564 9.825000 27.965000 32.216000 # H HOH
4875 1625 1 0.5564 10.044000 27.483000 33.633999 # H HOH
4876 1626 2 -1.1128 30.017000 46.127998 19.042999 # O HOH
4877 1626 1 0.5564 30.655001 46.606998 19.573000 # H HOH
4878 1626 1 0.5564 29.701000 46.771999 18.409000 # H HOH
4879 1627 2 -1.1128 28.476000 1.926000 14.278000 # O HOH
4880 1627 1 0.5564 29.184999 2.534000 14.068000 # H HOH
4881 1627 1 0.5564 28.271999 1.500000 13.446000 # H HOH
4882 1628 2 -1.1128 14.280000 40.995998 27.150999 # O HOH
4883 1628 1 0.5564 14.678000 40.125999 27.181000 # H HOH
4884 1628 1 0.5564 14.398000 41.282001 26.245001 # H HOH
4885 1629 2 -1.1128 12.029000 38.462002 40.918999 # O HOH
4886 1629 1 0.5564 11.476000 39.140999 40.532001 # H HOH
4887 1629 1 0.5564 12.829000 38.474998 40.393002 # H HOH
4888 1630 2 -1.1128 22.978001 45.127998 24.018000 # O HOH
4889 1630 1 0.5564 22.243999 44.578999 24.294001 # H HOH
4890 1630 1 0.5564 23.601999 45.076000 24.743000 # H HOH
4891 1631 2 -1.1128 11.442000 4.976000 44.997002 # O HOH
4892 1631 1 0.5564 11.587000 4.406000 45.752998 # H HOH
4893 1631 1 0.5564 11.140000 4.386000 44.306000 # H HOH
4894 1632 2 -1.1128 13.406000 52.486000 24.273001 # O HOH
4895 1632 1 0.5564 12.532000 52.499001 23.884001 # H HOH
4896 1632 1 0.5564 14.001000 52.438000 23.525000 # H HOH
4897 1633 2 -1.1128 14.105000 16.023001 37.471001 # O HOH
4898 1633 1 0.5564 15.059000 16.030001 37.396000 # H HOH
4899 1633 1 0.5564 13.933000 16.295000 38.372002 # H HOH
4900 1634 2 -1.1128 21.089001 26.312000 38.553001 # O HOH
4901 1634 1 0.5564 21.122000 27.267000 38.487000 # H HOH
4902 1634 1 0.5564 21.420000 26.000999 37.710999 # H HOH
4903 1635 2 -1.1128 16.614000 2.665000 18.952999 # O HOH
4904 1635 1 0.5564 16.249001 2.866000 19.815001 # H HOH
4905 1635 1 0.5564 16.822001 1.731000 18.992001 # H HOH
4906 1636 2 -1.1128 18.426001 19.652000 30.851000 # O HOH
4907 1636 1 0.5564 18.879000 19.620001 30.007999 # H HOH
4908 1636 1 0.5564 18.813999 20.400000 31.304001 # H HOH
4909 1637 2 -1.1128 22.709999 40.801998 12.769000 # O HOH
4910 1637 1 0.5564 22.903999 41.417999 12.062000 # H HOH
4911 1637 1 0.5564 23.322001 40.078999 12.631000 # H HOH
4912 1638 2 -1.1128 18.452999 44.032001 14.673000 # O HOH
4913 1638 1 0.5564 18.424000 44.452000 13.813000 # H HOH
4914 1638 1 0.5564 17.566000 43.696999 14.806000 # H HOH
4915 1639 2 -1.1128 14.705000 41.917000 13.184000 # O HOH
4916 1639 1 0.5564 14.290000 42.551998 12.600000 # H HOH
4917 1639 1 0.5564 14.955000 41.192001 12.611000 # H HOH
4918 1640 2 -1.1128 7.271000 1.500000 25.601000 # O HOH
4919 1640 1 0.5564 7.666000 1.675000 26.455000 # H HOH
4920 1640 1 0.5564 7.236000 2.355000 25.172001 # H HOH
4921 1641 2 -1.1128 9.316000 21.353001 6.321000 # O HOH
4922 1641 1 0.5564 8.835000 21.212000 7.136000 # H HOH
4923 1641 1 0.5564 8.696000 21.113001 5.632000 # H HOH
4924 1642 2 -1.1128 20.437000 21.545000 27.433001 # O HOH
4925 1642 1 0.5564 20.072001 21.096001 28.195999 # H HOH
4926 1642 1 0.5564 20.419001 22.473000 27.670000 # H HOH
4927 1643 2 -1.1128 9.407000 9.381000 21.754000 # O HOH
4928 1643 1 0.5564 8.781000 9.535000 22.462000 # H HOH
4929 1643 1 0.5564 10.211000 9.112000 22.198999 # H HOH
4930 1644 2 -1.1128 2.313000 14.909000 14.134000 # O HOH
4931 1644 1 0.5564 1.961000 15.004000 13.248000 # H HOH
4932 1644 1 0.5564 2.187000 13.983000 14.344000 # H HOH
4933 1645 2 -1.1128 20.669001 3.960000 42.952000 # O HOH
4934 1645 1 0.5564 20.988001 4.689000 42.418999 # H HOH
4935 1645 1 0.5564 20.441999 3.280000 42.317001 # H HOH
4936 1646 2 -1.1128 2.732000 8.377000 17.955999 # O HOH
4937 1646 1 0.5564 2.455000 8.463000 17.042999 # H HOH
4938 1646 1 0.5564 3.279000 7.592000 17.968000 # H HOH
4939 1647 2 -1.1128 25.816999 12.105000 29.277000 # O HOH
4940 1647 1 0.5564 25.615000 11.177000 29.402000 # H HOH
4941 1647 1 0.5564 25.704000 12.250000 28.337999 # H HOH
4942 1648 2 -1.1128 2.139000 10.058000 35.867001 # O HOH
4943 1648 1 0.5564 2.000000 10.428000 36.738998 # H HOH
4944 1648 1 0.5564 1.999000 9.118000 35.980999 # H HOH
4945 1649 2 -1.1128 23.295000 33.862999 16.509001 # O HOH
4946 1649 1 0.5564 22.382999 33.574001 16.549999 # H HOH
4947 1649 1 0.5564 23.309999 34.679001 17.009001 # H HOH
4948 1650 2 -1.1128 24.448000 42.471001 44.367001 # O HOH
4949 1650 1 0.5564 24.434000 41.861000 43.629002 # H HOH
4950 1650 1 0.5564 25.207001 43.029999 44.202000 # H HOH
4951 1651 2 -1.1128 8.631000 23.087000 4.670000 # O HOH
4952 1651 1 0.5564 8.704000 22.743999 3.779000 # H HOH
4953 1651 1 0.5564 8.720000 24.035000 4.569000 # H HOH
4954 1652 2 -1.1128 2.001000 30.263000 11.458000 # O HOH
4955 1652 1 0.5564 2.262000 31.132999 11.155000 # H HOH
4956 1652 1 0.5564 2.144000 30.285000 12.404000 # H HOH
4957 1653 2 -1.1128 22.790001 17.650999 8.351000 # O HOH
4958 1653 1 0.5564 22.167999 17.080000 7.899000 # H HOH
4959 1653 1 0.5564 22.474001 17.681999 9.255000 # H HOH
4960 1654 2 -1.1128 25.923000 34.930000 6.741000 # O HOH
4961 1654 1 0.5564 26.114000 35.504002 7.483000 # H HOH
4962 1654 1 0.5564 25.461000 34.185001 7.126000 # H HOH
4963 1655 2 -1.1128 5.865000 42.537998 3.492000 # O HOH
4964 1655 1 0.5564 5.885000 42.707001 2.551000 # H HOH
4965 1655 1 0.5564 4.996000 42.167999 3.651000 # H HOH
4966 1656 2 -1.1128 18.961000 22.039000 39.681999 # O HOH
4967 1656 1 0.5564 18.323000 21.813999 40.359001 # H HOH
4968 1656 1 0.5564 18.437000 22.173000 38.891998 # H HOH
4969 1657 2 -1.1128 11.242000 18.662001 9.068000 # O HOH
4970 1657 1 0.5564 12.013000 18.291000 9.497000 # H HOH
4971 1657 1 0.5564 10.668000 17.910999 8.914000 # H HOH
4972 1658 2 -1.1128 2.822000 15.101000 46.243000 # O HOH
4973 1658 1 0.5564 2.516000 15.372000 47.108002 # H HOH
4974 1658 1 0.5564 2.049000 15.172000 45.681999 # H HOH
4975 1659 2 -1.1128 31.215000 32.778000 20.794001 # O HOH
4976 1659 1 0.5564 32.000000 33.103001 20.351999 # H HOH
4977 1659 1 0.5564 30.618000 32.544998 20.082001 # H HOH
4978 1660 2 -1.1128 28.957001 48.123001 8.768000 # O HOH
4979 1660 1 0.5564 28.235001 48.341000 8.178000 # H HOH
4980 1660 1 0.5564 29.695999 47.942001 8.186000 # H HOH
4981 1661 2 -1.1128 7.045000 28.048000 45.515999 # O HOH
4982 1661 1 0.5564 6.670000 27.187000 45.327999 # H HOH
4983 1661 1 0.5564 6.988000 28.520000 44.685001 # H HOH
4984 1662 2 -1.1128 13.100000 16.823000 30.037001 # O HOH
4985 1662 1 0.5564 13.207000 16.239000 30.788000 # H HOH
4986 1662 1 0.5564 13.963000 16.840000 29.622000 # H HOH
4987 1663 2 -1.1128 8.986000 30.679001 38.417999 # O HOH
4988 1663 1 0.5564 9.183000 31.611000 38.320000 # H HOH
4989 1663 1 0.5564 9.668000 30.350000 39.001999 # H HOH
4990 1664 2 -1.1128 24.193001 47.175999 6.882000 # O HOH
4991 1664 1 0.5564 23.579000 46.971001 6.177000 # H HOH
4992 1664 1 0.5564 25.016001 47.373001 6.434000 # H HOH
4993 1665 2 -1.1128 3.551000 20.079000 35.578999 # O HOH
4994 1665 1 0.5564 3.055000 19.843000 34.794998 # H HOH
4995 1665 1 0.5564 2.886000 20.358999 36.208000 # H HOH
4996 1666 2 -1.1128 10.741000 6.683000 4.696000 # O HOH
4997 1666 1 0.5564 10.342000 6.593000 5.561000 # H HOH
4998 1666 1 0.5564 11.419000 6.008000 4.672000 # H HOH
4999 1667 2 -1.1128 29.032000 44.162998 15.249000 # O HOH
5000 1667 1 0.5564 28.298000 44.532001 15.739000 # H HOH
5001 1667 1 0.5564 28.927000 43.215000 15.337000 # H HOH
5002 1668 2 -1.1128 31.285999 40.806000 29.423000 # O HOH
5003 1668 1 0.5564 30.584000 41.306999 29.839001 # H HOH
5004 1668 1 0.5564 31.985001 41.444000 29.280001 # H HOH
5005 1669 2 -1.1128 21.520000 43.431999 34.403999 # O HOH
5006 1669 1 0.5564 22.273001 43.463001 33.813999 # H HOH
5007 1669 1 0.5564 20.759001 43.432999 33.823002 # H HOH
5008 1670 2 -1.1128 24.014999 45.506001 42.007999 # O HOH
5009 1670 1 0.5564 24.093000 45.068001 42.855000 # H HOH
5010 1670 1 0.5564 24.556999 46.291000 42.092999 # H HOH
5011 1671 2 -1.1128 18.058001 17.035999 12.564000 # O HOH
5012 1671 1 0.5564 17.900000 17.243000 13.486000 # H HOH
5013 1671 1 0.5564 17.547001 17.684999 12.081000 # H HOH
5014 1672 2 -1.1128 17.520000 26.594000 20.482000 # O HOH
5015 1672 1 0.5564 17.101000 27.424000 20.254999 # H HOH
5016 1672 1 0.5564 18.084000 26.805000 21.226000 # H HOH
5017 1673 2 -1.1128 10.527000 43.755001 38.933998 # O HOH
5018 1673 1 0.5564 10.944000 43.591999 39.779999 # H HOH
5019 1673 1 0.5564 10.876000 44.602001 38.653999 # H HOH
5020 1674 2 -1.1128 19.959000 43.459999 29.214001 # O HOH
5021 1674 1 0.5564 20.136999 43.512001 30.153000 # H HOH
5022 1674 1 0.5564 20.205999 44.320000 28.875000 # H HOH
5023 1675 2 -1.1128 22.239000 4.179000 22.808001 # O HOH
5024 1675 1 0.5564 22.222000 4.168000 21.851000 # H HOH
5025 1675 1 0.5564 22.395000 5.096000 23.035000 # H HOH
5026 1676 2 -1.1128 22.028999 43.504002 6.587000 # O HOH
5027 1676 1 0.5564 22.747000 43.998001 6.190000 # H HOH
5028 1676 1 0.5564 22.341000 43.292999 7.467000 # H HOH
5029 1677 2 -1.1128 18.551001 12.256000 14.296000 # O HOH
5030 1677 1 0.5564 17.962000 12.901000 14.686000 # H HOH
5031 1677 1 0.5564 18.988001 11.847000 15.043000 # H HOH
5032 1678 2 -1.1128 21.523001 38.123001 35.976002 # O HOH
5033 1678 1 0.5564 20.622000 37.923000 36.231998 # H HOH
5034 1678 1 0.5564 21.945999 38.404999 36.787998 # H HOH
5035 1679 2 -1.1128 26.150999 37.462002 45.770000 # O HOH
5036 1679 1 0.5564 26.570999 36.605999 45.860001 # H HOH
5037 1679 1 0.5564 26.854000 38.091999 45.931000 # H HOH
5038 1680 2 -1.1128 24.760000 20.070000 36.473000 # O HOH
5039 1680 1 0.5564 24.190001 20.625999 37.004002 # H HOH
5040 1680 1 0.5564 25.351000 19.660000 37.104000 # H HOH
5041 1681 2 -1.1128 10.821000 16.792000 11.848000 # O HOH
5042 1681 1 0.5564 10.798000 17.254000 11.010000 # H HOH
5043 1681 1 0.5564 10.735000 15.867000 11.614000 # H HOH
5044 1682 2 -1.1128 4.826000 14.780000 31.827999 # O HOH
5045 1682 1 0.5564 3.884000 14.824000 31.990000 # H HOH
5046 1682 1 0.5564 5.112000 15.694000 31.820000 # H HOH
5047 1683 2 -1.1128 24.827999 4.492000 24.025999 # O HOH
5048 1683 1 0.5564 25.438999 4.059000 24.622000 # H HOH
5049 1683 1 0.5564 24.184999 4.907000 24.601000 # H HOH
5050 1684 2 -1.1128 27.125000 40.452999 29.662001 # O HOH
5051 1684 1 0.5564 27.445000 41.266998 29.273001 # H HOH
5052 1684 1 0.5564 26.233000 40.655998 29.943001 # H HOH
5053 1685 2 -1.1128 27.900999 21.487000 39.667999 # O HOH
5054 1685 1 0.5564 28.111000 20.674999 39.207001 # H HOH
5055 1685 1 0.5564 26.980000 21.393999 39.910999 # H HOH
5056 1686 2 -1.1128 14.288000 24.809999 33.220001 # O HOH
5057 1686 1 0.5564 14.866000 24.740999 32.459000 # H HOH
5058 1686 1 0.5564 14.783000 24.410999 33.935001 # H HOH
5059 1687 2 -1.1128 16.667000 39.403000 11.288000 # O HOH
5060 1687 1 0.5564 16.195000 40.209000 11.080000 # H HOH
5061 1687 1 0.5564 17.094999 39.157001 10.468000 # H HOH
5062 1688 2 -1.1128 19.563000 44.730000 47.912998 # O HOH
5063 1688 1 0.5564 20.306000 44.932999 48.481998 # H HOH
5064 1688 1 0.5564 18.900000 44.372002 48.502998 # H HOH
5065 1689 2 -1.1128 17.357000 15.139000 8.969000 # O HOH
5066 1689 1 0.5564 17.684000 14.595000 8.252000 # H HOH
5067 1689 1 0.5564 16.809999 14.548000 9.487000 # H HOH
5068 1690 2 -1.1128 23.587000 35.979000 6.877000 # O HOH
5069 1690 1 0.5564 23.438999 35.039001 6.989000 # H HOH
5070 1690 1 0.5564 22.801001 36.293999 6.430000 # H HOH
5071 1691 2 -1.1128 8.545000 9.702000 13.737000 # O HOH
5072 1691 1 0.5564 9.494000 9.615000 13.652000 # H HOH
5073 1691 1 0.5564 8.230000 8.804000 13.844000 # H HOH
5074 1692 2 -1.1128 23.673000 49.198002 5.290000 # O HOH
5075 1692 1 0.5564 23.233999 49.841000 5.847000 # H HOH
5076 1692 1 0.5564 24.604000 49.312000 5.481000 # H HOH
5077 1693 2 -1.1128 16.882000 26.142000 32.191002 # O HOH
5078 1693 1 0.5564 16.514999 25.742001 31.403000 # H HOH
5079 1693 1 0.5564 17.451000 26.839001 31.864000 # H HOH
5080 1694 2 -1.1128 4.643000 9.043000 34.460999 # O HOH
5081 1694 1 0.5564 5.055000 8.394000 35.032001 # H HOH
5082 1694 1 0.5564 4.129000 9.592000 35.054001 # H HOH
5083 1695 2 -1.1128 28.738001 18.572001 7.813000 # O HOH
5084 1695 1 0.5564 28.086000 18.349001 8.478000 # H HOH
5085 1695 1 0.5564 28.349001 18.278999 6.989000 # H HOH
5086 1696 2 -1.1128 10.686000 11.696000 18.583000 # O HOH
5087 1696 1 0.5564 9.811000 11.966000 18.302000 # H HOH
5088 1696 1 0.5564 10.713000 11.904000 19.517000 # H HOH
5089 1697 2 -1.1128 14.284000 4.711000 8.722000 # O HOH
5090 1697 1 0.5564 14.673000 4.968000 9.559000 # H HOH
5091 1697 1 0.5564 13.360000 4.563000 8.922000 # H HOH
5092 1698 2 -1.1128 22.889999 49.904999 3.352000 # O HOH
5093 1698 1 0.5564 22.951000 50.737000 2.882000 # H HOH
5094 1698 1 0.5564 23.226000 49.256001 2.734000 # H HOH
5095 1699 2 -1.1128 23.660000 19.608000 7.218000 # O HOH
5096 1699 1 0.5564 24.313000 18.938999 7.424000 # H HOH
5097 1699 1 0.5564 23.237000 19.796000 8.056000 # H HOH
5098 1700 2 -1.1128 15.108000 12.079000 19.413000 # O HOH
5099 1700 1 0.5564 15.596000 12.879000 19.607000 # H HOH
5100 1700 1 0.5564 14.293000 12.170000 19.907000 # H HOH
5101 1701 2 -1.1128 2.050000 2.157000 17.514000 # O HOH
5102 1701 1 0.5564 2.140000 3.110000 17.532000 # H HOH
5103 1701 1 0.5564 2.640000 1.874000 16.815001 # H HOH
5104 1702 2 -1.1128 26.181000 20.851000 10.569000 # O HOH
5105 1702 1 0.5564 26.267000 20.010000 10.121000 # H HOH
5106 1702 1 0.5564 25.726999 21.413000 9.941000 # H HOH
5107 1703 2 -1.1128 6.047000 26.757999 11.844000 # O HOH
5108 1703 1 0.5564 6.617000 27.486000 11.596000 # H HOH
5109 1703 1 0.5564 5.433000 26.673000 11.114000 # H HOH
5110 1704 2 -1.1128 4.912000 26.322001 36.883999 # O HOH
5111 1704 1 0.5564 5.473000 26.674000 36.193001 # H HOH
5112 1704 1 0.5564 4.713000 25.430000 36.599998 # H HOH
5113 1705 2 -1.1128 7.295000 41.938999 45.730999 # O HOH
5114 1705 1 0.5564 8.049000 41.358002 45.624001 # H HOH
5115 1705 1 0.5564 7.629000 42.808998 45.514000 # H HOH
5116 1706 2 -1.1128 15.498000 28.737000 24.952000 # O HOH
5117 1706 1 0.5564 14.810000 28.916000 25.594000 # H HOH
5118 1706 1 0.5564 16.222000 28.382999 25.469000 # H HOH
5119 1707 2 -1.1128 10.349000 51.987000 22.367001 # O HOH
5120 1707 1 0.5564 10.301000 51.090000 22.034000 # H HOH
5121 1707 1 0.5564 10.923000 52.441002 21.750000 # H HOH
5122 1708 2 -1.1128 7.242000 18.073000 45.264000 # O HOH
5123 1708 1 0.5564 6.312000 18.101000 45.487999 # H HOH
5124 1708 1 0.5564 7.377000 18.837999 44.703999 # H HOH
5125 1709 2 -1.1128 27.497999 36.849998 35.089001 # O HOH
5126 1709 1 0.5564 27.690001 36.782001 34.153000 # H HOH
5127 1709 1 0.5564 28.079000 37.542000 35.403000 # H HOH
5128 1710 2 -1.1128 18.035999 24.004999 13.637000 # O HOH
5129 1710 1 0.5564 18.238001 23.478001 12.864000 # H HOH
5130 1710 1 0.5564 17.615000 24.791000 13.289000 # H HOH
5131 1711 2 -1.1128 27.221001 2.455000 30.544001 # O HOH
5132 1711 1 0.5564 27.143000 1.501000 30.549999 # H HOH
5133 1711 1 0.5564 27.875999 2.646000 31.216999 # H HOH
5134 1712 2 -1.1128 31.385000 23.639999 25.679001 # O HOH
5135 1712 1 0.5564 31.083000 22.778999 25.966999 # H HOH
5136 1712 1 0.5564 31.775999 23.482000 24.819000 # H HOH
5137 1713 2 -1.1128 29.493000 26.777000 16.860001 # O HOH
5138 1713 1 0.5564 28.680000 27.106001 16.476999 # H HOH
5139 1713 1 0.5564 29.212000 26.270000 17.622000 # H HOH
5140 1714 2 -1.1128 6.701000 2.781000 43.438000 # O HOH
5141 1714 1 0.5564 6.501000 1.966000 42.977001 # H HOH
5142 1714 1 0.5564 7.126000 3.331000 42.778999 # H HOH
5143 1715 2 -1.1128 4.002000 45.973000 19.485001 # O HOH
5144 1715 1 0.5564 3.632000 45.139000 19.194000 # H HOH
5145 1715 1 0.5564 3.451000 46.638000 19.072001 # H HOH
5146 1716 2 -1.1128 3.241000 3.421000 32.438000 # O HOH
5147 1716 1 0.5564 3.484000 2.565000 32.084000 # H HOH
5148 1716 1 0.5564 3.005000 3.941000 31.669001 # H HOH
5149 1717 2 -1.1128 11.577000 50.127998 7.864000 # O HOH
5150 1717 1 0.5564 11.587000 49.678001 7.019000 # H HOH
5151 1717 1 0.5564 12.043000 49.536999 8.456000 # H HOH
5152 1718 2 -1.1128 8.218000 19.888000 3.351000 # O HOH
5153 1718 1 0.5564 8.221000 19.775000 2.401000 # H HOH
5154 1718 1 0.5564 7.745000 20.708000 3.494000 # H HOH
5155 1719 2 -1.1128 14.566000 7.106000 40.495998 # O HOH
5156 1719 1 0.5564 14.478000 7.934000 40.023998 # H HOH
5157 1719 1 0.5564 13.698000 6.950000 40.869999 # H HOH
5158 1720 2 -1.1128 7.988000 23.846001 30.790001 # O HOH
5159 1720 1 0.5564 7.249000 23.839001 30.181000 # H HOH
5160 1720 1 0.5564 8.763000 23.853001 30.226999 # H HOH
5161 1721 2 -1.1128 2.704000 12.440000 9.484000 # O HOH
5162 1721 1 0.5564 1.991000 13.029000 9.728000 # H HOH
5163 1721 1 0.5564 2.477000 12.141000 8.603000 # H HOH
5164 1722 2 -1.1128 21.240999 20.365999 14.632000 # O HOH
5165 1722 1 0.5564 20.334000 20.584999 14.849000 # H HOH
5166 1722 1 0.5564 21.341999 19.455999 14.913000 # H HOH
5167 1723 2 -1.1128 21.945000 23.347000 10.993000 # O HOH
5168 1723 1 0.5564 22.521000 23.343000 11.758000 # H HOH
5169 1723 1 0.5564 21.798000 22.421000 10.799000 # H HOH
5170 1724 2 -1.1128 11.351000 15.700000 39.866001 # O HOH
5171 1724 1 0.5564 10.888000 16.504999 40.098000 # H HOH
5172 1724 1 0.5564 12.273000 15.897000 40.030998 # H HOH
5173 1725 2 -1.1128 6.716000 50.681000 1.498000 # O HOH
5174 1725 1 0.5564 7.319000 50.047001 1.887000 # H HOH
5175 1725 1 0.5564 7.062000 51.534000 1.761000 # H HOH
5176 1726 2 -1.1128 27.958000 7.600000 30.684000 # O HOH
5177 1726 1 0.5564 27.421000 7.298000 29.952000 # H HOH
5178 1726 1 0.5564 27.329000 7.948000 31.316999 # H HOH
5179 1727 2 -1.1128 25.349001 4.465000 41.562000 # O HOH
5180 1727 1 0.5564 24.570000 4.745000 42.042000 # H HOH
5181 1727 1 0.5564 25.027000 3.811000 40.942001 # H HOH
5182 1728 2 -1.1128 14.499000 18.125000 40.263000 # O HOH
5183 1728 1 0.5564 14.927000 18.188999 39.410000 # H HOH
5184 1728 1 0.5564 13.687000 17.649000 40.088001 # H HOH
5185 1729 2 -1.1128 24.768999 2.226000 5.008000 # O HOH
5186 1729 1 0.5564 25.198000 1.804000 5.752000 # H HOH
5187 1729 1 0.5564 24.481001 1.500000 4.454000 # H HOH
5188 1730 2 -1.1128 27.054001 13.064000 43.664001 # O HOH
5189 1730 1 0.5564 26.900000 12.460000 44.390999 # H HOH
5190 1730 1 0.5564 27.215000 13.909000 44.083000 # H HOH
5191 1731 2 -1.1128 12.991000 45.077000 15.926000 # O HOH
5192 1731 1 0.5564 13.513000 44.432999 15.447000 # H HOH
5193 1731 1 0.5564 13.534000 45.316002 16.677000 # H HOH
5194 1732 2 -1.1128 19.445999 4.861000 4.012000 # O HOH
5195 1732 1 0.5564 19.851999 4.346000 4.709000 # H HOH
5196 1732 1 0.5564 19.910999 5.698000 4.029000 # H HOH
5197 1733 2 -1.1128 5.797000 33.534000 5.763000 # O HOH
5198 1733 1 0.5564 5.952000 32.674000 5.372000 # H HOH
5199 1733 1 0.5564 5.085000 33.909000 5.244000 # H HOH
5200 1734 2 -1.1128 11.481000 40.179001 31.408001 # O HOH
5201 1734 1 0.5564 11.003000 40.758999 30.815001 # H HOH
5202 1734 1 0.5564 11.850000 39.505001 30.837000 # H HOH
5203 1735 2 -1.1128 17.673000 35.803001 6.881000 # O HOH
5204 1735 1 0.5564 17.639999 34.865002 7.071000 # H HOH
5205 1735 1 0.5564 17.480000 36.224998 7.718000 # H HOH
5206 1736 2 -1.1128 17.858999 39.095001 28.687000 # O HOH
5207 1736 1 0.5564 18.566000 39.444000 28.143999 # H HOH
5208 1736 1 0.5564 18.016001 39.466000 29.555000 # H HOH
5209 1737 2 -1.1128 30.691000 36.852001 20.247000 # O HOH
5210 1737 1 0.5564 30.166000 36.741001 19.454000 # H HOH
5211 1737 1 0.5564 31.590000 36.936001 19.929001 # H HOH
5212 1738 2 -1.1128 21.621000 41.696999 18.802999 # O HOH
5213 1738 1 0.5564 21.455000 40.772999 18.615999 # H HOH
5214 1738 1 0.5564 21.271999 41.828999 19.684999 # H HOH
5215 1739 2 -1.1128 18.877001 26.285999 24.033001 # O HOH
5216 1739 1 0.5564 18.698999 26.916000 23.334999 # H HOH
5217 1739 1 0.5564 18.011999 26.052000 24.371000 # H HOH
5218 1740 2 -1.1128 31.948000 35.533001 33.040001 # O HOH
5219 1740 1 0.5564 32.006001 36.049000 32.236000 # H HOH
5220 1740 1 0.5564 31.989000 34.624001 32.743999 # H HOH
5221 1741 2 -1.1128 3.652000 19.188000 40.513000 # O HOH
5222 1741 1 0.5564 3.751000 18.375000 40.016998 # H HOH
5223 1741 1 0.5564 3.314000 19.818001 39.876999 # H HOH
5224 1742 2 -1.1128 20.420000 21.559000 12.669000 # O HOH
5225 1742 1 0.5564 20.033001 22.223000 12.098000 # H HOH
5226 1742 1 0.5564 21.292000 21.899000 12.875000 # H HOH
5227 1743 2 -1.1128 2.982000 36.469002 28.445000 # O HOH
5228 1743 1 0.5564 2.464000 35.799000 27.999001 # H HOH
5229 1743 1 0.5564 2.792000 36.339001 29.375000 # H HOH
5230 1744 2 -1.1128 16.601000 50.860001 4.882000 # O HOH
5231 1744 1 0.5564 16.106001 50.487999 5.612000 # H HOH
5232 1744 1 0.5564 17.172001 51.513000 5.287000 # H HOH
5233 1745 2 -1.1128 26.445999 40.248001 45.056000 # O HOH
5234 1745 1 0.5564 25.643000 39.919998 44.650002 # H HOH
5235 1745 1 0.5564 26.142000 40.814999 45.764999 # H HOH
5236 1746 2 -1.1128 9.658000 44.256001 21.961000 # O HOH
5237 1746 1 0.5564 10.449000 43.734001 21.826000 # H HOH
5238 1746 1 0.5564 9.655000 44.879002 21.233000 # H HOH
5239 1747 2 -1.1128 11.066000 46.529999 5.757000 # O HOH
5240 1747 1 0.5564 11.549000 45.727001 5.560000 # H HOH
5241 1747 1 0.5564 11.739000 47.208000 5.806000 # H HOH
5242 1748 2 -1.1128 12.824000 16.664000 42.404999 # O HOH
5243 1748 1 0.5564 13.506000 16.316999 41.830002 # H HOH
5244 1748 1 0.5564 12.256000 17.171000 41.825001 # H HOH
5245 1749 2 -1.1128 20.952000 46.203999 20.198999 # O HOH
5246 1749 1 0.5564 21.362000 45.590000 20.808001 # H HOH
5247 1749 1 0.5564 20.620001 46.909000 20.754999 # H HOH
5248 1750 2 -1.1128 31.042000 50.226002 38.058998 # O HOH
5249 1750 1 0.5564 31.344000 50.855999 38.714001 # H HOH
5250 1750 1 0.5564 31.124001 49.375000 38.487999 # H HOH
5251 1751 2 -1.1128 29.589001 23.271000 34.077999 # O HOH
5252 1751 1 0.5564 30.341999 23.347000 33.492001 # H HOH
5253 1751 1 0.5564 28.833000 23.225000 33.493000 # H HOH
5254 1752 2 -1.1128 22.650999 28.576000 16.608999 # O HOH
5255 1752 1 0.5564 22.273001 28.184999 17.396999 # H HOH
5256 1752 1 0.5564 23.107000 27.853001 16.177999 # H HOH
5257 1753 2 -1.1128 24.455000 2.218000 36.458000 # O HOH
5258 1753 1 0.5564 24.105000 1.556000 37.056000 # H HOH
5259 1753 1 0.5564 24.802000 2.900000 37.033001 # H HOH
5260 1754 2 -1.1128 30.641001 13.063000 48.514000 # O HOH
5261 1754 1 0.5564 31.516001 12.795000 48.230000 # H HOH
5262 1754 1 0.5564 30.245001 13.453000 47.734001 # H HOH
5263 1755 2 -1.1128 29.240000 9.639000 13.504000 # O HOH
5264 1755 1 0.5564 29.923000 9.467000 14.152000 # H HOH
5265 1755 1 0.5564 28.451000 9.797000 14.023000 # H HOH
5266 1756 2 -1.1128 20.671000 17.099001 44.596001 # O HOH
5267 1756 1 0.5564 21.204000 17.840000 44.310001 # H HOH
5268 1756 1 0.5564 20.021999 17.483000 45.186001 # H HOH
5269 1757 2 -1.1128 8.992000 49.782001 44.423000 # O HOH
5270 1757 1 0.5564 8.343000 49.479000 45.057999 # H HOH
5271 1757 1 0.5564 9.519000 50.419998 44.904999 # H HOH
5272 1758 2 -1.1128 5.427000 41.359001 12.181000 # O HOH
5273 1758 1 0.5564 4.650000 41.827000 11.875000 # H HOH
5274 1758 1 0.5564 6.105000 41.576000 11.542000 # H HOH
5275 1759 2 -1.1128 10.828000 18.938999 21.629999 # O HOH
5276 1759 1 0.5564 11.036000 19.507999 20.888000 # H HOH
5277 1759 1 0.5564 10.125000 18.372999 21.309000 # H HOH
5278 1760 2 -1.1128 27.843000 52.012001 18.330000 # O HOH
5279 1760 1 0.5564 28.511999 52.493999 17.844000 # H HOH
5280 1760 1 0.5564 27.743000 52.499001 19.148001 # H HOH
5281 1761 2 -1.1128 5.075000 30.966000 22.806999 # O HOH
5282 1761 1 0.5564 4.826000 30.045000 22.879000 # H HOH
5283 1761 1 0.5564 5.839000 30.964001 22.230000 # H HOH
5284 1762 2 -1.1128 18.014000 9.631000 35.452999 # O HOH
5285 1762 1 0.5564 18.181999 10.518000 35.771999 # H HOH
5286 1762 1 0.5564 18.843000 9.356000 35.061001 # H HOH
5287 1763 2 -1.1128 6.053000 46.054001 1.840000 # O HOH
5288 1763 1 0.5564 6.790000 46.174000 2.439000 # H HOH
5289 1763 1 0.5564 5.300000 45.908001 2.413000 # H HOH
5290 1764 2 -1.1128 8.098000 23.861000 48.500000 # O HOH
5291 1764 1 0.5564 8.000000 22.926001 48.319000 # H HOH
5292 1764 1 0.5564 9.036000 24.025000 48.409000 # H HOH
5293 1765 2 -1.1128 30.646000 11.356000 29.575001 # O HOH
5294 1765 1 0.5564 29.855000 11.612000 30.049000 # H HOH
5295 1765 1 0.5564 31.341999 11.885000 29.966000 # H HOH
5296 1766 2 -1.1128 7.269000 25.101999 9.562000 # O HOH
5297 1766 1 0.5564 7.948000 24.805000 8.956000 # H HOH
5298 1766 1 0.5564 6.560000 25.409000 8.997000 # H HOH
5299 1767 2 -1.1128 31.172001 10.035000 10.218000 # O HOH
5300 1767 1 0.5564 30.490000 10.179000 10.873000 # H HOH
5301 1767 1 0.5564 31.440001 9.125000 10.345000 # H HOH
5302 1768 2 -1.1128 14.707000 3.139000 29.959000 # O HOH
5303 1768 1 0.5564 13.981000 3.719000 30.188999 # H HOH
5304 1768 1 0.5564 15.284000 3.164000 30.722000 # H HOH
5305 1769 2 -1.1128 31.979000 7.198000 21.548000 # O HOH
5306 1769 1 0.5564 32.000000 6.716000 22.375000 # H HOH
5307 1769 1 0.5564 31.999001 8.120000 21.808001 # H HOH
5308 1770 2 -1.1128 25.934000 23.605000 11.800000 # O HOH
5309 1770 1 0.5564 26.271000 23.848000 10.938000 # H HOH
5310 1770 1 0.5564 25.488001 22.770000 11.656000 # H HOH
5311 1771 2 -1.1128 15.387000 38.918999 46.605000 # O HOH
5312 1771 1 0.5564 15.907000 39.466999 46.016998 # H HOH
5313 1771 1 0.5564 14.550000 38.810001 46.153000 # H HOH
5314 1772 2 -1.1128 5.040000 9.851000 17.229000 # O HOH
5315 1772 1 0.5564 5.855000 9.804000 17.729000 # H HOH
5316 1772 1 0.5564 4.352000 9.865000 17.895000 # H HOH
5317 1773 2 -1.1128 19.997999 40.005001 46.015999 # O HOH
5318 1773 1 0.5564 20.282000 39.637001 45.179001 # H HOH
5319 1773 1 0.5564 20.698999 39.777000 46.627998 # H HOH
5320 1774 2 -1.1128 10.980000 14.618000 32.441002 # O HOH
5321 1774 1 0.5564 11.530000 14.403000 33.194000 # H HOH
5322 1774 1 0.5564 10.674000 13.771000 32.117001 # H HOH
5323 1775 2 -1.1128 12.407000 21.256001 31.472000 # O HOH
5324 1775 1 0.5564 13.094000 21.545000 30.872000 # H HOH
5325 1775 1 0.5564 11.641000 21.122999 30.913000 # H HOH
5326 1776 2 -1.1128 17.264999 49.389999 7.126000 # O HOH
5327 1776 1 0.5564 17.393999 48.848000 7.904000 # H HOH
5328 1776 1 0.5564 17.355000 50.289001 7.442000 # H HOH
5329 1777 2 -1.1128 2.401000 32.026001 40.618999 # O HOH
5330 1777 1 0.5564 2.000000 32.886002 40.737999 # H HOH
5331 1777 1 0.5564 2.513000 31.687000 41.507000 # H HOH
5332 1778 2 -1.1128 31.264999 25.889999 13.672000 # O HOH
5333 1778 1 0.5564 31.184999 26.577000 13.010000 # H HOH
5334 1778 1 0.5564 32.000000 25.354000 13.373000 # H HOH
5335 1779 2 -1.1128 9.910000 41.366001 41.305000 # O HOH
5336 1779 1 0.5564 10.702000 41.480999 41.830002 # H HOH
5337 1779 1 0.5564 9.576000 40.506001 41.561001 # H HOH
5338 1780 2 -1.1128 18.490999 28.471001 39.472000 # O HOH
5339 1780 1 0.5564 18.750000 28.638000 40.379002 # H HOH
5340 1780 1 0.5564 18.034000 27.629999 39.504002 # H HOH
5341 1781 2 -1.1128 21.374001 12.624000 9.062000 # O HOH
5342 1781 1 0.5564 21.099001 12.407000 9.953000 # H HOH
5343 1781 1 0.5564 21.025999 11.912000 8.524000 # H HOH
5344 1782 2 -1.1128 3.392000 42.230999 1.764000 # O HOH
5345 1782 1 0.5564 3.284000 42.874001 2.465000 # H HOH
5346 1782 1 0.5564 3.515000 41.397999 2.219000 # H HOH
5347 1783 2 -1.1128 24.073999 17.559999 34.930000 # O HOH
5348 1783 1 0.5564 23.879000 17.544001 35.867001 # H HOH
5349 1783 1 0.5564 24.650999 16.808001 34.792999 # H HOH
5350 1784 2 -1.1128 18.101000 29.158001 26.312000 # O HOH
5351 1784 1 0.5564 17.798000 29.006001 27.207001 # H HOH
5352 1784 1 0.5564 18.957001 29.573000 26.416000 # H HOH
5353 1785 2 -1.1128 21.490000 5.715000 29.559999 # O HOH
5354 1785 1 0.5564 22.062000 4.949000 29.618999 # H HOH
5355 1785 1 0.5564 22.025999 6.440000 29.882000 # H HOH
5356 1786 2 -1.1128 24.745001 5.840000 6.776000 # O HOH
5357 1786 1 0.5564 24.306000 6.423000 7.395000 # H HOH
5358 1786 1 0.5564 24.750000 4.988000 7.212000 # H HOH
5359 1787 2 -1.1128 29.563999 17.521999 35.505001 # O HOH
5360 1787 1 0.5564 28.627001 17.714001 35.527000 # H HOH
5361 1787 1 0.5564 29.917999 17.962000 36.278000 # H HOH
5362 1788 2 -1.1128 21.181999 28.201000 10.909000 # O HOH
5363 1788 1 0.5564 20.811001 27.350000 11.144000 # H HOH
5364 1788 1 0.5564 22.049000 27.997000 10.559000 # H HOH
5365 1789 2 -1.1128 6.347000 41.654999 19.086000 # O HOH
5366 1789 1 0.5564 6.620000 41.542000 19.996000 # H HOH
5367 1789 1 0.5564 5.696000 40.967999 18.943001 # H HOH
5368 1790 2 -1.1128 23.546000 49.775002 8.808000 # O HOH
5369 1790 1 0.5564 22.964001 50.125999 9.482000 # H HOH
5370 1790 1 0.5564 23.768999 48.896999 9.117000 # H HOH
5371 1791 2 -1.1128 8.601000 19.558001 20.252001 # O HOH
5372 1791 1 0.5564 8.181000 20.385000 20.016001 # H HOH
5373 1791 1 0.5564 9.268000 19.426001 19.577999 # H HOH
5374 1792 2 -1.1128 21.674999 18.138000 16.757000 # O HOH
5375 1792 1 0.5564 22.090000 18.983999 16.927000 # H HOH
5376 1792 1 0.5564 21.646000 17.709000 17.612000 # H HOH
5377 1793 2 -1.1128 24.580999 47.419998 13.398000 # O HOH
5378 1793 1 0.5564 25.094999 47.418999 12.591000 # H HOH
5379 1793 1 0.5564 23.896000 48.070999 13.246000 # H HOH
5380 1794 2 -1.1128 14.617000 10.760000 25.638000 # O HOH
5381 1794 1 0.5564 13.717000 10.938000 25.910999 # H HOH
5382 1794 1 0.5564 14.558000 9.956000 25.122999 # H HOH
5383 1795 2 -1.1128 13.811000 37.501999 9.883000 # O HOH
5384 1795 1 0.5564 13.507000 36.721001 10.345000 # H HOH
5385 1795 1 0.5564 14.583000 37.785999 10.374000 # H HOH
5386 1796 2 -1.1128 19.110001 5.734000 28.645000 # O HOH
5387 1796 1 0.5564 18.639000 5.496000 29.444000 # H HOH
5388 1796 1 0.5564 18.584999 6.434000 28.257000 # H HOH
5389 1797 2 -1.1128 30.402000 47.973000 35.438999 # O HOH
5390 1797 1 0.5564 30.910000 48.528999 36.030998 # H HOH
5391 1797 1 0.5564 29.496000 48.254002 35.564999 # H HOH
5392 1798 2 -1.1128 30.164000 37.376999 13.553000 # O HOH
5393 1798 1 0.5564 29.302000 37.339001 13.967000 # H HOH
5394 1798 1 0.5564 30.757000 36.987999 14.197000 # H HOH
5395 1799 2 -1.1128 17.132000 6.169000 6.920000 # O HOH
5396 1799 1 0.5564 16.577000 5.735000 7.568000 # H HOH
5397 1799 1 0.5564 16.978001 5.684000 6.109000 # H HOH
5398 1800 2 -1.1128 16.490999 8.259000 45.485001 # O HOH
5399 1800 1 0.5564 15.721000 8.583000 45.018002 # H HOH
5400 1800 1 0.5564 16.993000 9.046000 45.695999 # H HOH
5401 1801 2 -1.1128 9.121000 42.694000 32.712002 # O HOH
5402 1801 1 0.5564 9.666000 42.313000 32.022999 # H HOH
5403 1801 1 0.5564 9.508000 42.375000 33.527000 # H HOH
5404 1802 2 -1.1128 3.246000 48.421001 2.114000 # O HOH
5405 1802 1 0.5564 2.960000 48.508999 3.024000 # H HOH
5406 1802 1 0.5564 2.892000 47.577000 1.833000 # H HOH
5407 1803 2 -1.1128 8.922000 20.445000 25.658001 # O HOH
5408 1803 1 0.5564 8.791000 20.774000 24.768000 # H HOH
5409 1803 1 0.5564 9.522000 21.072001 26.059999 # H HOH
5410 1804 2 -1.1128 13.339000 29.158001 42.040001 # O HOH
5411 1804 1 0.5564 13.131000 30.042999 41.741001 # H HOH
5412 1804 1 0.5564 14.111000 29.266001 42.594002 # H HOH
5413 1805 2 -1.1128 18.621000 1.763000 43.567001 # O HOH
5414 1805 1 0.5564 18.774000 1.500000 44.474998 # H HOH
5415 1805 1 0.5564 19.416000 1.500000 43.104000 # H HOH
5416 1806 2 -1.1128 19.778999 31.652000 9.405000 # O HOH
5417 1806 1 0.5564 19.466000 31.736000 10.306000 # H HOH
5418 1806 1 0.5564 20.708000 31.441999 9.492000 # H HOH
5419 1807 2 -1.1128 23.951000 37.483002 43.984001 # O HOH
5420 1807 1 0.5564 23.313000 38.185001 44.112000 # H HOH
5421 1807 1 0.5564 24.802000 37.910000 44.091000 # H HOH
5422 1808 2 -1.1128 18.274000 10.959000 33.183998 # O HOH
5423 1808 1 0.5564 17.914000 11.185000 32.326000 # H HOH
5424 1808 1 0.5564 18.809000 10.182000 33.021999 # H HOH
5425 1809 2 -1.1128 23.878000 29.007999 40.993000 # O HOH
5426 1809 1 0.5564 23.054001 29.174999 40.534000 # H HOH
5427 1809 1 0.5564 23.656000 29.087999 41.921001 # H HOH
5428 1810 2 -1.1128 31.771000 48.268002 18.659000 # O HOH
5429 1810 1 0.5564 30.889999 48.632000 18.747000 # H HOH
5430 1810 1 0.5564 32.000000 48.411999 17.740000 # H HOH
5431 1811 2 -1.1128 8.961000 40.237000 27.344000 # O HOH
5432 1811 1 0.5564 8.449000 40.182999 26.537001 # H HOH
5433 1811 1 0.5564 8.315000 40.421001 28.025999 # H HOH
5434 1812 2 -1.1128 14.474000 48.015999 41.834000 # O HOH
5435 1812 1 0.5564 14.767000 48.882999 42.116001 # H HOH
5436 1812 1 0.5564 15.273000 47.488998 41.808998 # H HOH
5437 1813 2 -1.1128 17.934000 49.417000 10.413000 # O HOH
5438 1813 1 0.5564 17.101000 49.558998 9.964000 # H HOH
5439 1813 1 0.5564 18.570999 49.310001 9.706000 # H HOH
5440 1814 2 -1.1128 26.693001 25.202000 32.396000 # O HOH
5441 1814 1 0.5564 26.296000 25.507999 31.580000 # H HOH
5442 1814 1 0.5564 26.417999 25.841999 33.050999 # H HOH
5443 1815 2 -1.1128 25.523001 37.686001 3.631000 # O HOH
5444 1815 1 0.5564 26.302000 37.643002 3.076000 # H HOH
5445 1815 1 0.5564 24.789000 37.632000 3.019000 # H HOH
5446 1816 2 -1.1128 31.613001 31.434999 15.704000 # O HOH
5447 1816 1 0.5564 31.962000 30.606001 16.032000 # H HOH
5448 1816 1 0.5564 31.999001 32.099998 16.275000 # H HOH
5449 1817 2 -1.1128 7.379000 41.534000 40.855000 # O HOH
5450 1817 1 0.5564 8.041000 41.952000 40.304001 # H HOH
5451 1817 1 0.5564 6.650000 41.355000 40.261002 # H HOH
5452 1818 2 -1.1128 16.521999 51.667999 39.679001 # O HOH
5453 1818 1 0.5564 15.828000 51.136002 40.069000 # H HOH
5454 1818 1 0.5564 16.886999 52.161999 40.412998 # H HOH
5455 1819 2 -1.1128 10.395000 23.464001 8.492000 # O HOH
5456 1819 1 0.5564 9.609000 22.938999 8.338000 # H HOH
5457 1819 1 0.5564 10.868000 23.436001 7.660000 # H HOH
5458 1820 2 -1.1128 2.812000 39.764000 43.438999 # O HOH
5459 1820 1 0.5564 2.000000 40.034000 43.009998 # H HOH
5460 1820 1 0.5564 3.333000 39.368999 42.740002 # H HOH
5461 1821 2 -1.1128 3.643000 4.277000 1.501000 # O HOH
5462 1821 1 0.5564 2.695000 4.189000 1.607000 # H HOH
5463 1821 1 0.5564 3.988000 4.247000 2.393000 # H HOH
5464 1822 2 -1.1128 27.945000 40.169998 26.368000 # O HOH
5465 1822 1 0.5564 27.381001 40.616001 25.735001 # H HOH
5466 1822 1 0.5564 27.486000 40.262001 27.204000 # H HOH
5467 1823 2 -1.1128 7.883000 11.865000 39.557999 # O HOH
5468 1823 1 0.5564 8.609000 12.330000 39.973000 # H HOH
5469 1823 1 0.5564 7.412000 12.541000 39.070000 # H HOH
5470 1824 2 -1.1128 18.969999 47.306999 8.500000 # O HOH
5471 1824 1 0.5564 18.545000 46.931000 7.729000 # H HOH
5472 1824 1 0.5564 19.723000 46.737999 8.660000 # H HOH
5473 1825 2 -1.1128 9.238000 34.991001 8.409000 # O HOH
5474 1825 1 0.5564 8.513000 34.382000 8.264000 # H HOH
5475 1825 1 0.5564 10.025000 34.455002 8.312000 # H HOH
5476 1826 2 -1.1128 26.020000 44.613998 12.376000 # O HOH
5477 1826 1 0.5564 25.839001 43.830002 12.895000 # H HOH
5478 1826 1 0.5564 25.944000 45.337002 12.999000 # H HOH
5479 1827 2 -1.1128 27.547001 17.496000 10.452000 # O HOH
5480 1827 1 0.5564 27.687000 16.711000 9.922000 # H HOH
5481 1827 1 0.5564 26.721001 17.858000 10.132000 # H HOH
5482 1828 2 -1.1128 22.590000 9.925000 34.841999 # O HOH
5483 1828 1 0.5564 23.535000 10.056000 34.764000 # H HOH
5484 1828 1 0.5564 22.433001 9.068000 34.445000 # H HOH
5485 1829 2 -1.1128 13.894000 8.771000 26.854000 # O HOH
5486 1829 1 0.5564 14.622000 9.023000 27.421000 # H HOH
5487 1829 1 0.5564 13.194000 8.520000 27.457001 # H HOH
5488 1830 2 -1.1128 13.146000 25.481001 30.573000 # O HOH
5489 1830 1 0.5564 14.097000 25.587999 30.556999 # H HOH
5490 1830 1 0.5564 12.803000 26.374001 30.561001 # H HOH
5491 1831 2 -1.1128 24.792999 1.515000 40.995998 # O HOH
5492 1831 1 0.5564 23.990999 1.501000 40.473000 # H HOH
5493 1831 1 0.5564 25.500000 1.535000 40.351002 # H HOH
5494 1832 2 -1.1128 17.736000 21.507000 4.540000 # O HOH
5495 1832 1 0.5564 17.027000 21.638000 5.170000 # H HOH
5496 1832 1 0.5564 18.481001 21.229000 5.073000 # H HOH
5497 1833 2 -1.1128 30.837000 50.705002 47.060001 # O HOH
5498 1833 1 0.5564 30.193001 51.058998 47.674000 # H HOH
5499 1833 1 0.5564 31.504999 50.306000 47.617001 # H HOH
5500 1834 2 -1.1128 3.590000 40.668999 45.712002 # O HOH
5501 1834 1 0.5564 4.163000 40.173000 45.126999 # H HOH
5502 1834 1 0.5564 3.028000 41.175999 45.125000 # H HOH
5503 1835 2 -1.1128 22.681999 45.731998 37.679001 # O HOH
5504 1835 1 0.5564 22.125999 45.585999 38.445000 # H HOH
5505 1835 1 0.5564 22.660000 44.900002 37.205002 # H HOH
5506 1836 2 -1.1128 2.177000 38.407001 16.600000 # O HOH
5507 1836 1 0.5564 2.408000 38.931000 15.833000 # H HOH
5508 1836 1 0.5564 2.000000 37.534000 16.250000 # H HOH
5509 1837 2 -1.1128 31.541000 31.000999 7.675000 # O HOH
5510 1837 1 0.5564 30.872000 30.645000 8.260000 # H HOH
5511 1837 1 0.5564 31.895000 31.756001 8.147000 # H HOH
5512 1838 2 -1.1128 14.688000 3.753000 40.333000 # O HOH
5513 1838 1 0.5564 14.297000 2.905000 40.541000 # H HOH
5514 1838 1 0.5564 14.510000 4.294000 41.103001 # H HOH
5515 1839 2 -1.1128 12.391000 42.780998 25.812000 # O HOH
5516 1839 1 0.5564 11.726000 43.410000 26.094000 # H HOH
5517 1839 1 0.5564 12.366000 42.091999 26.476000 # H HOH
5518 1840 2 -1.1128 13.459000 46.429001 12.544000 # O HOH
5519 1840 1 0.5564 14.407000 46.429001 12.414000 # H HOH
5520 1840 1 0.5564 13.335000 46.049999 13.414000 # H HOH
5521 1841 2 -1.1128 4.717000 26.138000 8.043000 # O HOH
5522 1841 1 0.5564 4.241000 25.650999 7.370000 # H HOH
5523 1841 1 0.5564 5.062000 26.905001 7.585000 # H HOH
5524 1842 2 -1.1128 22.475000 3.134000 5.170000 # O HOH
5525 1842 1 0.5564 21.900000 2.581000 4.641000 # H HOH
5526 1842 1 0.5564 21.945999 3.904000 5.375000 # H HOH
5527 1843 2 -1.1128 28.396000 15.038000 11.160000 # O HOH
5528 1843 1 0.5564 28.280001 15.274000 12.080000 # H HOH
5529 1843 1 0.5564 28.059999 14.144000 11.097000 # H HOH
5530 1844 2 -1.1128 16.254000 30.421000 39.048000 # O HOH
5531 1844 1 0.5564 17.143999 30.108000 38.882000 # H HOH
5532 1844 1 0.5564 15.690000 29.705000 38.757000 # H HOH
5533 1845 2 -1.1128 8.314000 48.903999 31.555000 # O HOH
5534 1845 1 0.5564 9.005000 48.730000 30.916000 # H HOH
5535 1845 1 0.5564 7.569000 49.195999 31.028999 # H HOH
5536 1846 2 -1.1128 11.695000 46.534000 42.083000 # O HOH
5537 1846 1 0.5564 11.414000 46.026001 42.844002 # H HOH
5538 1846 1 0.5564 12.462000 46.064999 41.751999 # H HOH
5539 1847 2 -1.1128 5.725000 32.116001 15.866000 # O HOH
5540 1847 1 0.5564 5.962000 31.299999 15.425000 # H HOH
5541 1847 1 0.5564 6.554000 32.452999 16.208000 # H HOH
5542 1848 2 -1.1128 21.309000 3.455000 12.922000 # O HOH
5543 1848 1 0.5564 21.688999 3.121000 13.734000 # H HOH
5544 1848 1 0.5564 20.834999 4.244000 13.185000 # H HOH
5545 1849 2 -1.1128 15.733000 40.750000 47.918999 # O HOH
5546 1849 1 0.5564 15.368000 41.486000 48.410999 # H HOH
5547 1849 1 0.5564 15.638000 39.999001 48.505001 # H HOH
5548 1850 2 -1.1128 9.297000 47.498001 33.801998 # O HOH
5549 1850 1 0.5564 9.947000 47.395000 33.106998 # H HOH
5550 1850 1 0.5564 8.469000 47.626999 33.340000 # H HOH
5551 1851 2 -1.1128 17.746000 29.247999 23.312000 # O HOH
5552 1851 1 0.5564 16.830000 29.518000 23.385000 # H HOH
5553 1851 1 0.5564 17.934999 28.813999 24.143999 # H HOH
5554 1852 2 -1.1128 26.291000 51.814999 34.463001 # O HOH
5555 1852 1 0.5564 27.191999 52.120998 34.362999 # H HOH
5556 1852 1 0.5564 26.184000 51.155998 33.777000 # H HOH
5557 1853 2 -1.1128 25.958000 38.222000 48.505001 # O HOH
5558 1853 1 0.5564 26.469000 38.827000 47.967999 # H HOH
5559 1853 1 0.5564 25.535000 37.639999 47.874001 # H HOH
5560 1854 2 -1.1128 13.758000 34.713001 33.765999 # O HOH
5561 1854 1 0.5564 14.567000 35.223000 33.742001 # H HOH
5562 1854 1 0.5564 13.574000 34.598000 34.698002 # H HOH
5563 1855 2 -1.1128 26.361000 38.782001 7.468000 # O HOH
5564 1855 1 0.5564 27.228001 38.418999 7.652000 # H HOH
5565 1855 1 0.5564 26.416000 39.084000 6.561000 # H HOH
5566 1856 2 -1.1128 28.304001 10.172000 43.851002 # O HOH
5567 1856 1 0.5564 28.058001 9.703000 43.053001 # H HOH
5568 1856 1 0.5564 28.903000 10.857000 43.551998 # H HOH
5569 1857 2 -1.1128 2.020000 47.619999 8.911000 # O HOH
5570 1857 1 0.5564 2.167000 46.867001 9.483000 # H HOH
5571 1857 1 0.5564 1.995000 48.370998 9.505000 # H HOH
5572 1858 2 -1.1128 17.948000 43.687000 45.749001 # O HOH
5573 1858 1 0.5564 18.808001 43.270000 45.816002 # H HOH
5574 1858 1 0.5564 17.535000 43.263000 44.997002 # H HOH
5575 1859 2 -1.1128 17.368999 4.250000 26.313000 # O HOH
5576 1859 1 0.5564 16.729000 4.732000 26.837999 # H HOH
5577 1859 1 0.5564 18.107000 4.108000 26.906000 # H HOH
5578 1860 2 -1.1128 22.341999 38.091000 29.856001 # O HOH
5579 1860 1 0.5564 22.944000 37.351002 29.770000 # H HOH
5580 1860 1 0.5564 21.916000 37.956001 30.702999 # H HOH
5581 1861 2 -1.1128 16.225000 39.397999 17.708000 # O HOH
5582 1861 1 0.5564 16.132000 39.957001 16.937000 # H HOH
5583 1861 1 0.5564 15.798000 38.577000 17.462999 # H HOH
5584 1862 2 -1.1128 19.621000 33.948002 26.764000 # O HOH
5585 1862 1 0.5564 19.870001 34.465000 27.531000 # H HOH
5586 1862 1 0.5564 18.684999 34.117001 26.655001 # H HOH
5587 1863 2 -1.1128 22.818001 42.452999 36.582001 # O HOH
5588 1863 1 0.5564 22.565001 42.717999 37.466000 # H HOH
5589 1863 1 0.5564 23.570999 41.875999 36.710999 # H HOH
5590 1864 2 -1.1128 7.707000 33.124001 38.926998 # O HOH
5591 1864 1 0.5564 7.248000 32.783001 38.160000 # H HOH
5592 1864 1 0.5564 8.401000 33.675999 38.566002 # H HOH
5593 1865 2 -1.1128 5.615000 36.791000 1.787000 # O HOH
5594 1865 1 0.5564 6.323000 36.764999 2.430000 # H HOH
5595 1865 1 0.5564 5.518000 35.882000 1.500000 # H HOH
5596 1866 2 -1.1128 12.732000 2.225000 22.881001 # O HOH
5597 1866 1 0.5564 12.864000 2.879000 22.194000 # H HOH
5598 1866 1 0.5564 13.335000 2.484000 23.577999 # H HOH
5599 1867 2 -1.1128 19.289000 25.844999 9.927000 # O HOH
5600 1867 1 0.5564 18.584000 25.802999 10.574000 # H HOH
5601 1867 1 0.5564 19.989000 25.309999 10.301000 # H HOH
5602 1868 2 -1.1128 5.279000 40.306000 42.324001 # O HOH
5603 1868 1 0.5564 5.157000 41.136002 41.862000 # H HOH
5604 1868 1 0.5564 5.219000 39.639999 41.639000 # H HOH
5605 1869 2 -1.1128 23.301001 18.511000 38.041000 # O HOH
5606 1869 1 0.5564 24.072001 18.070000 38.398998 # H HOH
5607 1869 1 0.5564 22.608999 18.337999 38.679001 # H HOH
5608 1870 2 -1.1128 22.093000 45.566002 34.436001 # O HOH
5609 1870 1 0.5564 21.381001 45.542999 33.797001 # H HOH
5610 1870 1 0.5564 21.660999 45.445000 35.282001 # H HOH
5611 1871 2 -1.1128 24.693001 16.615999 27.808001 # O HOH
5612 1871 1 0.5564 24.041000 17.281000 27.586000 # H HOH
5613 1871 1 0.5564 25.448999 16.827999 27.259001 # H HOH
5614 1872 2 -1.1128 17.490000 7.353000 35.917000 # O HOH
5615 1872 1 0.5564 18.325001 7.616000 36.305000 # H HOH
5616 1872 1 0.5564 17.596001 7.524000 34.980999 # H HOH
5617 1873 2 -1.1128 30.139000 23.844000 21.013000 # O HOH
5618 1873 1 0.5564 30.598000 23.343000 20.337999 # H HOH
5619 1873 1 0.5564 29.417000 24.267000 20.548000 # H HOH
5620 1874 2 -1.1128 28.813999 34.976002 15.622000 # O HOH
5621 1874 1 0.5564 29.610001 34.891998 15.097000 # H HOH
5622 1874 1 0.5564 28.105000 35.016998 14.980000 # H HOH
5623 1875 2 -1.1128 12.681000 42.783001 9.434000 # O HOH
5624 1875 1 0.5564 11.858000 43.271000 9.412000 # H HOH
5625 1875 1 0.5564 13.346000 43.442001 9.633000 # H HOH
5626 1876 2 -1.1128 26.358000 5.184000 9.761000 # O HOH
5627 1876 1 0.5564 26.995001 4.918000 9.096000 # H HOH
5628 1876 1 0.5564 25.563999 5.383000 9.266000 # H HOH
5629 1877 2 -1.1128 18.143000 41.620998 35.351002 # O HOH
5630 1877 1 0.5564 18.159000 41.251999 34.467999 # H HOH
5631 1877 1 0.5564 19.003000 41.410000 35.714001 # H HOH
5632 1878 2 -1.1128 3.731000 4.057000 13.668000 # O HOH
5633 1878 1 0.5564 3.233000 4.286000 14.453000 # H HOH
5634 1878 1 0.5564 4.647000 4.161000 13.926000 # H HOH
5635 1879 2 -1.1128 20.052999 32.750000 17.698000 # O HOH
5636 1879 1 0.5564 20.882000 32.308998 17.885000 # H HOH
5637 1879 1 0.5564 19.839001 32.487000 16.802999 # H HOH
5638 1880 2 -1.1128 9.441000 25.195000 36.126999 # O HOH
5639 1880 1 0.5564 9.949000 25.288000 36.932999 # H HOH
5640 1880 1 0.5564 8.990000 24.356001 36.223999 # H HOH
5641 1881 2 -1.1128 8.337000 39.150002 35.905998 # O HOH
5642 1881 1 0.5564 9.000000 39.790001 36.165001 # H HOH
5643 1881 1 0.5564 8.703000 38.727001 35.129002 # H HOH
5644 1882 2 -1.1128 13.633000 38.595001 17.073999 # O HOH
5645 1882 1 0.5564 13.467000 38.500999 16.136000 # H HOH
5646 1882 1 0.5564 12.769000 38.756001 17.455000 # H HOH
5647 1883 2 -1.1128 3.648000 27.370001 33.050999 # O HOH
5648 1883 1 0.5564 3.495000 28.193001 33.515999 # H HOH
5649 1883 1 0.5564 3.919000 26.756001 33.733002 # H HOH
5650 1884 2 -1.1128 18.127001 40.855000 32.304001 # O HOH
5651 1884 1 0.5564 18.267000 40.210999 31.610001 # H HOH
5652 1884 1 0.5564 18.597000 41.633999 32.007000 # H HOH
5653 1885 2 -1.1128 26.030001 40.574001 16.112000 # O HOH
5654 1885 1 0.5564 25.374001 40.054001 15.649000 # H HOH
5655 1885 1 0.5564 25.531000 41.064999 16.764999 # H HOH
5656 1886 2 -1.1128 31.093000 37.831001 10.232000 # O HOH
5657 1886 1 0.5564 31.090000 38.518002 9.566000 # H HOH
5658 1886 1 0.5564 32.000000 37.525002 10.256000 # H HOH
5659 1887 2 -1.1128 15.434000 29.264999 18.510000 # O HOH
5660 1887 1 0.5564 16.160000 29.888000 18.552000 # H HOH
5661 1887 1 0.5564 15.571000 28.686001 19.260000 # H HOH
5662 1888 2 -1.1128 7.800000 12.060000 4.353000 # O HOH
5663 1888 1 0.5564 7.184000 12.562000 4.887000 # H HOH
5664 1888 1 0.5564 8.569000 11.951000 4.912000 # H HOH
5665 1889 2 -1.1128 22.334000 28.806999 20.471001 # O HOH
5666 1889 1 0.5564 23.208000 28.969000 20.825001 # H HOH
5667 1889 1 0.5564 22.476999 28.653999 19.537001 # H HOH
5668 1890 2 -1.1128 4.553000 22.608999 18.040001 # O HOH
5669 1890 1 0.5564 5.302000 22.304001 17.528999 # H HOH
5670 1890 1 0.5564 3.862000 22.750000 17.393000 # H HOH
5671 1891 2 -1.1128 8.953000 4.919000 19.087999 # O HOH
5672 1891 1 0.5564 8.148000 4.643000 19.527000 # H HOH
5673 1891 1 0.5564 9.629000 4.337000 19.437000 # H HOH
5674 1892 2 -1.1128 4.732000 16.620001 2.426000 # O HOH
5675 1892 1 0.5564 4.954000 17.468000 2.811000 # H HOH
5676 1892 1 0.5564 4.819000 15.998000 3.148000 # H HOH
5677 1893 2 -1.1128 6.902000 29.322001 27.226999 # O HOH
5678 1893 1 0.5564 6.838000 28.417999 27.535999 # H HOH
5679 1893 1 0.5564 7.386000 29.777000 27.916000 # H HOH
5680 1894 2 -1.1128 21.125000 48.937000 11.470000 # O HOH
5681 1894 1 0.5564 20.402000 48.875000 10.846000 # H HOH
5682 1894 1 0.5564 21.909000 48.765999 10.948000 # H HOH
5683 1895 2 -1.1128 15.682000 34.598000 14.885000 # O HOH
5684 1895 1 0.5564 15.748000 33.806999 15.420000 # H HOH
5685 1895 1 0.5564 15.704000 35.318001 15.517000 # H HOH
5686 1896 2 -1.1128 7.463000 4.339000 21.823000 # O HOH
5687 1896 1 0.5564 7.204000 4.188000 22.732000 # H HOH
5688 1896 1 0.5564 8.419000 4.280000 21.833000 # H HOH
5689 1897 2 -1.1128 18.854000 18.938000 5.846000 # O HOH
5690 1897 1 0.5564 17.929001 18.971001 6.090000 # H HOH
5691 1897 1 0.5564 19.264000 19.629999 6.366000 # H HOH
5692 1898 2 -1.1128 10.337000 14.753000 9.758000 # O HOH
5693 1898 1 0.5564 10.251000 14.262000 8.941000 # H HOH
5694 1898 1 0.5564 10.038000 15.636000 9.540000 # H HOH
5695 1899 2 -1.1128 27.844999 35.691002 2.067000 # O HOH
5696 1899 1 0.5564 28.510000 35.124001 2.456000 # H HOH
5697 1899 1 0.5564 27.101000 35.634998 2.667000 # H HOH
5698 1900 2 -1.1128 26.507000 18.495001 12.226000 # O HOH
5699 1900 1 0.5564 25.582001 18.382999 12.446000 # H HOH
5700 1900 1 0.5564 26.976999 18.113001 12.967000 # H HOH
5701 1901 2 -1.1128 14.833000 30.775999 8.713000 # O HOH
5702 1901 1 0.5564 15.681000 30.792000 9.158000 # H HOH
5703 1901 1 0.5564 14.310000 31.436001 9.168000 # H HOH
5704 1902 2 -1.1128 9.769000 13.440000 25.739000 # O HOH
5705 1902 1 0.5564 9.798000 12.902000 26.530001 # H HOH
5706 1902 1 0.5564 9.034000 14.037000 25.881001 # H HOH
5707 1903 2 -1.1128 25.277000 29.143999 23.136000 # O HOH
5708 1903 1 0.5564 25.414000 28.263000 22.789000 # H HOH
5709 1903 1 0.5564 25.238001 29.704000 22.360001 # H HOH
5710 1904 2 -1.1128 8.300000 20.566999 39.546001 # O HOH
5711 1904 1 0.5564 7.854000 20.813999 38.736000 # H HOH
5712 1904 1 0.5564 9.151000 20.237000 39.261002 # H HOH
5713 1905 2 -1.1128 9.132000 12.003000 21.045000 # O HOH
5714 1905 1 0.5564 8.506000 11.606000 21.650000 # H HOH
5715 1905 1 0.5564 9.782000 12.419000 21.612000 # H HOH
5716 1906 2 -1.1128 12.012000 41.716999 11.729000 # O HOH
5717 1906 1 0.5564 12.602000 41.328999 11.083000 # H HOH
5718 1906 1 0.5564 11.317000 42.119999 11.207000 # H HOH
5719 1907 2 -1.1128 22.214001 4.187000 2.778000 # O HOH
5720 1907 1 0.5564 21.312000 3.909000 2.939000 # H HOH
5721 1907 1 0.5564 22.650000 3.403000 2.444000 # H HOH
5722 1908 2 -1.1128 9.126000 35.333000 27.261999 # O HOH
5723 1908 1 0.5564 8.907000 35.375999 26.330999 # H HOH
5724 1908 1 0.5564 10.070000 35.490002 27.295000 # H HOH
5725 1909 2 -1.1128 25.983000 35.140999 44.216000 # O HOH
5726 1909 1 0.5564 25.884001 36.013000 43.832001 # H HOH
5727 1909 1 0.5564 25.087999 34.861000 44.407001 # H HOH
5728 1910 2 -1.1128 2.598000 7.677000 31.431999 # O HOH
5729 1910 1 0.5564 3.255000 7.862000 30.760000 # H HOH
5730 1910 1 0.5564 2.773000 6.774000 31.695999 # H HOH
5731 1911 2 -1.1128 6.496000 42.268002 43.708000 # O HOH
5732 1911 1 0.5564 7.083000 42.160000 42.959000 # H HOH
5733 1911 1 0.5564 5.709000 42.668999 43.340000 # H HOH
5734 1912 2 -1.1128 10.773000 19.058001 17.843000 # O HOH
5735 1912 1 0.5564 10.432000 19.844999 17.417000 # H HOH
5736 1912 1 0.5564 10.556000 18.347000 17.240000 # H HOH
5737 1913 2 -1.1128 19.514000 12.196000 41.669998 # O HOH
5738 1913 1 0.5564 19.132999 13.007000 42.007999 # H HOH
5739 1913 1 0.5564 19.660999 11.658000 42.448002 # H HOH
5740 1914 2 -1.1128 29.378000 23.808001 18.396999 # O HOH
5741 1914 1 0.5564 28.597000 24.351000 18.504000 # H HOH
5742 1914 1 0.5564 30.107000 24.427999 18.424000 # H HOH
5743 1915 2 -1.1128 31.398001 14.268000 4.729000 # O HOH
5744 1915 1 0.5564 31.215000 14.901000 5.423000 # H HOH
5745 1915 1 0.5564 32.000000 13.640000 5.128000 # H HOH
5746 1916 2 -1.1128 2.207000 37.164001 46.784000 # O HOH
5747 1916 1 0.5564 2.003000 36.410999 47.340000 # H HOH
5748 1916 1 0.5564 2.000000 37.924999 47.327000 # H HOH
5749 1917 2 -1.1128 28.191000 44.851002 19.336000 # O HOH
5750 1917 1 0.5564 27.443001 45.394001 19.587000 # H HOH
5751 1917 1 0.5564 28.264999 44.969002 18.389000 # H HOH
5752 1918 2 -1.1128 6.993000 36.036999 29.556000 # O HOH
5753 1918 1 0.5564 7.419000 35.326000 29.077000 # H HOH
5754 1918 1 0.5564 6.803000 35.665001 30.417999 # H HOH
5755 1919 2 -1.1128 27.434999 18.552999 19.215000 # O HOH
5756 1919 1 0.5564 27.997999 18.676001 18.450001 # H HOH
5757 1919 1 0.5564 26.997999 17.715000 19.059999 # H HOH
5758 1920 2 -1.1128 23.650000 13.928000 23.490000 # O HOH
5759 1920 1 0.5564 24.478001 13.668000 23.895000 # H HOH
5760 1920 1 0.5564 23.027000 13.256000 23.766001 # H HOH
5761 1921 2 -1.1128 5.560000 27.280001 41.081001 # O HOH
5762 1921 1 0.5564 4.860000 26.989000 40.495998 # H HOH
5763 1921 1 0.5564 6.261000 27.563999 40.494999 # H HOH
5764 1922 2 -1.1128 15.278000 48.007000 29.014999 # O HOH
5765 1922 1 0.5564 14.945000 48.403000 28.209999 # H HOH
5766 1922 1 0.5564 14.940000 47.111000 29.000000 # H HOH
5767 1923 2 -1.1128 4.916000 43.161999 32.973999 # O HOH
5768 1923 1 0.5564 5.256000 43.178001 32.078999 # H HOH
5769 1923 1 0.5564 5.295000 42.372002 33.360001 # H HOH
5770 1924 2 -1.1128 19.179001 29.125000 14.726000 # O HOH
5771 1924 1 0.5564 18.809999 28.285999 14.451000 # H HOH
5772 1924 1 0.5564 19.561001 29.492001 13.929000 # H HOH
5773 1925 2 -1.1128 20.018999 18.027000 28.032000 # O HOH
5774 1925 1 0.5564 20.488001 18.802999 28.337000 # H HOH
5775 1925 1 0.5564 19.174999 18.063999 28.483000 # H HOH
5776 1926 2 -1.1128 2.279000 44.866001 16.410000 # O HOH
5777 1926 1 0.5564 2.000000 45.453999 17.112000 # H HOH
5778 1926 1 0.5564 3.119000 45.220001 16.118999 # H HOH
5779 1927 2 -1.1128 5.300000 42.472000 38.575001 # O HOH
5780 1927 1 0.5564 6.154000 42.724998 38.223999 # H HOH
5781 1927 1 0.5564 4.782000 42.243999 37.803001 # H HOH
5782 1928 2 -1.1128 9.722000 41.339001 5.251000 # O HOH
5783 1928 1 0.5564 9.277000 41.716000 4.492000 # H HOH
5784 1928 1 0.5564 9.025000 41.199001 5.892000 # H HOH
5785 1929 2 -1.1128 26.163000 47.362000 4.277000 # O HOH
5786 1929 1 0.5564 26.934999 46.801998 4.366000 # H HOH
5787 1929 1 0.5564 26.344000 48.112000 4.843000 # H HOH
5788 1930 2 -1.1128 17.777000 45.821999 41.930000 # O HOH
5789 1930 1 0.5564 17.367001 46.686001 41.979000 # H HOH
5790 1930 1 0.5564 18.072001 45.748001 41.021999 # H HOH
5791 1931 2 -1.1128 26.139999 44.144001 16.760000 # O HOH
5792 1931 1 0.5564 26.077999 43.193001 16.855000 # H HOH
5793 1931 1 0.5564 26.073999 44.296001 15.818000 # H HOH
5794 1932 2 -1.1128 14.145000 4.345000 44.577999 # O HOH
5795 1932 1 0.5564 13.550000 5.037000 44.286999 # H HOH
5796 1932 1 0.5564 13.567000 3.649000 44.890999 # H HOH
5797 1933 2 -1.1128 6.268000 28.037001 47.729000 # O HOH
5798 1933 1 0.5564 5.949000 28.938000 47.786999 # H HOH
5799 1933 1 0.5564 5.605000 27.580000 47.212002 # H HOH
5800 1934 2 -1.1128 20.892000 33.444000 11.524000 # O HOH
5801 1934 1 0.5564 21.238001 32.580002 11.299000 # H HOH
5802 1934 1 0.5564 21.292000 34.036999 10.887000 # H HOH
5803 1935 2 -1.1128 14.277000 27.417000 9.224000 # O HOH
5804 1935 1 0.5564 13.981000 28.165001 9.743000 # H HOH
5805 1935 1 0.5564 14.499000 26.749001 9.872000 # H HOH
5806 1936 2 -1.1128 25.655001 23.320999 8.438000 # O HOH
5807 1936 1 0.5564 26.311001 22.944000 7.852000 # H HOH
5808 1936 1 0.5564 25.000000 23.700001 7.852000 # H HOH
5809 1937 2 -1.1128 15.999000 1.728000 36.901001 # O HOH
5810 1937 1 0.5564 16.445999 1.503000 37.717999 # H HOH
5811 1937 1 0.5564 16.618999 2.288000 36.433998 # H HOH
5812 1938 2 -1.1128 22.117001 23.021999 25.455000 # O HOH
5813 1938 1 0.5564 21.382999 23.513000 25.087000 # H HOH
5814 1938 1 0.5564 21.724001 22.212999 25.783001 # H HOH
5815 1939 2 -1.1128 14.803000 52.257999 7.506000 # O HOH
5816 1939 1 0.5564 14.725000 51.419998 7.050000 # H HOH
5817 1939 1 0.5564 15.725000 52.498001 7.411000 # H HOH
5818 1940 2 -1.1128 16.490999 51.618000 20.004999 # O HOH
5819 1940 1 0.5564 16.063999 50.863998 19.599001 # H HOH
5820 1940 1 0.5564 16.830000 52.126999 19.268000 # H HOH
5821 1941 2 -1.1128 26.667999 3.499000 12.479000 # O HOH
5822 1941 1 0.5564 26.823000 3.153000 13.358000 # H HOH
5823 1941 1 0.5564 27.479000 3.317000 12.003000 # H HOH
5824 1942 2 -1.1128 25.089001 21.121000 29.941000 # O HOH
5825 1942 1 0.5564 24.464001 20.677999 29.367001 # H HOH
5826 1942 1 0.5564 25.747000 21.482000 29.346001 # H HOH
5827 1943 2 -1.1128 19.732000 34.751999 18.551001 # O HOH
5828 1943 1 0.5564 19.195999 34.831001 19.341000 # H HOH
5829 1943 1 0.5564 20.006001 35.647999 18.356001 # H HOH
5830 1944 2 -1.1128 29.952000 52.499001 36.894001 # O HOH
5831 1944 1 0.5564 30.089001 52.500000 37.841000 # H HOH
5832 1944 1 0.5564 30.834999 52.484001 36.523998 # H HOH
5833 1945 2 -1.1128 28.031000 29.159000 5.535000 # O HOH
5834 1945 1 0.5564 28.549999 29.179001 6.340000 # H HOH
5835 1945 1 0.5564 28.587000 29.584000 4.881000 # H HOH
5836 1946 2 -1.1128 3.749000 43.992001 40.474998 # O HOH
5837 1946 1 0.5564 4.698000 43.999001 40.602001 # H HOH
5838 1946 1 0.5564 3.601000 43.319000 39.811001 # H HOH
5839 1947 2 -1.1128 9.596000 28.523001 36.407001 # O HOH
5840 1947 1 0.5564 10.020000 28.002001 37.089001 # H HOH
5841 1947 1 0.5564 9.002000 29.104000 36.882000 # H HOH
5842 1948 2 -1.1128 19.097000 49.528999 47.757000 # O HOH
5843 1948 1 0.5564 19.620001 49.835999 48.497002 # H HOH
5844 1948 1 0.5564 18.805000 50.328999 47.320000 # H HOH
5845 1949 2 -1.1128 22.819000 19.978001 35.409000 # O HOH
5846 1949 1 0.5564 23.445000 19.660999 34.757000 # H HOH
5847 1949 1 0.5564 22.031000 20.181999 34.905998 # H HOH
5848 1950 2 -1.1128 22.320000 29.724001 27.920000 # O HOH
5849 1950 1 0.5564 21.400000 29.889999 27.712999 # H HOH
5850 1950 1 0.5564 22.705000 29.441000 27.091000 # H HOH
5851 1951 2 -1.1128 12.536000 8.504000 10.684000 # O HOH
5852 1951 1 0.5564 12.322000 8.643000 9.762000 # H HOH
5853 1951 1 0.5564 11.686000 8.432000 11.119000 # H HOH
5854 1952 2 -1.1128 18.702999 29.833000 11.504000 # O HOH
5855 1952 1 0.5564 19.483000 29.329000 11.736000 # H HOH
5856 1952 1 0.5564 17.976000 29.223000 11.632000 # H HOH
5857 1953 2 -1.1128 3.116000 10.202000 6.878000 # O HOH
5858 1953 1 0.5564 3.783000 10.067000 6.204000 # H HOH
5859 1953 1 0.5564 2.600000 10.943000 6.560000 # H HOH
5860 1954 2 -1.1128 31.209999 4.647000 9.364000 # O HOH
5861 1954 1 0.5564 32.006001 4.253000 9.008000 # H HOH
5862 1954 1 0.5564 31.006001 4.120000 10.136000 # H HOH
5863 1955 2 -1.1128 10.726000 19.289000 30.134001 # O HOH
5864 1955 1 0.5564 11.232000 18.934999 29.403000 # H HOH
5865 1955 1 0.5564 9.846000 19.415001 29.778999 # H HOH
5866 1956 2 -1.1128 21.048000 30.490000 34.346001 # O HOH
5867 1956 1 0.5564 21.542000 31.256001 34.053001 # H HOH
5868 1956 1 0.5564 20.819000 30.028000 33.540001 # H HOH
5869 1957 2 -1.1128 17.652000 17.990000 19.649000 # O HOH
5870 1957 1 0.5564 17.997000 17.938999 18.757000 # H HOH
5871 1957 1 0.5564 16.729000 18.219000 19.535999 # H HOH
5872 1958 2 -1.1128 11.075000 24.283001 44.848999 # O HOH
5873 1958 1 0.5564 11.843000 23.764000 44.611000 # H HOH
5874 1958 1 0.5564 11.059000 24.993999 44.209000 # H HOH
5875 1959 2 -1.1128 5.118000 51.730000 28.062000 # O HOH
5876 1959 1 0.5564 5.619000 52.500000 28.333000 # H HOH
5877 1959 1 0.5564 5.660000 50.986000 28.326000 # H HOH
5878 1960 2 -1.1128 13.874000 51.694000 4.706000 # O HOH
5879 1960 1 0.5564 14.692000 52.140999 4.488000 # H HOH
5880 1960 1 0.5564 13.494000 52.217999 5.411000 # H HOH
5881 1961 2 -1.1128 12.601000 39.268002 19.816000 # O HOH
5882 1961 1 0.5564 13.333000 39.237000 20.431999 # H HOH
5883 1961 1 0.5564 11.821000 39.192001 20.365999 # H HOH
5884 1962 2 -1.1128 31.851999 15.882000 20.680000 # O HOH
5885 1962 1 0.5564 31.750999 15.426000 19.844000 # H HOH
5886 1962 1 0.5564 30.969000 15.904000 21.049999 # H HOH
5887 1963 2 -1.1128 20.288000 9.425000 27.563999 # O HOH
5888 1963 1 0.5564 19.514000 9.202000 28.082001 # H HOH
5889 1963 1 0.5564 20.733000 10.100000 28.077000 # H HOH
5890 1964 2 -1.1128 9.837000 2.079000 36.375000 # O HOH
5891 1964 1 0.5564 10.545000 1.500000 36.660000 # H HOH
5892 1964 1 0.5564 9.671000 2.644000 37.130001 # H HOH
5893 1965 2 -1.1128 27.417999 31.181000 33.797001 # O HOH
5894 1965 1 0.5564 26.920000 30.597000 33.226002 # H HOH
5895 1965 1 0.5564 28.160000 31.465000 33.262001 # H HOH
5896 1966 2 -1.1128 29.774000 2.730000 5.742000 # O HOH
5897 1966 1 0.5564 30.441999 2.050000 5.660000 # H HOH
5898 1966 1 0.5564 28.958000 2.249000 5.880000 # H HOH
5899 1967 2 -1.1128 9.738000 27.542000 45.456001 # O HOH
5900 1967 1 0.5564 9.084000 27.691999 44.772999 # H HOH
5901 1967 1 0.5564 10.578000 27.608000 45.000999 # H HOH
5902 1968 2 -1.1128 20.799999 24.516001 42.806999 # O HOH
5903 1968 1 0.5564 20.860001 24.778999 43.726002 # H HOH
5904 1968 1 0.5564 21.687000 24.632999 42.466000 # H HOH
5905 1969 2 -1.1128 28.483999 25.063999 26.413000 # O HOH
5906 1969 1 0.5564 28.146999 25.820999 26.893999 # H HOH
5907 1969 1 0.5564 28.870001 24.504999 27.087000 # H HOH
5908 1970 2 -1.1128 24.007000 42.699001 18.523001 # O HOH
5909 1970 1 0.5564 23.400000 43.057999 19.169001 # H HOH
5910 1970 1 0.5564 23.798000 41.765999 18.488001 # H HOH
5911 1971 2 -1.1128 22.554001 14.089000 14.495000 # O HOH
5912 1971 1 0.5564 22.679001 13.425000 15.174000 # H HOH
5913 1971 1 0.5564 23.150000 13.829000 13.793000 # H HOH
5914 1972 2 -1.1128 23.011000 7.865000 5.189000 # O HOH
5915 1972 1 0.5564 22.871000 7.444000 4.340000 # H HOH
5916 1972 1 0.5564 22.351999 8.558000 5.225000 # H HOH
5917 1973 2 -1.1128 15.426000 34.605999 47.323002 # O HOH
5918 1973 1 0.5564 15.953000 34.667999 46.526001 # H HOH
5919 1973 1 0.5564 15.205000 35.513000 47.535000 # H HOH
5920 1974 2 -1.1128 4.114000 5.398000 21.902000 # O HOH
5921 1974 1 0.5564 3.251000 4.983000 21.931999 # H HOH
5922 1974 1 0.5564 4.422000 5.375000 22.806999 # H HOH
5923 1975 2 -1.1128 4.162000 31.989000 7.026000 # O HOH
5924 1975 1 0.5564 4.471000 32.710999 7.573000 # H HOH
5925 1975 1 0.5564 4.035000 31.261999 7.637000 # H HOH
5926 1976 2 -1.1128 11.107000 16.606001 5.985000 # O HOH
5927 1976 1 0.5564 10.301000 16.216999 5.646000 # H HOH
5928 1976 1 0.5564 11.554000 16.947001 5.210000 # H HOH
5929 1977 2 -1.1128 17.174999 2.470000 22.643999 # O HOH
5930 1977 1 0.5564 16.851999 1.995000 23.410000 # H HOH
5931 1977 1 0.5564 18.128000 2.436000 22.724001 # H HOH
5932 1978 2 -1.1128 19.913000 46.945999 41.160000 # O HOH
5933 1978 1 0.5564 20.333000 47.194000 41.983002 # H HOH
5934 1978 1 0.5564 20.612000 46.540001 40.646999 # H HOH
5935 1979 2 -1.1128 18.742001 33.955002 21.306999 # O HOH
5936 1979 1 0.5564 19.105000 33.779999 22.176001 # H HOH
5937 1979 1 0.5564 18.864000 33.136002 20.826000 # H HOH
5938 1980 2 -1.1128 3.775000 36.105000 42.669998 # O HOH
5939 1980 1 0.5564 4.501000 36.448002 43.189999 # H HOH
5940 1980 1 0.5564 3.751000 35.171001 42.877998 # H HOH
5941 1981 2 -1.1128 26.672001 22.742001 25.910999 # O HOH
5942 1981 1 0.5564 25.784000 23.052000 25.732000 # H HOH
5943 1981 1 0.5564 27.240000 23.444000 25.591999 # H HOH
5944 1982 2 -1.1128 20.051001 25.145000 46.522999 # O HOH
5945 1982 1 0.5564 19.298000 24.879000 47.050999 # H HOH
5946 1982 1 0.5564 19.681000 25.351999 45.665001 # H HOH
5947 1983 2 -1.1128 3.312000 21.191999 19.884001 # O HOH
5948 1983 1 0.5564 3.073000 20.708000 20.674999 # H HOH
5949 1983 1 0.5564 4.015000 21.778000 20.166000 # H HOH
5950 1984 2 -1.1128 17.704000 40.849998 38.160000 # O HOH
5951 1984 1 0.5564 18.510000 41.265999 37.853001 # H HOH
5952 1984 1 0.5564 17.987000 40.269001 38.866001 # H HOH
5953 1985 2 -1.1128 7.319000 23.872000 44.977001 # O HOH
5954 1985 1 0.5564 7.421000 24.823000 44.938000 # H HOH
5955 1985 1 0.5564 7.188000 23.683001 45.905998 # H HOH
5956 1986 2 -1.1128 6.456000 27.900999 20.888000 # O HOH
5957 1986 1 0.5564 7.397000 28.072001 20.843000 # H HOH
5958 1986 1 0.5564 6.383000 27.100000 21.407000 # H HOH
5959 1987 2 -1.1128 10.445000 28.865000 18.988001 # O HOH
5960 1987 1 0.5564 9.686000 29.313999 19.362000 # H HOH
5961 1987 1 0.5564 10.559000 29.264000 18.125000 # H HOH
5962 1988 2 -1.1128 6.071000 49.410999 37.793999 # O HOH
5963 1988 1 0.5564 5.585000 50.216999 37.618999 # H HOH
5964 1988 1 0.5564 6.417000 49.148998 36.941002 # H HOH
5965 1989 2 -1.1128 6.108000 41.806999 27.424999 # O HOH
5966 1989 1 0.5564 6.602000 41.881001 28.242001 # H HOH
5967 1989 1 0.5564 6.471000 41.032001 26.995001 # H HOH
5968 1990 2 -1.1128 20.009001 21.712999 19.671000 # O HOH
5969 1990 1 0.5564 20.441000 20.863001 19.582001 # H HOH
5970 1990 1 0.5564 19.297001 21.556999 20.291000 # H HOH
5971 1991 2 -1.1128 8.992000 37.397999 24.059999 # O HOH
5972 1991 1 0.5564 8.669000 38.279999 24.240999 # H HOH
5973 1991 1 0.5564 8.260000 36.958000 23.627001 # H HOH
5974 1992 2 -1.1128 3.563000 20.978001 15.642000 # O HOH
5975 1992 1 0.5564 2.761000 21.125000 16.143000 # H HOH
5976 1992 1 0.5564 4.230000 20.795000 16.304001 # H HOH
5977 1993 2 -1.1128 24.271999 20.143000 15.398000 # O HOH
5978 1993 1 0.5564 24.510000 20.490000 14.538000 # H HOH
5979 1993 1 0.5564 23.322001 20.253000 15.447000 # H HOH
5980 1994 2 -1.1128 9.811000 39.373001 33.342999 # O HOH
5981 1994 1 0.5564 9.424000 39.703999 32.532001 # H HOH
5982 1994 1 0.5564 10.652000 39.004002 33.073002 # H HOH
5983 1995 2 -1.1128 9.790000 40.341999 10.418000 # O HOH
5984 1995 1 0.5564 8.903000 40.550999 10.126000 # H HOH
5985 1995 1 0.5564 10.298000 40.269001 9.609000 # H HOH
5986 1996 2 -1.1128 17.927000 13.738000 22.962999 # O HOH
5987 1996 1 0.5564 17.110001 13.803000 23.458000 # H HOH
5988 1996 1 0.5564 18.607000 13.991000 23.587999 # H HOH
5989 1997 2 -1.1128 13.630000 36.450001 28.538000 # O HOH
5990 1997 1 0.5564 13.939000 36.763000 27.688000 # H HOH
5991 1997 1 0.5564 12.715000 36.213001 28.388000 # H HOH
5992 1998 2 -1.1128 21.058001 11.924000 12.612000 # O HOH
5993 1998 1 0.5564 21.754000 12.240000 13.188000 # H HOH
5994 1998 1 0.5564 20.363001 11.644000 13.208000 # H HOH
5995 1999 2 -1.1128 2.870000 27.657000 3.169000 # O HOH
5996 1999 1 0.5564 3.473000 27.917000 3.866000 # H HOH
5997 1999 1 0.5564 2.087000 27.354000 3.629000 # H HOH
5998 2000 2 -1.1128 21.014999 52.044998 9.032000 # O HOH
5999 2000 1 0.5564 21.693001 51.910000 9.695000 # H HOH
6000 2000 1 0.5564 21.452000 51.862000 8.201000 # H HOH
6001 2001 2 -1.1128 23.413000 42.935001 23.184999 # O HOH
6002 2001 1 0.5564 24.118000 43.105999 23.811001 # H HOH
6003 2001 1 0.5564 23.514999 43.612999 22.517000 # H HOH
6004 2002 2 -1.1128 8.117000 51.603001 23.555000 # O HOH
6005 2002 1 0.5564 8.456000 52.491001 23.437000 # H HOH
6006 2002 1 0.5564 7.348000 51.713001 24.114000 # H HOH
6007 2003 2 -1.1128 25.448999 37.943001 35.009998 # O HOH
6008 2003 1 0.5564 25.809000 37.922001 34.124001 # H HOH
6009 2003 1 0.5564 26.072001 38.470001 35.509998 # H HOH
6010 2004 2 -1.1128 25.482000 33.112999 41.355000 # O HOH
6011 2004 1 0.5564 24.531000 33.118999 41.465000 # H HOH
6012 2004 1 0.5564 25.638000 32.493000 40.643002 # H HOH
6013 2005 2 -1.1128 12.703000 15.291000 6.751000 # O HOH
6014 2005 1 0.5564 13.022000 15.445000 5.862000 # H HOH
6015 2005 1 0.5564 13.463000 14.952000 7.224000 # H HOH
6016 2006 2 -1.1128 6.042000 4.629000 32.145000 # O HOH
6017 2006 1 0.5564 6.372000 4.794000 31.261999 # H HOH
6018 2006 1 0.5564 5.096000 4.534000 32.034000 # H HOH
6019 2007 2 -1.1128 25.988001 5.355000 3.123000 # O HOH
6020 2007 1 0.5564 26.827000 5.261000 2.672000 # H HOH
6021 2007 1 0.5564 26.197001 5.224000 4.048000 # H HOH
6022 2008 2 -1.1128 11.131000 50.129002 13.491000 # O HOH
6023 2008 1 0.5564 10.209000 50.318001 13.666000 # H HOH
6024 2008 1 0.5564 11.576000 50.321999 14.317000 # H HOH
6025 2009 2 -1.1128 6.011000 36.972000 15.066000 # O HOH
6026 2009 1 0.5564 5.737000 37.886002 15.147000 # H HOH
6027 2009 1 0.5564 6.870000 37.015999 14.647000 # H HOH
6028 2010 2 -1.1128 8.702000 4.733000 26.325001 # O HOH
6029 2010 1 0.5564 9.452000 4.218000 26.025999 # H HOH
6030 2010 1 0.5564 7.942000 4.289000 25.948999 # H HOH
6031 2011 2 -1.1128 17.476999 43.410000 23.301001 # O HOH
6032 2011 1 0.5564 17.881001 43.348000 22.436001 # H HOH
6033 2011 1 0.5564 17.349001 42.500000 23.572001 # H HOH
6034 2012 2 -1.1128 23.080999 12.258000 33.202999 # O HOH
6035 2012 1 0.5564 22.187000 12.061000 33.483002 # H HOH
6036 2012 1 0.5564 23.437000 12.803000 33.905998 # H HOH
6037 2013 2 -1.1128 29.535000 9.359000 20.921000 # O HOH
6038 2013 1 0.5564 29.436001 8.407000 20.934000 # H HOH
6039 2013 1 0.5564 30.474001 9.504000 21.035000 # H HOH
6040 2014 2 -1.1128 15.605000 44.144001 3.352000 # O HOH
6041 2014 1 0.5564 15.107000 43.331001 3.445000 # H HOH
6042 2014 1 0.5564 15.451000 44.613998 4.171000 # H HOH
6043 2015 2 -1.1128 11.181000 15.375000 20.250000 # O HOH
6044 2015 1 0.5564 11.057000 16.274000 19.947001 # H HOH
6045 2015 1 0.5564 10.539000 15.267000 20.952000 # H HOH
6046 2016 2 -1.1128 13.896000 6.515000 31.561001 # O HOH
6047 2016 1 0.5564 14.113000 5.749000 31.028999 # H HOH
6048 2016 1 0.5564 13.484000 6.154000 32.345001 # H HOH
6049 2017 2 -1.1128 15.397000 14.403000 25.914000 # O HOH
6050 2017 1 0.5564 15.782000 14.136000 26.749001 # H HOH
6051 2017 1 0.5564 15.687000 13.735000 25.292000 # H HOH
6052 2018 2 -1.1128 23.857000 52.499001 23.259001 # O HOH
6053 2018 1 0.5564 24.004000 51.965000 22.478001 # H HOH
6054 2018 1 0.5564 22.920000 52.414001 23.434999 # H HOH
6055 2019 2 -1.1128 25.700001 17.656000 15.276000 # O HOH
6056 2019 1 0.5564 25.674000 18.452999 14.746000 # H HOH
6057 2019 1 0.5564 26.325001 17.089001 14.824000 # H HOH
6058 2020 2 -1.1128 13.819000 28.037001 23.033001 # O HOH
6059 2020 1 0.5564 13.794000 27.770000 23.952000 # H HOH
6060 2020 1 0.5564 14.656000 28.490999 22.937000 # H HOH
6061 2021 2 -1.1128 12.277000 49.862000 31.504000 # O HOH
6062 2021 1 0.5564 11.652000 49.138000 31.523001 # H HOH
6063 2021 1 0.5564 13.052000 49.521999 31.952999 # H HOH
6064 2022 2 -1.1128 8.285000 20.896000 10.688000 # O HOH
6065 2022 1 0.5564 8.641000 20.240999 11.288000 # H HOH
6066 2022 1 0.5564 7.668000 21.398001 11.220000 # H HOH
6067 2023 2 -1.1128 4.575000 46.682999 37.055000 # O HOH
6068 2023 1 0.5564 4.866000 47.589001 36.945000 # H HOH
6069 2023 1 0.5564 3.650000 46.756001 37.289001 # H HOH
6070 2024 2 -1.1128 14.389000 13.189000 35.125000 # O HOH
6071 2024 1 0.5564 13.708000 13.088000 34.459999 # H HOH
6072 2024 1 0.5564 15.209000 13.176000 34.632999 # H HOH
6073 2025 2 -1.1128 8.197000 19.608000 22.641001 # O HOH
6074 2025 1 0.5564 7.554000 20.083000 22.114000 # H HOH
6075 2025 1 0.5564 7.728000 19.377001 23.443001 # H HOH
6076 2026 2 -1.1128 24.129999 1.730000 22.451000 # O HOH
6077 2026 1 0.5564 23.601000 1.500000 21.687000 # H HOH
6078 2026 1 0.5564 23.528999 2.207000 23.023001 # H HOH
6079 2027 2 -1.1128 4.291000 31.340000 4.822000 # O HOH
6080 2027 1 0.5564 4.614000 30.789000 4.108000 # H HOH
6081 2027 1 0.5564 4.047000 32.162998 4.398000 # H HOH
6082 2028 2 -1.1128 5.455000 29.516001 28.937000 # O HOH
6083 2028 1 0.5564 5.855000 29.195000 29.746000 # H HOH
6084 2028 1 0.5564 5.044000 30.344000 29.184999 # H HOH
6085 2029 2 -1.1128 11.531000 51.243000 5.222000 # O HOH
6086 2029 1 0.5564 11.345000 51.973999 4.632000 # H HOH
6087 2029 1 0.5564 11.635000 50.487999 4.642000 # H HOH
6088 2030 2 -1.1128 4.372000 52.157001 7.127000 # O HOH
6089 2030 1 0.5564 4.901000 52.303001 6.342000 # H HOH
6090 2030 1 0.5564 3.526000 51.856998 6.794000 # H HOH
6091 2031 2 -1.1128 7.977000 10.815000 29.157000 # O HOH
6092 2031 1 0.5564 8.648000 11.149000 28.563000 # H HOH
6093 2031 1 0.5564 7.172000 10.825000 28.639999 # H HOH
6094 2032 2 -1.1128 10.204000 38.532001 26.719999 # O HOH
6095 2032 1 0.5564 10.790000 39.037998 26.157000 # H HOH
6096 2032 1 0.5564 9.877000 37.831001 26.157000 # H HOH
6097 2033 2 -1.1128 13.156000 26.466000 6.160000 # O HOH
6098 2033 1 0.5564 12.769000 25.698999 6.581000 # H HOH
6099 2033 1 0.5564 12.532000 26.702999 5.473000 # H HOH
6100 2034 2 -1.1128 3.559000 15.155000 38.735001 # O HOH
6101 2034 1 0.5564 3.423000 14.381000 39.282001 # H HOH
6102 2034 1 0.5564 3.566000 15.887000 39.352001 # H HOH
6103 2035 2 -1.1128 28.837000 44.469002 48.500000 # O HOH
6104 2035 1 0.5564 29.431000 43.780998 48.201000 # H HOH
6105 2035 1 0.5564 28.844999 45.116001 47.794998 # H HOH
6106 2036 2 -1.1128 12.560000 5.307000 23.476999 # O HOH
6107 2036 1 0.5564 11.964000 6.030000 23.672001 # H HOH
6108 2036 1 0.5564 12.142000 4.539000 23.867001 # H HOH
6109 2037 2 -1.1128 6.385000 35.324001 42.659000 # O HOH
6110 2037 1 0.5564 6.014000 34.866001 43.412998 # H HOH
6111 2037 1 0.5564 6.403000 34.667000 41.964001 # H HOH
6112 2038 2 -1.1128 25.337000 48.713001 33.118000 # O HOH
6113 2038 1 0.5564 25.125000 48.745998 32.185001 # H HOH
6114 2038 1 0.5564 26.266001 48.485001 33.145000 # H HOH
6115 2039 2 -1.1128 21.860001 22.622000 18.497000 # O HOH
6116 2039 1 0.5564 22.476999 23.039000 17.896000 # H HOH
6117 2039 1 0.5564 21.313000 22.072001 17.936001 # H HOH
6118 2040 2 -1.1128 19.827000 8.412000 24.127001 # O HOH
6119 2040 1 0.5564 19.728001 7.460000 24.150999 # H HOH
6120 2040 1 0.5564 18.962999 8.737000 23.872000 # H HOH
6121 2041 2 -1.1128 15.733000 5.706000 43.895000 # O HOH
6122 2041 1 0.5564 15.673000 5.200000 43.084000 # H HOH
6123 2041 1 0.5564 16.643999 5.996000 43.929001 # H HOH
6124 2042 2 -1.1128 14.637000 41.495998 46.202000 # O HOH
6125 2042 1 0.5564 15.371000 41.557999 45.590000 # H HOH
6126 2042 1 0.5564 13.862000 41.448002 45.641998 # H HOH
6127 2043 2 -1.1128 13.456000 21.014000 24.267000 # O HOH
6128 2043 1 0.5564 13.192000 20.181000 23.875999 # H HOH
6129 2043 1 0.5564 13.979000 21.443001 23.590000 # H HOH
6130 2044 2 -1.1128 13.067000 22.844999 13.806000 # O HOH
6131 2044 1 0.5564 13.477000 21.981001 13.797000 # H HOH
6132 2044 1 0.5564 12.381000 22.778999 14.471000 # H HOH
6133 2045 2 -1.1128 8.979000 11.768000 12.457000 # O HOH
6134 2045 1 0.5564 8.622000 12.486000 11.934000 # H HOH
6135 2045 1 0.5564 9.869000 11.650000 12.127000 # H HOH
6136 2046 2 -1.1128 25.625000 13.431000 10.034000 # O HOH
6137 2046 1 0.5564 25.254999 13.608000 10.899000 # H HOH
6138 2046 1 0.5564 26.228001 14.158000 9.878000 # H HOH
6139 2047 2 -1.1128 14.118000 32.523998 35.189999 # O HOH
6140 2047 1 0.5564 14.097000 32.396000 34.241001 # H HOH
6141 2047 1 0.5564 15.039000 32.688999 35.389000 # H HOH
6142 2048 2 -1.1128 25.455999 6.281000 27.007999 # O HOH
6143 2048 1 0.5564 24.763000 5.863000 26.497000 # H HOH
6144 2048 1 0.5564 25.552000 5.725000 27.782000 # H HOH
6145 2049 2 -1.1128 25.702999 34.569000 18.892000 # O HOH
6146 2049 1 0.5564 24.940001 34.952999 18.459999 # H HOH
6147 2049 1 0.5564 26.073000 33.973000 18.240000 # H HOH
6148 2050 2 -1.1128 7.034000 1.848000 37.279999 # O HOH
6149 2050 1 0.5564 7.492000 2.562000 36.837002 # H HOH
6150 2050 1 0.5564 6.435000 1.500000 36.618999 # H HOH
6151 2051 2 -1.1128 10.874000 11.125000 14.471000 # O HOH
6152 2051 1 0.5564 10.348000 11.299000 15.252000 # H HOH
6153 2051 1 0.5564 11.763000 11.375000 14.721000 # H HOH
6154 2052 2 -1.1128 25.899000 41.237999 38.738998 # O HOH
6155 2052 1 0.5564 25.313999 41.938000 39.028999 # H HOH
6156 2052 1 0.5564 26.181999 41.508999 37.865002 # H HOH
6157 2053 2 -1.1128 13.758000 44.683998 5.628000 # O HOH
6158 2053 1 0.5564 13.635000 43.894001 6.154000 # H HOH
6159 2053 1 0.5564 14.179000 45.305000 6.223000 # H HOH
6160 2054 2 -1.1128 26.180000 46.449001 32.290001 # O HOH
6161 2054 1 0.5564 26.292000 46.999001 31.514999 # H HOH
6162 2054 1 0.5564 26.361000 45.561001 31.982000 # H HOH
6163 2055 2 -1.1128 7.419000 22.329000 2.042000 # O HOH
6164 2055 1 0.5564 7.249000 21.544001 1.520000 # H HOH
6165 2055 1 0.5564 8.006000 22.855000 1.500000 # H HOH
6166 2056 2 -1.1128 18.587000 6.433000 10.936000 # O HOH
6167 2056 1 0.5564 17.650999 6.352000 10.755000 # H HOH
6168 2056 1 0.5564 19.000999 5.803000 10.345000 # H HOH
6169 2057 2 -1.1128 6.296000 44.979000 31.360001 # O HOH
6170 2057 1 0.5564 5.781000 45.626999 31.840000 # H HOH
6171 2057 1 0.5564 7.023000 44.768002 31.945999 # H HOH
6172 2058 2 -1.1128 27.980000 33.560001 21.284000 # O HOH
6173 2058 1 0.5564 27.879000 33.088001 20.458000 # H HOH
6174 2058 1 0.5564 28.917000 33.747002 21.341000 # H HOH
6175 2059 2 -1.1128 18.424999 41.063999 43.865002 # O HOH
6176 2059 1 0.5564 18.046000 41.820000 43.416000 # H HOH
6177 2059 1 0.5564 18.917000 40.603001 43.185001 # H HOH
6178 2060 2 -1.1128 26.179001 7.836000 9.564000 # O HOH
6179 2060 1 0.5564 25.336000 7.857000 9.110000 # H HOH
6180 2060 1 0.5564 26.823000 8.036000 8.884000 # H HOH
6181 2061 2 -1.1128 28.941999 47.099998 21.629000 # O HOH
6182 2061 1 0.5564 28.955999 48.028999 21.398001 # H HOH
6183 2061 1 0.5564 29.767000 46.956001 22.094000 # H HOH
6184 2062 2 -1.1128 19.778000 35.602001 7.487000 # O HOH
6185 2062 1 0.5564 19.395000 35.323002 8.319000 # H HOH
6186 2062 1 0.5564 20.723000 35.536999 7.624000 # H HOH
6187 2063 2 -1.1128 14.172000 4.276000 20.322001 # O HOH
6188 2063 1 0.5564 14.890000 4.390000 20.945000 # H HOH
6189 2063 1 0.5564 13.975000 3.340000 20.351999 # H HOH
6190 2064 2 -1.1128 8.358000 17.014000 9.111000 # O HOH
6191 2064 1 0.5564 8.604000 17.235001 10.010000 # H HOH
6192 2064 1 0.5564 7.411000 16.879999 9.148000 # H HOH
6193 2065 2 -1.1128 29.493999 6.978000 32.381001 # O HOH
6194 2065 1 0.5564 29.712999 7.342000 33.238998 # H HOH
6195 2065 1 0.5564 29.976000 6.152000 32.341000 # H HOH
6196 2066 2 -1.1128 25.878000 24.724001 24.305000 # O HOH
6197 2066 1 0.5564 26.583000 24.423000 23.733000 # H HOH
6198 2066 1 0.5564 25.188999 25.011999 23.705999 # H HOH
6199 2067 2 -1.1128 4.705000 13.692000 5.556000 # O HOH
6200 2067 1 0.5564 3.961000 13.968000 6.091000 # H HOH
6201 2067 1 0.5564 5.372000 13.429000 6.191000 # H HOH
6202 2068 2 -1.1128 19.841000 11.003000 25.072001 # O HOH
6203 2068 1 0.5564 19.136999 10.445000 25.403000 # H HOH
6204 2068 1 0.5564 19.882000 10.810000 24.136000 # H HOH
6205 2069 2 -1.1128 7.034000 50.212002 9.206000 # O HOH
6206 2069 1 0.5564 6.125000 50.512001 9.165000 # H HOH
6207 2069 1 0.5564 6.986000 49.273998 9.021000 # H HOH
6208 2070 2 -1.1128 22.545000 48.679001 46.417999 # O HOH
6209 2070 1 0.5564 22.665001 48.949001 45.507000 # H HOH
6210 2070 1 0.5564 23.201000 47.994999 46.553001 # H HOH
6211 2071 2 -1.1128 3.827000 51.070999 13.368000 # O HOH
6212 2071 1 0.5564 3.456000 51.787998 12.853000 # H HOH
6213 2071 1 0.5564 3.590000 50.279999 12.884000 # H HOH
6214 2072 2 -1.1128 12.081000 46.994999 39.799000 # O HOH
6215 2072 1 0.5564 12.765000 47.254002 39.181999 # H HOH
6216 2072 1 0.5564 11.265000 47.101002 39.311001 # H HOH
6217 2073 2 -1.1128 21.278999 17.652000 34.847000 # O HOH
6218 2073 1 0.5564 21.458000 18.218000 34.097000 # H HOH
6219 2073 1 0.5564 21.725000 18.076000 35.580002 # H HOH
6220 2074 2 -1.1128 31.103001 17.316000 43.624001 # O HOH
6221 2074 1 0.5564 32.000000 17.281000 43.957001 # H HOH
6222 2074 1 0.5564 31.094999 18.070000 43.035000 # H HOH
6223 2075 2 -1.1128 14.571000 46.089001 33.733002 # O HOH
6224 2075 1 0.5564 15.505000 46.286999 33.667000 # H HOH
6225 2075 1 0.5564 14.153000 46.941002 33.859001 # H HOH
6226 2076 2 -1.1128 19.910000 9.466000 15.227000 # O HOH
6227 2076 1 0.5564 19.186001 8.848000 15.329000 # H HOH
6228 2076 1 0.5564 19.746000 9.890000 14.384000 # H HOH
6229 2077 2 -1.1128 22.834000 36.361000 38.882000 # O HOH
6230 2077 1 0.5564 23.660999 35.922001 39.084999 # H HOH
6231 2077 1 0.5564 23.024000 36.880001 38.099998 # H HOH
6232 2078 2 -1.1128 24.847000 50.840000 10.636000 # O HOH
6233 2078 1 0.5564 24.618999 51.491001 9.972000 # H HOH
6234 2078 1 0.5564 24.099001 50.834000 11.233000 # H HOH
6235 2079 2 -1.1128 31.374001 48.459999 28.073999 # O HOH
6236 2079 1 0.5564 31.914000 48.519001 28.862000 # H HOH
6237 2079 1 0.5564 32.000999 48.488998 27.351000 # H HOH
6238 2080 2 -1.1128 13.429000 36.014999 38.853001 # O HOH
6239 2080 1 0.5564 12.729000 35.365002 38.792000 # H HOH
6240 2080 1 0.5564 14.226000 35.530998 38.636002 # H HOH
6241 2081 2 -1.1128 7.300000 15.008000 45.743000 # O HOH
6242 2081 1 0.5564 7.350000 15.315000 46.648998 # H HOH
6243 2081 1 0.5564 7.052000 15.784000 45.241001 # H HOH
6244 2082 2 -1.1128 5.816000 50.335999 11.828000 # O HOH
6245 2082 1 0.5564 6.655000 50.368999 11.367000 # H HOH
6246 2082 1 0.5564 5.161000 50.292000 11.131000 # H HOH
6247 2083 2 -1.1128 10.286000 5.436000 14.680000 # O HOH
6248 2083 1 0.5564 9.729000 5.515000 13.906000 # H HOH
6249 2083 1 0.5564 11.073000 5.935000 14.462000 # H HOH
6250 2084 2 -1.1128 10.419000 17.649000 36.917999 # O HOH
6251 2084 1 0.5564 10.252000 18.575001 36.743000 # H HOH
6252 2084 1 0.5564 10.865000 17.333000 36.132000 # H HOH
6253 2085 2 -1.1128 13.188000 38.965000 1.766000 # O HOH
6254 2085 1 0.5564 12.368000 38.479000 1.684000 # H HOH
6255 2085 1 0.5564 13.724000 38.433998 2.355000 # H HOH
6256 2086 2 -1.1128 11.540000 31.636999 6.778000 # O HOH
6257 2086 1 0.5564 11.718000 32.345001 6.159000 # H HOH
6258 2086 1 0.5564 12.394000 31.426001 7.154000 # H HOH
6259 2087 2 -1.1128 2.000000 32.203999 9.053000 # O HOH
6260 2087 1 0.5564 2.856000 32.598999 9.220000 # H HOH
6261 2087 1 0.5564 2.015000 31.987000 8.121000 # H HOH
6262 2088 2 -1.1128 27.129999 12.102000 9.133000 # O HOH
6263 2088 1 0.5564 27.871000 12.413000 8.614000 # H HOH
6264 2088 1 0.5564 27.482000 12.003000 10.018000 # H HOH
6265 2089 2 -1.1128 28.150999 45.000999 13.416000 # O HOH
6266 2089 1 0.5564 27.882999 45.748001 13.952000 # H HOH
6267 2089 1 0.5564 29.040001 45.215000 13.134000 # H HOH
6268 2090 2 -1.1128 3.584000 30.226000 37.207001 # O HOH
6269 2090 1 0.5564 3.246000 29.610001 36.556999 # H HOH
6270 2090 1 0.5564 3.186000 29.945999 38.032001 # H HOH
6271 2091 2 -1.1128 16.858999 48.678001 42.764000 # O HOH
6272 2091 1 0.5564 16.822001 49.595001 43.035000 # H HOH
6273 2091 1 0.5564 16.698999 48.182999 43.568001 # H HOH
6274 2092 2 -1.1128 5.002000 2.729000 23.202000 # O HOH
6275 2092 1 0.5564 4.488000 2.105000 23.714001 # H HOH
6276 2092 1 0.5564 5.655000 3.065000 23.816999 # H HOH
6277 2093 2 -1.1128 29.667999 47.050999 28.372000 # O HOH
6278 2093 1 0.5564 29.500000 47.762001 28.990999 # H HOH
6279 2093 1 0.5564 29.860001 46.292999 28.923000 # H HOH
6280 2094 2 -1.1128 2.657000 42.249001 43.112000 # O HOH
6281 2094 1 0.5564 2.001000 42.153999 42.421001 # H HOH
6282 2094 1 0.5564 3.301000 42.858002 42.750000 # H HOH
6283 2095 2 -1.1128 6.211000 25.273001 3.471000 # O HOH
6284 2095 1 0.5564 6.251000 26.136000 3.058000 # H HOH
6285 2095 1 0.5564 5.569000 24.788000 2.953000 # H HOH
6286 2096 2 -1.1128 17.604000 19.420000 32.955002 # O HOH
6287 2096 1 0.5564 16.888000 19.420000 33.590000 # H HOH
6288 2096 1 0.5564 18.395000 19.511999 33.486000 # H HOH
6289 2097 2 -1.1128 5.935000 36.481998 45.699001 # O HOH
6290 2097 1 0.5564 6.039000 36.608002 44.756001 # H HOH
6291 2097 1 0.5564 6.282000 35.605000 45.862999 # H HOH
6292 2098 2 -1.1128 7.120000 30.136000 19.728001 # O HOH
6293 2098 1 0.5564 7.501000 29.476000 19.148001 # H HOH
6294 2098 1 0.5564 6.848000 30.841999 19.141001 # H HOH
6295 2099 2 -1.1128 22.556000 35.112000 33.396000 # O HOH
6296 2099 1 0.5564 23.128000 35.511002 32.740002 # H HOH
6297 2099 1 0.5564 21.789000 34.824001 32.901001 # H HOH
6298 2100 2 -1.1128 12.728000 38.278000 38.173000 # O HOH
6299 2100 1 0.5564 13.667000 38.125000 38.277000 # H HOH
6300 2100 1 0.5564 12.424000 37.547001 37.634998 # H HOH
6301 2101 2 -1.1128 31.729000 23.941000 10.720000 # O HOH
6302 2101 1 0.5564 31.072001 23.469999 11.233000 # H HOH
6303 2101 1 0.5564 32.000000 24.666000 11.283000 # H HOH
6304 2102 2 -1.1128 12.787000 43.334000 17.559999 # O HOH
6305 2102 1 0.5564 11.913000 43.036999 17.811001 # H HOH
6306 2102 1 0.5564 13.023000 42.780998 16.815001 # H HOH
6307 2103 2 -1.1128 6.989000 32.645000 30.634001 # O HOH
6308 2103 1 0.5564 7.470000 33.077000 29.927999 # H HOH
6309 2103 1 0.5564 6.596000 31.875999 30.219999 # H HOH
6310 2104 2 -1.1128 8.373000 9.862000 16.875000 # O HOH
6311 2104 1 0.5564 8.314000 10.738000 17.257999 # H HOH
6312 2104 1 0.5564 8.725000 10.008000 15.996000 # H HOH
6313 2105 2 -1.1128 10.222000 48.188000 23.034000 # O HOH
6314 2105 1 0.5564 10.646000 48.963001 22.666000 # H HOH
6315 2105 1 0.5564 10.001000 47.651001 22.271999 # H HOH
6316 2106 2 -1.1128 27.061001 15.034000 27.046000 # O HOH
6317 2106 1 0.5564 27.756001 14.749000 26.452999 # H HOH
6318 2106 1 0.5564 26.882999 14.269000 27.591999 # H HOH
6319 2107 2 -1.1128 13.676000 41.554001 37.360001 # O HOH
6320 2107 1 0.5564 12.766000 41.261002 37.311001 # H HOH
6321 2107 1 0.5564 13.802000 42.077000 36.568001 # H HOH
6322 2108 2 -1.1128 26.573999 30.882000 30.917999 # O HOH
6323 2108 1 0.5564 27.452999 31.122000 30.624001 # H HOH
6324 2108 1 0.5564 26.615999 29.934999 31.051001 # H HOH
6325 2109 2 -1.1128 25.044001 4.769000 13.632000 # O HOH
6326 2109 1 0.5564 24.653000 4.553000 12.785000 # H HOH
6327 2109 1 0.5564 24.653999 5.610000 13.869000 # H HOH
6328 2110 2 -1.1128 16.705000 48.970001 15.807000 # O HOH
6329 2110 1 0.5564 17.511000 49.183998 15.338000 # H HOH
6330 2110 1 0.5564 16.035000 48.921001 15.125000 # H HOH
6331 2111 2 -1.1128 27.424999 48.474998 2.088000 # O HOH
6332 2111 1 0.5564 27.502001 49.226002 1.500000 # H HOH
6333 2111 1 0.5564 27.339001 47.721001 1.505000 # H HOH
6334 2112 2 -1.1128 2.642000 32.172001 19.434000 # O HOH
6335 2112 1 0.5564 3.042000 31.368000 19.764999 # H HOH
6336 2112 1 0.5564 2.740000 32.116001 18.483999 # H HOH
6337 2113 2 -1.1128 16.153999 33.056999 38.487000 # O HOH
6338 2113 1 0.5564 16.135000 32.673000 39.362999 # H HOH
6339 2113 1 0.5564 15.334000 33.546001 38.422001 # H HOH
6340 2114 2 -1.1128 29.587000 37.487000 44.647999 # O HOH
6341 2114 1 0.5564 29.493000 36.648998 45.101002 # H HOH
6342 2114 1 0.5564 29.420000 38.145000 45.323002 # H HOH
6343 2115 2 -1.1128 4.121000 45.701000 48.075001 # O HOH
6344 2115 1 0.5564 3.190000 45.820000 47.888000 # H HOH
6345 2115 1 0.5564 4.570000 46.108002 47.334000 # H HOH
6346 2116 2 -1.1128 16.507999 2.129000 32.592999 # O HOH
6347 2116 1 0.5564 16.094999 2.976000 32.758999 # H HOH
6348 2116 1 0.5564 15.849000 1.486000 32.854000 # H HOH
6349 2117 2 -1.1128 26.326000 6.537000 12.781000 # O HOH
6350 2117 1 0.5564 25.705999 7.264000 12.727000 # H HOH
6351 2117 1 0.5564 26.165001 6.024000 11.989000 # H HOH
6352 2118 2 -1.1128 4.732000 36.563000 23.362000 # O HOH
6353 2118 1 0.5564 5.006000 37.278000 23.936001 # H HOH
6354 2118 1 0.5564 4.507000 35.848999 23.959000 # H HOH
6355 2119 2 -1.1128 2.985000 23.197001 45.044998 # O HOH
6356 2119 1 0.5564 3.757000 22.711000 45.334000 # H HOH
6357 2119 1 0.5564 2.611000 22.660000 44.346001 # H HOH
6358 2120 2 -1.1128 17.427000 21.386000 23.562000 # O HOH
6359 2120 1 0.5564 17.127001 20.775000 24.235001 # H HOH
6360 2120 1 0.5564 17.246000 20.938999 22.735001 # H HOH
6361 2121 2 -1.1128 20.466000 25.350000 35.537998 # O HOH
6362 2121 1 0.5564 20.709999 24.996000 34.681999 # H HOH
6363 2121 1 0.5564 20.649000 24.639999 36.153000 # H HOH
6364 2122 2 -1.1128 18.301001 5.693000 48.018002 # O HOH
6365 2122 1 0.5564 18.999001 6.120000 47.521000 # H HOH
6366 2122 1 0.5564 17.547001 5.700000 47.428001 # H HOH
6367 2123 2 -1.1128 11.806000 23.302000 30.563999 # O HOH
6368 2123 1 0.5564 11.915000 23.820000 31.362000 # H HOH
6369 2123 1 0.5564 10.942000 23.549000 30.233999 # H HOH
6370 2124 2 -1.1128 16.771999 2.425000 27.386000 # O HOH
6371 2124 1 0.5564 15.929000 2.691000 27.018999 # H HOH
6372 2124 1 0.5564 16.849001 1.497000 27.164000 # H HOH
6373 2125 2 -1.1128 15.309000 1.586000 21.896000 # O HOH
6374 2125 1 0.5564 14.994000 1.499000 20.997000 # H HOH
6375 2125 1 0.5564 15.024000 2.458000 22.167000 # H HOH
6376 2126 2 -1.1128 3.084000 30.785999 46.105000 # O HOH
6377 2126 1 0.5564 2.706000 30.740999 46.983002 # H HOH
6378 2126 1 0.5564 3.349000 29.886000 45.911999 # H HOH
6379 2127 2 -1.1128 23.531000 34.297001 25.747999 # O HOH
6380 2127 1 0.5564 22.983000 33.792999 25.146999 # H HOH
6381 2127 1 0.5564 24.148001 34.758999 25.179001 # H HOH
6382 2128 2 -1.1128 7.328000 37.550999 16.730000 # O HOH
6383 2128 1 0.5564 6.893000 37.616001 17.580999 # H HOH
6384 2128 1 0.5564 7.817000 38.369999 16.648001 # H HOH
6385 2129 2 -1.1128 31.768999 35.633999 25.332001 # O HOH
6386 2129 1 0.5564 31.323999 36.308998 25.844999 # H HOH
6387 2129 1 0.5564 32.001999 34.960999 25.971001 # H HOH
6388 2130 2 -1.1128 20.083000 5.908000 7.583000 # O HOH
6389 2130 1 0.5564 19.320999 6.260000 7.122000 # H HOH
6390 2130 1 0.5564 20.114000 6.400000 8.404000 # H HOH
6391 2131 2 -1.1128 11.241000 20.638000 7.424000 # O HOH
6392 2131 1 0.5564 11.224000 20.885000 8.349000 # H HOH
6393 2131 1 0.5564 11.487000 21.441999 6.966000 # H HOH
6394 2132 2 -1.1128 13.992000 7.167000 46.905998 # O HOH
6395 2132 1 0.5564 13.434000 6.455000 47.220001 # H HOH
6396 2132 1 0.5564 14.586000 7.345000 47.634998 # H HOH
6397 2133 2 -1.1128 30.728001 27.896999 4.790000 # O HOH
6398 2133 1 0.5564 31.643999 28.157000 4.892000 # H HOH
6399 2133 1 0.5564 30.754999 26.941000 4.736000 # H HOH
6400 2134 2 -1.1128 28.372000 49.653000 28.974001 # O HOH
6401 2134 1 0.5564 28.523001 50.506001 28.566000 # H HOH
6402 2134 1 0.5564 27.670000 49.259998 28.455000 # H HOH
6403 2135 2 -1.1128 6.884000 5.524000 14.333000 # O HOH
6404 2135 1 0.5564 6.842000 5.269000 15.255000 # H HOH
6405 2135 1 0.5564 7.645000 6.103000 14.279000 # H HOH
6406 2136 2 -1.1128 23.080999 41.652000 20.924999 # O HOH
6407 2136 1 0.5564 23.965000 41.719002 21.285000 # H HOH
6408 2136 1 0.5564 22.513000 41.591999 21.693001 # H HOH
6409 2137 2 -1.1128 24.429001 13.072000 44.373001 # O HOH
6410 2137 1 0.5564 24.632000 14.007000 44.335999 # H HOH
6411 2137 1 0.5564 24.848000 12.767000 45.178001 # H HOH
6412 2138 2 -1.1128 30.690001 3.090000 7.684000 # O HOH
6413 2138 1 0.5564 30.565001 3.985000 7.367000 # H HOH
6414 2138 1 0.5564 30.084999 3.009000 8.421000 # H HOH
6415 2139 2 -1.1128 27.570000 8.811000 47.905998 # O HOH
6416 2139 1 0.5564 27.948000 8.146000 48.480999 # H HOH
6417 2139 1 0.5564 27.190001 9.456000 48.501999 # H HOH
6418 2140 2 -1.1128 16.677000 20.257000 29.662001 # O HOH
6419 2140 1 0.5564 16.639999 21.069000 29.156000 # H HOH
6420 2140 1 0.5564 16.159000 20.438000 30.445999 # H HOH
6421 2141 2 -1.1128 30.989000 26.493000 26.451000 # O HOH
6422 2141 1 0.5564 30.301001 26.233999 27.065001 # H HOH
6423 2141 1 0.5564 31.625999 26.962999 26.990000 # H HOH
6424 2142 2 -1.1128 10.514000 37.555000 39.348999 # O HOH
6425 2142 1 0.5564 11.237000 36.928001 39.381001 # H HOH
6426 2142 1 0.5564 10.050000 37.428001 40.176998 # H HOH
6427 2143 2 -1.1128 17.743000 41.048000 41.376999 # O HOH
6428 2143 1 0.5564 17.044001 40.959999 40.730000 # H HOH
6429 2143 1 0.5564 18.551001 40.963001 40.870998 # H HOH
6430 2144 2 -1.1128 27.857000 20.531000 1.895000 # O HOH
6431 2144 1 0.5564 28.204000 21.267000 2.399000 # H HOH
6432 2144 1 0.5564 26.924999 20.726999 1.796000 # H HOH
6433 2145 2 -1.1128 28.902000 37.044998 41.723000 # O HOH
6434 2145 1 0.5564 28.732000 36.328999 41.111000 # H HOH
6435 2145 1 0.5564 29.636999 36.738998 42.252998 # H HOH
6436 2146 2 -1.1128 27.709000 9.396000 35.500999 # O HOH
6437 2146 1 0.5564 27.107000 9.769000 36.145000 # H HOH
6438 2146 1 0.5564 28.513000 9.906000 35.599998 # H HOH
6439 2147 2 -1.1128 25.326000 15.052000 48.215000 # O HOH
6440 2147 1 0.5564 25.663000 15.175000 47.327000 # H HOH
6441 2147 1 0.5564 25.073999 15.931000 48.500000 # H HOH
6442 2148 2 -1.1128 29.202999 5.025000 14.518000 # O HOH
6443 2148 1 0.5564 28.409000 4.588000 14.211000 # H HOH
6444 2148 1 0.5564 29.466999 5.585000 13.788000 # H HOH
6445 2149 2 -1.1128 20.354000 44.404999 15.715000 # O HOH
6446 2149 1 0.5564 19.855000 43.908001 16.363001 # H HOH
6447 2149 1 0.5564 20.961000 44.932999 16.233000 # H HOH
6448 2150 2 -1.1128 7.892000 40.938999 37.680000 # O HOH
6449 2150 1 0.5564 7.209000 40.401001 38.078999 # H HOH
6450 2150 1 0.5564 8.692000 40.696999 38.146000 # H HOH
6451 2151 2 -1.1128 25.368000 38.143002 10.693000 # O HOH
6452 2151 1 0.5564 24.785000 37.387001 10.764000 # H HOH
6453 2151 1 0.5564 25.112000 38.568001 9.875000 # H HOH
6454 2152 2 -1.1128 25.400999 42.467999 27.382999 # O HOH
6455 2152 1 0.5564 25.896000 41.705002 27.681000 # H HOH
6456 2152 1 0.5564 24.538000 42.120998 27.156000 # H HOH
6457 2153 2 -1.1128 18.271000 48.816002 4.764000 # O HOH
6458 2153 1 0.5564 18.066999 48.194000 5.463000 # H HOH
6459 2153 1 0.5564 18.407000 49.648998 5.216000 # H HOH
6460 2154 2 -1.1128 13.431000 19.978001 47.424999 # O HOH
6461 2154 1 0.5564 13.084000 19.487000 48.169998 # H HOH
6462 2154 1 0.5564 13.825000 19.311001 46.862000 # H HOH
6463 2155 2 -1.1128 9.496000 6.044000 42.198002 # O HOH
6464 2155 1 0.5564 9.552000 6.981000 42.384998 # H HOH
6465 2155 1 0.5564 9.964000 5.626000 42.921001 # H HOH
6466 2156 2 -1.1128 10.193000 17.976000 23.504000 # O HOH
6467 2156 1 0.5564 9.430000 18.077999 24.072001 # H HOH
6468 2156 1 0.5564 10.854000 17.566999 24.063000 # H HOH
6469 2157 2 -1.1128 6.056000 31.749001 11.823000 # O HOH
6470 2157 1 0.5564 5.331000 31.160999 12.034000 # H HOH
6471 2157 1 0.5564 6.842000 31.240999 12.025000 # H HOH
6472 2158 2 -1.1128 12.984000 18.292999 17.205000 # O HOH
6473 2158 1 0.5564 13.510000 18.804001 17.820999 # H HOH
6474 2158 1 0.5564 12.570000 17.618999 17.745001 # H HOH
6475 2159 2 -1.1128 14.394000 9.265000 1.890000 # O HOH
6476 2159 1 0.5564 13.490000 9.550000 1.761000 # H HOH
6477 2159 1 0.5564 14.329000 8.532000 2.503000 # H HOH
6478 2160 2 -1.1128 3.313000 28.907000 18.155001 # O HOH
6479 2160 1 0.5564 3.567000 28.698000 17.256001 # H HOH
6480 2160 1 0.5564 3.270000 29.863001 18.177000 # H HOH
6481 2161 2 -1.1128 11.209000 18.780001 13.230000 # O HOH
6482 2161 1 0.5564 11.492000 17.959999 13.636000 # H HOH
6483 2161 1 0.5564 11.622000 18.774000 12.366000 # H HOH
6484 2162 2 -1.1128 25.330000 14.401000 25.846001 # O HOH
6485 2162 1 0.5564 24.547001 13.903000 26.080999 # H HOH
6486 2162 1 0.5564 25.983000 13.734000 25.635000 # H HOH
6487 2163 2 -1.1128 2.383000 21.659000 46.693001 # O HOH
6488 2163 1 0.5564 2.001000 22.292000 47.301998 # H HOH
6489 2163 1 0.5564 2.709000 20.955000 47.252998 # H HOH
6490 2164 2 -1.1128 23.514000 49.602001 30.693001 # O HOH
6491 2164 1 0.5564 24.083000 50.118000 30.122999 # H HOH
6492 2164 1 0.5564 22.982000 49.080002 30.091999 # H HOH
6493 2165 2 -1.1128 12.255000 15.805000 9.528000 # O HOH
6494 2165 1 0.5564 12.703000 14.995000 9.288000 # H HOH
6495 2165 1 0.5564 12.087000 16.243999 8.694000 # H HOH
6496 2166 2 -1.1128 8.830000 36.472000 19.385000 # O HOH
6497 2166 1 0.5564 7.883000 36.473999 19.250000 # H HOH
6498 2166 1 0.5564 9.186000 36.082001 18.587000 # H HOH
6499 2167 2 -1.1128 15.999000 24.020000 4.789000 # O HOH
6500 2167 1 0.5564 16.660000 23.598000 4.240000 # H HOH
6501 2167 1 0.5564 16.049999 23.556000 5.625000 # H HOH
6502 2168 2 -1.1128 18.886000 35.051998 35.935001 # O HOH
6503 2168 1 0.5564 19.115000 35.939999 36.209999 # H HOH
6504 2168 1 0.5564 19.337999 34.483002 36.558998 # H HOH
6505 2169 2 -1.1128 4.977000 21.749001 12.622000 # O HOH
6506 2169 1 0.5564 5.700000 21.957001 12.030000 # H HOH
6507 2169 1 0.5564 4.201000 21.747999 12.061000 # H HOH
6508 2170 2 -1.1128 5.382000 35.799000 12.417000 # O HOH
6509 2170 1 0.5564 5.282000 36.521000 13.037000 # H HOH
6510 2170 1 0.5564 6.039000 36.106998 11.793000 # H HOH
6511 2171 2 -1.1128 14.953000 49.070999 3.406000 # O HOH
6512 2171 1 0.5564 15.688000 49.029999 4.018000 # H HOH
6513 2171 1 0.5564 14.521000 49.902000 3.605000 # H HOH
6514 2172 2 -1.1128 28.809999 35.856998 36.636002 # O HOH
6515 2172 1 0.5564 28.545000 35.319000 37.382000 # H HOH
6516 2172 1 0.5564 29.243999 36.615002 37.028000 # H HOH
6517 2173 2 -1.1128 11.016000 8.035000 13.227000 # O HOH
6518 2173 1 0.5564 10.186000 7.561000 13.275000 # H HOH
6519 2173 1 0.5564 11.309000 8.099000 14.136000 # H HOH
6520 2174 2 -1.1128 3.713000 32.743000 32.959999 # O HOH
6521 2174 1 0.5564 2.769000 32.588001 32.971001 # H HOH
6522 2174 1 0.5564 3.875000 33.293999 33.726002 # H HOH
6523 2175 2 -1.1128 21.545000 32.326000 44.780998 # O HOH
6524 2175 1 0.5564 22.351000 32.691002 45.146999 # H HOH
6525 2175 1 0.5564 21.843000 31.677000 44.145000 # H HOH
6526 2176 2 -1.1128 10.810000 29.191999 26.540001 # O HOH
6527 2176 1 0.5564 11.614000 29.038000 26.044001 # H HOH
6528 2176 1 0.5564 10.112000 28.860001 25.975000 # H HOH
6529 2177 2 -1.1128 13.257000 32.747002 27.016001 # O HOH
6530 2177 1 0.5564 13.208000 33.441002 27.673000 # H HOH
6531 2177 1 0.5564 14.086000 32.902000 26.563999 # H HOH
6532 2178 2 -1.1128 11.465000 32.351002 43.592999 # O HOH
6533 2178 1 0.5564 11.281000 33.236000 43.909000 # H HOH
6534 2178 1 0.5564 11.291000 31.785999 44.347000 # H HOH
6535 2179 2 -1.1128 25.402000 20.947001 7.342000 # O HOH
6536 2179 1 0.5564 26.014999 20.528000 7.947000 # H HOH
6537 2179 1 0.5564 24.764000 21.381001 7.909000 # H HOH
6538 2180 2 -1.1128 6.405000 16.434000 12.065000 # O HOH
6539 2180 1 0.5564 6.291000 15.484000 12.041000 # H HOH
6540 2180 1 0.5564 6.910000 16.636000 11.277000 # H HOH
6541 2181 2 -1.1128 10.636000 21.240999 19.275999 # O HOH
6542 2181 1 0.5564 9.802000 21.407000 18.836000 # H HOH
6543 2181 1 0.5564 11.300000 21.465000 18.624001 # H HOH
6544 2182 2 -1.1128 17.122000 49.092999 25.566000 # O HOH
6545 2182 1 0.5564 17.778999 49.672001 25.954000 # H HOH
6546 2182 1 0.5564 17.068001 48.353001 26.171000 # H HOH
6547 2183 2 -1.1128 29.275000 27.097000 13.970000 # O HOH
6548 2183 1 0.5564 28.729000 26.407000 14.347000 # H HOH
6549 2183 1 0.5564 29.903999 27.308001 14.660000 # H HOH
6550 2184 2 -1.1128 27.153000 11.269000 24.299999 # O HOH
6551 2184 1 0.5564 27.056999 12.206000 24.472000 # H HOH
6552 2184 1 0.5564 26.386999 10.870000 24.712999 # H HOH
6553 2185 2 -1.1128 8.702000 32.234001 19.289000 # O HOH
6554 2185 1 0.5564 8.975000 33.110001 19.563000 # H HOH
6555 2185 1 0.5564 8.985000 31.660999 20.002001 # H HOH
6556 2186 2 -1.1128 12.437000 46.971001 26.039000 # O HOH
6557 2186 1 0.5564 13.102000 47.348000 25.462999 # H HOH
6558 2186 1 0.5564 12.171000 46.161999 25.601000 # H HOH
6559 2187 2 -1.1128 22.245001 26.806999 40.355999 # O HOH
6560 2187 1 0.5564 21.961000 26.646999 41.256001 # H HOH
6561 2187 1 0.5564 22.702999 26.004999 40.104000 # H HOH
6562 2188 2 -1.1128 22.257999 24.108999 2.633000 # O HOH
6563 2188 1 0.5564 23.173000 23.926001 2.849000 # H HOH
6564 2188 1 0.5564 22.226000 24.073999 1.677000 # H HOH
6565 2189 2 -1.1128 13.203000 15.247000 28.309000 # O HOH
6566 2189 1 0.5564 14.001000 14.865000 27.941999 # H HOH
6567 2189 1 0.5564 12.649000 14.493000 28.511999 # H HOH
6568 2190 2 -1.1128 16.711000 27.745001 36.898998 # O HOH
6569 2190 1 0.5564 16.627001 27.306000 37.745998 # H HOH
6570 2190 1 0.5564 16.773001 28.674999 37.115002 # H HOH
6571 2191 2 -1.1128 15.527000 31.129000 14.000000 # O HOH
6572 2191 1 0.5564 15.493000 31.388000 14.921000 # H HOH
6573 2191 1 0.5564 16.264999 30.521999 13.948000 # H HOH
6574 2192 2 -1.1128 31.285000 5.961000 6.663000 # O HOH
6575 2192 1 0.5564 31.476000 6.779000 6.203000 # H HOH
6576 2192 1 0.5564 31.999001 5.868000 7.293000 # H HOH
6577 2193 2 -1.1128 12.689000 45.577000 36.971001 # O HOH
6578 2193 1 0.5564 12.778000 44.839001 37.574001 # H HOH
6579 2193 1 0.5564 13.483000 45.548000 36.438000 # H HOH
6580 2194 2 -1.1128 17.704000 20.688999 43.460999 # O HOH
6581 2194 1 0.5564 18.436001 20.075001 43.514999 # H HOH
6582 2194 1 0.5564 16.927000 20.131001 43.404999 # H HOH
6583 2195 2 -1.1128 12.749000 38.033001 6.573000 # O HOH
6584 2195 1 0.5564 11.861000 38.233002 6.870000 # H HOH
6585 2195 1 0.5564 12.719000 38.155998 5.624000 # H HOH
6586 2196 2 -1.1128 25.790001 31.149000 24.618000 # O HOH
6587 2196 1 0.5564 25.625000 31.587999 23.783001 # H HOH
6588 2196 1 0.5564 25.014999 30.605000 24.760000 # H HOH
6589 2197 2 -1.1128 2.014000 28.521999 29.274000 # O HOH
6590 2197 1 0.5564 1.995000 27.999001 30.076000 # H HOH
6591 2197 1 0.5564 2.627000 28.061001 28.702000 # H HOH
6592 2198 2 -1.1128 3.832000 4.371000 26.763000 # O HOH
6593 2198 1 0.5564 4.678000 4.784000 26.940001 # H HOH
6594 2198 1 0.5564 3.428000 4.275000 27.625000 # H HOH
6595 2199 2 -1.1128 5.395000 2.501000 38.594002 # O HOH
6596 2199 1 0.5564 5.572000 2.310000 39.514999 # H HOH
6597 2199 1 0.5564 4.889000 1.749000 38.285999 # H HOH
6598 2200 2 -1.1128 3.856000 19.782000 44.178001 # O HOH
6599 2200 1 0.5564 3.988000 20.684999 44.465000 # H HOH
6600 2200 1 0.5564 4.532000 19.283001 44.634998 # H HOH
6601 2201 2 -1.1128 18.459999 20.354000 26.896000 # O HOH
6602 2201 1 0.5564 19.105000 19.648001 26.850000 # H HOH
6603 2201 1 0.5564 17.815001 20.134001 26.224001 # H HOH
6604 2202 2 -1.1128 31.559999 49.379002 9.639000 # O HOH
6605 2202 1 0.5564 31.407000 50.244999 10.020000 # H HOH
6606 2202 1 0.5564 31.756001 49.554001 8.718000 # H HOH
6607 2203 2 -1.1128 8.846000 19.142000 8.848000 # O HOH
6608 2203 1 0.5564 8.280000 19.212999 8.080000 # H HOH
6609 2203 1 0.5564 9.255000 20.004999 8.926000 # H HOH
6610 2204 2 -1.1128 10.148000 37.764000 29.205000 # O HOH
6611 2204 1 0.5564 10.914000 37.189999 29.188999 # H HOH
6612 2204 1 0.5564 9.451000 37.245998 28.804001 # H HOH
6613 2205 2 -1.1128 25.980000 28.070999 15.919000 # O HOH
6614 2205 1 0.5564 26.631001 28.209000 15.232000 # H HOH
6615 2205 1 0.5564 25.885000 27.120001 15.973000 # H HOH
6616 2206 2 -1.1128 7.740000 26.643000 19.146999 # O HOH
6617 2206 1 0.5564 8.607000 26.989000 19.358999 # H HOH
6618 2206 1 0.5564 7.459000 27.150999 18.386000 # H HOH
6619 2207 2 -1.1128 19.403999 51.741001 10.500000 # O HOH
6620 2207 1 0.5564 18.903999 51.248001 11.151000 # H HOH
6621 2207 1 0.5564 19.857000 52.416000 11.007000 # H HOH
6622 2208 2 -1.1128 20.500999 20.837999 32.646999 # O HOH
6623 2208 1 0.5564 21.231001 21.430000 32.827999 # H HOH
6624 2208 1 0.5564 20.686001 20.059999 33.174000 # H HOH
6625 2209 2 -1.1128 31.999001 41.667999 11.288000 # O HOH
6626 2209 1 0.5564 31.940001 41.074001 12.036000 # H HOH
6627 2209 1 0.5564 31.919001 41.098000 10.523000 # H HOH
6628 2210 2 -1.1128 2.003000 28.177000 38.585999 # O HOH
6629 2210 1 0.5564 2.133000 27.500999 39.251999 # H HOH
6630 2210 1 0.5564 2.451000 27.839001 37.810001 # H HOH
6631 2211 2 -1.1128 26.093000 21.729000 37.029999 # O HOH
6632 2211 1 0.5564 26.705999 21.312000 37.634998 # H HOH
6633 2211 1 0.5564 26.413000 21.490000 36.160000 # H HOH
6634 2212 2 -1.1128 10.436000 30.841000 23.910999 # O HOH
6635 2212 1 0.5564 10.721000 30.615000 24.796000 # H HOH
6636 2212 1 0.5564 9.904000 30.094999 23.632999 # H HOH
6637 2213 2 -1.1128 21.922001 19.763000 23.513000 # O HOH
6638 2213 1 0.5564 21.301001 19.224001 24.004000 # H HOH
6639 2213 1 0.5564 21.721001 20.660999 23.775999 # H HOH
6640 2214 2 -1.1128 23.736000 39.831001 37.506001 # O HOH
6641 2214 1 0.5564 23.156000 39.558998 38.216999 # H HOH
6642 2214 1 0.5564 24.618999 39.687000 37.847000 # H HOH
6643 2215 2 -1.1128 4.782000 32.462002 35.549000 # O HOH
6644 2215 1 0.5564 3.926000 32.389999 35.971001 # H HOH
6645 2215 1 0.5564 5.325000 31.813000 35.994999 # H HOH
6646 2216 2 -1.1128 25.268999 22.677000 5.561000 # O HOH
6647 2216 1 0.5564 25.587000 21.820999 5.275000 # H HOH
6648 2216 1 0.5564 24.452000 22.488001 6.024000 # H HOH
6649 2217 2 -1.1128 7.802000 22.134001 14.381000 # O HOH
6650 2217 1 0.5564 7.081000 21.992001 13.768000 # H HOH
6651 2217 1 0.5564 8.575000 22.229000 13.824000 # H HOH
6652 2218 2 -1.1128 24.836000 8.322000 46.852001 # O HOH
6653 2218 1 0.5564 25.337999 8.796000 47.514999 # H HOH
6654 2218 1 0.5564 24.788000 7.425000 47.183998 # H HOH
6655 2219 2 -1.1128 21.898001 40.270000 2.050000 # O HOH
6656 2219 1 0.5564 21.127001 40.401001 1.499000 # H HOH
6657 2219 1 0.5564 22.177000 41.153999 2.288000 # H HOH
6658 2220 2 -1.1128 29.691000 13.297000 45.611000 # O HOH
6659 2220 1 0.5564 29.153999 12.761000 45.028000 # H HOH
6660 2220 1 0.5564 29.945999 14.050000 45.077999 # H HOH
6661 2221 2 -1.1128 17.525000 17.629999 36.904999 # O HOH
6662 2221 1 0.5564 18.184999 17.114000 36.444000 # H HOH
6663 2221 1 0.5564 17.087999 17.002001 37.480999 # H HOH
6664 2222 2 -1.1128 20.034000 50.242001 17.113001 # O HOH
6665 2222 1 0.5564 20.091000 49.570000 17.792000 # H HOH
6666 2222 1 0.5564 19.563999 50.965000 17.528999 # H HOH
6667 2223 2 -1.1128 15.898000 14.864000 39.063000 # O HOH
6668 2223 1 0.5564 16.222000 14.626000 39.931000 # H HOH
6669 2223 1 0.5564 16.341000 14.259000 38.466999 # H HOH
6670 2224 2 -1.1128 22.097000 46.841999 12.249000 # O HOH
6671 2224 1 0.5564 22.861000 46.921001 11.676000 # H HOH
6672 2224 1 0.5564 21.356001 46.756001 11.650000 # H HOH
6673 2225 2 -1.1128 6.352000 28.652000 5.699000 # O HOH
6674 2225 1 0.5564 5.637000 28.622000 6.335000 # H HOH
6675 2225 1 0.5564 6.222000 29.476999 5.230000 # H HOH
6676 2226 2 -1.1128 14.933000 10.442000 33.477001 # O HOH
6677 2226 1 0.5564 14.889000 9.638000 32.959000 # H HOH
6678 2226 1 0.5564 15.845000 10.723000 33.405998 # H HOH
6679 2227 2 -1.1128 12.066000 45.400002 22.056999 # O HOH
6680 2227 1 0.5564 11.672000 45.208000 22.908001 # H HOH
6681 2227 1 0.5564 11.533000 46.112000 21.701000 # H HOH
6682 2228 2 -1.1128 8.745000 9.444000 36.148998 # O HOH
6683 2228 1 0.5564 8.159000 9.379000 36.903000 # H HOH
6684 2228 1 0.5564 8.186000 9.254000 35.395000 # H HOH
6685 2229 2 -1.1128 2.561000 21.549000 27.804001 # O HOH
6686 2229 1 0.5564 2.025000 21.368999 27.032000 # H HOH
6687 2229 1 0.5564 2.026000 21.254999 28.542000 # H HOH
6688 2230 2 -1.1128 22.798000 14.673000 27.621000 # O HOH
6689 2230 1 0.5564 23.018999 15.408000 27.049000 # H HOH
6690 2230 1 0.5564 22.559000 13.966000 27.021000 # H HOH
6691 2231 2 -1.1128 25.520000 7.416000 3.805000 # O HOH
6692 2231 1 0.5564 25.158001 7.955000 4.508000 # H HOH
6693 2231 1 0.5564 24.761999 7.175000 3.273000 # H HOH
6694 2232 2 -1.1128 9.031000 39.145000 47.806000 # O HOH
6695 2232 1 0.5564 8.422000 38.551998 48.245998 # H HOH
6696 2232 1 0.5564 9.640000 39.416000 48.492001 # H HOH
6697 2233 2 -1.1128 5.971000 17.327000 48.500999 # O HOH
6698 2233 1 0.5564 6.019000 17.739000 47.639000 # H HOH
6699 2233 1 0.5564 5.482000 16.517000 48.353001 # H HOH
6700 2234 2 -1.1128 3.883000 40.691002 22.014999 # O HOH
6701 2234 1 0.5564 4.744000 40.672001 21.596001 # H HOH
6702 2234 1 0.5564 3.734000 41.616001 22.214001 # H HOH
6703 2235 2 -1.1128 9.123000 32.616001 45.659000 # O HOH
6704 2235 1 0.5564 8.897000 32.042000 44.928001 # H HOH
6705 2235 1 0.5564 9.507000 33.389999 45.247002 # H HOH
6706 2236 2 -1.1128 7.683000 7.681000 19.999001 # O HOH
6707 2236 1 0.5564 7.651000 6.724000 20.014999 # H HOH
6708 2236 1 0.5564 8.527000 7.900000 20.395000 # H HOH
6709 2237 2 -1.1128 9.411000 21.882999 22.268000 # O HOH
6710 2237 1 0.5564 9.430000 21.142000 21.662001 # H HOH
6711 2237 1 0.5564 10.144000 22.434999 21.995001 # H HOH
6712 2238 2 -1.1128 8.816000 49.983002 4.038000 # O HOH
6713 2238 1 0.5564 8.171000 50.657001 3.822000 # H HOH
6714 2238 1 0.5564 9.646000 50.334000 3.715000 # H HOH
6715 2239 2 -1.1128 7.794000 14.840000 39.823002 # O HOH
6716 2239 1 0.5564 7.426000 14.459000 40.619999 # H HOH
6717 2239 1 0.5564 8.234000 15.637000 40.118000 # H HOH
6718 2240 2 -1.1128 16.757999 18.892000 40.522999 # O HOH
6719 2240 1 0.5564 16.419001 19.686001 40.110001 # H HOH
6720 2240 1 0.5564 16.938000 19.150000 41.428001 # H HOH
6721 2241 2 -1.1128 31.514000 38.973999 27.188999 # O HOH
6722 2241 1 0.5564 31.997999 38.240002 26.811001 # H HOH
6723 2241 1 0.5564 31.999001 39.750999 26.909000 # H HOH
6724 2242 2 -1.1128 23.900000 29.797001 36.819000 # O HOH
6725 2242 1 0.5564 24.837999 29.723000 36.999001 # H HOH
6726 2242 1 0.5564 23.832001 29.724001 35.867001 # H HOH
6727 2243 2 -1.1128 9.371000 9.417000 40.813999 # O HOH
6728 2243 1 0.5564 9.250000 10.268000 40.393002 # H HOH
6729 2243 1 0.5564 9.056000 8.783000 40.168999 # H HOH
6730 2244 2 -1.1128 30.922001 29.719999 10.814000 # O HOH
6731 2244 1 0.5564 31.670000 29.364000 10.335000 # H HOH
6732 2244 1 0.5564 30.216999 29.757000 10.167000 # H HOH
6733 2245 2 -1.1128 7.367000 43.459999 17.117001 # O HOH
6734 2245 1 0.5564 7.707000 44.123001 16.516001 # H HOH
6735 2245 1 0.5564 8.014000 42.755001 17.087999 # H HOH
6736 2246 2 -1.1128 15.985000 5.870000 29.090000 # O HOH
6737 2246 1 0.5564 15.640000 5.060000 29.466999 # H HOH
6738 2246 1 0.5564 15.471000 6.565000 29.500999 # H HOH
6739 2247 2 -1.1128 13.717000 13.243000 5.713000 # O HOH
6740 2247 1 0.5564 13.354000 12.871000 6.517000 # H HOH
6741 2247 1 0.5564 13.659000 12.533000 5.073000 # H HOH
6742 2248 2 -1.1128 25.711000 12.705000 38.917999 # O HOH
6743 2248 1 0.5564 25.281000 13.441000 38.481998 # H HOH
6744 2248 1 0.5564 25.802000 12.985000 39.827999 # H HOH
6745 2249 2 -1.1128 3.119000 7.310000 10.410000 # O HOH
6746 2249 1 0.5564 2.398000 7.266000 11.038000 # H HOH
6747 2249 1 0.5564 3.046000 6.500000 9.904000 # H HOH
6748 2250 2 -1.1128 20.771000 19.841999 45.594002 # O HOH
6749 2250 1 0.5564 20.148001 19.796000 44.868999 # H HOH
6750 2250 1 0.5564 21.625000 19.930000 45.171001 # H HOH
6751 2251 2 -1.1128 30.188999 18.534000 4.480000 # O HOH
6752 2251 1 0.5564 29.570999 18.013000 3.967000 # H HOH
6753 2251 1 0.5564 30.544001 19.167999 3.857000 # H HOH
6754 2252 2 -1.1128 23.386999 22.743000 30.659000 # O HOH
6755 2252 1 0.5564 24.193001 22.707001 31.174999 # H HOH
6756 2252 1 0.5564 22.688000 22.805000 31.311001 # H HOH
6757 2253 2 -1.1128 31.634001 31.709000 24.049000 # O HOH
6758 2253 1 0.5564 31.999001 30.832001 23.934999 # H HOH
6759 2253 1 0.5564 31.127001 31.864000 23.252001 # H HOH
6760 2254 2 -1.1128 8.102000 15.110000 8.040000 # O HOH
6761 2254 1 0.5564 8.913000 15.448000 7.659000 # H HOH
6762 2254 1 0.5564 8.242000 14.165000 8.104000 # H HOH
6763 2255 2 -1.1128 16.815001 31.653999 11.841000 # O HOH
6764 2255 1 0.5564 17.099001 31.257000 11.018000 # H HOH
6765 2255 1 0.5564 17.125000 32.557999 11.791000 # H HOH
6766 2256 2 -1.1128 12.280000 14.312000 18.341000 # O HOH
6767 2256 1 0.5564 11.793000 13.727000 18.922001 # H HOH
6768 2256 1 0.5564 11.647000 14.986000 18.094000 # H HOH
6769 2257 2 -1.1128 17.322001 3.518000 4.976000 # O HOH
6770 2257 1 0.5564 17.327000 4.276000 4.392000 # H HOH
6771 2257 1 0.5564 17.379999 2.763000 4.389000 # H HOH
6772 2258 2 -1.1128 12.092000 12.443000 24.556999 # O HOH
6773 2258 1 0.5564 11.290000 12.871000 24.257000 # H HOH
6774 2258 1 0.5564 12.797000 12.920000 24.121000 # H HOH
6775 2259 2 -1.1128 10.128000 22.568001 47.174000 # O HOH
6776 2259 1 0.5564 10.746000 22.884001 46.515999 # H HOH
6777 2259 1 0.5564 9.342000 22.341999 46.676998 # H HOH
6778 2260 2 -1.1128 27.711000 20.702999 44.709999 # O HOH
6779 2260 1 0.5564 28.316999 20.455999 45.409000 # H HOH
6780 2260 1 0.5564 28.268000 21.084999 44.032001 # H HOH
6781 2261 2 -1.1128 11.204000 26.235001 1.501000 # O HOH
6782 2261 1 0.5564 11.167000 25.813000 2.359000 # H HOH
6783 2261 1 0.5564 11.870000 26.916000 1.596000 # H HOH
6784 2262 2 -1.1128 30.506001 26.423000 42.594002 # O HOH
6785 2262 1 0.5564 30.058001 27.171000 42.198002 # H HOH
6786 2262 1 0.5564 30.639999 25.812000 41.869999 # H HOH
6787 2263 2 -1.1128 19.215000 6.292000 14.563000 # O HOH
6788 2263 1 0.5564 19.625999 6.030000 13.739000 # H HOH
6789 2263 1 0.5564 19.893000 6.787000 15.023000 # H HOH
6790 2264 2 -1.1128 25.664000 51.471001 31.652000 # O HOH
6791 2264 1 0.5564 25.959999 50.779999 31.059999 # H HOH
6792 2264 1 0.5564 25.014000 51.958000 31.146000 # H HOH
6793 2265 2 -1.1128 11.391000 25.731001 23.854000 # O HOH
6794 2265 1 0.5564 11.949000 26.471001 23.614000 # H HOH
6795 2265 1 0.5564 10.586000 25.865000 23.353001 # H HOH
6796 2266 2 -1.1128 25.516001 44.528999 5.980000 # O HOH
6797 2266 1 0.5564 25.239000 43.734001 6.434000 # H HOH
6798 2266 1 0.5564 25.691000 45.157001 6.681000 # H HOH
6799 2267 2 -1.1128 2.637000 24.292999 28.226000 # O HOH
6800 2267 1 0.5564 2.338000 23.719999 27.520000 # H HOH
6801 2267 1 0.5564 3.375000 24.773001 27.850000 # H HOH
6802 2268 2 -1.1128 5.197000 31.487000 47.786999 # O HOH
6803 2268 1 0.5564 5.607000 30.997000 48.500000 # H HOH
6804 2268 1 0.5564 5.094000 30.844999 47.084000 # H HOH
6805 2269 2 -1.1128 3.745000 24.184999 48.459999 # O HOH
6806 2269 1 0.5564 2.818000 23.947001 48.499001 # H HOH
6807 2269 1 0.5564 4.051000 23.820999 47.630001 # H HOH
6808 2270 2 -1.1128 11.001000 34.917999 20.230000 # O HOH
6809 2270 1 0.5564 11.072000 34.023998 19.895000 # H HOH
6810 2270 1 0.5564 10.078000 35.014999 20.462999 # H HOH
6811 2271 2 -1.1128 11.222000 35.658001 42.337002 # O HOH
6812 2271 1 0.5564 10.337000 36.005001 42.219002 # H HOH
6813 2271 1 0.5564 11.134000 34.717999 42.182999 # H HOH
6814 2272 2 -1.1128 17.184000 35.000999 38.480999 # O HOH
6815 2272 1 0.5564 16.403000 35.532001 38.324001 # H HOH
6816 2272 1 0.5564 17.861000 35.403000 37.935001 # H HOH
6817 2273 2 -1.1128 16.327000 35.050999 36.179001 # O HOH
6818 2273 1 0.5564 15.855000 35.530998 35.499001 # H HOH
6819 2273 1 0.5564 16.570999 34.223000 35.763000 # H HOH
6820 2274 2 -1.1128 30.605000 30.006001 12.974000 # O HOH
6821 2274 1 0.5564 30.736000 29.059999 13.039000 # H HOH
6822 2274 1 0.5564 30.079000 30.229000 13.742000 # H HOH
6823 2275 2 -1.1128 23.372000 11.426000 4.745000 # O HOH
6824 2275 1 0.5564 23.614000 11.634000 5.648000 # H HOH
6825 2275 1 0.5564 22.629999 12.000000 4.557000 # H HOH
6826 2276 2 -1.1128 26.464001 24.795000 15.329000 # O HOH
6827 2276 1 0.5564 26.714001 23.886000 15.166000 # H HOH
6828 2276 1 0.5564 25.528000 24.826000 15.134000 # H HOH
6829 2277 2 -1.1128 15.412000 39.214001 37.483002 # O HOH
6830 2277 1 0.5564 15.688000 39.897999 38.094002 # H HOH
6831 2277 1 0.5564 15.413000 39.643002 36.626999 # H HOH
6832 2278 2 -1.1128 26.587999 17.849001 34.713001 # O HOH
6833 2278 1 0.5564 26.437000 18.472000 35.424000 # H HOH
6834 2278 1 0.5564 26.243000 18.285999 33.933998 # H HOH
6835 2279 2 -1.1128 24.764000 42.734001 2.246000 # O HOH
6836 2279 1 0.5564 25.490000 42.198002 1.927000 # H HOH
6837 2279 1 0.5564 25.091000 43.632999 2.200000 # H HOH
6838 2280 2 -1.1128 19.355000 18.712000 35.375000 # O HOH
6839 2280 1 0.5564 19.988001 19.413000 35.216999 # H HOH
6840 2280 1 0.5564 18.587999 19.159000 35.733002 # H HOH
6841 2281 2 -1.1128 32.000000 47.389000 24.490999 # O HOH
6842 2281 1 0.5564 31.936001 48.132999 25.091000 # H HOH
6843 2281 1 0.5564 32.000000 46.619999 25.062000 # H HOH
6844 2282 2 -1.1128 16.530001 31.565001 2.725000 # O HOH
6845 2282 1 0.5564 15.888000 31.980000 3.301000 # H HOH
6846 2282 1 0.5564 17.169001 31.174000 3.322000 # H HOH
6847 2283 2 -1.1128 18.024000 31.621000 30.493000 # O HOH
6848 2283 1 0.5564 18.858000 32.004002 30.221001 # H HOH
6849 2283 1 0.5564 17.368999 32.276001 30.250999 # H HOH
6850 2284 2 -1.1128 12.042000 32.106998 30.033001 # O HOH
6851 2284 1 0.5564 12.189000 32.921001 29.552000 # H HOH
6852 2284 1 0.5564 12.388000 31.423000 29.459000 # H HOH
6853 2285 2 -1.1128 10.658000 49.041000 42.118000 # O HOH
6854 2285 1 0.5564 11.433000 48.807999 42.630001 # H HOH
6855 2285 1 0.5564 10.276000 48.200001 41.865002 # H HOH
6856 2286 2 -1.1128 3.221000 28.834000 23.778999 # O HOH
6857 2286 1 0.5564 3.045000 29.709000 24.125999 # H HOH
6858 2286 1 0.5564 2.505000 28.294001 24.115000 # H HOH
6859 2287 2 -1.1128 22.660999 31.458000 29.232000 # O HOH
6860 2287 1 0.5564 22.054001 30.924000 29.745001 # H HOH
6861 2287 1 0.5564 23.455999 31.495001 29.764000 # H HOH
6862 2288 2 -1.1128 4.600000 8.889000 29.355000 # O HOH
6863 2288 1 0.5564 4.267000 8.870000 28.458000 # H HOH
6864 2288 1 0.5564 5.552000 8.886000 29.257000 # H HOH
6865 2289 2 -1.1128 3.559000 34.219002 26.052999 # O HOH
6866 2289 1 0.5564 3.914000 34.606998 26.853001 # H HOH
6867 2289 1 0.5564 4.262000 33.655998 25.726000 # H HOH
6868 2290 2 -1.1128 12.394000 18.339001 44.306999 # O HOH
6869 2290 1 0.5564 11.675000 18.660000 43.762001 # H HOH
6870 2290 1 0.5564 13.164000 18.384001 43.741001 # H HOH
6871 2291 2 -1.1128 10.915000 23.205000 27.143999 # O HOH
6872 2291 1 0.5564 11.594000 23.879000 27.134001 # H HOH
6873 2291 1 0.5564 10.723000 23.042999 26.219999 # H HOH
6874 2292 2 -1.1128 9.010000 14.437000 5.707000 # O HOH
6875 2292 1 0.5564 9.187000 13.630000 6.191000 # H HOH
6876 2292 1 0.5564 8.059000 14.449000 5.602000 # H HOH
6877 2293 2 -1.1128 21.398001 35.403999 23.802999 # O HOH
6878 2293 1 0.5564 21.122999 34.529999 24.080000 # H HOH
6879 2293 1 0.5564 21.261999 35.953999 24.573999 # H HOH
6880 2294 2 -1.1128 6.936000 51.230000 46.326000 # O HOH
6881 2294 1 0.5564 7.076000 52.098999 45.951000 # H HOH
6882 2294 1 0.5564 7.806000 50.946999 46.606998 # H HOH
6883 2295 2 -1.1128 27.844000 30.874001 8.100000 # O HOH
6884 2295 1 0.5564 28.611000 30.541000 8.566000 # H HOH
6885 2295 1 0.5564 27.134001 30.822001 8.740000 # H HOH
6886 2296 2 -1.1128 15.978000 10.505000 38.493999 # O HOH
6887 2296 1 0.5564 15.720000 10.012000 39.272999 # H HOH
6888 2296 1 0.5564 15.511000 11.337000 38.570999 # H HOH
6889 2297 2 -1.1128 24.948000 43.418999 30.337999 # O HOH
6890 2297 1 0.5564 24.778000 43.205002 31.254999 # H HOH
6891 2297 1 0.5564 25.569000 42.750999 30.046000 # H HOH
6892 2298 2 -1.1128 8.706000 31.278000 30.176001 # O HOH
6893 2298 1 0.5564 9.623000 31.052000 30.021000 # H HOH
6894 2298 1 0.5564 8.258000 30.434000 30.238001 # H HOH
6895 2299 2 -1.1128 17.908001 34.040001 28.764000 # O HOH
6896 2299 1 0.5564 17.007999 34.105000 29.083000 # H HOH
6897 2299 1 0.5564 18.445000 34.061001 29.556000 # H HOH
6898 2300 2 -1.1128 10.718000 37.666000 31.327999 # O HOH
6899 2300 1 0.5564 10.964000 36.805000 31.666000 # H HOH
6900 2300 1 0.5564 9.780000 37.734001 31.503000 # H HOH
6901 2301 2 -1.1128 7.213000 23.080999 7.463000 # O HOH
6902 2301 1 0.5564 6.278000 23.201000 7.299000 # H HOH
6903 2301 1 0.5564 7.629000 23.260000 6.620000 # H HOH
6904 2302 2 -1.1128 2.047000 17.806000 14.133000 # O HOH
6905 2302 1 0.5564 1.999000 17.791000 13.177000 # H HOH
6906 2302 1 0.5564 2.624000 17.075001 14.356000 # H HOH
6907 2303 2 -1.1128 7.969000 34.098000 32.828999 # O HOH
6908 2303 1 0.5564 8.306000 33.209999 32.707001 # H HOH
6909 2303 1 0.5564 7.772000 34.403999 31.944000 # H HOH
6910 2304 2 -1.1128 9.824000 52.469002 3.026000 # O HOH
6911 2304 1 0.5564 9.151000 52.241001 2.385000 # H HOH
6912 2304 1 0.5564 9.356000 52.509998 3.860000 # H HOH
6913 2305 2 -1.1128 31.646000 5.114000 13.374000 # O HOH
6914 2305 1 0.5564 31.705999 5.569000 14.214000 # H HOH
6915 2305 1 0.5564 31.829000 4.198000 13.584000 # H HOH
6916 2306 2 -1.1128 10.370000 9.137000 33.754002 # O HOH
6917 2306 1 0.5564 11.288000 9.172000 34.022999 # H HOH
6918 2306 1 0.5564 10.178000 8.203000 33.674000 # H HOH
6919 2307 2 -1.1128 22.580000 10.788000 7.449000 # O HOH
6920 2307 1 0.5564 23.136000 10.403000 8.126000 # H HOH
6921 2307 1 0.5564 22.509001 10.106000 6.781000 # H HOH
6922 2308 2 -1.1128 2.687000 21.448000 30.941000 # O HOH
6923 2308 1 0.5564 2.010000 21.023001 31.468000 # H HOH
6924 2308 1 0.5564 3.290000 21.823999 31.582001 # H HOH
6925 2309 2 -1.1128 17.285999 10.830000 27.438000 # O HOH
6926 2309 1 0.5564 17.294001 10.193000 28.153000 # H HOH
6927 2309 1 0.5564 18.191999 11.134000 27.378000 # H HOH
6928 2310 2 -1.1128 26.164000 49.564999 26.667999 # O HOH
6929 2310 1 0.5564 26.254999 48.874001 26.011999 # H HOH
6930 2310 1 0.5564 25.622000 49.174999 27.354000 # H HOH
6931 2311 2 -1.1128 4.803000 2.512000 5.765000 # O HOH
6932 2311 1 0.5564 4.087000 2.411000 5.137000 # H HOH
6933 2311 1 0.5564 5.520000 2.886000 5.253000 # H HOH
6934 2312 2 -1.1128 23.693001 39.021999 46.264000 # O HOH
6935 2312 1 0.5564 23.893999 38.085999 46.286999 # H HOH
6936 2312 1 0.5564 24.521000 39.450001 46.483002 # H HOH
6937 2313 2 -1.1128 27.938000 16.191000 40.049999 # O HOH
6938 2313 1 0.5564 28.166000 16.676001 40.844002 # H HOH
6939 2313 1 0.5564 27.521999 16.841000 39.484001 # H HOH
6940 2314 2 -1.1128 30.980000 29.037001 2.428000 # O HOH
6941 2314 1 0.5564 30.896999 29.778999 1.828000 # H HOH
6942 2314 1 0.5564 31.058001 28.274000 1.855000 # H HOH
6943 2315 2 -1.1128 4.415000 15.435000 14.490000 # O HOH
6944 2315 1 0.5564 4.006000 15.665000 15.325000 # H HOH
6945 2315 1 0.5564 5.005000 14.712000 14.704000 # H HOH
6946 2316 2 -1.1128 12.062000 51.981998 32.049999 # O HOH
6947 2316 1 0.5564 11.264000 52.500000 32.162998 # H HOH
6948 2316 1 0.5564 12.455000 52.320000 31.245001 # H HOH
6949 2317 2 -1.1128 16.426001 24.708000 11.248000 # O HOH
6950 2317 1 0.5564 17.193001 24.167999 11.056000 # H HOH
6951 2317 1 0.5564 15.748000 24.379999 10.657000 # H HOH
6952 2318 2 -1.1128 29.410000 48.972000 26.719000 # O HOH
6953 2318 1 0.5564 29.898001 49.728001 27.047001 # H HOH
6954 2318 1 0.5564 28.770000 49.345001 26.112000 # H HOH
6955 2319 2 -1.1128 27.299000 44.046001 7.690000 # O HOH
6956 2319 1 0.5564 27.604000 43.201000 7.359000 # H HOH
6957 2319 1 0.5564 28.045000 44.396000 8.177000 # H HOH
6958 2320 2 -1.1128 11.821000 8.025000 32.223000 # O HOH
6959 2320 1 0.5564 11.065000 8.102000 31.641001 # H HOH
6960 2320 1 0.5564 12.569000 8.267000 31.676001 # H HOH
6961 2321 2 -1.1128 12.366000 2.717000 34.730999 # O HOH
6962 2321 1 0.5564 11.570000 2.841000 35.249001 # H HOH
6963 2321 1 0.5564 12.051000 2.574000 33.838001 # H HOH
6964 2322 2 -1.1128 15.854000 7.653000 16.721001 # O HOH
6965 2322 1 0.5564 16.230000 8.061000 17.502001 # H HOH
6966 2322 1 0.5564 15.706000 8.382000 16.118000 # H HOH
6967 2323 2 -1.1128 26.038000 34.172001 38.422001 # O HOH
6968 2323 1 0.5564 26.430000 33.625999 37.740002 # H HOH
6969 2323 1 0.5564 25.334999 33.633999 38.785000 # H HOH
6970 2324 2 -1.1128 3.139000 17.044001 42.257000 # O HOH
6971 2324 1 0.5564 2.223000 17.323000 42.238998 # H HOH
6972 2324 1 0.5564 3.305000 16.708000 41.376999 # H HOH
6973 2325 2 -1.1128 10.763000 44.900002 18.028999 # O HOH
6974 2325 1 0.5564 9.945000 44.485001 17.754000 # H HOH
6975 2325 1 0.5564 11.205000 45.125000 17.209999 # H HOH
6976 2326 2 -1.1128 21.674999 14.992000 44.181999 # O HOH
6977 2326 1 0.5564 21.184999 14.999000 45.004002 # H HOH
6978 2326 1 0.5564 22.327999 15.685000 44.285999 # H HOH
6979 2327 2 -1.1128 17.920000 11.904000 37.460999 # O HOH
6980 2327 1 0.5564 17.712999 12.416000 38.242001 # H HOH
6981 2327 1 0.5564 17.823999 12.522000 36.736000 # H HOH
6982 2328 2 -1.1128 17.077000 17.889999 21.944000 # O HOH
6983 2328 1 0.5564 17.054001 18.795000 21.635000 # H HOH
6984 2328 1 0.5564 17.978001 17.606001 21.787001 # H HOH
6985 2329 2 -1.1128 4.762000 28.028000 25.224001 # O HOH
6986 2329 1 0.5564 4.684000 27.371000 24.531000 # H HOH
6987 2329 1 0.5564 5.187000 28.774000 24.801001 # H HOH
6988 2330 2 -1.1128 22.670000 5.110000 38.077000 # O HOH
6989 2330 1 0.5564 22.278999 5.952000 37.842999 # H HOH
6990 2330 1 0.5564 22.851000 4.688000 37.237000 # H HOH
6991 2331 2 -1.1128 14.684000 18.746000 26.034000 # O HOH
6992 2331 1 0.5564 14.157000 17.986000 26.281000 # H HOH
6993 2331 1 0.5564 14.044000 19.403999 25.761999 # H HOH
6994 2332 2 -1.1128 11.440000 39.355999 42.841000 # O HOH
6995 2332 1 0.5564 10.726000 39.755001 43.339001 # H HOH
6996 2332 1 0.5564 11.964000 38.897999 43.498001 # H HOH
6997 2333 2 -1.1128 22.656000 52.180000 26.952000 # O HOH
6998 2333 1 0.5564 23.180000 52.500000 27.686001 # H HOH
6999 2333 1 0.5564 21.754000 52.203999 27.271999 # H HOH
7000 2334 2 -1.1128 12.079000 29.974001 19.969000 # O HOH
7001 2334 1 0.5564 11.452000 30.665001 19.754000 # H HOH
7002 2334 1 0.5564 12.464000 29.729000 19.127001 # H HOH
7003 2335 2 -1.1128 26.531000 52.391998 40.070999 # O HOH
7004 2335 1 0.5564 26.726000 52.500999 39.139999 # H HOH
7005 2335 1 0.5564 27.381001 52.473000 40.505001 # H HOH
7006 2336 2 -1.1128 12.482000 27.632999 20.856001 # O HOH
7007 2336 1 0.5564 13.204000 28.257999 20.931999 # H HOH
7008 2336 1 0.5564 12.099000 27.601999 21.733000 # H HOH
7009 2337 2 -1.1128 12.910000 25.908001 18.978001 # O HOH
7010 2337 1 0.5564 12.504000 25.461000 19.719999 # H HOH
7011 2337 1 0.5564 12.391000 26.704000 18.864000 # H HOH
7012 2338 2 -1.1128 10.996000 16.688000 31.695999 # O HOH
7013 2338 1 0.5564 11.270000 17.396999 31.114000 # H HOH
7014 2338 1 0.5564 10.066000 16.853001 31.854000 # H HOH
7015 2339 2 -1.1128 23.948000 41.512001 8.667000 # O HOH
7016 2339 1 0.5564 24.639999 41.974998 8.196000 # H HOH
7017 2339 1 0.5564 24.087000 40.589001 8.451000 # H HOH
7018 2340 2 -1.1128 7.115000 17.156000 3.080000 # O HOH
7019 2340 1 0.5564 7.054000 16.399000 3.663000 # H HOH
7020 2340 1 0.5564 7.078000 17.913000 3.665000 # H HOH
7021 2341 2 -1.1128 16.742001 5.576000 20.999001 # O HOH
7022 2341 1 0.5564 17.302000 4.800000 21.028000 # H HOH
7023 2341 1 0.5564 16.959000 5.997000 20.166000 # H HOH
7024 2342 2 -1.1128 4.534000 8.796000 25.771999 # O HOH
7025 2342 1 0.5564 3.754000 9.204000 26.149000 # H HOH
7026 2342 1 0.5564 4.641000 7.982000 26.264999 # H HOH
7027 2343 2 -1.1128 20.940001 38.683998 43.136002 # O HOH
7028 2343 1 0.5564 21.655001 38.272999 42.650002 # H HOH
7029 2343 1 0.5564 20.618000 39.372002 42.553001 # H HOH
7030 2344 2 -1.1128 20.634001 35.764999 37.791000 # O HOH
7031 2344 1 0.5564 20.832001 36.671001 38.028999 # H HOH
7032 2344 1 0.5564 20.973000 35.244999 38.520000 # H HOH
7033 2345 2 -1.1128 21.790001 35.376999 40.570000 # O HOH
7034 2345 1 0.5564 22.062000 35.855999 41.353001 # H HOH
7035 2345 1 0.5564 21.087000 34.801998 40.873001 # H HOH
7036 2346 2 -1.1128 2.000000 48.361000 47.397999 # O HOH
7037 2346 1 0.5564 2.250000 47.794998 48.127998 # H HOH
7038 2346 1 0.5564 2.656000 49.057999 47.398998 # H HOH
7039 2347 2 -1.1128 6.232000 43.764000 11.739000 # O HOH
7040 2347 1 0.5564 7.047000 43.548000 11.285000 # H HOH
7041 2347 1 0.5564 5.552000 43.662998 11.073000 # H HOH
7042 2348 2 -1.1128 9.262000 34.875000 23.702000 # O HOH
7043 2348 1 0.5564 8.896000 34.188000 23.145000 # H HOH
7044 2348 1 0.5564 9.757000 35.432999 23.101999 # H HOH
7045 2349 2 -1.1128 3.734000 7.161000 24.073999 # O HOH
7046 2349 1 0.5564 4.075000 6.493000 24.669001 # H HOH
7047 2349 1 0.5564 3.084000 7.636000 24.593000 # H HOH
7048 2350 2 -1.1128 16.046000 11.682000 4.890000 # O HOH
7049 2350 1 0.5564 15.612000 12.111000 4.153000 # H HOH
7050 2350 1 0.5564 16.018999 10.749000 4.674000 # H HOH
7051 2351 2 -1.1128 5.118000 24.738001 12.110000 # O HOH
7052 2351 1 0.5564 4.667000 23.895000 12.166000 # H HOH
7053 2351 1 0.5564 4.962000 25.149000 12.960000 # H HOH
7054 2352 2 -1.1128 11.630000 45.206001 2.057000 # O HOH
7055 2352 1 0.5564 11.725000 46.132000 1.834000 # H HOH
7056 2352 1 0.5564 10.912000 44.898998 1.503000 # H HOH
7057 2353 2 -1.1128 31.334000 8.350000 23.892000 # O HOH
7058 2353 1 0.5564 31.676001 7.866000 24.643999 # H HOH
7059 2353 1 0.5564 30.570000 7.846000 23.608999 # H HOH
7060 2354 2 -1.1128 25.809000 40.658001 20.568001 # O HOH
7061 2354 1 0.5564 25.427000 41.050999 19.783001 # H HOH
7062 2354 1 0.5564 26.655001 41.094002 20.667000 # H HOH
7063 2355 2 -1.1128 8.083000 31.596001 35.405998 # O HOH
7064 2355 1 0.5564 7.556000 30.816000 35.233002 # H HOH
7065 2355 1 0.5564 8.529000 31.406000 36.230999 # H HOH
7066 2356 2 -1.1128 15.704000 14.269000 4.849000 # O HOH
7067 2356 1 0.5564 15.858000 13.744000 5.634000 # H HOH
7068 2356 1 0.5564 15.033000 14.900000 5.110000 # H HOH
7069 2357 2 -1.1128 21.767000 1.579000 31.851999 # O HOH
7070 2357 1 0.5564 21.931999 1.557000 30.909000 # H HOH
7071 2357 1 0.5564 20.813999 1.522000 31.930000 # H HOH
7072 2358 2 -1.1128 9.209000 4.806000 38.612000 # O HOH
7073 2358 1 0.5564 9.509000 5.698000 38.439999 # H HOH
7074 2358 1 0.5564 10.004000 4.273000 38.569000 # H HOH
7075 2359 2 -1.1128 10.463000 35.816002 44.952000 # O HOH
7076 2359 1 0.5564 11.185000 35.331001 44.551998 # H HOH
7077 2359 1 0.5564 10.301000 36.542999 44.351002 # H HOH
7078 2360 2 -1.1128 21.813000 49.339001 16.158001 # O HOH
7079 2360 1 0.5564 21.166000 48.636002 16.103001 # H HOH
7080 2360 1 0.5564 21.802000 49.743999 15.291000 # H HOH
7081 2361 2 -1.1128 6.168000 20.771999 37.323002 # O HOH
7082 2361 1 0.5564 5.354000 21.216000 37.087002 # H HOH
7083 2361 1 0.5564 5.906000 19.868000 37.497002 # H HOH
7084 2362 2 -1.1128 8.396000 12.834000 24.136999 # O HOH
7085 2362 1 0.5564 8.197000 13.553000 23.535999 # H HOH
7086 2362 1 0.5564 9.086000 12.338000 23.697001 # H HOH
7087 2363 2 -1.1128 11.565000 12.627000 16.517000 # O HOH
7088 2363 1 0.5564 10.965000 13.246000 16.934999 # H HOH
7089 2363 1 0.5564 12.222000 12.441000 17.188000 # H HOH
7090 2364 2 -1.1128 14.964000 44.327999 35.082001 # O HOH
7091 2364 1 0.5564 14.211000 43.750999 34.960999 # H HOH
7092 2364 1 0.5564 15.506000 44.181999 34.306999 # H HOH
7093 2365 2 -1.1128 3.396000 49.081001 40.905998 # O HOH
7094 2365 1 0.5564 4.163000 49.560001 40.591000 # H HOH
7095 2365 1 0.5564 2.991000 48.730000 40.112999 # H HOH
7096 2366 2 -1.1128 19.856001 5.785000 20.082001 # O HOH
7097 2366 1 0.5564 19.108000 6.009000 20.636000 # H HOH
7098 2366 1 0.5564 20.580000 5.662000 20.695999 # H HOH
7099 2367 2 -1.1128 26.716000 11.533000 14.597000 # O HOH
7100 2367 1 0.5564 26.528000 11.042000 15.397000 # H HOH
7101 2367 1 0.5564 27.648001 11.744000 14.659000 # H HOH
7102 2368 2 -1.1128 21.094999 12.731000 18.891001 # O HOH
7103 2368 1 0.5564 20.177999 12.893000 19.112000 # H HOH
7104 2368 1 0.5564 21.570000 12.883000 19.708000 # H HOH
7105 2369 2 -1.1128 14.789000 14.645000 32.342999 # O HOH
7106 2369 1 0.5564 14.058000 14.668000 32.960999 # H HOH
7107 2369 1 0.5564 15.556000 14.466000 32.884998 # H HOH
7108 2370 2 -1.1128 20.308001 1.498000 24.716999 # O HOH
7109 2370 1 0.5564 21.079000 1.522000 24.150999 # H HOH
7110 2370 1 0.5564 19.566000 1.517000 24.113001 # H HOH
7111 2371 2 -1.1128 27.612000 39.692001 38.000000 # O HOH
7112 2371 1 0.5564 28.037001 40.326000 37.423000 # H HOH
7113 2371 1 0.5564 27.209999 39.057999 37.407001 # H HOH
7114 2372 2 -1.1128 11.015000 36.708000 21.613001 # O HOH
7115 2372 1 0.5564 11.122000 37.058998 20.728001 # H HOH
7116 2372 1 0.5564 11.884000 36.786999 22.007999 # H HOH
7117 2373 2 -1.1128 30.059000 31.500000 34.895000 # O HOH
7118 2373 1 0.5564 30.266001 32.088001 34.168999 # H HOH
7119 2373 1 0.5564 29.816999 30.674999 34.474998 # H HOH
7120 2374 2 -1.1128 4.557000 8.324000 8.583000 # O HOH
[truncated: 269,894 more chars]
