# Supplementary material for: When 20% Is Enough: Counterintuitive Contact Angle Maxima on Chemically Heterogeneous Hydrophobic/Hydrophilic Surfaces
Source: Langmuir. 2026 May 28;42(23):16191–202. doi: 10.1021/acs.langmuir.6c00428 (PMC13276908; doi:10.1021/acs.langmuir.6c00428)
Supplement: Supplementary file 2 [file la6c00428_si_002.zip › SI-input/droplet_deposition/1.droplet_deposition/final.data]

LAMMPS data file via write_data, version 29 Oct 2020, timestep = 33300

20250 atoms
3 atom types
6000 bonds
1 bond types
3000 angles
1 angle types

0.0 34.0 xlo xhi
0.0 126.0 ylo yhi
-85.0 185.0 zlo zhi

Masses

1 1.00794
2 15.9994
3 28.0855

Atoms # full

1 0 3 0.0 0.0 0.0 37.4 0 0 0
2 0 3 0.0 1.7 1.7 37.4 0 0 0
3 0 3 0.0 1.7 0.0 39.1 0 0 0
4 0 3 0.0 0.0 1.7 39.1 0 0 0
5 0 3 0.0 3.4 0.0 37.4 0 0 0
6 0 3 0.0 5.1 1.7 37.4 0 0 0
7 0 3 0.0 5.1 0.0 39.1 0 0 0
8 0 3 0.0 3.4 1.7 39.1 0 0 0
41 0 3 0.0 0.0 3.4 37.4 0 0 0
42 0 3 0.0 1.7 5.1 37.4 0 0 0
43 0 3 0.0 1.7 3.4 39.1 0 0 0
44 0 3 0.0 0.0 5.1 39.1 0 0 0
45 0 3 0.0 3.4 3.4 37.4 0 0 0
46 0 3 0.0 5.1 5.1 37.4 0 0 0
47 0 3 0.0 5.1 3.4 39.1 0 0 0
48 0 3 0.0 3.4 5.1 39.1 0 0 0
1501 0 3 0.0 0.0 0.0 40.8 0 0 0
1502 0 3 0.0 1.7 1.7 40.8 0 0 0
1503 0 3 0.0 1.7 0.0 42.5 0 0 0
1504 0 3 0.0 0.0 1.7 42.5 0 0 0
1505 0 3 0.0 3.4 0.0 40.8 0 0 0
1506 0 3 0.0 5.1 1.7 40.8 0 0 0
1507 0 3 0.0 5.1 0.0 42.5 0 0 0
1508 0 3 0.0 3.4 1.7 42.5 0 0 0
1541 0 3 0.0 0.0 3.4 40.8 0 0 0
1542 0 3 0.0 1.7 5.1 40.8 0 0 0
1543 0 3 0.0 1.7 3.4 42.5 0 0 0
1544 0 3 0.0 0.0 5.1 42.5 0 0 0
1545 0 3 0.0 3.4 3.4 40.8 0 0 0
1546 0 3 0.0 5.1 5.1 40.8 0 0 0
1547 0 3 0.0 5.1 3.4 42.5 0 0 0
1548 0 3 0.0 3.4 5.1 42.5 0 0 0
9 0 3 0.0 6.8 0.0 37.4 0 0 0
10 0 3 0.0 8.5 1.7 37.4 0 0 0
11 0 3 0.0 8.5 0.0 39.1 0 0 0
12 0 3 0.0 6.8 1.7 39.1 0 0 0
13 0 3 0.0 10.2 0.0 37.4 0 0 0
14 0 3 0.0 11.9 1.7 37.4 0 0 0
15 0 3 0.0 11.9 0.0 39.1 0 0 0
16 0 3 0.0 10.2 1.7 39.1 0 0 0
49 0 3 0.0 6.8 3.4 37.4 0 0 0
50 0 3 0.0 8.5 5.1 37.4 0 0 0
51 0 3 0.0 8.5 3.4 39.1 0 0 0
52 0 3 0.0 6.8 5.1 39.1 0 0 0
53 0 3 0.0 10.2 3.4 37.4 0 0 0
54 0 3 0.0 11.9 5.1 37.4 0 0 0
55 0 3 0.0 11.9 3.4 39.1 0 0 0
56 0 3 0.0 10.2 5.1 39.1 0 0 0
1509 0 3 0.0 6.8 0.0 40.8 0 0 0
1510 0 3 0.0 8.5 1.7 40.8 0 0 0
1511 0 3 0.0 8.5 0.0 42.5 0 0 0
1512 0 3 0.0 6.8 1.7 42.5 0 0 0
1513 0 3 0.0 10.2 0.0 40.8 0 0 0
1514 0 3 0.0 11.9 1.7 40.8 0 0 0
1515 0 3 0.0 11.9 0.0 42.5 0 0 0
1516 0 3 0.0 10.2 1.7 42.5 0 0 0
1549 0 3 0.0 6.8 3.4 40.8 0 0 0
1550 0 3 0.0 8.5 5.1 40.8 0 0 0
1551 0 3 0.0 8.5 3.4 42.5 0 0 0
1552 0 3 0.0 6.8 5.1 42.5 0 0 0
1553 0 3 0.0 10.2 3.4 40.8 0 0 0
1554 0 3 0.0 11.9 5.1 40.8 0 0 0
1555 0 3 0.0 11.9 3.4 42.5 0 0 0
1556 0 3 0.0 10.2 5.1 42.5 0 0 0
17 0 3 0.0 13.6 0.0 37.4 0 0 0
18 0 3 0.0 15.299999999999999 1.7 37.4 0 0 0
19 0 3 0.0 15.299999999999999 0.0 39.1 0 0 0
20 0 3 0.0 13.6 1.7 39.1 0 0 0
21 0 3 0.0 17.0 0.0 37.4 0 0 0
22 0 3 0.0 18.7 1.7 37.4 0 0 0
23 0 3 0.0 18.7 0.0 39.1 0 0 0
24 0 3 0.0 17.0 1.7 39.1 0 0 0
57 0 3 0.0 13.6 3.4 37.4 0 0 0
58 0 3 0.0 15.299999999999999 5.1 37.4 0 0 0
59 0 3 0.0 15.299999999999999 3.4 39.1 0 0 0
60 0 3 0.0 13.6 5.1 39.1 0 0 0
61 0 3 0.0 17.0 3.4 37.4 0 0 0
62 0 3 0.0 18.7 5.1 37.4 0 0 0
63 0 3 0.0 18.7 3.4 39.1 0 0 0
64 0 3 0.0 17.0 5.1 39.1 0 0 0
1517 0 3 0.0 13.6 0.0 40.8 0 0 0
1518 0 3 0.0 15.299999999999999 1.7 40.8 0 0 0
1519 0 3 0.0 15.299999999999999 0.0 42.5 0 0 0
1520 0 3 0.0 13.6 1.7 42.5 0 0 0
1521 0 3 0.0 17.0 0.0 40.8 0 0 0
1522 0 3 0.0 18.7 1.7 40.8 0 0 0
1523 0 3 0.0 18.7 0.0 42.5 0 0 0
1524 0 3 0.0 17.0 1.7 42.5 0 0 0
1557 0 3 0.0 13.6 3.4 40.8 0 0 0
1558 0 3 0.0 15.299999999999999 5.1 40.8 0 0 0
1559 0 3 0.0 15.299999999999999 3.4 42.5 0 0 0
1560 0 3 0.0 13.6 5.1 42.5 0 0 0
1561 0 3 0.0 17.0 3.4 40.8 0 0 0
1562 0 3 0.0 18.7 5.1 40.8 0 0 0
1563 0 3 0.0 18.7 3.4 42.5 0 0 0
1564 0 3 0.0 17.0 5.1 42.5 0 0 0
25 0 3 0.0 20.4 0.0 37.4 0 0 0
26 0 3 0.0 22.099999999999998 1.7 37.4 0 0 0
27 0 3 0.0 22.099999999999998 0.0 39.1 0 0 0
28 0 3 0.0 20.4 1.7 39.1 0 0 0
29 0 3 0.0 23.8 0.0 37.4 0 0 0
30 0 3 0.0 25.5 1.7 37.4 0 0 0
31 0 3 0.0 25.5 0.0 39.1 0 0 0
32 0 3 0.0 23.8 1.7 39.1 0 0 0
65 0 3 0.0 20.4 3.4 37.4 0 0 0
66 0 3 0.0 22.099999999999998 5.1 37.4 0 0 0
67 0 3 0.0 22.099999999999998 3.4 39.1 0 0 0
68 0 3 0.0 20.4 5.1 39.1 0 0 0
69 0 3 0.0 23.8 3.4 37.4 0 0 0
70 0 3 0.0 25.5 5.1 37.4 0 0 0
71 0 3 0.0 25.5 3.4 39.1 0 0 0
72 0 3 0.0 23.8 5.1 39.1 0 0 0
1525 0 3 0.0 20.4 0.0 40.8 0 0 0
1526 0 3 0.0 22.099999999999998 1.7 40.8 0 0 0
1527 0 3 0.0 22.099999999999998 0.0 42.5 0 0 0
1528 0 3 0.0 20.4 1.7 42.5 0 0 0
1529 0 3 0.0 23.8 0.0 40.8 0 0 0
1530 0 3 0.0 25.5 1.7 40.8 0 0 0
1531 0 3 0.0 25.5 0.0 42.5 0 0 0
1532 0 3 0.0 23.8 1.7 42.5 0 0 0
1565 0 3 0.0 20.4 3.4 40.8 0 0 0
1566 0 3 0.0 22.099999999999998 5.1 40.8 0 0 0
1567 0 3 0.0 22.099999999999998 3.4 42.5 0 0 0
1568 0 3 0.0 20.4 5.1 42.5 0 0 0
1569 0 3 0.0 23.8 3.4 40.8 0 0 0
1570 0 3 0.0 25.5 5.1 40.8 0 0 0
1571 0 3 0.0 25.5 3.4 42.5 0 0 0
1572 0 3 0.0 23.8 5.1 42.5 0 0 0
33 0 3 0.0 27.2 0.0 37.4 0 0 0
34 0 3 0.0 28.9 1.7 37.4 0 0 0
35 0 3 0.0 28.9 0.0 39.1 0 0 0
36 0 3 0.0 27.2 1.7 39.1 0 0 0
37 0 3 0.0 30.599999999999998 0.0 37.4 0 0 0
38 0 3 0.0 32.3 1.7 37.4 0 0 0
39 0 3 0.0 32.3 0.0 39.1 0 0 0
40 0 3 0.0 30.599999999999998 1.7 39.1 0 0 0
73 0 3 0.0 27.2 3.4 37.4 0 0 0
74 0 3 0.0 28.9 5.1 37.4 0 0 0
75 0 3 0.0 28.9 3.4 39.1 0 0 0
76 0 3 0.0 27.2 5.1 39.1 0 0 0
77 0 3 0.0 30.599999999999998 3.4 37.4 0 0 0
78 0 3 0.0 32.3 5.1 37.4 0 0 0
79 0 3 0.0 32.3 3.4 39.1 0 0 0
80 0 3 0.0 30.599999999999998 5.1 39.1 0 0 0
1533 0 3 0.0 27.2 0.0 40.8 0 0 0
1534 0 3 0.0 28.9 1.7 40.8 0 0 0
1535 0 3 0.0 28.9 0.0 42.5 0 0 0
1536 0 3 0.0 27.2 1.7 42.5 0 0 0
1537 0 3 0.0 30.599999999999998 0.0 40.8 0 0 0
1538 0 3 0.0 32.3 1.7 40.8 0 0 0
1539 0 3 0.0 32.3 0.0 42.5 0 0 0
1540 0 3 0.0 30.599999999999998 1.7 42.5 0 0 0
1573 0 3 0.0 27.2 3.4 40.8 0 0 0
1574 0 3 0.0 28.9 5.1 40.8 0 0 0
1575 0 3 0.0 28.9 3.4 42.5 0 0 0
1576 0 3 0.0 27.2 5.1 42.5 0 0 0
1577 0 3 0.0 30.599999999999998 3.4 40.8 0 0 0
1578 0 3 0.0 32.3 5.1 40.8 0 0 0
1579 0 3 0.0 32.3 3.4 42.5 0 0 0
1580 0 3 0.0 30.599999999999998 5.1 42.5 0 0 0
81 0 3 0.0 0.0 6.8 37.4 0 0 0
82 0 3 0.0 1.7 8.5 37.4 0 0 0
83 0 3 0.0 1.7 6.8 39.1 0 0 0
84 0 3 0.0 0.0 8.5 39.1 0 0 0
85 0 3 0.0 3.4 6.8 37.4 0 0 0
86 0 3 0.0 5.1 8.5 37.4 0 0 0
87 0 3 0.0 5.1 6.8 39.1 0 0 0
88 0 3 0.0 3.4 8.5 39.1 0 0 0
121 0 3 0.0 0.0 10.2 37.4 0 0 0
122 0 3 0.0 1.7 11.9 37.4 0 0 0
123 0 3 0.0 1.7 10.2 39.1 0 0 0
124 0 3 0.0 0.0 11.9 39.1 0 0 0
125 0 3 0.0 3.4 10.2 37.4 0 0 0
126 0 3 0.0 5.1 11.9 37.4 0 0 0
127 0 3 0.0 5.1 10.2 39.1 0 0 0
128 0 3 0.0 3.4 11.9 39.1 0 0 0
1581 0 3 0.0 0.0 6.8 40.8 0 0 0
1582 0 3 0.0 1.7 8.5 40.8 0 0 0
1583 0 3 0.0 1.7 6.8 42.5 0 0 0
1584 0 3 0.0 0.0 8.5 42.5 0 0 0
1585 0 3 0.0 3.4 6.8 40.8 0 0 0
1586 0 3 0.0 5.1 8.5 40.8 0 0 0
1587 0 3 0.0 5.1 6.8 42.5 0 0 0
1588 0 3 0.0 3.4 8.5 42.5 0 0 0
1621 0 3 0.0 0.0 10.2 40.8 0 0 0
1622 0 3 0.0 1.7 11.9 40.8 0 0 0
1623 0 3 0.0 1.7 10.2 42.5 0 0 0
1624 0 3 0.0 0.0 11.9 42.5 0 0 0
1625 0 3 0.0 3.4 10.2 40.8 0 0 0
1626 0 3 0.0 5.1 11.9 40.8 0 0 0
1627 0 3 0.0 5.1 10.2 42.5 0 0 0
1628 0 3 0.0 3.4 11.9 42.5 0 0 0
89 0 3 0.0 6.8 6.8 37.4 0 0 0
90 0 3 0.0 8.5 8.5 37.4 0 0 0
91 0 3 0.0 8.5 6.8 39.1 0 0 0
92 0 3 0.0 6.8 8.5 39.1 0 0 0
93 0 3 0.0 10.2 6.8 37.4 0 0 0
94 0 3 0.0 11.9 8.5 37.4 0 0 0
95 0 3 0.0 11.9 6.8 39.1 0 0 0
96 0 3 0.0 10.2 8.5 39.1 0 0 0
129 0 3 0.0 6.8 10.2 37.4 0 0 0
130 0 3 0.0 8.5 11.9 37.4 0 0 0
131 0 3 0.0 8.5 10.2 39.1 0 0 0
132 0 3 0.0 6.8 11.9 39.1 0 0 0
133 0 3 0.0 10.2 10.2 37.4 0 0 0
134 0 3 0.0 11.9 11.9 37.4 0 0 0
135 0 3 0.0 11.9 10.2 39.1 0 0 0
136 0 3 0.0 10.2 11.9 39.1 0 0 0
1589 0 3 0.0 6.8 6.8 40.8 0 0 0
1590 0 3 0.0 8.5 8.5 40.8 0 0 0
1591 0 3 0.0 8.5 6.8 42.5 0 0 0
1592 0 3 0.0 6.8 8.5 42.5 0 0 0
1593 0 3 0.0 10.2 6.8 40.8 0 0 0
1594 0 3 0.0 11.9 8.5 40.8 0 0 0
1595 0 3 0.0 11.9 6.8 42.5 0 0 0
1596 0 3 0.0 10.2 8.5 42.5 0 0 0
1629 0 3 0.0 6.8 10.2 40.8 0 0 0
1630 0 3 0.0 8.5 11.9 40.8 0 0 0
1631 0 3 0.0 8.5 10.2 42.5 0 0 0
1632 0 3 0.0 6.8 11.9 42.5 0 0 0
1633 0 3 0.0 10.2 10.2 40.8 0 0 0
1634 0 3 0.0 11.9 11.9 40.8 0 0 0
1635 0 3 0.0 11.9 10.2 42.5 0 0 0
1636 0 3 0.0 10.2 11.9 42.5 0 0 0
97 0 3 0.0 13.6 6.8 37.4 0 0 0
98 0 3 0.0 15.299999999999999 8.5 37.4 0 0 0
99 0 3 0.0 15.299999999999999 6.8 39.1 0 0 0
100 0 3 0.0 13.6 8.5 39.1 0 0 0
101 0 3 0.0 17.0 6.8 37.4 0 0 0
102 0 3 0.0 18.7 8.5 37.4 0 0 0
103 0 3 0.0 18.7 6.8 39.1 0 0 0
104 0 3 0.0 17.0 8.5 39.1 0 0 0
137 0 3 0.0 13.6 10.2 37.4 0 0 0
138 0 3 0.0 15.299999999999999 11.9 37.4 0 0 0
139 0 3 0.0 15.299999999999999 10.2 39.1 0 0 0
140 0 3 0.0 13.6 11.9 39.1 0 0 0
141 0 3 0.0 17.0 10.2 37.4 0 0 0
142 0 3 0.0 18.7 11.9 37.4 0 0 0
143 0 3 0.0 18.7 10.2 39.1 0 0 0
144 0 3 0.0 17.0 11.9 39.1 0 0 0
1597 0 3 0.0 13.6 6.8 40.8 0 0 0
1598 0 3 0.0 15.299999999999999 8.5 40.8 0 0 0
1599 0 3 0.0 15.299999999999999 6.8 42.5 0 0 0
1600 0 3 0.0 13.6 8.5 42.5 0 0 0
1601 0 3 0.0 17.0 6.8 40.8 0 0 0
1602 0 3 0.0 18.7 8.5 40.8 0 0 0
1603 0 3 0.0 18.7 6.8 42.5 0 0 0
1604 0 3 0.0 17.0 8.5 42.5 0 0 0
1637 0 3 0.0 13.6 10.2 40.8 0 0 0
1638 0 3 0.0 15.299999999999999 11.9 40.8 0 0 0
1639 0 3 0.0 15.299999999999999 10.2 42.5 0 0 0
1640 0 3 0.0 13.6 11.9 42.5 0 0 0
1641 0 3 0.0 17.0 10.2 40.8 0 0 0
1642 0 3 0.0 18.7 11.9 40.8 0 0 0
1643 0 3 0.0 18.7 10.2 42.5 0 0 0
1644 0 3 0.0 17.0 11.9 42.5 0 0 0
105 0 3 0.0 20.4 6.8 37.4 0 0 0
106 0 3 0.0 22.099999999999998 8.5 37.4 0 0 0
107 0 3 0.0 22.099999999999998 6.8 39.1 0 0 0
108 0 3 0.0 20.4 8.5 39.1 0 0 0
109 0 3 0.0 23.8 6.8 37.4 0 0 0
110 0 3 0.0 25.5 8.5 37.4 0 0 0
111 0 3 0.0 25.5 6.8 39.1 0 0 0
112 0 3 0.0 23.8 8.5 39.1 0 0 0
145 0 3 0.0 20.4 10.2 37.4 0 0 0
146 0 3 0.0 22.099999999999998 11.9 37.4 0 0 0
147 0 3 0.0 22.099999999999998 10.2 39.1 0 0 0
148 0 3 0.0 20.4 11.9 39.1 0 0 0
149 0 3 0.0 23.8 10.2 37.4 0 0 0
150 0 3 0.0 25.5 11.9 37.4 0 0 0
151 0 3 0.0 25.5 10.2 39.1 0 0 0
152 0 3 0.0 23.8 11.9 39.1 0 0 0
1605 0 3 0.0 20.4 6.8 40.8 0 0 0
1606 0 3 0.0 22.099999999999998 8.5 40.8 0 0 0
1607 0 3 0.0 22.099999999999998 6.8 42.5 0 0 0
1608 0 3 0.0 20.4 8.5 42.5 0 0 0
1609 0 3 0.0 23.8 6.8 40.8 0 0 0
1610 0 3 0.0 25.5 8.5 40.8 0 0 0
1611 0 3 0.0 25.5 6.8 42.5 0 0 0
1612 0 3 0.0 23.8 8.5 42.5 0 0 0
1645 0 3 0.0 20.4 10.2 40.8 0 0 0
1646 0 3 0.0 22.099999999999998 11.9 40.8 0 0 0
1647 0 3 0.0 22.099999999999998 10.2 42.5 0 0 0
1648 0 3 0.0 20.4 11.9 42.5 0 0 0
1649 0 3 0.0 23.8 10.2 40.8 0 0 0
1650 0 3 0.0 25.5 11.9 40.8 0 0 0
1651 0 3 0.0 25.5 10.2 42.5 0 0 0
1652 0 3 0.0 23.8 11.9 42.5 0 0 0
113 0 3 0.0 27.2 6.8 37.4 0 0 0
114 0 3 0.0 28.9 8.5 37.4 0 0 0
115 0 3 0.0 28.9 6.8 39.1 0 0 0
116 0 3 0.0 27.2 8.5 39.1 0 0 0
117 0 3 0.0 30.599999999999998 6.8 37.4 0 0 0
118 0 3 0.0 32.3 8.5 37.4 0 0 0
119 0 3 0.0 32.3 6.8 39.1 0 0 0
120 0 3 0.0 30.599999999999998 8.5 39.1 0 0 0
153 0 3 0.0 27.2 10.2 37.4 0 0 0
154 0 3 0.0 28.9 11.9 37.4 0 0 0
155 0 3 0.0 28.9 10.2 39.1 0 0 0
156 0 3 0.0 27.2 11.9 39.1 0 0 0
157 0 3 0.0 30.599999999999998 10.2 37.4 0 0 0
158 0 3 0.0 32.3 11.9 37.4 0 0 0
159 0 3 0.0 32.3 10.2 39.1 0 0 0
160 0 3 0.0 30.599999999999998 11.9 39.1 0 0 0
1613 0 3 0.0 27.2 6.8 40.8 0 0 0
1614 0 3 0.0 28.9 8.5 40.8 0 0 0
1615 0 3 0.0 28.9 6.8 42.5 0 0 0
1616 0 3 0.0 27.2 8.5 42.5 0 0 0
1617 0 3 0.0 30.599999999999998 6.8 40.8 0 0 0
1618 0 3 0.0 32.3 8.5 40.8 0 0 0
1619 0 3 0.0 32.3 6.8 42.5 0 0 0
1620 0 3 0.0 30.599999999999998 8.5 42.5 0 0 0
1653 0 3 0.0 27.2 10.2 40.8 0 0 0
1654 0 3 0.0 28.9 11.9 40.8 0 0 0
1655 0 3 0.0 28.9 10.2 42.5 0 0 0
1656 0 3 0.0 27.2 11.9 42.5 0 0 0
1657 0 3 0.0 30.599999999999998 10.2 40.8 0 0 0
1658 0 3 0.0 32.3 11.9 40.8 0 0 0
1659 0 3 0.0 32.3 10.2 42.5 0 0 0
1660 0 3 0.0 30.599999999999998 11.9 42.5 0 0 0
161 0 3 0.0 0.0 13.6 37.4 0 0 0
162 0 3 0.0 1.7 15.299999999999999 37.4 0 0 0
163 0 3 0.0 1.7 13.6 39.1 0 0 0
164 0 3 0.0 0.0 15.299999999999999 39.1 0 0 0
165 0 3 0.0 3.4 13.6 37.4 0 0 0
166 0 3 0.0 5.1 15.299999999999999 37.4 0 0 0
167 0 3 0.0 5.1 13.6 39.1 0 0 0
168 0 3 0.0 3.4 15.299999999999999 39.1 0 0 0
201 0 3 0.0 0.0 17.0 37.4 0 0 0
202 0 3 0.0 1.7 18.7 37.4 0 0 0
203 0 3 0.0 1.7 17.0 39.1 0 0 0
204 0 3 0.0 0.0 18.7 39.1 0 0 0
205 0 3 0.0 3.4 17.0 37.4 0 0 0
206 0 3 0.0 5.1 18.7 37.4 0 0 0
207 0 3 0.0 5.1 17.0 39.1 0 0 0
208 0 3 0.0 3.4 18.7 39.1 0 0 0
1661 0 3 0.0 0.0 13.6 40.8 0 0 0
1662 0 3 0.0 1.7 15.299999999999999 40.8 0 0 0
1663 0 3 0.0 1.7 13.6 42.5 0 0 0
1664 0 3 0.0 0.0 15.299999999999999 42.5 0 0 0
1665 0 3 0.0 3.4 13.6 40.8 0 0 0
1666 0 3 0.0 5.1 15.299999999999999 40.8 0 0 0
1667 0 3 0.0 5.1 13.6 42.5 0 0 0
1668 0 3 0.0 3.4 15.299999999999999 42.5 0 0 0
1701 0 3 0.0 0.0 17.0 40.8 0 0 0
1702 0 3 0.0 1.7 18.7 40.8 0 0 0
1703 0 3 0.0 1.7 17.0 42.5 0 0 0
1704 0 3 0.0 0.0 18.7 42.5 0 0 0
1705 0 3 0.0 3.4 17.0 40.8 0 0 0
1706 0 3 0.0 5.1 18.7 40.8 0 0 0
1707 0 3 0.0 5.1 17.0 42.5 0 0 0
1708 0 3 0.0 3.4 18.7 42.5 0 0 0
169 0 3 0.0 6.8 13.6 37.4 0 0 0
170 0 3 0.0 8.5 15.299999999999999 37.4 0 0 0
171 0 3 0.0 8.5 13.6 39.1 0 0 0
172 0 3 0.0 6.8 15.299999999999999 39.1 0 0 0
173 0 3 0.0 10.2 13.6 37.4 0 0 0
174 0 3 0.0 11.9 15.299999999999999 37.4 0 0 0
175 0 3 0.0 11.9 13.6 39.1 0 0 0
176 0 3 0.0 10.2 15.299999999999999 39.1 0 0 0
209 0 3 0.0 6.8 17.0 37.4 0 0 0
210 0 3 0.0 8.5 18.7 37.4 0 0 0
211 0 3 0.0 8.5 17.0 39.1 0 0 0
212 0 3 0.0 6.8 18.7 39.1 0 0 0
213 0 3 0.0 10.2 17.0 37.4 0 0 0
214 0 3 0.0 11.9 18.7 37.4 0 0 0
215 0 3 0.0 11.9 17.0 39.1 0 0 0
216 0 3 0.0 10.2 18.7 39.1 0 0 0
1669 0 3 0.0 6.8 13.6 40.8 0 0 0
1670 0 3 0.0 8.5 15.299999999999999 40.8 0 0 0
1671 0 3 0.0 8.5 13.6 42.5 0 0 0
1672 0 3 0.0 6.8 15.299999999999999 42.5 0 0 0
1673 0 3 0.0 10.2 13.6 40.8 0 0 0
1674 0 3 0.0 11.9 15.299999999999999 40.8 0 0 0
1675 0 3 0.0 11.9 13.6 42.5 0 0 0
1676 0 3 0.0 10.2 15.299999999999999 42.5 0 0 0
1709 0 3 0.0 6.8 17.0 40.8 0 0 0
1710 0 3 0.0 8.5 18.7 40.8 0 0 0
1711 0 3 0.0 8.5 17.0 42.5 0 0 0
1712 0 3 0.0 6.8 18.7 42.5 0 0 0
1713 0 3 0.0 10.2 17.0 40.8 0 0 0
1714 0 3 0.0 11.9 18.7 40.8 0 0 0
1715 0 3 0.0 11.9 17.0 42.5 0 0 0
1716 0 3 0.0 10.2 18.7 42.5 0 0 0
177 0 3 0.0 13.6 13.6 37.4 0 0 0
178 0 3 0.0 15.299999999999999 15.299999999999999 37.4 0 0 0
179 0 3 0.0 15.299999999999999 13.6 39.1 0 0 0
180 0 3 0.0 13.6 15.299999999999999 39.1 0 0 0
181 0 3 0.0 17.0 13.6 37.4 0 0 0
182 0 3 0.0 18.7 15.299999999999999 37.4 0 0 0
183 0 3 0.0 18.7 13.6 39.1 0 0 0
184 0 3 0.0 17.0 15.299999999999999 39.1 0 0 0
217 0 3 0.0 13.6 17.0 37.4 0 0 0
218 0 3 0.0 15.299999999999999 18.7 37.4 0 0 0
219 0 3 0.0 15.299999999999999 17.0 39.1 0 0 0
220 0 3 0.0 13.6 18.7 39.1 0 0 0
221 0 3 0.0 17.0 17.0 37.4 0 0 0
222 0 3 0.0 18.7 18.7 37.4 0 0 0
223 0 3 0.0 18.7 17.0 39.1 0 0 0
224 0 3 0.0 17.0 18.7 39.1 0 0 0
1677 0 3 0.0 13.6 13.6 40.8 0 0 0
1678 0 3 0.0 15.299999999999999 15.299999999999999 40.8 0 0 0
1679 0 3 0.0 15.299999999999999 13.6 42.5 0 0 0
1680 0 3 0.0 13.6 15.299999999999999 42.5 0 0 0
1681 0 3 0.0 17.0 13.6 40.8 0 0 0
1682 0 3 0.0 18.7 15.299999999999999 40.8 0 0 0
1683 0 3 0.0 18.7 13.6 42.5 0 0 0
1684 0 3 0.0 17.0 15.299999999999999 42.5 0 0 0
1717 0 3 0.0 13.6 17.0 40.8 0 0 0
1718 0 3 0.0 15.299999999999999 18.7 40.8 0 0 0
1719 0 3 0.0 15.299999999999999 17.0 42.5 0 0 0
1720 0 3 0.0 13.6 18.7 42.5 0 0 0
1721 0 3 0.0 17.0 17.0 40.8 0 0 0
1722 0 3 0.0 18.7 18.7 40.8 0 0 0
1723 0 3 0.0 18.7 17.0 42.5 0 0 0
1724 0 3 0.0 17.0 18.7 42.5 0 0 0
185 0 3 0.0 20.4 13.6 37.4 0 0 0
186 0 3 0.0 22.099999999999998 15.299999999999999 37.4 0 0 0
187 0 3 0.0 22.099999999999998 13.6 39.1 0 0 0
188 0 3 0.0 20.4 15.299999999999999 39.1 0 0 0
189 0 3 0.0 23.8 13.6 37.4 0 0 0
190 0 3 0.0 25.5 15.299999999999999 37.4 0 0 0
191 0 3 0.0 25.5 13.6 39.1 0 0 0
192 0 3 0.0 23.8 15.299999999999999 39.1 0 0 0
225 0 3 0.0 20.4 17.0 37.4 0 0 0
226 0 3 0.0 22.099999999999998 18.7 37.4 0 0 0
227 0 3 0.0 22.099999999999998 17.0 39.1 0 0 0
228 0 3 0.0 20.4 18.7 39.1 0 0 0
229 0 3 0.0 23.8 17.0 37.4 0 0 0
230 0 3 0.0 25.5 18.7 37.4 0 0 0
231 0 3 0.0 25.5 17.0 39.1 0 0 0
232 0 3 0.0 23.8 18.7 39.1 0 0 0
1685 0 3 0.0 20.4 13.6 40.8 0 0 0
1686 0 3 0.0 22.099999999999998 15.299999999999999 40.8 0 0 0
1687 0 3 0.0 22.099999999999998 13.6 42.5 0 0 0
1688 0 3 0.0 20.4 15.299999999999999 42.5 0 0 0
1689 0 3 0.0 23.8 13.6 40.8 0 0 0
1690 0 3 0.0 25.5 15.299999999999999 40.8 0 0 0
1691 0 3 0.0 25.5 13.6 42.5 0 0 0
1692 0 3 0.0 23.8 15.299999999999999 42.5 0 0 0
1725 0 3 0.0 20.4 17.0 40.8 0 0 0
1726 0 3 0.0 22.099999999999998 18.7 40.8 0 0 0
1727 0 3 0.0 22.099999999999998 17.0 42.5 0 0 0
1728 0 3 0.0 20.4 18.7 42.5 0 0 0
1729 0 3 0.0 23.8 17.0 40.8 0 0 0
1730 0 3 0.0 25.5 18.7 40.8 0 0 0
1731 0 3 0.0 25.5 17.0 42.5 0 0 0
1732 0 3 0.0 23.8 18.7 42.5 0 0 0
193 0 3 0.0 27.2 13.6 37.4 0 0 0
194 0 3 0.0 28.9 15.299999999999999 37.4 0 0 0
195 0 3 0.0 28.9 13.6 39.1 0 0 0
196 0 3 0.0 27.2 15.299999999999999 39.1 0 0 0
197 0 3 0.0 30.599999999999998 13.6 37.4 0 0 0
198 0 3 0.0 32.3 15.299999999999999 37.4 0 0 0
199 0 3 0.0 32.3 13.6 39.1 0 0 0
200 0 3 0.0 30.599999999999998 15.299999999999999 39.1 0 0 0
233 0 3 0.0 27.2 17.0 37.4 0 0 0
234 0 3 0.0 28.9 18.7 37.4 0 0 0
235 0 3 0.0 28.9 17.0 39.1 0 0 0
236 0 3 0.0 27.2 18.7 39.1 0 0 0
237 0 3 0.0 30.599999999999998 17.0 37.4 0 0 0
238 0 3 0.0 32.3 18.7 37.4 0 0 0
239 0 3 0.0 32.3 17.0 39.1 0 0 0
240 0 3 0.0 30.599999999999998 18.7 39.1 0 0 0
1693 0 3 0.0 27.2 13.6 40.8 0 0 0
1694 0 3 0.0 28.9 15.299999999999999 40.8 0 0 0
1695 0 3 0.0 28.9 13.6 42.5 0 0 0
1696 0 3 0.0 27.2 15.299999999999999 42.5 0 0 0
1697 0 3 0.0 30.599999999999998 13.6 40.8 0 0 0
1698 0 3 0.0 32.3 15.299999999999999 40.8 0 0 0
1699 0 3 0.0 32.3 13.6 42.5 0 0 0
1700 0 3 0.0 30.599999999999998 15.299999999999999 42.5 0 0 0
1733 0 3 0.0 27.2 17.0 40.8 0 0 0
1734 0 3 0.0 28.9 18.7 40.8 0 0 0
1735 0 3 0.0 28.9 17.0 42.5 0 0 0
1736 0 3 0.0 27.2 18.7 42.5 0 0 0
1737 0 3 0.0 30.599999999999998 17.0 40.8 0 0 0
1738 0 3 0.0 32.3 18.7 40.8 0 0 0
1739 0 3 0.0 32.3 17.0 42.5 0 0 0
1740 0 3 0.0 30.599999999999998 18.7 42.5 0 0 0
241 0 3 0.0 0.0 20.4 37.4 0 0 0
242 0 3 0.0 1.7 22.099999999999998 37.4 0 0 0
243 0 3 0.0 1.7 20.4 39.1 0 0 0
244 0 3 0.0 0.0 22.099999999999998 39.1 0 0 0
245 0 3 0.0 3.4 20.4 37.4 0 0 0
246 0 3 0.0 5.1 22.099999999999998 37.4 0 0 0
247 0 3 0.0 5.1 20.4 39.1 0 0 0
248 0 3 0.0 3.4 22.099999999999998 39.1 0 0 0
281 0 3 0.0 0.0 23.8 37.4 0 0 0
283 0 3 0.0 1.7 23.8 39.1 0 0 0
285 0 3 0.0 3.4 23.8 37.4 0 0 0
287 0 3 0.0 5.1 23.8 39.1 0 0 0
1741 0 3 0.0 0.0 20.4 40.8 0 0 0
1742 0 3 0.0 1.7 22.099999999999998 40.8 0 0 0
1743 0 3 0.0 1.7 20.4 42.5 0 0 0
1744 0 3 0.0 0.0 22.099999999999998 42.5 0 0 0
1745 0 3 0.0 3.4 20.4 40.8 0 0 0
1746 0 3 0.0 5.1 22.099999999999998 40.8 0 0 0
1747 0 3 0.0 5.1 20.4 42.5 0 0 0
1748 0 3 0.0 3.4 22.099999999999998 42.5 0 0 0
1781 0 3 0.0 0.0 23.8 40.8 0 0 0
1783 0 3 0.0 1.7 23.8 42.5 0 0 0
1785 0 3 0.0 3.4 23.8 40.8 0 0 0
1787 0 3 0.0 5.1 23.8 42.5 0 0 0
249 0 3 0.0 6.8 20.4 37.4 0 0 0
250 0 3 0.0 8.5 22.099999999999998 37.4 0 0 0
251 0 3 0.0 8.5 20.4 39.1 0 0 0
252 0 3 0.0 6.8 22.099999999999998 39.1 0 0 0
253 0 3 0.0 10.2 20.4 37.4 0 0 0
254 0 3 0.0 11.9 22.099999999999998 37.4 0 0 0
255 0 3 0.0 11.9 20.4 39.1 0 0 0
256 0 3 0.0 10.2 22.099999999999998 39.1 0 0 0
289 0 3 0.0 6.8 23.8 37.4 0 0 0
291 0 3 0.0 8.5 23.8 39.1 0 0 0
293 0 3 0.0 10.2 23.8 37.4 0 0 0
295 0 3 0.0 11.9 23.8 39.1 0 0 0
1749 0 3 0.0 6.8 20.4 40.8 0 0 0
1750 0 3 0.0 8.5 22.099999999999998 40.8 0 0 0
1751 0 3 0.0 8.5 20.4 42.5 0 0 0
1752 0 3 0.0 6.8 22.099999999999998 42.5 0 0 0
1753 0 3 0.0 10.2 20.4 40.8 0 0 0
1754 0 3 0.0 11.9 22.099999999999998 40.8 0 0 0
1755 0 3 0.0 11.9 20.4 42.5 0 0 0
1756 0 3 0.0 10.2 22.099999999999998 42.5 0 0 0
1789 0 3 0.0 6.8 23.8 40.8 0 0 0
1791 0 3 0.0 8.5 23.8 42.5 0 0 0
1793 0 3 0.0 10.2 23.8 40.8 0 0 0
1795 0 3 0.0 11.9 23.8 42.5 0 0 0
257 0 3 0.0 13.6 20.4 37.4 0 0 0
258 0 3 0.0 15.299999999999999 22.099999999999998 37.4 0 0 0
259 0 3 0.0 15.299999999999999 20.4 39.1 0 0 0
260 0 3 0.0 13.6 22.099999999999998 39.1 0 0 0
261 0 3 0.0 17.0 20.4 37.4 0 0 0
262 0 3 0.0 18.7 22.099999999999998 37.4 0 0 0
263 0 3 0.0 18.7 20.4 39.1 0 0 0
264 0 3 0.0 17.0 22.099999999999998 39.1 0 0 0
297 0 3 0.0 13.6 23.8 37.4 0 0 0
299 0 3 0.0 15.299999999999999 23.8 39.1 0 0 0
301 0 3 0.0 17.0 23.8 37.4 0 0 0
303 0 3 0.0 18.7 23.8 39.1 0 0 0
1757 0 3 0.0 13.6 20.4 40.8 0 0 0
1758 0 3 0.0 15.299999999999999 22.099999999999998 40.8 0 0 0
1759 0 3 0.0 15.299999999999999 20.4 42.5 0 0 0
1760 0 3 0.0 13.6 22.099999999999998 42.5 0 0 0
1761 0 3 0.0 17.0 20.4 40.8 0 0 0
1762 0 3 0.0 18.7 22.099999999999998 40.8 0 0 0
1763 0 3 0.0 18.7 20.4 42.5 0 0 0
1764 0 3 0.0 17.0 22.099999999999998 42.5 0 0 0
1797 0 3 0.0 13.6 23.8 40.8 0 0 0
1799 0 3 0.0 15.299999999999999 23.8 42.5 0 0 0
1801 0 3 0.0 17.0 23.8 40.8 0 0 0
1803 0 3 0.0 18.7 23.8 42.5 0 0 0
265 0 3 0.0 20.4 20.4 37.4 0 0 0
266 0 3 0.0 22.099999999999998 22.099999999999998 37.4 0 0 0
267 0 3 0.0 22.099999999999998 20.4 39.1 0 0 0
268 0 3 0.0 20.4 22.099999999999998 39.1 0 0 0
269 0 3 0.0 23.8 20.4 37.4 0 0 0
270 0 3 0.0 25.5 22.099999999999998 37.4 0 0 0
271 0 3 0.0 25.5 20.4 39.1 0 0 0
272 0 3 0.0 23.8 22.099999999999998 39.1 0 0 0
305 0 3 0.0 20.4 23.8 37.4 0 0 0
307 0 3 0.0 22.099999999999998 23.8 39.1 0 0 0
309 0 3 0.0 23.8 23.8 37.4 0 0 0
311 0 3 0.0 25.5 23.8 39.1 0 0 0
1765 0 3 0.0 20.4 20.4 40.8 0 0 0
1766 0 3 0.0 22.099999999999998 22.099999999999998 40.8 0 0 0
1767 0 3 0.0 22.099999999999998 20.4 42.5 0 0 0
1768 0 3 0.0 20.4 22.099999999999998 42.5 0 0 0
1769 0 3 0.0 23.8 20.4 40.8 0 0 0
1770 0 3 0.0 25.5 22.099999999999998 40.8 0 0 0
1771 0 3 0.0 25.5 20.4 42.5 0 0 0
1772 0 3 0.0 23.8 22.099999999999998 42.5 0 0 0
1805 0 3 0.0 20.4 23.8 40.8 0 0 0
1807 0 3 0.0 22.099999999999998 23.8 42.5 0 0 0
1809 0 3 0.0 23.8 23.8 40.8 0 0 0
1811 0 3 0.0 25.5 23.8 42.5 0 0 0
273 0 3 0.0 27.2 20.4 37.4 0 0 0
274 0 3 0.0 28.9 22.099999999999998 37.4 0 0 0
275 0 3 0.0 28.9 20.4 39.1 0 0 0
276 0 3 0.0 27.2 22.099999999999998 39.1 0 0 0
277 0 3 0.0 30.599999999999998 20.4 37.4 0 0 0
278 0 3 0.0 32.3 22.099999999999998 37.4 0 0 0
279 0 3 0.0 32.3 20.4 39.1 0 0 0
280 0 3 0.0 30.599999999999998 22.099999999999998 39.1 0 0 0
313 0 3 0.0 27.2 23.8 37.4 0 0 0
315 0 3 0.0 28.9 23.8 39.1 0 0 0
317 0 3 0.0 30.599999999999998 23.8 37.4 0 0 0
319 0 3 0.0 32.3 23.8 39.1 0 0 0
1773 0 3 0.0 27.2 20.4 40.8 0 0 0
1774 0 3 0.0 28.9 22.099999999999998 40.8 0 0 0
1775 0 3 0.0 28.9 20.4 42.5 0 0 0
1776 0 3 0.0 27.2 22.099999999999998 42.5 0 0 0
1777 0 3 0.0 30.599999999999998 20.4 40.8 0 0 0
1778 0 3 0.0 32.3 22.099999999999998 40.8 0 0 0
1779 0 3 0.0 32.3 20.4 42.5 0 0 0
1780 0 3 0.0 30.599999999999998 22.099999999999998 42.5 0 0 0
1813 0 3 0.0 27.2 23.8 40.8 0 0 0
1815 0 3 0.0 28.9 23.8 42.5 0 0 0
1817 0 3 0.0 30.599999999999998 23.8 40.8 0 0 0
1819 0 3 0.0 32.3 23.8 42.5 0 0 0
282 0 3 0.0 1.7 25.5 37.4 0 0 0
284 0 3 0.0 0.0 25.5 39.1 0 0 0
286 0 3 0.0 5.1 25.5 37.4 0 0 0
288 0 3 0.0 3.4 25.5 39.1 0 0 0
321 0 3 0.0 0.0 27.2 37.4 0 0 0
322 0 3 0.0 1.7 28.9 37.4 0 0 0
323 0 3 0.0 1.7 27.2 39.1 0 0 0
324 0 3 0.0 0.0 28.9 39.1 0 0 0
325 0 3 0.0 3.4 27.2 37.4 0 0 0
326 0 3 0.0 5.1 28.9 37.4 0 0 0
327 0 3 0.0 5.1 27.2 39.1 0 0 0
328 0 3 0.0 3.4 28.9 39.1 0 0 0
361 0 3 0.0 0.0 30.599999999999998 37.4 0 0 0
363 0 3 0.0 1.7 30.599999999999998 39.1 0 0 0
365 0 3 0.0 3.4 30.599999999999998 37.4 0 0 0
367 0 3 0.0 5.1 30.599999999999998 39.1 0 0 0
1782 0 3 0.0 1.7 25.5 40.8 0 0 0
1784 0 3 0.0 0.0 25.5 42.5 0 0 0
1786 0 3 0.0 5.1 25.5 40.8 0 0 0
1788 0 3 0.0 3.4 25.5 42.5 0 0 0
1821 0 3 0.0 0.0 27.2 40.8 0 0 0
1822 0 3 0.0 1.7 28.9 40.8 0 0 0
1823 0 3 0.0 1.7 27.2 42.5 0 0 0
1824 0 3 0.0 0.0 28.9 42.5 0 0 0
1825 0 3 0.0 3.4 27.2 40.8 0 0 0
1826 0 3 0.0 5.1 28.9 40.8 0 0 0
1827 0 3 0.0 5.1 27.2 42.5 0 0 0
1828 0 3 0.0 3.4 28.9 42.5 0 0 0
1861 0 3 0.0 0.0 30.599999999999998 40.8 0 0 0
1863 0 3 0.0 1.7 30.599999999999998 42.5 0 0 0
1865 0 3 0.0 3.4 30.599999999999998 40.8 0 0 0
1867 0 3 0.0 5.1 30.599999999999998 42.5 0 0 0
290 0 3 0.0 8.5 25.5 37.4 0 0 0
292 0 3 0.0 6.8 25.5 39.1 0 0 0
294 0 3 0.0 11.9 25.5 37.4 0 0 0
296 0 3 0.0 10.2 25.5 39.1 0 0 0
329 0 3 0.0 6.8 27.2 37.4 0 0 0
330 0 3 0.0 8.5 28.9 37.4 0 0 0
331 0 3 0.0 8.5 27.2 39.1 0 0 0
332 0 3 0.0 6.8 28.9 39.1 0 0 0
333 0 3 0.0 10.2 27.2 37.4 0 0 0
334 0 3 0.0 11.9 28.9 37.4 0 0 0
335 0 3 0.0 11.9 27.2 39.1 0 0 0
336 0 3 0.0 10.2 28.9 39.1 0 0 0
369 0 3 0.0 6.8 30.599999999999998 37.4 0 0 0
371 0 3 0.0 8.5 30.599999999999998 39.1 0 0 0
373 0 3 0.0 10.2 30.599999999999998 37.4 0 0 0
375 0 3 0.0 11.9 30.599999999999998 39.1 0 0 0
1790 0 3 0.0 8.5 25.5 40.8 0 0 0
1792 0 3 0.0 6.8 25.5 42.5 0 0 0
1794 0 3 0.0 11.9 25.5 40.8 0 0 0
1796 0 3 0.0 10.2 25.5 42.5 0 0 0
1829 0 3 0.0 6.8 27.2 40.8 0 0 0
1830 0 3 0.0 8.5 28.9 40.8 0 0 0
1831 0 3 0.0 8.5 27.2 42.5 0 0 0
1832 0 3 0.0 6.8 28.9 42.5 0 0 0
1833 0 3 0.0 10.2 27.2 40.8 0 0 0
1834 0 3 0.0 11.9 28.9 40.8 0 0 0
1835 0 3 0.0 11.9 27.2 42.5 0 0 0
1836 0 3 0.0 10.2 28.9 42.5 0 0 0
1869 0 3 0.0 6.8 30.599999999999998 40.8 0 0 0
1871 0 3 0.0 8.5 30.599999999999998 42.5 0 0 0
1873 0 3 0.0 10.2 30.599999999999998 40.8 0 0 0
1875 0 3 0.0 11.9 30.599999999999998 42.5 0 0 0
298 0 3 0.0 15.299999999999999 25.5 37.4 0 0 0
300 0 3 0.0 13.6 25.5 39.1 0 0 0
302 0 3 0.0 18.7 25.5 37.4 0 0 0
304 0 3 0.0 17.0 25.5 39.1 0 0 0
337 0 3 0.0 13.6 27.2 37.4 0 0 0
338 0 3 0.0 15.299999999999999 28.9 37.4 0 0 0
339 0 3 0.0 15.299999999999999 27.2 39.1 0 0 0
340 0 3 0.0 13.6 28.9 39.1 0 0 0
341 0 3 0.0 17.0 27.2 37.4 0 0 0
342 0 3 0.0 18.7 28.9 37.4 0 0 0
343 0 3 0.0 18.7 27.2 39.1 0 0 0
344 0 3 0.0 17.0 28.9 39.1 0 0 0
377 0 3 0.0 13.6 30.599999999999998 37.4 0 0 0
379 0 3 0.0 15.299999999999999 30.599999999999998 39.1 0 0 0
381 0 3 0.0 17.0 30.599999999999998 37.4 0 0 0
383 0 3 0.0 18.7 30.599999999999998 39.1 0 0 0
1798 0 3 0.0 15.299999999999999 25.5 40.8 0 0 0
1800 0 3 0.0 13.6 25.5 42.5 0 0 0
1802 0 3 0.0 18.7 25.5 40.8 0 0 0
1804 0 3 0.0 17.0 25.5 42.5 0 0 0
1837 0 3 0.0 13.6 27.2 40.8 0 0 0
1838 0 3 0.0 15.299999999999999 28.9 40.8 0 0 0
1839 0 3 0.0 15.299999999999999 27.2 42.5 0 0 0
1840 0 3 0.0 13.6 28.9 42.5 0 0 0
1841 0 3 0.0 17.0 27.2 40.8 0 0 0
1842 0 3 0.0 18.7 28.9 40.8 0 0 0
1843 0 3 0.0 18.7 27.2 42.5 0 0 0
1844 0 3 0.0 17.0 28.9 42.5 0 0 0
1877 0 3 0.0 13.6 30.599999999999998 40.8 0 0 0
1879 0 3 0.0 15.299999999999999 30.599999999999998 42.5 0 0 0
1881 0 3 0.0 17.0 30.599999999999998 40.8 0 0 0
1883 0 3 0.0 18.7 30.599999999999998 42.5 0 0 0
306 0 3 0.0 22.099999999999998 25.5 37.4 0 0 0
308 0 3 0.0 20.4 25.5 39.1 0 0 0
310 0 3 0.0 25.5 25.5 37.4 0 0 0
312 0 3 0.0 23.8 25.5 39.1 0 0 0
345 0 3 0.0 20.4 27.2 37.4 0 0 0
346 0 3 0.0 22.099999999999998 28.9 37.4 0 0 0
347 0 3 0.0 22.099999999999998 27.2 39.1 0 0 0
348 0 3 0.0 20.4 28.9 39.1 0 0 0
349 0 3 0.0 23.8 27.2 37.4 0 0 0
350 0 3 0.0 25.5 28.9 37.4 0 0 0
351 0 3 0.0 25.5 27.2 39.1 0 0 0
352 0 3 0.0 23.8 28.9 39.1 0 0 0
385 0 3 0.0 20.4 30.599999999999998 37.4 0 0 0
387 0 3 0.0 22.099999999999998 30.599999999999998 39.1 0 0 0
389 0 3 0.0 23.8 30.599999999999998 37.4 0 0 0
391 0 3 0.0 25.5 30.599999999999998 39.1 0 0 0
1806 0 3 0.0 22.099999999999998 25.5 40.8 0 0 0
1808 0 3 0.0 20.4 25.5 42.5 0 0 0
1810 0 3 0.0 25.5 25.5 40.8 0 0 0
1812 0 3 0.0 23.8 25.5 42.5 0 0 0
1845 0 3 0.0 20.4 27.2 40.8 0 0 0
1846 0 3 0.0 22.099999999999998 28.9 40.8 0 0 0
1847 0 3 0.0 22.099999999999998 27.2 42.5 0 0 0
1848 0 3 0.0 20.4 28.9 42.5 0 0 0
1849 0 3 0.0 23.8 27.2 40.8 0 0 0
1850 0 3 0.0 25.5 28.9 40.8 0 0 0
1851 0 3 0.0 25.5 27.2 42.5 0 0 0
1852 0 3 0.0 23.8 28.9 42.5 0 0 0
1885 0 3 0.0 20.4 30.599999999999998 40.8 0 0 0
1887 0 3 0.0 22.099999999999998 30.599999999999998 42.5 0 0 0
1889 0 3 0.0 23.8 30.599999999999998 40.8 0 0 0
1891 0 3 0.0 25.5 30.599999999999998 42.5 0 0 0
314 0 3 0.0 28.9 25.5 37.4 0 0 0
316 0 3 0.0 27.2 25.5 39.1 0 0 0
318 0 3 0.0 32.3 25.5 37.4 0 0 0
320 0 3 0.0 30.599999999999998 25.5 39.1 0 0 0
353 0 3 0.0 27.2 27.2 37.4 0 0 0
354 0 3 0.0 28.9 28.9 37.4 0 0 0
355 0 3 0.0 28.9 27.2 39.1 0 0 0
356 0 3 0.0 27.2 28.9 39.1 0 0 0
357 0 3 0.0 30.599999999999998 27.2 37.4 0 0 0
358 0 3 0.0 32.3 28.9 37.4 0 0 0
359 0 3 0.0 32.3 27.2 39.1 0 0 0
360 0 3 0.0 30.599999999999998 28.9 39.1 0 0 0
393 0 3 0.0 27.2 30.599999999999998 37.4 0 0 0
395 0 3 0.0 28.9 30.599999999999998 39.1 0 0 0
397 0 3 0.0 30.599999999999998 30.599999999999998 37.4 0 0 0
399 0 3 0.0 32.3 30.599999999999998 39.1 0 0 0
1814 0 3 0.0 28.9 25.5 40.8 0 0 0
1816 0 3 0.0 27.2 25.5 42.5 0 0 0
1818 0 3 0.0 32.3 25.5 40.8 0 0 0
1820 0 3 0.0 30.599999999999998 25.5 42.5 0 0 0
1853 0 3 0.0 27.2 27.2 40.8 0 0 0
1854 0 3 0.0 28.9 28.9 40.8 0 0 0
1855 0 3 0.0 28.9 27.2 42.5 0 0 0
1856 0 3 0.0 27.2 28.9 42.5 0 0 0
1857 0 3 0.0 30.599999999999998 27.2 40.8 0 0 0
1858 0 3 0.0 32.3 28.9 40.8 0 0 0
1859 0 3 0.0 32.3 27.2 42.5 0 0 0
1860 0 3 0.0 30.599999999999998 28.9 42.5 0 0 0
1893 0 3 0.0 27.2 30.599999999999998 40.8 0 0 0
1895 0 3 0.0 28.9 30.599999999999998 42.5 0 0 0
1897 0 3 0.0 30.599999999999998 30.599999999999998 40.8 0 0 0
1899 0 3 0.0 32.3 30.599999999999998 42.5 0 0 0
362 0 3 0.0 1.7 32.3 37.4 0 0 0
364 0 3 0.0 0.0 32.3 39.1 0 0 0
366 0 3 0.0 5.1 32.3 37.4 0 0 0
368 0 3 0.0 3.4 32.3 39.1 0 0 0
401 0 3 0.0 0.0 34.0 37.4 0 0 0
402 0 3 0.0 1.7 35.699999999999996 37.4 0 0 0
403 0 3 0.0 1.7 34.0 39.1 0 0 0
404 0 3 0.0 0.0 35.699999999999996 39.1 0 0 0
405 0 3 0.0 3.4 34.0 37.4 0 0 0
406 0 3 0.0 5.1 35.699999999999996 37.4 0 0 0
407 0 3 0.0 5.1 34.0 39.1 0 0 0
408 0 3 0.0 3.4 35.699999999999996 39.1 0 0 0
441 0 3 0.0 0.0 37.4 37.4 0 0 0
443 0 3 0.0 1.7 37.4 39.1 0 0 0
445 0 3 0.0 3.4 37.4 37.4 0 0 0
447 0 3 0.0 5.1 37.4 39.1 0 0 0
1862 0 3 0.0 1.7 32.3 40.8 0 0 0
1864 0 3 0.0 0.0 32.3 42.5 0 0 0
1866 0 3 0.0 5.1 32.3 40.8 0 0 0
1868 0 3 0.0 3.4 32.3 42.5 0 0 0
1901 0 3 0.0 0.0 34.0 40.8 0 0 0
1902 0 3 0.0 1.7 35.699999999999996 40.8 0 0 0
1903 0 3 0.0 1.7 34.0 42.5 0 0 0
1904 0 3 0.0 0.0 35.699999999999996 42.5 0 0 0
1905 0 3 0.0 3.4 34.0 40.8 0 0 0
1906 0 3 0.0 5.1 35.699999999999996 40.8 0 0 0
1907 0 3 0.0 5.1 34.0 42.5 0 0 0
1908 0 3 0.0 3.4 35.699999999999996 42.5 0 0 0
1941 0 3 0.0 0.0 37.4 40.8 0 0 0
1943 0 3 0.0 1.7 37.4 42.5 0 0 0
1945 0 3 0.0 3.4 37.4 40.8 0 0 0
1947 0 3 0.0 5.1 37.4 42.5 0 0 0
370 0 3 0.0 8.5 32.3 37.4 0 0 0
372 0 3 0.0 6.8 32.3 39.1 0 0 0
374 0 3 0.0 11.9 32.3 37.4 0 0 0
376 0 3 0.0 10.2 32.3 39.1 0 0 0
409 0 3 0.0 6.8 34.0 37.4 0 0 0
410 0 3 0.0 8.5 35.699999999999996 37.4 0 0 0
411 0 3 0.0 8.5 34.0 39.1 0 0 0
412 0 3 0.0 6.8 35.699999999999996 39.1 0 0 0
413 0 3 0.0 10.2 34.0 37.4 0 0 0
414 0 3 0.0 11.9 35.699999999999996 37.4 0 0 0
415 0 3 0.0 11.9 34.0 39.1 0 0 0
416 0 3 0.0 10.2 35.699999999999996 39.1 0 0 0
449 0 3 0.0 6.8 37.4 37.4 0 0 0
451 0 3 0.0 8.5 37.4 39.1 0 0 0
453 0 3 0.0 10.2 37.4 37.4 0 0 0
455 0 3 0.0 11.9 37.4 39.1 0 0 0
1870 0 3 0.0 8.5 32.3 40.8 0 0 0
1872 0 3 0.0 6.8 32.3 42.5 0 0 0
1874 0 3 0.0 11.9 32.3 40.8 0 0 0
1876 0 3 0.0 10.2 32.3 42.5 0 0 0
1909 0 3 0.0 6.8 34.0 40.8 0 0 0
1910 0 3 0.0 8.5 35.699999999999996 40.8 0 0 0
1911 0 3 0.0 8.5 34.0 42.5 0 0 0
1912 0 3 0.0 6.8 35.699999999999996 42.5 0 0 0
1913 0 3 0.0 10.2 34.0 40.8 0 0 0
1914 0 3 0.0 11.9 35.699999999999996 40.8 0 0 0
1915 0 3 0.0 11.9 34.0 42.5 0 0 0
1916 0 3 0.0 10.2 35.699999999999996 42.5 0 0 0
1949 0 3 0.0 6.8 37.4 40.8 0 0 0
1951 0 3 0.0 8.5 37.4 42.5 0 0 0
1953 0 3 0.0 10.2 37.4 40.8 0 0 0
1955 0 3 0.0 11.9 37.4 42.5 0 0 0
378 0 3 0.0 15.299999999999999 32.3 37.4 0 0 0
380 0 3 0.0 13.6 32.3 39.1 0 0 0
382 0 3 0.0 18.7 32.3 37.4 0 0 0
384 0 3 0.0 17.0 32.3 39.1 0 0 0
417 0 3 0.0 13.6 34.0 37.4 0 0 0
418 0 3 0.0 15.299999999999999 35.699999999999996 37.4 0 0 0
419 0 3 0.0 15.299999999999999 34.0 39.1 0 0 0
420 0 3 0.0 13.6 35.699999999999996 39.1 0 0 0
421 0 3 0.0 17.0 34.0 37.4 0 0 0
422 0 3 0.0 18.7 35.699999999999996 37.4 0 0 0
423 0 3 0.0 18.7 34.0 39.1 0 0 0
424 0 3 0.0 17.0 35.699999999999996 39.1 0 0 0
457 0 3 0.0 13.6 37.4 37.4 0 0 0
459 0 3 0.0 15.299999999999999 37.4 39.1 0 0 0
461 0 3 0.0 17.0 37.4 37.4 0 0 0
463 0 3 0.0 18.7 37.4 39.1 0 0 0
1878 0 3 0.0 15.299999999999999 32.3 40.8 0 0 0
1880 0 3 0.0 13.6 32.3 42.5 0 0 0
1882 0 3 0.0 18.7 32.3 40.8 0 0 0
1884 0 3 0.0 17.0 32.3 42.5 0 0 0
1917 0 3 0.0 13.6 34.0 40.8 0 0 0
1918 0 3 0.0 15.299999999999999 35.699999999999996 40.8 0 0 0
1919 0 3 0.0 15.299999999999999 34.0 42.5 0 0 0
1920 0 3 0.0 13.6 35.699999999999996 42.5 0 0 0
1921 0 3 0.0 17.0 34.0 40.8 0 0 0
1922 0 3 0.0 18.7 35.699999999999996 40.8 0 0 0
1923 0 3 0.0 18.7 34.0 42.5 0 0 0
1924 0 3 0.0 17.0 35.699999999999996 42.5 0 0 0
1957 0 3 0.0 13.6 37.4 40.8 0 0 0
1959 0 3 0.0 15.299999999999999 37.4 42.5 0 0 0
1961 0 3 0.0 17.0 37.4 40.8 0 0 0
1963 0 3 0.0 18.7 37.4 42.5 0 0 0
386 0 3 0.0 22.099999999999998 32.3 37.4 0 0 0
388 0 3 0.0 20.4 32.3 39.1 0 0 0
390 0 3 0.0 25.5 32.3 37.4 0 0 0
392 0 3 0.0 23.8 32.3 39.1 0 0 0
425 0 3 0.0 20.4 34.0 37.4 0 0 0
426 0 3 0.0 22.099999999999998 35.699999999999996 37.4 0 0 0
427 0 3 0.0 22.099999999999998 34.0 39.1 0 0 0
428 0 3 0.0 20.4 35.699999999999996 39.1 0 0 0
429 0 3 0.0 23.8 34.0 37.4 0 0 0
430 0 3 0.0 25.5 35.699999999999996 37.4 0 0 0
431 0 3 0.0 25.5 34.0 39.1 0 0 0
432 0 3 0.0 23.8 35.699999999999996 39.1 0 0 0
465 0 3 0.0 20.4 37.4 37.4 0 0 0
467 0 3 0.0 22.099999999999998 37.4 39.1 0 0 0
469 0 3 0.0 23.8 37.4 37.4 0 0 0
471 0 3 0.0 25.5 37.4 39.1 0 0 0
1886 0 3 0.0 22.099999999999998 32.3 40.8 0 0 0
1888 0 3 0.0 20.4 32.3 42.5 0 0 0
1890 0 3 0.0 25.5 32.3 40.8 0 0 0
1892 0 3 0.0 23.8 32.3 42.5 0 0 0
1925 0 3 0.0 20.4 34.0 40.8 0 0 0
1926 0 3 0.0 22.099999999999998 35.699999999999996 40.8 0 0 0
1927 0 3 0.0 22.099999999999998 34.0 42.5 0 0 0
1928 0 3 0.0 20.4 35.699999999999996 42.5 0 0 0
1929 0 3 0.0 23.8 34.0 40.8 0 0 0
1930 0 3 0.0 25.5 35.699999999999996 40.8 0 0 0
1931 0 3 0.0 25.5 34.0 42.5 0 0 0
1932 0 3 0.0 23.8 35.699999999999996 42.5 0 0 0
1965 0 3 0.0 20.4 37.4 40.8 0 0 0
1967 0 3 0.0 22.099999999999998 37.4 42.5 0 0 0
1969 0 3 0.0 23.8 37.4 40.8 0 0 0
1971 0 3 0.0 25.5 37.4 42.5 0 0 0
394 0 3 0.0 28.9 32.3 37.4 0 0 0
396 0 3 0.0 27.2 32.3 39.1 0 0 0
398 0 3 0.0 32.3 32.3 37.4 0 0 0
400 0 3 0.0 30.599999999999998 32.3 39.1 0 0 0
433 0 3 0.0 27.2 34.0 37.4 0 0 0
434 0 3 0.0 28.9 35.699999999999996 37.4 0 0 0
435 0 3 0.0 28.9 34.0 39.1 0 0 0
436 0 3 0.0 27.2 35.699999999999996 39.1 0 0 0
437 0 3 0.0 30.599999999999998 34.0 37.4 0 0 0
438 0 3 0.0 32.3 35.699999999999996 37.4 0 0 0
439 0 3 0.0 32.3 34.0 39.1 0 0 0
440 0 3 0.0 30.599999999999998 35.699999999999996 39.1 0 0 0
473 0 3 0.0 27.2 37.4 37.4 0 0 0
475 0 3 0.0 28.9 37.4 39.1 0 0 0
477 0 3 0.0 30.599999999999998 37.4 37.4 0 0 0
479 0 3 0.0 32.3 37.4 39.1 0 0 0
1894 0 3 0.0 28.9 32.3 40.8 0 0 0
1896 0 3 0.0 27.2 32.3 42.5 0 0 0
1898 0 3 0.0 32.3 32.3 40.8 0 0 0
1900 0 3 0.0 30.599999999999998 32.3 42.5 0 0 0
1933 0 3 0.0 27.2 34.0 40.8 0 0 0
1934 0 3 0.0 28.9 35.699999999999996 40.8 0 0 0
1935 0 3 0.0 28.9 34.0 42.5 0 0 0
1936 0 3 0.0 27.2 35.699999999999996 42.5 0 0 0
1937 0 3 0.0 30.599999999999998 34.0 40.8 0 0 0
1938 0 3 0.0 32.3 35.699999999999996 40.8 0 0 0
1939 0 3 0.0 32.3 34.0 42.5 0 0 0
1940 0 3 0.0 30.599999999999998 35.699999999999996 42.5 0 0 0
1973 0 3 0.0 27.2 37.4 40.8 0 0 0
1975 0 3 0.0 28.9 37.4 42.5 0 0 0
1977 0 3 0.0 30.599999999999998 37.4 40.8 0 0 0
1979 0 3 0.0 32.3 37.4 42.5 0 0 0
442 0 3 0.0 1.7 39.1 37.4 0 0 0
444 0 3 0.0 0.0 39.1 39.1 0 0 0
446 0 3 0.0 5.1 39.1 37.4 0 0 0
448 0 3 0.0 3.4 39.1 39.1 0 0 0
481 0 3 0.0 0.0 40.8 37.4 0 0 0
482 0 3 0.0 1.7 42.5 37.4 0 0 0
483 0 3 0.0 1.7 40.8 39.1 0 0 0
484 0 3 0.0 0.0 42.5 39.1 0 0 0
485 0 3 0.0 3.4 40.8 37.4 0 0 0
486 0 3 0.0 5.1 42.5 37.4 0 0 0
487 0 3 0.0 5.1 40.8 39.1 0 0 0
488 0 3 0.0 3.4 42.5 39.1 0 0 0
1942 0 3 0.0 1.7 39.1 40.8 0 0 0
1944 0 3 0.0 0.0 39.1 42.5 0 0 0
1946 0 3 0.0 5.1 39.1 40.8 0 0 0
1948 0 3 0.0 3.4 39.1 42.5 0 0 0
1981 0 3 0.0 0.0 40.8 40.8 0 0 0
1982 0 3 0.0 1.7 42.5 40.8 0 0 0
1983 0 3 0.0 1.7 40.8 42.5 0 0 0
1984 0 3 0.0 0.0 42.5 42.5 0 0 0
1985 0 3 0.0 3.4 40.8 40.8 0 0 0
1986 0 3 0.0 5.1 42.5 40.8 0 0 0
1987 0 3 0.0 5.1 40.8 42.5 0 0 0
1988 0 3 0.0 3.4 42.5 42.5 0 0 0
450 0 3 0.0 8.5 39.1 37.4 0 0 0
452 0 3 0.0 6.8 39.1 39.1 0 0 0
454 0 3 0.0 11.9 39.1 37.4 0 0 0
456 0 3 0.0 10.2 39.1 39.1 0 0 0
489 0 3 0.0 6.8 40.8 37.4 0 0 0
490 0 3 0.0 8.5 42.5 37.4 0 0 0
491 0 3 0.0 8.5 40.8 39.1 0 0 0
492 0 3 0.0 6.8 42.5 39.1 0 0 0
493 0 3 0.0 10.2 40.8 37.4 0 0 0
494 0 3 0.0 11.9 42.5 37.4 0 0 0
495 0 3 0.0 11.9 40.8 39.1 0 0 0
496 0 3 0.0 10.2 42.5 39.1 0 0 0
1950 0 3 0.0 8.5 39.1 40.8 0 0 0
1952 0 3 0.0 6.8 39.1 42.5 0 0 0
1954 0 3 0.0 11.9 39.1 40.8 0 0 0
1956 0 3 0.0 10.2 39.1 42.5 0 0 0
1989 0 3 0.0 6.8 40.8 40.8 0 0 0
1990 0 3 0.0 8.5 42.5 40.8 0 0 0
1991 0 3 0.0 8.5 40.8 42.5 0 0 0
1992 0 3 0.0 6.8 42.5 42.5 0 0 0
1993 0 3 0.0 10.2 40.8 40.8 0 0 0
1994 0 3 0.0 11.9 42.5 40.8 0 0 0
1995 0 3 0.0 11.9 40.8 42.5 0 0 0
1996 0 3 0.0 10.2 42.5 42.5 0 0 0
458 0 3 0.0 15.299999999999999 39.1 37.4 0 0 0
460 0 3 0.0 13.6 39.1 39.1 0 0 0
462 0 3 0.0 18.7 39.1 37.4 0 0 0
464 0 3 0.0 17.0 39.1 39.1 0 0 0
497 0 3 0.0 13.6 40.8 37.4 0 0 0
498 0 3 0.0 15.299999999999999 42.5 37.4 0 0 0
499 0 3 0.0 15.299999999999999 40.8 39.1 0 0 0
500 0 3 0.0 13.6 42.5 39.1 0 0 0
501 0 3 0.0 17.0 40.8 37.4 0 0 0
502 0 3 0.0 18.7 42.5 37.4 0 0 0
503 0 3 0.0 18.7 40.8 39.1 0 0 0
504 0 3 0.0 17.0 42.5 39.1 0 0 0
1958 0 3 0.0 15.299999999999999 39.1 40.8 0 0 0
1960 0 3 0.0 13.6 39.1 42.5 0 0 0
1962 0 3 0.0 18.7 39.1 40.8 0 0 0
1964 0 3 0.0 17.0 39.1 42.5 0 0 0
1997 0 3 0.0 13.6 40.8 40.8 0 0 0
1998 0 3 0.0 15.299999999999999 42.5 40.8 0 0 0
1999 0 3 0.0 15.299999999999999 40.8 42.5 0 0 0
2000 0 3 0.0 13.6 42.5 42.5 0 0 0
2001 0 3 0.0 17.0 40.8 40.8 0 0 0
2002 0 3 0.0 18.7 42.5 40.8 0 0 0
2003 0 3 0.0 18.7 40.8 42.5 0 0 0
2004 0 3 0.0 17.0 42.5 42.5 0 0 0
466 0 3 0.0 22.099999999999998 39.1 37.4 0 0 0
468 0 3 0.0 20.4 39.1 39.1 0 0 0
470 0 3 0.0 25.5 39.1 37.4 0 0 0
472 0 3 0.0 23.8 39.1 39.1 0 0 0
505 0 3 0.0 20.4 40.8 37.4 0 0 0
506 0 3 0.0 22.099999999999998 42.5 37.4 0 0 0
507 0 3 0.0 22.099999999999998 40.8 39.1 0 0 0
508 0 3 0.0 20.4 42.5 39.1 0 0 0
509 0 3 0.0 23.8 40.8 37.4 0 0 0
510 0 3 0.0 25.5 42.5 37.4 0 0 0
511 0 3 0.0 25.5 40.8 39.1 0 0 0
512 0 3 0.0 23.8 42.5 39.1 0 0 0
1966 0 3 0.0 22.099999999999998 39.1 40.8 0 0 0
1968 0 3 0.0 20.4 39.1 42.5 0 0 0
1970 0 3 0.0 25.5 39.1 40.8 0 0 0
1972 0 3 0.0 23.8 39.1 42.5 0 0 0
2005 0 3 0.0 20.4 40.8 40.8 0 0 0
2006 0 3 0.0 22.099999999999998 42.5 40.8 0 0 0
2007 0 3 0.0 22.099999999999998 40.8 42.5 0 0 0
2008 0 3 0.0 20.4 42.5 42.5 0 0 0
2009 0 3 0.0 23.8 40.8 40.8 0 0 0
2010 0 3 0.0 25.5 42.5 40.8 0 0 0
2011 0 3 0.0 25.5 40.8 42.5 0 0 0
2012 0 3 0.0 23.8 42.5 42.5 0 0 0
474 0 3 0.0 28.9 39.1 37.4 0 0 0
476 0 3 0.0 27.2 39.1 39.1 0 0 0
478 0 3 0.0 32.3 39.1 37.4 0 0 0
480 0 3 0.0 30.599999999999998 39.1 39.1 0 0 0
513 0 3 0.0 27.2 40.8 37.4 0 0 0
514 0 3 0.0 28.9 42.5 37.4 0 0 0
515 0 3 0.0 28.9 40.8 39.1 0 0 0
516 0 3 0.0 27.2 42.5 39.1 0 0 0
517 0 3 0.0 30.599999999999998 40.8 37.4 0 0 0
518 0 3 0.0 32.3 42.5 37.4 0 0 0
519 0 3 0.0 32.3 40.8 39.1 0 0 0
520 0 3 0.0 30.599999999999998 42.5 39.1 0 0 0
1974 0 3 0.0 28.9 39.1 40.8 0 0 0
1976 0 3 0.0 27.2 39.1 42.5 0 0 0
1978 0 3 0.0 32.3 39.1 40.8 0 0 0
1980 0 3 0.0 30.599999999999998 39.1 42.5 0 0 0
2013 0 3 0.0 27.2 40.8 40.8 0 0 0
2014 0 3 0.0 28.9 42.5 40.8 0 0 0
2015 0 3 0.0 28.9 40.8 42.5 0 0 0
2016 0 3 0.0 27.2 42.5 42.5 0 0 0
2017 0 3 0.0 30.599999999999998 40.8 40.8 0 0 0
2018 0 3 0.0 32.3 42.5 40.8 0 0 0
2019 0 3 0.0 32.3 40.8 42.5 0 0 0
2020 0 3 0.0 30.599999999999998 42.5 42.5 0 0 0
521 0 3 0.0 0.0 44.199999999999996 37.4 0 0 0
522 0 3 0.0 1.7 45.9 37.4 0 0 0
523 0 3 0.0 1.7 44.199999999999996 39.1 0 0 0
524 0 3 0.0 0.0 45.9 39.1 0 0 0
525 0 3 0.0 3.4 44.199999999999996 37.4 0 0 0
526 0 3 0.0 5.1 45.9 37.4 0 0 0
527 0 3 0.0 5.1 44.199999999999996 39.1 0 0 0
528 0 3 0.0 3.4 45.9 39.1 0 0 0
561 0 3 0.0 0.0 47.6 37.4 0 0 0
562 0 3 0.0 1.7 49.3 37.4 0 0 0
563 0 3 0.0 1.7 47.6 39.1 0 0 0
564 0 3 0.0 0.0 49.3 39.1 0 0 0
565 0 3 0.0 3.4 47.6 37.4 0 0 0
566 0 3 0.0 5.1 49.3 37.4 0 0 0
567 0 3 0.0 5.1 47.6 39.1 0 0 0
568 0 3 0.0 3.4 49.3 39.1 0 0 0
2021 0 3 0.0 0.0 44.199999999999996 40.8 0 0 0
2022 0 3 0.0 1.7 45.9 40.8 0 0 0
2023 0 3 0.0 1.7 44.199999999999996 42.5 0 0 0
2024 0 3 0.0 0.0 45.9 42.5 0 0 0
2025 0 3 0.0 3.4 44.199999999999996 40.8 0 0 0
2026 0 3 0.0 5.1 45.9 40.8 0 0 0
2027 0 3 0.0 5.1 44.199999999999996 42.5 0 0 0
2028 0 3 0.0 3.4 45.9 42.5 0 0 0
2061 0 3 0.0 0.0 47.6 40.8 0 0 0
2062 0 3 0.0 1.7 49.3 40.8 0 0 0
2063 0 3 0.0 1.7 47.6 42.5 0 0 0
2064 0 3 0.0 0.0 49.3 42.5 0 0 0
2065 0 3 0.0 3.4 47.6 40.8 0 0 0
2066 0 3 0.0 5.1 49.3 40.8 0 0 0
2067 0 3 0.0 5.1 47.6 42.5 0 0 0
2068 0 3 0.0 3.4 49.3 42.5 0 0 0
529 0 3 0.0 6.8 44.199999999999996 37.4 0 0 0
530 0 3 0.0 8.5 45.9 37.4 0 0 0
531 0 3 0.0 8.5 44.199999999999996 39.1 0 0 0
532 0 3 0.0 6.8 45.9 39.1 0 0 0
533 0 3 0.0 10.2 44.199999999999996 37.4 0 0 0
534 0 3 0.0 11.9 45.9 37.4 0 0 0
535 0 3 0.0 11.9 44.199999999999996 39.1 0 0 0
536 0 3 0.0 10.2 45.9 39.1 0 0 0
569 0 3 0.0 6.8 47.6 37.4 0 0 0
570 0 3 0.0 8.5 49.3 37.4 0 0 0
571 0 3 0.0 8.5 47.6 39.1 0 0 0
572 0 3 0.0 6.8 49.3 39.1 0 0 0
573 0 3 0.0 10.2 47.6 37.4 0 0 0
574 0 3 0.0 11.9 49.3 37.4 0 0 0
575 0 3 0.0 11.9 47.6 39.1 0 0 0
576 0 3 0.0 10.2 49.3 39.1 0 0 0
2029 0 3 0.0 6.8 44.199999999999996 40.8 0 0 0
2030 0 3 0.0 8.5 45.9 40.8 0 0 0
2031 0 3 0.0 8.5 44.199999999999996 42.5 0 0 0
2032 0 3 0.0 6.8 45.9 42.5 0 0 0
2033 0 3 0.0 10.2 44.199999999999996 40.8 0 0 0
2034 0 3 0.0 11.9 45.9 40.8 0 0 0
2035 0 3 0.0 11.9 44.199999999999996 42.5 0 0 0
2036 0 3 0.0 10.2 45.9 42.5 0 0 0
2069 0 3 0.0 6.8 47.6 40.8 0 0 0
2070 0 3 0.0 8.5 49.3 40.8 0 0 0
2071 0 3 0.0 8.5 47.6 42.5 0 0 0
2072 0 3 0.0 6.8 49.3 42.5 0 0 0
2073 0 3 0.0 10.2 47.6 40.8 0 0 0
2074 0 3 0.0 11.9 49.3 40.8 0 0 0
2075 0 3 0.0 11.9 47.6 42.5 0 0 0
2076 0 3 0.0 10.2 49.3 42.5 0 0 0
537 0 3 0.0 13.6 44.199999999999996 37.4 0 0 0
538 0 3 0.0 15.299999999999999 45.9 37.4 0 0 0
539 0 3 0.0 15.299999999999999 44.199999999999996 39.1 0 0 0
540 0 3 0.0 13.6 45.9 39.1 0 0 0
541 0 3 0.0 17.0 44.199999999999996 37.4 0 0 0
542 0 3 0.0 18.7 45.9 37.4 0 0 0
543 0 3 0.0 18.7 44.199999999999996 39.1 0 0 0
544 0 3 0.0 17.0 45.9 39.1 0 0 0
577 0 3 0.0 13.6 47.6 37.4 0 0 0
578 0 3 0.0 15.299999999999999 49.3 37.4 0 0 0
579 0 3 0.0 15.299999999999999 47.6 39.1 0 0 0
580 0 3 0.0 13.6 49.3 39.1 0 0 0
581 0 3 0.0 17.0 47.6 37.4 0 0 0
582 0 3 0.0 18.7 49.3 37.4 0 0 0
583 0 3 0.0 18.7 47.6 39.1 0 0 0
584 0 3 0.0 17.0 49.3 39.1 0 0 0
2037 0 3 0.0 13.6 44.199999999999996 40.8 0 0 0
2038 0 3 0.0 15.299999999999999 45.9 40.8 0 0 0
2039 0 3 0.0 15.299999999999999 44.199999999999996 42.5 0 0 0
2040 0 3 0.0 13.6 45.9 42.5 0 0 0
2041 0 3 0.0 17.0 44.199999999999996 40.8 0 0 0
2042 0 3 0.0 18.7 45.9 40.8 0 0 0
2043 0 3 0.0 18.7 44.199999999999996 42.5 0 0 0
2044 0 3 0.0 17.0 45.9 42.5 0 0 0
2077 0 3 0.0 13.6 47.6 40.8 0 0 0
2078 0 3 0.0 15.299999999999999 49.3 40.8 0 0 0
2079 0 3 0.0 15.299999999999999 47.6 42.5 0 0 0
2080 0 3 0.0 13.6 49.3 42.5 0 0 0
2081 0 3 0.0 17.0 47.6 40.8 0 0 0
2082 0 3 0.0 18.7 49.3 40.8 0 0 0
2083 0 3 0.0 18.7 47.6 42.5 0 0 0
2084 0 3 0.0 17.0 49.3 42.5 0 0 0
545 0 3 0.0 20.4 44.199999999999996 37.4 0 0 0
546 0 3 0.0 22.099999999999998 45.9 37.4 0 0 0
547 0 3 0.0 22.099999999999998 44.199999999999996 39.1 0 0 0
548 0 3 0.0 20.4 45.9 39.1 0 0 0
549 0 3 0.0 23.8 44.199999999999996 37.4 0 0 0
550 0 3 0.0 25.5 45.9 37.4 0 0 0
551 0 3 0.0 25.5 44.199999999999996 39.1 0 0 0
552 0 3 0.0 23.8 45.9 39.1 0 0 0
585 0 3 0.0 20.4 47.6 37.4 0 0 0
586 0 3 0.0 22.099999999999998 49.3 37.4 0 0 0
587 0 3 0.0 22.099999999999998 47.6 39.1 0 0 0
588 0 3 0.0 20.4 49.3 39.1 0 0 0
589 0 3 0.0 23.8 47.6 37.4 0 0 0
590 0 3 0.0 25.5 49.3 37.4 0 0 0
591 0 3 0.0 25.5 47.6 39.1 0 0 0
592 0 3 0.0 23.8 49.3 39.1 0 0 0
2045 0 3 0.0 20.4 44.199999999999996 40.8 0 0 0
2046 0 3 0.0 22.099999999999998 45.9 40.8 0 0 0
2047 0 3 0.0 22.099999999999998 44.199999999999996 42.5 0 0 0
2048 0 3 0.0 20.4 45.9 42.5 0 0 0
2049 0 3 0.0 23.8 44.199999999999996 40.8 0 0 0
2050 0 3 0.0 25.5 45.9 40.8 0 0 0
2051 0 3 0.0 25.5 44.199999999999996 42.5 0 0 0
2052 0 3 0.0 23.8 45.9 42.5 0 0 0
2085 0 3 0.0 20.4 47.6 40.8 0 0 0
2086 0 3 0.0 22.099999999999998 49.3 40.8 0 0 0
2087 0 3 0.0 22.099999999999998 47.6 42.5 0 0 0
2088 0 3 0.0 20.4 49.3 42.5 0 0 0
2089 0 3 0.0 23.8 47.6 40.8 0 0 0
2090 0 3 0.0 25.5 49.3 40.8 0 0 0
2091 0 3 0.0 25.5 47.6 42.5 0 0 0
2092 0 3 0.0 23.8 49.3 42.5 0 0 0
553 0 3 0.0 27.2 44.199999999999996 37.4 0 0 0
554 0 3 0.0 28.9 45.9 37.4 0 0 0
555 0 3 0.0 28.9 44.199999999999996 39.1 0 0 0
556 0 3 0.0 27.2 45.9 39.1 0 0 0
557 0 3 0.0 30.599999999999998 44.199999999999996 37.4 0 0 0
558 0 3 0.0 32.3 45.9 37.4 0 0 0
559 0 3 0.0 32.3 44.199999999999996 39.1 0 0 0
560 0 3 0.0 30.599999999999998 45.9 39.1 0 0 0
593 0 3 0.0 27.2 47.6 37.4 0 0 0
594 0 3 0.0 28.9 49.3 37.4 0 0 0
595 0 3 0.0 28.9 47.6 39.1 0 0 0
596 0 3 0.0 27.2 49.3 39.1 0 0 0
597 0 3 0.0 30.599999999999998 47.6 37.4 0 0 0
598 0 3 0.0 32.3 49.3 37.4 0 0 0
599 0 3 0.0 32.3 47.6 39.1 0 0 0
600 0 3 0.0 30.599999999999998 49.3 39.1 0 0 0
2053 0 3 0.0 27.2 44.199999999999996 40.8 0 0 0
2054 0 3 0.0 28.9 45.9 40.8 0 0 0
2055 0 3 0.0 28.9 44.199999999999996 42.5 0 0 0
2056 0 3 0.0 27.2 45.9 42.5 0 0 0
2057 0 3 0.0 30.599999999999998 44.199999999999996 40.8 0 0 0
2058 0 3 0.0 32.3 45.9 40.8 0 0 0
2059 0 3 0.0 32.3 44.199999999999996 42.5 0 0 0
2060 0 3 0.0 30.599999999999998 45.9 42.5 0 0 0
2093 0 3 0.0 27.2 47.6 40.8 0 0 0
2094 0 3 0.0 28.9 49.3 40.8 0 0 0
2095 0 3 0.0 28.9 47.6 42.5 0 0 0
2096 0 3 0.0 27.2 49.3 42.5 0 0 0
2097 0 3 0.0 30.599999999999998 47.6 40.8 0 0 0
2098 0 3 0.0 32.3 49.3 40.8 0 0 0
2099 0 3 0.0 32.3 47.6 42.5 0 0 0
2100 0 3 0.0 30.599999999999998 49.3 42.5 0 0 0
601 0 3 0.0 0.0 51.0 37.4 0 0 0
602 0 3 0.0 1.7 52.699999999999996 37.4 0 0 0
603 0 3 0.0 1.7 51.0 39.1 0 0 0
604 0 3 0.0 0.0 52.699999999999996 39.1 0 0 0
605 0 3 0.0 3.4 51.0 37.4 0 0 0
606 0 3 0.0 5.1 52.699999999999996 37.4 0 0 0
607 0 3 0.0 5.1 51.0 39.1 0 0 0
608 0 3 0.0 3.4 52.699999999999996 39.1 0 0 0
641 0 3 0.0 0.0 54.4 37.4 0 0 0
642 0 3 0.0 1.7 56.1 37.4 0 0 0
643 0 3 0.0 1.7 54.4 39.1 0 0 0
644 0 3 0.0 0.0 56.1 39.1 0 0 0
645 0 3 0.0 3.4 54.4 37.4 0 0 0
646 0 3 0.0 5.1 56.1 37.4 0 0 0
647 0 3 0.0 5.1 54.4 39.1 0 0 0
648 0 3 0.0 3.4 56.1 39.1 0 0 0
2101 0 3 0.0 0.0 51.0 40.8 0 0 0
2102 0 3 0.0 1.7 52.699999999999996 40.8 0 0 0
2103 0 3 0.0 1.7 51.0 42.5 0 0 0
2104 0 3 0.0 0.0 52.699999999999996 42.5 0 0 0
2105 0 3 0.0 3.4 51.0 40.8 0 0 0
2106 0 3 0.0 5.1 52.699999999999996 40.8 0 0 0
2107 0 3 0.0 5.1 51.0 42.5 0 0 0
2108 0 3 0.0 3.4 52.699999999999996 42.5 0 0 0
2141 0 3 0.0 0.0 54.4 40.8 0 0 0
2142 0 3 0.0 1.7 56.1 40.8 0 0 0
2143 0 3 0.0 1.7 54.4 42.5 0 0 0
2144 0 3 0.0 0.0 56.1 42.5 0 0 0
2145 0 3 0.0 3.4 54.4 40.8 0 0 0
2146 0 3 0.0 5.1 56.1 40.8 0 0 0
2147 0 3 0.0 5.1 54.4 42.5 0 0 0
2148 0 3 0.0 3.4 56.1 42.5 0 0 0
609 0 3 0.0 6.8 51.0 37.4 0 0 0
610 0 3 0.0 8.5 52.699999999999996 37.4 0 0 0
611 0 3 0.0 8.5 51.0 39.1 0 0 0
612 0 3 0.0 6.8 52.699999999999996 39.1 0 0 0
613 0 3 0.0 10.2 51.0 37.4 0 0 0
614 0 3 0.0 11.9 52.699999999999996 37.4 0 0 0
615 0 3 0.0 11.9 51.0 39.1 0 0 0
616 0 3 0.0 10.2 52.699999999999996 39.1 0 0 0
649 0 3 0.0 6.8 54.4 37.4 0 0 0
650 0 3 0.0 8.5 56.1 37.4 0 0 0
651 0 3 0.0 8.5 54.4 39.1 0 0 0
652 0 3 0.0 6.8 56.1 39.1 0 0 0
653 0 3 0.0 10.2 54.4 37.4 0 0 0
654 0 3 0.0 11.9 56.1 37.4 0 0 0
655 0 3 0.0 11.9 54.4 39.1 0 0 0
656 0 3 0.0 10.2 56.1 39.1 0 0 0
2109 0 3 0.0 6.8 51.0 40.8 0 0 0
2110 0 3 0.0 8.5 52.699999999999996 40.8 0 0 0
2111 0 3 0.0 8.5 51.0 42.5 0 0 0
2112 0 3 0.0 6.8 52.699999999999996 42.5 0 0 0
2113 0 3 0.0 10.2 51.0 40.8 0 0 0
2114 0 3 0.0 11.9 52.699999999999996 40.8 0 0 0
2115 0 3 0.0 11.9 51.0 42.5 0 0 0
2116 0 3 0.0 10.2 52.699999999999996 42.5 0 0 0
2149 0 3 0.0 6.8 54.4 40.8 0 0 0
2150 0 3 0.0 8.5 56.1 40.8 0 0 0
2151 0 3 0.0 8.5 54.4 42.5 0 0 0
2152 0 3 0.0 6.8 56.1 42.5 0 0 0
2153 0 3 0.0 10.2 54.4 40.8 0 0 0
2154 0 3 0.0 11.9 56.1 40.8 0 0 0
2155 0 3 0.0 11.9 54.4 42.5 0 0 0
2156 0 3 0.0 10.2 56.1 42.5 0 0 0
617 0 3 0.0 13.6 51.0 37.4 0 0 0
618 0 3 0.0 15.299999999999999 52.699999999999996 37.4 0 0 0
619 0 3 0.0 15.299999999999999 51.0 39.1 0 0 0
620 0 3 0.0 13.6 52.699999999999996 39.1 0 0 0
621 0 3 0.0 17.0 51.0 37.4 0 0 0
622 0 3 0.0 18.7 52.699999999999996 37.4 0 0 0
623 0 3 0.0 18.7 51.0 39.1 0 0 0
624 0 3 0.0 17.0 52.699999999999996 39.1 0 0 0
657 0 3 0.0 13.6 54.4 37.4 0 0 0
658 0 3 0.0 15.299999999999999 56.1 37.4 0 0 0
659 0 3 0.0 15.299999999999999 54.4 39.1 0 0 0
660 0 3 0.0 13.6 56.1 39.1 0 0 0
661 0 3 0.0 17.0 54.4 37.4 0 0 0
662 0 3 0.0 18.7 56.1 37.4 0 0 0
663 0 3 0.0 18.7 54.4 39.1 0 0 0
664 0 3 0.0 17.0 56.1 39.1 0 0 0
2117 0 3 0.0 13.6 51.0 40.8 0 0 0
2118 0 3 0.0 15.299999999999999 52.699999999999996 40.8 0 0 0
2119 0 3 0.0 15.299999999999999 51.0 42.5 0 0 0
2120 0 3 0.0 13.6 52.699999999999996 42.5 0 0 0
2121 0 3 0.0 17.0 51.0 40.8 0 0 0
2122 0 3 0.0 18.7 52.699999999999996 40.8 0 0 0
2123 0 3 0.0 18.7 51.0 42.5 0 0 0
2124 0 3 0.0 17.0 52.699999999999996 42.5 0 0 0
2157 0 3 0.0 13.6 54.4 40.8 0 0 0
2158 0 3 0.0 15.299999999999999 56.1 40.8 0 0 0
2159 0 3 0.0 15.299999999999999 54.4 42.5 0 0 0
2160 0 3 0.0 13.6 56.1 42.5 0 0 0
2161 0 3 0.0 17.0 54.4 40.8 0 0 0
2162 0 3 0.0 18.7 56.1 40.8 0 0 0
2163 0 3 0.0 18.7 54.4 42.5 0 0 0
2164 0 3 0.0 17.0 56.1 42.5 0 0 0
625 0 3 0.0 20.4 51.0 37.4 0 0 0
626 0 3 0.0 22.099999999999998 52.699999999999996 37.4 0 0 0
627 0 3 0.0 22.099999999999998 51.0 39.1 0 0 0
628 0 3 0.0 20.4 52.699999999999996 39.1 0 0 0
629 0 3 0.0 23.8 51.0 37.4 0 0 0
630 0 3 0.0 25.5 52.699999999999996 37.4 0 0 0
631 0 3 0.0 25.5 51.0 39.1 0 0 0
632 0 3 0.0 23.8 52.699999999999996 39.1 0 0 0
665 0 3 0.0 20.4 54.4 37.4 0 0 0
666 0 3 0.0 22.099999999999998 56.1 37.4 0 0 0
667 0 3 0.0 22.099999999999998 54.4 39.1 0 0 0
668 0 3 0.0 20.4 56.1 39.1 0 0 0
669 0 3 0.0 23.8 54.4 37.4 0 0 0
670 0 3 0.0 25.5 56.1 37.4 0 0 0
671 0 3 0.0 25.5 54.4 39.1 0 0 0
672 0 3 0.0 23.8 56.1 39.1 0 0 0
2125 0 3 0.0 20.4 51.0 40.8 0 0 0
2126 0 3 0.0 22.099999999999998 52.699999999999996 40.8 0 0 0
2127 0 3 0.0 22.099999999999998 51.0 42.5 0 0 0
2128 0 3 0.0 20.4 52.699999999999996 42.5 0 0 0
2129 0 3 0.0 23.8 51.0 40.8 0 0 0
2130 0 3 0.0 25.5 52.699999999999996 40.8 0 0 0
2131 0 3 0.0 25.5 51.0 42.5 0 0 0
2132 0 3 0.0 23.8 52.699999999999996 42.5 0 0 0
2165 0 3 0.0 20.4 54.4 40.8 0 0 0
2166 0 3 0.0 22.099999999999998 56.1 40.8 0 0 0
2167 0 3 0.0 22.099999999999998 54.4 42.5 0 0 0
2168 0 3 0.0 20.4 56.1 42.5 0 0 0
2169 0 3 0.0 23.8 54.4 40.8 0 0 0
2170 0 3 0.0 25.5 56.1 40.8 0 0 0
2171 0 3 0.0 25.5 54.4 42.5 0 0 0
2172 0 3 0.0 23.8 56.1 42.5 0 0 0
633 0 3 0.0 27.2 51.0 37.4 0 0 0
634 0 3 0.0 28.9 52.699999999999996 37.4 0 0 0
635 0 3 0.0 28.9 51.0 39.1 0 0 0
636 0 3 0.0 27.2 52.699999999999996 39.1 0 0 0
637 0 3 0.0 30.599999999999998 51.0 37.4 0 0 0
638 0 3 0.0 32.3 52.699999999999996 37.4 0 0 0
639 0 3 0.0 32.3 51.0 39.1 0 0 0
640 0 3 0.0 30.599999999999998 52.699999999999996 39.1 0 0 0
673 0 3 0.0 27.2 54.4 37.4 0 0 0
674 0 3 0.0 28.9 56.1 37.4 0 0 0
675 0 3 0.0 28.9 54.4 39.1 0 0 0
676 0 3 0.0 27.2 56.1 39.1 0 0 0
677 0 3 0.0 30.599999999999998 54.4 37.4 0 0 0
678 0 3 0.0 32.3 56.1 37.4 0 0 0
679 0 3 0.0 32.3 54.4 39.1 0 0 0
680 0 3 0.0 30.599999999999998 56.1 39.1 0 0 0
2133 0 3 0.0 27.2 51.0 40.8 0 0 0
2134 0 3 0.0 28.9 52.699999999999996 40.8 0 0 0
2135 0 3 0.0 28.9 51.0 42.5 0 0 0
2136 0 3 0.0 27.2 52.699999999999996 42.5 0 0 0
2137 0 3 0.0 30.599999999999998 51.0 40.8 0 0 0
2138 0 3 0.0 32.3 52.699999999999996 40.8 0 0 0
2139 0 3 0.0 32.3 51.0 42.5 0 0 0
2140 0 3 0.0 30.599999999999998 52.699999999999996 42.5 0 0 0
2173 0 3 0.0 27.2 54.4 40.8 0 0 0
2174 0 3 0.0 28.9 56.1 40.8 0 0 0
2175 0 3 0.0 28.9 54.4 42.5 0 0 0
2176 0 3 0.0 27.2 56.1 42.5 0 0 0
2177 0 3 0.0 30.599999999999998 54.4 40.8 0 0 0
2178 0 3 0.0 32.3 56.1 40.8 0 0 0
2179 0 3 0.0 32.3 54.4 42.5 0 0 0
2180 0 3 0.0 30.599999999999998 56.1 42.5 0 0 0
681 0 3 0.0 0.0 57.8 37.4 0 0 0
682 0 3 0.0 1.7 59.5 37.4 0 0 0
683 0 3 0.0 1.7 57.8 39.1 0 0 0
684 0 3 0.0 0.0 59.5 39.1 0 0 0
685 0 3 0.0 3.4 57.8 37.4 0 0 0
686 0 3 0.0 5.1 59.5 37.4 0 0 0
687 0 3 0.0 5.1 57.8 39.1 0 0 0
688 0 3 0.0 3.4 59.5 39.1 0 0 0
721 0 3 0.0 0.0 61.199999999999996 37.4 0 0 0
722 0 3 0.0 1.7 62.9 37.4 0 0 0
723 0 3 0.0 1.7 61.199999999999996 39.1 0 0 0
724 0 3 0.0 0.0 62.9 39.1 0 0 0
725 0 3 0.0 3.4 61.199999999999996 37.4 0 0 0
726 0 3 0.0 5.1 62.9 37.4 0 0 0
727 0 3 0.0 5.1 61.199999999999996 39.1 0 0 0
728 0 3 0.0 3.4 62.9 39.1 0 0 0
2181 0 3 0.0 0.0 57.8 40.8 0 0 0
2182 0 3 0.0 1.7 59.5 40.8 0 0 0
2183 0 3 0.0 1.7 57.8 42.5 0 0 0
2184 0 3 0.0 0.0 59.5 42.5 0 0 0
2185 0 3 0.0 3.4 57.8 40.8 0 0 0
2186 0 3 0.0 5.1 59.5 40.8 0 0 0
2187 0 3 0.0 5.1 57.8 42.5 0 0 0
2188 0 3 0.0 3.4 59.5 42.5 0 0 0
2221 0 3 0.0 0.0 61.199999999999996 40.8 0 0 0
2222 0 3 0.0 1.7 62.9 40.8 0 0 0
2223 0 3 0.0 1.7 61.199999999999996 42.5 0 0 0
2224 0 3 0.0 0.0 62.9 42.5 0 0 0
2225 0 3 0.0 3.4 61.199999999999996 40.8 0 0 0
2226 0 3 0.0 5.1 62.9 40.8 0 0 0
2227 0 3 0.0 5.1 61.199999999999996 42.5 0 0 0
2228 0 3 0.0 3.4 62.9 42.5 0 0 0
689 0 3 0.0 6.8 57.8 37.4 0 0 0
690 0 3 0.0 8.5 59.5 37.4 0 0 0
691 0 3 0.0 8.5 57.8 39.1 0 0 0
692 0 3 0.0 6.8 59.5 39.1 0 0 0
693 0 3 0.0 10.2 57.8 37.4 0 0 0
694 0 3 0.0 11.9 59.5 37.4 0 0 0
695 0 3 0.0 11.9 57.8 39.1 0 0 0
696 0 3 0.0 10.2 59.5 39.1 0 0 0
729 0 3 0.0 6.8 61.199999999999996 37.4 0 0 0
730 0 3 0.0 8.5 62.9 37.4 0 0 0
731 0 3 0.0 8.5 61.199999999999996 39.1 0 0 0
732 0 3 0.0 6.8 62.9 39.1 0 0 0
733 0 3 0.0 10.2 61.199999999999996 37.4 0 0 0
734 0 3 0.0 11.9 62.9 37.4 0 0 0
735 0 3 0.0 11.9 61.199999999999996 39.1 0 0 0
736 0 3 0.0 10.2 62.9 39.1 0 0 0
2189 0 3 0.0 6.8 57.8 40.8 0 0 0
2190 0 3 0.0 8.5 59.5 40.8 0 0 0
2191 0 3 0.0 8.5 57.8 42.5 0 0 0
2192 0 3 0.0 6.8 59.5 42.5 0 0 0
2193 0 3 0.0 10.2 57.8 40.8 0 0 0
2194 0 3 0.0 11.9 59.5 40.8 0 0 0
2195 0 3 0.0 11.9 57.8 42.5 0 0 0
2196 0 3 0.0 10.2 59.5 42.5 0 0 0
2229 0 3 0.0 6.8 61.199999999999996 40.8 0 0 0
2230 0 3 0.0 8.5 62.9 40.8 0 0 0
2231 0 3 0.0 8.5 61.199999999999996 42.5 0 0 0
2232 0 3 0.0 6.8 62.9 42.5 0 0 0
2233 0 3 0.0 10.2 61.199999999999996 40.8 0 0 0
2234 0 3 0.0 11.9 62.9 40.8 0 0 0
2235 0 3 0.0 11.9 61.199999999999996 42.5 0 0 0
2236 0 3 0.0 10.2 62.9 42.5 0 0 0
697 0 3 0.0 13.6 57.8 37.4 0 0 0
698 0 3 0.0 15.299999999999999 59.5 37.4 0 0 0
699 0 3 0.0 15.299999999999999 57.8 39.1 0 0 0
700 0 3 0.0 13.6 59.5 39.1 0 0 0
701 0 3 0.0 17.0 57.8 37.4 0 0 0
702 0 3 0.0 18.7 59.5 37.4 0 0 0
703 0 3 0.0 18.7 57.8 39.1 0 0 0
704 0 3 0.0 17.0 59.5 39.1 0 0 0
737 0 3 0.0 13.6 61.199999999999996 37.4 0 0 0
738 0 3 0.0 15.299999999999999 62.9 37.4 0 0 0
739 0 3 0.0 15.299999999999999 61.199999999999996 39.1 0 0 0
740 0 3 0.0 13.6 62.9 39.1 0 0 0
741 0 3 0.0 17.0 61.199999999999996 37.4 0 0 0
742 0 3 0.0 18.7 62.9 37.4 0 0 0
743 0 3 0.0 18.7 61.199999999999996 39.1 0 0 0
744 0 3 0.0 17.0 62.9 39.1 0 0 0
2197 0 3 0.0 13.6 57.8 40.8 0 0 0
2198 0 3 0.0 15.299999999999999 59.5 40.8 0 0 0
2199 0 3 0.0 15.299999999999999 57.8 42.5 0 0 0
2200 0 3 0.0 13.6 59.5 42.5 0 0 0
2201 0 3 0.0 17.0 57.8 40.8 0 0 0
2202 0 3 0.0 18.7 59.5 40.8 0 0 0
2203 0 3 0.0 18.7 57.8 42.5 0 0 0
2204 0 3 0.0 17.0 59.5 42.5 0 0 0
2237 0 3 0.0 13.6 61.199999999999996 40.8 0 0 0
2238 0 3 0.0 15.299999999999999 62.9 40.8 0 0 0
2239 0 3 0.0 15.299999999999999 61.199999999999996 42.5 0 0 0
2240 0 3 0.0 13.6 62.9 42.5 0 0 0
2241 0 3 0.0 17.0 61.199999999999996 40.8 0 0 0
2242 0 3 0.0 18.7 62.9 40.8 0 0 0
2243 0 3 0.0 18.7 61.199999999999996 42.5 0 0 0
2244 0 3 0.0 17.0 62.9 42.5 0 0 0
705 0 3 0.0 20.4 57.8 37.4 0 0 0
706 0 3 0.0 22.099999999999998 59.5 37.4 0 0 0
707 0 3 0.0 22.099999999999998 57.8 39.1 0 0 0
708 0 3 0.0 20.4 59.5 39.1 0 0 0
709 0 3 0.0 23.8 57.8 37.4 0 0 0
710 0 3 0.0 25.5 59.5 37.4 0 0 0
711 0 3 0.0 25.5 57.8 39.1 0 0 0
712 0 3 0.0 23.8 59.5 39.1 0 0 0
745 0 3 0.0 20.4 61.199999999999996 37.4 0 0 0
746 0 3 0.0 22.099999999999998 62.9 37.4 0 0 0
747 0 3 0.0 22.099999999999998 61.199999999999996 39.1 0 0 0
748 0 3 0.0 20.4 62.9 39.1 0 0 0
749 0 3 0.0 23.8 61.199999999999996 37.4 0 0 0
750 0 3 0.0 25.5 62.9 37.4 0 0 0
751 0 3 0.0 25.5 61.199999999999996 39.1 0 0 0
752 0 3 0.0 23.8 62.9 39.1 0 0 0
2205 0 3 0.0 20.4 57.8 40.8 0 0 0
2206 0 3 0.0 22.099999999999998 59.5 40.8 0 0 0
2207 0 3 0.0 22.099999999999998 57.8 42.5 0 0 0
2208 0 3 0.0 20.4 59.5 42.5 0 0 0
2209 0 3 0.0 23.8 57.8 40.8 0 0 0
2210 0 3 0.0 25.5 59.5 40.8 0 0 0
2211 0 3 0.0 25.5 57.8 42.5 0 0 0
2212 0 3 0.0 23.8 59.5 42.5 0 0 0
2245 0 3 0.0 20.4 61.199999999999996 40.8 0 0 0
2246 0 3 0.0 22.099999999999998 62.9 40.8 0 0 0
2247 0 3 0.0 22.099999999999998 61.199999999999996 42.5 0 0 0
2248 0 3 0.0 20.4 62.9 42.5 0 0 0
2249 0 3 0.0 23.8 61.199999999999996 40.8 0 0 0
2250 0 3 0.0 25.5 62.9 40.8 0 0 0
2251 0 3 0.0 25.5 61.199999999999996 42.5 0 0 0
2252 0 3 0.0 23.8 62.9 42.5 0 0 0
713 0 3 0.0 27.2 57.8 37.4 0 0 0
714 0 3 0.0 28.9 59.5 37.4 0 0 0
715 0 3 0.0 28.9 57.8 39.1 0 0 0
716 0 3 0.0 27.2 59.5 39.1 0 0 0
717 0 3 0.0 30.599999999999998 57.8 37.4 0 0 0
718 0 3 0.0 32.3 59.5 37.4 0 0 0
719 0 3 0.0 32.3 57.8 39.1 0 0 0
720 0 3 0.0 30.599999999999998 59.5 39.1 0 0 0
753 0 3 0.0 27.2 61.199999999999996 37.4 0 0 0
754 0 3 0.0 28.9 62.9 37.4 0 0 0
755 0 3 0.0 28.9 61.199999999999996 39.1 0 0 0
756 0 3 0.0 27.2 62.9 39.1 0 0 0
757 0 3 0.0 30.599999999999998 61.199999999999996 37.4 0 0 0
758 0 3 0.0 32.3 62.9 37.4 0 0 0
759 0 3 0.0 32.3 61.199999999999996 39.1 0 0 0
760 0 3 0.0 30.599999999999998 62.9 39.1 0 0 0
2213 0 3 0.0 27.2 57.8 40.8 0 0 0
2214 0 3 0.0 28.9 59.5 40.8 0 0 0
2215 0 3 0.0 28.9 57.8 42.5 0 0 0
2216 0 3 0.0 27.2 59.5 42.5 0 0 0
2217 0 3 0.0 30.599999999999998 57.8 40.8 0 0 0
2218 0 3 0.0 32.3 59.5 40.8 0 0 0
2219 0 3 0.0 32.3 57.8 42.5 0 0 0
2220 0 3 0.0 30.599999999999998 59.5 42.5 0 0 0
2253 0 3 0.0 27.2 61.199999999999996 40.8 0 0 0
2254 0 3 0.0 28.9 62.9 40.8 0 0 0
2255 0 3 0.0 28.9 61.199999999999996 42.5 0 0 0
2256 0 3 0.0 27.2 62.9 42.5 0 0 0
2257 0 3 0.0 30.599999999999998 61.199999999999996 40.8 0 0 0
2258 0 3 0.0 32.3 62.9 40.8 0 0 0
2259 0 3 0.0 32.3 61.199999999999996 42.5 0 0 0
2260 0 3 0.0 30.599999999999998 62.9 42.5 0 0 0
3001 0 3 0.0 0.0 0.0 44.199999999999996 0 0 0
3002 0 3 0.0 1.7 1.7 44.199999999999996 0 0 0
3003 0 3 0.0 1.7 0.0 45.9 0 0 0
3004 0 3 0.0 0.0 1.7 45.9 0 0 0
3005 0 3 0.0 3.4 0.0 44.199999999999996 0 0 0
3006 0 3 0.0 5.1 1.7 44.199999999999996 0 0 0
3007 0 3 0.0 5.1 0.0 45.9 0 0 0
3008 0 3 0.0 3.4 1.7 45.9 0 0 0
3041 0 3 0.0 0.0 3.4 44.199999999999996 0 0 0
3042 0 3 0.0 1.7 5.1 44.199999999999996 0 0 0
3043 0 3 0.0 1.7 3.4 45.9 0 0 0
3044 0 3 0.0 0.0 5.1 45.9 0 0 0
3045 0 3 0.0 3.4 3.4 44.199999999999996 0 0 0
3046 0 3 0.0 5.1 5.1 44.199999999999996 0 0 0
3047 0 3 0.0 5.1 3.4 45.9 0 0 0
3048 0 3 0.0 3.4 5.1 45.9 0 0 0
4501 0 3 0.0 0.0 0.0 47.6 0 0 0
4502 0 3 0.0 1.7 1.7 47.6 0 0 0
4503 0 3 0.0 1.7 0.0 49.3 0 0 0
4504 0 3 0.0 0.0 1.7 49.3 0 0 0
4505 0 3 0.0 3.4 0.0 47.6 0 0 0
4506 0 3 0.0 5.1 1.7 47.6 0 0 0
4507 0 3 0.0 5.1 0.0 49.3 0 0 0
4508 0 3 0.0 3.4 1.7 49.3 0 0 0
4541 0 3 0.0 0.0 3.4 47.6 0 0 0
4542 0 3 0.0 1.7 5.1 47.6 0 0 0
4543 0 3 0.0 1.7 3.4 49.3 0 0 0
4544 0 3 0.0 0.0 5.1 49.3 0 0 0
4545 0 3 0.0 3.4 3.4 47.6 0 0 0
4546 0 3 0.0 5.1 5.1 47.6 0 0 0
4547 0 3 0.0 5.1 3.4 49.3 0 0 0
4548 0 3 0.0 3.4 5.1 49.3 0 0 0
3009 0 3 0.0 6.8 0.0 44.199999999999996 0 0 0
3010 0 3 0.0 8.5 1.7 44.199999999999996 0 0 0
3011 0 3 0.0 8.5 0.0 45.9 0 0 0
3012 0 3 0.0 6.8 1.7 45.9 0 0 0
3013 0 3 0.0 10.2 0.0 44.199999999999996 0 0 0
3014 0 3 0.0 11.9 1.7 44.199999999999996 0 0 0
3015 0 3 0.0 11.9 0.0 45.9 0 0 0
3016 0 3 0.0 10.2 1.7 45.9 0 0 0
3049 0 3 0.0 6.8 3.4 44.199999999999996 0 0 0
3050 0 3 0.0 8.5 5.1 44.199999999999996 0 0 0
3051 0 3 0.0 8.5 3.4 45.9 0 0 0
3052 0 3 0.0 6.8 5.1 45.9 0 0 0
3053 0 3 0.0 10.2 3.4 44.199999999999996 0 0 0
3054 0 3 0.0 11.9 5.1 44.199999999999996 0 0 0
3055 0 3 0.0 11.9 3.4 45.9 0 0 0
3056 0 3 0.0 10.2 5.1 45.9 0 0 0
4509 0 3 0.0 6.8 0.0 47.6 0 0 0
4510 0 3 0.0 8.5 1.7 47.6 0 0 0
4511 0 3 0.0 8.5 0.0 49.3 0 0 0
4512 0 3 0.0 6.8 1.7 49.3 0 0 0
4513 0 3 0.0 10.2 0.0 47.6 0 0 0
4514 0 3 0.0 11.9 1.7 47.6 0 0 0
4515 0 3 0.0 11.9 0.0 49.3 0 0 0
4516 0 3 0.0 10.2 1.7 49.3 0 0 0
4549 0 3 0.0 6.8 3.4 47.6 0 0 0
4550 0 3 0.0 8.5 5.1 47.6 0 0 0
4551 0 3 0.0 8.5 3.4 49.3 0 0 0
4552 0 3 0.0 6.8 5.1 49.3 0 0 0
4553 0 3 0.0 10.2 3.4 47.6 0 0 0
4554 0 3 0.0 11.9 5.1 47.6 0 0 0
4555 0 3 0.0 11.9 3.4 49.3 0 0 0
4556 0 3 0.0 10.2 5.1 49.3 0 0 0
3017 0 3 0.0 13.6 0.0 44.199999999999996 0 0 0
3018 0 3 0.0 15.299999999999999 1.7 44.199999999999996 0 0 0
3019 0 3 0.0 15.299999999999999 0.0 45.9 0 0 0
3020 0 3 0.0 13.6 1.7 45.9 0 0 0
3021 0 3 0.0 17.0 0.0 44.199999999999996 0 0 0
3022 0 3 0.0 18.7 1.7 44.199999999999996 0 0 0
3023 0 3 0.0 18.7 0.0 45.9 0 0 0
3024 0 3 0.0 17.0 1.7 45.9 0 0 0
3057 0 3 0.0 13.6 3.4 44.199999999999996 0 0 0
3058 0 3 0.0 15.299999999999999 5.1 44.199999999999996 0 0 0
3059 0 3 0.0 15.299999999999999 3.4 45.9 0 0 0
3060 0 3 0.0 13.6 5.1 45.9 0 0 0
3061 0 3 0.0 17.0 3.4 44.199999999999996 0 0 0
3062 0 3 0.0 18.7 5.1 44.199999999999996 0 0 0
3063 0 3 0.0 18.7 3.4 45.9 0 0 0
3064 0 3 0.0 17.0 5.1 45.9 0 0 0
4517 0 3 0.0 13.6 0.0 47.6 0 0 0
4518 0 3 0.0 15.299999999999999 1.7 47.6 0 0 0
4519 0 3 0.0 15.299999999999999 0.0 49.3 0 0 0
4520 0 3 0.0 13.6 1.7 49.3 0 0 0
4521 0 3 0.0 17.0 0.0 47.6 0 0 0
4522 0 3 0.0 18.7 1.7 47.6 0 0 0
4523 0 3 0.0 18.7 0.0 49.3 0 0 0
4524 0 3 0.0 17.0 1.7 49.3 0 0 0
4557 0 3 0.0 13.6 3.4 47.6 0 0 0
4558 0 3 0.0 15.299999999999999 5.1 47.6 0 0 0
4559 0 3 0.0 15.299999999999999 3.4 49.3 0 0 0
4560 0 3 0.0 13.6 5.1 49.3 0 0 0
4561 0 3 0.0 17.0 3.4 47.6 0 0 0
4562 0 3 0.0 18.7 5.1 47.6 0 0 0
4563 0 3 0.0 18.7 3.4 49.3 0 0 0
4564 0 3 0.0 17.0 5.1 49.3 0 0 0
3025 0 3 0.0 20.4 0.0 44.199999999999996 0 0 0
3026 0 3 0.0 22.099999999999998 1.7 44.199999999999996 0 0 0
3027 0 3 0.0 22.099999999999998 0.0 45.9 0 0 0
3028 0 3 0.0 20.4 1.7 45.9 0 0 0
3029 0 3 0.0 23.8 0.0 44.199999999999996 0 0 0
3030 0 3 0.0 25.5 1.7 44.199999999999996 0 0 0
3031 0 3 0.0 25.5 0.0 45.9 0 0 0
3032 0 3 0.0 23.8 1.7 45.9 0 0 0
3065 0 3 0.0 20.4 3.4 44.199999999999996 0 0 0
3066 0 3 0.0 22.099999999999998 5.1 44.199999999999996 0 0 0
3067 0 3 0.0 22.099999999999998 3.4 45.9 0 0 0
3068 0 3 0.0 20.4 5.1 45.9 0 0 0
3069 0 3 0.0 23.8 3.4 44.199999999999996 0 0 0
3070 0 3 0.0 25.5 5.1 44.199999999999996 0 0 0
3071 0 3 0.0 25.5 3.4 45.9 0 0 0
3072 0 3 0.0 23.8 5.1 45.9 0 0 0
4525 0 3 0.0 20.4 0.0 47.6 0 0 0
4526 0 3 0.0 22.099999999999998 1.7 47.6 0 0 0
4527 0 3 0.0 22.099999999999998 0.0 49.3 0 0 0
4528 0 3 0.0 20.4 1.7 49.3 0 0 0
4529 0 3 0.0 23.8 0.0 47.6 0 0 0
4530 0 3 0.0 25.5 1.7 47.6 0 0 0
4531 0 3 0.0 25.5 0.0 49.3 0 0 0
4532 0 3 0.0 23.8 1.7 49.3 0 0 0
4565 0 3 0.0 20.4 3.4 47.6 0 0 0
4566 0 3 0.0 22.099999999999998 5.1 47.6 0 0 0
4567 0 3 0.0 22.099999999999998 3.4 49.3 0 0 0
4568 0 3 0.0 20.4 5.1 49.3 0 0 0
4569 0 3 0.0 23.8 3.4 47.6 0 0 0
4570 0 3 0.0 25.5 5.1 47.6 0 0 0
4571 0 3 0.0 25.5 3.4 49.3 0 0 0
4572 0 3 0.0 23.8 5.1 49.3 0 0 0
3033 0 3 0.0 27.2 0.0 44.199999999999996 0 0 0
3034 0 3 0.0 28.9 1.7 44.199999999999996 0 0 0
3035 0 3 0.0 28.9 0.0 45.9 0 0 0
3036 0 3 0.0 27.2 1.7 45.9 0 0 0
3037 0 3 0.0 30.599999999999998 0.0 44.199999999999996 0 0 0
3038 0 3 0.0 32.3 1.7 44.199999999999996 0 0 0
3039 0 3 0.0 32.3 0.0 45.9 0 0 0
3040 0 3 0.0 30.599999999999998 1.7 45.9 0 0 0
3073 0 3 0.0 27.2 3.4 44.199999999999996 0 0 0
3074 0 3 0.0 28.9 5.1 44.199999999999996 0 0 0
3075 0 3 0.0 28.9 3.4 45.9 0 0 0
3076 0 3 0.0 27.2 5.1 45.9 0 0 0
3077 0 3 0.0 30.599999999999998 3.4 44.199999999999996 0 0 0
3078 0 3 0.0 32.3 5.1 44.199999999999996 0 0 0
3079 0 3 0.0 32.3 3.4 45.9 0 0 0
3080 0 3 0.0 30.599999999999998 5.1 45.9 0 0 0
4533 0 3 0.0 27.2 0.0 47.6 0 0 0
4534 0 3 0.0 28.9 1.7 47.6 0 0 0
4535 0 3 0.0 28.9 0.0 49.3 0 0 0
4536 0 3 0.0 27.2 1.7 49.3 0 0 0
4537 0 3 0.0 30.599999999999998 0.0 47.6 0 0 0
4538 0 3 0.0 32.3 1.7 47.6 0 0 0
4539 0 3 0.0 32.3 0.0 49.3 0 0 0
4540 0 3 0.0 30.599999999999998 1.7 49.3 0 0 0
4573 0 3 0.0 27.2 3.4 47.6 0 0 0
4574 0 3 0.0 28.9 5.1 47.6 0 0 0
4575 0 3 0.0 28.9 3.4 49.3 0 0 0
4576 0 3 0.0 27.2 5.1 49.3 0 0 0
4577 0 3 0.0 30.599999999999998 3.4 47.6 0 0 0
4578 0 3 0.0 32.3 5.1 47.6 0 0 0
4579 0 3 0.0 32.3 3.4 49.3 0 0 0
4580 0 3 0.0 30.599999999999998 5.1 49.3 0 0 0
3081 0 3 0.0 0.0 6.8 44.199999999999996 0 0 0
3082 0 3 0.0 1.7 8.5 44.199999999999996 0 0 0
3083 0 3 0.0 1.7 6.8 45.9 0 0 0
3084 0 3 0.0 0.0 8.5 45.9 0 0 0
3085 0 3 0.0 3.4 6.8 44.199999999999996 0 0 0
3086 0 3 0.0 5.1 8.5 44.199999999999996 0 0 0
3087 0 3 0.0 5.1 6.8 45.9 0 0 0
3088 0 3 0.0 3.4 8.5 45.9 0 0 0
3121 0 3 0.0 0.0 10.2 44.199999999999996 0 0 0
3122 0 3 0.0 1.7 11.9 44.199999999999996 0 0 0
3123 0 3 0.0 1.7 10.2 45.9 0 0 0
3124 0 3 0.0 0.0 11.9 45.9 0 0 0
3125 0 3 0.0 3.4 10.2 44.199999999999996 0 0 0
3126 0 3 0.0 5.1 11.9 44.199999999999996 0 0 0
3127 0 3 0.0 5.1 10.2 45.9 0 0 0
3128 0 3 0.0 3.4 11.9 45.9 0 0 0
4581 0 3 0.0 0.0 6.8 47.6 0 0 0
4582 0 3 0.0 1.7 8.5 47.6 0 0 0
4583 0 3 0.0 1.7 6.8 49.3 0 0 0
4584 0 3 0.0 0.0 8.5 49.3 0 0 0
4585 0 3 0.0 3.4 6.8 47.6 0 0 0
4586 0 3 0.0 5.1 8.5 47.6 0 0 0
4587 0 3 0.0 5.1 6.8 49.3 0 0 0
4588 0 3 0.0 3.4 8.5 49.3 0 0 0
4621 0 3 0.0 0.0 10.2 47.6 0 0 0
4622 0 3 0.0 1.7 11.9 47.6 0 0 0
4623 0 3 0.0 1.7 10.2 49.3 0 0 0
4624 0 3 0.0 0.0 11.9 49.3 0 0 0
4625 0 3 0.0 3.4 10.2 47.6 0 0 0
4626 0 3 0.0 5.1 11.9 47.6 0 0 0
4627 0 3 0.0 5.1 10.2 49.3 0 0 0
4628 0 3 0.0 3.4 11.9 49.3 0 0 0
3089 0 3 0.0 6.8 6.8 44.199999999999996 0 0 0
3090 0 3 0.0 8.5 8.5 44.199999999999996 0 0 0
3091 0 3 0.0 8.5 6.8 45.9 0 0 0
3092 0 3 0.0 6.8 8.5 45.9 0 0 0
3093 0 3 0.0 10.2 6.8 44.199999999999996 0 0 0
3094 0 3 0.0 11.9 8.5 44.199999999999996 0 0 0
3095 0 3 0.0 11.9 6.8 45.9 0 0 0
3096 0 3 0.0 10.2 8.5 45.9 0 0 0
3129 0 3 0.0 6.8 10.2 44.199999999999996 0 0 0
3130 0 3 0.0 8.5 11.9 44.199999999999996 0 0 0
3131 0 3 0.0 8.5 10.2 45.9 0 0 0
3132 0 3 0.0 6.8 11.9 45.9 0 0 0
3133 0 3 0.0 10.2 10.2 44.199999999999996 0 0 0
3134 0 3 0.0 11.9 11.9 44.199999999999996 0 0 0
3135 0 3 0.0 11.9 10.2 45.9 0 0 0
3136 0 3 0.0 10.2 11.9 45.9 0 0 0
4589 0 3 0.0 6.8 6.8 47.6 0 0 0
4590 0 3 0.0 8.5 8.5 47.6 0 0 0
4591 0 3 0.0 8.5 6.8 49.3 0 0 0
4592 0 3 0.0 6.8 8.5 49.3 0 0 0
4593 0 3 0.0 10.2 6.8 47.6 0 0 0
4594 0 3 0.0 11.9 8.5 47.6 0 0 0
4595 0 3 0.0 11.9 6.8 49.3 0 0 0
4596 0 3 0.0 10.2 8.5 49.3 0 0 0
4629 0 3 0.0 6.8 10.2 47.6 0 0 0
4630 0 3 0.0 8.5 11.9 47.6 0 0 0
4631 0 3 0.0 8.5 10.2 49.3 0 0 0
4632 0 3 0.0 6.8 11.9 49.3 0 0 0
4633 0 3 0.0 10.2 10.2 47.6 0 0 0
4634 0 3 0.0 11.9 11.9 47.6 0 0 0
4635 0 3 0.0 11.9 10.2 49.3 0 0 0
4636 0 3 0.0 10.2 11.9 49.3 0 0 0
3097 0 3 0.0 13.6 6.8 44.199999999999996 0 0 0
3098 0 3 0.0 15.299999999999999 8.5 44.199999999999996 0 0 0
3099 0 3 0.0 15.299999999999999 6.8 45.9 0 0 0
3100 0 3 0.0 13.6 8.5 45.9 0 0 0
3101 0 3 0.0 17.0 6.8 44.199999999999996 0 0 0
3102 0 3 0.0 18.7 8.5 44.199999999999996 0 0 0
3103 0 3 0.0 18.7 6.8 45.9 0 0 0
3104 0 3 0.0 17.0 8.5 45.9 0 0 0
3137 0 3 0.0 13.6 10.2 44.199999999999996 0 0 0
3138 0 3 0.0 15.299999999999999 11.9 44.199999999999996 0 0 0
3139 0 3 0.0 15.299999999999999 10.2 45.9 0 0 0
3140 0 3 0.0 13.6 11.9 45.9 0 0 0
3141 0 3 0.0 17.0 10.2 44.199999999999996 0 0 0
3142 0 3 0.0 18.7 11.9 44.199999999999996 0 0 0
3143 0 3 0.0 18.7 10.2 45.9 0 0 0
3144 0 3 0.0 17.0 11.9 45.9 0 0 0
4597 0 3 0.0 13.6 6.8 47.6 0 0 0
4598 0 3 0.0 15.299999999999999 8.5 47.6 0 0 0
4599 0 3 0.0 15.299999999999999 6.8 49.3 0 0 0
4600 0 3 0.0 13.6 8.5 49.3 0 0 0
4601 0 3 0.0 17.0 6.8 47.6 0 0 0
4602 0 3 0.0 18.7 8.5 47.6 0 0 0
4603 0 3 0.0 18.7 6.8 49.3 0 0 0
4604 0 3 0.0 17.0 8.5 49.3 0 0 0
4637 0 3 0.0 13.6 10.2 47.6 0 0 0
4638 0 3 0.0 15.299999999999999 11.9 47.6 0 0 0
4639 0 3 0.0 15.299999999999999 10.2 49.3 0 0 0
4640 0 3 0.0 13.6 11.9 49.3 0 0 0
4641 0 3 0.0 17.0 10.2 47.6 0 0 0
4642 0 3 0.0 18.7 11.9 47.6 0 0 0
4643 0 3 0.0 18.7 10.2 49.3 0 0 0
4644 0 3 0.0 17.0 11.9 49.3 0 0 0
3105 0 3 0.0 20.4 6.8 44.199999999999996 0 0 0
3106 0 3 0.0 22.099999999999998 8.5 44.199999999999996 0 0 0
3107 0 3 0.0 22.099999999999998 6.8 45.9 0 0 0
3108 0 3 0.0 20.4 8.5 45.9 0 0 0
3109 0 3 0.0 23.8 6.8 44.199999999999996 0 0 0
3110 0 3 0.0 25.5 8.5 44.199999999999996 0 0 0
3111 0 3 0.0 25.5 6.8 45.9 0 0 0
3112 0 3 0.0 23.8 8.5 45.9 0 0 0
3145 0 3 0.0 20.4 10.2 44.199999999999996 0 0 0
3146 0 3 0.0 22.099999999999998 11.9 44.199999999999996 0 0 0
3147 0 3 0.0 22.099999999999998 10.2 45.9 0 0 0
3148 0 3 0.0 20.4 11.9 45.9 0 0 0
3149 0 3 0.0 23.8 10.2 44.199999999999996 0 0 0
3150 0 3 0.0 25.5 11.9 44.199999999999996 0 0 0
3151 0 3 0.0 25.5 10.2 45.9 0 0 0
3152 0 3 0.0 23.8 11.9 45.9 0 0 0
4605 0 3 0.0 20.4 6.8 47.6 0 0 0
4606 0 3 0.0 22.099999999999998 8.5 47.6 0 0 0
4607 0 3 0.0 22.099999999999998 6.8 49.3 0 0 0
4608 0 3 0.0 20.4 8.5 49.3 0 0 0
4609 0 3 0.0 23.8 6.8 47.6 0 0 0
4610 0 3 0.0 25.5 8.5 47.6 0 0 0
4611 0 3 0.0 25.5 6.8 49.3 0 0 0
4612 0 3 0.0 23.8 8.5 49.3 0 0 0
4645 0 3 0.0 20.4 10.2 47.6 0 0 0
4646 0 3 0.0 22.099999999999998 11.9 47.6 0 0 0
4647 0 3 0.0 22.099999999999998 10.2 49.3 0 0 0
4648 0 3 0.0 20.4 11.9 49.3 0 0 0
4649 0 3 0.0 23.8 10.2 47.6 0 0 0
4650 0 3 0.0 25.5 11.9 47.6 0 0 0
4651 0 3 0.0 25.5 10.2 49.3 0 0 0
4652 0 3 0.0 23.8 11.9 49.3 0 0 0
3113 0 3 0.0 27.2 6.8 44.199999999999996 0 0 0
3114 0 3 0.0 28.9 8.5 44.199999999999996 0 0 0
3115 0 3 0.0 28.9 6.8 45.9 0 0 0
3116 0 3 0.0 27.2 8.5 45.9 0 0 0
3117 0 3 0.0 30.599999999999998 6.8 44.199999999999996 0 0 0
3118 0 3 0.0 32.3 8.5 44.199999999999996 0 0 0
3119 0 3 0.0 32.3 6.8 45.9 0 0 0
3120 0 3 0.0 30.599999999999998 8.5 45.9 0 0 0
3153 0 3 0.0 27.2 10.2 44.199999999999996 0 0 0
3154 0 3 0.0 28.9 11.9 44.199999999999996 0 0 0
3155 0 3 0.0 28.9 10.2 45.9 0 0 0
3156 0 3 0.0 27.2 11.9 45.9 0 0 0
3157 0 3 0.0 30.599999999999998 10.2 44.199999999999996 0 0 0
3158 0 3 0.0 32.3 11.9 44.199999999999996 0 0 0
3159 0 3 0.0 32.3 10.2 45.9 0 0 0
3160 0 3 0.0 30.599999999999998 11.9 45.9 0 0 0
4613 0 3 0.0 27.2 6.8 47.6 0 0 0
4614 0 3 0.0 28.9 8.5 47.6 0 0 0
4615 0 3 0.0 28.9 6.8 49.3 0 0 0
4616 0 3 0.0 27.2 8.5 49.3 0 0 0
4617 0 3 0.0 30.599999999999998 6.8 47.6 0 0 0
4618 0 3 0.0 32.3 8.5 47.6 0 0 0
4619 0 3 0.0 32.3 6.8 49.3 0 0 0
4620 0 3 0.0 30.599999999999998 8.5 49.3 0 0 0
4653 0 3 0.0 27.2 10.2 47.6 0 0 0
4654 0 3 0.0 28.9 11.9 47.6 0 0 0
4655 0 3 0.0 28.9 10.2 49.3 0 0 0
4656 0 3 0.0 27.2 11.9 49.3 0 0 0
4657 0 3 0.0 30.599999999999998 10.2 47.6 0 0 0
4658 0 3 0.0 32.3 11.9 47.6 0 0 0
4659 0 3 0.0 32.3 10.2 49.3 0 0 0
4660 0 3 0.0 30.599999999999998 11.9 49.3 0 0 0
3161 0 3 0.0 0.0 13.6 44.199999999999996 0 0 0
3162 0 3 0.0 1.7 15.299999999999999 44.199999999999996 0 0 0
3163 0 3 0.0 1.7 13.6 45.9 0 0 0
3164 0 3 0.0 0.0 15.299999999999999 45.9 0 0 0
3165 0 3 0.0 3.4 13.6 44.199999999999996 0 0 0
3166 0 3 0.0 5.1 15.299999999999999 44.199999999999996 0 0 0
3167 0 3 0.0 5.1 13.6 45.9 0 0 0
3168 0 3 0.0 3.4 15.299999999999999 45.9 0 0 0
3201 0 3 0.0 0.0 17.0 44.199999999999996 0 0 0
3202 0 3 0.0 1.7 18.7 44.199999999999996 0 0 0
3203 0 3 0.0 1.7 17.0 45.9 0 0 0
3204 0 3 0.0 0.0 18.7 45.9 0 0 0
3205 0 3 0.0 3.4 17.0 44.199999999999996 0 0 0
3206 0 3 0.0 5.1 18.7 44.199999999999996 0 0 0
3207 0 3 0.0 5.1 17.0 45.9 0 0 0
3208 0 3 0.0 3.4 18.7 45.9 0 0 0
4661 0 3 0.0 0.0 13.6 47.6 0 0 0
4662 0 3 0.0 1.7 15.299999999999999 47.6 0 0 0
4663 0 3 0.0 1.7 13.6 49.3 0 0 0
4664 0 3 0.0 0.0 15.299999999999999 49.3 0 0 0
4665 0 3 0.0 3.4 13.6 47.6 0 0 0
4666 0 3 0.0 5.1 15.299999999999999 47.6 0 0 0
4667 0 3 0.0 5.1 13.6 49.3 0 0 0
4668 0 3 0.0 3.4 15.299999999999999 49.3 0 0 0
4701 0 3 0.0 0.0 17.0 47.6 0 0 0
4702 0 3 0.0 1.7 18.7 47.6 0 0 0
4703 0 3 0.0 1.7 17.0 49.3 0 0 0
4704 0 3 0.0 0.0 18.7 49.3 0 0 0
4705 0 3 0.0 3.4 17.0 47.6 0 0 0
4706 0 3 0.0 5.1 18.7 47.6 0 0 0
4707 0 3 0.0 5.1 17.0 49.3 0 0 0
4708 0 3 0.0 3.4 18.7 49.3 0 0 0
3169 0 3 0.0 6.8 13.6 44.199999999999996 0 0 0
3170 0 3 0.0 8.5 15.299999999999999 44.199999999999996 0 0 0
3171 0 3 0.0 8.5 13.6 45.9 0 0 0
3172 0 3 0.0 6.8 15.299999999999999 45.9 0 0 0
3173 0 3 0.0 10.2 13.6 44.199999999999996 0 0 0
3174 0 3 0.0 11.9 15.299999999999999 44.199999999999996 0 0 0
3175 0 3 0.0 11.9 13.6 45.9 0 0 0
3176 0 3 0.0 10.2 15.299999999999999 45.9 0 0 0
3209 0 3 0.0 6.8 17.0 44.199999999999996 0 0 0
3210 0 3 0.0 8.5 18.7 44.199999999999996 0 0 0
3211 0 3 0.0 8.5 17.0 45.9 0 0 0
3212 0 3 0.0 6.8 18.7 45.9 0 0 0
3213 0 3 0.0 10.2 17.0 44.199999999999996 0 0 0
3214 0 3 0.0 11.9 18.7 44.199999999999996 0 0 0
3215 0 3 0.0 11.9 17.0 45.9 0 0 0
3216 0 3 0.0 10.2 18.7 45.9 0 0 0
4669 0 3 0.0 6.8 13.6 47.6 0 0 0
4670 0 3 0.0 8.5 15.299999999999999 47.6 0 0 0
4671 0 3 0.0 8.5 13.6 49.3 0 0 0
4672 0 3 0.0 6.8 15.299999999999999 49.3 0 0 0
4673 0 3 0.0 10.2 13.6 47.6 0 0 0
4674 0 3 0.0 11.9 15.299999999999999 47.6 0 0 0
4675 0 3 0.0 11.9 13.6 49.3 0 0 0
4676 0 3 0.0 10.2 15.299999999999999 49.3 0 0 0
4709 0 3 0.0 6.8 17.0 47.6 0 0 0
4710 0 3 0.0 8.5 18.7 47.6 0 0 0
4711 0 3 0.0 8.5 17.0 49.3 0 0 0
4712 0 3 0.0 6.8 18.7 49.3 0 0 0
4713 0 3 0.0 10.2 17.0 47.6 0 0 0
4714 0 3 0.0 11.9 18.7 47.6 0 0 0
4715 0 3 0.0 11.9 17.0 49.3 0 0 0
4716 0 3 0.0 10.2 18.7 49.3 0 0 0
3177 0 3 0.0 13.6 13.6 44.199999999999996 0 0 0
3178 0 3 0.0 15.299999999999999 15.299999999999999 44.199999999999996 0 0 0
3179 0 3 0.0 15.299999999999999 13.6 45.9 0 0 0
3180 0 3 0.0 13.6 15.299999999999999 45.9 0 0 0
3181 0 3 0.0 17.0 13.6 44.199999999999996 0 0 0
3182 0 3 0.0 18.7 15.299999999999999 44.199999999999996 0 0 0
3183 0 3 0.0 18.7 13.6 45.9 0 0 0
3184 0 3 0.0 17.0 15.299999999999999 45.9 0 0 0
3217 0 3 0.0 13.6 17.0 44.199999999999996 0 0 0
3218 0 3 0.0 15.299999999999999 18.7 44.199999999999996 0 0 0
3219 0 3 0.0 15.299999999999999 17.0 45.9 0 0 0
3220 0 3 0.0 13.6 18.7 45.9 0 0 0
3221 0 3 0.0 17.0 17.0 44.199999999999996 0 0 0
3222 0 3 0.0 18.7 18.7 44.199999999999996 0 0 0
3223 0 3 0.0 18.7 17.0 45.9 0 0 0
3224 0 3 0.0 17.0 18.7 45.9 0 0 0
4677 0 3 0.0 13.6 13.6 47.6 0 0 0
4678 0 3 0.0 15.299999999999999 15.299999999999999 47.6 0 0 0
4679 0 3 0.0 15.299999999999999 13.6 49.3 0 0 0
4680 0 3 0.0 13.6 15.299999999999999 49.3 0 0 0
4681 0 3 0.0 17.0 13.6 47.6 0 0 0
4682 0 3 0.0 18.7 15.299999999999999 47.6 0 0 0
4683 0 3 0.0 18.7 13.6 49.3 0 0 0
4684 0 3 0.0 17.0 15.299999999999999 49.3 0 0 0
4717 0 3 0.0 13.6 17.0 47.6 0 0 0
4718 0 3 0.0 15.299999999999999 18.7 47.6 0 0 0
4719 0 3 0.0 15.299999999999999 17.0 49.3 0 0 0
4720 0 3 0.0 13.6 18.7 49.3 0 0 0
4721 0 3 0.0 17.0 17.0 47.6 0 0 0
4722 0 3 0.0 18.7 18.7 47.6 0 0 0
4723 0 3 0.0 18.7 17.0 49.3 0 0 0
4724 0 3 0.0 17.0 18.7 49.3 0 0 0
3185 0 3 0.0 20.4 13.6 44.199999999999996 0 0 0
3186 0 3 0.0 22.099999999999998 15.299999999999999 44.199999999999996 0 0 0
3187 0 3 0.0 22.099999999999998 13.6 45.9 0 0 0
3188 0 3 0.0 20.4 15.299999999999999 45.9 0 0 0
3189 0 3 0.0 23.8 13.6 44.199999999999996 0 0 0
3190 0 3 0.0 25.5 15.299999999999999 44.199999999999996 0 0 0
3191 0 3 0.0 25.5 13.6 45.9 0 0 0
3192 0 3 0.0 23.8 15.299999999999999 45.9 0 0 0
3225 0 3 0.0 20.4 17.0 44.199999999999996 0 0 0
3226 0 3 0.0 22.099999999999998 18.7 44.199999999999996 0 0 0
3227 0 3 0.0 22.099999999999998 17.0 45.9 0 0 0
3228 0 3 0.0 20.4 18.7 45.9 0 0 0
3229 0 3 0.0 23.8 17.0 44.199999999999996 0 0 0
3230 0 3 0.0 25.5 18.7 44.199999999999996 0 0 0
3231 0 3 0.0 25.5 17.0 45.9 0 0 0
3232 0 3 0.0 23.8 18.7 45.9 0 0 0
4685 0 3 0.0 20.4 13.6 47.6 0 0 0
4686 0 3 0.0 22.099999999999998 15.299999999999999 47.6 0 0 0
4687 0 3 0.0 22.099999999999998 13.6 49.3 0 0 0
4688 0 3 0.0 20.4 15.299999999999999 49.3 0 0 0
4689 0 3 0.0 23.8 13.6 47.6 0 0 0
4690 0 3 0.0 25.5 15.299999999999999 47.6 0 0 0
4691 0 3 0.0 25.5 13.6 49.3 0 0 0
4692 0 3 0.0 23.8 15.299999999999999 49.3 0 0 0
4725 0 3 0.0 20.4 17.0 47.6 0 0 0
4726 0 3 0.0 22.099999999999998 18.7 47.6 0 0 0
4727 0 3 0.0 22.099999999999998 17.0 49.3 0 0 0
4728 0 3 0.0 20.4 18.7 49.3 0 0 0
4729 0 3 0.0 23.8 17.0 47.6 0 0 0
4730 0 3 0.0 25.5 18.7 47.6 0 0 0
4731 0 3 0.0 25.5 17.0 49.3 0 0 0
4732 0 3 0.0 23.8 18.7 49.3 0 0 0
3193 0 3 0.0 27.2 13.6 44.199999999999996 0 0 0
3194 0 3 0.0 28.9 15.299999999999999 44.199999999999996 0 0 0
3195 0 3 0.0 28.9 13.6 45.9 0 0 0
3196 0 3 0.0 27.2 15.299999999999999 45.9 0 0 0
3197 0 3 0.0 30.599999999999998 13.6 44.199999999999996 0 0 0
3198 0 3 0.0 32.3 15.299999999999999 44.199999999999996 0 0 0
3199 0 3 0.0 32.3 13.6 45.9 0 0 0
3200 0 3 0.0 30.599999999999998 15.299999999999999 45.9 0 0 0
3233 0 3 0.0 27.2 17.0 44.199999999999996 0 0 0
3234 0 3 0.0 28.9 18.7 44.199999999999996 0 0 0
3235 0 3 0.0 28.9 17.0 45.9 0 0 0
3236 0 3 0.0 27.2 18.7 45.9 0 0 0
3237 0 3 0.0 30.599999999999998 17.0 44.199999999999996 0 0 0
3238 0 3 0.0 32.3 18.7 44.199999999999996 0 0 0
3239 0 3 0.0 32.3 17.0 45.9 0 0 0
3240 0 3 0.0 30.599999999999998 18.7 45.9 0 0 0
4693 0 3 0.0 27.2 13.6 47.6 0 0 0
4694 0 3 0.0 28.9 15.299999999999999 47.6 0 0 0
4695 0 3 0.0 28.9 13.6 49.3 0 0 0
4696 0 3 0.0 27.2 15.299999999999999 49.3 0 0 0
4697 0 3 0.0 30.599999999999998 13.6 47.6 0 0 0
4698 0 3 0.0 32.3 15.299999999999999 47.6 0 0 0
4699 0 3 0.0 32.3 13.6 49.3 0 0 0
4700 0 3 0.0 30.599999999999998 15.299999999999999 49.3 0 0 0
4733 0 3 0.0 27.2 17.0 47.6 0 0 0
4734 0 3 0.0 28.9 18.7 47.6 0 0 0
4735 0 3 0.0 28.9 17.0 49.3 0 0 0
4736 0 3 0.0 27.2 18.7 49.3 0 0 0
4737 0 3 0.0 30.599999999999998 17.0 47.6 0 0 0
4738 0 3 0.0 32.3 18.7 47.6 0 0 0
4739 0 3 0.0 32.3 17.0 49.3 0 0 0
4740 0 3 0.0 30.599999999999998 18.7 49.3 0 0 0
3241 0 3 0.0 0.0 20.4 44.199999999999996 0 0 0
3242 0 3 0.0 1.7 22.099999999999998 44.199999999999996 0 0 0
3243 0 3 0.0 1.7 20.4 45.9 0 0 0
3244 0 3 0.0 0.0 22.099999999999998 45.9 0 0 0
3245 0 3 0.0 3.4 20.4 44.199999999999996 0 0 0
3246 0 3 0.0 5.1 22.099999999999998 44.199999999999996 0 0 0
3247 0 3 0.0 5.1 20.4 45.9 0 0 0
3248 0 3 0.0 3.4 22.099999999999998 45.9 0 0 0
3281 0 3 0.0 0.0 23.8 44.199999999999996 0 0 0
3283 0 3 0.0 1.7 23.8 45.9 0 0 0
3285 0 3 0.0 3.4 23.8 44.199999999999996 0 0 0
3287 0 3 0.0 5.1 23.8 45.9 0 0 0
4741 0 3 0.0 0.0 20.4 47.6 0 0 0
4742 0 3 0.0 1.7 22.099999999999998 47.6 0 0 0
4743 0 3 0.0 1.7 20.4 49.3 0 0 0
4744 0 3 0.0 0.0 22.099999999999998 49.3 0 0 0
4745 0 3 0.0 3.4 20.4 47.6 0 0 0
4746 0 3 0.0 5.1 22.099999999999998 47.6 0 0 0
4747 0 3 0.0 5.1 20.4 49.3 0 0 0
4748 0 3 0.0 3.4 22.099999999999998 49.3 0 0 0
4781 0 3 0.0 0.0 23.8 47.6 0 0 0
4783 0 3 0.0 1.7 23.8 49.3 0 0 0
4785 0 3 0.0 3.4 23.8 47.6 0 0 0
4787 0 3 0.0 5.1 23.8 49.3 0 0 0
3249 0 3 0.0 6.8 20.4 44.199999999999996 0 0 0
3250 0 3 0.0 8.5 22.099999999999998 44.199999999999996 0 0 0
3251 0 3 0.0 8.5 20.4 45.9 0 0 0
3252 0 3 0.0 6.8 22.099999999999998 45.9 0 0 0
3253 0 3 0.0 10.2 20.4 44.199999999999996 0 0 0
3254 0 3 0.0 11.9 22.099999999999998 44.199999999999996 0 0 0
3255 0 3 0.0 11.9 20.4 45.9 0 0 0
3256 0 3 0.0 10.2 22.099999999999998 45.9 0 0 0
3289 0 3 0.0 6.8 23.8 44.199999999999996 0 0 0
3291 0 3 0.0 8.5 23.8 45.9 0 0 0
3293 0 3 0.0 10.2 23.8 44.199999999999996 0 0 0
3295 0 3 0.0 11.9 23.8 45.9 0 0 0
4749 0 3 0.0 6.8 20.4 47.6 0 0 0
4750 0 3 0.0 8.5 22.099999999999998 47.6 0 0 0
4751 0 3 0.0 8.5 20.4 49.3 0 0 0
4752 0 3 0.0 6.8 22.099999999999998 49.3 0 0 0
4753 0 3 0.0 10.2 20.4 47.6 0 0 0
4754 0 3 0.0 11.9 22.099999999999998 47.6 0 0 0
4755 0 3 0.0 11.9 20.4 49.3 0 0 0
4756 0 3 0.0 10.2 22.099999999999998 49.3 0 0 0
4789 0 3 0.0 6.8 23.8 47.6 0 0 0
4791 0 3 0.0 8.5 23.8 49.3 0 0 0
4793 0 3 0.0 10.2 23.8 47.6 0 0 0
4795 0 3 0.0 11.9 23.8 49.3 0 0 0
3257 0 3 0.0 13.6 20.4 44.199999999999996 0 0 0
3258 0 3 0.0 15.299999999999999 22.099999999999998 44.199999999999996 0 0 0
3259 0 3 0.0 15.299999999999999 20.4 45.9 0 0 0
3260 0 3 0.0 13.6 22.099999999999998 45.9 0 0 0
3261 0 3 0.0 17.0 20.4 44.199999999999996 0 0 0
3262 0 3 0.0 18.7 22.099999999999998 44.199999999999996 0 0 0
3263 0 3 0.0 18.7 20.4 45.9 0 0 0
3264 0 3 0.0 17.0 22.099999999999998 45.9 0 0 0
3297 0 3 0.0 13.6 23.8 44.199999999999996 0 0 0
3299 0 3 0.0 15.299999999999999 23.8 45.9 0 0 0
3301 0 3 0.0 17.0 23.8 44.199999999999996 0 0 0
3303 0 3 0.0 18.7 23.8 45.9 0 0 0
4757 0 3 0.0 13.6 20.4 47.6 0 0 0
4758 0 3 0.0 15.299999999999999 22.099999999999998 47.6 0 0 0
4759 0 3 0.0 15.299999999999999 20.4 49.3 0 0 0
4760 0 3 0.0 13.6 22.099999999999998 49.3 0 0 0
4761 0 3 0.0 17.0 20.4 47.6 0 0 0
4762 0 3 0.0 18.7 22.099999999999998 47.6 0 0 0
4763 0 3 0.0 18.7 20.4 49.3 0 0 0
4764 0 3 0.0 17.0 22.099999999999998 49.3 0 0 0
4797 0 3 0.0 13.6 23.8 47.6 0 0 0
4799 0 3 0.0 15.299999999999999 23.8 49.3 0 0 0
4801 0 3 0.0 17.0 23.8 47.6 0 0 0
4803 0 3 0.0 18.7 23.8 49.3 0 0 0
3265 0 3 0.0 20.4 20.4 44.199999999999996 0 0 0
3266 0 3 0.0 22.099999999999998 22.099999999999998 44.199999999999996 0 0 0
3267 0 3 0.0 22.099999999999998 20.4 45.9 0 0 0
3268 0 3 0.0 20.4 22.099999999999998 45.9 0 0 0
3269 0 3 0.0 23.8 20.4 44.199999999999996 0 0 0
3270 0 3 0.0 25.5 22.099999999999998 44.199999999999996 0 0 0
3271 0 3 0.0 25.5 20.4 45.9 0 0 0
3272 0 3 0.0 23.8 22.099999999999998 45.9 0 0 0
3305 0 3 0.0 20.4 23.8 44.199999999999996 0 0 0
3307 0 3 0.0 22.099999999999998 23.8 45.9 0 0 0
3309 0 3 0.0 23.8 23.8 44.199999999999996 0 0 0
3311 0 3 0.0 25.5 23.8 45.9 0 0 0
4765 0 3 0.0 20.4 20.4 47.6 0 0 0
4766 0 3 0.0 22.099999999999998 22.099999999999998 47.6 0 0 0
4767 0 3 0.0 22.099999999999998 20.4 49.3 0 0 0
4768 0 3 0.0 20.4 22.099999999999998 49.3 0 0 0
4769 0 3 0.0 23.8 20.4 47.6 0 0 0
4770 0 3 0.0 25.5 22.099999999999998 47.6 0 0 0
4771 0 3 0.0 25.5 20.4 49.3 0 0 0
4772 0 3 0.0 23.8 22.099999999999998 49.3 0 0 0
4805 0 3 0.0 20.4 23.8 47.6 0 0 0
4807 0 3 0.0 22.099999999999998 23.8 49.3 0 0 0
4809 0 3 0.0 23.8 23.8 47.6 0 0 0
4811 0 3 0.0 25.5 23.8 49.3 0 0 0
3273 0 3 0.0 27.2 20.4 44.199999999999996 0 0 0
3274 0 3 0.0 28.9 22.099999999999998 44.199999999999996 0 0 0
3275 0 3 0.0 28.9 20.4 45.9 0 0 0
3276 0 3 0.0 27.2 22.099999999999998 45.9 0 0 0
3277 0 3 0.0 30.599999999999998 20.4 44.199999999999996 0 0 0
3278 0 3 0.0 32.3 22.099999999999998 44.199999999999996 0 0 0
3279 0 3 0.0 32.3 20.4 45.9 0 0 0
3280 0 3 0.0 30.599999999999998 22.099999999999998 45.9 0 0 0
3313 0 3 0.0 27.2 23.8 44.199999999999996 0 0 0
3315 0 3 0.0 28.9 23.8 45.9 0 0 0
3317 0 3 0.0 30.599999999999998 23.8 44.199999999999996 0 0 0
3319 0 3 0.0 32.3 23.8 45.9 0 0 0
4773 0 3 0.0 27.2 20.4 47.6 0 0 0
4774 0 3 0.0 28.9 22.099999999999998 47.6 0 0 0
4775 0 3 0.0 28.9 20.4 49.3 0 0 0
4776 0 3 0.0 27.2 22.099999999999998 49.3 0 0 0
4777 0 3 0.0 30.599999999999998 20.4 47.6 0 0 0
4778 0 3 0.0 32.3 22.099999999999998 47.6 0 0 0
4779 0 3 0.0 32.3 20.4 49.3 0 0 0
4780 0 3 0.0 30.599999999999998 22.099999999999998 49.3 0 0 0
4813 0 3 0.0 27.2 23.8 47.6 0 0 0
4815 0 3 0.0 28.9 23.8 49.3 0 0 0
4817 0 3 0.0 30.599999999999998 23.8 47.6 0 0 0
4819 0 3 0.0 32.3 23.8 49.3 0 0 0
3282 0 3 0.0 1.7 25.5 44.199999999999996 0 0 0
3284 0 3 0.0 0.0 25.5 45.9 0 0 0
3286 0 3 0.0 5.1 25.5 44.199999999999996 0 0 0
3288 0 3 0.0 3.4 25.5 45.9 0 0 0
3321 0 3 0.0 0.0 27.2 44.199999999999996 0 0 0
3322 0 3 0.0 1.7 28.9 44.199999999999996 0 0 0
3323 0 3 0.0 1.7 27.2 45.9 0 0 0
3324 0 3 0.0 0.0 28.9 45.9 0 0 0
3325 0 3 0.0 3.4 27.2 44.199999999999996 0 0 0
3326 0 3 0.0 5.1 28.9 44.199999999999996 0 0 0
3327 0 3 0.0 5.1 27.2 45.9 0 0 0
3328 0 3 0.0 3.4 28.9 45.9 0 0 0
3361 0 3 0.0 0.0 30.599999999999998 44.199999999999996 0 0 0
3363 0 3 0.0 1.7 30.599999999999998 45.9 0 0 0
3365 0 3 0.0 3.4 30.599999999999998 44.199999999999996 0 0 0
3367 0 3 0.0 5.1 30.599999999999998 45.9 0 0 0
4782 0 3 0.0 1.7 25.5 47.6 0 0 0
4784 0 3 0.0 0.0 25.5 49.3 0 0 0
4786 0 3 0.0 5.1 25.5 47.6 0 0 0
4788 0 3 0.0 3.4 25.5 49.3 0 0 0
4821 0 3 0.0 0.0 27.2 47.6 0 0 0
4822 0 3 0.0 1.7 28.9 47.6 0 0 0
4823 0 3 0.0 1.7 27.2 49.3 0 0 0
4824 0 3 0.0 0.0 28.9 49.3 0 0 0
4825 0 3 0.0 3.4 27.2 47.6 0 0 0
4826 0 3 0.0 5.1 28.9 47.6 0 0 0
4827 0 3 0.0 5.1 27.2 49.3 0 0 0
4828 0 3 0.0 3.4 28.9 49.3 0 0 0
4861 0 3 0.0 0.0 30.599999999999998 47.6 0 0 0
4863 0 3 0.0 1.7 30.599999999999998 49.3 0 0 0
4865 0 3 0.0 3.4 30.599999999999998 47.6 0 0 0
4867 0 3 0.0 5.1 30.599999999999998 49.3 0 0 0
3290 0 3 0.0 8.5 25.5 44.199999999999996 0 0 0
3292 0 3 0.0 6.8 25.5 45.9 0 0 0
3294 0 3 0.0 11.9 25.5 44.199999999999996 0 0 0
3296 0 3 0.0 10.2 25.5 45.9 0 0 0
3329 0 3 0.0 6.8 27.2 44.199999999999996 0 0 0
3330 0 3 0.0 8.5 28.9 44.199999999999996 0 0 0
3331 0 3 0.0 8.5 27.2 45.9 0 0 0
3332 0 3 0.0 6.8 28.9 45.9 0 0 0
3333 0 3 0.0 10.2 27.2 44.199999999999996 0 0 0
3334 0 3 0.0 11.9 28.9 44.199999999999996 0 0 0
3335 0 3 0.0 11.9 27.2 45.9 0 0 0
3336 0 3 0.0 10.2 28.9 45.9 0 0 0
3369 0 3 0.0 6.8 30.599999999999998 44.199999999999996 0 0 0
3371 0 3 0.0 8.5 30.599999999999998 45.9 0 0 0
3373 0 3 0.0 10.2 30.599999999999998 44.199999999999996 0 0 0
3375 0 3 0.0 11.9 30.599999999999998 45.9 0 0 0
4790 0 3 0.0 8.5 25.5 47.6 0 0 0
4792 0 3 0.0 6.8 25.5 49.3 0 0 0
4794 0 3 0.0 11.9 25.5 47.6 0 0 0
4796 0 3 0.0 10.2 25.5 49.3 0 0 0
4829 0 3 0.0 6.8 27.2 47.6 0 0 0
4830 0 3 0.0 8.5 28.9 47.6 0 0 0
4831 0 3 0.0 8.5 27.2 49.3 0 0 0
4832 0 3 0.0 6.8 28.9 49.3 0 0 0
4833 0 3 0.0 10.2 27.2 47.6 0 0 0
4834 0 3 0.0 11.9 28.9 47.6 0 0 0
4835 0 3 0.0 11.9 27.2 49.3 0 0 0
4836 0 3 0.0 10.2 28.9 49.3 0 0 0
4869 0 3 0.0 6.8 30.599999999999998 47.6 0 0 0
4871 0 3 0.0 8.5 30.599999999999998 49.3 0 0 0
4873 0 3 0.0 10.2 30.599999999999998 47.6 0 0 0
4875 0 3 0.0 11.9 30.599999999999998 49.3 0 0 0
3298 0 3 0.0 15.299999999999999 25.5 44.199999999999996 0 0 0
3300 0 3 0.0 13.6 25.5 45.9 0 0 0
3302 0 3 0.0 18.7 25.5 44.199999999999996 0 0 0
3304 0 3 0.0 17.0 25.5 45.9 0 0 0
3337 0 3 0.0 13.6 27.2 44.199999999999996 0 0 0
3338 0 3 0.0 15.299999999999999 28.9 44.199999999999996 0 0 0
3339 0 3 0.0 15.299999999999999 27.2 45.9 0 0 0
3340 0 3 0.0 13.6 28.9 45.9 0 0 0
3341 0 3 0.0 17.0 27.2 44.199999999999996 0 0 0
3342 0 3 0.0 18.7 28.9 44.199999999999996 0 0 0
3343 0 3 0.0 18.7 27.2 45.9 0 0 0
3344 0 3 0.0 17.0 28.9 45.9 0 0 0
3377 0 3 0.0 13.6 30.599999999999998 44.199999999999996 0 0 0
3379 0 3 0.0 15.299999999999999 30.599999999999998 45.9 0 0 0
3381 0 3 0.0 17.0 30.599999999999998 44.199999999999996 0 0 0
3383 0 3 0.0 18.7 30.599999999999998 45.9 0 0 0
4798 0 3 0.0 15.299999999999999 25.5 47.6 0 0 0
4800 0 3 0.0 13.6 25.5 49.3 0 0 0
4802 0 3 0.0 18.7 25.5 47.6 0 0 0
4804 0 3 0.0 17.0 25.5 49.3 0 0 0
4837 0 3 0.0 13.6 27.2 47.6 0 0 0
4838 0 3 0.0 15.299999999999999 28.9 47.6 0 0 0
4839 0 3 0.0 15.299999999999999 27.2 49.3 0 0 0
4840 0 3 0.0 13.6 28.9 49.3 0 0 0
4841 0 3 0.0 17.0 27.2 47.6 0 0 0
4842 0 3 0.0 18.7 28.9 47.6 0 0 0
4843 0 3 0.0 18.7 27.2 49.3 0 0 0
4844 0 3 0.0 17.0 28.9 49.3 0 0 0
4877 0 3 0.0 13.6 30.599999999999998 47.6 0 0 0
4879 0 3 0.0 15.299999999999999 30.599999999999998 49.3 0 0 0
4881 0 3 0.0 17.0 30.599999999999998 47.6 0 0 0
4883 0 3 0.0 18.7 30.599999999999998 49.3 0 0 0
3306 0 3 0.0 22.099999999999998 25.5 44.199999999999996 0 0 0
3308 0 3 0.0 20.4 25.5 45.9 0 0 0
3310 0 3 0.0 25.5 25.5 44.199999999999996 0 0 0
3312 0 3 0.0 23.8 25.5 45.9 0 0 0
3345 0 3 0.0 20.4 27.2 44.199999999999996 0 0 0
3346 0 3 0.0 22.099999999999998 28.9 44.199999999999996 0 0 0
3347 0 3 0.0 22.099999999999998 27.2 45.9 0 0 0
3348 0 3 0.0 20.4 28.9 45.9 0 0 0
3349 0 3 0.0 23.8 27.2 44.199999999999996 0 0 0
3350 0 3 0.0 25.5 28.9 44.199999999999996 0 0 0
3351 0 3 0.0 25.5 27.2 45.9 0 0 0
3352 0 3 0.0 23.8 28.9 45.9 0 0 0
3385 0 3 0.0 20.4 30.599999999999998 44.199999999999996 0 0 0
3387 0 3 0.0 22.099999999999998 30.599999999999998 45.9 0 0 0
3389 0 3 0.0 23.8 30.599999999999998 44.199999999999996 0 0 0
3391 0 3 0.0 25.5 30.599999999999998 45.9 0 0 0
4806 0 3 0.0 22.099999999999998 25.5 47.6 0 0 0
4808 0 3 0.0 20.4 25.5 49.3 0 0 0
4810 0 3 0.0 25.5 25.5 47.6 0 0 0
4812 0 3 0.0 23.8 25.5 49.3 0 0 0
4845 0 3 0.0 20.4 27.2 47.6 0 0 0
4846 0 3 0.0 22.099999999999998 28.9 47.6 0 0 0
4847 0 3 0.0 22.099999999999998 27.2 49.3 0 0 0
4848 0 3 0.0 20.4 28.9 49.3 0 0 0
4849 0 3 0.0 23.8 27.2 47.6 0 0 0
4850 0 3 0.0 25.5 28.9 47.6 0 0 0
4851 0 3 0.0 25.5 27.2 49.3 0 0 0
4852 0 3 0.0 23.8 28.9 49.3 0 0 0
4885 0 3 0.0 20.4 30.599999999999998 47.6 0 0 0
4887 0 3 0.0 22.099999999999998 30.599999999999998 49.3 0 0 0
4889 0 3 0.0 23.8 30.599999999999998 47.6 0 0 0
4891 0 3 0.0 25.5 30.599999999999998 49.3 0 0 0
3314 0 3 0.0 28.9 25.5 44.199999999999996 0 0 0
3316 0 3 0.0 27.2 25.5 45.9 0 0 0
3318 0 3 0.0 32.3 25.5 44.199999999999996 0 0 0
3320 0 3 0.0 30.599999999999998 25.5 45.9 0 0 0
3353 0 3 0.0 27.2 27.2 44.199999999999996 0 0 0
3354 0 3 0.0 28.9 28.9 44.199999999999996 0 0 0
3355 0 3 0.0 28.9 27.2 45.9 0 0 0
3356 0 3 0.0 27.2 28.9 45.9 0 0 0
3357 0 3 0.0 30.599999999999998 27.2 44.199999999999996 0 0 0
3358 0 3 0.0 32.3 28.9 44.199999999999996 0 0 0
3359 0 3 0.0 32.3 27.2 45.9 0 0 0
3360 0 3 0.0 30.599999999999998 28.9 45.9 0 0 0
3393 0 3 0.0 27.2 30.599999999999998 44.199999999999996 0 0 0
3395 0 3 0.0 28.9 30.599999999999998 45.9 0 0 0
3397 0 3 0.0 30.599999999999998 30.599999999999998 44.199999999999996 0 0 0
3399 0 3 0.0 32.3 30.599999999999998 45.9 0 0 0
4814 0 3 0.0 28.9 25.5 47.6 0 0 0
4816 0 3 0.0 27.2 25.5 49.3 0 0 0
4818 0 3 0.0 32.3 25.5 47.6 0 0 0
4820 0 3 0.0 30.599999999999998 25.5 49.3 0 0 0
4853 0 3 0.0 27.2 27.2 47.6 0 0 0
4854 0 3 0.0 28.9 28.9 47.6 0 0 0
4855 0 3 0.0 28.9 27.2 49.3 0 0 0
4856 0 3 0.0 27.2 28.9 49.3 0 0 0
4857 0 3 0.0 30.599999999999998 27.2 47.6 0 0 0
4858 0 3 0.0 32.3 28.9 47.6 0 0 0
4859 0 3 0.0 32.3 27.2 49.3 0 0 0
4860 0 3 0.0 30.599999999999998 28.9 49.3 0 0 0
4893 0 3 0.0 27.2 30.599999999999998 47.6 0 0 0
4895 0 3 0.0 28.9 30.599999999999998 49.3 0 0 0
4897 0 3 0.0 30.599999999999998 30.599999999999998 47.6 0 0 0
4899 0 3 0.0 32.3 30.599999999999998 49.3 0 0 0
3362 0 3 0.0 1.7 32.3 44.199999999999996 0 0 0
3364 0 3 0.0 0.0 32.3 45.9 0 0 0
3366 0 3 0.0 5.1 32.3 44.199999999999996 0 0 0
3368 0 3 0.0 3.4 32.3 45.9 0 0 0
3401 0 3 0.0 0.0 34.0 44.199999999999996 0 0 0
3402 0 3 0.0 1.7 35.699999999999996 44.199999999999996 0 0 0
3403 0 3 0.0 1.7 34.0 45.9 0 0 0
3404 0 3 0.0 0.0 35.699999999999996 45.9 0 0 0
3405 0 3 0.0 3.4 34.0 44.199999999999996 0 0 0
3406 0 3 0.0 5.1 35.699999999999996 44.199999999999996 0 0 0
3407 0 3 0.0 5.1 34.0 45.9 0 0 0
3408 0 3 0.0 3.4 35.699999999999996 45.9 0 0 0
3441 0 3 0.0 0.0 37.4 44.199999999999996 0 0 0
3443 0 3 0.0 1.7 37.4 45.9 0 0 0
3445 0 3 0.0 3.4 37.4 44.199999999999996 0 0 0
3447 0 3 0.0 5.1 37.4 45.9 0 0 0
4862 0 3 0.0 1.7 32.3 47.6 0 0 0
4864 0 3 0.0 0.0 32.3 49.3 0 0 0
4866 0 3 0.0 5.1 32.3 47.6 0 0 0
4868 0 3 0.0 3.4 32.3 49.3 0 0 0
4901 0 3 0.0 0.0 34.0 47.6 0 0 0
4902 0 3 0.0 1.7 35.699999999999996 47.6 0 0 0
4903 0 3 0.0 1.7 34.0 49.3 0 0 0
4904 0 3 0.0 0.0 35.699999999999996 49.3 0 0 0
4905 0 3 0.0 3.4 34.0 47.6 0 0 0
4906 0 3 0.0 5.1 35.699999999999996 47.6 0 0 0
4907 0 3 0.0 5.1 34.0 49.3 0 0 0
4908 0 3 0.0 3.4 35.699999999999996 49.3 0 0 0
4941 0 3 0.0 0.0 37.4 47.6 0 0 0
4943 0 3 0.0 1.7 37.4 49.3 0 0 0
4945 0 3 0.0 3.4 37.4 47.6 0 0 0
4947 0 3 0.0 5.1 37.4 49.3 0 0 0
3370 0 3 0.0 8.5 32.3 44.199999999999996 0 0 0
3372 0 3 0.0 6.8 32.3 45.9 0 0 0
3374 0 3 0.0 11.9 32.3 44.199999999999996 0 0 0
3376 0 3 0.0 10.2 32.3 45.9 0 0 0
3409 0 3 0.0 6.8 34.0 44.199999999999996 0 0 0
3410 0 3 0.0 8.5 35.699999999999996 44.199999999999996 0 0 0
3411 0 3 0.0 8.5 34.0 45.9 0 0 0
3412 0 3 0.0 6.8 35.699999999999996 45.9 0 0 0
3413 0 3 0.0 10.2 34.0 44.199999999999996 0 0 0
3414 0 3 0.0 11.9 35.699999999999996 44.199999999999996 0 0 0
3415 0 3 0.0 11.9 34.0 45.9 0 0 0
3416 0 3 0.0 10.2 35.699999999999996 45.9 0 0 0
3449 0 3 0.0 6.8 37.4 44.199999999999996 0 0 0
3451 0 3 0.0 8.5 37.4 45.9 0 0 0
3453 0 3 0.0 10.2 37.4 44.199999999999996 0 0 0
3455 0 3 0.0 11.9 37.4 45.9 0 0 0
4870 0 3 0.0 8.5 32.3 47.6 0 0 0
4872 0 3 0.0 6.8 32.3 49.3 0 0 0
4874 0 3 0.0 11.9 32.3 47.6 0 0 0
4876 0 3 0.0 10.2 32.3 49.3 0 0 0
4909 0 3 0.0 6.8 34.0 47.6 0 0 0
4910 0 3 0.0 8.5 35.699999999999996 47.6 0 0 0
4911 0 3 0.0 8.5 34.0 49.3 0 0 0
4912 0 3 0.0 6.8 35.699999999999996 49.3 0 0 0
4913 0 3 0.0 10.2 34.0 47.6 0 0 0
4914 0 3 0.0 11.9 35.699999999999996 47.6 0 0 0
4915 0 3 0.0 11.9 34.0 49.3 0 0 0
4916 0 3 0.0 10.2 35.699999999999996 49.3 0 0 0
4949 0 3 0.0 6.8 37.4 47.6 0 0 0
4951 0 3 0.0 8.5 37.4 49.3 0 0 0
4953 0 3 0.0 10.2 37.4 47.6 0 0 0
4955 0 3 0.0 11.9 37.4 49.3 0 0 0
3378 0 3 0.0 15.299999999999999 32.3 44.199999999999996 0 0 0
3380 0 3 0.0 13.6 32.3 45.9 0 0 0
3382 0 3 0.0 18.7 32.3 44.199999999999996 0 0 0
3384 0 3 0.0 17.0 32.3 45.9 0 0 0
3417 0 3 0.0 13.6 34.0 44.199999999999996 0 0 0
3418 0 3 0.0 15.299999999999999 35.699999999999996 44.199999999999996 0 0 0
3419 0 3 0.0 15.299999999999999 34.0 45.9 0 0 0
3420 0 3 0.0 13.6 35.699999999999996 45.9 0 0 0
3421 0 3 0.0 17.0 34.0 44.199999999999996 0 0 0
3422 0 3 0.0 18.7 35.699999999999996 44.199999999999996 0 0 0
3423 0 3 0.0 18.7 34.0 45.9 0 0 0
3424 0 3 0.0 17.0 35.699999999999996 45.9 0 0 0
3457 0 3 0.0 13.6 37.4 44.199999999999996 0 0 0
3459 0 3 0.0 15.299999999999999 37.4 45.9 0 0 0
3461 0 3 0.0 17.0 37.4 44.199999999999996 0 0 0
3463 0 3 0.0 18.7 37.4 45.9 0 0 0
4878 0 3 0.0 15.299999999999999 32.3 47.6 0 0 0
4880 0 3 0.0 13.6 32.3 49.3 0 0 0
4882 0 3 0.0 18.7 32.3 47.6 0 0 0
4884 0 3 0.0 17.0 32.3 49.3 0 0 0
4917 0 3 0.0 13.6 34.0 47.6 0 0 0
4918 0 3 0.0 15.299999999999999 35.699999999999996 47.6 0 0 0
4919 0 3 0.0 15.299999999999999 34.0 49.3 0 0 0
4920 0 3 0.0 13.6 35.699999999999996 49.3 0 0 0
4921 0 3 0.0 17.0 34.0 47.6 0 0 0
4922 0 3 0.0 18.7 35.699999999999996 47.6 0 0 0
4923 0 3 0.0 18.7 34.0 49.3 0 0 0
4924 0 3 0.0 17.0 35.699999999999996 49.3 0 0 0
4957 0 3 0.0 13.6 37.4 47.6 0 0 0
4959 0 3 0.0 15.299999999999999 37.4 49.3 0 0 0
4961 0 3 0.0 17.0 37.4 47.6 0 0 0
4963 0 3 0.0 18.7 37.4 49.3 0 0 0
3386 0 3 0.0 22.099999999999998 32.3 44.199999999999996 0 0 0
3388 0 3 0.0 20.4 32.3 45.9 0 0 0
3390 0 3 0.0 25.5 32.3 44.199999999999996 0 0 0
3392 0 3 0.0 23.8 32.3 45.9 0 0 0
3425 0 3 0.0 20.4 34.0 44.199999999999996 0 0 0
3426 0 3 0.0 22.099999999999998 35.699999999999996 44.199999999999996 0 0 0
3427 0 3 0.0 22.099999999999998 34.0 45.9 0 0 0
3428 0 3 0.0 20.4 35.699999999999996 45.9 0 0 0
3429 0 3 0.0 23.8 34.0 44.199999999999996 0 0 0
3430 0 3 0.0 25.5 35.699999999999996 44.199999999999996 0 0 0
3431 0 3 0.0 25.5 34.0 45.9 0 0 0
3432 0 3 0.0 23.8 35.699999999999996 45.9 0 0 0
3465 0 3 0.0 20.4 37.4 44.199999999999996 0 0 0
3467 0 3 0.0 22.099999999999998 37.4 45.9 0 0 0
3469 0 3 0.0 23.8 37.4 44.199999999999996 0 0 0
3471 0 3 0.0 25.5 37.4 45.9 0 0 0
4886 0 3 0.0 22.099999999999998 32.3 47.6 0 0 0
4888 0 3 0.0 20.4 32.3 49.3 0 0 0
4890 0 3 0.0 25.5 32.3 47.6 0 0 0
4892 0 3 0.0 23.8 32.3 49.3 0 0 0
4925 0 3 0.0 20.4 34.0 47.6 0 0 0
4926 0 3 0.0 22.099999999999998 35.699999999999996 47.6 0 0 0
4927 0 3 0.0 22.099999999999998 34.0 49.3 0 0 0
4928 0 3 0.0 20.4 35.699999999999996 49.3 0 0 0
4929 0 3 0.0 23.8 34.0 47.6 0 0 0
4930 0 3 0.0 25.5 35.699999999999996 47.6 0 0 0
4931 0 3 0.0 25.5 34.0 49.3 0 0 0
4932 0 3 0.0 23.8 35.699999999999996 49.3 0 0 0
4965 0 3 0.0 20.4 37.4 47.6 0 0 0
4967 0 3 0.0 22.099999999999998 37.4 49.3 0 0 0
4969 0 3 0.0 23.8 37.4 47.6 0 0 0
4971 0 3 0.0 25.5 37.4 49.3 0 0 0
3394 0 3 0.0 28.9 32.3 44.199999999999996 0 0 0
3396 0 3 0.0 27.2 32.3 45.9 0 0 0
3398 0 3 0.0 32.3 32.3 44.199999999999996 0 0 0
3400 0 3 0.0 30.599999999999998 32.3 45.9 0 0 0
3433 0 3 0.0 27.2 34.0 44.199999999999996 0 0 0
3434 0 3 0.0 28.9 35.699999999999996 44.199999999999996 0 0 0
3435 0 3 0.0 28.9 34.0 45.9 0 0 0
3436 0 3 0.0 27.2 35.699999999999996 45.9 0 0 0
3437 0 3 0.0 30.599999999999998 34.0 44.199999999999996 0 0 0
3438 0 3 0.0 32.3 35.699999999999996 44.199999999999996 0 0 0
3439 0 3 0.0 32.3 34.0 45.9 0 0 0
3440 0 3 0.0 30.599999999999998 35.699999999999996 45.9 0 0 0
3473 0 3 0.0 27.2 37.4 44.199999999999996 0 0 0
3475 0 3 0.0 28.9 37.4 45.9 0 0 0
3477 0 3 0.0 30.599999999999998 37.4 44.199999999999996 0 0 0
3479 0 3 0.0 32.3 37.4 45.9 0 0 0
4894 0 3 0.0 28.9 32.3 47.6 0 0 0
4896 0 3 0.0 27.2 32.3 49.3 0 0 0
4898 0 3 0.0 32.3 32.3 47.6 0 0 0
4900 0 3 0.0 30.599999999999998 32.3 49.3 0 0 0
4933 0 3 0.0 27.2 34.0 47.6 0 0 0
4934 0 3 0.0 28.9 35.699999999999996 47.6 0 0 0
4935 0 3 0.0 28.9 34.0 49.3 0 0 0
4936 0 3 0.0 27.2 35.699999999999996 49.3 0 0 0
4937 0 3 0.0 30.599999999999998 34.0 47.6 0 0 0
4938 0 3 0.0 32.3 35.699999999999996 47.6 0 0 0
4939 0 3 0.0 32.3 34.0 49.3 0 0 0
4940 0 3 0.0 30.599999999999998 35.699999999999996 49.3 0 0 0
4973 0 3 0.0 27.2 37.4 47.6 0 0 0
4975 0 3 0.0 28.9 37.4 49.3 0 0 0
4977 0 3 0.0 30.599999999999998 37.4 47.6 0 0 0
4979 0 3 0.0 32.3 37.4 49.3 0 0 0
3442 0 3 0.0 1.7 39.1 44.199999999999996 0 0 0
3444 0 3 0.0 0.0 39.1 45.9 0 0 0
3446 0 3 0.0 5.1 39.1 44.199999999999996 0 0 0
3448 0 3 0.0 3.4 39.1 45.9 0 0 0
3481 0 3 0.0 0.0 40.8 44.199999999999996 0 0 0
3482 0 3 0.0 1.7 42.5 44.199999999999996 0 0 0
3483 0 3 0.0 1.7 40.8 45.9 0 0 0
3484 0 3 0.0 0.0 42.5 45.9 0 0 0
3485 0 3 0.0 3.4 40.8 44.199999999999996 0 0 0
3486 0 3 0.0 5.1 42.5 44.199999999999996 0 0 0
3487 0 3 0.0 5.1 40.8 45.9 0 0 0
3488 0 3 0.0 3.4 42.5 45.9 0 0 0
4942 0 3 0.0 1.7 39.1 47.6 0 0 0
4944 0 3 0.0 0.0 39.1 49.3 0 0 0
4946 0 3 0.0 5.1 39.1 47.6 0 0 0
4948 0 3 0.0 3.4 39.1 49.3 0 0 0
4981 0 3 0.0 0.0 40.8 47.6 0 0 0
4982 0 3 0.0 1.7 42.5 47.6 0 0 0
4983 0 3 0.0 1.7 40.8 49.3 0 0 0
4984 0 3 0.0 0.0 42.5 49.3 0 0 0
4985 0 3 0.0 3.4 40.8 47.6 0 0 0
4986 0 3 0.0 5.1 42.5 47.6 0 0 0
4987 0 3 0.0 5.1 40.8 49.3 0 0 0
4988 0 3 0.0 3.4 42.5 49.3 0 0 0
3450 0 3 0.0 8.5 39.1 44.199999999999996 0 0 0
3452 0 3 0.0 6.8 39.1 45.9 0 0 0
3454 0 3 0.0 11.9 39.1 44.199999999999996 0 0 0
3456 0 3 0.0 10.2 39.1 45.9 0 0 0
3489 0 3 0.0 6.8 40.8 44.199999999999996 0 0 0
3490 0 3 0.0 8.5 42.5 44.199999999999996 0 0 0
3491 0 3 0.0 8.5 40.8 45.9 0 0 0
3492 0 3 0.0 6.8 42.5 45.9 0 0 0
3493 0 3 0.0 10.2 40.8 44.199999999999996 0 0 0
3494 0 3 0.0 11.9 42.5 44.199999999999996 0 0 0
3495 0 3 0.0 11.9 40.8 45.9 0 0 0
3496 0 3 0.0 10.2 42.5 45.9 0 0 0
4950 0 3 0.0 8.5 39.1 47.6 0 0 0
4952 0 3 0.0 6.8 39.1 49.3 0 0 0
4954 0 3 0.0 11.9 39.1 47.6 0 0 0
4956 0 3 0.0 10.2 39.1 49.3 0 0 0
4989 0 3 0.0 6.8 40.8 47.6 0 0 0
4990 0 3 0.0 8.5 42.5 47.6 0 0 0
4991 0 3 0.0 8.5 40.8 49.3 0 0 0
4992 0 3 0.0 6.8 42.5 49.3 0 0 0
4993 0 3 0.0 10.2 40.8 47.6 0 0 0
4994 0 3 0.0 11.9 42.5 47.6 0 0 0
4995 0 3 0.0 11.9 40.8 49.3 0 0 0
4996 0 3 0.0 10.2 42.5 49.3 0 0 0
3458 0 3 0.0 15.299999999999999 39.1 44.199999999999996 0 0 0
3460 0 3 0.0 13.6 39.1 45.9 0 0 0
3462 0 3 0.0 18.7 39.1 44.199999999999996 0 0 0
3464 0 3 0.0 17.0 39.1 45.9 0 0 0
3497 0 3 0.0 13.6 40.8 44.199999999999996 0 0 0
3498 0 3 0.0 15.299999999999999 42.5 44.199999999999996 0 0 0
3499 0 3 0.0 15.299999999999999 40.8 45.9 0 0 0
3500 0 3 0.0 13.6 42.5 45.9 0 0 0
3501 0 3 0.0 17.0 40.8 44.199999999999996 0 0 0
3502 0 3 0.0 18.7 42.5 44.199999999999996 0 0 0
3503 0 3 0.0 18.7 40.8 45.9 0 0 0
3504 0 3 0.0 17.0 42.5 45.9 0 0 0
4958 0 3 0.0 15.299999999999999 39.1 47.6 0 0 0
4960 0 3 0.0 13.6 39.1 49.3 0 0 0
4962 0 3 0.0 18.7 39.1 47.6 0 0 0
4964 0 3 0.0 17.0 39.1 49.3 0 0 0
4997 0 3 0.0 13.6 40.8 47.6 0 0 0
4998 0 3 0.0 15.299999999999999 42.5 47.6 0 0 0
4999 0 3 0.0 15.299999999999999 40.8 49.3 0 0 0
5000 0 3 0.0 13.6 42.5 49.3 0 0 0
5001 0 3 0.0 17.0 40.8 47.6 0 0 0
5002 0 3 0.0 18.7 42.5 47.6 0 0 0
5003 0 3 0.0 18.7 40.8 49.3 0 0 0
5004 0 3 0.0 17.0 42.5 49.3 0 0 0
3466 0 3 0.0 22.099999999999998 39.1 44.199999999999996 0 0 0
3468 0 3 0.0 20.4 39.1 45.9 0 0 0
3470 0 3 0.0 25.5 39.1 44.199999999999996 0 0 0
3472 0 3 0.0 23.8 39.1 45.9 0 0 0
3505 0 3 0.0 20.4 40.8 44.199999999999996 0 0 0
3506 0 3 0.0 22.099999999999998 42.5 44.199999999999996 0 0 0
3507 0 3 0.0 22.099999999999998 40.8 45.9 0 0 0
3508 0 3 0.0 20.4 42.5 45.9 0 0 0
3509 0 3 0.0 23.8 40.8 44.199999999999996 0 0 0
3510 0 3 0.0 25.5 42.5 44.199999999999996 0 0 0
3511 0 3 0.0 25.5 40.8 45.9 0 0 0
3512 0 3 0.0 23.8 42.5 45.9 0 0 0
4966 0 3 0.0 22.099999999999998 39.1 47.6 0 0 0
4968 0 3 0.0 20.4 39.1 49.3 0 0 0
4970 0 3 0.0 25.5 39.1 47.6 0 0 0
4972 0 3 0.0 23.8 39.1 49.3 0 0 0
5005 0 3 0.0 20.4 40.8 47.6 0 0 0
5006 0 3 0.0 22.099999999999998 42.5 47.6 0 0 0
5007 0 3 0.0 22.099999999999998 40.8 49.3 0 0 0
5008 0 3 0.0 20.4 42.5 49.3 0 0 0
5009 0 3 0.0 23.8 40.8 47.6 0 0 0
5010 0 3 0.0 25.5 42.5 47.6 0 0 0
5011 0 3 0.0 25.5 40.8 49.3 0 0 0
5012 0 3 0.0 23.8 42.5 49.3 0 0 0
3474 0 3 0.0 28.9 39.1 44.199999999999996 0 0 0
3476 0 3 0.0 27.2 39.1 45.9 0 0 0
3478 0 3 0.0 32.3 39.1 44.199999999999996 0 0 0
3480 0 3 0.0 30.599999999999998 39.1 45.9 0 0 0
3513 0 3 0.0 27.2 40.8 44.199999999999996 0 0 0
3514 0 3 0.0 28.9 42.5 44.199999999999996 0 0 0
3515 0 3 0.0 28.9 40.8 45.9 0 0 0
3516 0 3 0.0 27.2 42.5 45.9 0 0 0
3517 0 3 0.0 30.599999999999998 40.8 44.199999999999996 0 0 0
3518 0 3 0.0 32.3 42.5 44.199999999999996 0 0 0
3519 0 3 0.0 32.3 40.8 45.9 0 0 0
3520 0 3 0.0 30.599999999999998 42.5 45.9 0 0 0
4974 0 3 0.0 28.9 39.1 47.6 0 0 0
4976 0 3 0.0 27.2 39.1 49.3 0 0 0
4978 0 3 0.0 32.3 39.1 47.6 0 0 0
4980 0 3 0.0 30.599999999999998 39.1 49.3 0 0 0
5013 0 3 0.0 27.2 40.8 47.6 0 0 0
5014 0 3 0.0 28.9 42.5 47.6 0 0 0
5015 0 3 0.0 28.9 40.8 49.3 0 0 0
5016 0 3 0.0 27.2 42.5 49.3 0 0 0
5017 0 3 0.0 30.599999999999998 40.8 47.6 0 0 0
5018 0 3 0.0 32.3 42.5 47.6 0 0 0
5019 0 3 0.0 32.3 40.8 49.3 0 0 0
5020 0 3 0.0 30.599999999999998 42.5 49.3 0 0 0
3521 0 3 0.0 0.0 44.199999999999996 44.199999999999996 0 0 0
3522 0 3 0.0 1.7 45.9 44.199999999999996 0 0 0
3523 0 3 0.0 1.7 44.199999999999996 45.9 0 0 0
3524 0 3 0.0 0.0 45.9 45.9 0 0 0
3525 0 3 0.0 3.4 44.199999999999996 44.199999999999996 0 0 0
3526 0 3 0.0 5.1 45.9 44.199999999999996 0 0 0
3527 0 3 0.0 5.1 44.199999999999996 45.9 0 0 0
3528 0 3 0.0 3.4 45.9 45.9 0 0 0
3561 0 3 0.0 0.0 47.6 44.199999999999996 0 0 0
3562 0 3 0.0 1.7 49.3 44.199999999999996 0 0 0
3563 0 3 0.0 1.7 47.6 45.9 0 0 0
3564 0 3 0.0 0.0 49.3 45.9 0 0 0
3565 0 3 0.0 3.4 47.6 44.199999999999996 0 0 0
3566 0 3 0.0 5.1 49.3 44.199999999999996 0 0 0
3567 0 3 0.0 5.1 47.6 45.9 0 0 0
3568 0 3 0.0 3.4 49.3 45.9 0 0 0
5021 0 3 0.0 0.0 44.199999999999996 47.6 0 0 0
5022 0 3 0.0 1.7 45.9 47.6 0 0 0
5023 0 3 0.0 1.7 44.199999999999996 49.3 0 0 0
5024 0 3 0.0 0.0 45.9 49.3 0 0 0
5025 0 3 0.0 3.4 44.199999999999996 47.6 0 0 0
5026 0 3 0.0 5.1 45.9 47.6 0 0 0
5027 0 3 0.0 5.1 44.199999999999996 49.3 0 0 0
5028 0 3 0.0 3.4 45.9 49.3 0 0 0
5061 0 3 0.0 0.0 47.6 47.6 0 0 0
5062 0 3 0.0 1.7 49.3 47.6 0 0 0
5063 0 3 0.0 1.7 47.6 49.3 0 0 0
5064 0 3 0.0 0.0 49.3 49.3 0 0 0
5065 0 3 0.0 3.4 47.6 47.6 0 0 0
5066 0 3 0.0 5.1 49.3 47.6 0 0 0
5067 0 3 0.0 5.1 47.6 49.3 0 0 0
5068 0 3 0.0 3.4 49.3 49.3 0 0 0
3529 0 3 0.0 6.8 44.199999999999996 44.199999999999996 0 0 0
3530 0 3 0.0 8.5 45.9 44.199999999999996 0 0 0
3531 0 3 0.0 8.5 44.199999999999996 45.9 0 0 0
3532 0 3 0.0 6.8 45.9 45.9 0 0 0
3533 0 3 0.0 10.2 44.199999999999996 44.199999999999996 0 0 0
3534 0 3 0.0 11.9 45.9 44.199999999999996 0 0 0
3535 0 3 0.0 11.9 44.199999999999996 45.9 0 0 0
3536 0 3 0.0 10.2 45.9 45.9 0 0 0
3569 0 3 0.0 6.8 47.6 44.199999999999996 0 0 0
3570 0 3 0.0 8.5 49.3 44.199999999999996 0 0 0
3571 0 3 0.0 8.5 47.6 45.9 0 0 0
3572 0 3 0.0 6.8 49.3 45.9 0 0 0
3573 0 3 0.0 10.2 47.6 44.199999999999996 0 0 0
3574 0 3 0.0 11.9 49.3 44.199999999999996 0 0 0
3575 0 3 0.0 11.9 47.6 45.9 0 0 0
3576 0 3 0.0 10.2 49.3 45.9 0 0 0
5029 0 3 0.0 6.8 44.199999999999996 47.6 0 0 0
5030 0 3 0.0 8.5 45.9 47.6 0 0 0
5031 0 3 0.0 8.5 44.199999999999996 49.3 0 0 0
5032 0 3 0.0 6.8 45.9 49.3 0 0 0
5033 0 3 0.0 10.2 44.199999999999996 47.6 0 0 0
5034 0 3 0.0 11.9 45.9 47.6 0 0 0
5035 0 3 0.0 11.9 44.199999999999996 49.3 0 0 0
5036 0 3 0.0 10.2 45.9 49.3 0 0 0
5069 0 3 0.0 6.8 47.6 47.6 0 0 0
5070 0 3 0.0 8.5 49.3 47.6 0 0 0
5071 0 3 0.0 8.5 47.6 49.3 0 0 0
5072 0 3 0.0 6.8 49.3 49.3 0 0 0
5073 0 3 0.0 10.2 47.6 47.6 0 0 0
5074 0 3 0.0 11.9 49.3 47.6 0 0 0
5075 0 3 0.0 11.9 47.6 49.3 0 0 0
5076 0 3 0.0 10.2 49.3 49.3 0 0 0
3537 0 3 0.0 13.6 44.199999999999996 44.199999999999996 0 0 0
3538 0 3 0.0 15.299999999999999 45.9 44.199999999999996 0 0 0
3539 0 3 0.0 15.299999999999999 44.199999999999996 45.9 0 0 0
3540 0 3 0.0 13.6 45.9 45.9 0 0 0
3541 0 3 0.0 17.0 44.199999999999996 44.199999999999996 0 0 0
3542 0 3 0.0 18.7 45.9 44.199999999999996 0 0 0
3543 0 3 0.0 18.7 44.199999999999996 45.9 0 0 0
3544 0 3 0.0 17.0 45.9 45.9 0 0 0
3577 0 3 0.0 13.6 47.6 44.199999999999996 0 0 0
3578 0 3 0.0 15.299999999999999 49.3 44.199999999999996 0 0 0
3579 0 3 0.0 15.299999999999999 47.6 45.9 0 0 0
3580 0 3 0.0 13.6 49.3 45.9 0 0 0
3581 0 3 0.0 17.0 47.6 44.199999999999996 0 0 0
3582 0 3 0.0 18.7 49.3 44.199999999999996 0 0 0
3583 0 3 0.0 18.7 47.6 45.9 0 0 0
3584 0 3 0.0 17.0 49.3 45.9 0 0 0
5037 0 3 0.0 13.6 44.199999999999996 47.6 0 0 0
5038 0 3 0.0 15.299999999999999 45.9 47.6 0 0 0
5039 0 3 0.0 15.299999999999999 44.199999999999996 49.3 0 0 0
5040 0 3 0.0 13.6 45.9 49.3 0 0 0
5041 0 3 0.0 17.0 44.199999999999996 47.6 0 0 0
5042 0 3 0.0 18.7 45.9 47.6 0 0 0
5043 0 3 0.0 18.7 44.199999999999996 49.3 0 0 0
5044 0 3 0.0 17.0 45.9 49.3 0 0 0
5077 0 3 0.0 13.6 47.6 47.6 0 0 0
5078 0 3 0.0 15.299999999999999 49.3 47.6 0 0 0
5079 0 3 0.0 15.299999999999999 47.6 49.3 0 0 0
5080 0 3 0.0 13.6 49.3 49.3 0 0 0
5081 0 3 0.0 17.0 47.6 47.6 0 0 0
5082 0 3 0.0 18.7 49.3 47.6 0 0 0
5083 0 3 0.0 18.7 47.6 49.3 0 0 0
5084 0 3 0.0 17.0 49.3 49.3 0 0 0
3545 0 3 0.0 20.4 44.199999999999996 44.199999999999996 0 0 0
3546 0 3 0.0 22.099999999999998 45.9 44.199999999999996 0 0 0
3547 0 3 0.0 22.099999999999998 44.199999999999996 45.9 0 0 0
3548 0 3 0.0 20.4 45.9 45.9 0 0 0
3549 0 3 0.0 23.8 44.199999999999996 44.199999999999996 0 0 0
3550 0 3 0.0 25.5 45.9 44.199999999999996 0 0 0
3551 0 3 0.0 25.5 44.199999999999996 45.9 0 0 0
3552 0 3 0.0 23.8 45.9 45.9 0 0 0
3585 0 3 0.0 20.4 47.6 44.199999999999996 0 0 0
3586 0 3 0.0 22.099999999999998 49.3 44.199999999999996 0 0 0
3587 0 3 0.0 22.099999999999998 47.6 45.9 0 0 0
3588 0 3 0.0 20.4 49.3 45.9 0 0 0
3589 0 3 0.0 23.8 47.6 44.199999999999996 0 0 0
3590 0 3 0.0 25.5 49.3 44.199999999999996 0 0 0
3591 0 3 0.0 25.5 47.6 45.9 0 0 0
3592 0 3 0.0 23.8 49.3 45.9 0 0 0
5045 0 3 0.0 20.4 44.199999999999996 47.6 0 0 0
5046 0 3 0.0 22.099999999999998 45.9 47.6 0 0 0
5047 0 3 0.0 22.099999999999998 44.199999999999996 49.3 0 0 0
5048 0 3 0.0 20.4 45.9 49.3 0 0 0
5049 0 3 0.0 23.8 44.199999999999996 47.6 0 0 0
5050 0 3 0.0 25.5 45.9 47.6 0 0 0
5051 0 3 0.0 25.5 44.199999999999996 49.3 0 0 0
5052 0 3 0.0 23.8 45.9 49.3 0 0 0
5085 0 3 0.0 20.4 47.6 47.6 0 0 0
5086 0 3 0.0 22.099999999999998 49.3 47.6 0 0 0
5087 0 3 0.0 22.099999999999998 47.6 49.3 0 0 0
5088 0 3 0.0 20.4 49.3 49.3 0 0 0
5089 0 3 0.0 23.8 47.6 47.6 0 0 0
5090 0 3 0.0 25.5 49.3 47.6 0 0 0
5091 0 3 0.0 25.5 47.6 49.3 0 0 0
5092 0 3 0.0 23.8 49.3 49.3 0 0 0
3553 0 3 0.0 27.2 44.199999999999996 44.199999999999996 0 0 0
3554 0 3 0.0 28.9 45.9 44.199999999999996 0 0 0
3555 0 3 0.0 28.9 44.199999999999996 45.9 0 0 0
3556 0 3 0.0 27.2 45.9 45.9 0 0 0
3557 0 3 0.0 30.599999999999998 44.199999999999996 44.199999999999996 0 0 0
3558 0 3 0.0 32.3 45.9 44.199999999999996 0 0 0
3559 0 3 0.0 32.3 44.199999999999996 45.9 0 0 0
3560 0 3 0.0 30.599999999999998 45.9 45.9 0 0 0
3593 0 3 0.0 27.2 47.6 44.199999999999996 0 0 0
3594 0 3 0.0 28.9 49.3 44.199999999999996 0 0 0
3595 0 3 0.0 28.9 47.6 45.9 0 0 0
3596 0 3 0.0 27.2 49.3 45.9 0 0 0
3597 0 3 0.0 30.599999999999998 47.6 44.199999999999996 0 0 0
3598 0 3 0.0 32.3 49.3 44.199999999999996 0 0 0
3599 0 3 0.0 32.3 47.6 45.9 0 0 0
3600 0 3 0.0 30.599999999999998 49.3 45.9 0 0 0
5053 0 3 0.0 27.2 44.199999999999996 47.6 0 0 0
5054 0 3 0.0 28.9 45.9 47.6 0 0 0
5055 0 3 0.0 28.9 44.199999999999996 49.3 0 0 0
5056 0 3 0.0 27.2 45.9 49.3 0 0 0
5057 0 3 0.0 30.599999999999998 44.199999999999996 47.6 0 0 0
5058 0 3 0.0 32.3 45.9 47.6 0 0 0
5059 0 3 0.0 32.3 44.199999999999996 49.3 0 0 0
5060 0 3 0.0 30.599999999999998 45.9 49.3 0 0 0
5093 0 3 0.0 27.2 47.6 47.6 0 0 0
5094 0 3 0.0 28.9 49.3 47.6 0 0 0
5095 0 3 0.0 28.9 47.6 49.3 0 0 0
5096 0 3 0.0 27.2 49.3 49.3 0 0 0
5097 0 3 0.0 30.599999999999998 47.6 47.6 0 0 0
5098 0 3 0.0 32.3 49.3 47.6 0 0 0
5099 0 3 0.0 32.3 47.6 49.3 0 0 0
5100 0 3 0.0 30.599999999999998 49.3 49.3 0 0 0
3601 0 3 0.0 0.0 51.0 44.199999999999996 0 0 0
3602 0 3 0.0 1.7 52.699999999999996 44.199999999999996 0 0 0
3603 0 3 0.0 1.7 51.0 45.9 0 0 0
3604 0 3 0.0 0.0 52.699999999999996 45.9 0 0 0
3605 0 3 0.0 3.4 51.0 44.199999999999996 0 0 0
3606 0 3 0.0 5.1 52.699999999999996 44.199999999999996 0 0 0
3607 0 3 0.0 5.1 51.0 45.9 0 0 0
3608 0 3 0.0 3.4 52.699999999999996 45.9 0 0 0
3641 0 3 0.0 0.0 54.4 44.199999999999996 0 0 0
3642 0 3 0.0 1.7 56.1 44.199999999999996 0 0 0
3643 0 3 0.0 1.7 54.4 45.9 0 0 0
3644 0 3 0.0 0.0 56.1 45.9 0 0 0
3645 0 3 0.0 3.4 54.4 44.199999999999996 0 0 0
3646 0 3 0.0 5.1 56.1 44.199999999999996 0 0 0
3647 0 3 0.0 5.1 54.4 45.9 0 0 0
3648 0 3 0.0 3.4 56.1 45.9 0 0 0
5101 0 3 0.0 0.0 51.0 47.6 0 0 0
5102 0 3 0.0 1.7 52.699999999999996 47.6 0 0 0
5103 0 3 0.0 1.7 51.0 49.3 0 0 0
5104 0 3 0.0 0.0 52.699999999999996 49.3 0 0 0
5105 0 3 0.0 3.4 51.0 47.6 0 0 0
5106 0 3 0.0 5.1 52.699999999999996 47.6 0 0 0
5107 0 3 0.0 5.1 51.0 49.3 0 0 0
5108 0 3 0.0 3.4 52.699999999999996 49.3 0 0 0
5141 0 3 0.0 0.0 54.4 47.6 0 0 0
5142 0 3 0.0 1.7 56.1 47.6 0 0 0
5143 0 3 0.0 1.7 54.4 49.3 0 0 0
5144 0 3 0.0 0.0 56.1 49.3 0 0 0
5145 0 3 0.0 3.4 54.4 47.6 0 0 0
5146 0 3 0.0 5.1 56.1 47.6 0 0 0
5147 0 3 0.0 5.1 54.4 49.3 0 0 0
5148 0 3 0.0 3.4 56.1 49.3 0 0 0
3609 0 3 0.0 6.8 51.0 44.199999999999996 0 0 0
3610 0 3 0.0 8.5 52.699999999999996 44.199999999999996 0 0 0
3611 0 3 0.0 8.5 51.0 45.9 0 0 0
3612 0 3 0.0 6.8 52.699999999999996 45.9 0 0 0
3613 0 3 0.0 10.2 51.0 44.199999999999996 0 0 0
3614 0 3 0.0 11.9 52.699999999999996 44.199999999999996 0 0 0
3615 0 3 0.0 11.9 51.0 45.9 0 0 0
3616 0 3 0.0 10.2 52.699999999999996 45.9 0 0 0
3649 0 3 0.0 6.8 54.4 44.199999999999996 0 0 0
3650 0 3 0.0 8.5 56.1 44.199999999999996 0 0 0
3651 0 3 0.0 8.5 54.4 45.9 0 0 0
3652 0 3 0.0 6.8 56.1 45.9 0 0 0
3653 0 3 0.0 10.2 54.4 44.199999999999996 0 0 0
3654 0 3 0.0 11.9 56.1 44.199999999999996 0 0 0
3655 0 3 0.0 11.9 54.4 45.9 0 0 0
3656 0 3 0.0 10.2 56.1 45.9 0 0 0
5109 0 3 0.0 6.8 51.0 47.6 0 0 0
5110 0 3 0.0 8.5 52.699999999999996 47.6 0 0 0
5111 0 3 0.0 8.5 51.0 49.3 0 0 0
5112 0 3 0.0 6.8 52.699999999999996 49.3 0 0 0
5113 0 3 0.0 10.2 51.0 47.6 0 0 0
5114 0 3 0.0 11.9 52.699999999999996 47.6 0 0 0
5115 0 3 0.0 11.9 51.0 49.3 0 0 0
5116 0 3 0.0 10.2 52.699999999999996 49.3 0 0 0
5149 0 3 0.0 6.8 54.4 47.6 0 0 0
5150 0 3 0.0 8.5 56.1 47.6 0 0 0
5151 0 3 0.0 8.5 54.4 49.3 0 0 0
5152 0 3 0.0 6.8 56.1 49.3 0 0 0
5153 0 3 0.0 10.2 54.4 47.6 0 0 0
5154 0 3 0.0 11.9 56.1 47.6 0 0 0
5155 0 3 0.0 11.9 54.4 49.3 0 0 0
5156 0 3 0.0 10.2 56.1 49.3 0 0 0
3617 0 3 0.0 13.6 51.0 44.199999999999996 0 0 0
3618 0 3 0.0 15.299999999999999 52.699999999999996 44.199999999999996 0 0 0
3619 0 3 0.0 15.299999999999999 51.0 45.9 0 0 0
3620 0 3 0.0 13.6 52.699999999999996 45.9 0 0 0
3621 0 3 0.0 17.0 51.0 44.199999999999996 0 0 0
3622 0 3 0.0 18.7 52.699999999999996 44.199999999999996 0 0 0
3623 0 3 0.0 18.7 51.0 45.9 0 0 0
3624 0 3 0.0 17.0 52.699999999999996 45.9 0 0 0
3657 0 3 0.0 13.6 54.4 44.199999999999996 0 0 0
3658 0 3 0.0 15.299999999999999 56.1 44.199999999999996 0 0 0
3659 0 3 0.0 15.299999999999999 54.4 45.9 0 0 0
3660 0 3 0.0 13.6 56.1 45.9 0 0 0
3661 0 3 0.0 17.0 54.4 44.199999999999996 0 0 0
3662 0 3 0.0 18.7 56.1 44.199999999999996 0 0 0
3663 0 3 0.0 18.7 54.4 45.9 0 0 0
3664 0 3 0.0 17.0 56.1 45.9 0 0 0
5117 0 3 0.0 13.6 51.0 47.6 0 0 0
5118 0 3 0.0 15.299999999999999 52.699999999999996 47.6 0 0 0
5119 0 3 0.0 15.299999999999999 51.0 49.3 0 0 0
5120 0 3 0.0 13.6 52.699999999999996 49.3 0 0 0
5121 0 3 0.0 17.0 51.0 47.6 0 0 0
5122 0 3 0.0 18.7 52.699999999999996 47.6 0 0 0
5123 0 3 0.0 18.7 51.0 49.3 0 0 0
5124 0 3 0.0 17.0 52.699999999999996 49.3 0 0 0
5157 0 3 0.0 13.6 54.4 47.6 0 0 0
5158 0 3 0.0 15.299999999999999 56.1 47.6 0 0 0
5159 0 3 0.0 15.299999999999999 54.4 49.3 0 0 0
5160 0 3 0.0 13.6 56.1 49.3 0 0 0
5161 0 3 0.0 17.0 54.4 47.6 0 0 0
5162 0 3 0.0 18.7 56.1 47.6 0 0 0
5163 0 3 0.0 18.7 54.4 49.3 0 0 0
5164 0 3 0.0 17.0 56.1 49.3 0 0 0
3625 0 3 0.0 20.4 51.0 44.199999999999996 0 0 0
3626 0 3 0.0 22.099999999999998 52.699999999999996 44.199999999999996 0 0 0
3627 0 3 0.0 22.099999999999998 51.0 45.9 0 0 0
3628 0 3 0.0 20.4 52.699999999999996 45.9 0 0 0
3629 0 3 0.0 23.8 51.0 44.199999999999996 0 0 0
3630 0 3 0.0 25.5 52.699999999999996 44.199999999999996 0 0 0
3631 0 3 0.0 25.5 51.0 45.9 0 0 0
3632 0 3 0.0 23.8 52.699999999999996 45.9 0 0 0
3665 0 3 0.0 20.4 54.4 44.199999999999996 0 0 0
3666 0 3 0.0 22.099999999999998 56.1 44.199999999999996 0 0 0
3667 0 3 0.0 22.099999999999998 54.4 45.9 0 0 0
3668 0 3 0.0 20.4 56.1 45.9 0 0 0
3669 0 3 0.0 23.8 54.4 44.199999999999996 0 0 0
3670 0 3 0.0 25.5 56.1 44.199999999999996 0 0 0
3671 0 3 0.0 25.5 54.4 45.9 0 0 0
3672 0 3 0.0 23.8 56.1 45.9 0 0 0
5125 0 3 0.0 20.4 51.0 47.6 0 0 0
5126 0 3 0.0 22.099999999999998 52.699999999999996 47.6 0 0 0
5127 0 3 0.0 22.099999999999998 51.0 49.3 0 0 0
5128 0 3 0.0 20.4 52.699999999999996 49.3 0 0 0
5129 0 3 0.0 23.8 51.0 47.6 0 0 0
5130 0 3 0.0 25.5 52.699999999999996 47.6 0 0 0
5131 0 3 0.0 25.5 51.0 49.3 0 0 0
5132 0 3 0.0 23.8 52.699999999999996 49.3 0 0 0
5165 0 3 0.0 20.4 54.4 47.6 0 0 0
5166 0 3 0.0 22.099999999999998 56.1 47.6 0 0 0
5167 0 3 0.0 22.099999999999998 54.4 49.3 0 0 0
5168 0 3 0.0 20.4 56.1 49.3 0 0 0
5169 0 3 0.0 23.8 54.4 47.6 0 0 0
5170 0 3 0.0 25.5 56.1 47.6 0 0 0
5171 0 3 0.0 25.5 54.4 49.3 0 0 0
5172 0 3 0.0 23.8 56.1 49.3 0 0 0
3633 0 3 0.0 27.2 51.0 44.199999999999996 0 0 0
3634 0 3 0.0 28.9 52.699999999999996 44.199999999999996 0 0 0
3635 0 3 0.0 28.9 51.0 45.9 0 0 0
3636 0 3 0.0 27.2 52.699999999999996 45.9 0 0 0
3637 0 3 0.0 30.599999999999998 51.0 44.199999999999996 0 0 0
3638 0 3 0.0 32.3 52.699999999999996 44.199999999999996 0 0 0
3639 0 3 0.0 32.3 51.0 45.9 0 0 0
3640 0 3 0.0 30.599999999999998 52.699999999999996 45.9 0 0 0
3673 0 3 0.0 27.2 54.4 44.199999999999996 0 0 0
3674 0 3 0.0 28.9 56.1 44.199999999999996 0 0 0
3675 0 3 0.0 28.9 54.4 45.9 0 0 0
3676 0 3 0.0 27.2 56.1 45.9 0 0 0
3677 0 3 0.0 30.599999999999998 54.4 44.199999999999996 0 0 0
3678 0 3 0.0 32.3 56.1 44.199999999999996 0 0 0
3679 0 3 0.0 32.3 54.4 45.9 0 0 0
3680 0 3 0.0 30.599999999999998 56.1 45.9 0 0 0
5133 0 3 0.0 27.2 51.0 47.6 0 0 0
5134 0 3 0.0 28.9 52.699999999999996 47.6 0 0 0
5135 0 3 0.0 28.9 51.0 49.3 0 0 0
5136 0 3 0.0 27.2 52.699999999999996 49.3 0 0 0
5137 0 3 0.0 30.599999999999998 51.0 47.6 0 0 0
5138 0 3 0.0 32.3 52.699999999999996 47.6 0 0 0
5139 0 3 0.0 32.3 51.0 49.3 0 0 0
5140 0 3 0.0 30.599999999999998 52.699999999999996 49.3 0 0 0
5173 0 3 0.0 27.2 54.4 47.6 0 0 0
5174 0 3 0.0 28.9 56.1 47.6 0 0 0
5175 0 3 0.0 28.9 54.4 49.3 0 0 0
5176 0 3 0.0 27.2 56.1 49.3 0 0 0
5177 0 3 0.0 30.599999999999998 54.4 47.6 0 0 0
5178 0 3 0.0 32.3 56.1 47.6 0 0 0
5179 0 3 0.0 32.3 54.4 49.3 0 0 0
5180 0 3 0.0 30.599999999999998 56.1 49.3 0 0 0
3681 0 3 0.0 0.0 57.8 44.199999999999996 0 0 0
3682 0 3 0.0 1.7 59.5 44.199999999999996 0 0 0
3683 0 3 0.0 1.7 57.8 45.9 0 0 0
3684 0 3 0.0 0.0 59.5 45.9 0 0 0
3685 0 3 0.0 3.4 57.8 44.199999999999996 0 0 0
3686 0 3 0.0 5.1 59.5 44.199999999999996 0 0 0
3687 0 3 0.0 5.1 57.8 45.9 0 0 0
3688 0 3 0.0 3.4 59.5 45.9 0 0 0
3721 0 3 0.0 0.0 61.199999999999996 44.199999999999996 0 0 0
3722 0 3 0.0 1.7 62.9 44.199999999999996 0 0 0
3723 0 3 0.0 1.7 61.199999999999996 45.9 0 0 0
3724 0 3 0.0 0.0 62.9 45.9 0 0 0
3725 0 3 0.0 3.4 61.199999999999996 44.199999999999996 0 0 0
3726 0 3 0.0 5.1 62.9 44.199999999999996 0 0 0
3727 0 3 0.0 5.1 61.199999999999996 45.9 0 0 0
3728 0 3 0.0 3.4 62.9 45.9 0 0 0
5181 0 3 0.0 0.0 57.8 47.6 0 0 0
5182 0 3 0.0 1.7 59.5 47.6 0 0 0
5183 0 3 0.0 1.7 57.8 49.3 0 0 0
5184 0 3 0.0 0.0 59.5 49.3 0 0 0
5185 0 3 0.0 3.4 57.8 47.6 0 0 0
5186 0 3 0.0 5.1 59.5 47.6 0 0 0
5187 0 3 0.0 5.1 57.8 49.3 0 0 0
5188 0 3 0.0 3.4 59.5 49.3 0 0 0
5221 0 3 0.0 0.0 61.199999999999996 47.6 0 0 0
5222 0 3 0.0 1.7 62.9 47.6 0 0 0
5223 0 3 0.0 1.7 61.199999999999996 49.3 0 0 0
5224 0 3 0.0 0.0 62.9 49.3 0 0 0
5225 0 3 0.0 3.4 61.199999999999996 47.6 0 0 0
5226 0 3 0.0 5.1 62.9 47.6 0 0 0
5227 0 3 0.0 5.1 61.199999999999996 49.3 0 0 0
5228 0 3 0.0 3.4 62.9 49.3 0 0 0
3689 0 3 0.0 6.8 57.8 44.199999999999996 0 0 0
3690 0 3 0.0 8.5 59.5 44.199999999999996 0 0 0
3691 0 3 0.0 8.5 57.8 45.9 0 0 0
3692 0 3 0.0 6.8 59.5 45.9 0 0 0
3693 0 3 0.0 10.2 57.8 44.199999999999996 0 0 0
3694 0 3 0.0 11.9 59.5 44.199999999999996 0 0 0
3695 0 3 0.0 11.9 57.8 45.9 0 0 0
3696 0 3 0.0 10.2 59.5 45.9 0 0 0
3729 0 3 0.0 6.8 61.199999999999996 44.199999999999996 0 0 0
3730 0 3 0.0 8.5 62.9 44.199999999999996 0 0 0
3731 0 3 0.0 8.5 61.199999999999996 45.9 0 0 0
3732 0 3 0.0 6.8 62.9 45.9 0 0 0
3733 0 3 0.0 10.2 61.199999999999996 44.199999999999996 0 0 0
3734 0 3 0.0 11.9 62.9 44.199999999999996 0 0 0
3735 0 3 0.0 11.9 61.199999999999996 45.9 0 0 0
3736 0 3 0.0 10.2 62.9 45.9 0 0 0
5189 0 3 0.0 6.8 57.8 47.6 0 0 0
5190 0 3 0.0 8.5 59.5 47.6 0 0 0
5191 0 3 0.0 8.5 57.8 49.3 0 0 0
5192 0 3 0.0 6.8 59.5 49.3 0 0 0
5193 0 3 0.0 10.2 57.8 47.6 0 0 0
5194 0 3 0.0 11.9 59.5 47.6 0 0 0
5195 0 3 0.0 11.9 57.8 49.3 0 0 0
5196 0 3 0.0 10.2 59.5 49.3 0 0 0
5229 0 3 0.0 6.8 61.199999999999996 47.6 0 0 0
5230 0 3 0.0 8.5 62.9 47.6 0 0 0
5231 0 3 0.0 8.5 61.199999999999996 49.3 0 0 0
5232 0 3 0.0 6.8 62.9 49.3 0 0 0
5233 0 3 0.0 10.2 61.199999999999996 47.6 0 0 0
5234 0 3 0.0 11.9 62.9 47.6 0 0 0
5235 0 3 0.0 11.9 61.199999999999996 49.3 0 0 0
5236 0 3 0.0 10.2 62.9 49.3 0 0 0
3697 0 3 0.0 13.6 57.8 44.199999999999996 0 0 0
3698 0 3 0.0 15.299999999999999 59.5 44.199999999999996 0 0 0
3699 0 3 0.0 15.299999999999999 57.8 45.9 0 0 0
3700 0 3 0.0 13.6 59.5 45.9 0 0 0
3701 0 3 0.0 17.0 57.8 44.199999999999996 0 0 0
3702 0 3 0.0 18.7 59.5 44.199999999999996 0 0 0
3703 0 3 0.0 18.7 57.8 45.9 0 0 0
3704 0 3 0.0 17.0 59.5 45.9 0 0 0
3737 0 3 0.0 13.6 61.199999999999996 44.199999999999996 0 0 0
3738 0 3 0.0 15.299999999999999 62.9 44.199999999999996 0 0 0
3739 0 3 0.0 15.299999999999999 61.199999999999996 45.9 0 0 0
3740 0 3 0.0 13.6 62.9 45.9 0 0 0
3741 0 3 0.0 17.0 61.199999999999996 44.199999999999996 0 0 0
3742 0 3 0.0 18.7 62.9 44.199999999999996 0 0 0
3743 0 3 0.0 18.7 61.199999999999996 45.9 0 0 0
3744 0 3 0.0 17.0 62.9 45.9 0 0 0
5197 0 3 0.0 13.6 57.8 47.6 0 0 0
5198 0 3 0.0 15.299999999999999 59.5 47.6 0 0 0
5199 0 3 0.0 15.299999999999999 57.8 49.3 0 0 0
5200 0 3 0.0 13.6 59.5 49.3 0 0 0
5201 0 3 0.0 17.0 57.8 47.6 0 0 0
5202 0 3 0.0 18.7 59.5 47.6 0 0 0
5203 0 3 0.0 18.7 57.8 49.3 0 0 0
5204 0 3 0.0 17.0 59.5 49.3 0 0 0
5237 0 3 0.0 13.6 61.199999999999996 47.6 0 0 0
5238 0 3 0.0 15.299999999999999 62.9 47.6 0 0 0
5239 0 3 0.0 15.299999999999999 61.199999999999996 49.3 0 0 0
5240 0 3 0.0 13.6 62.9 49.3 0 0 0
5241 0 3 0.0 17.0 61.199999999999996 47.6 0 0 0
5242 0 3 0.0 18.7 62.9 47.6 0 0 0
5243 0 3 0.0 18.7 61.199999999999996 49.3 0 0 0
5244 0 3 0.0 17.0 62.9 49.3 0 0 0
3705 0 3 0.0 20.4 57.8 44.199999999999996 0 0 0
3706 0 3 0.0 22.099999999999998 59.5 44.199999999999996 0 0 0
3707 0 3 0.0 22.099999999999998 57.8 45.9 0 0 0
3708 0 3 0.0 20.4 59.5 45.9 0 0 0
3709 0 3 0.0 23.8 57.8 44.199999999999996 0 0 0
3710 0 3 0.0 25.5 59.5 44.199999999999996 0 0 0
3711 0 3 0.0 25.5 57.8 45.9 0 0 0
3712 0 3 0.0 23.8 59.5 45.9 0 0 0
3745 0 3 0.0 20.4 61.199999999999996 44.199999999999996 0 0 0
3746 0 3 0.0 22.099999999999998 62.9 44.199999999999996 0 0 0
3747 0 3 0.0 22.099999999999998 61.199999999999996 45.9 0 0 0
3748 0 3 0.0 20.4 62.9 45.9 0 0 0
3749 0 3 0.0 23.8 61.199999999999996 44.199999999999996 0 0 0
3750 0 3 0.0 25.5 62.9 44.199999999999996 0 0 0
3751 0 3 0.0 25.5 61.199999999999996 45.9 0 0 0
3752 0 3 0.0 23.8 62.9 45.9 0 0 0
5205 0 3 0.0 20.4 57.8 47.6 0 0 0
5206 0 3 0.0 22.099999999999998 59.5 47.6 0 0 0
5207 0 3 0.0 22.099999999999998 57.8 49.3 0 0 0
5208 0 3 0.0 20.4 59.5 49.3 0 0 0
5209 0 3 0.0 23.8 57.8 47.6 0 0 0
5210 0 3 0.0 25.5 59.5 47.6 0 0 0
5211 0 3 0.0 25.5 57.8 49.3 0 0 0
5212 0 3 0.0 23.8 59.5 49.3 0 0 0
5245 0 3 0.0 20.4 61.199999999999996 47.6 0 0 0
5246 0 3 0.0 22.099999999999998 62.9 47.6 0 0 0
5247 0 3 0.0 22.099999999999998 61.199999999999996 49.3 0 0 0
5248 0 3 0.0 20.4 62.9 49.3 0 0 0
5249 0 3 0.0 23.8 61.199999999999996 47.6 0 0 0
5250 0 3 0.0 25.5 62.9 47.6 0 0 0
5251 0 3 0.0 25.5 61.199999999999996 49.3 0 0 0
5252 0 3 0.0 23.8 62.9 49.3 0 0 0
3713 0 3 0.0 27.2 57.8 44.199999999999996 0 0 0
3714 0 3 0.0 28.9 59.5 44.199999999999996 0 0 0
3715 0 3 0.0 28.9 57.8 45.9 0 0 0
3716 0 3 0.0 27.2 59.5 45.9 0 0 0
3717 0 3 0.0 30.599999999999998 57.8 44.199999999999996 0 0 0
3718 0 3 0.0 32.3 59.5 44.199999999999996 0 0 0
3719 0 3 0.0 32.3 57.8 45.9 0 0 0
3720 0 3 0.0 30.599999999999998 59.5 45.9 0 0 0
3753 0 3 0.0 27.2 61.199999999999996 44.199999999999996 0 0 0
3754 0 3 0.0 28.9 62.9 44.199999999999996 0 0 0
3755 0 3 0.0 28.9 61.199999999999996 45.9 0 0 0
3756 0 3 0.0 27.2 62.9 45.9 0 0 0
3757 0 3 0.0 30.599999999999998 61.199999999999996 44.199999999999996 0 0 0
3758 0 3 0.0 32.3 62.9 44.199999999999996 0 0 0
3759 0 3 0.0 32.3 61.199999999999996 45.9 0 0 0
3760 0 3 0.0 30.599999999999998 62.9 45.9 0 0 0
5213 0 3 0.0 27.2 57.8 47.6 0 0 0
5214 0 3 0.0 28.9 59.5 47.6 0 0 0
5215 0 3 0.0 28.9 57.8 49.3 0 0 0
5216 0 3 0.0 27.2 59.5 49.3 0 0 0
5217 0 3 0.0 30.599999999999998 57.8 47.6 0 0 0
5218 0 3 0.0 32.3 59.5 47.6 0 0 0
5219 0 3 0.0 32.3 57.8 49.3 0 0 0
5220 0 3 0.0 30.599999999999998 59.5 49.3 0 0 0
5253 0 3 0.0 27.2 61.199999999999996 47.6 0 0 0
5254 0 3 0.0 28.9 62.9 47.6 0 0 0
5255 0 3 0.0 28.9 61.199999999999996 49.3 0 0 0
5256 0 3 0.0 27.2 62.9 49.3 0 0 0
5257 0 3 0.0 30.599999999999998 61.199999999999996 47.6 0 0 0
5258 0 3 0.0 32.3 62.9 47.6 0 0 0
5259 0 3 0.0 32.3 61.199999999999996 49.3 0 0 0
5260 0 3 0.0 30.599999999999998 62.9 49.3 0 0 0
6001 0 3 0.0 0.0 0.0 51.0 0 0 0
6002 0 3 0.0 1.7 1.7 51.0 0 0 0
6003 0 3 0.0 1.7 0.0 52.699999999999996 0 0 0
6004 0 3 0.0 0.0 1.7 52.699999999999996 0 0 0
6005 0 3 0.0 3.4 0.0 51.0 0 0 0
6006 0 3 0.0 5.1 1.7 51.0 0 0 0
6007 0 3 0.0 5.1 0.0 52.699999999999996 0 0 0
6008 0 3 0.0 3.4 1.7 52.699999999999996 0 0 0
6041 0 3 0.0 0.0 3.4 51.0 0 0 0
6042 0 3 0.0 1.7 5.1 51.0 0 0 0
6043 0 3 0.0 1.7 3.4 52.699999999999996 0 0 0
6044 0 3 0.0 0.0 5.1 52.699999999999996 0 0 0
6045 0 3 0.0 3.4 3.4 51.0 0 0 0
6046 0 3 0.0 5.1 5.1 51.0 0 0 0
6047 0 3 0.0 5.1 3.4 52.699999999999996 0 0 0
6048 0 3 0.0 3.4 5.1 52.699999999999996 0 0 0
7501 0 3 0.0 0.0 0.0 54.4 0 0 0
7502 0 3 0.0 1.7 1.7 54.4 0 0 0
7503 0 3 0.0 1.7 0.0 56.1 0 0 0
7504 0 3 0.0 0.0 1.7 56.1 0 0 0
7505 0 3 0.0 3.4 0.0 54.4 0 0 0
7506 0 3 0.0 5.1 1.7 54.4 0 0 0
7507 0 3 0.0 5.1 0.0 56.1 0 0 0
7508 0 3 0.0 3.4 1.7 56.1 0 0 0
7541 0 3 0.0 0.0 3.4 54.4 0 0 0
7542 0 3 0.0 1.7 5.1 54.4 0 0 0
7543 0 3 0.0 1.7 3.4 56.1 0 0 0
7544 0 3 0.0 0.0 5.1 56.1 0 0 0
7545 0 3 0.0 3.4 3.4 54.4 0 0 0
7546 0 3 0.0 5.1 5.1 54.4 0 0 0
7547 0 3 0.0 5.1 3.4 56.1 0 0 0
7548 0 3 0.0 3.4 5.1 56.1 0 0 0
6009 0 3 0.0 6.8 0.0 51.0 0 0 0
6010 0 3 0.0 8.5 1.7 51.0 0 0 0
6011 0 3 0.0 8.5 0.0 52.699999999999996 0 0 0
6012 0 3 0.0 6.8 1.7 52.699999999999996 0 0 0
6013 0 3 0.0 10.2 0.0 51.0 0 0 0
6014 0 3 0.0 11.9 1.7 51.0 0 0 0
6015 0 3 0.0 11.9 0.0 52.699999999999996 0 0 0
6016 0 3 0.0 10.2 1.7 52.699999999999996 0 0 0
6049 0 3 0.0 6.8 3.4 51.0 0 0 0
6050 0 3 0.0 8.5 5.1 51.0 0 0 0
6051 0 3 0.0 8.5 3.4 52.699999999999996 0 0 0
6052 0 3 0.0 6.8 5.1 52.699999999999996 0 0 0
6053 0 3 0.0 10.2 3.4 51.0 0 0 0
6054 0 3 0.0 11.9 5.1 51.0 0 0 0
6055 0 3 0.0 11.9 3.4 52.699999999999996 0 0 0
6056 0 3 0.0 10.2 5.1 52.699999999999996 0 0 0
7509 0 3 0.0 6.8 0.0 54.4 0 0 0
7510 0 3 0.0 8.5 1.7 54.4 0 0 0
7511 0 3 0.0 8.5 0.0 56.1 0 0 0
7512 0 3 0.0 6.8 1.7 56.1 0 0 0
7513 0 3 0.0 10.2 0.0 54.4 0 0 0
7514 0 3 0.0 11.9 1.7 54.4 0 0 0
7515 0 3 0.0 11.9 0.0 56.1 0 0 0
7516 0 3 0.0 10.2 1.7 56.1 0 0 0
7549 0 3 0.0 6.8 3.4 54.4 0 0 0
7550 0 3 0.0 8.5 5.1 54.4 0 0 0
7551 0 3 0.0 8.5 3.4 56.1 0 0 0
7552 0 3 0.0 6.8 5.1 56.1 0 0 0
7553 0 3 0.0 10.2 3.4 54.4 0 0 0
7554 0 3 0.0 11.9 5.1 54.4 0 0 0
7555 0 3 0.0 11.9 3.4 56.1 0 0 0
7556 0 3 0.0 10.2 5.1 56.1 0 0 0
6017 0 3 0.0 13.6 0.0 51.0 0 0 0
6018 0 3 0.0 15.299999999999999 1.7 51.0 0 0 0
6019 0 3 0.0 15.299999999999999 0.0 52.699999999999996 0 0 0
6020 0 3 0.0 13.6 1.7 52.699999999999996 0 0 0
6021 0 3 0.0 17.0 0.0 51.0 0 0 0
6022 0 3 0.0 18.7 1.7 51.0 0 0 0
6023 0 3 0.0 18.7 0.0 52.699999999999996 0 0 0
6024 0 3 0.0 17.0 1.7 52.699999999999996 0 0 0
6057 0 3 0.0 13.6 3.4 51.0 0 0 0
6058 0 3 0.0 15.299999999999999 5.1 51.0 0 0 0
6059 0 3 0.0 15.299999999999999 3.4 52.699999999999996 0 0 0
6060 0 3 0.0 13.6 5.1 52.699999999999996 0 0 0
6061 0 3 0.0 17.0 3.4 51.0 0 0 0
6062 0 3 0.0 18.7 5.1 51.0 0 0 0
6063 0 3 0.0 18.7 3.4 52.699999999999996 0 0 0
6064 0 3 0.0 17.0 5.1 52.699999999999996 0 0 0
7517 0 3 0.0 13.6 0.0 54.4 0 0 0
7518 0 3 0.0 15.299999999999999 1.7 54.4 0 0 0
7519 0 3 0.0 15.299999999999999 0.0 56.1 0 0 0
7520 0 3 0.0 13.6 1.7 56.1 0 0 0
7521 0 3 0.0 17.0 0.0 54.4 0 0 0
7522 0 3 0.0 18.7 1.7 54.4 0 0 0
7523 0 3 0.0 18.7 0.0 56.1 0 0 0
7524 0 3 0.0 17.0 1.7 56.1 0 0 0
7557 0 3 0.0 13.6 3.4 54.4 0 0 0
7558 0 3 0.0 15.299999999999999 5.1 54.4 0 0 0
7559 0 3 0.0 15.299999999999999 3.4 56.1 0 0 0
7560 0 3 0.0 13.6 5.1 56.1 0 0 0
7561 0 3 0.0 17.0 3.4 54.4 0 0 0
7562 0 3 0.0 18.7 5.1 54.4 0 0 0
7563 0 3 0.0 18.7 3.4 56.1 0 0 0
7564 0 3 0.0 17.0 5.1 56.1 0 0 0
6025 0 3 0.0 20.4 0.0 51.0 0 0 0
6026 0 3 0.0 22.099999999999998 1.7 51.0 0 0 0
6027 0 3 0.0 22.099999999999998 0.0 52.699999999999996 0 0 0
6028 0 3 0.0 20.4 1.7 52.699999999999996 0 0 0
6029 0 3 0.0 23.8 0.0 51.0 0 0 0
6030 0 3 0.0 25.5 1.7 51.0 0 0 0
6031 0 3 0.0 25.5 0.0 52.699999999999996 0 0 0
6032 0 3 0.0 23.8 1.7 52.699999999999996 0 0 0
6065 0 3 0.0 20.4 3.4 51.0 0 0 0
6066 0 3 0.0 22.099999999999998 5.1 51.0 0 0 0
6067 0 3 0.0 22.099999999999998 3.4 52.699999999999996 0 0 0
6068 0 3 0.0 20.4 5.1 52.699999999999996 0 0 0
6069 0 3 0.0 23.8 3.4 51.0 0 0 0
6070 0 3 0.0 25.5 5.1 51.0 0 0 0
6071 0 3 0.0 25.5 3.4 52.699999999999996 0 0 0
6072 0 3 0.0 23.8 5.1 52.699999999999996 0 0 0
7525 0 3 0.0 20.4 0.0 54.4 0 0 0
7526 0 3 0.0 22.099999999999998 1.7 54.4 0 0 0
7527 0 3 0.0 22.099999999999998 0.0 56.1 0 0 0
7528 0 3 0.0 20.4 1.7 56.1 0 0 0
7529 0 3 0.0 23.8 0.0 54.4 0 0 0
7530 0 3 0.0 25.5 1.7 54.4 0 0 0
7531 0 3 0.0 25.5 0.0 56.1 0 0 0
7532 0 3 0.0 23.8 1.7 56.1 0 0 0
7565 0 3 0.0 20.4 3.4 54.4 0 0 0
7566 0 3 0.0 22.099999999999998 5.1 54.4 0 0 0
7567 0 3 0.0 22.099999999999998 3.4 56.1 0 0 0
7568 0 3 0.0 20.4 5.1 56.1 0 0 0
7569 0 3 0.0 23.8 3.4 54.4 0 0 0
7570 0 3 0.0 25.5 5.1 54.4 0 0 0
7571 0 3 0.0 25.5 3.4 56.1 0 0 0
7572 0 3 0.0 23.8 5.1 56.1 0 0 0
6033 0 3 0.0 27.2 0.0 51.0 0 0 0
6034 0 3 0.0 28.9 1.7 51.0 0 0 0
6035 0 3 0.0 28.9 0.0 52.699999999999996 0 0 0
6036 0 3 0.0 27.2 1.7 52.699999999999996 0 0 0
6037 0 3 0.0 30.599999999999998 0.0 51.0 0 0 0
6038 0 3 0.0 32.3 1.7 51.0 0 0 0
6039 0 3 0.0 32.3 0.0 52.699999999999996 0 0 0
6040 0 3 0.0 30.599999999999998 1.7 52.699999999999996 0 0 0
6073 0 3 0.0 27.2 3.4 51.0 0 0 0
6074 0 3 0.0 28.9 5.1 51.0 0 0 0
6075 0 3 0.0 28.9 3.4 52.699999999999996 0 0 0
6076 0 3 0.0 27.2 5.1 52.699999999999996 0 0 0
6077 0 3 0.0 30.599999999999998 3.4 51.0 0 0 0
6078 0 3 0.0 32.3 5.1 51.0 0 0 0
6079 0 3 0.0 32.3 3.4 52.699999999999996 0 0 0
6080 0 3 0.0 30.599999999999998 5.1 52.699999999999996 0 0 0
7533 0 3 0.0 27.2 0.0 54.4 0 0 0
7534 0 3 0.0 28.9 1.7 54.4 0 0 0
7535 0 3 0.0 28.9 0.0 56.1 0 0 0
7536 0 3 0.0 27.2 1.7 56.1 0 0 0
7537 0 3 0.0 30.599999999999998 0.0 54.4 0 0 0
7538 0 3 0.0 32.3 1.7 54.4 0 0 0
7539 0 3 0.0 32.3 0.0 56.1 0 0 0
7540 0 3 0.0 30.599999999999998 1.7 56.1 0 0 0
7573 0 3 0.0 27.2 3.4 54.4 0 0 0
7574 0 3 0.0 28.9 5.1 54.4 0 0 0
7575 0 3 0.0 28.9 3.4 56.1 0 0 0
7576 0 3 0.0 27.2 5.1 56.1 0 0 0
7577 0 3 0.0 30.599999999999998 3.4 54.4 0 0 0
7578 0 3 0.0 32.3 5.1 54.4 0 0 0
7579 0 3 0.0 32.3 3.4 56.1 0 0 0
7580 0 3 0.0 30.599999999999998 5.1 56.1 0 0 0
6081 0 3 0.0 0.0 6.8 51.0 0 0 0
6082 0 3 0.0 1.7 8.5 51.0 0 0 0
6083 0 3 0.0 1.7 6.8 52.699999999999996 0 0 0
6084 0 3 0.0 0.0 8.5 52.699999999999996 0 0 0
6085 0 3 0.0 3.4 6.8 51.0 0 0 0
6086 0 3 0.0 5.1 8.5 51.0 0 0 0
6087 0 3 0.0 5.1 6.8 52.699999999999996 0 0 0
6088 0 3 0.0 3.4 8.5 52.699999999999996 0 0 0
6121 0 3 0.0 0.0 10.2 51.0 0 0 0
6122 0 3 0.0 1.7 11.9 51.0 0 0 0
6123 0 3 0.0 1.7 10.2 52.699999999999996 0 0 0
6124 0 3 0.0 0.0 11.9 52.699999999999996 0 0 0
6125 0 3 0.0 3.4 10.2 51.0 0 0 0
6126 0 3 0.0 5.1 11.9 51.0 0 0 0
6127 0 3 0.0 5.1 10.2 52.699999999999996 0 0 0
6128 0 3 0.0 3.4 11.9 52.699999999999996 0 0 0
7581 0 3 0.0 0.0 6.8 54.4 0 0 0
7582 0 3 0.0 1.7 8.5 54.4 0 0 0
7583 0 3 0.0 1.7 6.8 56.1 0 0 0
7584 0 3 0.0 0.0 8.5 56.1 0 0 0
7585 0 3 0.0 3.4 6.8 54.4 0 0 0
7586 0 3 0.0 5.1 8.5 54.4 0 0 0
7587 0 3 0.0 5.1 6.8 56.1 0 0 0
7588 0 3 0.0 3.4 8.5 56.1 0 0 0
7621 0 3 0.0 0.0 10.2 54.4 0 0 0
7622 0 3 0.0 1.7 11.9 54.4 0 0 0
7623 0 3 0.0 1.7 10.2 56.1 0 0 0
7624 0 3 0.0 0.0 11.9 56.1 0 0 0
7625 0 3 0.0 3.4 10.2 54.4 0 0 0
7626 0 3 0.0 5.1 11.9 54.4 0 0 0
7627 0 3 0.0 5.1 10.2 56.1 0 0 0
7628 0 3 0.0 3.4 11.9 56.1 0 0 0
6089 0 3 0.0 6.8 6.8 51.0 0 0 0
6090 0 3 0.0 8.5 8.5 51.0 0 0 0
6091 0 3 0.0 8.5 6.8 52.699999999999996 0 0 0
6092 0 3 0.0 6.8 8.5 52.699999999999996 0 0 0
6093 0 3 0.0 10.2 6.8 51.0 0 0 0
6094 0 3 0.0 11.9 8.5 51.0 0 0 0
6095 0 3 0.0 11.9 6.8 52.699999999999996 0 0 0
6096 0 3 0.0 10.2 8.5 52.699999999999996 0 0 0
6129 0 3 0.0 6.8 10.2 51.0 0 0 0
6130 0 3 0.0 8.5 11.9 51.0 0 0 0
6131 0 3 0.0 8.5 10.2 52.699999999999996 0 0 0
6132 0 3 0.0 6.8 11.9 52.699999999999996 0 0 0
6133 0 3 0.0 10.2 10.2 51.0 0 0 0
6134 0 3 0.0 11.9 11.9 51.0 0 0 0
6135 0 3 0.0 11.9 10.2 52.699999999999996 0 0 0
6136 0 3 0.0 10.2 11.9 52.699999999999996 0 0 0
7589 0 3 0.0 6.8 6.8 54.4 0 0 0
7590 0 3 0.0 8.5 8.5 54.4 0 0 0
7591 0 3 0.0 8.5 6.8 56.1 0 0 0
7592 0 3 0.0 6.8 8.5 56.1 0 0 0
7593 0 3 0.0 10.2 6.8 54.4 0 0 0
7594 0 3 0.0 11.9 8.5 54.4 0 0 0
7595 0 3 0.0 11.9 6.8 56.1 0 0 0
7596 0 3 0.0 10.2 8.5 56.1 0 0 0
7629 0 3 0.0 6.8 10.2 54.4 0 0 0
7630 0 3 0.0 8.5 11.9 54.4 0 0 0
7631 0 3 0.0 8.5 10.2 56.1 0 0 0
7632 0 3 0.0 6.8 11.9 56.1 0 0 0
7633 0 3 0.0 10.2 10.2 54.4 0 0 0
7634 0 3 0.0 11.9 11.9 54.4 0 0 0
7635 0 3 0.0 11.9 10.2 56.1 0 0 0
7636 0 3 0.0 10.2 11.9 56.1 0 0 0
6097 0 3 0.0 13.6 6.8 51.0 0 0 0
6098 0 3 0.0 15.299999999999999 8.5 51.0 0 0 0
6099 0 3 0.0 15.299999999999999 6.8 52.699999999999996 0 0 0
6100 0 3 0.0 13.6 8.5 52.699999999999996 0 0 0
6101 0 3 0.0 17.0 6.8 51.0 0 0 0
6102 0 3 0.0 18.7 8.5 51.0 0 0 0
6103 0 3 0.0 18.7 6.8 52.699999999999996 0 0 0
6104 0 3 0.0 17.0 8.5 52.699999999999996 0 0 0
6137 0 3 0.0 13.6 10.2 51.0 0 0 0
6138 0 3 0.0 15.299999999999999 11.9 51.0 0 0 0
6139 0 3 0.0 15.299999999999999 10.2 52.699999999999996 0 0 0
6140 0 3 0.0 13.6 11.9 52.699999999999996 0 0 0
6141 0 3 0.0 17.0 10.2 51.0 0 0 0
6142 0 3 0.0 18.7 11.9 51.0 0 0 0
6143 0 3 0.0 18.7 10.2 52.699999999999996 0 0 0
6144 0 3 0.0 17.0 11.9 52.699999999999996 0 0 0
7597 0 3 0.0 13.6 6.8 54.4 0 0 0
7598 0 3 0.0 15.299999999999999 8.5 54.4 0 0 0
7599 0 3 0.0 15.299999999999999 6.8 56.1 0 0 0
7600 0 3 0.0 13.6 8.5 56.1 0 0 0
7601 0 3 0.0 17.0 6.8 54.4 0 0 0
7602 0 3 0.0 18.7 8.5 54.4 0 0 0
7603 0 3 0.0 18.7 6.8 56.1 0 0 0
7604 0 3 0.0 17.0 8.5 56.1 0 0 0
7637 0 3 0.0 13.6 10.2 54.4 0 0 0
7638 0 3 0.0 15.299999999999999 11.9 54.4 0 0 0
7639 0 3 0.0 15.299999999999999 10.2 56.1 0 0 0
7640 0 3 0.0 13.6 11.9 56.1 0 0 0
7641 0 3 0.0 17.0 10.2 54.4 0 0 0
7642 0 3 0.0 18.7 11.9 54.4 0 0 0
7643 0 3 0.0 18.7 10.2 56.1 0 0 0
7644 0 3 0.0 17.0 11.9 56.1 0 0 0
6105 0 3 0.0 20.4 6.8 51.0 0 0 0
6106 0 3 0.0 22.099999999999998 8.5 51.0 0 0 0
6107 0 3 0.0 22.099999999999998 6.8 52.699999999999996 0 0 0
6108 0 3 0.0 20.4 8.5 52.699999999999996 0 0 0
6109 0 3 0.0 23.8 6.8 51.0 0 0 0
6110 0 3 0.0 25.5 8.5 51.0 0 0 0
6111 0 3 0.0 25.5 6.8 52.699999999999996 0 0 0
6112 0 3 0.0 23.8 8.5 52.699999999999996 0 0 0
6145 0 3 0.0 20.4 10.2 51.0 0 0 0
6146 0 3 0.0 22.099999999999998 11.9 51.0 0 0 0
6147 0 3 0.0 22.099999999999998 10.2 52.699999999999996 0 0 0
6148 0 3 0.0 20.4 11.9 52.699999999999996 0 0 0
6149 0 3 0.0 23.8 10.2 51.0 0 0 0
6150 0 3 0.0 25.5 11.9 51.0 0 0 0
6151 0 3 0.0 25.5 10.2 52.699999999999996 0 0 0
6152 0 3 0.0 23.8 11.9 52.699999999999996 0 0 0
7605 0 3 0.0 20.4 6.8 54.4 0 0 0
7606 0 3 0.0 22.099999999999998 8.5 54.4 0 0 0
7607 0 3 0.0 22.099999999999998 6.8 56.1 0 0 0
7608 0 3 0.0 20.4 8.5 56.1 0 0 0
7609 0 3 0.0 23.8 6.8 54.4 0 0 0
7610 0 3 0.0 25.5 8.5 54.4 0 0 0
7611 0 3 0.0 25.5 6.8 56.1 0 0 0
7612 0 3 0.0 23.8 8.5 56.1 0 0 0
7645 0 3 0.0 20.4 10.2 54.4 0 0 0
7646 0 3 0.0 22.099999999999998 11.9 54.4 0 0 0
7647 0 3 0.0 22.099999999999998 10.2 56.1 0 0 0
7648 0 3 0.0 20.4 11.9 56.1 0 0 0
7649 0 3 0.0 23.8 10.2 54.4 0 0 0
7650 0 3 0.0 25.5 11.9 54.4 0 0 0
7651 0 3 0.0 25.5 10.2 56.1 0 0 0
7652 0 3 0.0 23.8 11.9 56.1 0 0 0
6113 0 3 0.0 27.2 6.8 51.0 0 0 0
6114 0 3 0.0 28.9 8.5 51.0 0 0 0
6115 0 3 0.0 28.9 6.8 52.699999999999996 0 0 0
6116 0 3 0.0 27.2 8.5 52.699999999999996 0 0 0
6117 0 3 0.0 30.599999999999998 6.8 51.0 0 0 0
6118 0 3 0.0 32.3 8.5 51.0 0 0 0
6119 0 3 0.0 32.3 6.8 52.699999999999996 0 0 0
6120 0 3 0.0 30.599999999999998 8.5 52.699999999999996 0 0 0
6153 0 3 0.0 27.2 10.2 51.0 0 0 0
6154 0 3 0.0 28.9 11.9 51.0 0 0 0
6155 0 3 0.0 28.9 10.2 52.699999999999996 0 0 0
6156 0 3 0.0 27.2 11.9 52.699999999999996 0 0 0
6157 0 3 0.0 30.599999999999998 10.2 51.0 0 0 0
6158 0 3 0.0 32.3 11.9 51.0 0 0 0
6159 0 3 0.0 32.3 10.2 52.699999999999996 0 0 0
6160 0 3 0.0 30.599999999999998 11.9 52.699999999999996 0 0 0
7613 0 3 0.0 27.2 6.8 54.4 0 0 0
7614 0 3 0.0 28.9 8.5 54.4 0 0 0
7615 0 3 0.0 28.9 6.8 56.1 0 0 0
7616 0 3 0.0 27.2 8.5 56.1 0 0 0
7617 0 3 0.0 30.599999999999998 6.8 54.4 0 0 0
7618 0 3 0.0 32.3 8.5 54.4 0 0 0
7619 0 3 0.0 32.3 6.8 56.1 0 0 0
7620 0 3 0.0 30.599999999999998 8.5 56.1 0 0 0
7653 0 3 0.0 27.2 10.2 54.4 0 0 0
7654 0 3 0.0 28.9 11.9 54.4 0 0 0
7655 0 3 0.0 28.9 10.2 56.1 0 0 0
7656 0 3 0.0 27.2 11.9 56.1 0 0 0
7657 0 3 0.0 30.599999999999998 10.2 54.4 0 0 0
7658 0 3 0.0 32.3 11.9 54.4 0 0 0
7659 0 3 0.0 32.3 10.2 56.1 0 0 0
7660 0 3 0.0 30.599999999999998 11.9 56.1 0 0 0
6161 0 3 0.0 0.0 13.6 51.0 0 0 0
6162 0 3 0.0 1.7 15.299999999999999 51.0 0 0 0
6163 0 3 0.0 1.7 13.6 52.699999999999996 0 0 0
6164 0 3 0.0 0.0 15.299999999999999 52.699999999999996 0 0 0
6165 0 3 0.0 3.4 13.6 51.0 0 0 0
6166 0 3 0.0 5.1 15.299999999999999 51.0 0 0 0
6167 0 3 0.0 5.1 13.6 52.699999999999996 0 0 0
6168 0 3 0.0 3.4 15.299999999999999 52.699999999999996 0 0 0
6201 0 3 0.0 0.0 17.0 51.0 0 0 0
6202 0 3 0.0 1.7 18.7 51.0 0 0 0
6203 0 3 0.0 1.7 17.0 52.699999999999996 0 0 0
6204 0 3 0.0 0.0 18.7 52.699999999999996 0 0 0
6205 0 3 0.0 3.4 17.0 51.0 0 0 0
6206 0 3 0.0 5.1 18.7 51.0 0 0 0
6207 0 3 0.0 5.1 17.0 52.699999999999996 0 0 0
6208 0 3 0.0 3.4 18.7 52.699999999999996 0 0 0
7661 0 3 0.0 0.0 13.6 54.4 0 0 0
7662 0 3 0.0 1.7 15.299999999999999 54.4 0 0 0
7663 0 3 0.0 1.7 13.6 56.1 0 0 0
7664 0 3 0.0 0.0 15.299999999999999 56.1 0 0 0
7665 0 3 0.0 3.4 13.6 54.4 0 0 0
7666 0 3 0.0 5.1 15.299999999999999 54.4 0 0 0
7667 0 3 0.0 5.1 13.6 56.1 0 0 0
7668 0 3 0.0 3.4 15.299999999999999 56.1 0 0 0
7701 0 3 0.0 0.0 17.0 54.4 0 0 0
7702 0 3 0.0 1.7 18.7 54.4 0 0 0
7703 0 3 0.0 1.7 17.0 56.1 0 0 0
7704 0 3 0.0 0.0 18.7 56.1 0 0 0
7705 0 3 0.0 3.4 17.0 54.4 0 0 0
7706 0 3 0.0 5.1 18.7 54.4 0 0 0
7707 0 3 0.0 5.1 17.0 56.1 0 0 0
7708 0 3 0.0 3.4 18.7 56.1 0 0 0
6169 0 3 0.0 6.8 13.6 51.0 0 0 0
6170 0 3 0.0 8.5 15.299999999999999 51.0 0 0 0
6171 0 3 0.0 8.5 13.6 52.699999999999996 0 0 0
6172 0 3 0.0 6.8 15.299999999999999 52.699999999999996 0 0 0
6173 0 3 0.0 10.2 13.6 51.0 0 0 0
6174 0 3 0.0 11.9 15.299999999999999 51.0 0 0 0
6175 0 3 0.0 11.9 13.6 52.699999999999996 0 0 0
6176 0 3 0.0 10.2 15.299999999999999 52.699999999999996 0 0 0
6209 0 3 0.0 6.8 17.0 51.0 0 0 0
6210 0 3 0.0 8.5 18.7 51.0 0 0 0
6211 0 3 0.0 8.5 17.0 52.699999999999996 0 0 0
6212 0 3 0.0 6.8 18.7 52.699999999999996 0 0 0
6213 0 3 0.0 10.2 17.0 51.0 0 0 0
6214 0 3 0.0 11.9 18.7 51.0 0 0 0
6215 0 3 0.0 11.9 17.0 52.699999999999996 0 0 0
6216 0 3 0.0 10.2 18.7 52.699999999999996 0 0 0
7669 0 3 0.0 6.8 13.6 54.4 0 0 0
7670 0 3 0.0 8.5 15.299999999999999 54.4 0 0 0
7671 0 3 0.0 8.5 13.6 56.1 0 0 0
7672 0 3 0.0 6.8 15.299999999999999 56.1 0 0 0
7673 0 3 0.0 10.2 13.6 54.4 0 0 0
7674 0 3 0.0 11.9 15.299999999999999 54.4 0 0 0
7675 0 3 0.0 11.9 13.6 56.1 0 0 0
7676 0 3 0.0 10.2 15.299999999999999 56.1 0 0 0
7709 0 3 0.0 6.8 17.0 54.4 0 0 0
7710 0 3 0.0 8.5 18.7 54.4 0 0 0
7711 0 3 0.0 8.5 17.0 56.1 0 0 0
7712 0 3 0.0 6.8 18.7 56.1 0 0 0
7713 0 3 0.0 10.2 17.0 54.4 0 0 0
7714 0 3 0.0 11.9 18.7 54.4 0 0 0
7715 0 3 0.0 11.9 17.0 56.1 0 0 0
7716 0 3 0.0 10.2 18.7 56.1 0 0 0
6177 0 3 0.0 13.6 13.6 51.0 0 0 0
6178 0 3 0.0 15.299999999999999 15.299999999999999 51.0 0 0 0
6179 0 3 0.0 15.299999999999999 13.6 52.699999999999996 0 0 0
6180 0 3 0.0 13.6 15.299999999999999 52.699999999999996 0 0 0
6181 0 3 0.0 17.0 13.6 51.0 0 0 0
6182 0 3 0.0 18.7 15.299999999999999 51.0 0 0 0
6183 0 3 0.0 18.7 13.6 52.699999999999996 0 0 0
6184 0 3 0.0 17.0 15.299999999999999 52.699999999999996 0 0 0
6217 0 3 0.0 13.6 17.0 51.0 0 0 0
6218 0 3 0.0 15.299999999999999 18.7 51.0 0 0 0
6219 0 3 0.0 15.299999999999999 17.0 52.699999999999996 0 0 0
6220 0 3 0.0 13.6 18.7 52.699999999999996 0 0 0
6221 0 3 0.0 17.0 17.0 51.0 0 0 0
6222 0 3 0.0 18.7 18.7 51.0 0 0 0
6223 0 3 0.0 18.7 17.0 52.699999999999996 0 0 0
6224 0 3 0.0 17.0 18.7 52.699999999999996 0 0 0
7677 0 3 0.0 13.6 13.6 54.4 0 0 0
7678 0 3 0.0 15.299999999999999 15.299999999999999 54.4 0 0 0
7679 0 3 0.0 15.299999999999999 13.6 56.1 0 0 0
7680 0 3 0.0 13.6 15.299999999999999 56.1 0 0 0
7681 0 3 0.0 17.0 13.6 54.4 0 0 0
7682 0 3 0.0 18.7 15.299999999999999 54.4 0 0 0
7683 0 3 0.0 18.7 13.6 56.1 0 0 0
7684 0 3 0.0 17.0 15.299999999999999 56.1 0 0 0
7717 0 3 0.0 13.6 17.0 54.4 0 0 0
7718 0 3 0.0 15.299999999999999 18.7 54.4 0 0 0
7719 0 3 0.0 15.299999999999999 17.0 56.1 0 0 0
7720 0 3 0.0 13.6 18.7 56.1 0 0 0
7721 0 3 0.0 17.0 17.0 54.4 0 0 0
7722 0 3 0.0 18.7 18.7 54.4 0 0 0
7723 0 3 0.0 18.7 17.0 56.1 0 0 0
7724 0 3 0.0 17.0 18.7 56.1 0 0 0
6185 0 3 0.0 20.4 13.6 51.0 0 0 0
6186 0 3 0.0 22.099999999999998 15.299999999999999 51.0 0 0 0
6187 0 3 0.0 22.099999999999998 13.6 52.699999999999996 0 0 0
6188 0 3 0.0 20.4 15.299999999999999 52.699999999999996 0 0 0
6189 0 3 0.0 23.8 13.6 51.0 0 0 0
6190 0 3 0.0 25.5 15.299999999999999 51.0 0 0 0
6191 0 3 0.0 25.5 13.6 52.699999999999996 0 0 0
6192 0 3 0.0 23.8 15.299999999999999 52.699999999999996 0 0 0
6225 0 3 0.0 20.4 17.0 51.0 0 0 0
6226 0 3 0.0 22.099999999999998 18.7 51.0 0 0 0
6227 0 3 0.0 22.099999999999998 17.0 52.699999999999996 0 0 0
6228 0 3 0.0 20.4 18.7 52.699999999999996 0 0 0
6229 0 3 0.0 23.8 17.0 51.0 0 0 0
6230 0 3 0.0 25.5 18.7 51.0 0 0 0
6231 0 3 0.0 25.5 17.0 52.699999999999996 0 0 0
6232 0 3 0.0 23.8 18.7 52.699999999999996 0 0 0
7685 0 3 0.0 20.4 13.6 54.4 0 0 0
7686 0 3 0.0 22.099999999999998 15.299999999999999 54.4 0 0 0
7687 0 3 0.0 22.099999999999998 13.6 56.1 0 0 0
7688 0 3 0.0 20.4 15.299999999999999 56.1 0 0 0
7689 0 3 0.0 23.8 13.6 54.4 0 0 0
7690 0 3 0.0 25.5 15.299999999999999 54.4 0 0 0
7691 0 3 0.0 25.5 13.6 56.1 0 0 0
7692 0 3 0.0 23.8 15.299999999999999 56.1 0 0 0
7725 0 3 0.0 20.4 17.0 54.4 0 0 0
7726 0 3 0.0 22.099999999999998 18.7 54.4 0 0 0
7727 0 3 0.0 22.099999999999998 17.0 56.1 0 0 0
7728 0 3 0.0 20.4 18.7 56.1 0 0 0
7729 0 3 0.0 23.8 17.0 54.4 0 0 0
7730 0 3 0.0 25.5 18.7 54.4 0 0 0
7731 0 3 0.0 25.5 17.0 56.1 0 0 0
7732 0 3 0.0 23.8 18.7 56.1 0 0 0
6193 0 3 0.0 27.2 13.6 51.0 0 0 0
6194 0 3 0.0 28.9 15.299999999999999 51.0 0 0 0
6195 0 3 0.0 28.9 13.6 52.699999999999996 0 0 0
6196 0 3 0.0 27.2 15.299999999999999 52.699999999999996 0 0 0
6197 0 3 0.0 30.599999999999998 13.6 51.0 0 0 0
6198 0 3 0.0 32.3 15.299999999999999 51.0 0 0 0
6199 0 3 0.0 32.3 13.6 52.699999999999996 0 0 0
6200 0 3 0.0 30.599999999999998 15.299999999999999 52.699999999999996 0 0 0
6233 0 3 0.0 27.2 17.0 51.0 0 0 0
6234 0 3 0.0 28.9 18.7 51.0 0 0 0
6235 0 3 0.0 28.9 17.0 52.699999999999996 0 0 0
6236 0 3 0.0 27.2 18.7 52.699999999999996 0 0 0
6237 0 3 0.0 30.599999999999998 17.0 51.0 0 0 0
6238 0 3 0.0 32.3 18.7 51.0 0 0 0
6239 0 3 0.0 32.3 17.0 52.699999999999996 0 0 0
6240 0 3 0.0 30.599999999999998 18.7 52.699999999999996 0 0 0
7693 0 3 0.0 27.2 13.6 54.4 0 0 0
7694 0 3 0.0 28.9 15.299999999999999 54.4 0 0 0
7695 0 3 0.0 28.9 13.6 56.1 0 0 0
7696 0 3 0.0 27.2 15.299999999999999 56.1 0 0 0
7697 0 3 0.0 30.599999999999998 13.6 54.4 0 0 0
7698 0 3 0.0 32.3 15.299999999999999 54.4 0 0 0
7699 0 3 0.0 32.3 13.6 56.1 0 0 0
7700 0 3 0.0 30.599999999999998 15.299999999999999 56.1 0 0 0
7733 0 3 0.0 27.2 17.0 54.4 0 0 0
7734 0 3 0.0 28.9 18.7 54.4 0 0 0
7735 0 3 0.0 28.9 17.0 56.1 0 0 0
7736 0 3 0.0 27.2 18.7 56.1 0 0 0
7737 0 3 0.0 30.599999999999998 17.0 54.4 0 0 0
7738 0 3 0.0 32.3 18.7 54.4 0 0 0
7739 0 3 0.0 32.3 17.0 56.1 0 0 0
7740 0 3 0.0 30.599999999999998 18.7 56.1 0 0 0
6241 0 3 0.0 0.0 20.4 51.0 0 0 0
6242 0 3 0.0 1.7 22.099999999999998 51.0 0 0 0
6243 0 3 0.0 1.7 20.4 52.699999999999996 0 0 0
6244 0 3 0.0 0.0 22.099999999999998 52.699999999999996 0 0 0
6245 0 3 0.0 3.4 20.4 51.0 0 0 0
6246 0 3 0.0 5.1 22.099999999999998 51.0 0 0 0
6247 0 3 0.0 5.1 20.4 52.699999999999996 0 0 0
6248 0 3 0.0 3.4 22.099999999999998 52.699999999999996 0 0 0
6281 0 3 0.0 0.0 23.8 51.0 0 0 0
6283 0 3 0.0 1.7 23.8 52.699999999999996 0 0 0
6285 0 3 0.0 3.4 23.8 51.0 0 0 0
6287 0 3 0.0 5.1 23.8 52.699999999999996 0 0 0
7741 0 3 0.0 0.0 20.4 54.4 0 0 0
7742 0 3 0.0 1.7 22.099999999999998 54.4 0 0 0
7743 0 3 0.0 1.7 20.4 56.1 0 0 0
7744 0 3 0.0 0.0 22.099999999999998 56.1 0 0 0
7745 0 3 0.0 3.4 20.4 54.4 0 0 0
7746 0 3 0.0 5.1 22.099999999999998 54.4 0 0 0
7747 0 3 0.0 5.1 20.4 56.1 0 0 0
7748 0 3 0.0 3.4 22.099999999999998 56.1 0 0 0
7781 0 3 0.0 0.0 23.8 54.4 0 0 0
7783 0 3 0.0 1.7 23.8 56.1 0 0 0
7785 0 3 0.0 3.4 23.8 54.4 0 0 0
7787 0 3 0.0 5.1 23.8 56.1 0 0 0
6249 0 3 0.0 6.8 20.4 51.0 0 0 0
6250 0 3 0.0 8.5 22.099999999999998 51.0 0 0 0
6251 0 3 0.0 8.5 20.4 52.699999999999996 0 0 0
6252 0 3 0.0 6.8 22.099999999999998 52.699999999999996 0 0 0
6253 0 3 0.0 10.2 20.4 51.0 0 0 0
6254 0 3 0.0 11.9 22.099999999999998 51.0 0 0 0
6255 0 3 0.0 11.9 20.4 52.699999999999996 0 0 0
6256 0 3 0.0 10.2 22.099999999999998 52.699999999999996 0 0 0
6289 0 3 0.0 6.8 23.8 51.0 0 0 0
6291 0 3 0.0 8.5 23.8 52.699999999999996 0 0 0
6293 0 3 0.0 10.2 23.8 51.0 0 0 0
6295 0 3 0.0 11.9 23.8 52.699999999999996 0 0 0
7749 0 3 0.0 6.8 20.4 54.4 0 0 0
7750 0 3 0.0 8.5 22.099999999999998 54.4 0 0 0
7751 0 3 0.0 8.5 20.4 56.1 0 0 0
7752 0 3 0.0 6.8 22.099999999999998 56.1 0 0 0
7753 0 3 0.0 10.2 20.4 54.4 0 0 0
7754 0 3 0.0 11.9 22.099999999999998 54.4 0 0 0
7755 0 3 0.0 11.9 20.4 56.1 0 0 0
7756 0 3 0.0 10.2 22.099999999999998 56.1 0 0 0
7789 0 3 0.0 6.8 23.8 54.4 0 0 0
7791 0 3 0.0 8.5 23.8 56.1 0 0 0
7793 0 3 0.0 10.2 23.8 54.4 0 0 0
7795 0 3 0.0 11.9 23.8 56.1 0 0 0
6257 0 3 0.0 13.6 20.4 51.0 0 0 0
6258 0 3 0.0 15.299999999999999 22.099999999999998 51.0 0 0 0
6259 0 3 0.0 15.299999999999999 20.4 52.699999999999996 0 0 0
6260 0 3 0.0 13.6 22.099999999999998 52.699999999999996 0 0 0
6261 0 3 0.0 17.0 20.4 51.0 0 0 0
6262 0 3 0.0 18.7 22.099999999999998 51.0 0 0 0
6263 0 3 0.0 18.7 20.4 52.699999999999996 0 0 0
6264 0 3 0.0 17.0 22.099999999999998 52.699999999999996 0 0 0
6297 0 3 0.0 13.6 23.8 51.0 0 0 0
6299 0 3 0.0 15.299999999999999 23.8 52.699999999999996 0 0 0
6301 0 3 0.0 17.0 23.8 51.0 0 0 0
6303 0 3 0.0 18.7 23.8 52.699999999999996 0 0 0
7757 0 3 0.0 13.6 20.4 54.4 0 0 0
7758 0 3 0.0 15.299999999999999 22.099999999999998 54.4 0 0 0
7759 0 3 0.0 15.299999999999999 20.4 56.1 0 0 0
7760 0 3 0.0 13.6 22.099999999999998 56.1 0 0 0
7761 0 3 0.0 17.0 20.4 54.4 0 0 0
7762 0 3 0.0 18.7 22.099999999999998 54.4 0 0 0
7763 0 3 0.0 18.7 20.4 56.1 0 0 0
7764 0 3 0.0 17.0 22.099999999999998 56.1 0 0 0
7797 0 3 0.0 13.6 23.8 54.4 0 0 0
7799 0 3 0.0 15.299999999999999 23.8 56.1 0 0 0
7801 0 3 0.0 17.0 23.8 54.4 0 0 0
7803 0 3 0.0 18.7 23.8 56.1 0 0 0
6265 0 3 0.0 20.4 20.4 51.0 0 0 0
6266 0 3 0.0 22.099999999999998 22.099999999999998 51.0 0 0 0
6267 0 3 0.0 22.099999999999998 20.4 52.699999999999996 0 0 0
6268 0 3 0.0 20.4 22.099999999999998 52.699999999999996 0 0 0
6269 0 3 0.0 23.8 20.4 51.0 0 0 0
6270 0 3 0.0 25.5 22.099999999999998 51.0 0 0 0
6271 0 3 0.0 25.5 20.4 52.699999999999996 0 0 0
6272 0 3 0.0 23.8 22.099999999999998 52.699999999999996 0 0 0
6305 0 3 0.0 20.4 23.8 51.0 0 0 0
6307 0 3 0.0 22.099999999999998 23.8 52.699999999999996 0 0 0
6309 0 3 0.0 23.8 23.8 51.0 0 0 0
6311 0 3 0.0 25.5 23.8 52.699999999999996 0 0 0
7765 0 3 0.0 20.4 20.4 54.4 0 0 0
7766 0 3 0.0 22.099999999999998 22.099999999999998 54.4 0 0 0
7767 0 3 0.0 22.099999999999998 20.4 56.1 0 0 0
7768 0 3 0.0 20.4 22.099999999999998 56.1 0 0 0
7769 0 3 0.0 23.8 20.4 54.4 0 0 0
7770 0 3 0.0 25.5 22.099999999999998 54.4 0 0 0
7771 0 3 0.0 25.5 20.4 56.1 0 0 0
7772 0 3 0.0 23.8 22.099999999999998 56.1 0 0 0
7805 0 3 0.0 20.4 23.8 54.4 0 0 0
7807 0 3 0.0 22.099999999999998 23.8 56.1 0 0 0
7809 0 3 0.0 23.8 23.8 54.4 0 0 0
7811 0 3 0.0 25.5 23.8 56.1 0 0 0
6273 0 3 0.0 27.2 20.4 51.0 0 0 0
6274 0 3 0.0 28.9 22.099999999999998 51.0 0 0 0
6275 0 3 0.0 28.9 20.4 52.699999999999996 0 0 0
6276 0 3 0.0 27.2 22.099999999999998 52.699999999999996 0 0 0
6277 0 3 0.0 30.599999999999998 20.4 51.0 0 0 0
6278 0 3 0.0 32.3 22.099999999999998 51.0 0 0 0
6279 0 3 0.0 32.3 20.4 52.699999999999996 0 0 0
6280 0 3 0.0 30.599999999999998 22.099999999999998 52.699999999999996 0 0 0
6313 0 3 0.0 27.2 23.8 51.0 0 0 0
6315 0 3 0.0 28.9 23.8 52.699999999999996 0 0 0
6317 0 3 0.0 30.599999999999998 23.8 51.0 0 0 0
6319 0 3 0.0 32.3 23.8 52.699999999999996 0 0 0
7773 0 3 0.0 27.2 20.4 54.4 0 0 0
7774 0 3 0.0 28.9 22.099999999999998 54.4 0 0 0
7775 0 3 0.0 28.9 20.4 56.1 0 0 0
7776 0 3 0.0 27.2 22.099999999999998 56.1 0 0 0
7777 0 3 0.0 30.599999999999998 20.4 54.4 0 0 0
7778 0 3 0.0 32.3 22.099999999999998 54.4 0 0 0
7779 0 3 0.0 32.3 20.4 56.1 0 0 0
7780 0 3 0.0 30.599999999999998 22.099999999999998 56.1 0 0 0
7813 0 3 0.0 27.2 23.8 54.4 0 0 0
7815 0 3 0.0 28.9 23.8 56.1 0 0 0
7817 0 3 0.0 30.599999999999998 23.8 54.4 0 0 0
7819 0 3 0.0 32.3 23.8 56.1 0 0 0
6282 0 3 0.0 1.7 25.5 51.0 0 0 0
6284 0 3 0.0 0.0 25.5 52.699999999999996 0 0 0
6286 0 3 0.0 5.1 25.5 51.0 0 0 0
6288 0 3 0.0 3.4 25.5 52.699999999999996 0 0 0
6321 0 3 0.0 0.0 27.2 51.0 0 0 0
6322 0 3 0.0 1.7 28.9 51.0 0 0 0
6323 0 3 0.0 1.7 27.2 52.699999999999996 0 0 0
6324 0 3 0.0 0.0 28.9 52.699999999999996 0 0 0
6325 0 3 0.0 3.4 27.2 51.0 0 0 0
6326 0 3 0.0 5.1 28.9 51.0 0 0 0
6327 0 3 0.0 5.1 27.2 52.699999999999996 0 0 0
6328 0 3 0.0 3.4 28.9 52.699999999999996 0 0 0
6361 0 3 0.0 0.0 30.599999999999998 51.0 0 0 0
6363 0 3 0.0 1.7 30.599999999999998 52.699999999999996 0 0 0
6365 0 3 0.0 3.4 30.599999999999998 51.0 0 0 0
6367 0 3 0.0 5.1 30.599999999999998 52.699999999999996 0 0 0
7782 0 3 0.0 1.7 25.5 54.4 0 0 0
7784 0 3 0.0 0.0 25.5 56.1 0 0 0
7786 0 3 0.0 5.1 25.5 54.4 0 0 0
7788 0 3 0.0 3.4 25.5 56.1 0 0 0
7821 0 3 0.0 0.0 27.2 54.4 0 0 0
7822 0 3 0.0 1.7 28.9 54.4 0 0 0
7823 0 3 0.0 1.7 27.2 56.1 0 0 0
7824 0 3 0.0 0.0 28.9 56.1 0 0 0
7825 0 3 0.0 3.4 27.2 54.4 0 0 0
7826 0 3 0.0 5.1 28.9 54.4 0 0 0
7827 0 3 0.0 5.1 27.2 56.1 0 0 0
7828 0 3 0.0 3.4 28.9 56.1 0 0 0
7861 0 3 0.0 0.0 30.599999999999998 54.4 0 0 0
7863 0 3 0.0 1.7 30.599999999999998 56.1 0 0 0
7865 0 3 0.0 3.4 30.599999999999998 54.4 0 0 0
7867 0 3 0.0 5.1 30.599999999999998 56.1 0 0 0
6290 0 3 0.0 8.5 25.5 51.0 0 0 0
6292 0 3 0.0 6.8 25.5 52.699999999999996 0 0 0
6294 0 3 0.0 11.9 25.5 51.0 0 0 0
6296 0 3 0.0 10.2 25.5 52.699999999999996 0 0 0
6329 0 3 0.0 6.8 27.2 51.0 0 0 0
6330 0 3 0.0 8.5 28.9 51.0 0 0 0
6331 0 3 0.0 8.5 27.2 52.699999999999996 0 0 0
6332 0 3 0.0 6.8 28.9 52.699999999999996 0 0 0
6333 0 3 0.0 10.2 27.2 51.0 0 0 0
6334 0 3 0.0 11.9 28.9 51.0 0 0 0
6335 0 3 0.0 11.9 27.2 52.699999999999996 0 0 0
6336 0 3 0.0 10.2 28.9 52.699999999999996 0 0 0
6369 0 3 0.0 6.8 30.599999999999998 51.0 0 0 0
6371 0 3 0.0 8.5 30.599999999999998 52.699999999999996 0 0 0
6373 0 3 0.0 10.2 30.599999999999998 51.0 0 0 0
6375 0 3 0.0 11.9 30.599999999999998 52.699999999999996 0 0 0
7790 0 3 0.0 8.5 25.5 54.4 0 0 0
7792 0 3 0.0 6.8 25.5 56.1 0 0 0
7794 0 3 0.0 11.9 25.5 54.4 0 0 0
7796 0 3 0.0 10.2 25.5 56.1 0 0 0
7829 0 3 0.0 6.8 27.2 54.4 0 0 0
7830 0 3 0.0 8.5 28.9 54.4 0 0 0
7831 0 3 0.0 8.5 27.2 56.1 0 0 0
7832 0 3 0.0 6.8 28.9 56.1 0 0 0
7833 0 3 0.0 10.2 27.2 54.4 0 0 0
7834 0 3 0.0 11.9 28.9 54.4 0 0 0
7835 0 3 0.0 11.9 27.2 56.1 0 0 0
7836 0 3 0.0 10.2 28.9 56.1 0 0 0
7869 0 3 0.0 6.8 30.599999999999998 54.4 0 0 0
7871 0 3 0.0 8.5 30.599999999999998 56.1 0 0 0
7873 0 3 0.0 10.2 30.599999999999998 54.4 0 0 0
7875 0 3 0.0 11.9 30.599999999999998 56.1 0 0 0
6298 0 3 0.0 15.299999999999999 25.5 51.0 0 0 0
6300 0 3 0.0 13.6 25.5 52.699999999999996 0 0 0
6302 0 3 0.0 18.7 25.5 51.0 0 0 0
6304 0 3 0.0 17.0 25.5 52.699999999999996 0 0 0
6337 0 3 0.0 13.6 27.2 51.0 0 0 0
6338 0 3 0.0 15.299999999999999 28.9 51.0 0 0 0
6339 0 3 0.0 15.299999999999999 27.2 52.699999999999996 0 0 0
6340 0 3 0.0 13.6 28.9 52.699999999999996 0 0 0
6341 0 3 0.0 17.0 27.2 51.0 0 0 0
6342 0 3 0.0 18.7 28.9 51.0 0 0 0
6343 0 3 0.0 18.7 27.2 52.699999999999996 0 0 0
6344 0 3 0.0 17.0 28.9 52.699999999999996 0 0 0
6377 0 3 0.0 13.6 30.599999999999998 51.0 0 0 0
6379 0 3 0.0 15.299999999999999 30.599999999999998 52.699999999999996 0 0 0
6381 0 3 0.0 17.0 30.599999999999998 51.0 0 0 0
6383 0 3 0.0 18.7 30.599999999999998 52.699999999999996 0 0 0
7798 0 3 0.0 15.299999999999999 25.5 54.4 0 0 0
7800 0 3 0.0 13.6 25.5 56.1 0 0 0
7802 0 3 0.0 18.7 25.5 54.4 0 0 0
7804 0 3 0.0 17.0 25.5 56.1 0 0 0
7837 0 3 0.0 13.6 27.2 54.4 0 0 0
7838 0 3 0.0 15.299999999999999 28.9 54.4 0 0 0
7839 0 3 0.0 15.299999999999999 27.2 56.1 0 0 0
7840 0 3 0.0 13.6 28.9 56.1 0 0 0
7841 0 3 0.0 17.0 27.2 54.4 0 0 0
7842 0 3 0.0 18.7 28.9 54.4 0 0 0
7843 0 3 0.0 18.7 27.2 56.1 0 0 0
7844 0 3 0.0 17.0 28.9 56.1 0 0 0
7877 0 3 0.0 13.6 30.599999999999998 54.4 0 0 0
7879 0 3 0.0 15.299999999999999 30.599999999999998 56.1 0 0 0
7881 0 3 0.0 17.0 30.599999999999998 54.4 0 0 0
7883 0 3 0.0 18.7 30.599999999999998 56.1 0 0 0
6306 0 3 0.0 22.099999999999998 25.5 51.0 0 0 0
6308 0 3 0.0 20.4 25.5 52.699999999999996 0 0 0
6310 0 3 0.0 25.5 25.5 51.0 0 0 0
6312 0 3 0.0 23.8 25.5 52.699999999999996 0 0 0
6345 0 3 0.0 20.4 27.2 51.0 0 0 0
6346 0 3 0.0 22.099999999999998 28.9 51.0 0 0 0
6347 0 3 0.0 22.099999999999998 27.2 52.699999999999996 0 0 0
6348 0 3 0.0 20.4 28.9 52.699999999999996 0 0 0
6349 0 3 0.0 23.8 27.2 51.0 0 0 0
6350 0 3 0.0 25.5 28.9 51.0 0 0 0
6351 0 3 0.0 25.5 27.2 52.699999999999996 0 0 0
6352 0 3 0.0 23.8 28.9 52.699999999999996 0 0 0
6385 0 3 0.0 20.4 30.599999999999998 51.0 0 0 0
6387 0 3 0.0 22.099999999999998 30.599999999999998 52.699999999999996 0 0 0
6389 0 3 0.0 23.8 30.599999999999998 51.0 0 0 0
6391 0 3 0.0 25.5 30.599999999999998 52.699999999999996 0 0 0
7806 0 3 0.0 22.099999999999998 25.5 54.4 0 0 0
7808 0 3 0.0 20.4 25.5 56.1 0 0 0
7810 0 3 0.0 25.5 25.5 54.4 0 0 0
7812 0 3 0.0 23.8 25.5 56.1 0 0 0
7845 0 3 0.0 20.4 27.2 54.4 0 0 0
7846 0 3 0.0 22.099999999999998 28.9 54.4 0 0 0
7847 0 3 0.0 22.099999999999998 27.2 56.1 0 0 0
7848 0 3 0.0 20.4 28.9 56.1 0 0 0
7849 0 3 0.0 23.8 27.2 54.4 0 0 0
7850 0 3 0.0 25.5 28.9 54.4 0 0 0
7851 0 3 0.0 25.5 27.2 56.1 0 0 0
7852 0 3 0.0 23.8 28.9 56.1 0 0 0
7885 0 3 0.0 20.4 30.599999999999998 54.4 0 0 0
7887 0 3 0.0 22.099999999999998 30.599999999999998 56.1 0 0 0
7889 0 3 0.0 23.8 30.599999999999998 54.4 0 0 0
7891 0 3 0.0 25.5 30.599999999999998 56.1 0 0 0
6314 0 3 0.0 28.9 25.5 51.0 0 0 0
6316 0 3 0.0 27.2 25.5 52.699999999999996 0 0 0
6318 0 3 0.0 32.3 25.5 51.0 0 0 0
6320 0 3 0.0 30.599999999999998 25.5 52.699999999999996 0 0 0
6353 0 3 0.0 27.2 27.2 51.0 0 0 0
6354 0 3 0.0 28.9 28.9 51.0 0 0 0
6355 0 3 0.0 28.9 27.2 52.699999999999996 0 0 0
6356 0 3 0.0 27.2 28.9 52.699999999999996 0 0 0
6357 0 3 0.0 30.599999999999998 27.2 51.0 0 0 0
6358 0 3 0.0 32.3 28.9 51.0 0 0 0
6359 0 3 0.0 32.3 27.2 52.699999999999996 0 0 0
6360 0 3 0.0 30.599999999999998 28.9 52.699999999999996 0 0 0
6393 0 3 0.0 27.2 30.599999999999998 51.0 0 0 0
6395 0 3 0.0 28.9 30.599999999999998 52.699999999999996 0 0 0
6397 0 3 0.0 30.599999999999998 30.599999999999998 51.0 0 0 0
6399 0 3 0.0 32.3 30.599999999999998 52.699999999999996 0 0 0
7814 0 3 0.0 28.9 25.5 54.4 0 0 0
7816 0 3 0.0 27.2 25.5 56.1 0 0 0
7818 0 3 0.0 32.3 25.5 54.4 0 0 0
7820 0 3 0.0 30.599999999999998 25.5 56.1 0 0 0
7853 0 3 0.0 27.2 27.2 54.4 0 0 0
7854 0 3 0.0 28.9 28.9 54.4 0 0 0
7855 0 3 0.0 28.9 27.2 56.1 0 0 0
7856 0 3 0.0 27.2 28.9 56.1 0 0 0
7857 0 3 0.0 30.599999999999998 27.2 54.4 0 0 0
7858 0 3 0.0 32.3 28.9 54.4 0 0 0
7859 0 3 0.0 32.3 27.2 56.1 0 0 0
7860 0 3 0.0 30.599999999999998 28.9 56.1 0 0 0
7893 0 3 0.0 27.2 30.599999999999998 54.4 0 0 0
7895 0 3 0.0 28.9 30.599999999999998 56.1 0 0 0
7897 0 3 0.0 30.599999999999998 30.599999999999998 54.4 0 0 0
7899 0 3 0.0 32.3 30.599999999999998 56.1 0 0 0
6362 0 3 0.0 1.7 32.3 51.0 0 0 0
6364 0 3 0.0 0.0 32.3 52.699999999999996 0 0 0
6366 0 3 0.0 5.1 32.3 51.0 0 0 0
6368 0 3 0.0 3.4 32.3 52.699999999999996 0 0 0
6401 0 3 0.0 0.0 34.0 51.0 0 0 0
6402 0 3 0.0 1.7 35.699999999999996 51.0 0 0 0
6403 0 3 0.0 1.7 34.0 52.699999999999996 0 0 0
6404 0 3 0.0 0.0 35.699999999999996 52.699999999999996 0 0 0
6405 0 3 0.0 3.4 34.0 51.0 0 0 0
6406 0 3 0.0 5.1 35.699999999999996 51.0 0 0 0
6407 0 3 0.0 5.1 34.0 52.699999999999996 0 0 0
6408 0 3 0.0 3.4 35.699999999999996 52.699999999999996 0 0 0
6441 0 3 0.0 0.0 37.4 51.0 0 0 0
6443 0 3 0.0 1.7 37.4 52.699999999999996 0 0 0
6445 0 3 0.0 3.4 37.4 51.0 0 0 0
6447 0 3 0.0 5.1 37.4 52.699999999999996 0 0 0
7862 0 3 0.0 1.7 32.3 54.4 0 0 0
7864 0 3 0.0 0.0 32.3 56.1 0 0 0
7866 0 3 0.0 5.1 32.3 54.4 0 0 0
7868 0 3 0.0 3.4 32.3 56.1 0 0 0
7901 0 3 0.0 0.0 34.0 54.4 0 0 0
7902 0 3 0.0 1.7 35.699999999999996 54.4 0 0 0
7903 0 3 0.0 1.7 34.0 56.1 0 0 0
7904 0 3 0.0 0.0 35.699999999999996 56.1 0 0 0
7905 0 3 0.0 3.4 34.0 54.4 0 0 0
7906 0 3 0.0 5.1 35.699999999999996 54.4 0 0 0
7907 0 3 0.0 5.1 34.0 56.1 0 0 0
7908 0 3 0.0 3.4 35.699999999999996 56.1 0 0 0
7941 0 3 0.0 0.0 37.4 54.4 0 0 0
7943 0 3 0.0 1.7 37.4 56.1 0 0 0
7945 0 3 0.0 3.4 37.4 54.4 0 0 0
7947 0 3 0.0 5.1 37.4 56.1 0 0 0
6370 0 3 0.0 8.5 32.3 51.0 0 0 0
6372 0 3 0.0 6.8 32.3 52.699999999999996 0 0 0
6374 0 3 0.0 11.9 32.3 51.0 0 0 0
6376 0 3 0.0 10.2 32.3 52.699999999999996 0 0 0
6409 0 3 0.0 6.8 34.0 51.0 0 0 0
6410 0 3 0.0 8.5 35.699999999999996 51.0 0 0 0
6411 0 3 0.0 8.5 34.0 52.699999999999996 0 0 0
6412 0 3 0.0 6.8 35.699999999999996 52.699999999999996 0 0 0
6413 0 3 0.0 10.2 34.0 51.0 0 0 0
6414 0 3 0.0 11.9 35.699999999999996 51.0 0 0 0
6415 0 3 0.0 11.9 34.0 52.699999999999996 0 0 0
6416 0 3 0.0 10.2 35.699999999999996 52.699999999999996 0 0 0
6449 0 3 0.0 6.8 37.4 51.0 0 0 0
6451 0 3 0.0 8.5 37.4 52.699999999999996 0 0 0
6453 0 3 0.0 10.2 37.4 51.0 0 0 0
6455 0 3 0.0 11.9 37.4 52.699999999999996 0 0 0
7870 0 3 0.0 8.5 32.3 54.4 0 0 0
7872 0 3 0.0 6.8 32.3 56.1 0 0 0
7874 0 3 0.0 11.9 32.3 54.4 0 0 0
7876 0 3 0.0 10.2 32.3 56.1 0 0 0
7909 0 3 0.0 6.8 34.0 54.4 0 0 0
7910 0 3 0.0 8.5 35.699999999999996 54.4 0 0 0
7911 0 3 0.0 8.5 34.0 56.1 0 0 0
7912 0 3 0.0 6.8 35.699999999999996 56.1 0 0 0
7913 0 3 0.0 10.2 34.0 54.4 0 0 0
7914 0 3 0.0 11.9 35.699999999999996 54.4 0 0 0
7915 0 3 0.0 11.9 34.0 56.1 0 0 0
7916 0 3 0.0 10.2 35.699999999999996 56.1 0 0 0
7949 0 3 0.0 6.8 37.4 54.4 0 0 0
7951 0 3 0.0 8.5 37.4 56.1 0 0 0
7953 0 3 0.0 10.2 37.4 54.4 0 0 0
7955 0 3 0.0 11.9 37.4 56.1 0 0 0
6378 0 3 0.0 15.299999999999999 32.3 51.0 0 0 0
6380 0 3 0.0 13.6 32.3 52.699999999999996 0 0 0
6382 0 3 0.0 18.7 32.3 51.0 0 0 0
6384 0 3 0.0 17.0 32.3 52.699999999999996 0 0 0
6417 0 3 0.0 13.6 34.0 51.0 0 0 0
6418 0 3 0.0 15.299999999999999 35.699999999999996 51.0 0 0 0
6419 0 3 0.0 15.299999999999999 34.0 52.699999999999996 0 0 0
6420 0 3 0.0 13.6 35.699999999999996 52.699999999999996 0 0 0
6421 0 3 0.0 17.0 34.0 51.0 0 0 0
6422 0 3 0.0 18.7 35.699999999999996 51.0 0 0 0
6423 0 3 0.0 18.7 34.0 52.699999999999996 0 0 0
6424 0 3 0.0 17.0 35.699999999999996 52.699999999999996 0 0 0
6457 0 3 0.0 13.6 37.4 51.0 0 0 0
6459 0 3 0.0 15.299999999999999 37.4 52.699999999999996 0 0 0
6461 0 3 0.0 17.0 37.4 51.0 0 0 0
6463 0 3 0.0 18.7 37.4 52.699999999999996 0 0 0
7878 0 3 0.0 15.299999999999999 32.3 54.4 0 0 0
7880 0 3 0.0 13.6 32.3 56.1 0 0 0
7882 0 3 0.0 18.7 32.3 54.4 0 0 0
7884 0 3 0.0 17.0 32.3 56.1 0 0 0
7917 0 3 0.0 13.6 34.0 54.4 0 0 0
7918 0 3 0.0 15.299999999999999 35.699999999999996 54.4 0 0 0
7919 0 3 0.0 15.299999999999999 34.0 56.1 0 0 0
7920 0 3 0.0 13.6 35.699999999999996 56.1 0 0 0
7921 0 3 0.0 17.0 34.0 54.4 0 0 0
7922 0 3 0.0 18.7 35.699999999999996 54.4 0 0 0
7923 0 3 0.0 18.7 34.0 56.1 0 0 0
7924 0 3 0.0 17.0 35.699999999999996 56.1 0 0 0
7957 0 3 0.0 13.6 37.4 54.4 0 0 0
7959 0 3 0.0 15.299999999999999 37.4 56.1 0 0 0
7961 0 3 0.0 17.0 37.4 54.4 0 0 0
7963 0 3 0.0 18.7 37.4 56.1 0 0 0
6386 0 3 0.0 22.099999999999998 32.3 51.0 0 0 0
6388 0 3 0.0 20.4 32.3 52.699999999999996 0 0 0
6390 0 3 0.0 25.5 32.3 51.0 0 0 0
6392 0 3 0.0 23.8 32.3 52.699999999999996 0 0 0
6425 0 3 0.0 20.4 34.0 51.0 0 0 0
6426 0 3 0.0 22.099999999999998 35.699999999999996 51.0 0 0 0
6427 0 3 0.0 22.099999999999998 34.0 52.699999999999996 0 0 0
6428 0 3 0.0 20.4 35.699999999999996 52.699999999999996 0 0 0
6429 0 3 0.0 23.8 34.0 51.0 0 0 0
6430 0 3 0.0 25.5 35.699999999999996 51.0 0 0 0
6431 0 3 0.0 25.5 34.0 52.699999999999996 0 0 0
6432 0 3 0.0 23.8 35.699999999999996 52.699999999999996 0 0 0
6465 0 3 0.0 20.4 37.4 51.0 0 0 0
6467 0 3 0.0 22.099999999999998 37.4 52.699999999999996 0 0 0
6469 0 3 0.0 23.8 37.4 51.0 0 0 0
6471 0 3 0.0 25.5 37.4 52.699999999999996 0 0 0
7886 0 3 0.0 22.099999999999998 32.3 54.4 0 0 0
7888 0 3 0.0 20.4 32.3 56.1 0 0 0
7890 0 3 0.0 25.5 32.3 54.4 0 0 0
7892 0 3 0.0 23.8 32.3 56.1 0 0 0
7925 0 3 0.0 20.4 34.0 54.4 0 0 0
7926 0 3 0.0 22.099999999999998 35.699999999999996 54.4 0 0 0
7927 0 3 0.0 22.099999999999998 34.0 56.1 0 0 0
7928 0 3 0.0 20.4 35.699999999999996 56.1 0 0 0
7929 0 3 0.0 23.8 34.0 54.4 0 0 0
7930 0 3 0.0 25.5 35.699999999999996 54.4 0 0 0
7931 0 3 0.0 25.5 34.0 56.1 0 0 0
7932 0 3 0.0 23.8 35.699999999999996 56.1 0 0 0
7965 0 3 0.0 20.4 37.4 54.4 0 0 0
7967 0 3 0.0 22.099999999999998 37.4 56.1 0 0 0
7969 0 3 0.0 23.8 37.4 54.4 0 0 0
7971 0 3 0.0 25.5 37.4 56.1 0 0 0
6394 0 3 0.0 28.9 32.3 51.0 0 0 0
6396 0 3 0.0 27.2 32.3 52.699999999999996 0 0 0
6398 0 3 0.0 32.3 32.3 51.0 0 0 0
6400 0 3 0.0 30.599999999999998 32.3 52.699999999999996 0 0 0
6433 0 3 0.0 27.2 34.0 51.0 0 0 0
6434 0 3 0.0 28.9 35.699999999999996 51.0 0 0 0
6435 0 3 0.0 28.9 34.0 52.699999999999996 0 0 0
6436 0 3 0.0 27.2 35.699999999999996 52.699999999999996 0 0 0
6437 0 3 0.0 30.599999999999998 34.0 51.0 0 0 0
6438 0 3 0.0 32.3 35.699999999999996 51.0 0 0 0
6439 0 3 0.0 32.3 34.0 52.699999999999996 0 0 0
6440 0 3 0.0 30.599999999999998 35.699999999999996 52.699999999999996 0 0 0
6473 0 3 0.0 27.2 37.4 51.0 0 0 0
6475 0 3 0.0 28.9 37.4 52.699999999999996 0 0 0
6477 0 3 0.0 30.599999999999998 37.4 51.0 0 0 0
6479 0 3 0.0 32.3 37.4 52.699999999999996 0 0 0
7894 0 3 0.0 28.9 32.3 54.4 0 0 0
7896 0 3 0.0 27.2 32.3 56.1 0 0 0
7898 0 3 0.0 32.3 32.3 54.4 0 0 0
7900 0 3 0.0 30.599999999999998 32.3 56.1 0 0 0
7933 0 3 0.0 27.2 34.0 54.4 0 0 0
7934 0 3 0.0 28.9 35.699999999999996 54.4 0 0 0
7935 0 3 0.0 28.9 34.0 56.1 0 0 0
7936 0 3 0.0 27.2 35.699999999999996 56.1 0 0 0
7937 0 3 0.0 30.599999999999998 34.0 54.4 0 0 0
7938 0 3 0.0 32.3 35.699999999999996 54.4 0 0 0
7939 0 3 0.0 32.3 34.0 56.1 0 0 0
7940 0 3 0.0 30.599999999999998 35.699999999999996 56.1 0 0 0
7973 0 3 0.0 27.2 37.4 54.4 0 0 0
7975 0 3 0.0 28.9 37.4 56.1 0 0 0
7977 0 3 0.0 30.599999999999998 37.4 54.4 0 0 0
7979 0 3 0.0 32.3 37.4 56.1 0 0 0
6442 0 3 0.0 1.7 39.1 51.0 0 0 0
6444 0 3 0.0 0.0 39.1 52.699999999999996 0 0 0
6446 0 3 0.0 5.1 39.1 51.0 0 0 0
6448 0 3 0.0 3.4 39.1 52.699999999999996 0 0 0
6481 0 3 0.0 0.0 40.8 51.0 0 0 0
6482 0 3 0.0 1.7 42.5 51.0 0 0 0
6483 0 3 0.0 1.7 40.8 52.699999999999996 0 0 0
6484 0 3 0.0 0.0 42.5 52.699999999999996 0 0 0
6485 0 3 0.0 3.4 40.8 51.0 0 0 0
6486 0 3 0.0 5.1 42.5 51.0 0 0 0
6487 0 3 0.0 5.1 40.8 52.699999999999996 0 0 0
6488 0 3 0.0 3.4 42.5 52.699999999999996 0 0 0
7942 0 3 0.0 1.7 39.1 54.4 0 0 0
7944 0 3 0.0 0.0 39.1 56.1 0 0 0
7946 0 3 0.0 5.1 39.1 54.4 0 0 0
7948 0 3 0.0 3.4 39.1 56.1 0 0 0
7981 0 3 0.0 0.0 40.8 54.4 0 0 0
7982 0 3 0.0 1.7 42.5 54.4 0 0 0
7983 0 3 0.0 1.7 40.8 56.1 0 0 0
7984 0 3 0.0 0.0 42.5 56.1 0 0 0
7985 0 3 0.0 3.4 40.8 54.4 0 0 0
7986 0 3 0.0 5.1 42.5 54.4 0 0 0
7987 0 3 0.0 5.1 40.8 56.1 0 0 0
7988 0 3 0.0 3.4 42.5 56.1 0 0 0
6450 0 3 0.0 8.5 39.1 51.0 0 0 0
6452 0 3 0.0 6.8 39.1 52.699999999999996 0 0 0
6454 0 3 0.0 11.9 39.1 51.0 0 0 0
6456 0 3 0.0 10.2 39.1 52.699999999999996 0 0 0
6489 0 3 0.0 6.8 40.8 51.0 0 0 0
6490 0 3 0.0 8.5 42.5 51.0 0 0 0
6491 0 3 0.0 8.5 40.8 52.699999999999996 0 0 0
6492 0 3 0.0 6.8 42.5 52.699999999999996 0 0 0
6493 0 3 0.0 10.2 40.8 51.0 0 0 0
6494 0 3 0.0 11.9 42.5 51.0 0 0 0
6495 0 3 0.0 11.9 40.8 52.699999999999996 0 0 0
6496 0 3 0.0 10.2 42.5 52.699999999999996 0 0 0
7950 0 3 0.0 8.5 39.1 54.4 0 0 0
7952 0 3 0.0 6.8 39.1 56.1 0 0 0
7954 0 3 0.0 11.9 39.1 54.4 0 0 0
7956 0 3 0.0 10.2 39.1 56.1 0 0 0
7989 0 3 0.0 6.8 40.8 54.4 0 0 0
7990 0 3 0.0 8.5 42.5 54.4 0 0 0
7991 0 3 0.0 8.5 40.8 56.1 0 0 0
7992 0 3 0.0 6.8 42.5 56.1 0 0 0
7993 0 3 0.0 10.2 40.8 54.4 0 0 0
7994 0 3 0.0 11.9 42.5 54.4 0 0 0
7995 0 3 0.0 11.9 40.8 56.1 0 0 0
7996 0 3 0.0 10.2 42.5 56.1 0 0 0
6458 0 3 0.0 15.299999999999999 39.1 51.0 0 0 0
6460 0 3 0.0 13.6 39.1 52.699999999999996 0 0 0
6462 0 3 0.0 18.7 39.1 51.0 0 0 0
6464 0 3 0.0 17.0 39.1 52.699999999999996 0 0 0
6497 0 3 0.0 13.6 40.8 51.0 0 0 0
6498 0 3 0.0 15.299999999999999 42.5 51.0 0 0 0
6499 0 3 0.0 15.299999999999999 40.8 52.699999999999996 0 0 0
6500 0 3 0.0 13.6 42.5 52.699999999999996 0 0 0
6501 0 3 0.0 17.0 40.8 51.0 0 0 0
6502 0 3 0.0 18.7 42.5 51.0 0 0 0
6503 0 3 0.0 18.7 40.8 52.699999999999996 0 0 0
6504 0 3 0.0 17.0 42.5 52.699999999999996 0 0 0
7958 0 3 0.0 15.299999999999999 39.1 54.4 0 0 0
7960 0 3 0.0 13.6 39.1 56.1 0 0 0
7962 0 3 0.0 18.7 39.1 54.4 0 0 0
7964 0 3 0.0 17.0 39.1 56.1 0 0 0
7997 0 3 0.0 13.6 40.8 54.4 0 0 0
7998 0 3 0.0 15.299999999999999 42.5 54.4 0 0 0
7999 0 3 0.0 15.299999999999999 40.8 56.1 0 0 0
8000 0 3 0.0 13.6 42.5 56.1 0 0 0
8001 0 3 0.0 17.0 40.8 54.4 0 0 0
8002 0 3 0.0 18.7 42.5 54.4 0 0 0
8003 0 3 0.0 18.7 40.8 56.1 0 0 0
8004 0 3 0.0 17.0 42.5 56.1 0 0 0
6466 0 3 0.0 22.099999999999998 39.1 51.0 0 0 0
6468 0 3 0.0 20.4 39.1 52.699999999999996 0 0 0
6470 0 3 0.0 25.5 39.1 51.0 0 0 0
6472 0 3 0.0 23.8 39.1 52.699999999999996 0 0 0
6505 0 3 0.0 20.4 40.8 51.0 0 0 0
6506 0 3 0.0 22.099999999999998 42.5 51.0 0 0 0
6507 0 3 0.0 22.099999999999998 40.8 52.699999999999996 0 0 0
6508 0 3 0.0 20.4 42.5 52.699999999999996 0 0 0
6509 0 3 0.0 23.8 40.8 51.0 0 0 0
6510 0 3 0.0 25.5 42.5 51.0 0 0 0
6511 0 3 0.0 25.5 40.8 52.699999999999996 0 0 0
6512 0 3 0.0 23.8 42.5 52.699999999999996 0 0 0
7966 0 3 0.0 22.099999999999998 39.1 54.4 0 0 0
7968 0 3 0.0 20.4 39.1 56.1 0 0 0
7970 0 3 0.0 25.5 39.1 54.4 0 0 0
7972 0 3 0.0 23.8 39.1 56.1 0 0 0
8005 0 3 0.0 20.4 40.8 54.4 0 0 0
8006 0 3 0.0 22.099999999999998 42.5 54.4 0 0 0
8007 0 3 0.0 22.099999999999998 40.8 56.1 0 0 0
8008 0 3 0.0 20.4 42.5 56.1 0 0 0
8009 0 3 0.0 23.8 40.8 54.4 0 0 0
8010 0 3 0.0 25.5 42.5 54.4 0 0 0
8011 0 3 0.0 25.5 40.8 56.1 0 0 0
8012 0 3 0.0 23.8 42.5 56.1 0 0 0
6474 0 3 0.0 28.9 39.1 51.0 0 0 0
6476 0 3 0.0 27.2 39.1 52.699999999999996 0 0 0
6478 0 3 0.0 32.3 39.1 51.0 0 0 0
6480 0 3 0.0 30.599999999999998 39.1 52.699999999999996 0 0 0
6513 0 3 0.0 27.2 40.8 51.0 0 0 0
6514 0 3 0.0 28.9 42.5 51.0 0 0 0
6515 0 3 0.0 28.9 40.8 52.699999999999996 0 0 0
6516 0 3 0.0 27.2 42.5 52.699999999999996 0 0 0
6517 0 3 0.0 30.599999999999998 40.8 51.0 0 0 0
6518 0 3 0.0 32.3 42.5 51.0 0 0 0
6519 0 3 0.0 32.3 40.8 52.699999999999996 0 0 0
6520 0 3 0.0 30.599999999999998 42.5 52.699999999999996 0 0 0
7974 0 3 0.0 28.9 39.1 54.4 0 0 0
7976 0 3 0.0 27.2 39.1 56.1 0 0 0
7978 0 3 0.0 32.3 39.1 54.4 0 0 0
7980 0 3 0.0 30.599999999999998 39.1 56.1 0 0 0
8013 0 3 0.0 27.2 40.8 54.4 0 0 0
8014 0 3 0.0 28.9 42.5 54.4 0 0 0
8015 0 3 0.0 28.9 40.8 56.1 0 0 0
8016 0 3 0.0 27.2 42.5 56.1 0 0 0
8017 0 3 0.0 30.599999999999998 40.8 54.4 0 0 0
8018 0 3 0.0 32.3 42.5 54.4 0 0 0
8019 0 3 0.0 32.3 40.8 56.1 0 0 0
8020 0 3 0.0 30.599999999999998 42.5 56.1 0 0 0
6521 0 3 0.0 0.0 44.199999999999996 51.0 0 0 0
6522 0 3 0.0 1.7 45.9 51.0 0 0 0
6523 0 3 0.0 1.7 44.199999999999996 52.699999999999996 0 0 0
6524 0 3 0.0 0.0 45.9 52.699999999999996 0 0 0
6525 0 3 0.0 3.4 44.199999999999996 51.0 0 0 0
6526 0 3 0.0 5.1 45.9 51.0 0 0 0
6527 0 3 0.0 5.1 44.199999999999996 52.699999999999996 0 0 0
6528 0 3 0.0 3.4 45.9 52.699999999999996 0 0 0
6561 0 3 0.0 0.0 47.6 51.0 0 0 0
6562 0 3 0.0 1.7 49.3 51.0 0 0 0
6563 0 3 0.0 1.7 47.6 52.699999999999996 0 0 0
6564 0 3 0.0 0.0 49.3 52.699999999999996 0 0 0
6565 0 3 0.0 3.4 47.6 51.0 0 0 0
6566 0 3 0.0 5.1 49.3 51.0 0 0 0
6567 0 3 0.0 5.1 47.6 52.699999999999996 0 0 0
6568 0 3 0.0 3.4 49.3 52.699999999999996 0 0 0
8021 0 3 0.0 0.0 44.199999999999996 54.4 0 0 0
8022 0 3 0.0 1.7 45.9 54.4 0 0 0
8023 0 3 0.0 1.7 44.199999999999996 56.1 0 0 0
8024 0 3 0.0 0.0 45.9 56.1 0 0 0
8025 0 3 0.0 3.4 44.199999999999996 54.4 0 0 0
8026 0 3 0.0 5.1 45.9 54.4 0 0 0
8027 0 3 0.0 5.1 44.199999999999996 56.1 0 0 0
8028 0 3 0.0 3.4 45.9 56.1 0 0 0
8061 0 3 0.0 0.0 47.6 54.4 0 0 0
8062 0 3 0.0 1.7 49.3 54.4 0 0 0
8063 0 3 0.0 1.7 47.6 56.1 0 0 0
8064 0 3 0.0 0.0 49.3 56.1 0 0 0
8065 0 3 0.0 3.4 47.6 54.4 0 0 0
8066 0 3 0.0 5.1 49.3 54.4 0 0 0
8067 0 3 0.0 5.1 47.6 56.1 0 0 0
8068 0 3 0.0 3.4 49.3 56.1 0 0 0
6529 0 3 0.0 6.8 44.199999999999996 51.0 0 0 0
6530 0 3 0.0 8.5 45.9 51.0 0 0 0
6531 0 3 0.0 8.5 44.199999999999996 52.699999999999996 0 0 0
6532 0 3 0.0 6.8 45.9 52.699999999999996 0 0 0
6533 0 3 0.0 10.2 44.199999999999996 51.0 0 0 0
6534 0 3 0.0 11.9 45.9 51.0 0 0 0
6535 0 3 0.0 11.9 44.199999999999996 52.699999999999996 0 0 0
6536 0 3 0.0 10.2 45.9 52.699999999999996 0 0 0
6569 0 3 0.0 6.8 47.6 51.0 0 0 0
6570 0 3 0.0 8.5 49.3 51.0 0 0 0
6571 0 3 0.0 8.5 47.6 52.699999999999996 0 0 0
6572 0 3 0.0 6.8 49.3 52.699999999999996 0 0 0
6573 0 3 0.0 10.2 47.6 51.0 0 0 0
6574 0 3 0.0 11.9 49.3 51.0 0 0 0
6575 0 3 0.0 11.9 47.6 52.699999999999996 0 0 0
6576 0 3 0.0 10.2 49.3 52.699999999999996 0 0 0
8029 0 3 0.0 6.8 44.199999999999996 54.4 0 0 0
8030 0 3 0.0 8.5 45.9 54.4 0 0 0
8031 0 3 0.0 8.5 44.199999999999996 56.1 0 0 0
8032 0 3 0.0 6.8 45.9 56.1 0 0 0
8033 0 3 0.0 10.2 44.199999999999996 54.4 0 0 0
8034 0 3 0.0 11.9 45.9 54.4 0 0 0
8035 0 3 0.0 11.9 44.199999999999996 56.1 0 0 0
8036 0 3 0.0 10.2 45.9 56.1 0 0 0
8069 0 3 0.0 6.8 47.6 54.4 0 0 0
8070 0 3 0.0 8.5 49.3 54.4 0 0 0
8071 0 3 0.0 8.5 47.6 56.1 0 0 0
8072 0 3 0.0 6.8 49.3 56.1 0 0 0
8073 0 3 0.0 10.2 47.6 54.4 0 0 0
8074 0 3 0.0 11.9 49.3 54.4 0 0 0
8075 0 3 0.0 11.9 47.6 56.1 0 0 0
8076 0 3 0.0 10.2 49.3 56.1 0 0 0
6537 0 3 0.0 13.6 44.199999999999996 51.0 0 0 0
6538 0 3 0.0 15.299999999999999 45.9 51.0 0 0 0
6539 0 3 0.0 15.299999999999999 44.199999999999996 52.699999999999996 0 0 0
6540 0 3 0.0 13.6 45.9 52.699999999999996 0 0 0
6541 0 3 0.0 17.0 44.199999999999996 51.0 0 0 0
6542 0 3 0.0 18.7 45.9 51.0 0 0 0
6543 0 3 0.0 18.7 44.199999999999996 52.699999999999996 0 0 0
6544 0 3 0.0 17.0 45.9 52.699999999999996 0 0 0
6577 0 3 0.0 13.6 47.6 51.0 0 0 0
6578 0 3 0.0 15.299999999999999 49.3 51.0 0 0 0
6579 0 3 0.0 15.299999999999999 47.6 52.699999999999996 0 0 0
6580 0 3 0.0 13.6 49.3 52.699999999999996 0 0 0
6581 0 3 0.0 17.0 47.6 51.0 0 0 0
6582 0 3 0.0 18.7 49.3 51.0 0 0 0
6583 0 3 0.0 18.7 47.6 52.699999999999996 0 0 0
6584 0 3 0.0 17.0 49.3 52.699999999999996 0 0 0
8037 0 3 0.0 13.6 44.199999999999996 54.4 0 0 0
8038 0 3 0.0 15.299999999999999 45.9 54.4 0 0 0
8039 0 3 0.0 15.299999999999999 44.199999999999996 56.1 0 0 0
8040 0 3 0.0 13.6 45.9 56.1 0 0 0
8041 0 3 0.0 17.0 44.199999999999996 54.4 0 0 0
8042 0 3 0.0 18.7 45.9 54.4 0 0 0
8043 0 3 0.0 18.7 44.199999999999996 56.1 0 0 0
8044 0 3 0.0 17.0 45.9 56.1 0 0 0
8077 0 3 0.0 13.6 47.6 54.4 0 0 0
8078 0 3 0.0 15.299999999999999 49.3 54.4 0 0 0
8079 0 3 0.0 15.299999999999999 47.6 56.1 0 0 0
8080 0 3 0.0 13.6 49.3 56.1 0 0 0
8081 0 3 0.0 17.0 47.6 54.4 0 0 0
8082 0 3 0.0 18.7 49.3 54.4 0 0 0
8083 0 3 0.0 18.7 47.6 56.1 0 0 0
8084 0 3 0.0 17.0 49.3 56.1 0 0 0
6545 0 3 0.0 20.4 44.199999999999996 51.0 0 0 0
6546 0 3 0.0 22.099999999999998 45.9 51.0 0 0 0
6547 0 3 0.0 22.099999999999998 44.199999999999996 52.699999999999996 0 0 0
6548 0 3 0.0 20.4 45.9 52.699999999999996 0 0 0
6549 0 3 0.0 23.8 44.199999999999996 51.0 0 0 0
6550 0 3 0.0 25.5 45.9 51.0 0 0 0
6551 0 3 0.0 25.5 44.199999999999996 52.699999999999996 0 0 0
6552 0 3 0.0 23.8 45.9 52.699999999999996 0 0 0
6585 0 3 0.0 20.4 47.6 51.0 0 0 0
6586 0 3 0.0 22.099999999999998 49.3 51.0 0 0 0
6587 0 3 0.0 22.099999999999998 47.6 52.699999999999996 0 0 0
6588 0 3 0.0 20.4 49.3 52.699999999999996 0 0 0
6589 0 3 0.0 23.8 47.6 51.0 0 0 0
6590 0 3 0.0 25.5 49.3 51.0 0 0 0
6591 0 3 0.0 25.5 47.6 52.699999999999996 0 0 0
6592 0 3 0.0 23.8 49.3 52.699999999999996 0 0 0
8045 0 3 0.0 20.4 44.199999999999996 54.4 0 0 0
8046 0 3 0.0 22.099999999999998 45.9 54.4 0 0 0
8047 0 3 0.0 22.099999999999998 44.199999999999996 56.1 0 0 0
8048 0 3 0.0 20.4 45.9 56.1 0 0 0
8049 0 3 0.0 23.8 44.199999999999996 54.4 0 0 0
8050 0 3 0.0 25.5 45.9 54.4 0 0 0
8051 0 3 0.0 25.5 44.199999999999996 56.1 0 0 0
8052 0 3 0.0 23.8 45.9 56.1 0 0 0
8085 0 3 0.0 20.4 47.6 54.4 0 0 0
8086 0 3 0.0 22.099999999999998 49.3 54.4 0 0 0
8087 0 3 0.0 22.099999999999998 47.6 56.1 0 0 0
8088 0 3 0.0 20.4 49.3 56.1 0 0 0
8089 0 3 0.0 23.8 47.6 54.4 0 0 0
8090 0 3 0.0 25.5 49.3 54.4 0 0 0
8091 0 3 0.0 25.5 47.6 56.1 0 0 0
8092 0 3 0.0 23.8 49.3 56.1 0 0 0
6553 0 3 0.0 27.2 44.199999999999996 51.0 0 0 0
6554 0 3 0.0 28.9 45.9 51.0 0 0 0
6555 0 3 0.0 28.9 44.199999999999996 52.699999999999996 0 0 0
6556 0 3 0.0 27.2 45.9 52.699999999999996 0 0 0
6557 0 3 0.0 30.599999999999998 44.199999999999996 51.0 0 0 0
6558 0 3 0.0 32.3 45.9 51.0 0 0 0
6559 0 3 0.0 32.3 44.199999999999996 52.699999999999996 0 0 0
6560 0 3 0.0 30.599999999999998 45.9 52.699999999999996 0 0 0
6593 0 3 0.0 27.2 47.6 51.0 0 0 0
6594 0 3 0.0 28.9 49.3 51.0 0 0 0
6595 0 3 0.0 28.9 47.6 52.699999999999996 0 0 0
6596 0 3 0.0 27.2 49.3 52.699999999999996 0 0 0
6597 0 3 0.0 30.599999999999998 47.6 51.0 0 0 0
6598 0 3 0.0 32.3 49.3 51.0 0 0 0
6599 0 3 0.0 32.3 47.6 52.699999999999996 0 0 0
6600 0 3 0.0 30.599999999999998 49.3 52.699999999999996 0 0 0
8053 0 3 0.0 27.2 44.199999999999996 54.4 0 0 0
8054 0 3 0.0 28.9 45.9 54.4 0 0 0
8055 0 3 0.0 28.9 44.199999999999996 56.1 0 0 0
8056 0 3 0.0 27.2 45.9 56.1 0 0 0
8057 0 3 0.0 30.599999999999998 44.199999999999996 54.4 0 0 0
8058 0 3 0.0 32.3 45.9 54.4 0 0 0
8059 0 3 0.0 32.3 44.199999999999996 56.1 0 0 0
8060 0 3 0.0 30.599999999999998 45.9 56.1 0 0 0
8093 0 3 0.0 27.2 47.6 54.4 0 0 0
8094 0 3 0.0 28.9 49.3 54.4 0 0 0
8095 0 3 0.0 28.9 47.6 56.1 0 0 0
8096 0 3 0.0 27.2 49.3 56.1 0 0 0
8097 0 3 0.0 30.599999999999998 47.6 54.4 0 0 0
8098 0 3 0.0 32.3 49.3 54.4 0 0 0
8099 0 3 0.0 32.3 47.6 56.1 0 0 0
8100 0 3 0.0 30.599999999999998 49.3 56.1 0 0 0
6601 0 3 0.0 0.0 51.0 51.0 0 0 0
6602 0 3 0.0 1.7 52.699999999999996 51.0 0 0 0
6603 0 3 0.0 1.7 51.0 52.699999999999996 0 0 0
6604 0 3 0.0 0.0 52.699999999999996 52.699999999999996 0 0 0
6605 0 3 0.0 3.4 51.0 51.0 0 0 0
6606 0 3 0.0 5.1 52.699999999999996 51.0 0 0 0
6607 0 3 0.0 5.1 51.0 52.699999999999996 0 0 0
6608 0 3 0.0 3.4 52.699999999999996 52.699999999999996 0 0 0
6641 0 3 0.0 0.0 54.4 51.0 0 0 0
6642 0 3 0.0 1.7 56.1 51.0 0 0 0
6643 0 3 0.0 1.7 54.4 52.699999999999996 0 0 0
6644 0 3 0.0 0.0 56.1 52.699999999999996 0 0 0
6645 0 3 0.0 3.4 54.4 51.0 0 0 0
6646 0 3 0.0 5.1 56.1 51.0 0 0 0
6647 0 3 0.0 5.1 54.4 52.699999999999996 0 0 0
6648 0 3 0.0 3.4 56.1 52.699999999999996 0 0 0
8101 0 3 0.0 0.0 51.0 54.4 0 0 0
8102 0 3 0.0 1.7 52.699999999999996 54.4 0 0 0
8103 0 3 0.0 1.7 51.0 56.1 0 0 0
8104 0 3 0.0 0.0 52.699999999999996 56.1 0 0 0
8105 0 3 0.0 3.4 51.0 54.4 0 0 0
8106 0 3 0.0 5.1 52.699999999999996 54.4 0 0 0
8107 0 3 0.0 5.1 51.0 56.1 0 0 0
8108 0 3 0.0 3.4 52.699999999999996 56.1 0 0 0
8141 0 3 0.0 0.0 54.4 54.4 0 0 0
8142 0 3 0.0 1.7 56.1 54.4 0 0 0
8143 0 3 0.0 1.7 54.4 56.1 0 0 0
8144 0 3 0.0 0.0 56.1 56.1 0 0 0
8145 0 3 0.0 3.4 54.4 54.4 0 0 0
8146 0 3 0.0 5.1 56.1 54.4 0 0 0
8147 0 3 0.0 5.1 54.4 56.1 0 0 0
8148 0 3 0.0 3.4 56.1 56.1 0 0 0
6609 0 3 0.0 6.8 51.0 51.0 0 0 0
6610 0 3 0.0 8.5 52.699999999999996 51.0 0 0 0
6611 0 3 0.0 8.5 51.0 52.699999999999996 0 0 0
6612 0 3 0.0 6.8 52.699999999999996 52.699999999999996 0 0 0
6613 0 3 0.0 10.2 51.0 51.0 0 0 0
6614 0 3 0.0 11.9 52.699999999999996 51.0 0 0 0
6615 0 3 0.0 11.9 51.0 52.699999999999996 0 0 0
6616 0 3 0.0 10.2 52.699999999999996 52.699999999999996 0 0 0
6649 0 3 0.0 6.8 54.4 51.0 0 0 0
6650 0 3 0.0 8.5 56.1 51.0 0 0 0
6651 0 3 0.0 8.5 54.4 52.699999999999996 0 0 0
6652 0 3 0.0 6.8 56.1 52.699999999999996 0 0 0
6653 0 3 0.0 10.2 54.4 51.0 0 0 0
6654 0 3 0.0 11.9 56.1 51.0 0 0 0
6655 0 3 0.0 11.9 54.4 52.699999999999996 0 0 0
6656 0 3 0.0 10.2 56.1 52.699999999999996 0 0 0
8109 0 3 0.0 6.8 51.0 54.4 0 0 0
8110 0 3 0.0 8.5 52.699999999999996 54.4 0 0 0
8111 0 3 0.0 8.5 51.0 56.1 0 0 0
8112 0 3 0.0 6.8 52.699999999999996 56.1 0 0 0
8113 0 3 0.0 10.2 51.0 54.4 0 0 0
8114 0 3 0.0 11.9 52.699999999999996 54.4 0 0 0
8115 0 3 0.0 11.9 51.0 56.1 0 0 0
8116 0 3 0.0 10.2 52.699999999999996 56.1 0 0 0
8149 0 3 0.0 6.8 54.4 54.4 0 0 0
8150 0 3 0.0 8.5 56.1 54.4 0 0 0
8151 0 3 0.0 8.5 54.4 56.1 0 0 0
8152 0 3 0.0 6.8 56.1 56.1 0 0 0
8153 0 3 0.0 10.2 54.4 54.4 0 0 0
8154 0 3 0.0 11.9 56.1 54.4 0 0 0
8155 0 3 0.0 11.9 54.4 56.1 0 0 0
8156 0 3 0.0 10.2 56.1 56.1 0 0 0
6617 0 3 0.0 13.6 51.0 51.0 0 0 0
6618 0 3 0.0 15.299999999999999 52.699999999999996 51.0 0 0 0
6619 0 3 0.0 15.299999999999999 51.0 52.699999999999996 0 0 0
6620 0 3 0.0 13.6 52.699999999999996 52.699999999999996 0 0 0
6621 0 3 0.0 17.0 51.0 51.0 0 0 0
6622 0 3 0.0 18.7 52.699999999999996 51.0 0 0 0
6623 0 3 0.0 18.7 51.0 52.699999999999996 0 0 0
6624 0 3 0.0 17.0 52.699999999999996 52.699999999999996 0 0 0
6657 0 3 0.0 13.6 54.4 51.0 0 0 0
6658 0 3 0.0 15.299999999999999 56.1 51.0 0 0 0
6659 0 3 0.0 15.299999999999999 54.4 52.699999999999996 0 0 0
6660 0 3 0.0 13.6 56.1 52.699999999999996 0 0 0
6661 0 3 0.0 17.0 54.4 51.0 0 0 0
6662 0 3 0.0 18.7 56.1 51.0 0 0 0
6663 0 3 0.0 18.7 54.4 52.699999999999996 0 0 0
6664 0 3 0.0 17.0 56.1 52.699999999999996 0 0 0
8117 0 3 0.0 13.6 51.0 54.4 0 0 0
8118 0 3 0.0 15.299999999999999 52.699999999999996 54.4 0 0 0
8119 0 3 0.0 15.299999999999999 51.0 56.1 0 0 0
8120 0 3 0.0 13.6 52.699999999999996 56.1 0 0 0
8121 0 3 0.0 17.0 51.0 54.4 0 0 0
8122 0 3 0.0 18.7 52.699999999999996 54.4 0 0 0
8123 0 3 0.0 18.7 51.0 56.1 0 0 0
8124 0 3 0.0 17.0 52.699999999999996 56.1 0 0 0
8157 0 3 0.0 13.6 54.4 54.4 0 0 0
8158 0 3 0.0 15.299999999999999 56.1 54.4 0 0 0
8159 0 3 0.0 15.299999999999999 54.4 56.1 0 0 0
8160 0 3 0.0 13.6 56.1 56.1 0 0 0
8161 0 3 0.0 17.0 54.4 54.4 0 0 0
8162 0 3 0.0 18.7 56.1 54.4 0 0 0
8163 0 3 0.0 18.7 54.4 56.1 0 0 0
8164 0 3 0.0 17.0 56.1 56.1 0 0 0
6625 0 3 0.0 20.4 51.0 51.0 0 0 0
6626 0 3 0.0 22.099999999999998 52.699999999999996 51.0 0 0 0
6627 0 3 0.0 22.099999999999998 51.0 52.699999999999996 0 0 0
6628 0 3 0.0 20.4 52.699999999999996 52.699999999999996 0 0 0
6629 0 3 0.0 23.8 51.0 51.0 0 0 0
6630 0 3 0.0 25.5 52.699999999999996 51.0 0 0 0
6631 0 3 0.0 25.5 51.0 52.699999999999996 0 0 0
6632 0 3 0.0 23.8 52.699999999999996 52.699999999999996 0 0 0
6665 0 3 0.0 20.4 54.4 51.0 0 0 0
6666 0 3 0.0 22.099999999999998 56.1 51.0 0 0 0
6667 0 3 0.0 22.099999999999998 54.4 52.699999999999996 0 0 0
6668 0 3 0.0 20.4 56.1 52.699999999999996 0 0 0
6669 0 3 0.0 23.8 54.4 51.0 0 0 0
6670 0 3 0.0 25.5 56.1 51.0 0 0 0
6671 0 3 0.0 25.5 54.4 52.699999999999996 0 0 0
6672 0 3 0.0 23.8 56.1 52.699999999999996 0 0 0
8125 0 3 0.0 20.4 51.0 54.4 0 0 0
8126 0 3 0.0 22.099999999999998 52.699999999999996 54.4 0 0 0
8127 0 3 0.0 22.099999999999998 51.0 56.1 0 0 0
8128 0 3 0.0 20.4 52.699999999999996 56.1 0 0 0
8129 0 3 0.0 23.8 51.0 54.4 0 0 0
8130 0 3 0.0 25.5 52.699999999999996 54.4 0 0 0
8131 0 3 0.0 25.5 51.0 56.1 0 0 0
8132 0 3 0.0 23.8 52.699999999999996 56.1 0 0 0
8165 0 3 0.0 20.4 54.4 54.4 0 0 0
8166 0 3 0.0 22.099999999999998 56.1 54.4 0 0 0
8167 0 3 0.0 22.099999999999998 54.4 56.1 0 0 0
8168 0 3 0.0 20.4 56.1 56.1 0 0 0
8169 0 3 0.0 23.8 54.4 54.4 0 0 0
8170 0 3 0.0 25.5 56.1 54.4 0 0 0
8171 0 3 0.0 25.5 54.4 56.1 0 0 0
8172 0 3 0.0 23.8 56.1 56.1 0 0 0
6633 0 3 0.0 27.2 51.0 51.0 0 0 0
6634 0 3 0.0 28.9 52.699999999999996 51.0 0 0 0
6635 0 3 0.0 28.9 51.0 52.699999999999996 0 0 0
6636 0 3 0.0 27.2 52.699999999999996 52.699999999999996 0 0 0
6637 0 3 0.0 30.599999999999998 51.0 51.0 0 0 0
6638 0 3 0.0 32.3 52.699999999999996 51.0 0 0 0
6639 0 3 0.0 32.3 51.0 52.699999999999996 0 0 0
6640 0 3 0.0 30.599999999999998 52.699999999999996 52.699999999999996 0 0 0
6673 0 3 0.0 27.2 54.4 51.0 0 0 0
6674 0 3 0.0 28.9 56.1 51.0 0 0 0
6675 0 3 0.0 28.9 54.4 52.699999999999996 0 0 0
6676 0 3 0.0 27.2 56.1 52.699999999999996 0 0 0
6677 0 3 0.0 30.599999999999998 54.4 51.0 0 0 0
6678 0 3 0.0 32.3 56.1 51.0 0 0 0
6679 0 3 0.0 32.3 54.4 52.699999999999996 0 0 0
6680 0 3 0.0 30.599999999999998 56.1 52.699999999999996 0 0 0
8133 0 3 0.0 27.2 51.0 54.4 0 0 0
8134 0 3 0.0 28.9 52.699999999999996 54.4 0 0 0
8135 0 3 0.0 28.9 51.0 56.1 0 0 0
8136 0 3 0.0 27.2 52.699999999999996 56.1 0 0 0
8137 0 3 0.0 30.599999999999998 51.0 54.4 0 0 0
8138 0 3 0.0 32.3 52.699999999999996 54.4 0 0 0
8139 0 3 0.0 32.3 51.0 56.1 0 0 0
8140 0 3 0.0 30.599999999999998 52.699999999999996 56.1 0 0 0
8173 0 3 0.0 27.2 54.4 54.4 0 0 0
8174 0 3 0.0 28.9 56.1 54.4 0 0 0
8175 0 3 0.0 28.9 54.4 56.1 0 0 0
8176 0 3 0.0 27.2 56.1 56.1 0 0 0
8177 0 3 0.0 30.599999999999998 54.4 54.4 0 0 0
8178 0 3 0.0 32.3 56.1 54.4 0 0 0
8179 0 3 0.0 32.3 54.4 56.1 0 0 0
8180 0 3 0.0 30.599999999999998 56.1 56.1 0 0 0
6681 0 3 0.0 0.0 57.8 51.0 0 0 0
6682 0 3 0.0 1.7 59.5 51.0 0 0 0
6683 0 3 0.0 1.7 57.8 52.699999999999996 0 0 0
6684 0 3 0.0 0.0 59.5 52.699999999999996 0 0 0
6685 0 3 0.0 3.4 57.8 51.0 0 0 0
6686 0 3 0.0 5.1 59.5 51.0 0 0 0
6687 0 3 0.0 5.1 57.8 52.699999999999996 0 0 0
6688 0 3 0.0 3.4 59.5 52.699999999999996 0 0 0
6721 0 3 0.0 0.0 61.199999999999996 51.0 0 0 0
6722 0 3 0.0 1.7 62.9 51.0 0 0 0
6723 0 3 0.0 1.7 61.199999999999996 52.699999999999996 0 0 0
6724 0 3 0.0 0.0 62.9 52.699999999999996 0 0 0
6725 0 3 0.0 3.4 61.199999999999996 51.0 0 0 0
6726 0 3 0.0 5.1 62.9 51.0 0 0 0
6727 0 3 0.0 5.1 61.199999999999996 52.699999999999996 0 0 0
6728 0 3 0.0 3.4 62.9 52.699999999999996 0 0 0
8181 0 3 0.0 0.0 57.8 54.4 0 0 0
8182 0 3 0.0 1.7 59.5 54.4 0 0 0
8183 0 3 0.0 1.7 57.8 56.1 0 0 0
8184 0 3 0.0 0.0 59.5 56.1 0 0 0
8185 0 3 0.0 3.4 57.8 54.4 0 0 0
8186 0 3 0.0 5.1 59.5 54.4 0 0 0
8187 0 3 0.0 5.1 57.8 56.1 0 0 0
8188 0 3 0.0 3.4 59.5 56.1 0 0 0
8221 0 3 0.0 0.0 61.199999999999996 54.4 0 0 0
8222 0 3 0.0 1.7 62.9 54.4 0 0 0
8223 0 3 0.0 1.7 61.199999999999996 56.1 0 0 0
8224 0 3 0.0 0.0 62.9 56.1 0 0 0
8225 0 3 0.0 3.4 61.199999999999996 54.4 0 0 0
8226 0 3 0.0 5.1 62.9 54.4 0 0 0
8227 0 3 0.0 5.1 61.199999999999996 56.1 0 0 0
8228 0 3 0.0 3.4 62.9 56.1 0 0 0
6689 0 3 0.0 6.8 57.8 51.0 0 0 0
6690 0 3 0.0 8.5 59.5 51.0 0 0 0
6691 0 3 0.0 8.5 57.8 52.699999999999996 0 0 0
6692 0 3 0.0 6.8 59.5 52.699999999999996 0 0 0
6693 0 3 0.0 10.2 57.8 51.0 0 0 0
6694 0 3 0.0 11.9 59.5 51.0 0 0 0
6695 0 3 0.0 11.9 57.8 52.699999999999996 0 0 0
6696 0 3 0.0 10.2 59.5 52.699999999999996 0 0 0
6729 0 3 0.0 6.8 61.199999999999996 51.0 0 0 0
6730 0 3 0.0 8.5 62.9 51.0 0 0 0
6731 0 3 0.0 8.5 61.199999999999996 52.699999999999996 0 0 0
6732 0 3 0.0 6.8 62.9 52.699999999999996 0 0 0
6733 0 3 0.0 10.2 61.199999999999996 51.0 0 0 0
6734 0 3 0.0 11.9 62.9 51.0 0 0 0
6735 0 3 0.0 11.9 61.199999999999996 52.699999999999996 0 0 0
6736 0 3 0.0 10.2 62.9 52.699999999999996 0 0 0
8189 0 3 0.0 6.8 57.8 54.4 0 0 0
8190 0 3 0.0 8.5 59.5 54.4 0 0 0
8191 0 3 0.0 8.5 57.8 56.1 0 0 0
8192 0 3 0.0 6.8 59.5 56.1 0 0 0
8193 0 3 0.0 10.2 57.8 54.4 0 0 0
8194 0 3 0.0 11.9 59.5 54.4 0 0 0
8195 0 3 0.0 11.9 57.8 56.1 0 0 0
8196 0 3 0.0 10.2 59.5 56.1 0 0 0
8229 0 3 0.0 6.8 61.199999999999996 54.4 0 0 0
8230 0 3 0.0 8.5 62.9 54.4 0 0 0
8231 0 3 0.0 8.5 61.199999999999996 56.1 0 0 0
8232 0 3 0.0 6.8 62.9 56.1 0 0 0
8233 0 3 0.0 10.2 61.199999999999996 54.4 0 0 0
8234 0 3 0.0 11.9 62.9 54.4 0 0 0
8235 0 3 0.0 11.9 61.199999999999996 56.1 0 0 0
8236 0 3 0.0 10.2 62.9 56.1 0 0 0
6697 0 3 0.0 13.6 57.8 51.0 0 0 0
6698 0 3 0.0 15.299999999999999 59.5 51.0 0 0 0
6699 0 3 0.0 15.299999999999999 57.8 52.699999999999996 0 0 0
6700 0 3 0.0 13.6 59.5 52.699999999999996 0 0 0
6701 0 3 0.0 17.0 57.8 51.0 0 0 0
6702 0 3 0.0 18.7 59.5 51.0 0 0 0
6703 0 3 0.0 18.7 57.8 52.699999999999996 0 0 0
6704 0 3 0.0 17.0 59.5 52.699999999999996 0 0 0
6737 0 3 0.0 13.6 61.199999999999996 51.0 0 0 0
6738 0 3 0.0 15.299999999999999 62.9 51.0 0 0 0
6739 0 3 0.0 15.299999999999999 61.199999999999996 52.699999999999996 0 0 0
6740 0 3 0.0 13.6 62.9 52.699999999999996 0 0 0
6741 0 3 0.0 17.0 61.199999999999996 51.0 0 0 0
6742 0 3 0.0 18.7 62.9 51.0 0 0 0
6743 0 3 0.0 18.7 61.199999999999996 52.699999999999996 0 0 0
6744 0 3 0.0 17.0 62.9 52.699999999999996 0 0 0
8197 0 3 0.0 13.6 57.8 54.4 0 0 0
8198 0 3 0.0 15.299999999999999 59.5 54.4 0 0 0
8199 0 3 0.0 15.299999999999999 57.8 56.1 0 0 0
8200 0 3 0.0 13.6 59.5 56.1 0 0 0
8201 0 3 0.0 17.0 57.8 54.4 0 0 0
8202 0 3 0.0 18.7 59.5 54.4 0 0 0
8203 0 3 0.0 18.7 57.8 56.1 0 0 0
8204 0 3 0.0 17.0 59.5 56.1 0 0 0
8237 0 3 0.0 13.6 61.199999999999996 54.4 0 0 0
8238 0 3 0.0 15.299999999999999 62.9 54.4 0 0 0
8239 0 3 0.0 15.299999999999999 61.199999999999996 56.1 0 0 0
8240 0 3 0.0 13.6 62.9 56.1 0 0 0
8241 0 3 0.0 17.0 61.199999999999996 54.4 0 0 0
8242 0 3 0.0 18.7 62.9 54.4 0 0 0
8243 0 3 0.0 18.7 61.199999999999996 56.1 0 0 0
8244 0 3 0.0 17.0 62.9 56.1 0 0 0
6705 0 3 0.0 20.4 57.8 51.0 0 0 0
6706 0 3 0.0 22.099999999999998 59.5 51.0 0 0 0
6707 0 3 0.0 22.099999999999998 57.8 52.699999999999996 0 0 0
6708 0 3 0.0 20.4 59.5 52.699999999999996 0 0 0
6709 0 3 0.0 23.8 57.8 51.0 0 0 0
6710 0 3 0.0 25.5 59.5 51.0 0 0 0
6711 0 3 0.0 25.5 57.8 52.699999999999996 0 0 0
6712 0 3 0.0 23.8 59.5 52.699999999999996 0 0 0
6745 0 3 0.0 20.4 61.199999999999996 51.0 0 0 0
6746 0 3 0.0 22.099999999999998 62.9 51.0 0 0 0
6747 0 3 0.0 22.099999999999998 61.199999999999996 52.699999999999996 0 0 0
6748 0 3 0.0 20.4 62.9 52.699999999999996 0 0 0
6749 0 3 0.0 23.8 61.199999999999996 51.0 0 0 0
6750 0 3 0.0 25.5 62.9 51.0 0 0 0
6751 0 3 0.0 25.5 61.199999999999996 52.699999999999996 0 0 0
6752 0 3 0.0 23.8 62.9 52.699999999999996 0 0 0
8205 0 3 0.0 20.4 57.8 54.4 0 0 0
8206 0 3 0.0 22.099999999999998 59.5 54.4 0 0 0
8207 0 3 0.0 22.099999999999998 57.8 56.1 0 0 0
8208 0 3 0.0 20.4 59.5 56.1 0 0 0
8209 0 3 0.0 23.8 57.8 54.4 0 0 0
8210 0 3 0.0 25.5 59.5 54.4 0 0 0
8211 0 3 0.0 25.5 57.8 56.1 0 0 0
8212 0 3 0.0 23.8 59.5 56.1 0 0 0
8245 0 3 0.0 20.4 61.199999999999996 54.4 0 0 0
8246 0 3 0.0 22.099999999999998 62.9 54.4 0 0 0
8247 0 3 0.0 22.099999999999998 61.199999999999996 56.1 0 0 0
8248 0 3 0.0 20.4 62.9 56.1 0 0 0
8249 0 3 0.0 23.8 61.199999999999996 54.4 0 0 0
8250 0 3 0.0 25.5 62.9 54.4 0 0 0
8251 0 3 0.0 25.5 61.199999999999996 56.1 0 0 0
8252 0 3 0.0 23.8 62.9 56.1 0 0 0
6713 0 3 0.0 27.2 57.8 51.0 0 0 0
6714 0 3 0.0 28.9 59.5 51.0 0 0 0
6715 0 3 0.0 28.9 57.8 52.699999999999996 0 0 0
6716 0 3 0.0 27.2 59.5 52.699999999999996 0 0 0
6717 0 3 0.0 30.599999999999998 57.8 51.0 0 0 0
6718 0 3 0.0 32.3 59.5 51.0 0 0 0
6719 0 3 0.0 32.3 57.8 52.699999999999996 0 0 0
6720 0 3 0.0 30.599999999999998 59.5 52.699999999999996 0 0 0
6753 0 3 0.0 27.2 61.199999999999996 51.0 0 0 0
6754 0 3 0.0 28.9 62.9 51.0 0 0 0
6755 0 3 0.0 28.9 61.199999999999996 52.699999999999996 0 0 0
6756 0 3 0.0 27.2 62.9 52.699999999999996 0 0 0
6757 0 3 0.0 30.599999999999998 61.199999999999996 51.0 0 0 0
6758 0 3 0.0 32.3 62.9 51.0 0 0 0
6759 0 3 0.0 32.3 61.199999999999996 52.699999999999996 0 0 0
6760 0 3 0.0 30.599999999999998 62.9 52.699999999999996 0 0 0
8213 0 3 0.0 27.2 57.8 54.4 0 0 0
8214 0 3 0.0 28.9 59.5 54.4 0 0 0
8215 0 3 0.0 28.9 57.8 56.1 0 0 0
8216 0 3 0.0 27.2 59.5 56.1 0 0 0
8217 0 3 0.0 30.599999999999998 57.8 54.4 0 0 0
8218 0 3 0.0 32.3 59.5 54.4 0 0 0
8219 0 3 0.0 32.3 57.8 56.1 0 0 0
8220 0 3 0.0 30.599999999999998 59.5 56.1 0 0 0
8253 0 3 0.0 27.2 61.199999999999996 54.4 0 0 0
8254 0 3 0.0 28.9 62.9 54.4 0 0 0
8255 0 3 0.0 28.9 61.199999999999996 56.1 0 0 0
8256 0 3 0.0 27.2 62.9 56.1 0 0 0
8257 0 3 0.0 30.599999999999998 61.199999999999996 54.4 0 0 0
8258 0 3 0.0 32.3 62.9 54.4 0 0 0
8259 0 3 0.0 32.3 61.199999999999996 56.1 0 0 0
8260 0 3 0.0 30.599999999999998 62.9 56.1 0 0 0
9001 0 3 0.0 0.0 0.0 57.8 0 0 0
9002 0 3 0.0 1.7 1.7 57.8 0 0 0
9003 0 3 0.0 1.7 0.0 59.5 0 0 0
9004 0 3 0.0 0.0 1.7 59.5 0 0 0
9005 0 3 0.0 3.4 0.0 57.8 0 0 0
9006 0 3 0.0 5.1 1.7 57.8 0 0 0
9007 0 3 0.0 5.1 0.0 59.5 0 0 0
9008 0 3 0.0 3.4 1.7 59.5 0 0 0
9041 0 3 0.0 0.0 3.4 57.8 0 0 0
9042 0 3 0.0 1.7 5.1 57.8 0 0 0
9043 0 3 0.0 1.7 3.4 59.5 0 0 0
9044 0 3 0.0 0.0 5.1 59.5 0 0 0
9045 0 3 0.0 3.4 3.4 57.8 0 0 0
9046 0 3 0.0 5.1 5.1 57.8 0 0 0
9047 0 3 0.0 5.1 3.4 59.5 0 0 0
9048 0 3 0.0 3.4 5.1 59.5 0 0 0
10501 0 3 0.0 0.0 0.0 61.199999999999996 0 0 0
10502 0 3 0.0 1.7 1.7 61.199999999999996 0 0 0
10503 0 3 0.0 3.4 0.0 61.199999999999996 0 0 0
10504 0 3 0.0 5.1 1.7 61.199999999999996 0 0 0
10521 0 3 0.0 0.0 3.4 61.199999999999996 0 0 0
10522 0 3 0.0 1.7 5.1 61.199999999999996 0 0 0
10523 0 3 0.0 3.4 3.4 61.199999999999996 0 0 0
10524 0 3 0.0 5.1 5.1 61.199999999999996 0 0 0
9009 0 3 0.0 6.8 0.0 57.8 0 0 0
9010 0 3 0.0 8.5 1.7 57.8 0 0 0
9011 0 3 0.0 8.5 0.0 59.5 0 0 0
9012 0 3 0.0 6.8 1.7 59.5 0 0 0
9013 0 3 0.0 10.2 0.0 57.8 0 0 0
9014 0 3 0.0 11.9 1.7 57.8 0 0 0
9015 0 3 0.0 11.9 0.0 59.5 0 0 0
9016 0 3 0.0 10.2 1.7 59.5 0 0 0
9049 0 3 0.0 6.8 3.4 57.8 0 0 0
9050 0 3 0.0 8.5 5.1 57.8 0 0 0
9051 0 3 0.0 8.5 3.4 59.5 0 0 0
9052 0 3 0.0 6.8 5.1 59.5 0 0 0
9053 0 3 0.0 10.2 3.4 57.8 0 0 0
9054 0 3 0.0 11.9 5.1 57.8 0 0 0
9055 0 3 0.0 11.9 3.4 59.5 0 0 0
9056 0 3 0.0 10.2 5.1 59.5 0 0 0
10505 0 3 0.0 6.8 0.0 61.199999999999996 0 0 0
10506 0 3 0.0 8.5 1.7 61.199999999999996 0 0 0
10507 0 3 0.0 10.2 0.0 61.199999999999996 0 0 0
10508 0 3 0.0 11.9 1.7 61.199999999999996 0 0 0
10525 0 3 0.0 6.8 3.4 61.199999999999996 0 0 0
10526 0 3 0.0 8.5 5.1 61.199999999999996 0 0 0
10527 0 3 0.0 10.2 3.4 61.199999999999996 0 0 0
10528 0 3 0.0 11.9 5.1 61.199999999999996 0 0 0
9017 0 3 0.0 13.6 0.0 57.8 0 0 0
9018 0 3 0.0 15.299999999999999 1.7 57.8 0 0 0
9019 0 3 0.0 15.299999999999999 0.0 59.5 0 0 0
9020 0 3 0.0 13.6 1.7 59.5 0 0 0
9021 0 3 0.0 17.0 0.0 57.8 0 0 0
9022 0 3 0.0 18.7 1.7 57.8 0 0 0
9023 0 3 0.0 18.7 0.0 59.5 0 0 0
9024 0 3 0.0 17.0 1.7 59.5 0 0 0
9057 0 3 0.0 13.6 3.4 57.8 0 0 0
9058 0 3 0.0 15.299999999999999 5.1 57.8 0 0 0
9059 0 3 0.0 15.299999999999999 3.4 59.5 0 0 0
9060 0 3 0.0 13.6 5.1 59.5 0 0 0
9061 0 3 0.0 17.0 3.4 57.8 0 0 0
9062 0 3 0.0 18.7 5.1 57.8 0 0 0
9063 0 3 0.0 18.7 3.4 59.5 0 0 0
9064 0 3 0.0 17.0 5.1 59.5 0 0 0
10509 0 3 0.0 13.6 0.0 61.199999999999996 0 0 0
10510 0 3 0.0 15.299999999999999 1.7 61.199999999999996 0 0 0
10511 0 3 0.0 17.0 0.0 61.199999999999996 0 0 0
10512 0 3 0.0 18.7 1.7 61.199999999999996 0 0 0
10529 0 3 0.0 13.6 3.4 61.199999999999996 0 0 0
10530 0 3 0.0 15.299999999999999 5.1 61.199999999999996 0 0 0
10531 0 3 0.0 17.0 3.4 61.199999999999996 0 0 0
10532 0 3 0.0 18.7 5.1 61.199999999999996 0 0 0
9025 0 3 0.0 20.4 0.0 57.8 0 0 0
9026 0 3 0.0 22.099999999999998 1.7 57.8 0 0 0
9027 0 3 0.0 22.099999999999998 0.0 59.5 0 0 0
9028 0 3 0.0 20.4 1.7 59.5 0 0 0
9029 0 3 0.0 23.8 0.0 57.8 0 0 0
9030 0 3 0.0 25.5 1.7 57.8 0 0 0
9031 0 3 0.0 25.5 0.0 59.5 0 0 0
9032 0 3 0.0 23.8 1.7 59.5 0 0 0
9065 0 3 0.0 20.4 3.4 57.8 0 0 0
9066 0 3 0.0 22.099999999999998 5.1 57.8 0 0 0
9067 0 3 0.0 22.099999999999998 3.4 59.5 0 0 0
9068 0 3 0.0 20.4 5.1 59.5 0 0 0
9069 0 3 0.0 23.8 3.4 57.8 0 0 0
9070 0 3 0.0 25.5 5.1 57.8 0 0 0
9071 0 3 0.0 25.5 3.4 59.5 0 0 0
9072 0 3 0.0 23.8 5.1 59.5 0 0 0
10513 0 3 0.0 20.4 0.0 61.199999999999996 0 0 0
10514 0 3 0.0 22.099999999999998 1.7 61.199999999999996 0 0 0
10515 0 3 0.0 23.8 0.0 61.199999999999996 0 0 0
10516 0 3 0.0 25.5 1.7 61.199999999999996 0 0 0
10533 0 3 0.0 20.4 3.4 61.199999999999996 0 0 0
10534 0 3 0.0 22.099999999999998 5.1 61.199999999999996 0 0 0
10535 0 3 0.0 23.8 3.4 61.199999999999996 0 0 0
10536 0 3 0.0 25.5 5.1 61.199999999999996 0 0 0
9033 0 3 0.0 27.2 0.0 57.8 0 0 0
9034 0 3 0.0 28.9 1.7 57.8 0 0 0
9035 0 3 0.0 28.9 0.0 59.5 0 0 0
9036 0 3 0.0 27.2 1.7 59.5 0 0 0
9037 0 3 0.0 30.599999999999998 0.0 57.8 0 0 0
9038 0 3 0.0 32.3 1.7 57.8 0 0 0
9039 0 3 0.0 32.3 0.0 59.5 0 0 0
9040 0 3 0.0 30.599999999999998 1.7 59.5 0 0 0
9073 0 3 0.0 27.2 3.4 57.8 0 0 0
9074 0 3 0.0 28.9 5.1 57.8 0 0 0
9075 0 3 0.0 28.9 3.4 59.5 0 0 0
9076 0 3 0.0 27.2 5.1 59.5 0 0 0
9077 0 3 0.0 30.599999999999998 3.4 57.8 0 0 0
9078 0 3 0.0 32.3 5.1 57.8 0 0 0
9079 0 3 0.0 32.3 3.4 59.5 0 0 0
9080 0 3 0.0 30.599999999999998 5.1 59.5 0 0 0
10517 0 3 0.0 27.2 0.0 61.199999999999996 0 0 0
10518 0 3 0.0 28.9 1.7 61.199999999999996 0 0 0
10519 0 3 0.0 30.599999999999998 0.0 61.199999999999996 0 0 0
10520 0 3 0.0 32.3 1.7 61.199999999999996 0 0 0
10537 0 3 0.0 27.2 3.4 61.199999999999996 0 0 0
10538 0 3 0.0 28.9 5.1 61.199999999999996 0 0 0
10539 0 3 0.0 30.599999999999998 3.4 61.199999999999996 0 0 0
10540 0 3 0.0 32.3 5.1 61.199999999999996 0 0 0
9081 0 3 0.0 0.0 6.8 57.8 0 0 0
9082 0 3 0.0 1.7 8.5 57.8 0 0 0
9083 0 3 0.0 1.7 6.8 59.5 0 0 0
9084 0 3 0.0 0.0 8.5 59.5 0 0 0
9085 0 3 0.0 3.4 6.8 57.8 0 0 0
9086 0 3 0.0 5.1 8.5 57.8 0 0 0
9087 0 3 0.0 5.1 6.8 59.5 0 0 0
9088 0 3 0.0 3.4 8.5 59.5 0 0 0
9121 0 3 0.0 0.0 10.2 57.8 0 0 0
9122 0 3 0.0 1.7 11.9 57.8 0 0 0
9123 0 3 0.0 1.7 10.2 59.5 0 0 0
9124 0 3 0.0 0.0 11.9 59.5 0 0 0
9125 0 3 0.0 3.4 10.2 57.8 0 0 0
9126 0 3 0.0 5.1 11.9 57.8 0 0 0
9127 0 3 0.0 5.1 10.2 59.5 0 0 0
9128 0 3 0.0 3.4 11.9 59.5 0 0 0
10541 0 3 0.0 0.0 6.8 61.199999999999996 0 0 0
10542 0 3 0.0 1.7 8.5 61.199999999999996 0 0 0
10543 0 3 0.0 3.4 6.8 61.199999999999996 0 0 0
10544 0 3 0.0 5.1 8.5 61.199999999999996 0 0 0
10561 0 3 0.0 0.0 10.2 61.199999999999996 0 0 0
10562 0 3 0.0 1.7 11.9 61.199999999999996 0 0 0
10563 0 3 0.0 3.4 10.2 61.199999999999996 0 0 0
10564 0 3 0.0 5.1 11.9 61.199999999999996 0 0 0
9089 0 3 0.0 6.8 6.8 57.8 0 0 0
9090 0 3 0.0 8.5 8.5 57.8 0 0 0
9091 0 3 0.0 8.5 6.8 59.5 0 0 0
9092 0 3 0.0 6.8 8.5 59.5 0 0 0
9093 0 3 0.0 10.2 6.8 57.8 0 0 0
9094 0 3 0.0 11.9 8.5 57.8 0 0 0
9095 0 3 0.0 11.9 6.8 59.5 0 0 0
9096 0 3 0.0 10.2 8.5 59.5 0 0 0
9129 0 3 0.0 6.8 10.2 57.8 0 0 0
9130 0 3 0.0 8.5 11.9 57.8 0 0 0
9131 0 3 0.0 8.5 10.2 59.5 0 0 0
9132 0 3 0.0 6.8 11.9 59.5 0 0 0
9133 0 3 0.0 10.2 10.2 57.8 0 0 0
9134 0 3 0.0 11.9 11.9 57.8 0 0 0
9135 0 3 0.0 11.9 10.2 59.5 0 0 0
9136 0 3 0.0 10.2 11.9 59.5 0 0 0
10545 0 3 0.0 6.8 6.8 61.199999999999996 0 0 0
10546 0 3 0.0 8.5 8.5 61.199999999999996 0 0 0
10547 0 3 0.0 10.2 6.8 61.199999999999996 0 0 0
10548 0 3 0.0 11.9 8.5 61.199999999999996 0 0 0
10565 0 3 0.0 6.8 10.2 61.199999999999996 0 0 0
10566 0 3 0.0 8.5 11.9 61.199999999999996 0 0 0
10567 0 3 0.0 10.2 10.2 61.199999999999996 0 0 0
10568 0 3 0.0 11.9 11.9 61.199999999999996 0 0 0
9097 0 3 0.0 13.6 6.8 57.8 0 0 0
9098 0 3 0.0 15.299999999999999 8.5 57.8 0 0 0
9099 0 3 0.0 15.299999999999999 6.8 59.5 0 0 0
9100 0 3 0.0 13.6 8.5 59.5 0 0 0
9101 0 3 0.0 17.0 6.8 57.8 0 0 0
9102 0 3 0.0 18.7 8.5 57.8 0 0 0
9103 0 3 0.0 18.7 6.8 59.5 0 0 0
9104 0 3 0.0 17.0 8.5 59.5 0 0 0
9137 0 3 0.0 13.6 10.2 57.8 0 0 0
9138 0 3 0.0 15.299999999999999 11.9 57.8 0 0 0
9139 0 3 0.0 15.299999999999999 10.2 59.5 0 0 0
9140 0 3 0.0 13.6 11.9 59.5 0 0 0
9141 0 3 0.0 17.0 10.2 57.8 0 0 0
9142 0 3 0.0 18.7 11.9 57.8 0 0 0
9143 0 3 0.0 18.7 10.2 59.5 0 0 0
9144 0 3 0.0 17.0 11.9 59.5 0 0 0
10549 0 3 0.0 13.6 6.8 61.199999999999996 0 0 0
10550 0 3 0.0 15.299999999999999 8.5 61.199999999999996 0 0 0
10551 0 3 0.0 17.0 6.8 61.199999999999996 0 0 0
10552 0 3 0.0 18.7 8.5 61.199999999999996 0 0 0
10569 0 3 0.0 13.6 10.2 61.199999999999996 0 0 0
10570 0 3 0.0 15.299999999999999 11.9 61.199999999999996 0 0 0
10571 0 3 0.0 17.0 10.2 61.199999999999996 0 0 0
10572 0 3 0.0 18.7 11.9 61.199999999999996 0 0 0
9105 0 3 0.0 20.4 6.8 57.8 0 0 0
9106 0 3 0.0 22.099999999999998 8.5 57.8 0 0 0
9107 0 3 0.0 22.099999999999998 6.8 59.5 0 0 0
9108 0 3 0.0 20.4 8.5 59.5 0 0 0
9109 0 3 0.0 23.8 6.8 57.8 0 0 0
9110 0 3 0.0 25.5 8.5 57.8 0 0 0
9111 0 3 0.0 25.5 6.8 59.5 0 0 0
9112 0 3 0.0 23.8 8.5 59.5 0 0 0
9145 0 3 0.0 20.4 10.2 57.8 0 0 0
9146 0 3 0.0 22.099999999999998 11.9 57.8 0 0 0
9147 0 3 0.0 22.099999999999998 10.2 59.5 0 0 0
9148 0 3 0.0 20.4 11.9 59.5 0 0 0
9149 0 3 0.0 23.8 10.2 57.8 0 0 0
9150 0 3 0.0 25.5 11.9 57.8 0 0 0
9151 0 3 0.0 25.5 10.2 59.5 0 0 0
9152 0 3 0.0 23.8 11.9 59.5 0 0 0
10553 0 3 0.0 20.4 6.8 61.199999999999996 0 0 0
10554 0 3 0.0 22.099999999999998 8.5 61.199999999999996 0 0 0
10555 0 3 0.0 23.8 6.8 61.199999999999996 0 0 0
10556 0 3 0.0 25.5 8.5 61.199999999999996 0 0 0
10573 0 3 0.0 20.4 10.2 61.199999999999996 0 0 0
10574 0 3 0.0 22.099999999999998 11.9 61.199999999999996 0 0 0
10575 0 3 0.0 23.8 10.2 61.199999999999996 0 0 0
10576 0 3 0.0 25.5 11.9 61.199999999999996 0 0 0
9113 0 3 0.0 27.2 6.8 57.8 0 0 0
9114 0 3 0.0 28.9 8.5 57.8 0 0 0
9115 0 3 0.0 28.9 6.8 59.5 0 0 0
9116 0 3 0.0 27.2 8.5 59.5 0 0 0
9117 0 3 0.0 30.599999999999998 6.8 57.8 0 0 0
9118 0 3 0.0 32.3 8.5 57.8 0 0 0
9119 0 3 0.0 32.3 6.8 59.5 0 0 0
9120 0 3 0.0 30.599999999999998 8.5 59.5 0 0 0
9153 0 3 0.0 27.2 10.2 57.8 0 0 0
9154 0 3 0.0 28.9 11.9 57.8 0 0 0
9155 0 3 0.0 28.9 10.2 59.5 0 0 0
9156 0 3 0.0 27.2 11.9 59.5 0 0 0
9157 0 3 0.0 30.599999999999998 10.2 57.8 0 0 0
9158 0 3 0.0 32.3 11.9 57.8 0 0 0
9159 0 3 0.0 32.3 10.2 59.5 0 0 0
9160 0 3 0.0 30.599999999999998 11.9 59.5 0 0 0
10557 0 3 0.0 27.2 6.8 61.199999999999996 0 0 0
10558 0 3 0.0 28.9 8.5 61.199999999999996 0 0 0
10559 0 3 0.0 30.599999999999998 6.8 61.199999999999996 0 0 0
10560 0 3 0.0 32.3 8.5 61.199999999999996 0 0 0
10577 0 3 0.0 27.2 10.2 61.199999999999996 0 0 0
10578 0 3 0.0 28.9 11.9 61.199999999999996 0 0 0
10579 0 3 0.0 30.599999999999998 10.2 61.199999999999996 0 0 0
10580 0 3 0.0 32.3 11.9 61.199999999999996 0 0 0
9161 0 3 0.0 0.0 13.6 57.8 0 0 0
9162 0 3 0.0 1.7 15.299999999999999 57.8 0 0 0
9163 0 3 0.0 1.7 13.6 59.5 0 0 0
9164 0 3 0.0 0.0 15.299999999999999 59.5 0 0 0
9165 0 3 0.0 3.4 13.6 57.8 0 0 0
9166 0 3 0.0 5.1 15.299999999999999 57.8 0 0 0
9167 0 3 0.0 5.1 13.6 59.5 0 0 0
9168 0 3 0.0 3.4 15.299999999999999 59.5 0 0 0
9201 0 3 0.0 0.0 17.0 57.8 0 0 0
9202 0 3 0.0 1.7 18.7 57.8 0 0 0
9203 0 3 0.0 1.7 17.0 59.5 0 0 0
9204 0 3 0.0 0.0 18.7 59.5 0 0 0
9205 0 3 0.0 3.4 17.0 57.8 0 0 0
9206 0 3 0.0 5.1 18.7 57.8 0 0 0
9207 0 3 0.0 5.1 17.0 59.5 0 0 0
9208 0 3 0.0 3.4 18.7 59.5 0 0 0
10581 0 3 0.0 0.0 13.6 61.199999999999996 0 0 0
10582 0 3 0.0 1.7 15.299999999999999 61.199999999999996 0 0 0
10583 0 3 0.0 3.4 13.6 61.199999999999996 0 0 0
10584 0 3 0.0 5.1 15.299999999999999 61.199999999999996 0 0 0
10601 0 3 0.0 0.0 17.0 61.199999999999996 0 0 0
10602 0 3 0.0 1.7 18.7 61.199999999999996 0 0 0
10603 0 3 0.0 3.4 17.0 61.199999999999996 0 0 0
10604 0 3 0.0 5.1 18.7 61.199999999999996 0 0 0
9169 0 3 0.0 6.8 13.6 57.8 0 0 0
9170 0 3 0.0 8.5 15.299999999999999 57.8 0 0 0
9171 0 3 0.0 8.5 13.6 59.5 0 0 0
9172 0 3 0.0 6.8 15.299999999999999 59.5 0 0 0
9173 0 3 0.0 10.2 13.6 57.8 0 0 0
9174 0 3 0.0 11.9 15.299999999999999 57.8 0 0 0
9175 0 3 0.0 11.9 13.6 59.5 0 0 0
9176 0 3 0.0 10.2 15.299999999999999 59.5 0 0 0
9209 0 3 0.0 6.8 17.0 57.8 0 0 0
9210 0 3 0.0 8.5 18.7 57.8 0 0 0
9211 0 3 0.0 8.5 17.0 59.5 0 0 0
9212 0 3 0.0 6.8 18.7 59.5 0 0 0
9213 0 3 0.0 10.2 17.0 57.8 0 0 0
9214 0 3 0.0 11.9 18.7 57.8 0 0 0
9215 0 3 0.0 11.9 17.0 59.5 0 0 0
9216 0 3 0.0 10.2 18.7 59.5 0 0 0
10585 0 3 0.0 6.8 13.6 61.199999999999996 0 0 0
10586 0 3 0.0 8.5 15.299999999999999 61.199999999999996 0 0 0
10587 0 3 0.0 10.2 13.6 61.199999999999996 0 0 0
10588 0 3 0.0 11.9 15.299999999999999 61.199999999999996 0 0 0
10605 0 3 0.0 6.8 17.0 61.199999999999996 0 0 0
10606 0 3 0.0 8.5 18.7 61.199999999999996 0 0 0
10607 0 3 0.0 10.2 17.0 61.199999999999996 0 0 0
10608 0 3 0.0 11.9 18.7 61.199999999999996 0 0 0
9177 0 3 0.0 13.6 13.6 57.8 0 0 0
9178 0 3 0.0 15.299999999999999 15.299999999999999 57.8 0 0 0
9179 0 3 0.0 15.299999999999999 13.6 59.5 0 0 0
9180 0 3 0.0 13.6 15.299999999999999 59.5 0 0 0
9181 0 3 0.0 17.0 13.6 57.8 0 0 0
9182 0 3 0.0 18.7 15.299999999999999 57.8 0 0 0
9183 0 3 0.0 18.7 13.6 59.5 0 0 0
9184 0 3 0.0 17.0 15.299999999999999 59.5 0 0 0
9217 0 3 0.0 13.6 17.0 57.8 0 0 0
9218 0 3 0.0 15.299999999999999 18.7 57.8 0 0 0
9219 0 3 0.0 15.299999999999999 17.0 59.5 0 0 0
9220 0 3 0.0 13.6 18.7 59.5 0 0 0
9221 0 3 0.0 17.0 17.0 57.8 0 0 0
9222 0 3 0.0 18.7 18.7 57.8 0 0 0
9223 0 3 0.0 18.7 17.0 59.5 0 0 0
9224 0 3 0.0 17.0 18.7 59.5 0 0 0
10589 0 3 0.0 13.6 13.6 61.199999999999996 0 0 0
10590 0 3 0.0 15.299999999999999 15.299999999999999 61.199999999999996 0 0 0
10591 0 3 0.0 17.0 13.6 61.199999999999996 0 0 0
10592 0 3 0.0 18.7 15.299999999999999 61.199999999999996 0 0 0
10609 0 3 0.0 13.6 17.0 61.199999999999996 0 0 0
10610 0 3 0.0 15.299999999999999 18.7 61.199999999999996 0 0 0
10611 0 3 0.0 17.0 17.0 61.199999999999996 0 0 0
10612 0 3 0.0 18.7 18.7 61.199999999999996 0 0 0
9185 0 3 0.0 20.4 13.6 57.8 0 0 0
9186 0 3 0.0 22.099999999999998 15.299999999999999 57.8 0 0 0
9187 0 3 0.0 22.099999999999998 13.6 59.5 0 0 0
9188 0 3 0.0 20.4 15.299999999999999 59.5 0 0 0
9189 0 3 0.0 23.8 13.6 57.8 0 0 0
9190 0 3 0.0 25.5 15.299999999999999 57.8 0 0 0
9191 0 3 0.0 25.5 13.6 59.5 0 0 0
9192 0 3 0.0 23.8 15.299999999999999 59.5 0 0 0
9225 0 3 0.0 20.4 17.0 57.8 0 0 0
9226 0 3 0.0 22.099999999999998 18.7 57.8 0 0 0
9227 0 3 0.0 22.099999999999998 17.0 59.5 0 0 0
9228 0 3 0.0 20.4 18.7 59.5 0 0 0
9229 0 3 0.0 23.8 17.0 57.8 0 0 0
9230 0 3 0.0 25.5 18.7 57.8 0 0 0
9231 0 3 0.0 25.5 17.0 59.5 0 0 0
9232 0 3 0.0 23.8 18.7 59.5 0 0 0
10593 0 3 0.0 20.4 13.6 61.199999999999996 0 0 0
10594 0 3 0.0 22.099999999999998 15.299999999999999 61.199999999999996 0 0 0
10595 0 3 0.0 23.8 13.6 61.199999999999996 0 0 0
10596 0 3 0.0 25.5 15.299999999999999 61.199999999999996 0 0 0
10613 0 3 0.0 20.4 17.0 61.199999999999996 0 0 0
10614 0 3 0.0 22.099999999999998 18.7 61.199999999999996 0 0 0
10615 0 3 0.0 23.8 17.0 61.199999999999996 0 0 0
10616 0 3 0.0 25.5 18.7 61.199999999999996 0 0 0
9193 0 3 0.0 27.2 13.6 57.8 0 0 0
9194 0 3 0.0 28.9 15.299999999999999 57.8 0 0 0
9195 0 3 0.0 28.9 13.6 59.5 0 0 0
9196 0 3 0.0 27.2 15.299999999999999 59.5 0 0 0
9197 0 3 0.0 30.599999999999998 13.6 57.8 0 0 0
9198 0 3 0.0 32.3 15.299999999999999 57.8 0 0 0
9199 0 3 0.0 32.3 13.6 59.5 0 0 0
9200 0 3 0.0 30.599999999999998 15.299999999999999 59.5 0 0 0
9233 0 3 0.0 27.2 17.0 57.8 0 0 0
9234 0 3 0.0 28.9 18.7 57.8 0 0 0
9235 0 3 0.0 28.9 17.0 59.5 0 0 0
9236 0 3 0.0 27.2 18.7 59.5 0 0 0
9237 0 3 0.0 30.599999999999998 17.0 57.8 0 0 0
9238 0 3 0.0 32.3 18.7 57.8 0 0 0
9239 0 3 0.0 32.3 17.0 59.5 0 0 0
9240 0 3 0.0 30.599999999999998 18.7 59.5 0 0 0
10597 0 3 0.0 27.2 13.6 61.199999999999996 0 0 0
10598 0 3 0.0 28.9 15.299999999999999 61.199999999999996 0 0 0
10599 0 3 0.0 30.599999999999998 13.6 61.199999999999996 0 0 0
10600 0 3 0.0 32.3 15.299999999999999 61.199999999999996 0 0 0
10617 0 3 0.0 27.2 17.0 61.199999999999996 0 0 0
10618 0 3 0.0 28.9 18.7 61.199999999999996 0 0 0
10619 0 3 0.0 30.599999999999998 17.0 61.199999999999996 0 0 0
10620 0 3 0.0 32.3 18.7 61.199999999999996 0 0 0
9241 0 3 0.0 0.0 20.4 57.8 0 0 0
9242 0 3 0.0 1.7 22.099999999999998 57.8 0 0 0
9243 0 3 0.0 1.7 20.4 59.5 0 0 0
9244 0 3 0.0 0.0 22.099999999999998 59.5 0 0 0
9245 0 3 0.0 3.4 20.4 57.8 0 0 0
9246 0 3 0.0 5.1 22.099999999999998 57.8 0 0 0
9247 0 3 0.0 5.1 20.4 59.5 0 0 0
9248 0 3 0.0 3.4 22.099999999999998 59.5 0 0 0
9281 0 3 0.0 0.0 23.8 57.8 0 0 0
9283 0 3 0.0 1.7 23.8 59.5 0 0 0
9285 0 3 0.0 3.4 23.8 57.8 0 0 0
9287 0 3 0.0 5.1 23.8 59.5 0 0 0
10621 0 3 0.0 0.0 20.4 61.199999999999996 0 0 0
10622 0 3 0.0 1.7 22.099999999999998 61.199999999999996 0 0 0
10623 0 3 0.0 3.4 20.4 61.199999999999996 0 0 0
10624 0 3 0.0 5.1 22.099999999999998 61.199999999999996 0 0 0
10641 0 3 0.0 0.0 23.8 61.199999999999996 0 0 0
10643 0 3 0.0 3.4 23.8 61.199999999999996 0 0 0
9249 0 3 0.0 6.8 20.4 57.8 0 0 0
9250 0 3 0.0 8.5 22.099999999999998 57.8 0 0 0
9251 0 3 0.0 8.5 20.4 59.5 0 0 0
9252 0 3 0.0 6.8 22.099999999999998 59.5 0 0 0
9253 0 3 0.0 10.2 20.4 57.8 0 0 0
9254 0 3 0.0 11.9 22.099999999999998 57.8 0 0 0
9255 0 3 0.0 11.9 20.4 59.5 0 0 0
9256 0 3 0.0 10.2 22.099999999999998 59.5 0 0 0
9289 0 3 0.0 6.8 23.8 57.8 0 0 0
9291 0 3 0.0 8.5 23.8 59.5 0 0 0
9293 0 3 0.0 10.2 23.8 57.8 0 0 0
9295 0 3 0.0 11.9 23.8 59.5 0 0 0
10625 0 3 0.0 6.8 20.4 61.199999999999996 0 0 0
10626 0 3 0.0 8.5 22.099999999999998 61.199999999999996 0 0 0
10627 0 3 0.0 10.2 20.4 61.199999999999996 0 0 0
10628 0 3 0.0 11.9 22.099999999999998 61.199999999999996 0 0 0
10645 0 3 0.0 6.8 23.8 61.199999999999996 0 0 0
10647 0 3 0.0 10.2 23.8 61.199999999999996 0 0 0
9257 0 3 0.0 13.6 20.4 57.8 0 0 0
9258 0 3 0.0 15.299999999999999 22.099999999999998 57.8 0 0 0
9259 0 3 0.0 15.299999999999999 20.4 59.5 0 0 0
9260 0 3 0.0 13.6 22.099999999999998 59.5 0 0 0
9261 0 3 0.0 17.0 20.4 57.8 0 0 0
9262 0 3 0.0 18.7 22.099999999999998 57.8 0 0 0
9263 0 3 0.0 18.7 20.4 59.5 0 0 0
9264 0 3 0.0 17.0 22.099999999999998 59.5 0 0 0
9297 0 3 0.0 13.6 23.8 57.8 0 0 0
9299 0 3 0.0 15.299999999999999 23.8 59.5 0 0 0
9301 0 3 0.0 17.0 23.8 57.8 0 0 0
9303 0 3 0.0 18.7 23.8 59.5 0 0 0
10629 0 3 0.0 13.6 20.4 61.199999999999996 0 0 0
10630 0 3 0.0 15.299999999999999 22.099999999999998 61.199999999999996 0 0 0
10631 0 3 0.0 17.0 20.4 61.199999999999996 0 0 0
10632 0 3 0.0 18.7 22.099999999999998 61.199999999999996 0 0 0
10649 0 3 0.0 13.6 23.8 61.199999999999996 0 0 0
10651 0 3 0.0 17.0 23.8 61.199999999999996 0 0 0
9265 0 3 0.0 20.4 20.4 57.8 0 0 0
9266 0 3 0.0 22.099999999999998 22.099999999999998 57.8 0 0 0
9267 0 3 0.0 22.099999999999998 20.4 59.5 0 0 0
9268 0 3 0.0 20.4 22.099999999999998 59.5 0 0 0
9269 0 3 0.0 23.8 20.4 57.8 0 0 0
9270 0 3 0.0 25.5 22.099999999999998 57.8 0 0 0
9271 0 3 0.0 25.5 20.4 59.5 0 0 0
9272 0 3 0.0 23.8 22.099999999999998 59.5 0 0 0
9305 0 3 0.0 20.4 23.8 57.8 0 0 0
9307 0 3 0.0 22.099999999999998 23.8 59.5 0 0 0
9309 0 3 0.0 23.8 23.8 57.8 0 0 0
9311 0 3 0.0 25.5 23.8 59.5 0 0 0
10633 0 3 0.0 20.4 20.4 61.199999999999996 0 0 0
10634 0 3 0.0 22.099999999999998 22.099999999999998 61.199999999999996 0 0 0
10635 0 3 0.0 23.8 20.4 61.199999999999996 0 0 0
10636 0 3 0.0 25.5 22.099999999999998 61.199999999999996 0 0 0
10653 0 3 0.0 20.4 23.8 61.199999999999996 0 0 0
10655 0 3 0.0 23.8 23.8 61.199999999999996 0 0 0
9273 0 3 0.0 27.2 20.4 57.8 0 0 0
9274 0 3 0.0 28.9 22.099999999999998 57.8 0 0 0
9275 0 3 0.0 28.9 20.4 59.5 0 0 0
9276 0 3 0.0 27.2 22.099999999999998 59.5 0 0 0
9277 0 3 0.0 30.599999999999998 20.4 57.8 0 0 0
9278 0 3 0.0 32.3 22.099999999999998 57.8 0 0 0
9279 0 3 0.0 32.3 20.4 59.5 0 0 0
9280 0 3 0.0 30.599999999999998 22.099999999999998 59.5 0 0 0
9313 0 3 0.0 27.2 23.8 57.8 0 0 0
9315 0 3 0.0 28.9 23.8 59.5 0 0 0
9317 0 3 0.0 30.599999999999998 23.8 57.8 0 0 0
9319 0 3 0.0 32.3 23.8 59.5 0 0 0
10637 0 3 0.0 27.2 20.4 61.199999999999996 0 0 0
10638 0 3 0.0 28.9 22.099999999999998 61.199999999999996 0 0 0
10639 0 3 0.0 30.599999999999998 20.4 61.199999999999996 0 0 0
10640 0 3 0.0 32.3 22.099999999999998 61.199999999999996 0 0 0
10657 0 3 0.0 27.2 23.8 61.199999999999996 0 0 0
10659 0 3 0.0 30.599999999999998 23.8 61.199999999999996 0 0 0
9282 0 3 0.0 1.7 25.5 57.8 0 0 0
9284 0 3 0.0 0.0 25.5 59.5 0 0 0
9286 0 3 0.0 5.1 25.5 57.8 0 0 0
9288 0 3 0.0 3.4 25.5 59.5 0 0 0
9321 0 3 0.0 0.0 27.2 57.8 0 0 0
9322 0 3 0.0 1.7 28.9 57.8 0 0 0
9323 0 3 0.0 1.7 27.2 59.5 0 0 0
9324 0 3 0.0 0.0 28.9 59.5 0 0 0
9325 0 3 0.0 3.4 27.2 57.8 0 0 0
9326 0 3 0.0 5.1 28.9 57.8 0 0 0
9327 0 3 0.0 5.1 27.2 59.5 0 0 0
9328 0 3 0.0 3.4 28.9 59.5 0 0 0
9361 0 3 0.0 0.0 30.599999999999998 57.8 0 0 0
9363 0 3 0.0 1.7 30.599999999999998 59.5 0 0 0
9365 0 3 0.0 3.4 30.599999999999998 57.8 0 0 0
9367 0 3 0.0 5.1 30.599999999999998 59.5 0 0 0
10642 0 3 0.0 1.7 25.5 61.199999999999996 0 0 0
10644 0 3 0.0 5.1 25.5 61.199999999999996 0 0 0
10661 0 3 0.0 0.0 27.2 61.199999999999996 0 0 0
10662 0 3 0.0 1.7 28.9 61.199999999999996 0 0 0
10663 0 3 0.0 3.4 27.2 61.199999999999996 0 0 0
10664 0 3 0.0 5.1 28.9 61.199999999999996 0 0 0
10681 0 3 0.0 0.0 30.599999999999998 61.199999999999996 0 0 0
10683 0 3 0.0 3.4 30.599999999999998 61.199999999999996 0 0 0
9290 0 3 0.0 8.5 25.5 57.8 0 0 0
9292 0 3 0.0 6.8 25.5 59.5 0 0 0
9294 0 3 0.0 11.9 25.5 57.8 0 0 0
9296 0 3 0.0 10.2 25.5 59.5 0 0 0
9329 0 3 0.0 6.8 27.2 57.8 0 0 0
9330 0 3 0.0 8.5 28.9 57.8 0 0 0
9331 0 3 0.0 8.5 27.2 59.5 0 0 0
9332 0 3 0.0 6.8 28.9 59.5 0 0 0
9333 0 3 0.0 10.2 27.2 57.8 0 0 0
9334 0 3 0.0 11.9 28.9 57.8 0 0 0
9335 0 3 0.0 11.9 27.2 59.5 0 0 0
9336 0 3 0.0 10.2 28.9 59.5 0 0 0
9369 0 3 0.0 6.8 30.599999999999998 57.8 0 0 0
9371 0 3 0.0 8.5 30.599999999999998 59.5 0 0 0
9373 0 3 0.0 10.2 30.599999999999998 57.8 0 0 0
9375 0 3 0.0 11.9 30.599999999999998 59.5 0 0 0
10646 0 3 0.0 8.5 25.5 61.199999999999996 0 0 0
10648 0 3 0.0 11.9 25.5 61.199999999999996 0 0 0
10665 0 3 0.0 6.8 27.2 61.199999999999996 0 0 0
10666 0 3 0.0 8.5 28.9 61.199999999999996 0 0 0
10667 0 3 0.0 10.2 27.2 61.199999999999996 0 0 0
10668 0 3 0.0 11.9 28.9 61.199999999999996 0 0 0
10685 0 3 0.0 6.8 30.599999999999998 61.199999999999996 0 0 0
10687 0 3 0.0 10.2 30.599999999999998 61.199999999999996 0 0 0
9298 0 3 0.0 15.299999999999999 25.5 57.8 0 0 0
9300 0 3 0.0 13.6 25.5 59.5 0 0 0
9302 0 3 0.0 18.7 25.5 57.8 0 0 0
9304 0 3 0.0 17.0 25.5 59.5 0 0 0
9337 0 3 0.0 13.6 27.2 57.8 0 0 0
9338 0 3 0.0 15.299999999999999 28.9 57.8 0 0 0
9339 0 3 0.0 15.299999999999999 27.2 59.5 0 0 0
9340 0 3 0.0 13.6 28.9 59.5 0 0 0
9341 0 3 0.0 17.0 27.2 57.8 0 0 0
9342 0 3 0.0 18.7 28.9 57.8 0 0 0
9343 0 3 0.0 18.7 27.2 59.5 0 0 0
9344 0 3 0.0 17.0 28.9 59.5 0 0 0
9377 0 3 0.0 13.6 30.599999999999998 57.8 0 0 0
9379 0 3 0.0 15.299999999999999 30.599999999999998 59.5 0 0 0
9381 0 3 0.0 17.0 30.599999999999998 57.8 0 0 0
9383 0 3 0.0 18.7 30.599999999999998 59.5 0 0 0
10650 0 3 0.0 15.299999999999999 25.5 61.199999999999996 0 0 0
10652 0 3 0.0 18.7 25.5 61.199999999999996 0 0 0
10669 0 3 0.0 13.6 27.2 61.199999999999996 0 0 0
10670 0 3 0.0 15.299999999999999 28.9 61.199999999999996 0 0 0
10671 0 3 0.0 17.0 27.2 61.199999999999996 0 0 0
10672 0 3 0.0 18.7 28.9 61.199999999999996 0 0 0
10689 0 3 0.0 13.6 30.599999999999998 61.199999999999996 0 0 0
10691 0 3 0.0 17.0 30.599999999999998 61.199999999999996 0 0 0
9306 0 3 0.0 22.099999999999998 25.5 57.8 0 0 0
9308 0 3 0.0 20.4 25.5 59.5 0 0 0
9310 0 3 0.0 25.5 25.5 57.8 0 0 0
9312 0 3 0.0 23.8 25.5 59.5 0 0 0
9345 0 3 0.0 20.4 27.2 57.8 0 0 0
9346 0 3 0.0 22.099999999999998 28.9 57.8 0 0 0
9347 0 3 0.0 22.099999999999998 27.2 59.5 0 0 0
9348 0 3 0.0 20.4 28.9 59.5 0 0 0
9349 0 3 0.0 23.8 27.2 57.8 0 0 0
9350 0 3 0.0 25.5 28.9 57.8 0 0 0
9351 0 3 0.0 25.5 27.2 59.5 0 0 0
9352 0 3 0.0 23.8 28.9 59.5 0 0 0
9385 0 3 0.0 20.4 30.599999999999998 57.8 0 0 0
9387 0 3 0.0 22.099999999999998 30.599999999999998 59.5 0 0 0
9389 0 3 0.0 23.8 30.599999999999998 57.8 0 0 0
9391 0 3 0.0 25.5 30.599999999999998 59.5 0 0 0
10654 0 3 0.0 22.099999999999998 25.5 61.199999999999996 0 0 0
10656 0 3 0.0 25.5 25.5 61.199999999999996 0 0 0
10673 0 3 0.0 20.4 27.2 61.199999999999996 0 0 0
10674 0 3 0.0 22.099999999999998 28.9 61.199999999999996 0 0 0
10675 0 3 0.0 23.8 27.2 61.199999999999996 0 0 0
10676 0 3 0.0 25.5 28.9 61.199999999999996 0 0 0
10693 0 3 0.0 20.4 30.599999999999998 61.199999999999996 0 0 0
10695 0 3 0.0 23.8 30.599999999999998 61.199999999999996 0 0 0
9314 0 3 0.0 28.9 25.5 57.8 0 0 0
9316 0 3 0.0 27.2 25.5 59.5 0 0 0
9318 0 3 0.0 32.3 25.5 57.8 0 0 0
9320 0 3 0.0 30.599999999999998 25.5 59.5 0 0 0
9353 0 3 0.0 27.2 27.2 57.8 0 0 0
9354 0 3 0.0 28.9 28.9 57.8 0 0 0
9355 0 3 0.0 28.9 27.2 59.5 0 0 0
9356 0 3 0.0 27.2 28.9 59.5 0 0 0
9357 0 3 0.0 30.599999999999998 27.2 57.8 0 0 0
9358 0 3 0.0 32.3 28.9 57.8 0 0 0
9359 0 3 0.0 32.3 27.2 59.5 0 0 0
9360 0 3 0.0 30.599999999999998 28.9 59.5 0 0 0
9393 0 3 0.0 27.2 30.599999999999998 57.8 0 0 0
9395 0 3 0.0 28.9 30.599999999999998 59.5 0 0 0
9397 0 3 0.0 30.599999999999998 30.599999999999998 57.8 0 0 0
9399 0 3 0.0 32.3 30.599999999999998 59.5 0 0 0
10658 0 3 0.0 28.9 25.5 61.199999999999996 0 0 0
10660 0 3 0.0 32.3 25.5 61.199999999999996 0 0 0
10677 0 3 0.0 27.2 27.2 61.199999999999996 0 0 0
10678 0 3 0.0 28.9 28.9 61.199999999999996 0 0 0
10679 0 3 0.0 30.599999999999998 27.2 61.199999999999996 0 0 0
10680 0 3 0.0 32.3 28.9 61.199999999999996 0 0 0
10697 0 3 0.0 27.2 30.599999999999998 61.199999999999996 0 0 0
10699 0 3 0.0 30.599999999999998 30.599999999999998 61.199999999999996 0 0 0
9362 0 3 0.0 1.7 32.3 57.8 0 0 0
9364 0 3 0.0 0.0 32.3 59.5 0 0 0
9366 0 3 0.0 5.1 32.3 57.8 0 0 0
9368 0 3 0.0 3.4 32.3 59.5 0 0 0
9401 0 3 0.0 0.0 34.0 57.8 0 0 0
9402 0 3 0.0 1.7 35.699999999999996 57.8 0 0 0
9403 0 3 0.0 1.7 34.0 59.5 0 0 0
9404 0 3 0.0 0.0 35.699999999999996 59.5 0 0 0
9405 0 3 0.0 3.4 34.0 57.8 0 0 0
9406 0 3 0.0 5.1 35.699999999999996 57.8 0 0 0
9407 0 3 0.0 5.1 34.0 59.5 0 0 0
9408 0 3 0.0 3.4 35.699999999999996 59.5 0 0 0
9441 0 3 0.0 0.0 37.4 57.8 0 0 0
9443 0 3 0.0 1.7 37.4 59.5 0 0 0
9445 0 3 0.0 3.4 37.4 57.8 0 0 0
9447 0 3 0.0 5.1 37.4 59.5 0 0 0
10682 0 3 0.0 1.7 32.3 61.199999999999996 0 0 0
10684 0 3 0.0 5.1 32.3 61.199999999999996 0 0 0
10701 0 3 0.0 0.0 34.0 61.199999999999996 0 0 0
10702 0 3 0.0 1.7 35.699999999999996 61.199999999999996 0 0 0
10703 0 3 0.0 3.4 34.0 61.199999999999996 0 0 0
10704 0 3 0.0 5.1 35.699999999999996 61.199999999999996 0 0 0
10721 0 3 0.0 0.0 37.4 61.199999999999996 0 0 0
10723 0 3 0.0 3.4 37.4 61.199999999999996 0 0 0
9370 0 3 0.0 8.5 32.3 57.8 0 0 0
9372 0 3 0.0 6.8 32.3 59.5 0 0 0
9374 0 3 0.0 11.9 32.3 57.8 0 0 0
9376 0 3 0.0 10.2 32.3 59.5 0 0 0
9409 0 3 0.0 6.8 34.0 57.8 0 0 0
9410 0 3 0.0 8.5 35.699999999999996 57.8 0 0 0
9411 0 3 0.0 8.5 34.0 59.5 0 0 0
9412 0 3 0.0 6.8 35.699999999999996 59.5 0 0 0
9413 0 3 0.0 10.2 34.0 57.8 0 0 0
9414 0 3 0.0 11.9 35.699999999999996 57.8 0 0 0
9415 0 3 0.0 11.9 34.0 59.5 0 0 0
9416 0 3 0.0 10.2 35.699999999999996 59.5 0 0 0
9449 0 3 0.0 6.8 37.4 57.8 0 0 0
9451 0 3 0.0 8.5 37.4 59.5 0 0 0
9453 0 3 0.0 10.2 37.4 57.8 0 0 0
9455 0 3 0.0 11.9 37.4 59.5 0 0 0
10686 0 3 0.0 8.5 32.3 61.199999999999996 0 0 0
10688 0 3 0.0 11.9 32.3 61.199999999999996 0 0 0
10705 0 3 0.0 6.8 34.0 61.199999999999996 0 0 0
10706 0 3 0.0 8.5 35.699999999999996 61.199999999999996 0 0 0
10707 0 3 0.0 10.2 34.0 61.199999999999996 0 0 0
10708 0 3 0.0 11.9 35.699999999999996 61.199999999999996 0 0 0
10725 0 3 0.0 6.8 37.4 61.199999999999996 0 0 0
10727 0 3 0.0 10.2 37.4 61.199999999999996 0 0 0
9378 0 3 0.0 15.299999999999999 32.3 57.8 0 0 0
9380 0 3 0.0 13.6 32.3 59.5 0 0 0
9382 0 3 0.0 18.7 32.3 57.8 0 0 0
9384 0 3 0.0 17.0 32.3 59.5 0 0 0
9417 0 3 0.0 13.6 34.0 57.8 0 0 0
9418 0 3 0.0 15.299999999999999 35.699999999999996 57.8 0 0 0
9419 0 3 0.0 15.299999999999999 34.0 59.5 0 0 0
9420 0 3 0.0 13.6 35.699999999999996 59.5 0 0 0
9421 0 3 0.0 17.0 34.0 57.8 0 0 0
9422 0 3 0.0 18.7 35.699999999999996 57.8 0 0 0
9423 0 3 0.0 18.7 34.0 59.5 0 0 0
9424 0 3 0.0 17.0 35.699999999999996 59.5 0 0 0
9457 0 3 0.0 13.6 37.4 57.8 0 0 0
9459 0 3 0.0 15.299999999999999 37.4 59.5 0 0 0
9461 0 3 0.0 17.0 37.4 57.8 0 0 0
9463 0 3 0.0 18.7 37.4 59.5 0 0 0
10690 0 3 0.0 15.299999999999999 32.3 61.199999999999996 0 0 0
10692 0 3 0.0 18.7 32.3 61.199999999999996 0 0 0
10709 0 3 0.0 13.6 34.0 61.199999999999996 0 0 0
10710 0 3 0.0 15.299999999999999 35.699999999999996 61.199999999999996 0 0 0
10711 0 3 0.0 17.0 34.0 61.199999999999996 0 0 0
10712 0 3 0.0 18.7 35.699999999999996 61.199999999999996 0 0 0
10729 0 3 0.0 13.6 37.4 61.199999999999996 0 0 0
10731 0 3 0.0 17.0 37.4 61.199999999999996 0 0 0
9386 0 3 0.0 22.099999999999998 32.3 57.8 0 0 0
9388 0 3 0.0 20.4 32.3 59.5 0 0 0
9390 0 3 0.0 25.5 32.3 57.8 0 0 0
9392 0 3 0.0 23.8 32.3 59.5 0 0 0
9425 0 3 0.0 20.4 34.0 57.8 0 0 0
9426 0 3 0.0 22.099999999999998 35.699999999999996 57.8 0 0 0
9427 0 3 0.0 22.099999999999998 34.0 59.5 0 0 0
9428 0 3 0.0 20.4 35.699999999999996 59.5 0 0 0
9429 0 3 0.0 23.8 34.0 57.8 0 0 0
9430 0 3 0.0 25.5 35.699999999999996 57.8 0 0 0
9431 0 3 0.0 25.5 34.0 59.5 0 0 0
9432 0 3 0.0 23.8 35.699999999999996 59.5 0 0 0
9465 0 3 0.0 20.4 37.4 57.8 0 0 0
9467 0 3 0.0 22.099999999999998 37.4 59.5 0 0 0
9469 0 3 0.0 23.8 37.4 57.8 0 0 0
9471 0 3 0.0 25.5 37.4 59.5 0 0 0
10694 0 3 0.0 22.099999999999998 32.3 61.199999999999996 0 0 0
10696 0 3 0.0 25.5 32.3 61.199999999999996 0 0 0
10713 0 3 0.0 20.4 34.0 61.199999999999996 0 0 0
10714 0 3 0.0 22.099999999999998 35.699999999999996 61.199999999999996 0 0 0
10715 0 3 0.0 23.8 34.0 61.199999999999996 0 0 0
10716 0 3 0.0 25.5 35.699999999999996 61.199999999999996 0 0 0
10733 0 3 0.0 20.4 37.4 61.199999999999996 0 0 0
10735 0 3 0.0 23.8 37.4 61.199999999999996 0 0 0
9394 0 3 0.0 28.9 32.3 57.8 0 0 0
9396 0 3 0.0 27.2 32.3 59.5 0 0 0
9398 0 3 0.0 32.3 32.3 57.8 0 0 0
9400 0 3 0.0 30.599999999999998 32.3 59.5 0 0 0
9433 0 3 0.0 27.2 34.0 57.8 0 0 0
9434 0 3 0.0 28.9 35.699999999999996 57.8 0 0 0
9435 0 3 0.0 28.9 34.0 59.5 0 0 0
9436 0 3 0.0 27.2 35.699999999999996 59.5 0 0 0
9437 0 3 0.0 30.599999999999998 34.0 57.8 0 0 0
9438 0 3 0.0 32.3 35.699999999999996 57.8 0 0 0
9439 0 3 0.0 32.3 34.0 59.5 0 0 0
9440 0 3 0.0 30.599999999999998 35.699999999999996 59.5 0 0 0
9473 0 3 0.0 27.2 37.4 57.8 0 0 0
9475 0 3 0.0 28.9 37.4 59.5 0 0 0
9477 0 3 0.0 30.599999999999998 37.4 57.8 0 0 0
9479 0 3 0.0 32.3 37.4 59.5 0 0 0
10698 0 3 0.0 28.9 32.3 61.199999999999996 0 0 0
10700 0 3 0.0 32.3 32.3 61.199999999999996 0 0 0
10717 0 3 0.0 27.2 34.0 61.199999999999996 0 0 0
10718 0 3 0.0 28.9 35.699999999999996 61.199999999999996 0 0 0
10719 0 3 0.0 30.599999999999998 34.0 61.199999999999996 0 0 0
10720 0 3 0.0 32.3 35.699999999999996 61.199999999999996 0 0 0
10737 0 3 0.0 27.2 37.4 61.199999999999996 0 0 0
10739 0 3 0.0 30.599999999999998 37.4 61.199999999999996 0 0 0
9442 0 3 0.0 1.7 39.1 57.8 0 0 0
9444 0 3 0.0 0.0 39.1 59.5 0 0 0
9446 0 3 0.0 5.1 39.1 57.8 0 0 0
9448 0 3 0.0 3.4 39.1 59.5 0 0 0
9481 0 3 0.0 0.0 40.8 57.8 0 0 0
9482 0 3 0.0 1.7 42.5 57.8 0 0 0
9483 0 3 0.0 1.7 40.8 59.5 0 0 0
9484 0 3 0.0 0.0 42.5 59.5 0 0 0
9485 0 3 0.0 3.4 40.8 57.8 0 0 0
9486 0 3 0.0 5.1 42.5 57.8 0 0 0
9487 0 3 0.0 5.1 40.8 59.5 0 0 0
9488 0 3 0.0 3.4 42.5 59.5 0 0 0
10722 0 3 0.0 1.7 39.1 61.199999999999996 0 0 0
10724 0 3 0.0 5.1 39.1 61.199999999999996 0 0 0
10741 0 3 0.0 0.0 40.8 61.199999999999996 0 0 0
10742 0 3 0.0 1.7 42.5 61.199999999999996 0 0 0
10743 0 3 0.0 3.4 40.8 61.199999999999996 0 0 0
10744 0 3 0.0 5.1 42.5 61.199999999999996 0 0 0
9450 0 3 0.0 8.5 39.1 57.8 0 0 0
9452 0 3 0.0 6.8 39.1 59.5 0 0 0
9454 0 3 0.0 11.9 39.1 57.8 0 0 0
9456 0 3 0.0 10.2 39.1 59.5 0 0 0
9489 0 3 0.0 6.8 40.8 57.8 0 0 0
9490 0 3 0.0 8.5 42.5 57.8 0 0 0
9491 0 3 0.0 8.5 40.8 59.5 0 0 0
9492 0 3 0.0 6.8 42.5 59.5 0 0 0
9493 0 3 0.0 10.2 40.8 57.8 0 0 0
9494 0 3 0.0 11.9 42.5 57.8 0 0 0
9495 0 3 0.0 11.9 40.8 59.5 0 0 0
9496 0 3 0.0 10.2 42.5 59.5 0 0 0
10726 0 3 0.0 8.5 39.1 61.199999999999996 0 0 0
10728 0 3 0.0 11.9 39.1 61.199999999999996 0 0 0
10745 0 3 0.0 6.8 40.8 61.199999999999996 0 0 0
10746 0 3 0.0 8.5 42.5 61.199999999999996 0 0 0
10747 0 3 0.0 10.2 40.8 61.199999999999996 0 0 0
10748 0 3 0.0 11.9 42.5 61.199999999999996 0 0 0
9458 0 3 0.0 15.299999999999999 39.1 57.8 0 0 0
9460 0 3 0.0 13.6 39.1 59.5 0 0 0
9462 0 3 0.0 18.7 39.1 57.8 0 0 0
9464 0 3 0.0 17.0 39.1 59.5 0 0 0
9497 0 3 0.0 13.6 40.8 57.8 0 0 0
9498 0 3 0.0 15.299999999999999 42.5 57.8 0 0 0
9499 0 3 0.0 15.299999999999999 40.8 59.5 0 0 0
9500 0 3 0.0 13.6 42.5 59.5 0 0 0
9501 0 3 0.0 17.0 40.8 57.8 0 0 0
9502 0 3 0.0 18.7 42.5 57.8 0 0 0
9503 0 3 0.0 18.7 40.8 59.5 0 0 0
9504 0 3 0.0 17.0 42.5 59.5 0 0 0
10730 0 3 0.0 15.299999999999999 39.1 61.199999999999996 0 0 0
10732 0 3 0.0 18.7 39.1 61.199999999999996 0 0 0
10749 0 3 0.0 13.6 40.8 61.199999999999996 0 0 0
10750 0 3 0.0 15.299999999999999 42.5 61.199999999999996 0 0 0
10751 0 3 0.0 17.0 40.8 61.199999999999996 0 0 0
10752 0 3 0.0 18.7 42.5 61.199999999999996 0 0 0
9466 0 3 0.0 22.099999999999998 39.1 57.8 0 0 0
9468 0 3 0.0 20.4 39.1 59.5 0 0 0
9470 0 3 0.0 25.5 39.1 57.8 0 0 0
9472 0 3 0.0 23.8 39.1 59.5 0 0 0
9505 0 3 0.0 20.4 40.8 57.8 0 0 0
9506 0 3 0.0 22.099999999999998 42.5 57.8 0 0 0
9507 0 3 0.0 22.099999999999998 40.8 59.5 0 0 0
9508 0 3 0.0 20.4 42.5 59.5 0 0 0
9509 0 3 0.0 23.8 40.8 57.8 0 0 0
9510 0 3 0.0 25.5 42.5 57.8 0 0 0
9511 0 3 0.0 25.5 40.8 59.5 0 0 0
9512 0 3 0.0 23.8 42.5 59.5 0 0 0
10734 0 3 0.0 22.099999999999998 39.1 61.199999999999996 0 0 0
10736 0 3 0.0 25.5 39.1 61.199999999999996 0 0 0
10753 0 3 0.0 20.4 40.8 61.199999999999996 0 0 0
10754 0 3 0.0 22.099999999999998 42.5 61.199999999999996 0 0 0
10755 0 3 0.0 23.8 40.8 61.199999999999996 0 0 0
10756 0 3 0.0 25.5 42.5 61.199999999999996 0 0 0
9474 0 3 0.0 28.9 39.1 57.8 0 0 0
9476 0 3 0.0 27.2 39.1 59.5 0 0 0
9478 0 3 0.0 32.3 39.1 57.8 0 0 0
9480 0 3 0.0 30.599999999999998 39.1 59.5 0 0 0
9513 0 3 0.0 27.2 40.8 57.8 0 0 0
9514 0 3 0.0 28.9 42.5 57.8 0 0 0
9515 0 3 0.0 28.9 40.8 59.5 0 0 0
9516 0 3 0.0 27.2 42.5 59.5 0 0 0
9517 0 3 0.0 30.599999999999998 40.8 57.8 0 0 0
9518 0 3 0.0 32.3 42.5 57.8 0 0 0
9519 0 3 0.0 32.3 40.8 59.5 0 0 0
9520 0 3 0.0 30.599999999999998 42.5 59.5 0 0 0
10738 0 3 0.0 28.9 39.1 61.199999999999996 0 0 0
10740 0 3 0.0 32.3 39.1 61.199999999999996 0 0 0
10757 0 3 0.0 27.2 40.8 61.199999999999996 0 0 0
10758 0 3 0.0 28.9 42.5 61.199999999999996 0 0 0
10759 0 3 0.0 30.599999999999998 40.8 61.199999999999996 0 0 0
10760 0 3 0.0 32.3 42.5 61.199999999999996 0 0 0
9521 0 3 0.0 0.0 44.199999999999996 57.8 0 0 0
9522 0 3 0.0 1.7 45.9 57.8 0 0 0
9523 0 3 0.0 1.7 44.199999999999996 59.5 0 0 0
9524 0 3 0.0 0.0 45.9 59.5 0 0 0
9525 0 3 0.0 3.4 44.199999999999996 57.8 0 0 0
9526 0 3 0.0 5.1 45.9 57.8 0 0 0
9527 0 3 0.0 5.1 44.199999999999996 59.5 0 0 0
9528 0 3 0.0 3.4 45.9 59.5 0 0 0
9561 0 3 0.0 0.0 47.6 57.8 0 0 0
9562 0 3 0.0 1.7 49.3 57.8 0 0 0
9563 0 3 0.0 1.7 47.6 59.5 0 0 0
9564 0 3 0.0 0.0 49.3 59.5 0 0 0
9565 0 3 0.0 3.4 47.6 57.8 0 0 0
9566 0 3 0.0 5.1 49.3 57.8 0 0 0
9567 0 3 0.0 5.1 47.6 59.5 0 0 0
9568 0 3 0.0 3.4 49.3 59.5 0 0 0
10761 0 3 0.0 0.0 44.199999999999996 61.199999999999996 0 0 0
10762 0 3 0.0 1.7 45.9 61.199999999999996 0 0 0
10763 0 3 0.0 3.4 44.199999999999996 61.199999999999996 0 0 0
10764 0 3 0.0 5.1 45.9 61.199999999999996 0 0 0
10781 0 3 0.0 0.0 47.6 61.199999999999996 0 0 0
10782 0 3 0.0 1.7 49.3 61.199999999999996 0 0 0
10783 0 3 0.0 3.4 47.6 61.199999999999996 0 0 0
10784 0 3 0.0 5.1 49.3 61.199999999999996 0 0 0
9529 0 3 0.0 6.8 44.199999999999996 57.8 0 0 0
9530 0 3 0.0 8.5 45.9 57.8 0 0 0
9531 0 3 0.0 8.5 44.199999999999996 59.5 0 0 0
9532 0 3 0.0 6.8 45.9 59.5 0 0 0
9533 0 3 0.0 10.2 44.199999999999996 57.8 0 0 0
9534 0 3 0.0 11.9 45.9 57.8 0 0 0
9535 0 3 0.0 11.9 44.199999999999996 59.5 0 0 0
9536 0 3 0.0 10.2 45.9 59.5 0 0 0
9569 0 3 0.0 6.8 47.6 57.8 0 0 0
9570 0 3 0.0 8.5 49.3 57.8 0 0 0
9571 0 3 0.0 8.5 47.6 59.5 0 0 0
9572 0 3 0.0 6.8 49.3 59.5 0 0 0
9573 0 3 0.0 10.2 47.6 57.8 0 0 0
9574 0 3 0.0 11.9 49.3 57.8 0 0 0
9575 0 3 0.0 11.9 47.6 59.5 0 0 0
9576 0 3 0.0 10.2 49.3 59.5 0 0 0
10765 0 3 0.0 6.8 44.199999999999996 61.199999999999996 0 0 0
10766 0 3 0.0 8.5 45.9 61.199999999999996 0 0 0
10767 0 3 0.0 10.2 44.199999999999996 61.199999999999996 0 0 0
10768 0 3 0.0 11.9 45.9 61.199999999999996 0 0 0
10785 0 3 0.0 6.8 47.6 61.199999999999996 0 0 0
10786 0 3 0.0 8.5 49.3 61.199999999999996 0 0 0
10787 0 3 0.0 10.2 47.6 61.199999999999996 0 0 0
10788 0 3 0.0 11.9 49.3 61.199999999999996 0 0 0
9537 0 3 0.0 13.6 44.199999999999996 57.8 0 0 0
9538 0 3 0.0 15.299999999999999 45.9 57.8 0 0 0
9539 0 3 0.0 15.299999999999999 44.199999999999996 59.5 0 0 0
9540 0 3 0.0 13.6 45.9 59.5 0 0 0
9541 0 3 0.0 17.0 44.199999999999996 57.8 0 0 0
9542 0 3 0.0 18.7 45.9 57.8 0 0 0
9543 0 3 0.0 18.7 44.199999999999996 59.5 0 0 0
9544 0 3 0.0 17.0 45.9 59.5 0 0 0
9577 0 3 0.0 13.6 47.6 57.8 0 0 0
9578 0 3 0.0 15.299999999999999 49.3 57.8 0 0 0
9579 0 3 0.0 15.299999999999999 47.6 59.5 0 0 0
9580 0 3 0.0 13.6 49.3 59.5 0 0 0
9581 0 3 0.0 17.0 47.6 57.8 0 0 0
9582 0 3 0.0 18.7 49.3 57.8 0 0 0
9583 0 3 0.0 18.7 47.6 59.5 0 0 0
9584 0 3 0.0 17.0 49.3 59.5 0 0 0
10769 0 3 0.0 13.6 44.199999999999996 61.199999999999996 0 0 0
10770 0 3 0.0 15.299999999999999 45.9 61.199999999999996 0 0 0
10771 0 3 0.0 17.0 44.199999999999996 61.199999999999996 0 0 0
10772 0 3 0.0 18.7 45.9 61.199999999999996 0 0 0
10789 0 3 0.0 13.6 47.6 61.199999999999996 0 0 0
10790 0 3 0.0 15.299999999999999 49.3 61.199999999999996 0 0 0
10791 0 3 0.0 17.0 47.6 61.199999999999996 0 0 0
10792 0 3 0.0 18.7 49.3 61.199999999999996 0 0 0
9545 0 3 0.0 20.4 44.199999999999996 57.8 0 0 0
9546 0 3 0.0 22.099999999999998 45.9 57.8 0 0 0
9547 0 3 0.0 22.099999999999998 44.199999999999996 59.5 0 0 0
9548 0 3 0.0 20.4 45.9 59.5 0 0 0
9549 0 3 0.0 23.8 44.199999999999996 57.8 0 0 0
9550 0 3 0.0 25.5 45.9 57.8 0 0 0
9551 0 3 0.0 25.5 44.199999999999996 59.5 0 0 0
9552 0 3 0.0 23.8 45.9 59.5 0 0 0
9585 0 3 0.0 20.4 47.6 57.8 0 0 0
9586 0 3 0.0 22.099999999999998 49.3 57.8 0 0 0
9587 0 3 0.0 22.099999999999998 47.6 59.5 0 0 0
9588 0 3 0.0 20.4 49.3 59.5 0 0 0
9589 0 3 0.0 23.8 47.6 57.8 0 0 0
9590 0 3 0.0 25.5 49.3 57.8 0 0 0
9591 0 3 0.0 25.5 47.6 59.5 0 0 0
9592 0 3 0.0 23.8 49.3 59.5 0 0 0
10773 0 3 0.0 20.4 44.199999999999996 61.199999999999996 0 0 0
10774 0 3 0.0 22.099999999999998 45.9 61.199999999999996 0 0 0
10775 0 3 0.0 23.8 44.199999999999996 61.199999999999996 0 0 0
10776 0 3 0.0 25.5 45.9 61.199999999999996 0 0 0
10793 0 3 0.0 20.4 47.6 61.199999999999996 0 0 0
10794 0 3 0.0 22.099999999999998 49.3 61.199999999999996 0 0 0
10795 0 3 0.0 23.8 47.6 61.199999999999996 0 0 0
10796 0 3 0.0 25.5 49.3 61.199999999999996 0 0 0
9553 0 3 0.0 27.2 44.199999999999996 57.8 0 0 0
9554 0 3 0.0 28.9 45.9 57.8 0 0 0
9555 0 3 0.0 28.9 44.199999999999996 59.5 0 0 0
9556 0 3 0.0 27.2 45.9 59.5 0 0 0
9557 0 3 0.0 30.599999999999998 44.199999999999996 57.8 0 0 0
9558 0 3 0.0 32.3 45.9 57.8 0 0 0
9559 0 3 0.0 32.3 44.199999999999996 59.5 0 0 0
9560 0 3 0.0 30.599999999999998 45.9 59.5 0 0 0
9593 0 3 0.0 27.2 47.6 57.8 0 0 0
9594 0 3 0.0 28.9 49.3 57.8 0 0 0
9595 0 3 0.0 28.9 47.6 59.5 0 0 0
9596 0 3 0.0 27.2 49.3 59.5 0 0 0
9597 0 3 0.0 30.599999999999998 47.6 57.8 0 0 0
9598 0 3 0.0 32.3 49.3 57.8 0 0 0
9599 0 3 0.0 32.3 47.6 59.5 0 0 0
9600 0 3 0.0 30.599999999999998 49.3 59.5 0 0 0
10777 0 3 0.0 27.2 44.199999999999996 61.199999999999996 0 0 0
10778 0 3 0.0 28.9 45.9 61.199999999999996 0 0 0
10779 0 3 0.0 30.599999999999998 44.199999999999996 61.199999999999996 0 0 0
10780 0 3 0.0 32.3 45.9 61.199999999999996 0 0 0
10797 0 3 0.0 27.2 47.6 61.199999999999996 0 0 0
10798 0 3 0.0 28.9 49.3 61.199999999999996 0 0 0
10799 0 3 0.0 30.599999999999998 47.6 61.199999999999996 0 0 0
10800 0 3 0.0 32.3 49.3 61.199999999999996 0 0 0
9601 0 3 0.0 0.0 51.0 57.8 0 0 0
9602 0 3 0.0 1.7 52.699999999999996 57.8 0 0 0
9603 0 3 0.0 1.7 51.0 59.5 0 0 0
9604 0 3 0.0 0.0 52.699999999999996 59.5 0 0 0
9605 0 3 0.0 3.4 51.0 57.8 0 0 0
9606 0 3 0.0 5.1 52.699999999999996 57.8 0 0 0
9607 0 3 0.0 5.1 51.0 59.5 0 0 0
9608 0 3 0.0 3.4 52.699999999999996 59.5 0 0 0
9641 0 3 0.0 0.0 54.4 57.8 0 0 0
9642 0 3 0.0 1.7 56.1 57.8 0 0 0
9643 0 3 0.0 1.7 54.4 59.5 0 0 0
9644 0 3 0.0 0.0 56.1 59.5 0 0 0
9645 0 3 0.0 3.4 54.4 57.8 0 0 0
9646 0 3 0.0 5.1 56.1 57.8 0 0 0
9647 0 3 0.0 5.1 54.4 59.5 0 0 0
9648 0 3 0.0 3.4 56.1 59.5 0 0 0
10801 0 3 0.0 0.0 51.0 61.199999999999996 0 0 0
10802 0 3 0.0 1.7 52.699999999999996 61.199999999999996 0 0 0
10803 0 3 0.0 3.4 51.0 61.199999999999996 0 0 0
10804 0 3 0.0 5.1 52.699999999999996 61.199999999999996 0 0 0
10821 0 3 0.0 0.0 54.4 61.199999999999996 0 0 0
10822 0 3 0.0 1.7 56.1 61.199999999999996 0 0 0
10823 0 3 0.0 3.4 54.4 61.199999999999996 0 0 0
10824 0 3 0.0 5.1 56.1 61.199999999999996 0 0 0
9609 0 3 0.0 6.8 51.0 57.8 0 0 0
9610 0 3 0.0 8.5 52.699999999999996 57.8 0 0 0
9611 0 3 0.0 8.5 51.0 59.5 0 0 0
9612 0 3 0.0 6.8 52.699999999999996 59.5 0 0 0
9613 0 3 0.0 10.2 51.0 57.8 0 0 0
9614 0 3 0.0 11.9 52.699999999999996 57.8 0 0 0
9615 0 3 0.0 11.9 51.0 59.5 0 0 0
9616 0 3 0.0 10.2 52.699999999999996 59.5 0 0 0
9649 0 3 0.0 6.8 54.4 57.8 0 0 0
9650 0 3 0.0 8.5 56.1 57.8 0 0 0
9651 0 3 0.0 8.5 54.4 59.5 0 0 0
9652 0 3 0.0 6.8 56.1 59.5 0 0 0
9653 0 3 0.0 10.2 54.4 57.8 0 0 0
9654 0 3 0.0 11.9 56.1 57.8 0 0 0
9655 0 3 0.0 11.9 54.4 59.5 0 0 0
9656 0 3 0.0 10.2 56.1 59.5 0 0 0
10805 0 3 0.0 6.8 51.0 61.199999999999996 0 0 0
10806 0 3 0.0 8.5 52.699999999999996 61.199999999999996 0 0 0
10807 0 3 0.0 10.2 51.0 61.199999999999996 0 0 0
10808 0 3 0.0 11.9 52.699999999999996 61.199999999999996 0 0 0
10825 0 3 0.0 6.8 54.4 61.199999999999996 0 0 0
10826 0 3 0.0 8.5 56.1 61.199999999999996 0 0 0
10827 0 3 0.0 10.2 54.4 61.199999999999996 0 0 0
10828 0 3 0.0 11.9 56.1 61.199999999999996 0 0 0
9617 0 3 0.0 13.6 51.0 57.8 0 0 0
9618 0 3 0.0 15.299999999999999 52.699999999999996 57.8 0 0 0
9619 0 3 0.0 15.299999999999999 51.0 59.5 0 0 0
9620 0 3 0.0 13.6 52.699999999999996 59.5 0 0 0
9621 0 3 0.0 17.0 51.0 57.8 0 0 0
9622 0 3 0.0 18.7 52.699999999999996 57.8 0 0 0
9623 0 3 0.0 18.7 51.0 59.5 0 0 0
9624 0 3 0.0 17.0 52.699999999999996 59.5 0 0 0
9657 0 3 0.0 13.6 54.4 57.8 0 0 0
9658 0 3 0.0 15.299999999999999 56.1 57.8 0 0 0
9659 0 3 0.0 15.299999999999999 54.4 59.5 0 0 0
9660 0 3 0.0 13.6 56.1 59.5 0 0 0
9661 0 3 0.0 17.0 54.4 57.8 0 0 0
9662 0 3 0.0 18.7 56.1 57.8 0 0 0
9663 0 3 0.0 18.7 54.4 59.5 0 0 0
9664 0 3 0.0 17.0 56.1 59.5 0 0 0
10809 0 3 0.0 13.6 51.0 61.199999999999996 0 0 0
10810 0 3 0.0 15.299999999999999 52.699999999999996 61.199999999999996 0 0 0
10811 0 3 0.0 17.0 51.0 61.199999999999996 0 0 0
10812 0 3 0.0 18.7 52.699999999999996 61.199999999999996 0 0 0
10829 0 3 0.0 13.6 54.4 61.199999999999996 0 0 0
10830 0 3 0.0 15.299999999999999 56.1 61.199999999999996 0 0 0
10831 0 3 0.0 17.0 54.4 61.199999999999996 0 0 0
10832 0 3 0.0 18.7 56.1 61.199999999999996 0 0 0
9625 0 3 0.0 20.4 51.0 57.8 0 0 0
9626 0 3 0.0 22.099999999999998 52.699999999999996 57.8 0 0 0
9627 0 3 0.0 22.099999999999998 51.0 59.5 0 0 0
9628 0 3 0.0 20.4 52.699999999999996 59.5 0 0 0
9629 0 3 0.0 23.8 51.0 57.8 0 0 0
9630 0 3 0.0 25.5 52.699999999999996 57.8 0 0 0
9631 0 3 0.0 25.5 51.0 59.5 0 0 0
9632 0 3 0.0 23.8 52.699999999999996 59.5 0 0 0
9665 0 3 0.0 20.4 54.4 57.8 0 0 0
9666 0 3 0.0 22.099999999999998 56.1 57.8 0 0 0
9667 0 3 0.0 22.099999999999998 54.4 59.5 0 0 0
9668 0 3 0.0 20.4 56.1 59.5 0 0 0
9669 0 3 0.0 23.8 54.4 57.8 0 0 0
9670 0 3 0.0 25.5 56.1 57.8 0 0 0
9671 0 3 0.0 25.5 54.4 59.5 0 0 0
9672 0 3 0.0 23.8 56.1 59.5 0 0 0
10813 0 3 0.0 20.4 51.0 61.199999999999996 0 0 0
10814 0 3 0.0 22.099999999999998 52.699999999999996 61.199999999999996 0 0 0
10815 0 3 0.0 23.8 51.0 61.199999999999996 0 0 0
10816 0 3 0.0 25.5 52.699999999999996 61.199999999999996 0 0 0
10833 0 3 0.0 20.4 54.4 61.199999999999996 0 0 0
10834 0 3 0.0 22.099999999999998 56.1 61.199999999999996 0 0 0
10835 0 3 0.0 23.8 54.4 61.199999999999996 0 0 0
10836 0 3 0.0 25.5 56.1 61.199999999999996 0 0 0
9633 0 3 0.0 27.2 51.0 57.8 0 0 0
9634 0 3 0.0 28.9 52.699999999999996 57.8 0 0 0
9635 0 3 0.0 28.9 51.0 59.5 0 0 0
9636 0 3 0.0 27.2 52.699999999999996 59.5 0 0 0
9637 0 3 0.0 30.599999999999998 51.0 57.8 0 0 0
9638 0 3 0.0 32.3 52.699999999999996 57.8 0 0 0
9639 0 3 0.0 32.3 51.0 59.5 0 0 0
9640 0 3 0.0 30.599999999999998 52.699999999999996 59.5 0 0 0
9673 0 3 0.0 27.2 54.4 57.8 0 0 0
9674 0 3 0.0 28.9 56.1 57.8 0 0 0
9675 0 3 0.0 28.9 54.4 59.5 0 0 0
9676 0 3 0.0 27.2 56.1 59.5 0 0 0
9677 0 3 0.0 30.599999999999998 54.4 57.8 0 0 0
9678 0 3 0.0 32.3 56.1 57.8 0 0 0
9679 0 3 0.0 32.3 54.4 59.5 0 0 0
9680 0 3 0.0 30.599999999999998 56.1 59.5 0 0 0
10817 0 3 0.0 27.2 51.0 61.199999999999996 0 0 0
10818 0 3 0.0 28.9 52.699999999999996 61.199999999999996 0 0 0
10819 0 3 0.0 30.599999999999998 51.0 61.199999999999996 0 0 0
10820 0 3 0.0 32.3 52.699999999999996 61.199999999999996 0 0 0
10837 0 3 0.0 27.2 54.4 61.199999999999996 0 0 0
10838 0 3 0.0 28.9 56.1 61.199999999999996 0 0 0
10839 0 3 0.0 30.599999999999998 54.4 61.199999999999996 0 0 0
10840 0 3 0.0 32.3 56.1 61.199999999999996 0 0 0
9681 0 3 0.0 0.0 57.8 57.8 0 0 0
9682 0 3 0.0 1.7 59.5 57.8 0 0 0
9683 0 3 0.0 1.7 57.8 59.5 0 0 0
9684 0 3 0.0 0.0 59.5 59.5 0 0 0
9685 0 3 0.0 3.4 57.8 57.8 0 0 0
9686 0 3 0.0 5.1 59.5 57.8 0 0 0
9687 0 3 0.0 5.1 57.8 59.5 0 0 0
9688 0 3 0.0 3.4 59.5 59.5 0 0 0
9721 0 3 0.0 0.0 61.199999999999996 57.8 0 0 0
9722 0 3 0.0 1.7 62.9 57.8 0 0 0
9723 0 3 0.0 1.7 61.199999999999996 59.5 0 0 0
9724 0 3 0.0 0.0 62.9 59.5 0 0 0
9725 0 3 0.0 3.4 61.199999999999996 57.8 0 0 0
9726 0 3 0.0 5.1 62.9 57.8 0 0 0
9727 0 3 0.0 5.1 61.199999999999996 59.5 0 0 0
9728 0 3 0.0 3.4 62.9 59.5 0 0 0
10841 0 3 0.0 0.0 57.8 61.199999999999996 0 0 0
10842 0 3 0.0 1.7 59.5 61.199999999999996 0 0 0
10843 0 3 0.0 3.4 57.8 61.199999999999996 0 0 0
10844 0 3 0.0 5.1 59.5 61.199999999999996 0 0 0
10861 0 3 0.0 0.0 61.199999999999996 61.199999999999996 0 0 0
10862 0 3 0.0 1.7 62.9 61.199999999999996 0 0 0
10863 0 3 0.0 3.4 61.199999999999996 61.199999999999996 0 0 0
10864 0 3 0.0 5.1 62.9 61.199999999999996 0 0 0
9689 0 3 0.0 6.8 57.8 57.8 0 0 0
9690 0 3 0.0 8.5 59.5 57.8 0 0 0
9691 0 3 0.0 8.5 57.8 59.5 0 0 0
9692 0 3 0.0 6.8 59.5 59.5 0 0 0
9693 0 3 0.0 10.2 57.8 57.8 0 0 0
9694 0 3 0.0 11.9 59.5 57.8 0 0 0
9695 0 3 0.0 11.9 57.8 59.5 0 0 0
9696 0 3 0.0 10.2 59.5 59.5 0 0 0
9729 0 3 0.0 6.8 61.199999999999996 57.8 0 0 0
9730 0 3 0.0 8.5 62.9 57.8 0 0 0
9731 0 3 0.0 8.5 61.199999999999996 59.5 0 0 0
9732 0 3 0.0 6.8 62.9 59.5 0 0 0
9733 0 3 0.0 10.2 61.199999999999996 57.8 0 0 0
9734 0 3 0.0 11.9 62.9 57.8 0 0 0
9735 0 3 0.0 11.9 61.199999999999996 59.5 0 0 0
9736 0 3 0.0 10.2 62.9 59.5 0 0 0
10845 0 3 0.0 6.8 57.8 61.199999999999996 0 0 0
10846 0 3 0.0 8.5 59.5 61.199999999999996 0 0 0
10847 0 3 0.0 10.2 57.8 61.199999999999996 0 0 0
10848 0 3 0.0 11.9 59.5 61.199999999999996 0 0 0
10865 0 3 0.0 6.8 61.199999999999996 61.199999999999996 0 0 0
10866 0 3 0.0 8.5 62.9 61.199999999999996 0 0 0
10867 0 3 0.0 10.2 61.199999999999996 61.199999999999996 0 0 0
10868 0 3 0.0 11.9 62.9 61.199999999999996 0 0 0
9697 0 3 0.0 13.6 57.8 57.8 0 0 0
9698 0 3 0.0 15.299999999999999 59.5 57.8 0 0 0
9699 0 3 0.0 15.299999999999999 57.8 59.5 0 0 0
9700 0 3 0.0 13.6 59.5 59.5 0 0 0
9701 0 3 0.0 17.0 57.8 57.8 0 0 0
9702 0 3 0.0 18.7 59.5 57.8 0 0 0
9703 0 3 0.0 18.7 57.8 59.5 0 0 0
9704 0 3 0.0 17.0 59.5 59.5 0 0 0
9737 0 3 0.0 13.6 61.199999999999996 57.8 0 0 0
9738 0 3 0.0 15.299999999999999 62.9 57.8 0 0 0
9739 0 3 0.0 15.299999999999999 61.199999999999996 59.5 0 0 0
9740 0 3 0.0 13.6 62.9 59.5 0 0 0
9741 0 3 0.0 17.0 61.199999999999996 57.8 0 0 0
9742 0 3 0.0 18.7 62.9 57.8 0 0 0
9743 0 3 0.0 18.7 61.199999999999996 59.5 0 0 0
9744 0 3 0.0 17.0 62.9 59.5 0 0 0
10849 0 3 0.0 13.6 57.8 61.199999999999996 0 0 0
10850 0 3 0.0 15.299999999999999 59.5 61.199999999999996 0 0 0
10851 0 3 0.0 17.0 57.8 61.199999999999996 0 0 0
10852 0 3 0.0 18.7 59.5 61.199999999999996 0 0 0
10869 0 3 0.0 13.6 61.199999999999996 61.199999999999996 0 0 0
10870 0 3 0.0 15.299999999999999 62.9 61.199999999999996 0 0 0
10871 0 3 0.0 17.0 61.199999999999996 61.199999999999996 0 0 0
10872 0 3 0.0 18.7 62.9 61.199999999999996 0 0 0
9705 0 3 0.0 20.4 57.8 57.8 0 0 0
9706 0 3 0.0 22.099999999999998 59.5 57.8 0 0 0
9707 0 3 0.0 22.099999999999998 57.8 59.5 0 0 0
9708 0 3 0.0 20.4 59.5 59.5 0 0 0
9709 0 3 0.0 23.8 57.8 57.8 0 0 0
9710 0 3 0.0 25.5 59.5 57.8 0 0 0
9711 0 3 0.0 25.5 57.8 59.5 0 0 0
9712 0 3 0.0 23.8 59.5 59.5 0 0 0
9745 0 3 0.0 20.4 61.199999999999996 57.8 0 0 0
9746 0 3 0.0 22.099999999999998 62.9 57.8 0 0 0
9747 0 3 0.0 22.099999999999998 61.199999999999996 59.5 0 0 0
9748 0 3 0.0 20.4 62.9 59.5 0 0 0
9749 0 3 0.0 23.8 61.199999999999996 57.8 0 0 0
9750 0 3 0.0 25.5 62.9 57.8 0 0 0
9751 0 3 0.0 25.5 61.199999999999996 59.5 0 0 0
9752 0 3 0.0 23.8 62.9 59.5 0 0 0
10853 0 3 0.0 20.4 57.8 61.199999999999996 0 0 0
10854 0 3 0.0 22.099999999999998 59.5 61.199999999999996 0 0 0
10855 0 3 0.0 23.8 57.8 61.199999999999996 0 0 0
10856 0 3 0.0 25.5 59.5 61.199999999999996 0 0 0
10873 0 3 0.0 20.4 61.199999999999996 61.199999999999996 0 0 0
10874 0 3 0.0 22.099999999999998 62.9 61.199999999999996 0 0 0
10875 0 3 0.0 23.8 61.199999999999996 61.199999999999996 0 0 0
10876 0 3 0.0 25.5 62.9 61.199999999999996 0 0 0
9713 0 3 0.0 27.2 57.8 57.8 0 0 0
9714 0 3 0.0 28.9 59.5 57.8 0 0 0
9715 0 3 0.0 28.9 57.8 59.5 0 0 0
9716 0 3 0.0 27.2 59.5 59.5 0 0 0
9717 0 3 0.0 30.599999999999998 57.8 57.8 0 0 0
9718 0 3 0.0 32.3 59.5 57.8 0 0 0
9719 0 3 0.0 32.3 57.8 59.5 0 0 0
9720 0 3 0.0 30.599999999999998 59.5 59.5 0 0 0
9753 0 3 0.0 27.2 61.199999999999996 57.8 0 0 0
9754 0 3 0.0 28.9 62.9 57.8 0 0 0
9755 0 3 0.0 28.9 61.199999999999996 59.5 0 0 0
9756 0 3 0.0 27.2 62.9 59.5 0 0 0
9757 0 3 0.0 30.599999999999998 61.199999999999996 57.8 0 0 0
9758 0 3 0.0 32.3 62.9 57.8 0 0 0
9759 0 3 0.0 32.3 61.199999999999996 59.5 0 0 0
9760 0 3 0.0 30.599999999999998 62.9 59.5 0 0 0
10857 0 3 0.0 27.2 57.8 61.199999999999996 0 0 0
10858 0 3 0.0 28.9 59.5 61.199999999999996 0 0 0
10859 0 3 0.0 30.599999999999998 57.8 61.199999999999996 0 0 0
10860 0 3 0.0 32.3 59.5 61.199999999999996 0 0 0
10877 0 3 0.0 27.2 61.199999999999996 61.199999999999996 0 0 0
10878 0 3 0.0 28.9 62.9 61.199999999999996 0 0 0
10879 0 3 0.0 30.599999999999998 61.199999999999996 61.199999999999996 0 0 0
10880 0 3 0.0 32.3 62.9 61.199999999999996 0 0 0
13578 776 1 0.5564 15.112566624922392 55.248979983503155 110.2865052204897 0 0 0
11557 103 2 -1.1128 26.371307372865388 46.66123375873074 116.90409169744062 0 0 0
11559 103 1 0.5564 26.45797016281878 47.6386738408867 116.7114765255719 0 0 0
16775 1842 1 0.5564 20.5590349562833 43.71795578842184 114.1606893289864 0 0 0
17898 2216 1 0.5564 25.107425493721408 62.85296726451149 117.162328295632 0 0 0
15540 1430 1 0.5564 29.706501632359306 51.85891416816596 117.1617617640905 0 0 0
13719 823 1 0.5564 5.367800695201474 50.04919605067897 112.73505332854698 0 0 0
13718 823 1 0.5564 4.3601702239317905 49.46088488377366 113.87750588023736 0 0 0
13717 823 2 -1.1128 5.139605001813345 50.06415737114168 113.70855370688746 0 0 0
16711 1821 2 -1.1128 3.3500025218989276 48.42476548791455 114.37908802593684 0 0 0
14561 1104 1 0.5564 6.109659844720184 49.289202377080706 114.71953372018137 0 0 0
16712 1821 1 0.5564 2.576052140215706 48.59540130391705 114.98891149702516 0 0 0
16713 1821 1 0.5564 3.6861347824362074 47.49350506998136 114.51969096401066 0 0 0
15589 1447 2 -1.1128 1.3516723406773576 49.09042037188601 115.83036126758957 0 0 0
15590 1447 1 0.5564 0.9939249704983713 48.8321128189618 116.72774320140296 0 0 0
14560 1104 2 -1.1128 6.409399504863791 48.84385157583082 115.56322739087963 0 0 0
15591 1447 1 0.5564 1.648293452174315 50.045170551505606 115.85200371247161 0 0 0
18518 2423 1 0.5564 6.103352331883627 47.57468487799556 116.53399083972548 0 0 0
18372 2374 1 0.5564 5.6416700210760995 49.4918657523144 116.763883571348 0 0 0
20121 2957 1 0.5564 11.419279859568393 46.34097207752671 113.62708655087769 0 0 0
20119 2957 2 -1.1128 12.105275554487093 47.01533727547643 113.90029267721046 0 0 0
14474 1075 1 0.5564 12.574008202773689 48.560615706473435 113.84451548743873 0 0 0
14473 1075 2 -1.1128 12.711388196153612 49.50117340825671 114.15512571948024 0 0 0
20120 2957 1 0.5564 12.488667332946015 46.76000520331637 114.78788297549121 0 0 0
14475 1075 1 0.5564 12.07658462892414 49.701860858756945 114.90128222651126 0 0 0
14562 1104 1 0.5564 7.396052110903386 48.6857333138096 115.5242988167793 0 0 0
13300 684 2 -1.1128 13.019980719541534 46.05492431714749 116.1566468072116 0 0 0
14873 1208 1 0.5564 9.778452387367327 48.968408651393375 116.12982163101644 0 0 0
14872 1208 2 -1.1128 8.910030003325721 48.499484595806166 116.29092198933664 0 0 0
13302 684 1 0.5564 12.70119990203662 46.87547336666238 116.63107126429917 0 0 0
13301 684 1 0.5564 12.803597351602571 45.24739996520081 116.70535710964376 0 0 0
12437 396 1 0.5564 11.677749175070879 49.12609914399026 116.83663889669579 0 0 0
12436 396 2 -1.1128 11.224877585351647 49.83966505741558 116.30209979790202 0 0 0
18464 2405 1 0.5564 8.818021672528873 46.95703455042016 116.4019428002803 0 0 0
18463 2405 2 -1.1128 8.528721392682264 45.9999778593795 116.38328229842436 0 0 0
18465 2405 1 0.5564 7.548966658704866 45.94412198856088 116.57553468684502 0 0 0
15485 1412 1 0.5564 9.527441460067859 45.09201782839178 117.31362538932378 0 0 0
18955 2569 2 -1.1128 14.9204551660862 48.769831205837754 117.20218354084561 0 0 0
12526 426 2 -1.1128 15.395691250411279 46.847041969581625 115.56824727806762 0 0 0
13014 588 1 0.5564 18.93896087967793 47.081225064659165 113.26950994180444 0 0 0
18019 2257 2 -1.1128 17.935365734953077 48.04507678883073 114.0618130781474 0 0 0
13440 730 1 0.5564 14.543734033142856 49.16028493993984 113.72553930586855 0 0 0
18020 2257 1 0.5564 18.31360473744016 48.52733553841583 114.8519793137063 0 0 0
13438 730 2 -1.1128 15.457630968827736 48.76181647622609 113.80309905093041 0 0 0
18021 2257 1 0.5564 17.060538144135975 48.45721359431595 113.80721431899072 0 0 0
13439 730 1 0.5564 15.443732909841092 48.025032631294174 114.47908492001699 0 0 0
12968 573 1 0.5564 18.00434912574768 46.56270936294848 114.97366804841565 0 0 0
12969 573 1 0.5564 18.452419889925796 45.08579834791737 115.50714068964683 0 0 0
12967 573 2 -1.1128 17.761627919601732 45.80520244509721 115.57969600714802 0 0 0
16444 1732 2 -1.1128 18.8694424427371 49.32682522582119 115.97122800023114 0 0 0
16446 1732 1 0.5564 19.73155139200586 48.834796924292675 116.09237605945425 0 0 0
12527 426 1 0.5564 16.208107578960202 46.26396588799562 115.566709790172 0 0 0
16774 1842 2 -1.1128 20.369757224586973 44.511074682621214 114.73959907021043 0 0 0
12528 426 1 0.5564 14.58414166022934 46.28748967540883 115.73643995991088 0 0 0
18957 2569 1 0.5564 15.083483073070967 48.12242980825378 116.45767407401415 0 0 0
16776 1842 1 0.5564 20.138530557986897 45.29586192794359 114.16458257287697 0 0 0
13012 588 2 -1.1128 19.56340680935336 46.341676328612515 113.01824246578946 0 0 0
13013 588 1 0.5564 19.810385600894477 46.42745745490013 112.05302584350942 0 0 0
16445 1732 1 0.5564 18.516234896391307 49.605289204954644 116.86436998912949 0 0 0
14954 1235 1 0.5564 33.38189529161426 62.822093458541275 117.32794553273219 0 0 0
17943 2231 1 0.5564 25.91060580208818 49.83453809569491 116.72130289154917 0 0 0
15028 1260 2 -1.1128 21.10365343110915 47.86539009265054 116.09271250176896 0 0 0
15030 1260 1 0.5564 21.920939270776074 48.40636542953617 116.29118154019478 0 0 0
16971 1907 1 0.5564 21.262678656445683 44.94166432683136 116.26004162891566 0 0 0
15029 1260 1 0.5564 21.282484908705836 46.90338811857536 116.29904163857154 0 0 0
17942 2231 1 0.5564 25.682724475205912 49.05405087543441 115.30513316469344 0 0 0
17941 2231 2 -1.1128 26.313638146128774 49.19322198014074 116.06840213692846 0 0 0
15865 1539 2 -1.1128 23.31856865718032 48.82810604206735 116.84578092681932 0 0 0
16969 1907 2 -1.1128 21.476012422877957 45.36473047114643 117.14066867042003 0 0 0
15867 1539 1 0.5564 23.565573175889725 47.97661786006591 117.30833588851529 0 0 0
13919 890 1 0.5564 0.24469166264114264 49.443290587359954 114.42940810908127 0 0 0
13918 890 2 -1.1128 33.32538542271422 49.53208148786605 114.04601232429955 0 0 0
19421 2724 1 0.5564 31.33513267758121 47.32930961662456 113.79299345188922 0 0 0
13920 890 1 0.5564 32.761558247648274 48.764493263037174 114.35081972071075 0 0 0
19420 2724 2 -1.1128 31.515203488947748 47.91490436533497 114.58334359321987 0 0 0
19422 2724 1 0.5564 30.688716038833558 48.42918420529137 114.81233052543385 0 0 0
13237 663 2 -1.1128 29.185409434430277 49.02214744418445 115.64423111973703 0 0 0
13238 663 1 0.5564 28.21043295790453 49.23054957512964 115.56683817644733 0 0 0
14478 1076 1 0.5564 32.37429744589731 47.43026835373054 116.0022147232448 0 0 0
13239 663 1 0.5564 29.336253135096268 48.41947214390734 116.42783122001447 0 0 0
13994 915 1 0.5564 30.035958845200632 50.48949648020346 115.71806635078 0 0 0
11721 157 1 0.5564 27.41643984122945 55.66500071538137 117.35828646074367 0 0 0
14476 1076 2 -1.1128 32.56322188819229 47.01110894325597 116.89025365225471 0 0 0
14477 1076 1 0.5564 33.345242454994334 47.46753684956592 117.31465660715884 0 0 0
11429 60 1 0.5564 6.062304844138322 53.914215454696276 116.60187651831404 0 0 0
12461 404 1 0.5564 3.0792523661150306 51.913316796661086 115.46146314514183 0 0 0
11368 40 2 -1.1128 0.2449360183355926 55.42541425322358 115.17914958498248 0 0 0
15959 1570 1 0.5564 4.770159202764967 51.34302100891144 114.43149702862104 0 0 0
11369 40 1 0.5564 1.2156563257489303 55.65257314819689 115.10103865746343 0 0 0
15958 1570 2 -1.1128 4.489335151835009 52.20384925854841 114.8558942253315 0 0 0
12389 380 1 0.5564 0.17780792354547123 53.83804585638185 115.23155316168778 0 0 0
15960 1570 1 0.5564 5.28671689286921 52.651827862239216 115.2602427635364 0 0 0
12388 380 2 -1.1128 0.19667345916097423 52.838426259346846 115.25169117746425 0 0 0
12462 404 1 0.5564 1.4513899862315045 52.03663645453375 115.49997837813947 0 0 0
12460 404 2 -1.1128 2.24612187386964 51.58788401923389 115.90866347482371 0 0 0
11428 60 2 -1.1128 6.596898286337812 53.24766000916087 116.08234380608572 0 0 0
17449 2067 2 -1.1128 2.687461790168766 56.45184938752892 115.471039372375 0 0 0
17451 2067 1 0.5564 3.6790708764938502 56.49781476318213 115.59186561141726 0 0 0
17450 2067 1 0.5564 2.241592951175827 56.46659617651569 116.36601635632279 0 0 0
14345 1032 1 0.5564 6.219604015968256 56.97307080096959 115.63222715259859 0 0 0
14165 972 1 0.5564 21.304371712107532 54.89148834729782 117.37476424310643 0 0 0
11763 171 1 0.5564 5.283020349202375 55.67178568448464 117.01849233883125 0 0 0
14768 1173 1 0.5564 11.736907588623987 55.45172380352263 116.31209133353688 0 0 0
16912 1888 2 -1.1128 8.76859719420756 54.52140349334999 115.89116134322956 0 0 0
14769 1173 1 0.5564 10.53943648649704 54.38848411109432 115.99238658501307 0 0 0
18318 2356 1 0.5564 12.519493152773014 54.06400015827905 115.20252417217148 0 0 0
14767 1173 2 -1.1128 11.49499330186097 54.48225911587241 116.27188245110251 0 0 0
18316 2356 2 -1.1128 13.074784462203455 53.931347380496824 114.3815155585239 0 0 0
16914 1888 1 0.5564 8.610918415595746 55.45985230029663 115.5838313425807 0 0 0
16913 1888 1 0.5564 7.936628161056807 53.98281265419512 115.75793832544215 0 0 0
17991 2247 1 0.5564 12.001525348346483 53.10231653295153 117.0140156285908 0 0 0
12438 396 1 0.5564 11.40860523609366 50.732087141157855 116.71420076444576 0 0 0
11430 60 1 0.5564 6.957773677691321 52.55247861608881 116.7040289556713 0 0 0
12322 358 2 -1.1128 16.228215398345217 59.62935221872539 117.09404904408687 0 0 0
18183 2311 1 0.5564 32.963135569988346 45.506767413909586 117.4584854645695 0 0 0
14779 1177 2 -1.1128 14.33901676794663 51.1879556075181 117.22723606053655 0 0 0
14166 972 1 0.5564 20.349442645215255 55.48326554151655 116.18963265678542 0 0 0
13205 652 1 0.5564 19.630480519868957 52.02515751841628 116.54662871386961 0 0 0
17727 2159 1 0.5564 13.697076295827808 51.01141891594006 114.21008036413879 0 0 0
18317 2356 1 0.5564 13.5167725714842 54.79386355699223 114.13511614714037 0 0 0
17726 2159 1 0.5564 13.735349618352616 52.62675856406816 114.4463853972467 0 0 0
18530 2427 1 0.5564 18.17189667578958 52.32353261139985 114.7558786932621 0 0 0
13321 691 2 -1.1128 16.53498830631475 52.28598503176125 113.9223489918323 0 0 0
13576 776 2 -1.1128 14.925638454963398 55.813477176027725 111.09049577360302 0 0 0
11759 170 1 0.5564 14.408688352759103 55.9421579375279 112.68645737666506 0 0 0
13322 691 1 0.5564 16.751094219320112 51.50415062231913 113.33751268587665 0 0 0
13577 776 1 0.5564 15.776496380663538 56.23047325995092 111.41011318884973 0 0 0
18494 2415 1 0.5564 17.01061217680523 55.828034655727826 113.08396966317807 0 0 0
11758 170 2 -1.1128 14.3167025741401 56.09126057714321 113.67099169035028 0 0 0
18299 2350 1 0.5564 15.578577594694103 55.272630265064954 114.1470857590963 0 0 0
18300 2350 1 0.5564 16.402875572253492 53.86312042966049 114.16810590213305 0 0 0
13323 691 1 0.5564 15.655809181162233 52.13199002801763 114.37327088290694 0 0 0
18298 2350 2 -1.1128 16.41660888557526 54.821353223363936 114.45376620017721 0 0 0
17725 2159 2 -1.1128 14.168592114096276 51.75668988275043 114.68150839634744 0 0 0
14705 1152 1 0.5564 17.858340662974772 54.99006099229445 115.39977372701925 0 0 0
18531 2427 1 0.5564 18.829206975696753 50.88558721670612 115.16439166052953 0 0 0
18529 2427 2 -1.1128 18.94634289434387 51.87787650994523 115.2049040470882 0 0 0
14781 1177 1 0.5564 14.427818307158981 51.52852128152324 116.2912178064981 0 0 0
14704 1152 2 -1.1128 18.551582356707296 55.502772021540736 115.9062752434272 0 0 0
14706 1152 1 0.5564 18.361549620216 55.44180051600317 116.88615827991714 0 0 0
18493 2415 2 -1.1128 17.058657549366785 56.621138516507 112.47678099685146 0 0 0
18689 2480 1 0.5564 14.868980795163795 56.89300514167668 115.91695726972424 0 0 0
14780 1177 1 0.5564 14.584446600021208 50.21891096851757 117.25403409593264 0 0 0
14164 972 2 -1.1128 21.205050237439494 55.613923862000775 116.69049627284761 0 0 0
11370 40 1 0.5564 33.75771354144491 56.18705751633881 115.60636641187982 0 0 0
15414 1388 1 0.5564 33.587604022762385 52.08817669455857 116.68072548928434 0 0 0
13995 915 1 0.5564 31.203949296153098 51.53562937758783 115.26196188618565 0 0 0
11480 77 1 0.5564 32.05975224931168 52.09486411888248 113.29175453609669 0 0 0
11479 77 2 -1.1128 32.227860382102094 51.701866992571105 114.19579721593854 0 0 0
11481 77 1 0.5564 32.714781243376045 50.834059522120945 114.09669934445604 0 0 0
12390 380 1 0.5564 33.39029675339068 52.4802868147049 114.78106061290885 0 0 0
13993 915 2 -1.1128 30.570647429634093 51.28783662317211 115.99512508239833 0 0 0
15413 1388 1 0.5564 32.07520302948809 51.5242726704975 116.92827759200813 0 0 0
18730 2494 2 -1.1128 27.538591425705388 61.82784915951211 113.55454239529531 0 0 0
15866 1539 1 0.5564 24.039737291801035 49.506082994049 116.98813055174509 0 0 0
12014 255 1 0.5564 3.7156738368576705 59.72070764961472 117.09620875540595 0 0 0
12127 293 2 -1.1128 0.7773546526186387 59.8398092842499 116.34279417781637 0 0 0
18647 2466 1 0.5564 5.133402732076849 56.62640172035804 112.83629433504856 0 0 0
18270 2340 1 0.5564 4.440823082071554 59.378551297295736 115.07441630902859 0 0 0
12129 293 1 0.5564 1.1387948923762488 59.59503741489554 115.44310082159535 0 0 0
16926 1892 1 0.5564 2.2355781777865187 57.78089758550286 114.51716815381306 0 0 0
18648 2466 1 0.5564 4.96669539051696 58.243070451345375 112.99509443841265 0 0 0
18646 2466 2 -1.1128 5.445752643025886 57.51605779261068 112.50320325724337 0 0 0
18269 2340 1 0.5564 5.236472114749335 60.13946155870481 113.86835457838343 0 0 0
16925 1892 1 0.5564 2.9247337506475684 59.168408602741295 114.00092759427643 0 0 0
16924 1892 2 -1.1128 2.063000584852029 58.731350759486894 114.25860298188661 0 0 0
18268 2340 2 -1.1128 4.516587199783678 59.47919013045775 114.08238192284936 0 0 0
11708 153 1 0.5564 6.221359653617752 61.71845400053348 113.20402797340265 0 0 0
14344 1032 2 -1.1128 5.2959344148937815 56.8293948697146 115.98746244055883 0 0 0
14346 1032 1 0.5564 4.9683929633428505 57.6720221384018 116.41489226920083 0 0 0
12013 255 2 -1.1128 4.49551814133327 59.2901014750108 116.64187222480128 0 0 0
15531 1427 1 0.5564 6.883221162527799 58.120984639681545 112.65740857850886 0 0 0
12128 293 1 0.5564 1.5124142458216694 60.21760263491072 116.90578600020535 0 0 0
12015 255 1 0.5564 5.32422823682827 59.816615450136574 116.83166932797994 0 0 0
17641 2131 2 -1.1128 12.241855526230575 61.91162316901003 117.14672314307381 0 0 0
14993 1248 1 0.5564 8.285392210746085 62.79924886300224 115.06481186841856 0 0 0
16403 1718 1 0.5564 7.013533668626227 61.38384333192032 116.67977885651253 0 0 0
12335 362 1 0.5564 10.995323184760721 61.19756336860327 116.40655187349381 0 0 0
18125 2292 1 0.5564 8.12681106249869 57.65484730855387 116.14723194603847 0 0 0
12334 362 2 -1.1128 10.273482831344396 60.68192796207355 115.94495980274871 0 0 0
15758 1503 1 0.5564 9.196276570266773 59.727501179847835 116.64834634110778 0 0 0
14067 939 1 0.5564 12.98746342460293 62.33203777797952 115.68665633818712 0 0 0
11707 153 2 -1.1128 6.613642539584022 61.01304719106292 113.79438028461671 0 0 0
14661 1137 1 0.5564 11.602721258029364 57.93812685524258 115.49027170571357 0 0 0
19301 2684 1 0.5564 9.758199058350376 56.684115762370894 112.58884616756485 0 0 0
18124 2292 2 -1.1128 7.755581204077797 57.06193755034216 115.43263616362408 0 0 0
14659 1137 2 -1.1128 11.281458304085579 58.61097733290605 114.82389117881978 0 0 0
18126 2292 1 0.5564 7.778759825786402 57.54209979190294 114.5557624969258 0 0 0
15530 1427 1 0.5564 7.185133675296682 59.58297859171529 113.31926147891073 0 0 0
19302 2684 1 0.5564 9.00930425158991 58.109737321073744 112.85974579462665 0 0 0
15529 1427 2 -1.1128 7.573950019415854 58.686070893645216 113.1085982353645 0 0 0
19300 2684 2 -1.1128 9.850476150488452 57.588794538292085 113.00482853904656 0 0 0
14660 1137 1 0.5564 10.733660926904559 58.152032077652045 114.12439978044968 0 0 0
11709 153 1 0.5564 7.203341815145664 61.44144447205917 114.47901959983194 0 0 0
15567 1439 1 0.5564 12.663598512159334 58.677173682480756 114.07868791565406 0 0 0
12336 362 1 0.5564 10.683472187716914 59.95653609235959 115.39204358995225 0 0 0
14992 1248 2 -1.1128 8.110195192365026 62.07488789451383 115.73160200698157 0 0 0
14994 1248 1 0.5564 8.87773493740609 61.43390670014958 115.73682227426198 0 0 0
17263 2005 2 -1.1128 11.97364401475955 57.03544095890283 116.62398785001979 0 0 0
14065 939 2 -1.1128 13.518323963500624 62.71918687699197 114.9327976808197 0 0 0
17265 2005 1 0.5564 12.896129715913094 57.29388733801798 116.9107384405019 0 0 0
15757 1503 2 -1.1128 8.465565649818734 59.129396301766015 116.97748546081286 0 0 0
17264 2005 1 0.5564 11.336741513748127 57.1785868803313 117.38152664501028 0 0 0
12066 272 1 0.5564 28.04690639810559 59.92814660332364 116.09055532962581 0 0 0
13228 660 2 -1.1128 20.549941582330966 59.1391811416357 116.59317036740458 0 0 0
11957 236 1 0.5564 18.73909713453932 56.64382145713639 114.88297680460516 0 0 0
15846 1532 1 0.5564 17.769982263724263 60.28427164581323 114.69304026673483 0 0 0
15845 1532 1 0.5564 18.32325992683393 58.76436241803809 114.91750980813313 0 0 0
19047 2599 1 0.5564 17.147607265999152 62.04289693142235 114.2316610043625 0 0 0
15565 1439 2 -1.1128 13.547555290937117 58.763457565373365 113.61914889499131 0 0 0
19046 2599 1 0.5564 15.887425640943459 61.286863320490475 113.51963401384938 0 0 0
15566 1439 1 0.5564 13.71536288674478 59.72391131429068 113.39695580456085 0 0 0
19045 2599 2 -1.1128 16.854932398533787 61.210690042952415 113.7607326273716 0 0 0
11956 236 2 -1.1128 18.949424865716704 57.404550141296134 114.2689287922439 0 0 0
11846 199 1 0.5564 13.909176590810539 61.88640054383995 113.74579819257029 0 0 0
11847 199 1 0.5564 13.70924093982706 61.416320925091085 112.19477334291254 0 0 0
11958 236 1 0.5564 18.486840298745058 57.26401437235003 113.39356280505619 0 0 0
12699 483 1 0.5564 15.0563940369617 58.694667361219196 113.62386566504892 0 0 0
11845 199 2 -1.1128 14.193352275205363 61.22762553939868 113.0491915157605 0 0 0
12698 483 1 0.5564 16.421704756406044 59.582243079754434 113.50236387531443 0 0 0
12697 483 2 -1.1128 16.051426049384116 58.6538298971807 113.53306904269641 0 0 0
18495 2415 1 0.5564 16.519354299499284 57.36958043526135 112.86277004495626 0 0 0
11760 170 1 0.5564 13.886713637737737 56.9790900205047 113.83490888715204 0 0 0
15844 1532 2 -1.1128 18.143558763237202 59.641850067514845 115.36217090148921 0 0 0
13230 660 1 0.5564 19.593353496519548 59.37662845227769 116.4241776391606 0 0 0
12324 358 1 0.5564 16.953958574726723 59.66284870534793 116.40689896508898 0 0 0
14874 1208 1 0.5564 8.6328938574603 48.62900647846275 117.24298308736614 0 0 0
18688 2480 2 -1.1128 14.548796846078888 57.35391463564725 116.74463158391926 0 0 0
16436 1729 1 0.5564 18.55288234814159 46.148888307077065 117.13504496623916 0 0 0
12323 358 1 0.5564 15.570003952139546 58.917437529025726 116.84923198307435 0 0 0
16746 1832 1 0.5564 18.322330291452882 62.908338706115224 116.0646524054107 0 0 0
18002 2251 1 0.5564 30.148568649343503 58.351562221079 116.84108233492394 0 0 0
16940 1897 1 0.5564 19.66071071520038 61.334849520003445 116.69199990321142 0 0 0
16939 1897 2 -1.1128 19.528415367633713 62.26924761113867 117.02275389685093 0 0 0
16994 1915 1 0.5564 32.34459217170985 57.58628096903338 116.94007534629209 0 0 0
11720 157 1 0.5564 26.67541762980126 57.02404742905055 116.83818504704975 0 0 0
17682 2144 1 0.5564 26.852183486512327 60.92394617183815 114.62554359253237 0 0 0
17897 2216 1 0.5564 24.258276775542836 61.46226732115686 117.26969131803665 0 0 0
13229 660 1 0.5564 20.85618782877378 58.48023849079282 115.90614161456905 0 0 0
14139 963 1 0.5564 23.893927018498292 56.97268288117116 113.41070108864831 0 0 0
11783 178 1 0.5564 21.55677572501894 56.75398234823697 115.63751916054211 0 0 0
14922 1224 1 0.5564 25.102525061008645 57.766216550145955 115.34850038849031 0 0 0
11784 178 1 0.5564 20.507923170480527 57.212432230667204 114.47289092365152 0 0 0
14920 1224 2 -1.1128 25.849865731874306 58.001675695085595 115.96982279527187 0 0 0
14921 1224 1 0.5564 26.25905861897039 58.868701859107546 115.68552129065354 0 0 0
14138 963 1 0.5564 22.968828704575163 57.72688817286067 114.52514909208256 0 0 0
14137 963 2 -1.1128 23.90373063013424 57.58904007129288 114.19810693535995 0 0 0
11782 178 2 -1.1128 21.40617531751899 57.38544945161424 114.87688176428335 0 0 0
17681 2144 1 0.5564 26.07003201778272 60.88071151281812 116.05837186675566 0 0 0
17680 2144 2 -1.1128 26.732417089587205 60.41041718435974 115.47521696986874 0 0 0
17896 2216 2 -1.1128 25.165217419515916 61.85558644164662 117.11883050973856 0 0 0
16346 1699 1 0.5564 21.923509349081936 60.08517125680887 116.87001444536195 0 0 0
16345 1699 2 -1.1128 22.725338661392463 60.48736350102416 117.31195509735491 0 0 0
16248 1666 1 0.5564 13.405450701408084 48.405070241842985 117.41041971697322 0 0 0
18732 2494 1 0.5564 28.506147057335532 61.68456645792125 113.34644033254035 0 0 0
20192 2981 1 0.5564 30.629483806031875 62.35727380595086 112.24599570271931 0 0 0
11355 35 1 0.5564 33.50360860987221 60.65521914613632 116.9624241879885 0 0 0
14835 1195 1 0.5564 30.72389388685438 61.21414867546426 114.69409218656912 0 0 0
14833 1195 2 -1.1128 30.72663990662534 61.30443487933829 115.69000447466455 0 0 0
16993 1915 2 -1.1128 33.29608186935153 57.47643277968129 116.6526714713833 0 0 0
12064 272 2 -1.1128 28.907304952685386 59.6098350365319 116.488541388661 0 0 0
11353 35 2 -1.1128 32.803952897994 61.28130545473158 117.30666020744476 0 0 0
16995 1915 1 0.5564 33.66235397165704 58.36201989664248 116.36704869528754 0 0 0
20191 2981 2 -1.1128 30.36425811083605 62.15051010558453 113.18775161022516 0 0 0
12065 272 1 0.5564 29.651259951814055 60.21237136572212 116.19960987201304 0 0 0
14834 1195 1 0.5564 30.32624731002205 62.184287191046714 115.94602478527533 0 0 0
11354 35 1 0.5564 32.067900306133595 61.36075286019986 116.63441394299794 0 0 0
18517 2423 2 -1.1128 5.983221584901653 46.93656409234209 117.29449776570206 0 0 0
11558 103 1 0.5564 25.446149037973743 46.46645684365634 117.2298894194764 0 0 0
15412 1388 2 -1.1128 32.89104576313791 51.89531380071989 117.37181930485023 0 0 0
18711 2487 1 0.5564 9.239207603598475 53.795654031508406 117.2345613733843 0 0 0
18731 2494 1 0.5564 27.34505524450808 62.808581899994095 113.58113541736496 0 0 0
15759 1503 1 0.5564 7.728715262220016 59.68460556927663 117.36322431859219 0 0 0
14987 1246 1 0.5564 25.116171500620382 58.426976273995024 117.44513581155998 0 0 0
20193 2981 1 0.5564 30.063107444476373 62.98945173585113 113.6410568112193 0 0 0
13151 634 1 0.5564 28.399317919899044 53.40615385889053 117.46958015543231 0 0 0
12563 438 1 0.5564 27.599893520689584 45.72519257476124 117.3304367540486 0 0 0
18182 2311 1 0.5564 32.92324876259797 43.87909840330477 117.33306917953225 0 0 0
13910 887 1 0.5564 12.37944404394636 43.006391790291595 117.19186843196809 0 0 0
16402 1718 2 -1.1128 6.532193786497732 60.87427533789254 117.39297773006243 0 0 0
18001 2251 2 -1.1128 30.870597074332707 58.128392148797786 117.49596438462946 0 0 0
11954 235 1 0.5564 0.5206995974756758 56.88226369051417 117.46923169791862 0 0 0
14290 1014 2 -1.1128 9.221009549187073 44.122014159783994 123.36605406056609 0 0 0
14291 1014 1 0.5564 9.99653234250997 43.948070065633914 122.75916992917233 0 0 0
19362 2704 1 0.5564 14.515590844886235 62.77915396323538 148.45183971629092 0 0 0
12622 458 2 -1.1128 11.572227320067508 43.960475534143825 122.27427087901405 0 0 0
12624 458 1 0.5564 12.082376485724101 44.27830721809824 123.07347736537126 0 0 0
15486 1412 1 0.5564 9.334079284604927 44.56258712226934 118.8462509198159 0 0 0
14292 1014 1 0.5564 9.335053042420595 43.599219568003704 124.21085005299564 0 0 0
11505 85 1 0.5564 15.491645812927054 44.00089698682358 122.84165813308309 0 0 0
11503 85 2 -1.1128 15.468451408654307 43.64030191960313 123.77409227777525 0 0 0
20040 2930 1 0.5564 19.47830612397143 43.715536645448225 123.41766760772573 0 0 0
19332 2694 1 0.5564 28.217003222684287 43.81260510256815 120.516848152022 0 0 0
17146 1966 2 -1.1128 30.452919357403633 43.433233398222484 118.11444100723772 0 0 0
12582 444 1 0.5564 31.21941811728182 43.900746378113865 119.39714480842852 0 0 0
12580 444 2 -1.1128 31.819949885222158 44.34831549281559 120.05974884397467 0 0 0
18827 2526 1 0.5564 1.077290229278407 45.04791096117672 118.27476144454432 0 0 0
14336 1029 1 0.5564 4.8633246258241325 45.65986416573925 117.76364472734947 0 0 0
12400 384 2 -1.1128 0.5700876853342177 48.076833549021366 118.0774962125729 0 0 0
12401 384 1 0.5564 1.065216701801844 47.23671076532248 118.29894986252167 0 0 0
12402 384 1 0.5564 0.7785188029599347 48.776544172137974 118.76084231706187 0 0 0
18826 2526 2 -1.1128 1.6741635385306843 45.74178318534035 118.67760596705753 0 0 0
18828 2526 1 0.5564 2.61785840563246 45.576879072505434 118.39081866231051 0 0 0
14335 1029 2 -1.1128 4.193493613574998 45.18514035563051 118.33457718016925 0 0 0
14258 1003 1 0.5564 5.694239454630059 49.22229154174432 118.77892973029935 0 0 0
14337 1029 1 0.5564 4.642454219478861 44.84156765999517 119.15943615770121 0 0 0
18519 2423 1 0.5564 5.810430242021537 47.44914316441276 118.1355721300528 0 0 0
13573 775 2 -1.1128 1.5481830288687743 49.87713191408236 119.78791965191732 0 0 0
14257 1003 2 -1.1128 5.923113193975806 48.519797718191796 119.45281393440754 0 0 0
18503 2418 1 0.5564 6.3426469924713 46.850679758499375 120.12416532182677 0 0 0
11313 21 1 0.5564 2.17061024537556 47.09934458873395 120.2687903483102 0 0 0
11312 21 1 0.5564 1.7647661758040385 48.62717324801411 120.67824959156074 0 0 0
14259 1003 1 0.5564 5.801729669772264 48.88946515018925 120.37401583833977 0 0 0
11311 21 2 -1.1128 1.9028725967370246 47.69874407882604 121.02313574272321 0 0 0
18502 2418 2 -1.1128 5.951060602177438 46.08993411684685 120.64178135542575 0 0 0
18504 2418 1 0.5564 5.200798955578145 46.42555631554204 121.2114002075593 0 0 0
11936 229 1 0.5564 3.2230420861271454 47.44727508600657 121.83777873815363 0 0 0
13574 775 1 0.5564 2.2543940551661854 50.28103459087914 119.20643106163101 0 0 0
12271 341 2 -1.1128 5.530864808654322 49.30790182308125 121.81537749159924 0 0 0
12272 341 1 0.5564 4.941348907384504 48.51317566011173 121.95988474896699 0 0 0
11935 229 2 -1.1128 4.131422764713342 47.23806800018591 122.19982533760225 0 0 0
12087 279 1 0.5564 0.6647818461457176 47.543614225834624 122.0139493226238 0 0 0
12273 341 1 0.5564 5.644806931688844 49.79974436873356 122.6785742824239 0 0 0
11937 229 1 0.5564 4.053571090997727 46.967259456026675 123.15930559521259 0 0 0
19388 2713 1 0.5564 6.850339968016721 46.05640371414743 123.92268420882974 0 0 0
19599 2783 1 0.5564 28.441923355228166 62.72011205576645 130.68824341838445 0 0 0
13909 887 2 -1.1128 12.308812420788255 43.88061849818471 117.67222143840966 0 0 0
16247 1666 1 0.5564 12.353244348502392 47.78468452097466 118.49421415949507 0 0 0
20107 2953 2 -1.1128 8.341681558288332 49.24925274909126 118.70008873432943 0 0 0
20108 2953 1 0.5564 7.473031009565882 49.02189486246092 119.14026469692195 0 0 0
20109 2953 1 0.5564 9.069500789504321 49.262005877256385 119.38573950846984 0 0 0
19582 2778 2 -1.1128 12.349938029106303 47.48051473192246 119.9170210570866 0 0 0
19584 2778 1 0.5564 11.447294963666751 47.877123856975196 120.08416528111985 0 0 0
19190 2647 1 0.5564 7.126093672722041 45.62849415731031 121.8019969750315 0 0 0
14908 1220 2 -1.1128 10.20386624471409 48.853488380763245 120.64060017651597 0 0 0
14910 1220 1 0.5564 10.30288163891357 49.821533189645436 120.87100520907337 0 0 0
19189 2647 2 -1.1128 7.625747567692857 45.86453745814714 122.63544150774545 0 0 0
14909 1220 1 0.5564 10.088747402398866 48.321311589271296 121.47937069466973 0 0 0
16341 1697 1 0.5564 12.720735616742706 44.694385064457514 119.13395631759136 0 0 0
16340 1697 1 0.5564 12.628234489004024 46.000981422072066 120.10908519707718 0 0 0
16339 1697 2 -1.1128 12.95936364038888 45.060432953197285 120.0334372287444 0 0 0
12366 372 1 0.5564 8.633161294963076 47.02454163078705 122.77594987772359 0 0 0
12623 458 1 0.5564 12.045877870768713 44.24627167934463 121.44121877126699 0 0 0
19191 2647 1 0.5564 8.272935578714282 45.134265953371504 122.85419460194245 0 0 0
16941 1897 1 0.5564 20.30145634219258 62.53084801470312 117.60065782330999 0 0 0
12364 372 2 -1.1128 9.363089470673415 47.69164300406407 122.92488410813505 0 0 0
19583 2778 1 0.5564 13.008160295185924 47.86552023911996 120.56394808001518 0 0 0
12365 372 1 0.5564 9.852679608834153 47.46746281742174 123.76752574226445 0 0 0
19586 2779 1 0.5564 8.72973573158671 49.10925587264938 123.40202268464272 0 0 0
15898 1550 2 -1.1128 25.527925571323287 62.927886308916335 132.29041068214332 0 0 0
13167 639 1 0.5564 29.38389456805198 62.24937054134734 135.95590944801995 0 0 0
19585 2779 2 -1.1128 8.219127338658918 49.88183795347056 123.77937712725756 0 0 0
12219 323 1 0.5564 13.96634012117106 44.05927528644639 124.15371204246557 0 0 0
19723 2825 2 -1.1128 15.215156602941114 44.68304441420624 121.33610911096875 0 0 0
19725 2825 1 0.5564 16.013012370162727 44.76527849325406 120.73889563514324 0 0 0
13426 726 2 -1.1128 17.88094351761951 49.8677766160086 118.42054509018294 0 0 0
11807 186 1 0.5564 18.89799037648003 49.05205546186106 118.93873908514364 0 0 0
13428 726 1 0.5564 17.115332797462735 49.22447326860404 118.41946575354594 0 0 0
11806 186 2 -1.1128 19.70577035286204 48.48261688736643 119.09116156475658 0 0 0
16437 1729 1 0.5564 19.3677081165503 47.0096821425224 118.25830791159581 0 0 0
16435 1729 2 -1.1128 19.027906656324568 46.10153944828947 118.01374291945673 0 0 0
18956 2569 1 0.5564 15.297358033504823 48.401995166817855 118.05226740249329 0 0 0
11808 186 1 0.5564 19.817401958926126 48.317958905357266 120.07117524136702 0 0 0
17640 2130 1 0.5564 17.835971782327317 45.782444087118506 119.06881933773639 0 0 0
16645 1799 2 -1.1128 15.974609346036251 48.024188117037134 119.27588791856495 0 0 0
16646 1799 1 0.5564 16.50199553118324 47.21016652747714 119.519266883391 0 0 0
16647 1799 1 0.5564 15.429208881175908 48.31530014311647 120.06188580137886 0 0 0
17638 2130 2 -1.1128 17.235818884050254 45.87472382220775 119.86336414734765 0 0 0
15919 1557 2 -1.1128 19.55076082757945 48.45012447193671 121.678610521539 0 0 0
17639 2130 1 0.5564 17.789817288356865 45.98660969155685 120.68832950672561 0 0 0
15921 1557 1 0.5564 19.017817099093822 49.22025222555574 122.02914512156309 0 0 0
19724 2825 1 0.5564 14.383301232864968 44.844533858147635 120.805130304557 0 0 0
12133 295 2 -1.1128 14.489487054268485 48.53372324140904 121.33147256849217 0 0 0
11303 18 1 0.5564 18.838741894095783 47.04682955909352 122.03105222391856 0 0 0
12135 295 1 0.5564 14.746940092759004 49.45780051179658 121.61396117394935 0 0 0
11302 18 2 -1.1128 18.261687450626486 46.24363111912932 122.17897369985818 0 0 0
12134 295 1 0.5564 14.873211259529912 47.869881603005915 121.97339955260225 0 0 0
17418 2056 1 0.5564 15.486899411213384 46.01675733230764 122.11175918174291 0 0 0
11304 18 1 0.5564 18.690746607936305 45.644960762984994 122.85536287500146 0 0 0
17416 2056 2 -1.1128 15.791223085862924 46.661030690121805 122.81339996568192 0 0 0
17417 2056 1 0.5564 16.789485919268994 46.64507335912925 122.87012195150616 0 0 0
20038 2930 2 -1.1128 19.64101733583735 44.592115698459594 123.87058513933134 0 0 0
15920 1557 1 0.5564 20.32059587973031 48.27120597261246 122.29126252660186 0 0 0
18509 2420 1 0.5564 3.9431027345092375 62.53153368145358 148.2562341906172 0 0 0
13427 726 1 0.5564 17.5398760490515 50.79152439232527 118.59479518837715 0 0 0
17103 1951 1 0.5564 14.83499938231422 46.94974828356237 124.00992798197831 0 0 0
19343 2698 1 0.5564 15.470596617131699 62.4971819156289 128.0860302120324 0 0 0
12150 300 1 0.5564 22.95674347530663 45.93231937004272 117.5651344496352 0 0 0
17166 1972 1 0.5564 20.755124978544313 49.434532285838024 118.36358183833404 0 0 0
12148 300 2 -1.1128 23.754488266843428 46.430373228390216 117.90505501910465 0 0 0
17165 1972 1 0.5564 22.150653109095998 49.71992784281099 117.56503479549892 0 0 0
12149 300 1 0.5564 23.676459222847146 46.549002442520084 118.89492310419337 0 0 0
16606 1786 2 -1.1128 22.37362350637372 49.95030644255108 120.62338724671686 0 0 0
18707 2486 1 0.5564 24.51715643215683 47.74208716814884 120.68543241220293 0 0 0
18706 2486 2 -1.1128 23.613263292313324 47.650203304584096 120.26765823249973 0 0 0
18708 2486 1 0.5564 23.169151205197107 48.54553441900181 120.23378971185302 0 0 0
17429 2060 1 0.5564 26.302058670766556 48.629194382921604 120.60436123363968 0 0 0
20240 2997 1 0.5564 23.4947069834697 46.47391243218505 121.42930080043493 0 0 0
20241 2997 1 0.5564 24.527926405434734 45.42125436399636 122.13001134953488 0 0 0
17428 2060 2 -1.1128 25.873671379530077 47.97752518533312 121.23031026008715 0 0 0
17430 2060 1 0.5564 25.77295779210165 48.398252007044086 122.1318901800496 0 0 0
15741 1497 1 0.5564 22.37838797554843 49.67684332434187 122.14232994423448 0 0 0
20239 2997 2 -1.1128 23.581412309646012 45.74304390249176 122.1062893731872 0 0 0
16878 1876 1 0.5564 26.059871939676686 46.634028519924975 121.78695270803814 0 0 0
16876 1876 2 -1.1128 26.31671437084746 45.7237146149861 122.11154723362253 0 0 0
16877 1876 1 0.5564 26.90023629150882 45.2797357744661 121.4315576836869 0 0 0
16608 1786 1 0.5564 21.87485755091653 50.06549977694255 119.76433931735195 0 0 0
19089 2613 1 0.5564 22.62951882778294 45.445634678717674 123.18009299935241 0 0 0
11596 116 2 -1.1128 24.78864658291802 48.83410857392371 123.49516473331691 0 0 0
11598 116 1 0.5564 23.823309205171984 49.00060179831976 123.2941554305819 0 0 0
15739 1497 2 -1.1128 22.42955827672113 49.51586433378601 123.12796061362552 0 0 0
17073 1941 1 0.5564 27.127619434616747 45.59742810541857 123.55827575030128 0 0 0
15740 1497 1 0.5564 21.749428669252943 48.83104910198597 123.38959482147794 0 0 0
19243 2665 2 -1.1128 26.68196711519383 49.903919825943845 119.72065675173478 0 0 0
20039 2930 1 0.5564 20.605213962542507 44.84087021686695 123.77867986955332 0 0 0
17164 1972 2 -1.1128 21.42347246240417 50.134579175819184 118.11209314848824 0 0 0
14897 1216 1 0.5564 25.528500705030165 50.06454020370774 118.56958018404127 0 0 0
17994 2248 1 0.5564 26.31223744086427 53.65625705853611 151.18258224546054 0 0 0
19087 2613 2 -1.1128 22.135626957208025 45.30777381284667 124.03861879593974 0 0 0
16054 1602 2 -1.1128 20.944941300576026 47.724004885811 123.99512553181088 0 0 0
16056 1602 1 0.5564 21.473310805211476 46.903031332269556 124.21152444470322 0 0 0
16970 1907 1 0.5564 20.62853772552287 45.52965138612065 117.64523589732961 0 0 0
15900 1550 1 0.5564 25.49401354577971 62.66718875980579 133.25523559215793 0 0 0
12085 279 2 -1.1128 0.04996866146172019 47.824093527515394 122.75106288667516 0 0 0
12581 444 1 0.5564 32.716329409782105 44.50449188390839 119.6448839072511 0 0 0
17147 1966 1 0.5564 29.779453332773144 44.11316323591913 117.82437341406008 0 0 0
18181 2311 2 -1.1128 33.39283186052353 44.654168284123195 117.7558675393263 0 0 0
17664 2138 1 0.5564 30.996224559504267 44.76829926925023 121.2384928063851 0 0 0
16354 1702 2 -1.1128 25.96583469649707 62.932372185416405 120.3250549949144 0 0 0
17269 2007 2 -1.1128 29.805524168181602 47.48394515443451 117.68957875681652 0 0 0
17270 2007 1 0.5564 29.268963653418133 46.69447349150122 117.98763520095025 0 0 0
15484 1412 2 -1.1128 9.917977966919604 44.52072731130241 118.03550423588995 0 0 0
12562 438 2 -1.1128 28.30336466989641 45.22347369875215 117.83383249241933 0 0 0
20030 2927 1 0.5564 29.460314863306692 48.92173205174294 118.48031571755973 0 0 0
20029 2927 2 -1.1128 29.199778676376788 49.65295363524273 119.11074123624546 0 0 0
12564 438 1 0.5564 28.01024884568359 45.09929413097262 118.78181074911531 0 0 0
19244 2665 1 0.5564 27.56740868567703 49.64066267057732 119.33765626913994 0 0 0
20031 2927 1 0.5564 29.692899622100477 49.5407123891496 119.9734313652303 0 0 0
19331 2694 1 0.5564 28.914919933063363 45.15601034035693 121.12905831050841 0 0 0
17824 2192 2 -1.1128 30.64286521960395 49.74377390501374 121.24624469257506 0 0 0
19330 2694 2 -1.1128 28.131163113482675 44.80381621076583 120.61750669746449 0 0 0
17662 2138 2 -1.1128 30.420925397050834 45.340734479596435 121.8227452102649 0 0 0
17663 2138 1 0.5564 30.90926513424001 46.183792294033985 122.04808805347989 0 0 0
17111 1954 1 0.5564 31.016611863917483 48.275587196360526 121.82219164007066 0 0 0
17825 2192 1 0.5564 30.21671056013554 50.321295955194515 121.94256429221183 0 0 0
17110 1954 2 -1.1128 31.447716027786058 47.540385089102585 122.34528598702575 0 0 0
12086 279 1 0.5564 33.107325936206024 47.60268455701205 122.50125692803317 0 0 0
17112 1954 1 0.5564 31.1024394258129 47.55224926874736 123.28371227072483 0 0 0
12446 399 1 0.5564 30.28297915249495 45.139129655961696 123.40904412684542 0 0 0
17997 2249 1 0.5564 33.70436857957867 49.294093861584315 123.31267347966487 0 0 0
17995 2249 2 -1.1128 33.57587980346782 50.1988707268565 123.71871604188529 0 0 0
18165 2305 1 0.5564 0.3196064429619342 46.967391233887845 124.1511601112568 0 0 0
13575 775 1 0.5564 1.1415033206972696 50.58839261764828 120.36126085930673 0 0 0
13202 651 1 0.5564 7.09544623573126 50.60426298569257 121.58741484813561 0 0 0
18370 2374 2 -1.1128 5.468497496294441 50.08852980320934 117.54746782209922 0 0 0
19182 2644 1 0.5564 4.142276088449378 50.74987180001251 118.1293772647962 0 0 0
11398 50 2 -1.1128 0.5171116293811132 51.379244207746844 121.71187520850579 0 0 0
19180 2644 2 -1.1128 3.3368335877206676 51.29932603090836 118.35155556919234 0 0 0
18371 2374 1 0.5564 6.22373397647386 50.736479554039605 117.64636022696024 0 0 0
11761 171 2 -1.1128 5.3678696431301 54.925712529083256 117.67892853394258 0 0 0
17108 1953 1 0.5564 4.559957005586314 53.90689459315684 118.51902315962613 0 0 0
11762 171 1 0.5564 5.9628230268804385 55.211594032979704 118.4301293620788 0 0 0
17107 1953 2 -1.1128 4.460118228517092 53.31595662902725 119.31953876864657 0 0 0
17109 1953 1 0.5564 3.91378962282877 52.51452500042894 119.07616021938134 0 0 0
12559 437 2 -1.1128 0.7654184979161246 55.459619465884586 120.04986347972948 0 0 0
12561 437 1 0.5564 1.5895288495557152 55.15836114322574 120.52953639582314 0 0 0
11286 12 1 0.5564 3.1057651372834267 53.90610134177796 121.16023256567973 0 0 0
12692 481 1 0.5564 5.551329339091669 53.16767704114518 120.46408392093826 0 0 0
19914 2888 1 0.5564 6.5249441000302895 54.53427906229238 120.32262240482984 0 0 0
18011 2254 1 0.5564 3.8397468744143124 55.989993891918886 120.96257370753258 0 0 0
12691 481 2 -1.1128 6.143063183838611 53.297390605958704 121.25971400971922 0 0 0
11955 235 1 0.5564 1.2025828993435868 56.02786335382824 118.68235252282528 0 0 0
11284 12 2 -1.1128 2.7408774352490757 54.77239673489452 121.50139129525688 0 0 0
11285 12 1 0.5564 2.4259392751820443 54.65366350303575 122.44304765538908 0 0 0
12693 481 1 0.5564 5.633723110750702 53.0812438131663 122.09269308942463 0 0 0
18012 2254 1 0.5564 5.336872789319749 56.1646151498179 120.3342838212248 0 0 0
15225 1325 1 0.5564 3.8245871159359313 52.44175425067727 123.37069436833613 0 0 0
12443 398 1 0.5564 1.8315314856221117 51.82697727298954 122.56612584432973 0 0 0
15223 1325 2 -1.1128 4.779798725865533 52.73308351977361 123.42265155695188 0 0 0
20056 2936 2 -1.1128 1.3160185964890858 55.17300817584935 123.5462245883021 0 0 0
20058 2936 1 0.5564 0.34670597608709425 55.11552097788494 123.30720911463031 0 0 0
19912 2888 2 -1.1128 6.619883161093017 55.400507521393244 119.83207662791594 0 0 0
12442 398 2 -1.1128 2.4761302853209957 51.74177576777585 123.32588476352244 0 0 0
19356 2702 1 0.5564 5.740291574006916 55.38751892176429 123.92025875086071 0 0 0
15224 1325 1 0.5564 5.346942703245331 51.96473431144524 123.71928068240697 0 0 0
19355 2702 1 0.5564 4.727340625076791 54.11137446334424 124.02985948573975 0 0 0
14889 1213 1 0.5564 1.6565502611342406 56.65796790437488 123.91789851645412 0 0 0
13203 651 1 0.5564 7.1312766977883 52.09999486389431 120.93309918545118 0 0 0
18010 2254 2 -1.1128 4.531579996605674 56.65135299949205 120.67279561885358 0 0 0
12444 398 1 0.5564 2.575320655794487 50.777706763282836 123.57232446043265 0 0 0
19354 2702 2 -1.1128 4.9840749350125435 54.9874419821087 124.43801841163467 0 0 0
19587 2779 1 0.5564 8.834848584467514 50.660151411063296 123.90232368877638 0 0 0
13201 651 2 -1.1128 7.68652994431582 51.31323549530562 121.20273560967057 0 0 0
18710 2487 1 0.5564 10.454758729649692 53.26517283561353 118.18726905125534 0 0 0
15802 1518 2 -1.1128 7.660576460197894 51.67481714674341 117.73658770973343 0 0 0
18709 2487 2 -1.1128 9.491808764253983 53.534020016860644 118.16608741934293 0 0 0
15804 1518 1 0.5564 8.249495947046645 52.4533048329688 117.95368496741187 0 0 0
15803 1518 1 0.5564 8.10613156023513 50.82832914750621 118.02803088339189 0 0 0
16943 1898 1 0.5564 9.371651249757385 54.72530744852277 119.11200342309186 0 0 0
19913 2888 1 0.5564 7.588967187322859 55.634111272846255 119.75266568066915 0 0 0
16942 1898 2 -1.1128 9.129857868383162 55.609365613495505 119.51197547096278 0 0 0
16944 1898 1 0.5564 9.635962504908775 55.739043340886845 120.36464311948494 0 0 0
13656 802 1 0.5564 12.097943431320846 53.45264192345884 121.14268054974661 0 0 0
14303 1018 1 0.5564 12.575140653066889 53.178805448709916 118.94314994621807 0 0 0
14302 1018 2 -1.1128 13.051152631075182 53.59055747289803 119.72024285371418 0 0 0
13053 601 1 0.5564 9.251336546368865 51.425971686549424 121.14593499284918 0 0 0
13051 601 2 -1.1128 10.228954573002053 51.24237285158808 121.24867339781053 0 0 0
13052 601 1 0.5564 10.727394391876748 52.107957544246865 121.29685067591578 0 0 0
13654 802 2 -1.1128 11.387815749193004 53.51187354631672 121.8442578313263 0 0 0
13655 802 1 0.5564 10.913291692601874 54.38854333816188 121.76502728726123 0 0 0
12823 525 2 -1.1128 10.38549827567256 55.93529073522056 121.77617335104776 0 0 0
12825 525 1 0.5564 10.957825379204191 56.734156990586165 121.59109329555402 0 0 0
17384 2045 1 0.5564 6.792164953366942 54.58921958472799 122.17962765135988 0 0 0
13545 765 1 0.5564 10.25285715280232 51.713877372069476 122.980175631452 0 0 0
12824 525 1 0.5564 10.086414562164483 55.95336314052694 122.73022926116768 0 0 0
17383 2045 2 -1.1128 7.19422334045336 55.262426465013235 122.80022559370987 0 0 0
19805 2852 1 0.5564 11.703305469854811 53.35884203227347 123.52882039773284 0 0 0
13543 765 2 -1.1128 9.811396670731808 51.89866258230279 123.85822305354793 0 0 0
17385 2045 1 0.5564 7.7256466147294836 54.79121580967916 123.50417910867019 0 0 0
15212 1321 1 0.5564 13.566115963332242 55.124901897938784 120.06775055129745 0 0 0
11703 151 1 0.5564 29.954536108710776 62.96428352110397 120.34251628573905 0 0 0
11841 197 1 0.5564 16.999653738113615 50.628067963316816 122.43445714600244 0 0 0
11839 197 2 -1.1128 17.98751582415777 50.54952629387291 122.56847141376122 0 0 0
12951 567 1 0.5564 18.582202270818932 52.417188372816504 118.24858605811214 0 0 0
19464 2738 1 0.5564 14.974534061574346 51.74476618351612 118.61315719132581 0 0 0
12950 567 1 0.5564 17.683029610529935 53.72888679939411 118.61948056836728 0 0 0
12949 567 2 -1.1128 17.8096547884209 52.75143272708435 118.78845021680198 0 0 0
18673 2475 2 -1.1128 18.084305417147874 55.34747740778679 118.39915512036521 0 0 0
18674 2475 1 0.5564 17.33514583706132 55.98104074220838 118.5924362893514 0 0 0
19463 2738 1 0.5564 16.332378604727612 52.45863266558709 119.1728714743548 0 0 0
14304 1018 1 0.5564 13.967346801095884 53.19712748541179 119.79641013051959 0 0 0
19462 2738 2 -1.1128 15.403107992806506 52.17392184200984 119.40823615535602 0 0 0
18675 2475 1 0.5564 18.866068902591156 55.567822134461736 118.98250273466901 0 0 0
12602 451 1 0.5564 18.274058641717698 52.84778939678583 120.51305138562033 0 0 0
16317 1689 1 0.5564 15.361345312340605 56.64102115334301 119.51350191904694 0 0 0
19611 2787 1 0.5564 15.353244179354252 51.33489484510438 120.84520133177627 0 0 0
15211 1321 2 -1.1128 14.12652655738633 55.89723134612594 120.3668287089793 0 0 0
12601 451 2 -1.1128 18.458407914484845 52.8355270120574 121.4958357597063 0 0 0
12603 451 1 0.5564 18.244791008200846 51.93054325795443 121.86376584358342 0 0 0
15213 1321 1 0.5564 14.724398232535357 55.60580814006417 121.1135703826439 0 0 0
18875 2542 1 0.5564 18.26008475966654 54.41133853883033 122.21576738438127 0 0 0
19609 2787 2 -1.1128 15.271828662375471 50.94610359657033 121.76292310262565 0 0 0
18874 2542 2 -1.1128 18.074837134073523 55.38822640997214 122.3224146198512 0 0 0
18876 2542 1 0.5564 17.086700487205917 55.538679280849905 122.35324032043292 0 0 0
19610 2787 1 0.5564 15.212401713879554 51.68515588506378 122.43394528218636 0 0 0
11779 177 2 -1.1128 15.456885889355917 55.66979428688001 122.39298034615392 0 0 0
13204 652 2 -1.1128 19.806183697664917 52.039679132536236 117.53096531464922 0 0 0
16593 1781 1 0.5564 19.930565753641634 52.61626303033838 122.09056273098669 0 0 0
11781 177 1 0.5564 15.420638567348647 56.63743162912405 122.64270993629071 0 0 0
11840 197 1 0.5564 18.220652777298806 50.827879576585666 123.5002262775285 0 0 0
16063 1605 2 -1.1128 20.33972893246738 55.92339717318231 119.71784193088622 0 0 0
11780 177 1 0.5564 15.501503741736945 55.11294788708924 123.22239705992641 0 0 0
13206 652 1 0.5564 20.49091339007481 51.34700818498862 117.7575771960338 0 0 0
14234 995 1 0.5564 18.257676006276327 56.86753507570506 122.81874574454712 0 0 0
15463 1405 2 -1.1128 14.861724724384432 52.72368442130539 123.5846302011699 0 0 0
15465 1405 1 0.5564 13.88709425712801 52.86967715575686 123.75428272993243 0 0 0
16064 1605 1 0.5564 20.581455686355575 55.97578894079126 120.68677116504108 0 0 0
14896 1216 2 -1.1128 25.05964209137901 50.457993720374915 117.77877898011931 0 0 0
16065 1605 1 0.5564 20.937195544247263 55.264777931743645 119.26039835583498 0 0 0
18073 2275 2 -1.1128 21.498938900306072 53.78445356691614 118.49562030926117 0 0 0
18074 2275 1 0.5564 22.38122900162413 53.32333821110605 118.5901566779208 0 0 0
18075 2275 1 0.5564 20.803980291309678 53.12082146678395 118.21880756163695 0 0 0
15437 1396 1 0.5564 25.67089385860592 55.71758253863271 118.40716442413665 0 0 0
15438 1396 1 0.5564 24.06723229216634 55.49648507493461 118.62166891645357 0 0 0
14898 1216 1 0.5564 24.618556702884042 51.31500211795515 118.04520099266217 0 0 0
15436 1396 2 -1.1128 24.971535563048697 55.08793713105003 118.74546177656582 0 0 0
13814 855 1 0.5564 24.336176608654057 53.65897101696038 118.87121905315325 0 0 0
13813 855 2 -1.1128 23.896674594922157 52.767686816987435 118.98280253734448 0 0 0
18909 2553 1 0.5564 26.19739967067037 54.379802188014985 119.70828956177793 0 0 0
13815 855 1 0.5564 23.770736884947205 52.577717510202774 119.95648191905217 0 0 0
16607 1786 1 0.5564 22.586289357436467 50.84840519571868 121.00834519997034 0 0 0
18169 2307 2 -1.1128 23.115675510735514 52.14510452025392 121.64514807572996 0 0 0
18170 2307 1 0.5564 22.253841899619925 52.386775108025034 122.09106106795842 0 0 0
18171 2307 1 0.5564 23.819249919097654 51.993821686637084 122.33948002360387 0 0 0
18500 2417 1 0.5564 26.044667094916193 51.77513524937653 122.21637045499307 0 0 0
12631 461 2 -1.1128 21.157078119204762 56.445197771824986 122.09393118038476 0 0 0
17388 2046 1 0.5564 24.24668946457107 55.69180932090048 122.29008783734567 0 0 0
17387 2046 1 0.5564 25.768558359782105 55.42726167315241 122.81976368011344 0 0 0
16591 1781 2 -1.1128 20.64178258856451 52.51778031938753 122.78660308952949 0 0 0
12628 460 2 -1.1128 25.089820761155213 51.385183476472186 123.31352688334854 0 0 0
12633 461 1 0.5564 20.971159192824206 55.81713422691205 122.84955731274569 0 0 0
18907 2553 2 -1.1128 26.927811620129457 53.94926528395124 120.23851292262843 0 0 0
14099 950 1 0.5564 22.590205486297528 56.44807927201464 121.57692940863039 0 0 0
14098 950 2 -1.1128 23.464128590571164 56.59546183929575 121.11374694799323 0 0 0
16592 1781 1 0.5564 20.345381228886673 51.85536869264549 123.47461279758062 0 0 0
12227 326 1 0.5564 22.25254826635911 56.651881255356344 117.90543669066176 0 0 0
12630 460 1 0.5564 25.090437583328008 50.392961506657734 123.43800942009142 0 0 0
17386 2046 2 -1.1128 24.798292292769286 55.319625634691434 123.03655557680734 0 0 0
17162 1971 1 0.5564 20.86466832657383 53.853691853285774 123.56927432402152 0 0 0
11719 157 2 -1.1128 26.99506367500559 56.5256796641943 117.64407357797899 0 0 0
12629 460 1 0.5564 25.733644148285816 51.8020126872856 123.95520067926138 0 0 0
17161 1971 2 -1.1128 21.030527036824175 54.64959811533749 124.15153274843806 0 0 0
19677 2809 1 0.5564 22.293550802043452 62.582759574090886 134.02150516632148 0 0 0
17826 2192 1 0.5564 31.396138482084087 50.24122934203202 120.81599159031191 0 0 0
11400 50 1 0.5564 0.2573082551765973 50.94623180503802 122.57501098894353 0 0 0
12560 437 1 0.5564 0.3574119245809236 56.22999962166359 120.53980772650822 0 0 0
11399 50 1 0.5564 33.719785749991395 51.42829195565459 121.11032183555402 0 0 0
15929 1560 1 0.5564 14.334339951608477 62.97343011978559 140.50719937971934 0 0 0
19245 2665 1 0.5564 26.791669180117506 50.72584898204636 120.27958277964395 0 0 0
18499 2417 2 -1.1128 26.859888281792173 51.84069491436358 121.64094291966232 0 0 0
17514 2088 1 0.5564 27.342998010651407 54.86588799197785 121.50364990202388 0 0 0
11752 168 2 -1.1128 29.101082351314705 50.980390552664375 123.01711147729952 0 0 0
18501 2417 1 0.5564 26.837077412787607 52.69826852478135 121.12708725535114 0 0 0
16412 1721 1 0.5564 33.42547515640054 54.53761190629193 119.19360080939752 0 0 0
16413 1721 1 0.5564 32.83939981776229 53.3771629353754 118.20542034446443 0 0 0
13150 634 2 -1.1128 28.15101235066963 54.35652546279349 117.6570324928036 0 0 0
13152 634 1 0.5564 28.97273709616357 54.875496971465225 117.89248439128949 0 0 0
15538 1430 2 -1.1128 29.258233368048863 52.013466800242384 118.04219913406979 0 0 0
19317 2689 1 0.5564 31.29832612658117 55.138121049987284 118.13866616893372 0 0 0
19315 2689 2 -1.1128 30.4546457302526 55.64877741996032 117.97303499694215 0 0 0
16411 1721 2 -1.1128 32.62393346991853 54.230178943202695 118.68074983189908 0 0 0
15539 1430 1 0.5564 29.08377181978764 51.13460163075553 118.48622603313135 0 0 0
12683 478 1 0.5564 32.609985641123714 51.19921340477307 119.02697329843022 0 0 0
18908 2553 1 0.5564 27.601950786727823 53.55196090406694 119.61586869139751 0 0 0
19932 2894 1 0.5564 31.087098342631162 53.870269761863526 119.44949322044822 0 0 0
12682 478 2 -1.1128 32.451977898716045 51.34665728781007 120.00334115842288 0 0 0
19931 2894 1 0.5564 29.870029160399707 52.80221794718645 119.23822410905511 0 0 0
12684 478 1 0.5564 31.781032745101694 52.07799964416927 120.12569918804431 0 0 0
19930 2894 2 -1.1128 30.492957137686048 53.208502900239694 119.90672536103561 0 0 0
17512 2088 2 -1.1128 27.32009950876765 55.53429245976326 122.24709600817339 0 0 0
16550 1767 1 0.5564 30.844678881497554 53.45642823786554 121.34775471080356 0 0 0
11754 168 1 0.5564 28.276103876724484 51.17303946631293 122.4857948283806 0 0 0
17513 2088 1 0.5564 27.571720049364917 56.43512493065472 121.89327575489604 0 0 0
13194 648 1 0.5564 33.07755382627194 56.65696737400487 122.17556105443802 0 0 0
11753 168 1 0.5564 29.443058892275513 51.82883193022427 123.42109098872274 0 0 0
19148 2633 1 0.5564 31.581986819506547 52.65497642282364 123.51858597030905 0 0 0
16551 1767 1 0.5564 30.103229053596383 53.78716321638392 122.76461504730038 0 0 0
16549 1767 2 -1.1128 30.97409894967905 53.54822373916508 122.33508710320932 0 0 0
13963 905 2 -1.1128 32.6341245192548 55.42517024295928 123.04275346772431 0 0 0
13965 905 1 0.5564 32.15658399184078 54.58950243206211 122.77143311842552 0 0 0
18912 2554 1 0.5564 28.174578060146114 54.49863270699872 123.13045787189205 0 0 0
19149 2633 1 0.5564 32.4059438841299 51.324532963708556 123.98510710359575 0 0 0
18910 2554 2 -1.1128 28.564548253468917 53.64791187880758 123.48287502220896 0 0 0
18911 2554 1 0.5564 27.829322549210872 53.05562696468317 123.81248407481306 0 0 0
15928 1560 2 -1.1128 14.195101361146222 62.76756025168354 141.4758224528708 0 0 0
13964 905 1 0.5564 32.33704452049702 55.69656350673671 123.9582256480605 0 0 0
15064 1272 2 -1.1128 4.2469179137739435 62.57991397077226 121.06355180266125 0 0 0
12045 265 1 0.5564 0.9085831862733378 62.4962674264644 119.92891825418609 0 0 0
11953 235 2 -1.1128 1.3862009312058754 56.60071909968175 117.8835274678352 0 0 0
15066 1272 1 0.5564 5.018707269459732 62.586917707253185 121.69939175424977 0 0 0
18807 2519 1 0.5564 4.407156072578492 62.51444165918965 119.57134363530977 0 0 0
16404 1718 1 0.5564 5.913775362053915 61.48919110573997 117.88230132766098 0 0 0
15694 1482 2 -1.1128 2.6793120698751287 60.3555316336108 118.11166533458989 0 0 0
15696 1482 1 0.5564 2.7504633555207447 59.51335778720075 118.64615805261835 0 0 0
15695 1482 1 0.5564 2.1554804374555236 61.033964970306506 118.62676833845623 0 0 0
17442 2064 1 0.5564 2.3477253922466788 57.45894096978434 118.83809048336771 0 0 0
17440 2064 2 -1.1128 2.7571513893969244 58.107655354781876 119.4796046872588 0 0 0
12043 265 2 -1.1128 1.4923119188123446 61.69590658842015 119.79222963810986 0 0 0
17441 2064 1 0.5564 3.5173812940519187 57.66835605720361 119.95821422591492 0 0 0
12044 265 1 0.5564 1.734328189717544 61.304349069782866 120.6799858104826 0 0 0
18806 2519 1 0.5564 3.9809259077088774 61.64819825691569 118.25431019090203 0 0 0
14472 1074 1 0.5564 2.151796307783876 58.51790416572355 120.92475711134361 0 0 0
14470 1074 2 -1.1128 1.6064899069964684 58.60518368767763 121.75843796156757 0 0 0
14471 1074 1 0.5564 0.680140794432878 58.26955613709642 121.58746382233035 0 0 0
15065 1272 1 0.5564 3.5684124855651205 61.912416201474024 121.37027253236057 0 0 0
18805 2519 2 -1.1128 4.6607548697339025 62.27564531307799 118.63397219222679 0 0 0
19833 2861 1 0.5564 5.541170071802126 57.43461053336339 121.72504442361205 0 0 0
18611 2454 1 0.5564 2.0782699396022215 60.11853725450063 122.30071659774784 0 0 0
18610 2454 2 -1.1128 2.530509756341665 61.009834783008976 122.33339918560728 0 0 0
20071 2941 2 -1.1128 6.294836524667253 61.94752219981413 122.83192339699261 0 0 0
19831 2861 2 -1.1128 6.186937700093895 57.65138756953354 122.4571595995 0 0 0
14888 1213 1 0.5564 2.1095154132758807 58.08915210464142 123.27512250101134 0 0 0
18612 2454 1 0.5564 2.663457866497602 61.28138913811607 123.28659553157172 0 0 0
20073 2941 1 0.5564 5.826566996324169 61.653888321935135 123.6652921174819 0 0 0
17757 2169 1 0.5564 1.8129131832124845 62.76316963120396 123.93390621144654 0 0 0
15600 1450 1 0.5564 16.996747363089998 62.411145449985746 138.38588751139105 0 0 0
14887 1213 2 -1.1128 1.8217869391620933 57.62478759383926 124.1127254050705 0 0 0
15719 1490 1 0.5564 6.236460859313523 58.18186297462356 123.94830923887322 0 0 0
13165 639 2 -1.1128 29.197996449193592 62.790099022350255 135.13550986870393 0 0 0
14404 1052 2 -1.1128 21.593486967007294 62.97539220162554 132.6587038718982 0 0 0
17642 2131 1 0.5564 13.156643459701444 61.96546451047424 117.5470538547155 0 0 0
15326 1359 1 0.5564 13.082986870144046 57.0327278622966 120.88053986056211 0 0 0
17178 1976 1 0.5564 9.69592167710958 56.82972449993442 118.61322610880342 0 0 0
19832 2861 1 0.5564 6.750537571467839 56.84887236289655 122.65292788488183 0 0 0
20072 2941 1 0.5564 6.561024328849577 61.14457029972142 122.29861936154101 0 0 0
17177 1976 1 0.5564 9.532321197465256 58.27045698863758 117.86212592569798 0 0 0
17176 1976 2 -1.1128 10.181260481757407 57.643188925204655 118.29272230715888 0 0 0
16083 1611 1 0.5564 12.330322903773787 59.93719079057084 118.74688022202359 0 0 0
16082 1611 1 0.5564 11.349017446929626 58.639360902454634 118.8858192483894 0 0 0
16081 1611 2 -1.1128 11.84094160744673 59.34878316374489 119.39052810959268 0 0 0
19501 2751 2 -1.1128 8.51664357866062 61.813585827852776 119.88887463917844 0 0 0
17744 2165 1 0.5564 10.05614002463872 61.56198064341196 120.32025884034137 0 0 0
17745 2165 1 0.5564 11.084267040227369 60.29354902407696 120.29451187150964 0 0 0
19502 2751 1 0.5564 7.97339193764397 60.984820167749476 120.02313371005296 0 0 0
19503 2751 1 0.5564 8.283707096256544 62.48276806822576 120.5945210504512 0 0 0
17743 2165 2 -1.1128 10.771831981728036 61.08066094214478 120.8263387297277 0 0 0
15327 1359 1 0.5564 12.259679217783109 58.409696908112096 120.57599498876793 0 0 0
13515 755 1 0.5564 12.235111837004839 61.66638768209544 121.34037683869586 0 0 0
15325 1359 2 -1.1128 12.407374157562481 57.67652549095447 121.23980707755759 0 0 0
16291 1681 2 -1.1128 7.285574537071748 59.908282447100575 121.75934352070783 0 0 0
16292 1681 1 0.5564 6.782785833687351 59.07760146656873 121.99845226023612 0 0 0
16293 1681 1 0.5564 8.140016365612182 59.94160667781374 122.27782113288215 0 0 0
16220 1657 1 0.5564 10.127568993610156 60.64390723821062 122.1415406061242 0 0 0
13788 846 1 0.5564 11.997198846259087 58.33613656566089 122.67928412148214 0 0 0
16219 1657 2 -1.1128 9.59872826460257 60.3192139502365 122.9256977828715 0 0 0
13513 755 2 -1.1128 13.153556061006634 61.785307613786394 121.71762811070818 0 0 0
13787 846 1 0.5564 10.83557760365202 59.341516629215064 123.2328850596458 0 0 0
13786 846 2 -1.1128 11.706943328713608 58.90202352063869 123.4509862991483 0 0 0
12347 366 1 0.5564 13.071751434564723 59.51962885372621 123.2220535044631 0 0 0
13514 755 1 0.5564 13.404414883346835 60.974260036314185 122.24609012906204 0 0 0
16172 1641 1 0.5564 8.181500874650316 62.733694037906034 118.717776778594 0 0 0
17643 2131 1 0.5564 11.626704215907907 62.52926483407843 117.63673134436006 0 0 0
16315 1689 2 -1.1128 15.97060830579165 56.91245321369185 118.76843581163442 0 0 0
16474 1742 2 -1.1128 20.210567341075926 62.22150816141513 121.77748293776882 0 0 0
18004 2252 2 -1.1128 23.07257364119742 62.89065056600949 144.17875063600087 0 0 0
19497 2749 1 0.5564 15.242530602859263 60.98021363297533 117.68428919106871 0 0 0
19495 2749 2 -1.1128 14.786639800209779 61.81482552745288 117.99346151881707 0 0 0
15114 1288 1 0.5564 17.27113915779457 59.33895727964805 118.60336209305336 0 0 0
19496 2749 1 0.5564 15.0276672697181 61.99239556172041 118.94759762691423 0 0 0
15112 1288 2 -1.1128 17.588998964097836 58.7855657855983 119.37324728230591 0 0 0
16316 1689 1 0.5564 16.616637688699296 57.600064063968745 119.09985380991009 0 0 0
15922 1558 2 -1.1128 20.095228035665432 58.41726882385025 119.00596293632799 0 0 0
15113 1288 1 0.5564 18.571675528844263 58.62324995975538 119.28379950236791 0 0 0
15924 1558 1 0.5564 20.345997852240533 57.48770357004138 119.2761911699678 0 0 0
15007 1253 2 -1.1128 15.58848199350141 61.98405138128189 120.38592344820063 0 0 0
19557 2769 1 0.5564 17.13259897456958 59.56679348582626 120.78232598584589 0 0 0
15009 1253 1 0.5564 16.02750165867661 61.282152851486764 120.9468166445687 0 0 0
15008 1253 1 0.5564 14.707046034361888 62.229878480610644 120.78921006434801 0 0 0
19555 2769 2 -1.1128 16.643842232467264 60.012957995183 121.53202887724802 0 0 0
19556 2769 1 0.5564 16.555970543794963 59.376350807034015 122.29819466764624 0 0 0
15923 1558 1 0.5564 20.333015674772454 58.56071634685241 118.04529642271297 0 0 0
16109 1620 1 0.5564 17.692412602461975 60.75617430205493 122.45610573407707 0 0 0
16110 1620 1 0.5564 19.049633549558326 61.65118186678352 122.60953192299769 0 0 0
14233 995 2 -1.1128 18.28880215340812 57.63592251188595 123.45797406550565 0 0 0
14235 995 1 0.5564 19.18831471522929 58.07051757525738 123.41319634952931 0 0 0
12346 366 2 -1.1128 14.00388160031762 59.87404919159444 123.14775561642242 0 0 0
16108 1620 2 -1.1128 18.26093039469846 61.27422444444352 123.09517696568551 0 0 0
12348 366 1 0.5564 14.655524349129456 59.123132848733526 123.25493241404321 0 0 0
16263 1671 1 0.5564 16.77521833630309 57.829927593135366 123.66093005861343 0 0 0
18413 2388 1 0.5564 20.778647505282613 59.706429643658154 120.03132498706054 0 0 0
14131 961 2 -1.1128 20.504597566964936 58.6831597341599 123.05922277533256 0 0 0
16476 1742 1 0.5564 20.54923612437501 61.41446317463648 121.29376548612576 0 0 0
16261 1671 2 -1.1128 15.799641321183893 58.0290877397578 123.56826944573271 0 0 0
14132 961 1 0.5564 20.32970280042534 59.25983137918807 123.85725906164011 0 0 0
19970 2907 1 0.5564 11.252514206619788 50.33903488781669 151.12186806624197 0 0 0
16419 1723 1 0.5564 22.315157231728588 62.90424481750942 123.45672364652698 0 0 0
16475 1742 1 0.5564 20.984586215636753 62.77462799631204 122.08562954003646 0 0 0
14100 950 1 0.5564 23.315768465424213 56.63076330402095 120.12544338611575 0 0 0
16418 1723 1 0.5564 22.9714794586263 62.717208154016284 121.97318545152696 0 0 0
12646 466 2 -1.1128 21.749274539360215 62.66223049284538 118.66424379483121 0 0 0
14133 961 1 0.5564 20.73156674354446 59.25995484713046 122.27449814011024 0 0 0
12226 326 2 -1.1128 22.956426240786495 56.75797178278341 118.60779039425266 0 0 0
16473 1741 1 0.5564 2.4472456404815794 61.99221218390339 151.1179189070907 0 0 0
16347 1699 1 0.5564 22.437257856015826 61.240376451179316 117.9035473393695 0 0 0
14986 1246 2 -1.1128 24.36802397686757 58.716806261454096 118.0420228448541 0 0 0
12228 326 1 0.5564 23.498621780154945 57.575910600869676 118.41543421874127 0 0 0
16208 1653 1 0.5564 24.188325526332658 59.432444484428046 119.37420947586985 0 0 0
16355 1702 1 0.5564 26.399189794466462 62.18841672466158 119.81639583893018 0 0 0
16207 1653 2 -1.1128 23.891315613890033 59.62088171012316 120.31030627998938 0 0 0
18622 2458 2 -1.1128 23.542189466244444 62.08518885447462 120.51724256664396 0 0 0
18623 2458 1 0.5564 23.646699754414552 61.09184867238572 120.4687270842811 0 0 0
18414 2388 1 0.5564 22.23861702207386 59.85798769299997 120.74696856905832 0 0 0
18412 2388 2 -1.1128 21.252927396778922 59.97273702877139 120.8704550571234 0 0 0
16209 1653 1 0.5564 24.516100910919324 59.17846651200293 120.95366673187642 0 0 0
13275 675 1 0.5564 26.611797811949312 58.04770009399857 121.29669741665532 0 0 0
16731 1827 1 0.5564 24.584883808193375 57.63472881970952 121.76823447575654 0 0 0
16729 1827 2 -1.1128 25.30309203632239 58.27264815682911 122.04614870923331 0 0 0
16730 1827 1 0.5564 25.483564792663508 58.165984340728464 123.02392833425759 0 0 0
12632 461 1 0.5564 20.914535735492038 57.376136669730876 122.36692702632196 0 0 0
17786 2179 1 0.5564 26.39767313250035 61.278863846016506 118.25640591075698 0 0 0
17785 2179 2 -1.1128 27.11031522329472 61.11330115748102 118.93811739885727 0 0 0
18624 2458 1 0.5564 24.43058556465352 62.52122021316588 120.3736122456097 0 0 0
12648 466 1 0.5564 22.41888581230756 62.57100875919809 119.40133257891303 0 0 0
14726 1159 1 0.5564 0.22455094326453454 62.92177841410438 145.05568065160136 0 0 0
11517 89 1 0.5564 30.69288368840236 62.51570573629227 123.73935260858984 0 0 0
17787 2179 1 0.5564 27.3395451756925 60.14001433907964 118.95104662856552 0 0 0
19316 2689 1 0.5564 30.679580759211483 56.574686426866684 117.66955970836698 0 0 0
16950 1900 1 0.5564 27.754487404427774 62.56237234353993 122.6134470721026 0 0 0
15597 1449 1 0.5564 27.771895344745815 57.746886005590135 118.59821022136333 0 0 0
15596 1449 1 0.5564 28.353396516948223 59.12125680476839 117.93519594027126 0 0 0
18003 2251 1 0.5564 30.95066303440486 58.86489761999929 118.1676410279315 0 0 0
15595 1449 2 -1.1128 27.89424324955564 58.7301987878114 118.73285060559593 0 0 0
18693 2481 1 0.5564 31.981484712523798 60.52094329348164 118.53794665184658 0 0 0
16333 1695 2 -1.1128 29.302419298253355 62.23098694432649 118.92356588433299 0 0 0
16334 1695 1 0.5564 28.457035625302733 61.70881837588627 119.03611488378206 0 0 0
18692 2481 1 0.5564 30.530504473013977 61.039543791222485 119.07862819854937 0 0 0
18691 2481 2 -1.1128 31.19281571981957 60.29089439977317 119.10810424919013 0 0 0
13274 675 1 0.5564 27.724945773537502 58.26090116990758 120.12108100057692 0 0 0
14583 1111 1 0.5564 31.35772660662644 59.55250014749066 120.41460845670707 0 0 0
13273 675 2 -1.1128 27.560301940006457 57.87719030747871 121.02973882317623 0 0 0
14581 1111 2 -1.1128 31.47860418800353 59.11839073861438 121.30732253201036 0 0 0
13192 648 2 -1.1128 33.38926879937167 57.37703912044202 121.55561677318339 0 0 0
13193 648 1 0.5564 32.645691521958604 58.02713125964284 121.39917668907827 0 0 0
14582 1111 1 0.5564 30.58329962039975 58.94564658048808 121.71791907716054 0 0 0
15777 1509 1 0.5564 28.575493891847763 58.583680555949094 122.07487990060751 0 0 0
12636 462 1 0.5564 32.32749039112755 59.66168356506591 122.51184267458645 0 0 0
15775 1509 2 -1.1128 29.249265860964364 58.918244856547766 122.73374147284937 0 0 0
15776 1509 1 0.5564 28.883228728401225 59.71945921663228 123.20710459937979 0 0 0
12635 462 1 0.5564 33.000615701667044 61.09587964019742 122.90758339642915 0 0 0
12634 462 2 -1.1128 32.85831326968624 60.15134123525207 123.20355301739627 0 0 0
16777 1843 2 -1.1128 28.158272866939114 61.25425541649589 123.81682610330958 0 0 0
18822 2524 1 0.5564 11.712320080920115 56.67281834655179 151.1563569489295 0 0 0
16335 1695 1 0.5564 29.324405328616844 62.63677497074457 118.00986292752457 0 0 0
12552 434 1 0.5564 33.32510670652306 59.26415368059221 124.24148581782133 0 0 0
15135 1295 1 0.5564 29.50552587592302 57.82398332221186 124.10203751126117 0 0 0
17851 2201 2 -1.1128 19.15728960155564 62.70756406347474 135.91680960095528 0 0 0
14968 1240 2 -1.1128 9.516237525973835 42.78527738612397 125.59455945122848 0 0 0
14969 1240 1 0.5564 9.608085845552457 41.80134310422475 125.747652057802 0 0 0
14970 1240 1 0.5564 10.372095666917508 43.24176043298787 125.83772760008806 0 0 0
18703 2485 2 -1.1128 11.704112564938923 43.83261229463692 126.33433712652295 0 0 0
18704 2485 1 0.5564 12.292350155910357 43.815476747703755 127.14284433546685 0 0 0
14760 1170 1 0.5564 8.143560725331962 44.09067771697391 125.8310340686837 0 0 0
18705 2485 1 0.5564 12.23566561001597 44.131164949087065 125.54167141368058 0 0 0
12932 561 1 0.5564 15.729372628740132 42.23990715015608 124.67417063131856 0 0 0
12933 561 1 0.5564 15.963365628903679 40.694422486858265 125.1467709932097 0 0 0
12931 561 2 -1.1128 16.081227410373877 41.65359736930491 125.40385498219209 0 0 0
14375 1042 1 0.5564 15.927072819755955 42.25838430193827 126.99509075177143 0 0 0
14374 1042 2 -1.1128 15.761499585894251 42.90369637726478 127.74085081463433 0 0 0
17438 2063 1 0.5564 14.263155777545684 43.54672195730422 127.7320509614533 0 0 0
14376 1042 1 0.5564 16.502672154984012 42.83826391223382 128.40896904735274 0 0 0
15690 1480 1 0.5564 18.66452876886322 43.370197687604055 128.89333708168826 0 0 0
15688 1480 2 -1.1128 17.849651349541247 43.442266215966065 129.46847316213166 0 0 0
15689 1480 1 0.5564 18.039735052122367 43.046472738105024 130.36692523082917 0 0 0
19988 2913 1 0.5564 24.630877188980445 41.021475806863826 128.19627570739905 0 0 0
11570 107 1 0.5564 26.222827998070215 43.64476054023021 126.96441397055706 0 0 0
19987 2913 2 -1.1128 24.611466140682424 41.885257122548346 128.69976868371756 0 0 0
19989 2913 1 0.5564 25.495106528584888 42.34437767460889 128.60817993249017 0 0 0
16793 1848 1 0.5564 23.43075676377453 43.091475920494645 128.40420098826783 0 0 0
14575 1109 2 -1.1128 26.714788295904363 43.23648394655661 128.39689751510576 0 0 0
11496 82 1 0.5564 23.176711972111278 41.784032206204586 131.03213094204602 0 0 0
11495 82 1 0.5564 23.330868434006472 43.38072251020641 131.33781528528212 0 0 0
14576 1109 1 0.5564 27.694506961148598 43.03804783041718 128.42474113267525 0 0 0
13500 750 1 0.5564 29.526366921068142 43.557712172330454 127.92298531535532 0 0 0
13498 750 2 -1.1128 29.224410981139997 42.889346217605095 128.60277268068495 0 0 0
13499 750 1 0.5564 29.742744396842507 42.041651848564875 128.48987939293616 0 0 0
13359 703 1 0.5564 1.877023113866313 43.87246990849572 125.38045386091744 0 0 0
16882 1878 2 -1.1128 3.767439662578459 46.68167893638426 124.72827046156827 0 0 0
19765 2839 2 -1.1128 2.775946431678523 49.08650862975401 124.88352231966448 0 0 0
19766 2839 1 0.5564 3.0648122822342154 48.12990131786079 124.84531376165162 0 0 0
16883 1878 1 0.5564 4.739504418137766 46.44848714400832 124.70158478941899 0 0 0
16884 1878 1 0.5564 3.2397427943955592 45.87938404920112 125.00730298822786 0 0 0
19767 2839 1 0.5564 3.414493001310949 49.605048463854686 125.45218355237246 0 0 0
15554 1435 1 0.5564 1.5015475048929174 49.438906274647664 125.56743737679223 0 0 0
13358 703 1 0.5564 1.323999104486506 45.39174018062335 125.15108623120736 0 0 0
18163 2305 2 -1.1128 0.06290211962304486 46.309273937687465 124.85896295477177 0 0 0
13357 703 2 -1.1128 2.053857652908283 44.8409363632273 125.55596013130048 0 0 0
15553 1435 2 -1.1128 0.6720232882954874 49.821597388427286 125.97417835288381 0 0 0
19390 2714 2 -1.1128 4.665765926325657 50.01614390955113 126.25819239384778 0 0 0
15555 1435 1 0.5564 0.8911040875632671 50.22155517996507 126.86414335580234 0 0 0
16352 1701 1 0.5564 2.7628452676697446 45.181854231438095 127.02135495519376 0 0 0
19391 2714 1 0.5564 4.948686941301715 49.301025907685336 126.8973816115709 0 0 0
18898 2550 2 -1.1128 5.711400097301526 45.63833484293154 127.93512590219777 0 0 0
16351 1701 2 -1.1128 3.1235645367469487 45.395248641480364 127.92928922936443 0 0 0
16353 1701 1 0.5564 4.113190257221735 45.25178251345772 127.93694508133365 0 0 0
11930 227 1 0.5564 5.4773597648286865 47.18706608295715 127.7844220475772 0 0 0
11929 227 2 -1.1128 5.345481134683896 48.16630212909173 127.93838800012792 0 0 0
18900 2550 1 0.5564 6.098535786770368 45.76022575349121 128.84905667059024 0 0 0
11963 238 1 0.5564 2.610719460601568 46.232673404967805 129.21100840485767 0 0 0
16187 1646 1 0.5564 1.5164890727365086 49.555183561032415 129.4526856804714 0 0 0
11931 227 1 0.5564 5.021424693693033 48.31617232908798 128.87247953472874 0 0 0
11964 238 1 0.5564 1.6927759744419948 47.398847629615325 129.8922164545104 0 0 0
11962 238 2 -1.1128 2.3431267735054746 46.66127632320253 130.07396511912867 0 0 0
16186 1646 2 -1.1128 1.0524174285552694 48.92093856863441 130.07104748469374 0 0 0
13925 892 1 0.5564 3.9775999304020373 47.710727796084605 130.40488056221548 0 0 0
19387 2713 2 -1.1128 6.335978740278223 46.20077995564716 124.76801784705496 0 0 0
18899 2550 1 0.5564 6.415150820449216 45.283484793592905 127.31964507686119 0 0 0
16921 1891 2 -1.1128 6.617935508751725 46.17228140217773 130.24434315301667 0 0 0
16188 1646 1 0.5564 1.4101288147363782 49.03705716891965 130.99763221193277 0 0 0
17437 2063 2 -1.1128 13.564206948554185 44.206818202959084 128.00726737423315 0 0 0
17439 2063 1 0.5564 13.681317804305944 44.432540042914134 128.97439457557644 0 0 0
12217 323 2 -1.1128 13.161784989316443 44.625165551945834 124.33387816528717 0 0 0
19389 2713 1 0.5564 6.821952242303753 45.77427830739156 125.53085902294205 0 0 0
12467 406 1 0.5564 6.8887715876597975 48.99300899441142 128.44452036001482 0 0 0
14064 938 1 0.5564 6.74173270549419 50.31531709462846 124.16042247571929 0 0 0
14758 1170 2 -1.1128 7.899137126736196 44.890096056644325 126.37983979386622 0 0 0
17498 2083 1 0.5564 10.271752918648177 46.77238804395685 126.34253710662462 0 0 0
17497 2083 2 -1.1128 10.156912197708683 47.56906951727048 125.74914762762216 0 0 0
16322 1691 1 0.5564 11.727927231077425 50.29405092963635 125.64790760223747 0 0 0
17768 2173 1 0.5564 11.486042050459492 48.35199889149378 125.50778923549088 0 0 0
17767 2173 2 -1.1128 12.336312206456393 48.846282377854806 125.32688792175885 0 0 0
17654 2135 1 0.5564 7.688165780516508 48.94698924559453 124.98613182172863 0 0 0
17499 2083 1 0.5564 9.186959605533497 47.80579265156102 125.69297954486593 0 0 0
17655 2135 1 0.5564 6.958625407136588 47.58993123020538 125.52723358444437 0 0 0
17653 2135 2 -1.1128 7.661806795005714 48.27304496647676 125.72444381429159 0 0 0
12984 578 1 0.5564 13.0216376743197 48.57906906035091 126.94074123773902 0 0 0
14534 1095 1 0.5564 8.584630228905649 50.52640911069556 127.66673790818953 0 0 0
14759 1170 1 0.5564 8.721851700046628 45.2656055994842 126.80661117711016 0 0 0
18933 2561 1 0.5564 10.849197373726192 44.98775457109258 126.95697968573873 0 0 0
18931 2561 2 -1.1128 10.246102299425642 45.63621659539068 127.42149437530526 0 0 0
12468 406 1 0.5564 7.953572546379559 48.68114497035566 127.24636907784527 0 0 0
18932 2561 1 0.5564 10.66411802967668 45.92106518602785 128.2841210130786 0 0 0
12144 298 1 0.5564 12.519850979230382 48.86254692561687 129.20993349302134 0 0 0
12466 406 2 -1.1128 7.847369291257078 49.056849138615895 128.1670037901439 0 0 0
13144 632 2 -1.1128 11.501060798694157 46.55013091087246 129.55688611771325 0 0 0
12142 298 2 -1.1128 11.979056889810893 49.20263768936752 129.979271175451 0 0 0
13146 632 1 0.5564 11.75044844703391 47.47143647899247 129.85521818356966 0 0 0
13145 632 1 0.5564 12.19458775565958 45.900061908131086 129.86741953085533 0 0 0
17957 2236 1 0.5564 9.857041594073081 47.24528381653351 129.70913436417737 0 0 0
17958 2236 1 0.5564 8.59103777511996 48.20254166604482 129.3250531516135 0 0 0
17769 2173 1 0.5564 13.043853230854706 48.1993912269834 125.04242669701915 0 0 0
17956 2236 2 -1.1128 8.962304820041092 47.57546620114226 130.0098432292592 0 0 0
16923 1891 1 0.5564 7.535405885478732 46.50489567480604 130.46255414263467 0 0 0
12143 298 1 0.5564 12.58732686865747 49.61301175064985 130.6586835186643 0 0 0
12982 578 2 -1.1128 13.448471730085005 48.40193812835152 127.82755441515611 0 0 0
12218 323 1 0.5564 13.443394307653612 45.57768127013471 124.44968128324724 0 0 0
11504 85 1 0.5564 16.08222794892488 44.17601384180782 124.35399864008023 0 0 0
13137 629 1 0.5564 16.442714305633775 44.05554005101542 126.57813533740246 0 0 0
13135 629 2 -1.1128 16.814642547706136 44.63163683729231 125.85027408947512 0 0 0
20245 2999 2 -1.1128 20.214728607807636 43.85855862080859 128.4030402836311 0 0 0
17101 1951 2 -1.1128 14.106884843555893 47.09169869598304 124.68052467666311 0 0 0
17102 1951 1 0.5564 14.40665957350388 46.75700491316601 125.57389803485023 0 0 0
13136 629 1 0.5564 17.731392232709428 44.93967752903107 126.10459892836447 0 0 0
18037 2263 2 -1.1128 19.447879665535865 45.14578184726966 126.34019877415928 0 0 0
18038 2263 1 0.5564 19.888764008089996 46.0304980171418 126.49152182885946 0 0 0
17476 2076 2 -1.1128 19.77644079638713 47.71549319410542 126.51316698167919 0 0 0
17477 2076 1 0.5564 18.859188987369514 47.67721075269816 126.90963144403234 0 0 0
19411 2721 2 -1.1128 14.729729599640411 46.26667545412751 126.96499315502086 0 0 0
20247 2999 1 0.5564 19.991626211161986 44.30346347125783 127.53569631004663 0 0 0
18039 2263 1 0.5564 19.453309507651568 44.933469960828205 125.36301147996353 0 0 0
19413 2721 1 0.5564 14.316187658791064 45.48084213186194 127.42482940174767 0 0 0
12983 578 1 0.5564 13.843412445283928 47.48323403177204 127.82981856598181 0 0 0
12718 490 2 -1.1128 15.731556800005267 49.450398780337686 127.98075368840341 0 0 0
12719 490 1 0.5564 14.808227255540793 49.101687952661855 127.81993111939724 0 0 0
19412 2721 1 0.5564 15.718055154147686 46.130611476695705 126.89644098407896 0 0 0
20229 2993 1 0.5564 16.907014717082635 48.18800698046751 127.64976947842013 0 0 0
20227 2993 2 -1.1128 17.385519356502048 47.313127496247645 127.57480645669726 0 0 0
20228 2993 1 0.5564 17.372074416653717 46.848908836976356 128.46042516673674 0 0 0
12720 490 1 0.5564 15.778407541402967 49.862544443199276 128.8906665356275 0 0 0
15611 1454 1 0.5564 18.98764317412545 46.04880126650295 130.51727991597096 0 0 0
19226 2659 1 0.5564 17.52669285079234 44.85931083779433 129.62569190149628 0 0 0
19225 2659 2 -1.1128 17.42937885758039 45.83259161160375 129.8336715841612 0 0 0
15610 1454 2 -1.1128 19.975191404027584 45.99257181488672 130.37035352128387 0 0 0
20022 2924 1 0.5564 15.343394001850516 50.781672301993254 126.92761235905549 0 0 0
15612 1454 1 0.5564 20.16520229252321 45.356791725791155 129.62223580755625 0 0 0
19227 2659 1 0.5564 16.6703922814977 45.96284518441045 130.47161643467373 0 0 0
17478 2076 1 0.5564 20.351996169587967 48.32123987050677 127.06253683791893 0 0 0
13078 610 2 -1.1128 13.334226568497455 44.96356260897897 130.61342677822518 0 0 0
11569 107 2 -1.1128 25.97817060461876 43.97836377795443 126.05400084738767 0 0 0
16792 1848 2 -1.1128 22.79117982528433 43.82751121848717 128.6259977625367 0 0 0
20246 2999 1 0.5564 21.207983214278812 43.79054416579775 128.49695410320496 0 0 0
11571 107 1 0.5564 26.770834885879925 44.42430007909647 125.63827922884963 0 0 0
19298 2683 1 0.5564 24.51674517989811 44.42271634625 125.9467846407956 0 0 0
16055 1602 1 0.5564 20.349177419645244 47.94974443113989 124.76590916407191 0 0 0
19088 2613 1 0.5564 22.782710733469614 45.05820976927243 124.75903616809659 0 0 0
19297 2683 2 -1.1128 23.63045431751422 44.868611034557254 126.07195464610143 0 0 0
19299 2683 1 0.5564 23.333233614231776 44.75908802542413 127.02046130472029 0 0 0
14962 1238 2 -1.1128 25.057861271102688 46.83166480289916 124.99205147017734 0 0 0
14963 1238 1 0.5564 25.849705036034194 46.31030369664293 124.67398484540733 0 0 0
11597 116 1 0.5564 24.86946381511451 48.062544798939285 124.12616298042028 0 0 0
14964 1238 1 0.5564 24.438664451433 46.22579833904347 125.49157274721908 0 0 0
14420 1057 1 0.5564 25.085429041152434 47.81492037668682 126.15785840496144 0 0 0
14421 1057 1 0.5564 26.16434731101755 48.30217513815348 127.2826450240547 0 0 0
14419 1057 2 -1.1128 25.222074329727267 48.39495382837091 126.96090888704543 0 0 0
18722 2491 1 0.5564 21.773530449422406 49.9143329560578 127.62860603521924 0 0 0
15780 1510 1 0.5564 24.367072085763887 47.920853332271506 128.31087924975478 0 0 0
18721 2491 2 -1.1128 20.94831516594175 49.658777018389756 128.1323038323854 0 0 0
18723 2491 1 0.5564 21.20086535588058 49.11084868285192 128.9297957038516 0 0 0
15778 1510 2 -1.1128 24.014348151209646 47.720675000870315 129.22494421102334 0 0 0
16794 1848 1 0.5564 23.05330047496171 44.24610766495842 129.49552074881922 0 0 0
14577 1109 1 0.5564 26.52476470354092 44.05423123179891 128.94020315055423 0 0 0
15779 1510 1 0.5564 24.761206239480668 47.76828623625841 129.88822134334694 0 0 0
12032 261 1 0.5564 22.482875020722375 47.651912772874816 129.8467087779048 0 0 0
13008 586 1 0.5564 24.133046324622363 49.56322743112826 127.0329571161932 0 0 0
17575 2109 2 -1.1128 26.559349516266106 45.435384412602566 129.90929194723762 0 0 0
17576 2109 1 0.5564 26.397874977240637 46.41755362284482 129.81301032201486 0 0 0
12657 469 1 0.5564 24.878410260744076 44.89364844056589 130.39977908106815 0 0 0
12033 261 1 0.5564 20.994781250669938 47.13916617614653 130.28178923002457 0 0 0
12031 261 2 -1.1128 21.59404472973585 47.93613690642098 130.20614961731107 0 0 0
12655 469 2 -1.1128 24.007525429632874 44.64777462593091 130.825344701999 0 0 0
12547 433 2 -1.1128 26.17424061493212 47.96261093818653 130.48530354440723 0 0 0
12548 433 1 0.5564 26.832371854626345 48.69826857759966 130.32508020090899 0 0 0
17071 1941 2 -1.1128 27.410334348682767 45.76267812736042 124.50313840671951 0 0 0
17601 2117 1 0.5564 27.57828247474636 46.80103129857093 125.57767118381994 0 0 0
17996 2249 1 0.5564 33.89783968050438 50.18813077237496 124.66540909844474 0 0 0
17072 1941 1 0.5564 28.40549667106835 45.69127539685279 124.57062418633281 0 0 0
16131 1627 1 0.5564 30.043891979027187 44.80813654033188 126.00094797869764 0 0 0
13699 817 2 -1.1128 28.988906785711574 49.68594711836377 125.32771284955362 0 0 0
16129 1627 2 -1.1128 29.942906754082568 44.65917078649195 126.98462039950138 0 0 0
18164 2305 1 0.5564 33.464629201174596 46.75344260156492 125.52588423813526 0 0 0
12445 399 2 -1.1128 29.983524173264836 45.399080827259155 124.32705969263088 0 0 0
12447 399 1 0.5564 30.243933303165388 46.34776803534925 124.50644828046707 0 0 0
17692 2148 2 -1.1128 30.634068189116423 47.85143448230095 124.77756005969333 0 0 0
17694 2148 1 0.5564 30.052259637548275 48.63339901582715 125.00123606143886 0 0 0
17693 2148 1 0.5564 31.442382185411862 47.858199588181584 125.36627309021453 0 0 0
13701 817 1 0.5564 28.953712528040747 50.124636007556454 124.42976308051409 0 0 0
17599 2117 2 -1.1128 27.760086808871236 47.52814717836349 126.23967580515591 0 0 0
17600 2117 1 0.5564 28.058743687862137 48.35140345029328 125.75691950577381 0 0 0
19976 2909 1 0.5564 33.51312274986036 48.82369673509652 126.14507644098742 0 0 0
11484 78 1 0.5564 28.87082829177812 47.22752813387679 127.56371062310004 0 0 0
19975 2909 2 -1.1128 32.813508777452164 48.11882506896383 126.26211049856988 0 0 0
16130 1627 1 0.5564 29.884725643516287 45.54176054905535 127.45115089618227 0 0 0
19977 2909 1 0.5564 32.109862067505496 48.448833928176064 126.89137670298845 0 0 0
11482 78 2 -1.1128 29.67313823229628 46.9214746516883 128.07618544582556 0 0 0
11483 78 1 0.5564 30.339691586196295 47.66518428959613 128.1272036838614 0 0 0
11593 115 2 -1.1128 31.25426602470811 49.09705642163256 128.16438700942408 0 0 0
15881 1544 1 0.5564 29.391619781682476 46.01932486580634 129.31665944487125 0 0 0
11595 115 1 0.5564 30.510478476713143 49.533055365907686 128.67102844091661 0 0 0
11594 115 1 0.5564 31.96785880373019 48.80824785785888 128.80264701434362 0 0 0
17577 2109 1 0.5564 27.506714073647117 45.27916811044761 130.18875106050123 0 0 0
13929 893 1 0.5564 33.59850261648741 48.3438826516305 130.08544570728282 0 0 0
13927 893 2 -1.1128 32.6458730525883 48.050084057024264 130.00683280678444 0 0 0
15880 1544 2 -1.1128 29.211506210222655 45.41130212249242 130.08987862433762 0 0 0
15882 1544 1 0.5564 29.465902258611642 44.47582445437059 129.84459450646258 0 0 0
13700 817 1 0.5564 28.607901762941438 50.303686157593006 126.01563279663809 0 0 0
18638 2463 1 0.5564 29.00373699641626 50.55228979130193 129.8534834156559 0 0 0
13928 893 1 0.5564 32.615086306778466 47.08300946862018 129.75420859549197 0 0 0
14063 938 1 0.5564 5.341205330377183 50.41557246856208 124.99414849708194 0 0 0
14062 938 2 -1.1128 5.7754816622600895 50.56715161301889 124.10621346502789 0 0 0
19392 2714 1 0.5564 4.520841848320346 50.870691693670956 126.75693663872119 0 0 0
20057 2936 1 0.5564 1.5236604483056888 54.50373893333038 124.25964162418661 0 0 0
19916 2889 1 0.5564 2.22781272290124 52.84659856977617 124.76725300384983 0 0 0
19915 2889 2 -1.1128 1.821949164095794 53.51399468318892 125.39163893173358 0 0 0
19917 2889 1 0.5564 0.924297381816895 53.18902599711299 125.68932571351087 0 0 0
19952 2901 1 0.5564 2.382756737600244 54.71287542576435 126.39347728935829 0 0 0
15705 1485 1 0.5564 5.15646127725467 54.54517058797473 125.8961720402326 0 0 0
19953 2901 1 0.5564 2.5855961050892278 56.30057163743807 126.71705674791971 0 0 0
15704 1485 1 0.5564 4.207132497243201 54.608854910256625 127.22332913314789 0 0 0
19951 2901 2 -1.1128 2.5745788709653206 55.38178102785285 127.11164845723886 0 0 0
15703 1485 2 -1.1128 5.023285169071724 54.192679350919114 126.82246326012697 0 0 0
14502 1084 1 0.5564 4.526573145005635 52.64128153358367 127.39509136069127 0 0 0
14500 1084 2 -1.1128 4.233598390103457 51.86772430995169 127.95703047534909 0 0 0
16564 1772 2 -1.1128 1.8903659748394042 50.59147087487662 128.36699567029402 0 0 0
16566 1772 1 0.5564 2.8496295270924232 50.846926536026125 128.24634656109293 0 0 0
14601 1117 1 0.5564 2.6990192394163706 55.60071744398881 128.51430595992875 0 0 0
16565 1772 1 0.5564 1.3584701051448542 51.401150103588655 128.6150015388798 0 0 0
14501 1084 1 0.5564 4.414667728919145 52.067757318565974 128.91994340271816 0 0 0
14263 1005 2 -1.1128 0.3846614062193619 55.02067832707128 129.25000578935737 0 0 0
13023 591 1 0.5564 6.482878242669579 53.59952276573388 126.86646465227713 0 0 0
14264 1005 1 0.5564 1.32925410531493 55.31619273032414 129.39289178395828 0 0 0
14600 1117 1 0.5564 3.5222036409496886 56.585502064084004 129.5238572264661 0 0 0
14599 1117 2 -1.1128 2.8199360894218515 55.875775002359276 129.46810069082017 0 0 0
15648 1466 1 0.5564 0.3344395697603797 53.44320213493234 129.31513049570754 0 0 0
15646 1466 2 -1.1128 0.3685784957546682 52.44383546518979 129.30506202808286 0 0 0
12363 371 1 0.5564 6.215083256773615 53.007191755792924 129.89846537766934 0 0 0
20149 2967 2 -1.1128 4.766907274356192 52.6920493380206 130.43209511198094 0 0 0
13155 635 1 0.5564 11.100109219656057 50.601680342109546 129.62706874720328 0 0 0
13153 635 2 -1.1128 10.913138081819461 51.5756384875642 129.49881958626437 0 0 0
13154 635 1 0.5564 10.238441250846845 51.6923739543242 128.7700141478229 0 0 0
16323 1691 1 0.5564 10.745862549662435 51.27437260288927 126.5088055099314 0 0 0
14533 1095 2 -1.1128 9.134622166125212 51.3271736206231 127.4294923479795 0 0 0
16321 1691 2 -1.1128 11.402243975225792 51.23338946084016 125.75549018995602 0 0 0
13544 765 1 0.5564 10.427420582298662 51.63949053064149 124.60209461384675 0 0 0
19804 2852 2 -1.1128 12.384435104680415 53.31273548005155 124.25953022427029 0 0 0
19806 2852 1 0.5564 12.12514697936085 52.60109106050564 124.9124713652757 0 0 0
15925 1559 2 -1.1128 9.665479473051827 56.10246408476313 124.38847777366259 0 0 0
12371 374 1 0.5564 13.145890431540337 54.62034921590301 125.1076121295591 0 0 0
15926 1559 1 0.5564 9.238169558823396 55.1994507333363 124.4329013030193 0 0 0
15927 1559 1 0.5564 10.328054055574984 56.1946095437911 125.13178447628603 0 0 0
12372 374 1 0.5564 12.571061864318278 55.95139153275528 125.85896131019103 0 0 0
17401 2051 2 -1.1128 8.268870293548673 53.946186171494695 124.64900850797774 0 0 0
17402 2051 1 0.5564 8.773740718287039 53.16479472992758 124.28222011790001 0 0 0
17403 2051 1 0.5564 7.915833936311423 53.718652530933426 125.55652940278108 0 0 0
15136 1296 2 -1.1128 11.264203322356877 56.587110440046246 126.30990717802506 0 0 0
14535 1095 1 0.5564 8.54990135749927 52.138068839984555 127.40602018097003 0 0 0
13021 591 2 -1.1128 7.353766198109987 53.26686475176671 127.22825725922479 0 0 0
15138 1296 1 0.5564 11.140076054143544 56.02145353326625 127.1251529042429 0 0 0
13022 591 1 0.5564 7.2864148482939015 53.16838797540772 128.22111528964 0 0 0
18337 2363 2 -1.1128 10.967662204105538 55.301330870247895 128.43637661042078 0 0 0
18338 2363 1 0.5564 10.025229059071357 55.12177162384567 128.7184740242462 0 0 0
18339 2363 1 0.5564 11.586888853289288 54.69905368503879 128.94018343324106 0 0 0
16350 1700 1 0.5564 13.28361571762134 53.61470603879155 128.75655474018942 0 0 0
12361 371 2 -1.1128 7.210069629467307 52.96606357467323 129.80729568541562 0 0 0
12370 374 2 -1.1128 13.38720006819228 55.4003364881635 125.68501199244855 0 0 0
16964 1905 1 0.5564 8.062246051060901 55.727252478686985 129.638440419438 0 0 0
16965 1905 1 0.5564 8.2962970556918 54.11223138701766 129.69805512814486 0 0 0
16963 1905 2 -1.1128 8.749464638942602 55.003645178519214 129.70265859642078 0 0 0
16348 1700 2 -1.1128 12.55587136024561 53.62586268783062 129.44231267134666 0 0 0
12362 371 1 0.5564 7.583470338591501 52.352640664722955 130.50320194349322 0 0 0
16349 1700 1 0.5564 11.998046652389066 52.80107544623631 129.34980365145879 0 0 0
17293 2015 2 -1.1128 7.2168986354328375 57.07878557397625 129.83966726891668 0 0 0
15107 1286 1 0.5564 11.29500635580914 51.99414710622065 130.99302414174954 0 0 0
14309 1020 1 0.5564 13.436572521830186 54.4911452294711 130.74102053185402 0 0 0
12941 564 1 0.5564 19.761722565662236 50.60892684756561 128.4205557105932 0 0 0
19394 2715 1 0.5564 13.926840606128668 54.392107856739905 127.00322985308696 0 0 0
15464 1405 1 0.5564 15.39750638982334 53.295832138867354 124.20558533083504 0 0 0
11440 64 2 -1.1128 15.73566732253853 54.83672098440408 124.85706893393557 0 0 0
11992 248 2 -1.1128 19.25408667763537 51.1513009639432 124.69183173024068 0 0 0
18376 2376 2 -1.1128 19.372160245110845 56.12198502407306 125.36988189519066 0 0 0
11441 64 1 0.5564 14.885572242866147 55.0224809211684 125.34984873334484 0 0 0
11442 64 1 0.5564 16.502849627527535 54.85218944422866 125.49831173830603 0 0 0
20021 2924 1 0.5564 15.051793850211562 51.40749980126935 125.44776912520216 0 0 0
11994 248 1 0.5564 18.700570402857856 51.564371652463855 125.41501483332966 0 0 0
13121 624 1 0.5564 18.30416927798632 55.22346679496352 126.07351362419423 0 0 0
13120 624 2 -1.1128 17.71992719084089 54.73790457298675 126.72381437048153 0 0 0
20020 2924 2 -1.1128 15.24380396555691 51.62785274277452 126.40410424435936 0 0 0
16279 1677 2 -1.1128 17.90339811406973 52.30663240731385 126.32735110661469 0 0 0
16281 1677 1 0.5564 16.939973365515396 52.048157566110845 126.39808995978296 0 0 0
13122 624 1 0.5564 17.750260167059057 55.20116144851213 127.60951959659975 0 0 0
19395 2715 1 0.5564 14.631266629651927 52.92121660504849 127.08623540725685 0 0 0
16280 1677 1 0.5564 17.994238013006218 53.293708483462936 126.45937419634849 0 0 0
12942 564 1 0.5564 18.49698940623009 51.52006779700169 127.93383295377859 0 0 0
19393 2715 2 -1.1128 14.37315435962491 53.73357981108385 127.60915477225393 0 0 0
12940 564 2 -1.1128 18.96703047560609 51.13289294378897 128.7270272702713 0 0 0
19283 2678 1 0.5564 15.259775481108429 53.38334206282719 128.7705222294447 0 0 0
18377 2376 1 0.5564 20.15370336459226 55.628975228599195 124.98760881469622 0 0 0
20002 2918 2 -1.1128 17.5274019880154 55.45288637421372 129.05908110489148 0 0 0
19284 2678 1 0.5564 16.643978211184727 54.00698355616078 129.3719211403795 0 0 0
20003 2918 1 0.5564 18.380915883703985 55.56274317335536 129.56843937537224 0 0 0
20004 2918 1 0.5564 16.797811774524174 55.960047500530656 129.5178689387682 0 0 0
14013 921 1 0.5564 19.423323773383665 52.27939105695576 129.75143823648892 0 0 0
19282 2678 2 -1.1128 15.910736432129747 53.34533169521215 129.52868181371846 0 0 0
18214 2322 2 -1.1128 15.551042987193943 50.82259209988344 130.27992133504915 0 0 0
18216 2322 1 0.5564 15.586980143299483 51.76688311872424 129.95277712839328 0 0 0
19131 2627 1 0.5564 18.398595112026904 50.625117361626565 130.0450384620066 0 0 0
15628 1460 2 -1.1128 19.551358817458286 56.13187849415327 130.57094600651516 0 0 0
18378 2376 1 0.5564 18.981099215678093 56.72036019393878 124.67058306715454 0 0 0
12123 291 1 0.5564 14.332213652454914 56.76856692209145 125.65317563946506 0 0 0
18215 2322 1 0.5564 14.709777349330754 50.68253246014709 130.80208613188051 0 0 0
19129 2627 2 -1.1128 17.97826685889993 50.50311381332305 130.94417145459443 0 0 0
19130 2627 1 0.5564 16.98399551086533 50.56743193672009 130.85879951131218 0 0 0
14012 921 1 0.5564 19.450794540074348 53.40649966889565 130.93275040849676 0 0 0
19040 2597 1 0.5564 15.047316978877154 56.15915555200191 130.87390994281742 0 0 0
17243 1998 1 0.5564 22.139021812606938 50.39900442068687 124.53455186740834 0 0 0
11993 248 1 0.5564 20.154195331739697 50.91253865841949 125.05624568860338 0 0 0
14011 921 2 -1.1128 19.968016814621134 53.00072649164685 130.1792057812737 0 0 0
17242 1998 2 -1.1128 21.880508576651117 50.930913645125216 125.34092903159433 0 0 0
12543 431 1 0.5564 24.9703821260664 54.405712005079685 124.38184651741453 0 0 0
17163 1971 1 0.5564 21.73886036785058 54.43000049682092 124.82238379360477 0 0 0
12912 554 1 0.5564 26.21638045114874 52.967372574151156 125.27657266349284 0 0 0
12910 554 2 -1.1128 26.898396094024967 52.29882337318228 124.98009803094067 0 0 0
12541 431 2 -1.1128 25.057038180602532 54.08571198901457 125.32529310368203 0 0 0
17244 1998 1 0.5564 22.567610733723516 50.806329156049316 126.05672955715198 0 0 0
12542 431 1 0.5564 24.172092381446966 53.74712198460001 125.64502500246809 0 0 0
13627 793 2 -1.1128 22.539687257225733 53.33117625459404 126.08289088086637 0 0 0
13629 793 1 0.5564 22.163536282482855 52.43878862001664 125.83358172619758 0 0 0
13006 586 2 -1.1128 23.37076168711002 50.19602032757808 127.16895574607454 0 0 0
13628 793 1 0.5564 22.209854328460708 53.59008472297916 126.9907328246431 0 0 0
13878 876 1 0.5564 25.40847186952516 55.075357200078024 126.47817245857546 0 0 0
13007 586 1 0.5564 23.618963764203908 50.87278775767409 127.86205178016338 0 0 0
15520 1424 2 -1.1128 21.90831480063105 53.77912189250589 128.58763817045212 0 0 0
15522 1424 1 0.5564 21.636317610288575 54.73622497049563 128.4877797226837 0 0 0
18943 2565 2 -1.1128 23.657564025837303 52.03598960610621 128.90937624757882 0 0 0
18944 2565 1 0.5564 23.066045427405964 52.84115720971435 128.95193825888822 0 0 0
19770 2840 1 0.5564 25.311498672658715 55.94657880867635 128.65260613772935 0 0 0
14917 1223 2 -1.1128 26.223422537307652 52.228673410331034 129.0551009358847 0 0 0
14918 1223 1 0.5564 25.260479845924444 52.22559038314619 128.78541118641766 0 0 0
15521 1424 1 0.5564 21.198677771379785 53.28121003506984 129.086135481534 0 0 0
18945 2565 1 0.5564 23.755689561019235 51.645718528357705 129.82483253196358 0 0 0
13876 876 2 -1.1128 25.554138549376262 55.851840029507365 127.09124359403143 0 0 0
13232 661 1 0.5564 26.98899701277462 55.1371407606906 129.86257846594896 0 0 0
14919 1223 1 0.5564 26.3377556641887 51.68865610378695 129.888953244977 0 0 0
19768 2840 2 -1.1128 25.396056047897417 56.17718167652686 129.62197336639724 0 0 0
12645 465 1 0.5564 20.527688774628118 56.30993095289337 129.18223858327315 0 0 0
12643 465 2 -1.1128 21.12888997424878 56.333691993164635 128.3834940439442 0 0 0
12618 456 1 0.5564 24.260009068811318 55.3349518235661 130.5799008899199 0 0 0
19147 2633 2 -1.1128 31.92680047079484 52.14201780231788 124.30470134903209 0 0 0
16515 1755 1 0.5564 31.676942746024814 50.962855641807636 127.81059649042363 0 0 0
12911 554 1 0.5564 27.199223769601865 51.75862090931559 125.76602704383063 0 0 0
18350 2367 1 0.5564 27.237703044481854 51.49907906125499 127.9381775909372 0 0 0
16181 1644 1 0.5564 33.77804756520581 55.25448154724628 127.7703560398949 0 0 0
13233 661 1 0.5564 27.037551547017163 53.60662608348962 129.29530963378855 0 0 0
15050 1267 1 0.5564 32.88310593316884 52.63375056199078 125.3769925808825 0 0 0
14352 1034 1 0.5564 29.054124992624807 53.99611355295327 125.18382501226493 0 0 0
15049 1267 2 -1.1128 33.51740026907847 52.71412286971833 126.14589613290744 0 0 0
14350 1034 2 -1.1128 29.22475206383364 54.71485873073664 125.85783682676417 0 0 0
16182 1644 1 0.5564 33.5861078523811 54.247225067617265 126.49944294393246 0 0 0
15051 1267 1 0.5564 33.10409108120723 52.31113824655768 126.96246213305491 0 0 0
18156 2302 1 0.5564 32.57388780500405 55.878407553115565 125.83944314666641 0 0 0
16180 1644 2 -1.1128 33.469240092722785 55.18665210059281 126.82165298111069 0 0 0
11270 7 1 0.5564 29.526640595191573 54.551125474738114 127.4131800452224 0 0 0
18349 2367 2 -1.1128 27.923861845755788 51.04396526612979 127.37067601170617 0 0 0
14351 1034 1 0.5564 29.23739171838532 55.60420835062229 125.40078349237399 0 0 0
18351 2367 1 0.5564 28.75952728949558 50.90795592134633 127.9028087129863 0 0 0
16513 1755 2 -1.1128 32.24720774210109 51.71330453350482 128.14469897255188 0 0 0
11269 7 2 -1.1128 29.70294596944062 54.53435647219161 128.39737331002777 0 0 0
16514 1755 1 0.5564 31.75333222394928 52.21728844519732 128.85328044853782 0 0 0
19481 2744 1 0.5564 30.50090313647434 55.849852816395206 128.1559676301324 0 0 0
15647 1466 1 0.5564 33.56090234954678 52.08745312755058 128.83532661283417 0 0 0
11271 7 1 0.5564 28.862305164265585 54.29362889426905 128.8825271513903 0 0 0
14265 1005 1 0.5564 33.76939477820088 55.79904049361274 129.374904237753 0 0 0
19946 2899 1 0.5564 30.714314986334422 53.81333971600879 129.35168166553504 0 0 0
19945 2899 2 -1.1128 31.182951694888647 53.18208660643237 129.96966202378448 0 0 0
13231 661 2 -1.1128 27.572754633575343 54.338280274325726 129.71749484276924 0 0 0
18637 2463 2 -1.1128 29.71189973292475 50.93511890130803 129.26023167555707 0 0 0
18639 2463 1 0.5564 30.187424106105745 51.6716316510771 129.74129890900858 0 0 0
19947 2899 1 0.5564 31.514920088617817 53.68300923025167 130.76895807440755 0 0 0
14640 1130 1 0.5564 29.110714775724414 54.93742750619013 130.87605849130887 0 0 0
17790 2180 1 0.5564 2.5464782087084603 57.98949501125725 125.47366167025713 0 0 0
19072 2608 2 -1.1128 2.7847326564242882 61.92708452232475 124.7543391983407 0 0 0
19073 2608 1 0.5564 2.4324232561589185 61.968193636437654 125.68931968134751 0 0 0
12551 434 1 0.5564 0.3936924324531003 58.17317326045337 124.81985729442216 0 0 0
19074 2608 1 0.5564 3.7459099959116595 61.65172630041162 124.77213499643572 0 0 0
15196 1316 2 -1.1128 5.252675339141271 61.06614917925713 124.95427304641206 0 0 0
15198 1316 1 0.5564 5.589266147198483 60.12483004628847 124.92926708844871 0 0 0
17788 2180 2 -1.1128 2.706115015276669 58.00377342211263 126.46073460282312 0 0 0
15197 1316 1 0.5564 5.684749792032347 61.55459994339765 125.71238112120132 0 0 0
18195 2315 1 0.5564 5.596727486451017 58.50513270832152 126.12544665705995 0 0 0
18194 2315 1 0.5564 4.121230275116963 58.39613991368588 126.81657313165279 0 0 0
15718 1490 2 -1.1128 6.329787823396555 58.60786250524847 124.84820648709203 0 0 0
17789 2180 1 0.5564 1.8412358269372529 58.165502926821965 126.93594804199638 0 0 0
18193 2315 2 -1.1128 5.086723283849441 58.598475962828054 126.98053979281013 0 0 0
14716 1156 2 -1.1128 6.395090143418542 62.385326133185174 126.9102729322581 0 0 0
17224 1992 2 -1.1128 1.7838605288335851 62.34953239921587 127.22432034838303 0 0 0
13336 696 2 -1.1128 0.4086708138146625 58.512638120022274 127.70930335534347 0 0 0
11469 73 1 0.5564 6.54478655538618 58.9329699615775 127.69368692079351 0 0 0
17226 1992 1 0.5564 1.780201438286846 61.53898313572265 127.80998018133191 0 0 0
13674 808 1 0.5564 0.9485340981733515 59.75807148094595 128.39288225632097 0 0 0
14675 1142 1 0.5564 4.921401984858536 57.990685311228425 128.52618007574497 0 0 0
13672 808 2 -1.1128 1.3311715812032154 60.49906991504749 128.94470713150318 0 0 0
17225 1992 1 0.5564 0.8536073314245972 62.53708528809157 126.90895727657062 0 0 0
14674 1142 2 -1.1128 4.658891081131969 57.652076717508116 129.42974668666974 0 0 0
13673 808 1 0.5564 0.5921058964008468 60.97697829729656 129.4194553516234 0 0 0
14676 1142 1 0.5564 5.466556289930737 57.29628845500069 129.89995096898352 0 0 0
15302 1351 1 0.5564 2.3371243893337024 59.72021943280278 129.8770402606096 0 0 0
15303 1351 1 0.5564 3.581870558414591 58.73222573342582 130.2526760081898 0 0 0
13337 696 1 0.5564 0.0026247650987158977 58.576124741152015 126.79765847599248 1 0 0
13338 696 1 0.5564 33.78352496606978 58.025917706297214 128.31946481355544 0 0 0
12779 510 1 0.5564 0.1417611884118564 62.72511123328189 130.30280051006028 0 0 0
14718 1156 1 0.5564 6.951277284232514 61.912609959817814 127.5937900407352 0 0 0
12550 434 2 -1.1128 33.53710366995198 58.65465885605224 125.00540750125 0 0 0
12778 510 2 -1.1128 33.650209077447656 61.8668939450683 130.45058439309273 0 0 0
15301 1351 2 -1.1128 2.8461568857895028 59.29698096196821 130.62654390744996 0 0 0
14717 1156 1 0.5564 5.510229885347649 62.62603444636726 127.30912404301311 0 0 0
19181 2644 1 0.5564 2.806979913418748 51.46552620326607 117.51991066554108 0 0 0
17792 2181 1 0.5564 10.305269793796034 62.794277215637656 130.4853950484493 0 0 0
16221 1657 1 0.5564 9.591644439017603 61.02206033369141 123.63700455135955 0 0 0
14316 1022 1 0.5564 11.867656567729417 61.91022833204983 129.50667786267866 0 0 0
14327 1026 1 0.5564 11.535934638477856 56.748373043007966 128.9235936983831 0 0 0
14451 1067 1 0.5564 12.410932504238382 62.228386322591184 126.8669662845143 0 0 0
15137 1296 1 0.5564 11.464573760844337 57.527660654146246 126.58416466073014 0 0 0
18790 2514 2 -1.1128 9.447994054029339 61.99030928265302 124.83745103643665 0 0 0
15720 1490 1 0.5564 7.287986151529612 58.57905695644201 125.13285915183405 0 0 0
17733 2161 1 0.5564 11.514826959333277 59.325117941614174 124.98500414086993 0 0 0
14450 1067 1 0.5564 13.562876329588498 61.343558903358876 126.12082076967926 0 0 0
18792 2514 1 0.5564 9.48571256765578 61.42550975184515 125.66181681508392 0 0 0
12732 494 1 0.5564 9.018268100968939 57.52561260986159 125.08204546870451 0 0 0
12730 494 2 -1.1128 8.753985006187952 58.376674397521086 125.53575097852 0 0 0
12731 494 1 0.5564 9.569862127908703 58.9268793944951 125.71356903514213 0 0 0
17731 2161 2 -1.1128 11.245711889166147 59.54596827992116 125.9224488278413 0 0 0
17732 2161 1 0.5564 11.768260598271313 60.336523899190055 126.24176832487844 0 0 0
14449 1067 2 -1.1128 12.843229607287848 61.32815387273267 126.81499066924307 0 0 0
11468 73 1 0.5564 8.061291272140565 58.47871936147899 127.29306668130097 0 0 0
17724 2158 1 0.5564 13.198497171569032 59.51649646104761 127.6006676733575 0 0 0
11467 73 2 -1.1128 7.500332784493961 58.927851403751 127.98848470580624 0 0 0
16986 1912 1 0.5564 7.8781642779869765 60.35001152873449 128.61660730439078 0 0 0
17295 2015 1 0.5564 7.283410336175072 57.844648361602054 129.20011231297195 0 0 0
14328 1026 1 0.5564 12.592127743448355 57.993787231208096 128.9287200741863 0 0 0
16984 1912 2 -1.1128 7.91642008974017 61.27610433379889 128.99195960298397 0 0 0
17793 2181 1 0.5564 9.436210559368918 62.0038363213495 129.35112616024634 0 0 0
17791 2181 2 -1.1128 10.293101898683432 62.485702554894885 129.53427248596861 0 0 0
14315 1022 1 0.5564 12.751165722791422 61.10501157353636 128.39417430127173 0 0 0
14326 1026 2 -1.1128 11.841953196037569 57.55736154123543 129.42548050412137 0 0 0
14314 1022 2 -1.1128 12.745195711666886 61.465727676100656 129.32683106620718 0 0 0
16985 1912 1 0.5564 7.610732651874667 61.26277628150427 129.94399857475568 0 0 0
17294 2015 1 0.5564 7.515642471321709 57.375164786674475 130.74681221845296 0 0 0
18791 2514 1 0.5564 8.682169377934448 62.62967247286249 124.90621284433762 0 0 0
15871 1541 2 -1.1128 18.196878448003286 62.89262661708718 129.86067609605752 0 0 0
19344 2698 1 0.5564 14.076673789858884 62.429909002471284 128.9340162432033 0 0 0
14114 955 1 0.5564 17.2967175616701 62.20744488893357 126.87928394926138 0 0 0
17722 2158 2 -1.1128 13.663698461941303 58.674801857603654 127.87478090118823 0 0 0
17381 2044 1 0.5564 14.978504353454293 62.2637367881773 124.74361090548342 0 0 0
17380 2044 2 -1.1128 14.843165430462237 61.35556049916874 125.13971636446605 0 0 0
19115 2622 1 0.5564 17.50817847418516 62.68206375125325 123.61628483689911 0 0 0
18642 2464 1 0.5564 19.093155355737384 60.55605267887553 124.48170612737269 0 0 0
17382 2044 1 0.5564 14.70853341774856 60.68887442921121 124.40663773722274 0 0 0
16262 1671 1 0.5564 15.356339731996675 57.94645076815122 124.46082616073089 0 0 0
12121 291 2 -1.1128 14.632367061738805 57.721853833410336 125.6871214244859 0 0 0
14115 955 1 0.5564 15.90994845497345 61.46605237010847 126.43901677849225 0 0 0
19872 2874 1 0.5564 19.583314298227137 59.002714723376094 126.27981624482483 0 0 0
19871 2874 1 0.5564 19.543877034109595 57.37039668190954 126.30450124695281 0 0 0
12122 291 1 0.5564 14.308409718822228 58.143340765784046 126.53411669782571 0 0 0
14113 955 2 -1.1128 16.48666658123505 61.7257236327759 127.21359242300194 0 0 0
13346 699 1 0.5564 16.629775501333732 60.883606571195095 128.47190283722978 0 0 0
19870 2874 2 -1.1128 19.64354360650053 58.193270638140525 126.86391678430654 0 0 0
19400 2717 1 0.5564 19.364011346274005 58.742082515190276 128.3369261193867 0 0 0
17723 2158 1 0.5564 14.383966757547176 58.89149817647512 128.533762343491 0 0 0
18640 2464 2 -1.1128 19.66487898647577 60.08649627475096 125.15449823485606 0 0 0
13347 699 1 0.5564 17.707306448870288 59.97115080374086 129.2922553363771 0 0 0
19399 2717 2 -1.1128 19.11290364270408 59.3322850429106 129.1041331312202 0 0 0
13345 699 2 -1.1128 16.878846622821445 60.525527853769674 129.37176062648075 0 0 0
15872 1541 1 0.5564 17.82946128199728 61.96366635159672 129.90581654289122 0 0 0
19401 2717 1 0.5564 18.746089838788496 58.77381488679482 129.84814856059705 0 0 0
15239 1330 1 0.5564 15.747794408670215 59.64740357483887 129.89198205677806 0 0 0
15238 1330 2 -1.1128 14.917070063606763 59.119712207666566 130.06929524921324 0 0 0
19041 2597 1 0.5564 15.399444927021904 57.66277682918676 130.34310324430106 0 0 0
16415 1722 1 0.5564 20.127474852393693 62.655452362447235 126.86030641112691 0 0 0
18641 2464 1 0.5564 20.135814995443834 60.76237038555828 125.7214321649502 0 0 0
19039 2597 2 -1.1128 15.772846820357659 56.753519149436954 130.5270109793294 0 0 0
15240 1330 1 0.5564 14.423800964428374 59.523498553847176 130.83977731551747 0 0 0
15629 1460 1 0.5564 18.884098563056664 56.822545191067775 130.84977254801925 0 0 0
17119 1957 2 -1.1128 17.977263179276548 58.02618377591353 131.08857459675008 0 0 0
17120 1957 1 0.5564 17.01601868662585 57.75146136588629 131.06540392412916 0 0 0
17992 2248 2 -1.1128 27.139730122366704 54.15686365617668 150.92831884453022 0 0 0
19769 2840 1 0.5564 25.321449888000984 57.16777649723297 129.736674325867 0 0 0
11890 214 2 -1.1128 22.55947873421381 62.1883636550879 124.9063255147284 0 0 0
11892 214 1 0.5564 21.843111449160332 62.065815340673055 125.59320286980991 0 0 0
12813 521 1 0.5564 25.077085605219338 57.06881043365119 124.4189037006013 0 0 0
11965 239 2 -1.1128 24.41440819937346 60.43660810554497 125.12839453769423 0 0 0
11966 239 1 0.5564 24.700647250622353 59.57375929480433 124.7117900111175 0 0 0
11967 239 1 0.5564 25.208337735629605 61.03542709292458 125.23371368120718 0 0 0
12811 521 2 -1.1128 25.526556036376554 57.95631121941814 124.52048503576296 0 0 0
17227 1993 2 -1.1128 26.287869484279 62.18617707865844 125.46355701972658 0 0 0
12812 521 1 0.5564 26.381325745078346 57.84105979523691 125.02653450101037 0 0 0
11891 214 1 0.5564 23.203427128549933 61.424938448874705 124.95645714625167 0 0 0
16414 1722 2 -1.1128 20.720964581409383 61.874159993115875 126.66703684943667 0 0 0
13877 876 1 0.5564 26.346060197091507 56.377653801601916 126.78079180675992 0 0 0
16416 1722 1 0.5564 21.06333049559809 61.49496057512903 127.52668456762672 0 0 0
11850 200 1 0.5564 24.229719543972482 56.79047592142947 127.3058481232485 0 0 0
16624 1792 2 -1.1128 22.955569829709365 59.84997625833052 127.32768448112367 0 0 0
16625 1792 1 0.5564 23.5697038587519 60.24356896197654 126.64363433386595 0 0 0
16626 1792 1 0.5564 22.952823613021668 58.853888950686354 127.23934809952475 0 0 0
12644 465 1 0.5564 20.746287529387686 56.95158604101201 127.69660066998588 0 0 0
11848 200 2 -1.1128 23.430705031304672 57.373342206270465 127.45364202518294 0 0 0
11849 200 1 0.5564 22.694245135356336 56.83256965953138 127.86008037350389 0 0 0
12221 324 1 0.5564 22.007247197662153 60.26653120512173 128.4039009990118 0 0 0
12878 543 1 0.5564 24.08230040264634 58.72571282378404 128.76412931348403 0 0 0
12879 543 1 0.5564 25.613519170365155 59.21865471025648 129.04520588362968 0 0 0
12222 324 1 0.5564 20.564520979518363 60.04258717138252 129.135350379082 0 0 0
12220 324 2 -1.1128 21.316946735800386 60.68581966521431 128.99354809998036 0 0 0
13694 815 1 0.5564 22.288454875560827 61.43406523026254 129.87665253683178 0 0 0
12877 543 2 -1.1128 24.829124223096677 58.73148949716265 129.42912627621254 0 0 0
13693 815 2 -1.1128 22.887095533496385 62.01195997162484 130.43133121910134 0 0 0
17229 1993 1 0.5564 26.776772294891973 61.94671901467921 126.30238612060187 0 0 0
15379 1377 2 -1.1128 26.971850298253152 60.16580145268303 128.94604771853145 0 0 0
15380 1377 1 0.5564 27.18265874642691 60.90740500992315 128.30919207390906 0 0 0
13695 815 1 0.5564 23.089872143545207 62.85569422547574 129.93434531958252 0 0 0
16305 1685 1 0.5564 30.043101732436565 60.57867988294303 150.84275838989606 0 0 0
11515 89 2 -1.1128 30.362521655502995 62.152868733638485 124.61067937888485 0 0 0
19480 2744 2 -1.1128 30.726479636030966 56.73620283700728 127.751616675306 0 0 0
18655 2469 2 -1.1128 33.315921493673095 62.565020656820444 126.68398885302149 0 0 0
19482 2744 1 0.5564 31.113068061023398 56.59789554831235 126.83979373098629 0 0 0
16778 1843 1 0.5564 27.373297274408475 61.560266347592886 124.35550140985545 0 0 0
18154 2302 2 -1.1128 32.046922012953175 56.567901276859395 125.34254566293964 0 0 0
18155 2302 1 0.5564 32.636496471859346 57.34616523395559 125.12642521513918 0 0 0
15133 1295 2 -1.1128 29.580360419859485 57.10886421164702 124.79702306014485 0 0 0
15134 1295 1 0.5564 30.544754377317698 56.895314145405855 124.95303955489855 0 0 0
16779 1843 1 0.5564 29.004003646483483 61.51259798428226 124.28372975387303 0 0 0
17306 2019 1 0.5564 28.332543443923505 57.415856205639784 125.69967780814274 0 0 0
17305 2019 2 -1.1128 27.53140449506832 57.559457926709314 126.28067311731581 0 0 0
12131 294 1 0.5564 30.90557381367219 60.72540467412612 127.31186241127536 0 0 0
17307 2019 1 0.5564 27.828625736291574 57.79220463896225 127.20667997278407 0 0 0
13017 589 1 0.5564 28.877700269687185 61.37645187445894 127.54155581864052 0 0 0
12130 294 2 -1.1128 30.261399706198556 60.82415679262331 128.0703403070086 0 0 0
13015 589 2 -1.1128 27.99155348091012 61.82513257638122 127.425666434034 0 0 0
18656 2469 1 0.5564 32.72797609692 61.77708987281157 126.50099730167642 0 0 0
15800 1517 1 0.5564 32.3590664126657 59.99147633403089 125.60121262376533 0 0 0
19248 2666 1 0.5564 29.67854235349666 57.92447401582263 128.15372399015294 0 0 0
15799 1517 2 -1.1128 31.799816153957 60.66082886696876 126.09030020981452 0 0 0
15801 1517 1 0.5564 31.301836102595374 61.22434852935421 125.4311626737197 0 0 0
19247 2666 1 0.5564 29.55618688055009 59.54316491738899 128.3311948998381 0 0 0
19246 2666 2 -1.1128 29.08913984876804 58.669334883967004 128.4664345849301 0 0 0
12132 294 1 0.5564 30.66268829610176 61.41015990384396 128.77430704561348 0 0 0
12654 468 1 0.5564 31.959764667354026 57.051046486169724 128.79277693626946 0 0 0
15381 1377 1 0.5564 27.64493181178763 59.4338866781226 128.83992178519298 0 0 0
12652 468 2 -1.1128 32.84520041770133 57.29552243171199 129.18804292673187 0 0 0
11942 231 1 0.5564 29.389466026376887 58.14730392694166 129.88070730304386 0 0 0
18596 2449 1 0.5564 32.16324774052119 62.13220127908371 130.02512311536483 0 0 0
12653 468 1 0.5564 32.778772638726984 57.2863373503678 130.18579203254276 0 0 0
18595 2449 2 -1.1128 31.308301869409448 62.4506044884271 129.61562583055155 0 0 0
15341 1364 1 0.5564 27.071384331585058 60.999432002938356 130.4459584467695 0 0 0
11941 231 2 -1.1128 29.48462200609877 58.063551503456026 130.87264030606266 0 0 0
15731 1494 1 0.5564 2.53278615253578 44.2496087099832 131.91910527281445 0 0 0
17625 2125 1 0.5564 12.058069884209589 42.47420105867007 132.126956434651 0 0 0
17623 2125 2 -1.1128 12.317065315014446 43.3603084436623 132.51131981632844 0 0 0
13743 831 1 0.5564 12.926154320510523 42.73987160292058 137.0390169970754 0 0 0
14147 966 1 0.5564 11.13368374887669 42.099563327208415 136.90244840646966 0 0 0
16170 1640 1 0.5564 9.033282096275341 43.77403571959566 136.54935388795343 0 0 0
14146 966 2 -1.1128 10.571329236230751 42.92630496103847 136.91844752099945 0 0 0
16168 1640 2 -1.1128 8.206815142290482 44.21221101791921 136.90284399973194 0 0 0
14148 966 1 0.5564 10.645834490539642 43.362797058517124 137.81506569660334 0 0 0
14679 1143 1 0.5564 12.603634626305263 41.42072885483369 138.27562639236868 0 0 0
14677 1143 2 -1.1128 12.449140449588498 41.04902829937878 137.3602188587384 0 0 0
14678 1143 1 0.5564 12.813955940174004 40.119192989821315 137.31209327040673 0 0 0
13741 831 2 -1.1128 13.457715221454377 43.57374121616375 136.89034089268668 0 0 0
16847 1866 1 0.5564 13.38102012639838 44.02879367929542 133.85623982555353 0 0 0
16848 1866 1 0.5564 13.912683596411215 43.762379107632576 135.37708979575555 0 0 0
12448 400 2 -1.1128 18.378066057389397 42.56230745898425 132.0124826356095 0 0 0
12449 400 1 0.5564 17.66242641103073 43.042522200072106 132.5196849539741 0 0 0
20076 2942 1 0.5564 18.464263433132963 40.96441719807509 132.41950890279242 0 0 0
20074 2942 2 -1.1128 18.68605339122392 39.997377320798144 132.544582820176 0 0 0
16153 1635 2 -1.1128 16.555987795568512 43.71677892922552 133.50855009323692 0 0 0
20075 2942 1 0.5564 19.35893645350209 39.71841590958512 131.859448517356 0 0 0
18359 2370 1 0.5564 18.205752801270926 40.30202482611187 133.964184003756 0 0 0
16154 1635 1 0.5564 17.151863178703422 43.58967287820749 134.30150474400884 0 0 0
16155 1635 1 0.5564 15.600240718968262 43.677014976438485 133.8000412076537 0 0 0
18358 2370 2 -1.1128 17.718784150646343 40.63837712320385 134.7702418192869 0 0 0
13761 837 1 0.5564 17.701842877412158 41.996786633369034 135.52250608350784 0 0 0
13759 837 2 -1.1128 17.812405100978 42.93455559659577 135.8516962677009 0 0 0
13760 837 1 0.5564 18.760148503332346 43.07826116536425 136.1365328235456 0 0 0
18360 2370 1 0.5564 16.779209622215994 40.29622052746323 134.75889631756255 0 0 0
16846 1866 2 -1.1128 14.18269050379307 44.036115017204196 134.45396161448238 0 0 0
12450 400 1 0.5564 19.273709952702234 42.91001879270922 132.28982593737206 0 0 0
13742 831 1 0.5564 13.793068166714031 43.91616800059793 137.76799830499303 0 0 0
19192 2648 2 -1.1128 20.14788959221236 43.58350845446508 136.53443057674073 0 0 0
17181 1977 1 0.5564 20.90676498706452 42.66353456123391 135.74870053081236 0 0 0
17179 1977 2 -1.1128 21.465703275275956 41.97971403845468 135.27968138833126 0 0 0
11494 82 2 -1.1128 22.948639483526513 42.51879689872432 131.67096130525726 0 0 0
19713 2821 1 0.5564 21.539603200847186 42.87935066879649 132.44028165560457 0 0 0
19711 2821 2 -1.1128 20.76555300539514 43.04467790283886 133.05143961202933 0 0 0
18810 2520 1 0.5564 23.72306746052111 42.656363438613944 133.0072095484991 0 0 0
18808 2520 2 -1.1128 24.008616485747652 42.8091651498987 133.9533140788849 0 0 0
18809 2520 1 0.5564 23.269662284973368 42.54192396855522 134.57180342069856 0 0 0
19712 2821 1 0.5564 20.922097496301603 42.57729005826507 133.92152196865118 0 0 0
17328 2026 1 0.5564 25.37281625455421 43.305312391794054 134.84853677300168 0 0 0
17180 1977 1 0.5564 21.537036109655514 41.160400897354215 135.84857321892252 0 0 0
17326 2026 2 -1.1128 26.126038817158726 43.76711427644663 135.31693291927743 0 0 0
19194 2648 1 0.5564 20.719390462289546 43.57220288248841 137.35495468472033 0 0 0
16298 1683 1 0.5564 26.17596755849031 44.23315327149973 137.01845373126156 0 0 0
13924 892 2 -1.1128 4.860629077757385 48.1767005110666 130.46081964648155 0 0 0
17561 2104 1 0.5564 5.145234505681677 49.613046796387415 131.20184161950576 0 0 0
13926 892 1 0.5564 5.597305586977208 47.502938475588245 130.40291581414405 0 0 0
16922 1891 1 0.5564 6.2335591734519875 45.707237626620895 131.04183284779705 0 0 0
12904 552 2 -1.1128 5.354806048022029 45.42944315777472 132.29720356182952 0 0 0
12906 552 1 0.5564 4.375013436276374 45.2432487667538 132.2241398174402 0 0 0
15732 1494 1 0.5564 2.319742254917569 45.718246525990715 131.23767857358456 0 0 0
13147 633 2 -1.1128 1.2936895071847576 49.215697446035456 132.6359240366671 0 0 0
15730 1494 2 -1.1128 2.54994871921093 45.23595386740958 132.08290021593794 0 0 0
12905 552 1 0.5564 5.55441854764695 45.81582337565069 133.19768414788285 0 0 0
13148 633 1 0.5564 0.6650401773104452 48.7712727799536 133.2741144133752 0 0 0
17172 1974 1 0.5564 1.8913231831939297 45.95107761786499 133.46211790217006 0 0 0
17170 1974 2 -1.1128 1.6576605066695118 46.38948538065018 134.32998922988963 0 0 0
17171 1974 1 0.5564 0.8644165719120972 46.984348370291634 134.1999804772776 0 0 0
16936 1896 2 -1.1128 5.820444205628395 46.84356270692379 134.62923924503883 0 0 0
16938 1896 1 0.5564 6.386742289090097 47.60097252298654 134.30421894840134 0 0 0
13149 633 1 0.5564 2.150128902463496 49.42919474494567 133.1059570292791 0 0 0
16937 1896 1 0.5564 4.921986787349786 47.19064320671918 134.89814489055345 0 0 0
15671 1474 1 0.5564 3.4497117871160827 48.83430853278591 134.86530652357 0 0 0
15672 1474 1 0.5564 2.753859601247126 47.357026505009884 134.85793594794268 0 0 0
18458 2403 1 0.5564 2.4475726518329597 45.39041876629057 135.4778164388154 0 0 0
17525 2092 1 0.5564 5.746096150554717 45.73903303045803 135.72230906329924 0 0 0
15670 1474 2 -1.1128 3.514188054970502 47.89964861799609 135.21495510950865 0 0 0
17526 2092 1 0.5564 6.545507001832662 44.614203840215275 136.59542323760112 0 0 0
17524 2092 2 -1.1128 5.666430601279695 45.07219164012051 136.4632390065746 0 0 0
18459 2403 1 0.5564 3.699653393538184 44.698596343357 136.2654091073803 0 0 0
18457 2403 2 -1.1128 2.710342084309665 44.84420803625784 136.27318189742718 0 0 0
17843 2198 1 0.5564 3.9795504584890256 47.488150513774215 136.66994307567023 0 0 0
13162 638 2 -1.1128 3.388228851726784 50.15765601984295 133.89168806784267 0 0 0
13163 638 1 0.5564 4.069010538613581 50.302403164391926 133.17364579326383 0 0 0
17560 2104 2 -1.1128 5.194499067973005 50.454746295233164 131.7395363146335 0 0 0
15789 1513 1 0.5564 1.3495018999631867 45.50410757862692 137.1555930859847 0 0 0
17844 2198 1 0.5564 4.9179823415558115 46.399229444380545 137.4446838188367 0 0 0
14957 1236 1 0.5564 33.55804561723298 46.52061340043571 137.16033183570744 0 0 0
17842 2198 2 -1.1128 4.406806245541687 47.253066465263885 137.54297724485795 0 0 0
15787 1513 2 -1.1128 0.7252648598649228 45.90651737930482 137.82521604753268 0 0 0
17624 2125 1 0.5564 11.725753237126169 43.57171996249245 133.2895590440035 0 0 0
13080 610 1 0.5564 12.979832147573292 44.32615947005713 131.2976215122563 0 0 0
13860 870 1 0.5564 10.85767735776768 43.350389283070434 135.36185714177319 0 0 0
16178 1643 1 0.5564 8.972724457872122 48.37314107440597 131.43891442880408 0 0 0
16177 1643 2 -1.1128 9.096755986236044 49.07907678651916 132.13624620150725 0 0 0
13858 870 2 -1.1128 11.02327632884375 43.93734115409864 134.5693516385356 0 0 0
16179 1643 1 0.5564 9.895489638243246 48.858086558155534 132.69587861098114 0 0 0
15374 1375 1 0.5564 7.716950133124891 48.80401303420601 133.04314677782742 0 0 0
13859 870 1 0.5564 10.699156631584264 44.86262239660849 134.76633319128476 0 0 0
14603 1118 1 0.5564 11.785089219620316 48.32117346641645 133.73713040680397 0 0 0
14602 1118 2 -1.1128 10.811949165433624 48.10648266810943 133.82023576741452 0 0 0
15373 1375 2 -1.1128 7.0794551807186235 48.83504331709214 133.81297634845487 0 0 0
14604 1118 1 0.5564 10.691998537082931 47.34357994604411 134.4555248166813 0 0 0
15375 1375 1 0.5564 7.553766108976849 49.17507223532849 134.62501683008472 0 0 0
15254 1335 1 0.5564 10.317159853111196 49.4101520056737 134.61617606464932 0 0 0
12673 475 2 -1.1128 10.536539476951983 46.278367869842945 135.48281299398266 0 0 0
12453 401 1 0.5564 8.234915238935935 50.42824268828007 131.60477292833912 0 0 0
12674 475 1 0.5564 11.46499154577607 46.2193499699826 135.84954826613233 0 0 0
12675 475 1 0.5564 9.925226123323096 46.650172669164 136.18142407266558 0 0 0
15253 1335 2 -1.1128 10.15480556484985 50.13430787217886 135.2864295675003 0 0 0
17358 2036 1 0.5564 13.06462534502001 45.061434060216065 136.39925561436462 0 0 0
17356 2036 2 -1.1128 12.957418784194386 46.04464873246995 136.25162108138966 0 0 0
11695 149 2 -1.1128 7.954939951373902 49.170744188486864 136.3240182750778 0 0 0
11696 149 1 0.5564 8.789549428336057 49.698921732625585 136.16763480450683 0 0 0
11432 61 1 0.5564 8.197252730713911 45.88421994823183 136.8812845108606 0 0 0
11697 149 1 0.5564 8.195610927162218 48.25247593388914 136.6384408233201 0 0 0
11431 61 2 -1.1128 8.407131553540925 46.80968277447224 137.1966728578248 0 0 0
13264 672 2 -1.1128 13.058808373047897 49.3559974529076 137.07213120059157 0 0 0
17357 2036 1 0.5564 13.72381247644343 46.38545628562396 135.70711108249898 0 0 0
12170 307 1 0.5564 13.173948256730663 48.69105651267522 135.54581001158792 0 0 0
12169 307 2 -1.1128 13.482122803072446 48.62060974614198 134.59709195487704 0 0 0
19193 2648 1 0.5564 19.92801625467468 44.529041555236795 136.2943822470118 0 0 0
19015 2589 2 -1.1128 15.569054358015373 45.64776058671624 131.90095522496105 0 0 0
13079 610 1 0.5564 14.238867671287917 45.284496317487154 130.89383088672477 0 0 0
19718 2823 1 0.5564 20.413146861340714 45.982131789000164 132.0354441566138 0 0 0
19016 2589 1 0.5564 16.00775000180463 44.898155429817464 132.39657494589494 0 0 0
19017 2589 1 0.5564 15.543447652287554 46.46142082189053 132.48173182283173 0 0 0
19717 2823 2 -1.1128 20.510851709074664 45.708144269721615 132.99220170180993 0 0 0
18273 2341 1 0.5564 19.541762060828997 47.21789466323594 133.4052959115679 0 0 0
18271 2341 2 -1.1128 18.941861678435966 47.95295958171312 133.72120608031344 0 0 0
18552 2434 1 0.5564 14.307046187546948 49.956506509314224 134.13572459879995 0 0 0
18272 2341 1 0.5564 18.285236979375103 47.58707734220057 134.38073202683447 0 0 0
13493 748 1 0.5564 20.127441979719237 45.79682535860037 134.71657018716633 0 0 0
12171 307 1 0.5564 14.01724685993372 47.783750309460444 134.48172841256772 0 0 0
14664 1138 1 0.5564 14.716278954636849 45.434334796045206 134.52168331997163 0 0 0
18608 2453 1 0.5564 19.20003392308383 49.32689625847384 133.29566692605084 0 0 0
14662 1138 2 -1.1128 14.90670725763161 46.4062222881281 134.66014834247466 0 0 0
14663 1138 1 0.5564 15.822807850802846 46.51468548524716 135.04614811714202 0 0 0
13492 748 2 -1.1128 19.751359649153894 45.96032210563315 135.6286179367041 0 0 0
14173 975 2 -1.1128 17.365001018458646 46.87869284844376 135.50088263601597 0 0 0
14174 975 1 0.5564 18.206221250632957 46.35116507529454 135.6194735416819 0 0 0
14175 975 1 0.5564 17.04707651037957 47.20377580175904 136.3915260654543 0 0 0
13266 672 1 0.5564 13.400962793911006 50.29522781860191 137.1000074523935 0 0 0
19719 2823 1 0.5564 20.547533402004273 44.710557416505374 133.05115351210046 0 0 0
13265 672 1 0.5564 13.63374900527967 48.77458611380236 137.64780857094874 0 0 0
18347 2366 1 0.5564 20.91241870176796 49.782050079835464 132.46133801460758 0 0 0
17327 2026 1 0.5564 26.72225507094612 44.20132947220285 134.64166738453926 0 0 0
18346 2366 2 -1.1128 21.72478606919396 49.218275444107256 132.31228199113758 0 0 0
13494 748 1 0.5564 20.36621297249184 46.56070849179032 136.13998079669145 0 0 0
18348 2366 1 0.5564 21.62684555034797 48.712544214100504 131.45516786176665 0 0 0
12656 469 1 0.5564 23.943031509061843 45.078575241273015 131.72548469931064 0 0 0
12549 433 1 0.5564 25.919432376211688 47.94806819830544 131.45218598833617 0 0 0
19426 2726 2 -1.1128 25.713156844752678 47.30963743710279 133.0592587274857 0 0 0
19427 2726 1 0.5564 24.91501550988697 46.71581324824875 132.95755407422683 0 0 0
19428 2726 1 0.5564 25.60166808458549 47.8815986755895 133.8719277367246 0 0 0
19601 2784 1 0.5564 26.76772477734958 46.03801717680104 133.2203073406795 0 0 0
16275 1675 1 0.5564 23.699736974919432 44.78159847536861 133.6101667297291 0 0 0
16273 1675 2 -1.1128 23.70792105180247 45.679677469665656 133.17040851200193 0 0 0
17369 2040 1 0.5564 22.199750778079043 48.39300613024821 133.6409969764391 0 0 0
16274 1675 1 0.5564 23.100669355013977 46.29965085577552 133.6672773694129 0 0 0
13752 834 1 0.5564 27.140741027211188 46.09794793471261 135.14047155162532 0 0 0
17368 2040 2 -1.1128 22.51766259017447 47.77656708683086 134.3613687189554 0 0 0
17370 2040 1 0.5564 21.85971422143901 47.776571512285635 135.11443187075622 0 0 0
15421 1391 2 -1.1128 24.74759372315471 48.045481944406546 135.46899447353633 0 0 0
13737 829 1 0.5564 23.064036705048874 50.24130833276198 131.82887889966105 0 0 0
15422 1391 1 0.5564 23.891286665413567 47.77854156519461 135.02686088145398 0 0 0
13751 834 1 0.5564 26.114153009940836 47.235896677801136 135.704223814535 0 0 0
13750 834 2 -1.1128 26.937841753706206 46.70656389770771 135.90755628271762 0 0 0
15423 1391 1 0.5564 24.58078568414882 48.82125765284649 136.07755639338512 0 0 0
14941 1231 2 -1.1128 23.790018375597445 50.041355908971816 137.1011176760319 0 0 0
13832 861 1 0.5564 21.06647237592337 48.70897607861394 137.15915705092982 0 0 0
13831 861 2 -1.1128 21.250609705778388 47.77039615815907 136.86733241282812 0 0 0
13833 861 1 0.5564 21.91895209173495 47.35461479305109 137.48413458612083 0 0 0
19600 2784 2 -1.1128 27.401035725765187 45.4538206598436 133.7278819381931 0 0 0
16299 1683 1 0.5564 26.62753989261864 45.77323678889209 137.31987009828737 0 0 0
16297 1683 2 -1.1128 26.415389293658198 44.8884842564698 137.7348470757323 0 0 0
14943 1231 1 0.5564 22.899907698035758 49.96208459279671 137.5499153565366 0 0 0
18383 2378 1 0.5564 25.36021675042254 50.1681656002619 137.36124343394707 0 0 0
13891 881 2 -1.1128 33.748130427769546 48.14861896517889 134.60528936940264 0 0 0
13893 881 1 0.5564 33.44804437649597 47.71354100295395 135.45420390048272 0 0 0
14317 1023 2 -1.1128 27.996115876450908 49.70166490608113 130.86602612788033 0 0 0
19602 2784 1 0.5564 28.317713052357547 45.53749790372172 133.33711223563293 0 0 0
14318 1023 1 0.5564 28.8062078098587 49.684392021293924 131.4520745574488 0 0 0
11693 148 1 0.5564 29.472377798151715 46.03734113879108 131.88861979151426 0 0 0
11692 148 2 -1.1128 29.739843195205502 46.455970489256856 132.7564977134114 0 0 0
11694 148 1 0.5564 30.278087633180586 47.27951642014275 132.5774295544485 0 0 0
11870 207 1 0.5564 31.665177918945517 48.438274111977066 131.29843520299715 0 0 0
11869 207 2 -1.1128 30.950895182958046 48.72540193223374 131.93668133969388 0 0 0
11871 207 1 0.5564 31.33928890233689 49.353371435654076 132.61107375077057 0 0 0
13892 881 1 0.5564 33.09131261050969 48.855488812543406 134.342752423826 0 0 0
18633 2461 1 0.5564 29.414097044758346 47.51432354238718 134.53381788690228 0 0 0
18433 2395 2 -1.1128 32.37835592245808 50.17149903994925 133.44584944791382 0 0 0
12837 529 1 0.5564 27.930353307412176 49.666043844112465 134.91400302650513 0 0 0
18631 2461 2 -1.1128 28.97393065454705 48.12442419882647 135.19262813794822 0 0 0
14958 1236 1 0.5564 32.40557194497107 45.966532310590544 136.1447405742155 0 0 0
18632 2461 1 0.5564 28.219801105779176 47.64361593778433 135.6399676934479 0 0 0
14956 1236 2 -1.1128 32.785439477120214 46.78187037403613 136.5816900544909 0 0 0
16095 1615 1 0.5564 29.435963931694722 48.45146305601877 136.9295774900069 0 0 0
14319 1023 1 0.5564 27.315127809005656 50.32094350222905 131.25685811333537 0 0 0
16093 1615 2 -1.1128 29.538190574966 48.727629043801606 137.88523554774855 0 0 0
19590 2780 1 0.5564 32.34847944713108 47.68053520376731 137.82090306895395 0 0 0
17562 2104 1 0.5564 6.151896602381648 50.71567413504008 131.8632576412674 0 0 0
16556 1769 1 0.5564 0.6956467513302192 50.62755936372466 131.7672135827776 0 0 0
13164 638 1 0.5564 3.4756353060713527 50.874629151046676 134.5832875948558 0 0 0
15395 1382 1 0.5564 5.906290802766979 50.52292186916748 134.3638165268476 0 0 0
20151 2967 1 0.5564 4.903953180475435 51.93491697231469 131.07081990976212 0 0 0
20113 2955 2 -1.1128 3.512076531192497 54.58402568395973 131.67686276459133 0 0 0
20115 2955 1 0.5564 3.0757165595344684 55.02925313304553 130.89496578383853 0 0 0
20150 2967 1 0.5564 4.2883310123167995 53.43731527888148 130.89636220415423 0 0 0
20114 2955 1 0.5564 2.8437527631499804 54.47178916081743 132.4122177274917 0 0 0
16043 1598 1 0.5564 4.650160051037774 55.71310105386129 132.49192759611833 0 0 0
13536 762 1 0.5564 1.0311197710615714 56.08606807713457 133.45619428583134 0 0 0
16036 1596 2 -1.1128 1.6953041751304372 54.68045266840039 133.44447281407446 0 0 0
16037 1596 1 0.5564 0.9141911997367862 54.06008578183476 133.37370642696948 0 0 0
16042 1598 2 -1.1128 5.459572481080875 56.015761224968315 132.99516579220872 0 0 0
16044 1598 1 0.5564 5.722188726416517 55.31385350538952 133.6572527076596 0 0 0
16038 1596 1 0.5564 2.1647734684697495 54.527425339306056 134.31405978622632 0 0 0
18603 2451 1 0.5564 5.952213316264387 53.2487893605161 134.66277359379683 0 0 0
15394 1382 2 -1.1128 5.995180118483295 51.40870719780151 134.81931982434577 0 0 0
18601 2451 2 -1.1128 6.0322729785016485 54.24307380811015 134.7334078328359 0 0 0
18752 2501 1 0.5564 4.270316417585206 54.41102446870869 135.26473966083327 0 0 0
18297 2349 1 0.5564 4.680756089377815 51.685751917891544 135.48729133781887 0 0 0
18751 2501 2 -1.1128 3.3309313705398154 54.27144372492784 135.57790640128036 0 0 0
18753 2501 1 0.5564 3.200364790789606 53.310605925778404 135.82233193008403 0 0 0
18295 2349 2 -1.1128 3.76371101073358 51.77379472307978 135.8762361317631 0 0 0
18602 2451 1 0.5564 6.558789542858687 54.477860701753904 135.55050986578826 0 0 0
18296 2349 1 0.5564 3.7643924844105436 51.42554858090408 136.81363933916825 0 0 0
15761 1504 1 0.5564 2.6712103253159603 54.864294559453114 136.8385622621671 0 0 0
16557 1769 1 0.5564 0.07576811659071658 51.84196889525519 130.86855536173442 0 0 0
16555 1769 2 -1.1128 0.006070839717161318 51.35114322820335 131.73702107532324 0 0 0
14782 1178 2 -1.1128 13.439048830572261 50.62368857103667 131.61058854705374 0 0 0
12452 401 1 0.5564 8.263284370843582 51.986810864076276 132.0912778616744 0 0 0
12451 401 2 -1.1128 7.721705094019116 51.28622732695527 131.6266534703953 0 0 0
14783 1178 1 0.5564 12.667317297402423 51.2514491933105 131.71231541981717 0 0 0
15106 1286 2 -1.1128 11.421250439318882 52.107689686900486 131.97850418676163 0 0 0
15108 1286 1 0.5564 10.562052558428535 52.40889580214801 132.39209126729932 0 0 0
15248 1333 1 0.5564 9.274912216419064 55.000569798905936 131.3374726845595 0 0 0
14310 1020 1 0.5564 13.095471366829349 55.695903614017105 131.78927328500916 0 0 0
18017 2256 1 0.5564 10.847222276890228 56.3498732139221 132.11097469024315 0 0 0
15247 1333 2 -1.1128 9.295374374308643 55.36531847419541 132.26835453889882 0 0 0
15249 1333 1 0.5564 8.654727527256954 56.129712857663186 132.34098339009935 0 0 0
16336 1696 2 -1.1128 9.181167293829354 52.78019561849399 133.05698909816493 0 0 0
16338 1696 1 0.5564 9.158598187470718 53.76379973748345 132.87806478947337 0 0 0
16337 1696 1 0.5564 9.108540497079794 52.61869204151717 134.04118545998512 0 0 0
16068 1606 1 0.5564 9.61088649016642 55.714277903454544 133.81124931505843 0 0 0
15396 1382 1 0.5564 6.955752015061986 51.57341947539245 135.04331083850605 0 0 0
16066 1606 2 -1.1128 9.642745587930936 55.895966084130855 134.79408938004582 0 0 0
18023 2258 1 0.5564 12.13000306556461 52.66015271179514 134.78562223669678 0 0 0
16067 1606 1 0.5564 8.972795453627311 55.31921576958897 135.2615570127375 0 0 0
19936 2896 2 -1.1128 8.536330746901161 51.94144884110171 135.4475693672904 0 0 0
19937 2896 1 0.5564 9.209213335521 51.22394192667554 135.2675300823501 0 0 0
15255 1335 1 0.5564 10.916834200068546 50.78161550776763 135.26894352709976 0 0 0
14975 1242 1 0.5564 11.217089569954231 55.99405157228566 135.4859888479066 0 0 0
19938 2896 1 0.5564 8.479229467391658 52.10532529841173 136.4323966109697 0 0 0
18022 2258 2 -1.1128 11.996755908203081 52.00312469932553 135.52761942379834 0 0 0
14974 1242 2 -1.1128 12.038999336660497 55.96047246835945 136.0546165584663 0 0 0
18024 2258 1 0.5564 12.872756150472416 51.82380583219472 135.97535685091478 0 0 0
18335 2362 1 0.5564 7.5234912447889295 56.16391135351198 136.58237230437274 0 0 0
18334 2362 2 -1.1128 7.638248446488532 55.17129805721118 136.6217389185319 0 0 0
14205 985 1 0.5564 11.08626643505563 52.32941063351281 136.9806629866516 0 0 0
15183 1311 1 0.5564 13.775796533571096 53.731448230714925 133.01149771939254 0 0 0
18336 2362 1 0.5564 7.554157177545904 54.86336741498321 137.5694243649334 0 0 0
14976 1242 1 0.5564 11.805576825969085 55.59762113361152 136.95675493318188 0 0 0
15181 1311 2 -1.1128 13.824879466386513 53.218850910891504 133.86872286279262 0 0 0
18607 2453 2 -1.1128 19.303193993223854 50.25178586968125 132.92968944055778 0 0 0
18609 2453 1 0.5564 18.75040797722718 50.34619969401597 132.10173011864828 0 0 0
13065 605 1 0.5564 13.608246804520515 55.2850911284141 135.88952889564328 0 0 0
14784 1178 1 0.5564 13.913620609133243 50.53424615854366 132.48624990049717 0 0 0
18550 2434 2 -1.1128 14.714697745242121 50.78508780015279 133.75196213062 0 0 0
18551 2434 1 0.5564 15.675799543766196 50.83988578874338 134.02266621298833 0 0 0
14308 1020 2 -1.1128 13.827845203569934 55.14636039223466 131.38723957072762 0 0 0
19511 2754 1 0.5564 15.986669042865435 53.31012301277402 131.44641403291206 0 0 0
15630 1460 1 0.5564 19.496089055866424 55.34681938414521 131.1878965887587 0 0 0
19510 2754 2 -1.1128 16.497787392504 53.37133123321131 132.30374225225248 0 0 0
19651 2801 2 -1.1128 18.881959721405547 54.24048126391185 132.23155387754994 0 0 0
19652 2801 1 0.5564 17.970385631561854 53.84442205283627 132.1212328336947 0 0 0
19512 2754 1 0.5564 16.260131845371447 54.22153098471441 132.77350873338648 0 0 0
19653 2801 1 0.5564 18.9955650241893 54.55838448734296 133.17284658511758 0 0 0
14940 1230 1 0.5564 16.931620155489746 52.14755166853718 133.3435561153656 0 0 0
14939 1230 1 0.5564 18.00675276621423 50.97328490976951 133.70661841150783 0 0 0
15182 1311 1 0.5564 14.145358297123305 52.28984447929042 133.6836803609604 0 0 0
14938 1230 2 -1.1128 17.261990303677045 51.537177355486804 134.06348614256981 0 0 0
17236 1996 2 -1.1128 16.450190692364263 55.341108083773406 134.04055241838321 0 0 0
17238 1996 1 0.5564 17.379807773641208 55.184943884295116 134.37435722831046 0 0 0
13064 605 1 0.5564 14.167398016816696 53.99053933404337 135.06605293337702 0 0 0
17237 1996 1 0.5564 15.793744719421559 55.08277975768477 134.74931569777036 0 0 0
14881 1211 2 -1.1128 18.908133036083548 55.42319239142851 134.62279066776193 0 0 0
14882 1211 1 0.5564 19.570699575560404 54.77701090906085 135.0015457865565 0 0 0
14883 1211 1 0.5564 19.237427777638295 56.35733386352466 134.7604317871102 0 0 0
11610 120 1 0.5564 17.24828856336597 51.740159860080425 135.56828878316395 0 0 0
13063 605 2 -1.1128 14.38891548532297 54.67321475938233 135.7623901526582 0 0 0
11608 120 2 -1.1128 17.26821523212762 52.04665165785137 136.5199538972047 0 0 0
11609 120 1 0.5564 17.06246783258935 53.02445378211323 136.5595943236657 0 0 0
11375 42 1 0.5564 15.524356937792476 54.509344699146624 136.87771238446174 0 0 0
17454 2068 1 0.5564 20.25434591894702 52.81332739911965 136.6134522671911 0 0 0
16632 1794 1 0.5564 15.02283286525971 51.28918467438476 137.5247486976615 0 0 0
16630 1794 2 -1.1128 14.195778240133983 51.65405887471288 137.09714129626673 0 0 0
17453 2068 1 0.5564 18.811803971267576 52.205026164040895 137.07785429566317 0 0 0
11374 42 2 -1.1128 16.421245738454548 54.53206933449017 137.31938501886253 0 0 0
11376 42 1 0.5564 16.67229486459465 55.479973558576354 137.51547802788392 0 0 0
17452 2068 2 -1.1128 19.795897711387767 52.198724220510805 137.25539389122585 0 0 0
16631 1794 1 0.5564 13.963843324693785 52.53219854226823 137.5155638891743 0 0 0
12836 529 1 0.5564 27.082292813976903 50.49731971162287 136.0348958950511 0 0 0
12188 313 1 0.5564 20.455797972014846 51.18225516244438 133.41639976558722 0 0 0
13736 829 1 0.5564 22.99290368583531 51.858777948618425 131.61590294305933 0 0 0
13735 829 2 -1.1128 23.45497274085933 51.01773613480921 131.33458218481934 0 0 0
16105 1619 2 -1.1128 26.000329330253855 51.26021610274198 131.48532539138088 0 0 0
16106 1619 1 0.5564 25.029202912604166 51.07764156117772 131.33176378261268 0 0 0
18352 2368 2 -1.1128 22.032321049972925 53.13708364509168 131.75530444057256 0 0 0
18353 2368 1 0.5564 21.19211429244738 53.236360969433996 131.2222030940296 0 0 0
18354 2368 1 0.5564 22.662569606618305 53.878631305714805 131.525315665936 0 0 0
16107 1619 1 0.5564 26.113723689073865 51.76087375822897 132.34351227948957 0 0 0
12616 456 2 -1.1128 23.705328817050024 54.98250323284863 131.33363180450357 0 0 0
12617 456 1 0.5564 24.263193441311365 54.930157703085946 132.1619117317491 0 0 0
15543 1431 1 0.5564 22.419390348060944 56.090251491139824 131.83368666962195 0 0 0
13292 681 1 0.5564 25.98037217058943 55.20421743534865 133.09761023103673 0 0 0
12189 313 1 0.5564 21.498228584679886 52.3303962408826 132.90479681759302 0 0 0
13291 681 2 -1.1128 25.209882582262924 54.645176030412536 133.40390910590537 0 0 0
13293 681 1 0.5564 25.525857967986237 53.71450212121346 133.5883157500185 0 0 0
19558 2770 2 -1.1128 25.831017876927675 51.96842240423279 133.8992855562717 0 0 0
19560 2770 1 0.5564 26.59121207036223 51.540085775295346 134.38778638849766 0 0 0
12187 313 2 -1.1128 21.187680311223165 51.80365424611485 133.69606372511953 0 0 0
19559 2770 1 0.5564 24.98264020703915 51.82067272222021 134.40764148673142 0 0 0
11549 100 1 0.5564 20.978877673893624 53.07606003309726 134.67235620088695 0 0 0
15944 1565 1 0.5564 22.712281094244133 51.83807625722915 134.70743922648475 0 0 0
13182 644 1 0.5564 24.75038817371229 55.41788486916179 134.70130470363748 0 0 0
11548 100 2 -1.1128 20.758324501619416 53.68779412980484 135.4320523492789 0 0 0
15943 1565 2 -1.1128 23.484441228007366 51.81286071101499 135.34236688441285 0 0 0
11550 100 1 0.5564 21.60406196542903 54.04228185000723 135.83088413921791 0 0 0
13180 644 2 -1.1128 24.657449908878235 55.77469511672394 135.63084728792856 0 0 0
15945 1565 1 0.5564 23.438683899663122 52.60242029940596 135.95433296951967 0 0 0
17009 1920 1 0.5564 23.710075278460934 54.836327877320045 136.2283553794097 0 0 0
13181 644 1 0.5564 25.564546884676403 55.89196828908537 136.03510289706068 0 0 0
14942 1231 1 0.5564 23.701102695293166 50.608408035378325 136.28224848282247 0 0 0
17008 1920 2 -1.1128 23.198736059103332 54.11665999636938 136.69804834993636 0 0 0
19754 2835 1 0.5564 20.540138967681237 50.716320578831905 137.63341114863672 0 0 0
14657 1136 1 0.5564 26.561460650034128 51.780848715694724 137.59290795875106 0 0 0
15542 1431 1 0.5564 20.999207749070546 56.83887296351869 131.534899286738 0 0 0
15541 1431 2 -1.1128 21.763435348073486 56.763271180496645 132.17539957056658 0 0 0
18382 2378 2 -1.1128 26.353998480089956 50.27846712685342 137.3764799464128 0 0 0
14656 1136 2 -1.1128 26.518104081737974 52.76366857056868 137.77231113038545 0 0 0
17010 1920 1 0.5564 23.079004501853884 54.365806489402665 137.6590846244346 0 0 0
12835 529 2 -1.1128 27.579308428131636 50.56674712962986 135.16993548135233 0 0 0
14658 1136 1 0.5564 27.400888047348722 53.18109292420783 137.5567897930391 0 0 0
18434 2395 1 0.5564 32.86563206298051 50.62989894708884 132.7025918529772 0 0 0
18435 2395 1 0.5564 32.24607470574374 50.8118139157104 134.20248598434526 0 0 0
12209 320 1 0.5564 28.103136313233346 55.830333758877025 132.3586784217901 0 0 0
14638 1130 2 -1.1128 29.56390592145642 55.526934201834756 131.54471367403607 0 0 0
14639 1130 1 0.5564 30.495355785168492 55.1985361777342 131.70141799622144 0 0 0
15184 1312 2 -1.1128 31.991729936155473 54.655896840957084 131.83587161707243 0 0 0
15185 1312 1 0.5564 32.44261062361367 55.50627895525307 131.56465667502627 0 0 0
12208 320 2 -1.1128 27.254753504157847 56.163584417977845 132.77000687254872 0 0 0
15186 1312 1 0.5564 32.58803253751274 54.14535043477395 132.4553601792311 0 0 0
17289 2013 1 0.5564 33.76688796270259 52.43767538408743 132.91832736400522 0 0 0
17287 2013 2 -1.1128 33.532307144092464 53.20887829154894 133.51011991825604 0 0 0
17288 2013 1 0.5564 32.80013653042928 52.93860942517589 134.13532519498057 0 0 0
12880 544 2 -1.1128 32.031756617944836 52.20542722265685 135.25871576485423 0 0 0
12882 544 1 0.5564 31.06154120210798 52.112806514776175 135.4825551504539 0 0 0
15738 1496 1 0.5564 28.91114083760552 51.48761881469365 135.68471796191633 0 0 0
12881 544 1 0.5564 32.435203963415844 52.929598673354064 135.8180067704891 0 0 0
15736 1496 2 -1.1128 29.6079479289902 51.96024185345874 136.22424340444002 0 0 0
19424 2725 1 0.5564 32.97216493118719 55.24066118870417 136.3330978644163 0 0 0
19142 2631 1 0.5564 28.98268081470186 53.441097921545605 136.4852614540501 0 0 0
19423 2725 2 -1.1128 32.628248087168814 54.41507051420905 136.78044779292063 0 0 0
17734 2162 2 -1.1128 26.790501320773455 56.11302576211437 137.04272247669934 0 0 0
17735 2162 1 0.5564 27.352827183883722 55.292531606113386 136.93986509439253 0 0 0
19141 2631 2 -1.1128 28.607363837184632 54.17977773783205 137.0451631624632 0 0 0
19425 2725 1 0.5564 31.737582542430868 54.60596239777859 137.1930924204236 0 0 0
15652 1468 2 -1.1128 33.57789622852833 56.6531035518475 136.0971081106306 0 0 0
15737 1496 1 0.5564 29.64072370902651 51.567833988500595 137.14345069465966 0 0 0
13016 589 1 0.5564 28.09492986958086 62.80932208384829 127.56949040429726 0 0 0
17989 2247 2 -1.1128 12.043403814613653 52.38713636282401 117.71170034081054 0 0 0
15913 1555 2 -1.1128 1.643292374306705 62.63903708988872 135.652509152695 0 0 0
13534 762 2 -1.1128 0.6217692759841482 56.98128300606858 133.63232858865697 0 0 0
16622 1791 1 0.5564 3.893323050172016 60.11721251161081 131.5384809318817 0 0 0
17960 2237 1 0.5564 5.952831735622529 60.95445352215983 131.33285260029737 0 0 0
11295 15 1 0.5564 1.9193702651681372 59.16289743503604 131.96786445880738 0 0 0
16621 1791 2 -1.1128 4.34259117760665 60.83456319363512 132.0709908673666 0 0 0
16623 1791 1 0.5564 3.743629872084326 61.63344531840154 132.12606631807313 0 0 0
11293 15 2 -1.1128 1.4454015694311282 59.28811435057434 132.83945780937074 0 0 0
11294 15 1 0.5564 1.251299756012749 58.39473461171362 133.24467091477214 0 0 0
17325 2025 1 0.5564 4.912688017828584 60.76300565835772 133.57270554251647 0 0 0
15056 1269 1 0.5564 2.175479417225289 59.91389775716615 134.11986900522055 0 0 0
18918 2556 1 0.5564 5.207026367074358 57.31801595041136 133.89620973108725 0 0 0
17323 2025 2 -1.1128 5.070611019806937 60.591153836419075 134.54508803447615 0 0 0
17324 2025 1 0.5564 5.913114697783623 61.04729825463135 134.83165385265414 0 0 0
15057 1269 1 0.5564 3.5296060266035094 60.459280519540144 134.8516652336672 0 0 0
15055 1269 2 -1.1128 2.53600624574369 60.37729060447811 134.9293675949335 0 0 0
18916 2556 2 -1.1128 5.30309691594058 57.8492415307892 134.73797570881547 0 0 0
18917 2556 1 0.5564 5.058871625761177 58.80252785216387 134.56021374519736 0 0 0
15914 1555 1 0.5564 2.060968000815541 61.83942709992726 135.2210331177811 0 0 0
18764 2505 1 0.5564 1.9986579760346508 59.872651873758365 136.39741549365812 0 0 0
20231 2994 1 0.5564 5.245098401937601 57.91067167560719 136.25794326455448 0 0 0
12498 416 1 0.5564 0.1374705397963324 60.24810449908753 132.88889895610893 0 0 0
15653 1468 1 0.5564 0.2125470750853042 56.8131015232682 136.85316334422055 0 0 0
18763 2505 2 -1.1128 1.7384598167788072 59.72889762250808 137.3522099099333 0 0 0
15915 1555 1 0.5564 1.2113521842163022 62.36635928881614 136.51220395844993 0 0 0
13535 762 1 0.5564 0.2609784065959526 57.00519419553758 134.5646690155104 0 0 0
13566 772 1 0.5564 6.882091546059895 56.802000185567415 132.7943116777086 0 0 0
18765 2505 1 0.5564 1.1375141157214208 60.47094044147492 137.6492577006043 0 0 0
11798 183 1 0.5564 1.5282600636502766 58.21627173332608 137.65229933329098 0 0 0
20230 2994 2 -1.1128 5.399123904314361 58.02636038259617 137.2392144005898 0 0 0
17859 2203 1 0.5564 7.520655788137979 62.77193187284266 122.31516068684584 0 0 0
18016 2256 2 -1.1128 11.75193807434199 56.71102214511164 131.88500785673648 0 0 0
17959 2237 2 -1.1128 6.942489381831401 61.09302685317545 131.36993943130366 0 0 0
13486 746 2 -1.1128 9.892560258544 62.569937785818986 135.51159422455927 0 0 0
11476 76 2 -1.1128 7.2253562001063365 62.4962599511056 134.94427856341107 0 0 0
17961 2237 1 0.5564 7.138753554726077 61.991676871994734 131.76225224004497 0 0 0
18018 2256 1 0.5564 11.724505637342517 57.136780576562415 130.9805864907287 0 0 0
16527 1759 1 0.5564 7.575708035636562 60.14579707901961 132.43407238531577 0 0 0
13564 772 2 -1.1128 7.646984830815296 57.24596348178045 132.32758354147228 0 0 0
13565 772 1 0.5564 7.752268157278625 58.17848363579735 132.67301407947747 0 0 0
13848 866 1 0.5564 12.879749096442586 57.46615595008966 132.69985843493427 0 0 0
16525 1759 2 -1.1128 8.103107763962871 59.59202416015593 133.07842161766163 0 0 0
16526 1759 1 0.5564 8.977293637849982 60.04019315431978 133.2653560209056 0 0 0
12104 285 1 0.5564 11.18526559046353 60.39502175382899 133.6324214749682 0 0 0
12103 285 2 -1.1128 10.334704720651297 60.92084869815374 133.62518731650755 0 0 0
17377 2043 2 -1.1128 13.125045692435998 61.78033853501428 133.99773353024128 0 0 0
12105 285 1 0.5564 10.258008527721246 61.442362029935865 134.47497672029226 0 0 0
15717 1489 1 0.5564 8.448684789245748 59.028611060394354 134.65851253077722 0 0 0
17379 2043 1 0.5564 12.640943584044162 62.628546682032265 134.21264892101186 0 0 0
15716 1489 1 0.5564 9.058823021066944 57.563893455801164 135.04446619200638 0 0 0
15715 1489 2 -1.1128 8.764563112572382 58.4475454335743 135.40856833832493 0 0 0
14044 932 2 -1.1128 12.919325005205105 58.283322152251 135.57874208640828 0 0 0
18045 2265 1 0.5564 10.244961169594013 62.164915636524675 132.5505498678113 0 0 0
14045 932 1 0.5564 13.02133883564998 58.42018432999385 134.59341865095647 0 0 0
13847 866 1 0.5564 13.433623842625932 58.987422842634025 132.4863248383396 0 0 0
14046 932 1 0.5564 12.592955865507621 57.354509757293464 135.7542168750286 0 0 0
17718 2156 1 0.5564 8.226841769114383 58.084770790620055 136.84186614235762 0 0 0
18243 2331 1 0.5564 12.549945225205962 59.46451913022388 136.57704667525581 0 0 0
13488 746 1 0.5564 10.272150260221233 62.402692941636694 136.4215067855292 0 0 0
11477 76 1 0.5564 8.18900943424835 62.569873475202044 135.2010937597994 0 0 0
13846 866 2 -1.1128 13.51335435077983 58.15996538682881 133.04216458606058 0 0 0
17717 2156 1 0.5564 6.824010295803111 57.76505156512951 137.61418126334908 0 0 0
17716 2156 2 -1.1128 7.814236521971159 57.85266000589034 137.72270802757959 0 0 0
15335 1362 1 0.5564 10.389575784122684 62.92175665593411 146.47640432686794 0 0 0
11478 76 1 0.5564 7.101532820549639 62.838613103294946 134.0129017105094 0 0 0
13058 603 1 0.5564 12.978301861125352 61.01191060813098 131.09377233817088 0 0 0
13059 603 1 0.5564 13.256454261020231 60.8499626038928 132.69471920099204 0 0 0
13057 603 2 -1.1128 13.359880925374862 60.4155250796147 131.79997483269742 0 0 0
17852 2201 1 0.5564 19.353937066407767 61.8935902326434 136.4634146442315 0 0 0
17378 2043 1 0.5564 14.101647345998984 61.899376564586554 134.1768417112552 0 0 0
11729 160 1 0.5564 16.317647400835945 56.95065033209403 133.78434013221062 0 0 0
17121 1957 1 0.5564 18.128470840197824 58.64539818737723 131.8591003061803 0 0 0
11730 160 1 0.5564 15.17339943096637 57.96842267023211 133.2173632759117 0 0 0
18232 2328 2 -1.1128 18.36357633450813 59.175823164959404 133.54977952365604 0 0 0
17610 2120 1 0.5564 18.432250741381978 62.367807187381146 133.05658689286003 0 0 0
18233 2328 1 0.5564 17.435235146576225 58.804103484066836 133.55253979347586 0 0 0
11728 160 2 -1.1128 16.05066976374223 57.91009127640724 133.69380330087708 0 0 0
17609 2120 1 0.5564 18.359368685250296 60.85576650771519 133.66899854774206 0 0 0
17608 2120 2 -1.1128 18.03894069425194 61.79683819640401 133.77721298421562 0 0 0
18234 2328 1 0.5564 18.907632682315626 58.718988277445554 134.25355907223062 0 0 0
15189 1313 1 0.5564 16.337814201152465 61.86941956348796 134.29773763080922 0 0 0
15187 1313 2 -1.1128 15.497452569523862 62.165707701035366 134.75161630689578 0 0 0
12923 558 1 0.5564 15.74555475405235 58.298553753274376 135.14882897698118 0 0 0
12937 563 2 -1.1128 19.750057852446325 57.82085956486672 135.15746834407207 0 0 0
15188 1313 1 0.5564 15.376117979244219 61.6486005356679 135.59889322886372 0 0 0
12922 558 2 -1.1128 15.458187120536616 58.39025036843922 136.10225049476935 0 0 0
12924 558 1 0.5564 14.459870237652304 58.363185440828694 136.15355019608475 0 0 0
12938 563 1 0.5564 19.8162382703311 57.96733146422888 136.14446697369814 0 0 0
19902 2884 1 0.5564 20.076578932455437 60.26152895399563 136.27531784366795 0 0 0
11384 45 1 0.5564 16.198953161370454 59.67152834358827 136.53107913150865 0 0 0
11385 45 1 0.5564 17.59634115101634 60.515879996418136 136.56276324002036 0 0 0
11383 45 2 -1.1128 16.61808688916552 60.54808882489439 136.76765707457207 0 0 0
19900 2884 2 -1.1128 19.26273629401774 60.37702889644232 136.84480935415147 0 0 0
17300 2017 1 0.5564 16.521327822312152 57.574648655756874 136.9690400063174 0 0 0
17299 2017 2 -1.1128 17.132729831316887 57.06495979895264 137.57435420032 0 0 0
17301 2017 1 0.5564 18.04779454936381 57.46671646100373 137.53901981390314 0 0 0
17853 2201 1 0.5564 18.542394534565144 62.46467223430076 135.1665373790207 0 0 0
14405 1052 1 0.5564 22.084639577486705 62.51373241221497 131.92002959124412 0 0 0
15899 1550 1 0.5564 24.60489432504786 62.905145384869755 131.90635813990355 0 0 0
12423 391 1 0.5564 24.199898265714744 62.37743540294781 134.8900282874631 0 0 0
15342 1364 1 0.5564 26.694901400017354 62.1193838821212 131.57316530715568 0 0 0
15573 1441 1 0.5564 23.948936779582382 56.78998208673485 136.87157104283773 0 0 0
12960 570 1 0.5564 21.839287281768062 57.81449782697947 133.24981888367168 0 0 0
12939 563 1 0.5564 20.664932615244496 57.846829424045886 134.75456632357708 0 0 0
12421 391 2 -1.1128 25.176898531169112 62.2159818714479 134.75072754385613 0 0 0
15457 1403 2 -1.1128 24.17232317083815 60.095573468996406 131.46329058727287 0 0 0
15458 1403 1 0.5564 24.22600585043386 59.351383609940406 130.7974828146664 0 0 0
15459 1403 1 0.5564 23.72282449034201 60.8850167497285 131.0452824420511 0 0 0
17007 1919 1 0.5564 26.28744995988517 58.996378001127475 131.13849087828854 0 0 0
17005 1919 2 -1.1128 26.830267483126157 58.28663200508514 131.58750078068365 0 0 0
20037 2929 1 0.5564 24.336858258848043 59.5433209435003 132.8894354464051 0 0 0
20035 2929 2 -1.1128 24.42163289516271 59.16796757455305 133.8124326304426 0 0 0
20036 2929 1 0.5564 25.297860170023394 59.44590625632194 134.2061026529933 0 0 0
12422 391 1 0.5564 25.369737977975653 61.23907452980651 134.84273445780497 0 0 0
13921 891 2 -1.1128 26.65718028495241 59.803231317351745 134.8987586716259 0 0 0
12959 570 1 0.5564 22.972944071940294 58.794491273806464 133.89871199341965 0 0 0
12958 570 2 -1.1128 22.025898869255354 58.481632094959785 133.9710053966838 0 0 0
12606 452 1 0.5564 21.79978792252499 59.566673788885126 135.1319979178447 0 0 0
12604 452 2 -1.1128 21.551982381044017 60.36221183775244 135.68491038289855 0 0 0
12605 452 1 0.5564 21.961447634113846 61.18405183955863 135.28878191283437 0 0 0
15571 1441 2 -1.1128 23.638440422919487 57.08887584310446 137.77393174913485 0 0 0
17024 1925 1 0.5564 22.109006044603152 60.036587228128965 137.15909210783474 0 0 0
17025 1925 1 0.5564 22.812323468748684 58.680772144528845 137.73679173235436 0 0 0
13922 891 1 0.5564 26.86673973118266 58.82993851109291 134.80502163937163 0 0 0
17023 1925 2 -1.1128 22.57362885296497 59.629211319675285 137.94533056375622 0 0 0
19675 2809 2 -1.1128 22.76535389564804 62.52140494118653 134.90107206019238 0 0 0
19907 2886 1 0.5564 33.95488989190259 62.878552882469776 122.82852283265923 0 0 0
12210 320 1 0.5564 26.93634999939907 56.969414600519904 132.27074899818527 0 0 0
14523 1091 1 0.5564 27.655973423603296 56.856726619102204 134.10368269295873 0 0 0
18461 2404 1 0.5564 33.580631320025006 57.082656589252906 132.34840214940837 0 0 0
18843 2531 1 0.5564 27.058327611667536 60.043472141000585 136.43383447612115 0 0 0
18841 2531 2 -1.1128 27.207879076385012 60.18568864586763 137.41230750629532 0 0 0
13923 891 1 0.5564 27.229889027437114 60.32953039196666 134.27025666232333 0 0 0
14522 1091 1 0.5564 27.398179882257708 56.91653503091478 135.71507736894554 0 0 0
12780 510 1 0.5564 33.7154232808607 61.60706858048674 131.4140355793337 0 0 0
15340 1364 2 -1.1128 27.443178440621303 61.62044392264844 131.13596831665018 0 0 0
18460 2404 2 -1.1128 32.7925798068708 57.033102739402736 131.73479001257223 0 0 0
11943 231 1 0.5564 29.640333272770228 57.10539448370787 131.11282631338628 0 0 0
17006 1919 1 0.5564 27.801626890776596 58.45190562202224 131.4167799125111 0 0 0
17135 1962 1 0.5564 30.53321772137981 58.97171805250742 131.70157245024603 0 0 0
18462 2404 1 0.5564 32.13880174719709 57.75123905046574 131.97323331277926 0 0 0
14844 1198 1 0.5564 28.206451395644134 61.25572444650391 132.54287286292112 0 0 0
17134 1962 2 -1.1128 31.268642146161966 59.035995754332035 132.3761242703466 0 0 0
12496 416 2 -1.1128 33.29001606961674 60.775102857115954 132.82491309682968 0 0 0
12497 416 1 0.5564 32.518709300667 60.15168813767216 132.69669304270334 0 0 0
14842 1198 2 -1.1128 28.424874231931234 61.06419425649458 133.49974688988877 0 0 0
17136 1962 1 0.5564 30.900779423068386 58.856143957774336 133.28844609585616 0 0 0
19023 2591 1 0.5564 33.14895893904891 62.06566397675091 134.1061816322662 0 0 0
14843 1198 1 0.5564 28.752061321270347 61.89996974376729 133.9406871308175 0 0 0
15158 1303 1 0.5564 29.366037192508053 59.86703458282329 134.21363871835274 0 0 0
15157 1303 2 -1.1128 29.707470500865437 58.966124414430006 134.4815652906433 0 0 0
15159 1303 1 0.5564 28.94180962914252 58.39258925059661 134.77280666610093 0 0 0
14521 1091 2 -1.1128 27.764521590117834 57.412580130836055 134.927845776285 0 0 0
13568 773 1 0.5564 31.155905067406042 58.69212229890013 135.43189593614412 0 0 0
13388 713 1 0.5564 32.329680421661244 61.88702302881094 135.96716982035292 0 0 0
15654 1468 1 0.5564 32.90874516933775 57.395346665387656 136.0608768833132 0 0 0
13567 773 2 -1.1128 31.959259723338036 58.76979146947712 136.0223104865045 0 0 0
13387 713 2 -1.1128 32.0179431743896 61.18575608939446 136.60829763722398 0 0 0
13569 773 1 0.5564 32.06932142894856 59.720557490155514 136.3120200924802 0 0 0
13389 713 1 0.5564 31.071417826840335 61.37204291927007 136.8717127054556 0 0 0
12351 367 1 0.5564 28.647506238205107 61.133701152815284 137.21196615377184 0 0 0
12349 367 2 -1.1128 29.58116521662449 61.49008169214656 137.24766347512696 0 0 0
17936 2229 1 0.5564 33.43164206391627 61.46034200055646 137.1632458118139 0 0 0
19021 2591 2 -1.1128 33.076723256897054 62.78088750765611 134.8013347494417 0 0 0
13731 827 1 0.5564 5.390832916680296 43.75703968530139 139.87167622414484 0 0 0
13729 827 2 -1.1128 5.925671870580606 43.212060885010686 140.51739057671836 0 0 0
13730 827 1 0.5564 5.55477139105815 42.28426511918855 140.55774194863434 0 0 0
13916 889 1 0.5564 6.398538693057749 43.94476629608557 141.830783138664 0 0 0
20123 2958 1 0.5564 3.525393345764249 44.52889017604507 138.63666304450243 0 0 0
20122 2958 2 -1.1128 4.487730891699117 44.31042080801917 138.79845820596208 0 0 0
13050 600 1 0.5564 7.238047795274861 43.66801446024789 139.77831163345493 0 0 0
18835 2529 2 -1.1128 12.384545920552004 42.03989250327536 139.77094579268217 0 0 0
18836 2529 1 0.5564 11.577832757691176 42.630275773352054 139.79667049395715 0 0 0
18837 2529 1 0.5564 13.088423331239596 42.4107180449596 140.3767887176143 0 0 0
16169 1640 1 0.5564 8.178726778344766 44.11715539543942 137.89792033534275 0 0 0
17598 2116 1 0.5564 13.427441246087255 43.49888899231346 142.0634909054999 0 0 0
18701 2484 1 0.5564 13.070034652863125 42.45688231849961 144.38869388599576 0 0 0
17596 2116 2 -1.1128 13.966466011127368 43.33829695990813 141.23665185636236 0 0 0
12894 548 1 0.5564 9.856554121134396 44.16769786145546 139.57102209133285 0 0 0
17621 2124 1 0.5564 17.114514617328748 43.764415723032705 137.14016105493175 0 0 0
11545 99 2 -1.1128 18.226465103102 43.61271157033694 140.0677417268488 0 0 0
11547 99 1 0.5564 17.57017487720326 43.41923070036192 140.7970211261146 0 0 0
17597 2116 1 0.5564 14.939537362930405 43.34223958808995 141.46712417530318 0 0 0
13432 728 2 -1.1128 16.387139593212876 43.31120753749538 142.14851285633515 0 0 0
13434 728 1 0.5564 16.409225962697086 42.57737421144395 142.827483466543 0 0 0
11546 99 1 0.5564 17.7355357081154 43.772836420467335 139.21138390118188 0 0 0
12186 312 1 0.5564 19.70389413218749 43.936732641962514 140.5514613462188 0 0 0
13433 728 1 0.5564 16.58671165587643 44.18383926224984 142.59425441957077 0 0 0
11443 65 2 -1.1128 16.1168689754953 41.51539345674309 144.21271236268942 0 0 0
11445 65 1 0.5564 16.165218570927014 40.5279600291042 144.06225365175334 0 0 0
16553 1768 1 0.5564 15.548763219508322 44.47174694613003 138.83427125988854 0 0 0
16554 1768 1 0.5564 14.454640704726637 44.00734960302448 139.95402926796933 0 0 0
18715 2489 2 -1.1128 21.7629784360652 43.34235689927788 138.43630133338738 0 0 0
18717 2489 1 0.5564 22.729359456723603 43.59946001005568 138.43876585941968 0 0 0
18321 2357 1 0.5564 21.98032139136694 43.39420040387298 143.2670159848139 0 0 0
18716 2489 1 0.5564 21.33258650807792 43.65555052882175 139.2828666137879 0 0 0
18320 2357 1 0.5564 21.614333862785806 44.00944657995793 141.79931292489707 0 0 0
20125 2959 2 -1.1128 25.83246509845794 42.46253492559531 141.17267494429643 0 0 0
12184 312 2 -1.1128 20.66585529224452 44.172402780442475 140.68963279496953 0 0 0
12099 283 1 0.5564 24.98931514596809 43.69554565165685 141.40575491330577 0 0 0
20126 2959 1 0.5564 25.85315693909769 42.02113963380446 140.2756007184868 0 0 0
12637 463 2 -1.1128 28.333092319879533 42.72658907521905 141.55759425668327 0 0 0
12639 463 1 0.5564 28.709670378716115 43.47140293525769 142.1084503950482 0 0 0
12638 463 1 0.5564 28.82083964088733 41.87871865724147 141.76548525314487 0 0 0
11268 6 1 0.5564 28.282927671105345 43.94882718236584 140.4046465769636 0 0 0
20127 2959 1 0.5564 26.768001090881416 42.60165908248891 141.49735517970635 0 0 0
20124 2958 1 0.5564 5.04885871759893 44.72656327508439 138.08294366752324 0 0 0
16117 1623 2 -1.1128 5.957615511035316 49.29593639427406 138.03341913847328 0 0 0
16118 1623 1 0.5564 5.475269372355821 48.44128712338673 137.84128055306306 0 0 0
15788 1513 1 0.5564 1.2467212558429894 46.452356295697335 138.48106931757096 0 0 0
11646 132 1 0.5564 3.2698645815124836 47.17471821055372 138.6133053866657 0 0 0
11645 132 1 0.5564 2.3598356417397808 48.33735378156422 139.31098220903615 0 0 0
15747 1499 1 0.5564 5.891400780691479 48.64942180649013 139.505010813269 0 0 0
11644 132 2 -1.1128 2.4325439083846554 47.35677801855922 139.12881380671584 0 0 0
15745 1499 2 -1.1128 5.915062990951179 48.132614816759414 140.36078611868845 0 0 0
15746 1499 1 0.5564 6.164208426931869 48.74348792738267 141.11229257512983 0 0 0
13272 674 1 0.5564 2.260726662115652 46.910387001200554 140.64666531457587 0 0 0
18307 2353 2 -1.1128 2.0829843273509687 49.759674938179636 140.0516838415277 0 0 0
18309 2353 1 0.5564 2.1894069593530907 49.88401398576169 141.0382001130529 0 0 0
17267 2006 1 0.5564 5.2674115518588875 47.10739903848339 141.54790786100136 0 0 0
13270 674 2 -1.1128 2.397700210482583 46.72115887264504 141.6189982521808 0 0 0
13271 674 1 0.5564 3.3744440559485036 46.610545708142574 141.80267370157566 0 0 0
17444 2065 1 0.5564 0.7607642344702006 47.422769592788185 141.93030877159643 0 0 0
17443 2065 2 -1.1128 0.0057263574547828915 48.075625691085996 141.99111260963147 0 0 0
17266 2006 2 -1.1128 4.925135477486888 46.38335148354738 142.14674208602335 0 0 0
12163 305 2 -1.1128 6.476871830541106 49.830661064630696 142.09621480060662 0 0 0
11771 174 1 0.5564 0.9364417548494938 49.357186279111005 142.56583764733205 0 0 0
11770 174 2 -1.1128 1.59146364181086 50.07605491219357 142.79859169601602 0 0 0
17268 2006 1 0.5564 5.634928027620821 45.68991765890474 142.27061449721833 0 0 0
16398 1716 1 0.5564 4.047337159672488 47.02639105047287 143.5339464866684 0 0 0
13915 889 2 -1.1128 6.739085444685941 44.51681261115104 142.57696774775266 0 0 0
18308 2353 1 0.5564 1.1122535865194654 49.7948487847034 139.81410174276238 0 0 0
17400 2050 1 0.5564 6.887274607415672 44.60392715003473 144.11953769445918 0 0 0
16978 1910 2 -1.1128 3.5767868055826617 50.01829258784702 144.39641841458467 0 0 0
16119 1623 1 0.5564 6.706112614328624 49.41034824684197 137.38022500611626 0 0 0
16980 1910 1 0.5564 2.6959592441347238 50.1104667553485 143.93203946275779 0 0 0
16397 1716 1 0.5564 3.1523163305270505 46.987316014434136 144.8992440616972 0 0 0
16396 1716 2 -1.1128 3.9225171853546494 47.43016526852238 144.44025032914269 0 0 0
12892 548 2 -1.1128 10.798187383185967 44.0570136623146 139.25309770776772 0 0 0
17279 2010 1 0.5564 7.043233931049353 47.116415313192114 140.076369722901 0 0 0
13048 600 2 -1.1128 8.060725184991028 44.11601127258765 139.42831001619476 0 0 0
13917 889 1 0.5564 7.72057430212669 44.668203470003014 142.45966093830765 0 0 0
19290 2680 1 0.5564 10.340745562872407 44.534277377927125 142.43612269374552 0 0 0
12164 305 1 0.5564 7.182412764054126 50.174879080899615 141.47675819472667 0 0 0
12893 548 1 0.5564 11.326584997934647 44.87360688731366 139.48541571520866 0 0 0
18431 2394 1 0.5564 7.495861686802596 48.96402683913796 142.80270759745773 0 0 0
11433 61 1 0.5564 8.216200716402495 46.879466412751604 138.17579294192566 0 0 0
16102 1618 2 -1.1128 11.279724105143924 48.14161892375098 138.28066325256378 0 0 0
16103 1618 1 0.5564 11.693440879080248 47.27054293607267 138.5453617614949 0 0 0
15242 1331 1 0.5564 10.2200288621143 48.61664919348192 139.31901230083736 0 0 0
13049 600 1 0.5564 7.995162926522081 45.10170802615858 139.58356478141312 0 0 0
17278 2010 2 -1.1128 7.893357645740919 46.75371683146137 139.69460992633034 0 0 0
15241 1331 2 -1.1128 9.554783463828683 48.628763826648346 140.06553935940968 0 0 0
17280 2010 1 0.5564 8.622732533993346 47.42900399543371 139.80415808543285 0 0 0
15243 1331 1 0.5564 9.174116017188362 49.548854614161776 140.15787256631916 0 0 0
20000 2917 1 0.5564 13.343180425950479 45.480391011785926 139.20862659286564 0 0 0
16104 1618 1 0.5564 11.898275324068997 48.631318403968194 137.66618033472125 0 0 0
19999 2917 2 -1.1128 12.546181612801117 46.00530907946709 139.5073817270407 0 0 0
14901 1217 1 0.5564 10.034611478109472 47.71317024915599 141.2626099941056 0 0 0
20001 2917 1 0.5564 12.484027818836491 45.97808507482263 140.50507725012693 0 0 0
14899 1217 2 -1.1128 10.094638183262596 47.34871731089812 142.19189576016998 0 0 0
19288 2680 2 -1.1128 9.447752750863005 44.98390021591723 142.416041721524 0 0 0
12120 290 1 0.5564 11.473422991405087 46.80755631654975 142.073992548274 0 0 0
14900 1217 1 0.5564 9.40698367747696 47.790331583968324 142.76818504265643 0 0 0
19289 2680 1 0.5564 9.570159509095333 45.97232937705806 142.50562280351255 0 0 0
12118 290 2 -1.1128 12.391862101557676 46.41472572652252 142.0275720753843 0 0 0
12119 290 1 0.5564 13.01766368983751 46.96391239492933 142.58143759279648 0 0 0
13896 882 1 0.5564 12.341106733083063 49.324414633037094 142.83414080754292 0 0 0
15177 1309 1 0.5564 12.56493276447737 45.11902395297402 142.86758003196672 0 0 0
15175 1309 2 -1.1128 12.405944961254905 44.369456509061266 143.51013135446456 0 0 0
18430 2394 2 -1.1128 8.07010455475758 48.39174116379079 143.38814338522855 0 0 0
17296 2016 2 -1.1128 13.656106857489268 47.84791202917261 143.80657563633514 0 0 0
18432 2394 1 0.5564 7.49052545310529 47.85531288198911 144.00160355872507 0 0 0
15176 1309 1 0.5564 12.142847912094888 44.74308140179234 144.39961731383224 0 0 0
13299 683 1 0.5564 9.148323437459993 49.20996945952065 144.2671502074507 0 0 0
17297 2016 1 0.5564 12.948898284189557 47.970491415231585 144.5028744266252 0 0 0
13895 882 1 0.5564 11.173865472033434 50.017870010294466 143.74149640222046 0 0 0
17620 2124 2 -1.1128 16.863049711468307 44.26633509883621 137.96771329382668 0 0 0
16552 1768 2 -1.1128 14.594283513284964 44.54600544502936 139.12315615659588 0 0 0
15785 1512 1 0.5564 13.840249250129245 47.17560685287451 139.0908454736037 0 0 0
17622 2124 1 0.5564 16.762372659978283 45.23735565084233 137.7509563721174 0 0 0
16825 1859 2 -1.1128 16.73973288506375 46.921448543861615 138.03592223870152 0 0 0
16826 1859 1 0.5564 15.872668598993869 47.31459804070974 138.34191844890458 0 0 0
16827 1859 1 0.5564 17.4537324417588 47.1275248110351 138.70505431192652 0 0 0
15784 1512 2 -1.1128 14.495608919733101 47.86963502072475 138.79280393831647 0 0 0
15786 1512 1 0.5564 14.465269292902976 48.64789168640492 139.42001727930827 0 0 0
17987 2246 1 0.5564 19.330679905024795 46.903280508462466 140.10208082650573 0 0 0
17986 2246 2 -1.1128 18.387975064139905 47.236488350817694 140.0853350349092 0 0 0
12429 393 1 0.5564 19.279536744409302 48.74576078459634 140.44964440642212 0 0 0
12427 393 2 -1.1128 19.887952692896512 49.53792502118087 140.40162337359908 0 0 0
14380 1044 2 -1.1128 14.41703410598946 50.00878520583098 140.1689707256094 0 0 0
14381 1044 1 0.5564 14.691648020020294 50.00009825590481 141.13048638250586 0 0 0
17988 2246 1 0.5564 17.953016946992285 47.05050696683441 140.9663699494777 0 0 0
13306 686 2 -1.1128 18.407696395053996 47.43126979841832 142.79471105707677 0 0 0
14382 1044 1 0.5564 15.110402679052156 50.48547536497537 139.62859402502886 0 0 0
13307 686 1 0.5564 18.115515609824183 48.33243807187964 143.11490905509697 0 0 0
14039 930 1 0.5564 17.444125403167767 46.1733876723709 142.99863874905634 0 0 0
17926 2226 2 -1.1128 15.03584921528427 49.79441961163689 142.62059739795183 0 0 0
13986 912 1 0.5564 16.649530975717045 49.567030619876796 142.91403037911982 0 0 0
14038 930 2 -1.1128 16.792165278089584 45.499443882225236 143.34612760962602 0 0 0
13984 912 2 -1.1128 17.52702873217319 49.695947520435 143.37595953910224 0 0 0
13308 686 1 0.5564 19.065968540174463 47.04520925587902 143.44095828411687 0 0 0
17927 2226 1 0.5564 14.672056807697066 48.987883159963076 143.0865958084168 0 0 0
14040 930 1 0.5564 16.201993138631863 45.928405740840994 144.03000585684617 0 0 0
17298 2016 1 0.5564 14.450196237312582 47.39673896328904 144.21384235781707 0 0 0
20012 2921 1 0.5564 17.0971453836355 44.19542778906912 144.66001962382228 0 0 0
18319 2357 2 -1.1128 22.177577843782462 44.12810820995675 142.6170395431123 0 0 0
12098 283 1 0.5564 23.609273134432335 44.354810958513795 141.9780139228472 0 0 0
12003 251 1 0.5564 24.132959096373284 44.58662804665256 139.77877199400908 0 0 0
12001 251 2 -1.1128 24.105608463867092 44.529993496946645 138.78075153428716 0 0 0
12097 283 2 -1.1128 24.429040291655383 44.52347696812875 141.43071677754497 0 0 0
12002 251 1 0.5564 25.023813547085176 44.6777370995122 138.413230268798 0 0 0
12185 312 1 0.5564 20.79813335851193 45.148358635813466 140.51638980011504 0 0 0
19755 2835 1 0.5564 20.61283598959308 49.71747764966693 138.9232385333327 0 0 0
12428 393 1 0.5564 20.578374271664714 49.47208534603652 141.122028507217 0 0 0
12963 571 1 0.5564 23.324161240667838 46.000299882666404 138.4865582656712 0 0 0
18384 2378 1 0.5564 26.735372658359093 49.75864615932638 138.14090163601506 0 0 0
12961 571 2 -1.1128 22.928705515596853 46.8914716555102 138.70888271556385 0 0 0
12962 571 1 0.5564 23.65586148776166 47.51839033647595 138.9885573573866 0 0 0
16637 1796 1 0.5564 21.728505894104195 46.753293969619335 139.68598697184436 0 0 0
16604 1785 1 0.5564 25.7442609516192 48.515996294459775 139.4814229575617 0 0 0
16603 1785 2 -1.1128 24.790171938710795 48.37382828503053 139.74505665523753 0 0 0
16636 1796 2 -1.1128 21.024164989560802 46.77125683039118 140.3956221395946 0 0 0
16605 1785 1 0.5564 24.516466069482565 49.07902579906399 140.39910736109167 0 0 0
16638 1796 1 0.5564 21.327216779265804 47.35171840378778 141.15141594168622 0 0 0
15429 1393 1 0.5564 25.357056609465698 47.2699193754926 140.90101794412786 0 0 0
15427 1393 2 -1.1128 25.583878528700637 46.761389545571255 141.7316500876876 0 0 0
15428 1393 1 0.5564 25.207279679639445 45.83707421509072 141.6698798042697 0 0 0
13646 799 1 0.5564 22.773458624342265 49.267290326097005 141.70872779638228 0 0 0
13645 799 2 -1.1128 21.879283098252824 48.90430866976816 141.97082478483745 0 0 0
13647 799 1 0.5564 22.002437442875472 48.1377477394702 142.6010767378492 0 0 0
11466 72 1 0.5564 22.040169647072105 45.71642414836798 143.0252976948463 0 0 0
11464 72 2 -1.1128 22.04368338085001 46.606584790777646 143.48093196062214 0 0 0
14361 1037 1 0.5564 24.94653884576014 47.203013950430105 143.1329978257173 0 0 0
16428 1726 1 0.5564 27.026394114687193 47.445675775669486 142.37463096275013 0 0 0
19753 2835 2 -1.1128 21.119716032206536 50.07828567809832 138.14036515564368 0 0 0
14452 1068 2 -1.1128 24.030352626257326 50.2670027597635 141.29863491078146 0 0 0
[truncated: 1,814,748 more chars]
