# Supplementary material for: When 20% Is Enough: Counterintuitive Contact Angle Maxima on Chemically Heterogeneous Hydrophobic/Hydrophilic Surfaces
Source: Langmuir. 2026 May 28;42(23):16191–202. doi: 10.1021/acs.langmuir.6c00428 (PMC13276908; doi:10.1021/acs.langmuir.6c00428)
Supplement: Supplementary file 2 [file la6c00428_si_002.zip › SI-input/droplet_deposition/1.droplet_deposition/surface.data]

LAMMPS data file via write_data, version 2 Aug 2023, timestep = 0, units = real

11250 atoms
3 atom types
0 bonds
1 bond types
0 angles
1 angle types

0 34 xlo xhi
0 126 ylo yhi
-85 185 zlo zhi

Masses

1 1.00794
2 15.9994
3 28.0855

Atoms # full

1 0 3 0 0 0 37.4 0 0 0
2 0 3 0 1.7 1.7 37.4 0 0 0
3 0 3 0 1.7 0 39.1 0 0 0
4 0 3 0 0 1.7 39.1 0 0 0
5 0 3 0 3.4 0 37.4 0 0 0
6 0 3 0 5.1 1.7 37.4 0 0 0
7 0 3 0 5.1 0 39.1 0 0 0
8 0 3 0 3.4 1.7 39.1 0 0 0
9 0 3 0 6.8 0 37.4 0 0 0
10 0 3 0 8.5 1.7 37.4 0 0 0
11 0 3 0 8.5 0 39.1 0 0 0
12 0 3 0 6.8 1.7 39.1 0 0 0
13 0 3 0 10.2 0 37.4 0 0 0
14 0 3 0 11.9 1.7 37.4 0 0 0
15 0 3 0 11.9 0 39.1 0 0 0
16 0 3 0 10.2 1.7 39.1 0 0 0
17 0 3 0 13.6 0 37.4 0 0 0
18 0 3 0 15.299999999999999 1.7 37.4 0 0 0
19 0 3 0 15.299999999999999 0 39.1 0 0 0
20 0 3 0 13.6 1.7 39.1 0 0 0
21 0 3 0 17 0 37.4 0 0 0
22 0 3 0 18.7 1.7 37.4 0 0 0
23 0 3 0 18.7 0 39.1 0 0 0
24 0 3 0 17 1.7 39.1 0 0 0
25 0 3 0 20.4 0 37.4 0 0 0
26 0 3 0 22.099999999999998 1.7 37.4 0 0 0
27 0 3 0 22.099999999999998 0 39.1 0 0 0
28 0 3 0 20.4 1.7 39.1 0 0 0
29 0 3 0 23.8 0 37.4 0 0 0
30 0 3 0 25.5 1.7 37.4 0 0 0
31 0 3 0 25.5 0 39.1 0 0 0
32 0 3 0 23.8 1.7 39.1 0 0 0
33 0 3 0 27.2 0 37.4 0 0 0
34 0 3 0 28.9 1.7 37.4 0 0 0
35 0 3 0 28.9 0 39.1 0 0 0
36 0 3 0 27.2 1.7 39.1 0 0 0
37 0 3 0 30.599999999999998 0 37.4 0 0 0
38 0 3 0 32.3 1.7 37.4 0 0 0
39 0 3 0 32.3 0 39.1 0 0 0
40 0 3 0 30.599999999999998 1.7 39.1 0 0 0
41 0 3 0 0 3.4 37.4 0 0 0
42 0 3 0 1.7 5.1 37.4 0 0 0
43 0 3 0 1.7 3.4 39.1 0 0 0
44 0 3 0 0 5.1 39.1 0 0 0
45 0 3 0 3.4 3.4 37.4 0 0 0
46 0 3 0 5.1 5.1 37.4 0 0 0
47 0 3 0 5.1 3.4 39.1 0 0 0
48 0 3 0 3.4 5.1 39.1 0 0 0
49 0 3 0 6.8 3.4 37.4 0 0 0
50 0 3 0 8.5 5.1 37.4 0 0 0
51 0 3 0 8.5 3.4 39.1 0 0 0
52 0 3 0 6.8 5.1 39.1 0 0 0
53 0 3 0 10.2 3.4 37.4 0 0 0
54 0 3 0 11.9 5.1 37.4 0 0 0
55 0 3 0 11.9 3.4 39.1 0 0 0
56 0 3 0 10.2 5.1 39.1 0 0 0
57 0 3 0 13.6 3.4 37.4 0 0 0
58 0 3 0 15.299999999999999 5.1 37.4 0 0 0
59 0 3 0 15.299999999999999 3.4 39.1 0 0 0
60 0 3 0 13.6 5.1 39.1 0 0 0
61 0 3 0 17 3.4 37.4 0 0 0
62 0 3 0 18.7 5.1 37.4 0 0 0
63 0 3 0 18.7 3.4 39.1 0 0 0
64 0 3 0 17 5.1 39.1 0 0 0
65 0 3 0 20.4 3.4 37.4 0 0 0
66 0 3 0 22.099999999999998 5.1 37.4 0 0 0
67 0 3 0 22.099999999999998 3.4 39.1 0 0 0
68 0 3 0 20.4 5.1 39.1 0 0 0
69 0 3 0 23.8 3.4 37.4 0 0 0
70 0 3 0 25.5 5.1 37.4 0 0 0
71 0 3 0 25.5 3.4 39.1 0 0 0
72 0 3 0 23.8 5.1 39.1 0 0 0
73 0 3 0 27.2 3.4 37.4 0 0 0
74 0 3 0 28.9 5.1 37.4 0 0 0
75 0 3 0 28.9 3.4 39.1 0 0 0
76 0 3 0 27.2 5.1 39.1 0 0 0
77 0 3 0 30.599999999999998 3.4 37.4 0 0 0
78 0 3 0 32.3 5.1 37.4 0 0 0
79 0 3 0 32.3 3.4 39.1 0 0 0
80 0 3 0 30.599999999999998 5.1 39.1 0 0 0
81 0 3 0 0 6.8 37.4 0 0 0
82 0 3 0 1.7 8.5 37.4 0 0 0
83 0 3 0 1.7 6.8 39.1 0 0 0
84 0 3 0 0 8.5 39.1 0 0 0
85 0 3 0 3.4 6.8 37.4 0 0 0
86 0 3 0 5.1 8.5 37.4 0 0 0
87 0 3 0 5.1 6.8 39.1 0 0 0
88 0 3 0 3.4 8.5 39.1 0 0 0
89 0 3 0 6.8 6.8 37.4 0 0 0
90 0 3 0 8.5 8.5 37.4 0 0 0
91 0 3 0 8.5 6.8 39.1 0 0 0
92 0 3 0 6.8 8.5 39.1 0 0 0
93 0 3 0 10.2 6.8 37.4 0 0 0
94 0 3 0 11.9 8.5 37.4 0 0 0
95 0 3 0 11.9 6.8 39.1 0 0 0
96 0 3 0 10.2 8.5 39.1 0 0 0
97 0 3 0 13.6 6.8 37.4 0 0 0
98 0 3 0 15.299999999999999 8.5 37.4 0 0 0
99 0 3 0 15.299999999999999 6.8 39.1 0 0 0
100 0 3 0 13.6 8.5 39.1 0 0 0
101 0 3 0 17 6.8 37.4 0 0 0
102 0 3 0 18.7 8.5 37.4 0 0 0
103 0 3 0 18.7 6.8 39.1 0 0 0
104 0 3 0 17 8.5 39.1 0 0 0
105 0 3 0 20.4 6.8 37.4 0 0 0
106 0 3 0 22.099999999999998 8.5 37.4 0 0 0
107 0 3 0 22.099999999999998 6.8 39.1 0 0 0
108 0 3 0 20.4 8.5 39.1 0 0 0
109 0 3 0 23.8 6.8 37.4 0 0 0
110 0 3 0 25.5 8.5 37.4 0 0 0
111 0 3 0 25.5 6.8 39.1 0 0 0
112 0 3 0 23.8 8.5 39.1 0 0 0
113 0 3 0 27.2 6.8 37.4 0 0 0
114 0 3 0 28.9 8.5 37.4 0 0 0
115 0 3 0 28.9 6.8 39.1 0 0 0
116 0 3 0 27.2 8.5 39.1 0 0 0
117 0 3 0 30.599999999999998 6.8 37.4 0 0 0
118 0 3 0 32.3 8.5 37.4 0 0 0
119 0 3 0 32.3 6.8 39.1 0 0 0
120 0 3 0 30.599999999999998 8.5 39.1 0 0 0
121 0 3 0 0 10.2 37.4 0 0 0
122 0 3 0 1.7 11.9 37.4 0 0 0
123 0 3 0 1.7 10.2 39.1 0 0 0
124 0 3 0 0 11.9 39.1 0 0 0
125 0 3 0 3.4 10.2 37.4 0 0 0
126 0 3 0 5.1 11.9 37.4 0 0 0
127 0 3 0 5.1 10.2 39.1 0 0 0
128 0 3 0 3.4 11.9 39.1 0 0 0
129 0 3 0 6.8 10.2 37.4 0 0 0
130 0 3 0 8.5 11.9 37.4 0 0 0
131 0 3 0 8.5 10.2 39.1 0 0 0
132 0 3 0 6.8 11.9 39.1 0 0 0
133 0 3 0 10.2 10.2 37.4 0 0 0
134 0 3 0 11.9 11.9 37.4 0 0 0
135 0 3 0 11.9 10.2 39.1 0 0 0
136 0 3 0 10.2 11.9 39.1 0 0 0
137 0 3 0 13.6 10.2 37.4 0 0 0
138 0 3 0 15.299999999999999 11.9 37.4 0 0 0
139 0 3 0 15.299999999999999 10.2 39.1 0 0 0
140 0 3 0 13.6 11.9 39.1 0 0 0
141 0 3 0 17 10.2 37.4 0 0 0
142 0 3 0 18.7 11.9 37.4 0 0 0
143 0 3 0 18.7 10.2 39.1 0 0 0
144 0 3 0 17 11.9 39.1 0 0 0
145 0 3 0 20.4 10.2 37.4 0 0 0
146 0 3 0 22.099999999999998 11.9 37.4 0 0 0
147 0 3 0 22.099999999999998 10.2 39.1 0 0 0
148 0 3 0 20.4 11.9 39.1 0 0 0
149 0 3 0 23.8 10.2 37.4 0 0 0
150 0 3 0 25.5 11.9 37.4 0 0 0
151 0 3 0 25.5 10.2 39.1 0 0 0
152 0 3 0 23.8 11.9 39.1 0 0 0
153 0 3 0 27.2 10.2 37.4 0 0 0
154 0 3 0 28.9 11.9 37.4 0 0 0
155 0 3 0 28.9 10.2 39.1 0 0 0
156 0 3 0 27.2 11.9 39.1 0 0 0
157 0 3 0 30.599999999999998 10.2 37.4 0 0 0
158 0 3 0 32.3 11.9 37.4 0 0 0
159 0 3 0 32.3 10.2 39.1 0 0 0
160 0 3 0 30.599999999999998 11.9 39.1 0 0 0
161 0 3 0 0 13.6 37.4 0 0 0
162 0 3 0 1.7 15.299999999999999 37.4 0 0 0
163 0 3 0 1.7 13.6 39.1 0 0 0
164 0 3 0 0 15.299999999999999 39.1 0 0 0
165 0 3 0 3.4 13.6 37.4 0 0 0
166 0 3 0 5.1 15.299999999999999 37.4 0 0 0
167 0 3 0 5.1 13.6 39.1 0 0 0
168 0 3 0 3.4 15.299999999999999 39.1 0 0 0
169 0 3 0 6.8 13.6 37.4 0 0 0
170 0 3 0 8.5 15.299999999999999 37.4 0 0 0
171 0 3 0 8.5 13.6 39.1 0 0 0
172 0 3 0 6.8 15.299999999999999 39.1 0 0 0
173 0 3 0 10.2 13.6 37.4 0 0 0
174 0 3 0 11.9 15.299999999999999 37.4 0 0 0
175 0 3 0 11.9 13.6 39.1 0 0 0
176 0 3 0 10.2 15.299999999999999 39.1 0 0 0
177 0 3 0 13.6 13.6 37.4 0 0 0
178 0 3 0 15.299999999999999 15.299999999999999 37.4 0 0 0
179 0 3 0 15.299999999999999 13.6 39.1 0 0 0
180 0 3 0 13.6 15.299999999999999 39.1 0 0 0
181 0 3 0 17 13.6 37.4 0 0 0
182 0 3 0 18.7 15.299999999999999 37.4 0 0 0
183 0 3 0 18.7 13.6 39.1 0 0 0
184 0 3 0 17 15.299999999999999 39.1 0 0 0
185 0 3 0 20.4 13.6 37.4 0 0 0
186 0 3 0 22.099999999999998 15.299999999999999 37.4 0 0 0
187 0 3 0 22.099999999999998 13.6 39.1 0 0 0
188 0 3 0 20.4 15.299999999999999 39.1 0 0 0
189 0 3 0 23.8 13.6 37.4 0 0 0
190 0 3 0 25.5 15.299999999999999 37.4 0 0 0
191 0 3 0 25.5 13.6 39.1 0 0 0
192 0 3 0 23.8 15.299999999999999 39.1 0 0 0
193 0 3 0 27.2 13.6 37.4 0 0 0
194 0 3 0 28.9 15.299999999999999 37.4 0 0 0
195 0 3 0 28.9 13.6 39.1 0 0 0
196 0 3 0 27.2 15.299999999999999 39.1 0 0 0
197 0 3 0 30.599999999999998 13.6 37.4 0 0 0
198 0 3 0 32.3 15.299999999999999 37.4 0 0 0
199 0 3 0 32.3 13.6 39.1 0 0 0
200 0 3 0 30.599999999999998 15.299999999999999 39.1 0 0 0
201 0 3 0 0 17 37.4 0 0 0
202 0 3 0 1.7 18.7 37.4 0 0 0
203 0 3 0 1.7 17 39.1 0 0 0
204 0 3 0 0 18.7 39.1 0 0 0
205 0 3 0 3.4 17 37.4 0 0 0
206 0 3 0 5.1 18.7 37.4 0 0 0
207 0 3 0 5.1 17 39.1 0 0 0
208 0 3 0 3.4 18.7 39.1 0 0 0
209 0 3 0 6.8 17 37.4 0 0 0
210 0 3 0 8.5 18.7 37.4 0 0 0
211 0 3 0 8.5 17 39.1 0 0 0
212 0 3 0 6.8 18.7 39.1 0 0 0
213 0 3 0 10.2 17 37.4 0 0 0
214 0 3 0 11.9 18.7 37.4 0 0 0
215 0 3 0 11.9 17 39.1 0 0 0
216 0 3 0 10.2 18.7 39.1 0 0 0
217 0 3 0 13.6 17 37.4 0 0 0
218 0 3 0 15.299999999999999 18.7 37.4 0 0 0
219 0 3 0 15.299999999999999 17 39.1 0 0 0
220 0 3 0 13.6 18.7 39.1 0 0 0
221 0 3 0 17 17 37.4 0 0 0
222 0 3 0 18.7 18.7 37.4 0 0 0
223 0 3 0 18.7 17 39.1 0 0 0
224 0 3 0 17 18.7 39.1 0 0 0
225 0 3 0 20.4 17 37.4 0 0 0
226 0 3 0 22.099999999999998 18.7 37.4 0 0 0
227 0 3 0 22.099999999999998 17 39.1 0 0 0
228 0 3 0 20.4 18.7 39.1 0 0 0
229 0 3 0 23.8 17 37.4 0 0 0
230 0 3 0 25.5 18.7 37.4 0 0 0
231 0 3 0 25.5 17 39.1 0 0 0
232 0 3 0 23.8 18.7 39.1 0 0 0
233 0 3 0 27.2 17 37.4 0 0 0
234 0 3 0 28.9 18.7 37.4 0 0 0
235 0 3 0 28.9 17 39.1 0 0 0
236 0 3 0 27.2 18.7 39.1 0 0 0
237 0 3 0 30.599999999999998 17 37.4 0 0 0
238 0 3 0 32.3 18.7 37.4 0 0 0
239 0 3 0 32.3 17 39.1 0 0 0
240 0 3 0 30.599999999999998 18.7 39.1 0 0 0
241 0 3 0 0 20.4 37.4 0 0 0
242 0 3 0 1.7 22.099999999999998 37.4 0 0 0
243 0 3 0 1.7 20.4 39.1 0 0 0
244 0 3 0 0 22.099999999999998 39.1 0 0 0
245 0 3 0 3.4 20.4 37.4 0 0 0
246 0 3 0 5.1 22.099999999999998 37.4 0 0 0
247 0 3 0 5.1 20.4 39.1 0 0 0
248 0 3 0 3.4 22.099999999999998 39.1 0 0 0
249 0 3 0 6.8 20.4 37.4 0 0 0
250 0 3 0 8.5 22.099999999999998 37.4 0 0 0
251 0 3 0 8.5 20.4 39.1 0 0 0
252 0 3 0 6.8 22.099999999999998 39.1 0 0 0
253 0 3 0 10.2 20.4 37.4 0 0 0
254 0 3 0 11.9 22.099999999999998 37.4 0 0 0
255 0 3 0 11.9 20.4 39.1 0 0 0
256 0 3 0 10.2 22.099999999999998 39.1 0 0 0
257 0 3 0 13.6 20.4 37.4 0 0 0
258 0 3 0 15.299999999999999 22.099999999999998 37.4 0 0 0
259 0 3 0 15.299999999999999 20.4 39.1 0 0 0
260 0 3 0 13.6 22.099999999999998 39.1 0 0 0
261 0 3 0 17 20.4 37.4 0 0 0
262 0 3 0 18.7 22.099999999999998 37.4 0 0 0
263 0 3 0 18.7 20.4 39.1 0 0 0
264 0 3 0 17 22.099999999999998 39.1 0 0 0
265 0 3 0 20.4 20.4 37.4 0 0 0
266 0 3 0 22.099999999999998 22.099999999999998 37.4 0 0 0
267 0 3 0 22.099999999999998 20.4 39.1 0 0 0
268 0 3 0 20.4 22.099999999999998 39.1 0 0 0
269 0 3 0 23.8 20.4 37.4 0 0 0
270 0 3 0 25.5 22.099999999999998 37.4 0 0 0
271 0 3 0 25.5 20.4 39.1 0 0 0
272 0 3 0 23.8 22.099999999999998 39.1 0 0 0
273 0 3 0 27.2 20.4 37.4 0 0 0
274 0 3 0 28.9 22.099999999999998 37.4 0 0 0
275 0 3 0 28.9 20.4 39.1 0 0 0
276 0 3 0 27.2 22.099999999999998 39.1 0 0 0
277 0 3 0 30.599999999999998 20.4 37.4 0 0 0
278 0 3 0 32.3 22.099999999999998 37.4 0 0 0
279 0 3 0 32.3 20.4 39.1 0 0 0
280 0 3 0 30.599999999999998 22.099999999999998 39.1 0 0 0
281 0 3 0 0 23.8 37.4 0 0 0
282 0 3 0 1.7 25.5 37.4 0 0 0
283 0 3 0 1.7 23.8 39.1 0 0 0
284 0 3 0 0 25.5 39.1 0 0 0
285 0 3 0 3.4 23.8 37.4 0 0 0
286 0 3 0 5.1 25.5 37.4 0 0 0
287 0 3 0 5.1 23.8 39.1 0 0 0
288 0 3 0 3.4 25.5 39.1 0 0 0
289 0 3 0 6.8 23.8 37.4 0 0 0
290 0 3 0 8.5 25.5 37.4 0 0 0
291 0 3 0 8.5 23.8 39.1 0 0 0
292 0 3 0 6.8 25.5 39.1 0 0 0
293 0 3 0 10.2 23.8 37.4 0 0 0
294 0 3 0 11.9 25.5 37.4 0 0 0
295 0 3 0 11.9 23.8 39.1 0 0 0
296 0 3 0 10.2 25.5 39.1 0 0 0
297 0 3 0 13.6 23.8 37.4 0 0 0
298 0 3 0 15.299999999999999 25.5 37.4 0 0 0
299 0 3 0 15.299999999999999 23.8 39.1 0 0 0
300 0 3 0 13.6 25.5 39.1 0 0 0
301 0 3 0 17 23.8 37.4 0 0 0
302 0 3 0 18.7 25.5 37.4 0 0 0
303 0 3 0 18.7 23.8 39.1 0 0 0
304 0 3 0 17 25.5 39.1 0 0 0
305 0 3 0 20.4 23.8 37.4 0 0 0
306 0 3 0 22.099999999999998 25.5 37.4 0 0 0
307 0 3 0 22.099999999999998 23.8 39.1 0 0 0
308 0 3 0 20.4 25.5 39.1 0 0 0
309 0 3 0 23.8 23.8 37.4 0 0 0
310 0 3 0 25.5 25.5 37.4 0 0 0
311 0 3 0 25.5 23.8 39.1 0 0 0
312 0 3 0 23.8 25.5 39.1 0 0 0
313 0 3 0 27.2 23.8 37.4 0 0 0
314 0 3 0 28.9 25.5 37.4 0 0 0
315 0 3 0 28.9 23.8 39.1 0 0 0
316 0 3 0 27.2 25.5 39.1 0 0 0
317 0 3 0 30.599999999999998 23.8 37.4 0 0 0
318 0 3 0 32.3 25.5 37.4 0 0 0
319 0 3 0 32.3 23.8 39.1 0 0 0
320 0 3 0 30.599999999999998 25.5 39.1 0 0 0
321 0 3 0 0 27.2 37.4 0 0 0
322 0 3 0 1.7 28.9 37.4 0 0 0
323 0 3 0 1.7 27.2 39.1 0 0 0
324 0 3 0 0 28.9 39.1 0 0 0
325 0 3 0 3.4 27.2 37.4 0 0 0
326 0 3 0 5.1 28.9 37.4 0 0 0
327 0 3 0 5.1 27.2 39.1 0 0 0
328 0 3 0 3.4 28.9 39.1 0 0 0
329 0 3 0 6.8 27.2 37.4 0 0 0
330 0 3 0 8.5 28.9 37.4 0 0 0
331 0 3 0 8.5 27.2 39.1 0 0 0
332 0 3 0 6.8 28.9 39.1 0 0 0
333 0 3 0 10.2 27.2 37.4 0 0 0
334 0 3 0 11.9 28.9 37.4 0 0 0
335 0 3 0 11.9 27.2 39.1 0 0 0
336 0 3 0 10.2 28.9 39.1 0 0 0
337 0 3 0 13.6 27.2 37.4 0 0 0
338 0 3 0 15.299999999999999 28.9 37.4 0 0 0
339 0 3 0 15.299999999999999 27.2 39.1 0 0 0
340 0 3 0 13.6 28.9 39.1 0 0 0
341 0 3 0 17 27.2 37.4 0 0 0
342 0 3 0 18.7 28.9 37.4 0 0 0
343 0 3 0 18.7 27.2 39.1 0 0 0
344 0 3 0 17 28.9 39.1 0 0 0
345 0 3 0 20.4 27.2 37.4 0 0 0
346 0 3 0 22.099999999999998 28.9 37.4 0 0 0
347 0 3 0 22.099999999999998 27.2 39.1 0 0 0
348 0 3 0 20.4 28.9 39.1 0 0 0
349 0 3 0 23.8 27.2 37.4 0 0 0
350 0 3 0 25.5 28.9 37.4 0 0 0
351 0 3 0 25.5 27.2 39.1 0 0 0
352 0 3 0 23.8 28.9 39.1 0 0 0
353 0 3 0 27.2 27.2 37.4 0 0 0
354 0 3 0 28.9 28.9 37.4 0 0 0
355 0 3 0 28.9 27.2 39.1 0 0 0
356 0 3 0 27.2 28.9 39.1 0 0 0
357 0 3 0 30.599999999999998 27.2 37.4 0 0 0
358 0 3 0 32.3 28.9 37.4 0 0 0
359 0 3 0 32.3 27.2 39.1 0 0 0
360 0 3 0 30.599999999999998 28.9 39.1 0 0 0
361 0 3 0 0 30.599999999999998 37.4 0 0 0
362 0 3 0 1.7 32.3 37.4 0 0 0
363 0 3 0 1.7 30.599999999999998 39.1 0 0 0
364 0 3 0 0 32.3 39.1 0 0 0
365 0 3 0 3.4 30.599999999999998 37.4 0 0 0
366 0 3 0 5.1 32.3 37.4 0 0 0
367 0 3 0 5.1 30.599999999999998 39.1 0 0 0
368 0 3 0 3.4 32.3 39.1 0 0 0
369 0 3 0 6.8 30.599999999999998 37.4 0 0 0
370 0 3 0 8.5 32.3 37.4 0 0 0
371 0 3 0 8.5 30.599999999999998 39.1 0 0 0
372 0 3 0 6.8 32.3 39.1 0 0 0
373 0 3 0 10.2 30.599999999999998 37.4 0 0 0
374 0 3 0 11.9 32.3 37.4 0 0 0
375 0 3 0 11.9 30.599999999999998 39.1 0 0 0
376 0 3 0 10.2 32.3 39.1 0 0 0
377 0 3 0 13.6 30.599999999999998 37.4 0 0 0
378 0 3 0 15.299999999999999 32.3 37.4 0 0 0
379 0 3 0 15.299999999999999 30.599999999999998 39.1 0 0 0
380 0 3 0 13.6 32.3 39.1 0 0 0
381 0 3 0 17 30.599999999999998 37.4 0 0 0
382 0 3 0 18.7 32.3 37.4 0 0 0
383 0 3 0 18.7 30.599999999999998 39.1 0 0 0
384 0 3 0 17 32.3 39.1 0 0 0
385 0 3 0 20.4 30.599999999999998 37.4 0 0 0
386 0 3 0 22.099999999999998 32.3 37.4 0 0 0
387 0 3 0 22.099999999999998 30.599999999999998 39.1 0 0 0
388 0 3 0 20.4 32.3 39.1 0 0 0
389 0 3 0 23.8 30.599999999999998 37.4 0 0 0
390 0 3 0 25.5 32.3 37.4 0 0 0
391 0 3 0 25.5 30.599999999999998 39.1 0 0 0
392 0 3 0 23.8 32.3 39.1 0 0 0
393 0 3 0 27.2 30.599999999999998 37.4 0 0 0
394 0 3 0 28.9 32.3 37.4 0 0 0
395 0 3 0 28.9 30.599999999999998 39.1 0 0 0
396 0 3 0 27.2 32.3 39.1 0 0 0
397 0 3 0 30.599999999999998 30.599999999999998 37.4 0 0 0
398 0 3 0 32.3 32.3 37.4 0 0 0
399 0 3 0 32.3 30.599999999999998 39.1 0 0 0
400 0 3 0 30.599999999999998 32.3 39.1 0 0 0
401 0 3 0 0 34 37.4 0 0 0
402 0 3 0 1.7 35.699999999999996 37.4 0 0 0
403 0 3 0 1.7 34 39.1 0 0 0
404 0 3 0 0 35.699999999999996 39.1 0 0 0
405 0 3 0 3.4 34 37.4 0 0 0
406 0 3 0 5.1 35.699999999999996 37.4 0 0 0
407 0 3 0 5.1 34 39.1 0 0 0
408 0 3 0 3.4 35.699999999999996 39.1 0 0 0
409 0 3 0 6.8 34 37.4 0 0 0
410 0 3 0 8.5 35.699999999999996 37.4 0 0 0
411 0 3 0 8.5 34 39.1 0 0 0
412 0 3 0 6.8 35.699999999999996 39.1 0 0 0
413 0 3 0 10.2 34 37.4 0 0 0
414 0 3 0 11.9 35.699999999999996 37.4 0 0 0
415 0 3 0 11.9 34 39.1 0 0 0
416 0 3 0 10.2 35.699999999999996 39.1 0 0 0
417 0 3 0 13.6 34 37.4 0 0 0
418 0 3 0 15.299999999999999 35.699999999999996 37.4 0 0 0
419 0 3 0 15.299999999999999 34 39.1 0 0 0
420 0 3 0 13.6 35.699999999999996 39.1 0 0 0
421 0 3 0 17 34 37.4 0 0 0
422 0 3 0 18.7 35.699999999999996 37.4 0 0 0
423 0 3 0 18.7 34 39.1 0 0 0
424 0 3 0 17 35.699999999999996 39.1 0 0 0
425 0 3 0 20.4 34 37.4 0 0 0
426 0 3 0 22.099999999999998 35.699999999999996 37.4 0 0 0
427 0 3 0 22.099999999999998 34 39.1 0 0 0
428 0 3 0 20.4 35.699999999999996 39.1 0 0 0
429 0 3 0 23.8 34 37.4 0 0 0
430 0 3 0 25.5 35.699999999999996 37.4 0 0 0
431 0 3 0 25.5 34 39.1 0 0 0
432 0 3 0 23.8 35.699999999999996 39.1 0 0 0
433 0 3 0 27.2 34 37.4 0 0 0
434 0 3 0 28.9 35.699999999999996 37.4 0 0 0
435 0 3 0 28.9 34 39.1 0 0 0
436 0 3 0 27.2 35.699999999999996 39.1 0 0 0
437 0 3 0 30.599999999999998 34 37.4 0 0 0
438 0 3 0 32.3 35.699999999999996 37.4 0 0 0
439 0 3 0 32.3 34 39.1 0 0 0
440 0 3 0 30.599999999999998 35.699999999999996 39.1 0 0 0
441 0 3 0 0 37.4 37.4 0 0 0
442 0 3 0 1.7 39.1 37.4 0 0 0
443 0 3 0 1.7 37.4 39.1 0 0 0
444 0 3 0 0 39.1 39.1 0 0 0
445 0 3 0 3.4 37.4 37.4 0 0 0
446 0 3 0 5.1 39.1 37.4 0 0 0
447 0 3 0 5.1 37.4 39.1 0 0 0
448 0 3 0 3.4 39.1 39.1 0 0 0
449 0 3 0 6.8 37.4 37.4 0 0 0
450 0 3 0 8.5 39.1 37.4 0 0 0
451 0 3 0 8.5 37.4 39.1 0 0 0
452 0 3 0 6.8 39.1 39.1 0 0 0
453 0 3 0 10.2 37.4 37.4 0 0 0
454 0 3 0 11.9 39.1 37.4 0 0 0
455 0 3 0 11.9 37.4 39.1 0 0 0
456 0 3 0 10.2 39.1 39.1 0 0 0
457 0 3 0 13.6 37.4 37.4 0 0 0
458 0 3 0 15.299999999999999 39.1 37.4 0 0 0
459 0 3 0 15.299999999999999 37.4 39.1 0 0 0
460 0 3 0 13.6 39.1 39.1 0 0 0
461 0 3 0 17 37.4 37.4 0 0 0
462 0 3 0 18.7 39.1 37.4 0 0 0
463 0 3 0 18.7 37.4 39.1 0 0 0
464 0 3 0 17 39.1 39.1 0 0 0
465 0 3 0 20.4 37.4 37.4 0 0 0
466 0 3 0 22.099999999999998 39.1 37.4 0 0 0
467 0 3 0 22.099999999999998 37.4 39.1 0 0 0
468 0 3 0 20.4 39.1 39.1 0 0 0
469 0 3 0 23.8 37.4 37.4 0 0 0
470 0 3 0 25.5 39.1 37.4 0 0 0
471 0 3 0 25.5 37.4 39.1 0 0 0
472 0 3 0 23.8 39.1 39.1 0 0 0
473 0 3 0 27.2 37.4 37.4 0 0 0
474 0 3 0 28.9 39.1 37.4 0 0 0
475 0 3 0 28.9 37.4 39.1 0 0 0
476 0 3 0 27.2 39.1 39.1 0 0 0
477 0 3 0 30.599999999999998 37.4 37.4 0 0 0
478 0 3 0 32.3 39.1 37.4 0 0 0
479 0 3 0 32.3 37.4 39.1 0 0 0
480 0 3 0 30.599999999999998 39.1 39.1 0 0 0
481 0 3 0 0 40.8 37.4 0 0 0
482 0 3 0 1.7 42.5 37.4 0 0 0
483 0 3 0 1.7 40.8 39.1 0 0 0
484 0 3 0 0 42.5 39.1 0 0 0
485 0 3 0 3.4 40.8 37.4 0 0 0
486 0 3 0 5.1 42.5 37.4 0 0 0
487 0 3 0 5.1 40.8 39.1 0 0 0
488 0 3 0 3.4 42.5 39.1 0 0 0
489 0 3 0 6.8 40.8 37.4 0 0 0
490 0 3 0 8.5 42.5 37.4 0 0 0
491 0 3 0 8.5 40.8 39.1 0 0 0
492 0 3 0 6.8 42.5 39.1 0 0 0
493 0 3 0 10.2 40.8 37.4 0 0 0
494 0 3 0 11.9 42.5 37.4 0 0 0
495 0 3 0 11.9 40.8 39.1 0 0 0
496 0 3 0 10.2 42.5 39.1 0 0 0
497 0 3 0 13.6 40.8 37.4 0 0 0
498 0 3 0 15.299999999999999 42.5 37.4 0 0 0
499 0 3 0 15.299999999999999 40.8 39.1 0 0 0
500 0 3 0 13.6 42.5 39.1 0 0 0
501 0 3 0 17 40.8 37.4 0 0 0
502 0 3 0 18.7 42.5 37.4 0 0 0
503 0 3 0 18.7 40.8 39.1 0 0 0
504 0 3 0 17 42.5 39.1 0 0 0
505 0 3 0 20.4 40.8 37.4 0 0 0
506 0 3 0 22.099999999999998 42.5 37.4 0 0 0
507 0 3 0 22.099999999999998 40.8 39.1 0 0 0
508 0 3 0 20.4 42.5 39.1 0 0 0
509 0 3 0 23.8 40.8 37.4 0 0 0
510 0 3 0 25.5 42.5 37.4 0 0 0
511 0 3 0 25.5 40.8 39.1 0 0 0
512 0 3 0 23.8 42.5 39.1 0 0 0
513 0 3 0 27.2 40.8 37.4 0 0 0
514 0 3 0 28.9 42.5 37.4 0 0 0
515 0 3 0 28.9 40.8 39.1 0 0 0
516 0 3 0 27.2 42.5 39.1 0 0 0
517 0 3 0 30.599999999999998 40.8 37.4 0 0 0
518 0 3 0 32.3 42.5 37.4 0 0 0
519 0 3 0 32.3 40.8 39.1 0 0 0
520 0 3 0 30.599999999999998 42.5 39.1 0 0 0
521 0 3 0 0 44.199999999999996 37.4 0 0 0
522 0 3 0 1.7 45.9 37.4 0 0 0
523 0 3 0 1.7 44.199999999999996 39.1 0 0 0
524 0 3 0 0 45.9 39.1 0 0 0
525 0 3 0 3.4 44.199999999999996 37.4 0 0 0
526 0 3 0 5.1 45.9 37.4 0 0 0
527 0 3 0 5.1 44.199999999999996 39.1 0 0 0
528 0 3 0 3.4 45.9 39.1 0 0 0
529 0 3 0 6.8 44.199999999999996 37.4 0 0 0
530 0 3 0 8.5 45.9 37.4 0 0 0
531 0 3 0 8.5 44.199999999999996 39.1 0 0 0
532 0 3 0 6.8 45.9 39.1 0 0 0
533 0 3 0 10.2 44.199999999999996 37.4 0 0 0
534 0 3 0 11.9 45.9 37.4 0 0 0
535 0 3 0 11.9 44.199999999999996 39.1 0 0 0
536 0 3 0 10.2 45.9 39.1 0 0 0
537 0 3 0 13.6 44.199999999999996 37.4 0 0 0
538 0 3 0 15.299999999999999 45.9 37.4 0 0 0
539 0 3 0 15.299999999999999 44.199999999999996 39.1 0 0 0
540 0 3 0 13.6 45.9 39.1 0 0 0
541 0 3 0 17 44.199999999999996 37.4 0 0 0
542 0 3 0 18.7 45.9 37.4 0 0 0
543 0 3 0 18.7 44.199999999999996 39.1 0 0 0
544 0 3 0 17 45.9 39.1 0 0 0
545 0 3 0 20.4 44.199999999999996 37.4 0 0 0
546 0 3 0 22.099999999999998 45.9 37.4 0 0 0
547 0 3 0 22.099999999999998 44.199999999999996 39.1 0 0 0
548 0 3 0 20.4 45.9 39.1 0 0 0
549 0 3 0 23.8 44.199999999999996 37.4 0 0 0
550 0 3 0 25.5 45.9 37.4 0 0 0
551 0 3 0 25.5 44.199999999999996 39.1 0 0 0
552 0 3 0 23.8 45.9 39.1 0 0 0
553 0 3 0 27.2 44.199999999999996 37.4 0 0 0
554 0 3 0 28.9 45.9 37.4 0 0 0
555 0 3 0 28.9 44.199999999999996 39.1 0 0 0
556 0 3 0 27.2 45.9 39.1 0 0 0
557 0 3 0 30.599999999999998 44.199999999999996 37.4 0 0 0
558 0 3 0 32.3 45.9 37.4 0 0 0
559 0 3 0 32.3 44.199999999999996 39.1 0 0 0
560 0 3 0 30.599999999999998 45.9 39.1 0 0 0
561 0 3 0 0 47.6 37.4 0 0 0
562 0 3 0 1.7 49.3 37.4 0 0 0
563 0 3 0 1.7 47.6 39.1 0 0 0
564 0 3 0 0 49.3 39.1 0 0 0
565 0 3 0 3.4 47.6 37.4 0 0 0
566 0 3 0 5.1 49.3 37.4 0 0 0
567 0 3 0 5.1 47.6 39.1 0 0 0
568 0 3 0 3.4 49.3 39.1 0 0 0
569 0 3 0 6.8 47.6 37.4 0 0 0
570 0 3 0 8.5 49.3 37.4 0 0 0
571 0 3 0 8.5 47.6 39.1 0 0 0
572 0 3 0 6.8 49.3 39.1 0 0 0
573 0 3 0 10.2 47.6 37.4 0 0 0
574 0 3 0 11.9 49.3 37.4 0 0 0
575 0 3 0 11.9 47.6 39.1 0 0 0
576 0 3 0 10.2 49.3 39.1 0 0 0
577 0 3 0 13.6 47.6 37.4 0 0 0
578 0 3 0 15.299999999999999 49.3 37.4 0 0 0
579 0 3 0 15.299999999999999 47.6 39.1 0 0 0
580 0 3 0 13.6 49.3 39.1 0 0 0
581 0 3 0 17 47.6 37.4 0 0 0
582 0 3 0 18.7 49.3 37.4 0 0 0
583 0 3 0 18.7 47.6 39.1 0 0 0
584 0 3 0 17 49.3 39.1 0 0 0
585 0 3 0 20.4 47.6 37.4 0 0 0
586 0 3 0 22.099999999999998 49.3 37.4 0 0 0
587 0 3 0 22.099999999999998 47.6 39.1 0 0 0
588 0 3 0 20.4 49.3 39.1 0 0 0
589 0 3 0 23.8 47.6 37.4 0 0 0
590 0 3 0 25.5 49.3 37.4 0 0 0
591 0 3 0 25.5 47.6 39.1 0 0 0
592 0 3 0 23.8 49.3 39.1 0 0 0
593 0 3 0 27.2 47.6 37.4 0 0 0
594 0 3 0 28.9 49.3 37.4 0 0 0
595 0 3 0 28.9 47.6 39.1 0 0 0
596 0 3 0 27.2 49.3 39.1 0 0 0
597 0 3 0 30.599999999999998 47.6 37.4 0 0 0
598 0 3 0 32.3 49.3 37.4 0 0 0
599 0 3 0 32.3 47.6 39.1 0 0 0
600 0 3 0 30.599999999999998 49.3 39.1 0 0 0
601 0 3 0 0 51 37.4 0 0 0
602 0 3 0 1.7 52.699999999999996 37.4 0 0 0
603 0 3 0 1.7 51 39.1 0 0 0
604 0 3 0 0 52.699999999999996 39.1 0 0 0
605 0 3 0 3.4 51 37.4 0 0 0
606 0 3 0 5.1 52.699999999999996 37.4 0 0 0
607 0 3 0 5.1 51 39.1 0 0 0
608 0 3 0 3.4 52.699999999999996 39.1 0 0 0
609 0 3 0 6.8 51 37.4 0 0 0
610 0 3 0 8.5 52.699999999999996 37.4 0 0 0
611 0 3 0 8.5 51 39.1 0 0 0
612 0 3 0 6.8 52.699999999999996 39.1 0 0 0
613 0 3 0 10.2 51 37.4 0 0 0
614 0 3 0 11.9 52.699999999999996 37.4 0 0 0
615 0 3 0 11.9 51 39.1 0 0 0
616 0 3 0 10.2 52.699999999999996 39.1 0 0 0
617 0 3 0 13.6 51 37.4 0 0 0
618 0 3 0 15.299999999999999 52.699999999999996 37.4 0 0 0
619 0 3 0 15.299999999999999 51 39.1 0 0 0
620 0 3 0 13.6 52.699999999999996 39.1 0 0 0
621 0 3 0 17 51 37.4 0 0 0
622 0 3 0 18.7 52.699999999999996 37.4 0 0 0
623 0 3 0 18.7 51 39.1 0 0 0
624 0 3 0 17 52.699999999999996 39.1 0 0 0
625 0 3 0 20.4 51 37.4 0 0 0
626 0 3 0 22.099999999999998 52.699999999999996 37.4 0 0 0
627 0 3 0 22.099999999999998 51 39.1 0 0 0
628 0 3 0 20.4 52.699999999999996 39.1 0 0 0
629 0 3 0 23.8 51 37.4 0 0 0
630 0 3 0 25.5 52.699999999999996 37.4 0 0 0
631 0 3 0 25.5 51 39.1 0 0 0
632 0 3 0 23.8 52.699999999999996 39.1 0 0 0
633 0 3 0 27.2 51 37.4 0 0 0
634 0 3 0 28.9 52.699999999999996 37.4 0 0 0
635 0 3 0 28.9 51 39.1 0 0 0
636 0 3 0 27.2 52.699999999999996 39.1 0 0 0
637 0 3 0 30.599999999999998 51 37.4 0 0 0
638 0 3 0 32.3 52.699999999999996 37.4 0 0 0
639 0 3 0 32.3 51 39.1 0 0 0
640 0 3 0 30.599999999999998 52.699999999999996 39.1 0 0 0
641 0 3 0 0 54.4 37.4 0 0 0
642 0 3 0 1.7 56.1 37.4 0 0 0
643 0 3 0 1.7 54.4 39.1 0 0 0
644 0 3 0 0 56.1 39.1 0 0 0
645 0 3 0 3.4 54.4 37.4 0 0 0
646 0 3 0 5.1 56.1 37.4 0 0 0
647 0 3 0 5.1 54.4 39.1 0 0 0
648 0 3 0 3.4 56.1 39.1 0 0 0
649 0 3 0 6.8 54.4 37.4 0 0 0
650 0 3 0 8.5 56.1 37.4 0 0 0
651 0 3 0 8.5 54.4 39.1 0 0 0
652 0 3 0 6.8 56.1 39.1 0 0 0
653 0 3 0 10.2 54.4 37.4 0 0 0
654 0 3 0 11.9 56.1 37.4 0 0 0
655 0 3 0 11.9 54.4 39.1 0 0 0
656 0 3 0 10.2 56.1 39.1 0 0 0
657 0 3 0 13.6 54.4 37.4 0 0 0
658 0 3 0 15.299999999999999 56.1 37.4 0 0 0
659 0 3 0 15.299999999999999 54.4 39.1 0 0 0
660 0 3 0 13.6 56.1 39.1 0 0 0
661 0 3 0 17 54.4 37.4 0 0 0
662 0 3 0 18.7 56.1 37.4 0 0 0
663 0 3 0 18.7 54.4 39.1 0 0 0
664 0 3 0 17 56.1 39.1 0 0 0
665 0 3 0 20.4 54.4 37.4 0 0 0
666 0 3 0 22.099999999999998 56.1 37.4 0 0 0
667 0 3 0 22.099999999999998 54.4 39.1 0 0 0
668 0 3 0 20.4 56.1 39.1 0 0 0
669 0 3 0 23.8 54.4 37.4 0 0 0
670 0 3 0 25.5 56.1 37.4 0 0 0
671 0 3 0 25.5 54.4 39.1 0 0 0
672 0 3 0 23.8 56.1 39.1 0 0 0
673 0 3 0 27.2 54.4 37.4 0 0 0
674 0 3 0 28.9 56.1 37.4 0 0 0
675 0 3 0 28.9 54.4 39.1 0 0 0
676 0 3 0 27.2 56.1 39.1 0 0 0
677 0 3 0 30.599999999999998 54.4 37.4 0 0 0
678 0 3 0 32.3 56.1 37.4 0 0 0
679 0 3 0 32.3 54.4 39.1 0 0 0
680 0 3 0 30.599999999999998 56.1 39.1 0 0 0
681 0 3 0 0 57.8 37.4 0 0 0
682 0 3 0 1.7 59.5 37.4 0 0 0
683 0 3 0 1.7 57.8 39.1 0 0 0
684 0 3 0 0 59.5 39.1 0 0 0
685 0 3 0 3.4 57.8 37.4 0 0 0
686 0 3 0 5.1 59.5 37.4 0 0 0
687 0 3 0 5.1 57.8 39.1 0 0 0
688 0 3 0 3.4 59.5 39.1 0 0 0
689 0 3 0 6.8 57.8 37.4 0 0 0
690 0 3 0 8.5 59.5 37.4 0 0 0
691 0 3 0 8.5 57.8 39.1 0 0 0
692 0 3 0 6.8 59.5 39.1 0 0 0
693 0 3 0 10.2 57.8 37.4 0 0 0
694 0 3 0 11.9 59.5 37.4 0 0 0
695 0 3 0 11.9 57.8 39.1 0 0 0
696 0 3 0 10.2 59.5 39.1 0 0 0
697 0 3 0 13.6 57.8 37.4 0 0 0
698 0 3 0 15.299999999999999 59.5 37.4 0 0 0
699 0 3 0 15.299999999999999 57.8 39.1 0 0 0
700 0 3 0 13.6 59.5 39.1 0 0 0
701 0 3 0 17 57.8 37.4 0 0 0
702 0 3 0 18.7 59.5 37.4 0 0 0
703 0 3 0 18.7 57.8 39.1 0 0 0
704 0 3 0 17 59.5 39.1 0 0 0
705 0 3 0 20.4 57.8 37.4 0 0 0
706 0 3 0 22.099999999999998 59.5 37.4 0 0 0
707 0 3 0 22.099999999999998 57.8 39.1 0 0 0
708 0 3 0 20.4 59.5 39.1 0 0 0
709 0 3 0 23.8 57.8 37.4 0 0 0
710 0 3 0 25.5 59.5 37.4 0 0 0
711 0 3 0 25.5 57.8 39.1 0 0 0
712 0 3 0 23.8 59.5 39.1 0 0 0
713 0 3 0 27.2 57.8 37.4 0 0 0
714 0 3 0 28.9 59.5 37.4 0 0 0
715 0 3 0 28.9 57.8 39.1 0 0 0
716 0 3 0 27.2 59.5 39.1 0 0 0
717 0 3 0 30.599999999999998 57.8 37.4 0 0 0
718 0 3 0 32.3 59.5 37.4 0 0 0
719 0 3 0 32.3 57.8 39.1 0 0 0
720 0 3 0 30.599999999999998 59.5 39.1 0 0 0
721 0 3 0 0 61.199999999999996 37.4 0 0 0
722 0 3 0 1.7 62.9 37.4 0 0 0
723 0 3 0 1.7 61.199999999999996 39.1 0 0 0
724 0 3 0 0 62.9 39.1 0 0 0
725 0 3 0 3.4 61.199999999999996 37.4 0 0 0
726 0 3 0 5.1 62.9 37.4 0 0 0
727 0 3 0 5.1 61.199999999999996 39.1 0 0 0
728 0 3 0 3.4 62.9 39.1 0 0 0
729 0 3 0 6.8 61.199999999999996 37.4 0 0 0
730 0 3 0 8.5 62.9 37.4 0 0 0
731 0 3 0 8.5 61.199999999999996 39.1 0 0 0
732 0 3 0 6.8 62.9 39.1 0 0 0
733 0 3 0 10.2 61.199999999999996 37.4 0 0 0
734 0 3 0 11.9 62.9 37.4 0 0 0
735 0 3 0 11.9 61.199999999999996 39.1 0 0 0
736 0 3 0 10.2 62.9 39.1 0 0 0
737 0 3 0 13.6 61.199999999999996 37.4 0 0 0
738 0 3 0 15.299999999999999 62.9 37.4 0 0 0
739 0 3 0 15.299999999999999 61.199999999999996 39.1 0 0 0
740 0 3 0 13.6 62.9 39.1 0 0 0
741 0 3 0 17 61.199999999999996 37.4 0 0 0
742 0 3 0 18.7 62.9 37.4 0 0 0
743 0 3 0 18.7 61.199999999999996 39.1 0 0 0
744 0 3 0 17 62.9 39.1 0 0 0
745 0 3 0 20.4 61.199999999999996 37.4 0 0 0
746 0 3 0 22.099999999999998 62.9 37.4 0 0 0
747 0 3 0 22.099999999999998 61.199999999999996 39.1 0 0 0
748 0 3 0 20.4 62.9 39.1 0 0 0
749 0 3 0 23.8 61.199999999999996 37.4 0 0 0
750 0 3 0 25.5 62.9 37.4 0 0 0
751 0 3 0 25.5 61.199999999999996 39.1 0 0 0
752 0 3 0 23.8 62.9 39.1 0 0 0
753 0 3 0 27.2 61.199999999999996 37.4 0 0 0
754 0 3 0 28.9 62.9 37.4 0 0 0
755 0 3 0 28.9 61.199999999999996 39.1 0 0 0
756 0 3 0 27.2 62.9 39.1 0 0 0
757 0 3 0 30.599999999999998 61.199999999999996 37.4 0 0 0
758 0 3 0 32.3 62.9 37.4 0 0 0
759 0 3 0 32.3 61.199999999999996 39.1 0 0 0
760 0 3 0 30.599999999999998 62.9 39.1 0 0 0
761 0 3 0 0 64.6 37.4 0 0 0
762 0 3 0 1.7 66.3 37.4 0 0 0
763 0 3 0 1.7 64.6 39.1 0 0 0
764 0 3 0 0 66.3 39.1 0 0 0
765 0 3 0 3.4 64.6 37.4 0 0 0
766 0 3 0 5.1 66.3 37.4 0 0 0
767 0 3 0 5.1 64.6 39.1 0 0 0
768 0 3 0 3.4 66.3 39.1 0 0 0
769 0 3 0 6.8 64.6 37.4 0 0 0
770 0 3 0 8.5 66.3 37.4 0 0 0
771 0 3 0 8.5 64.6 39.1 0 0 0
772 0 3 0 6.8 66.3 39.1 0 0 0
773 0 3 0 10.2 64.6 37.4 0 0 0
774 0 3 0 11.9 66.3 37.4 0 0 0
775 0 3 0 11.9 64.6 39.1 0 0 0
776 0 3 0 10.2 66.3 39.1 0 0 0
777 0 3 0 13.6 64.6 37.4 0 0 0
778 0 3 0 15.299999999999999 66.3 37.4 0 0 0
779 0 3 0 15.299999999999999 64.6 39.1 0 0 0
780 0 3 0 13.6 66.3 39.1 0 0 0
781 0 3 0 17 64.6 37.4 0 0 0
782 0 3 0 18.7 66.3 37.4 0 0 0
783 0 3 0 18.7 64.6 39.1 0 0 0
784 0 3 0 17 66.3 39.1 0 0 0
785 0 3 0 20.4 64.6 37.4 0 0 0
786 0 3 0 22.099999999999998 66.3 37.4 0 0 0
787 0 3 0 22.099999999999998 64.6 39.1 0 0 0
788 0 3 0 20.4 66.3 39.1 0 0 0
789 0 3 0 23.8 64.6 37.4 0 0 0
790 0 3 0 25.5 66.3 37.4 0 0 0
791 0 3 0 25.5 64.6 39.1 0 0 0
792 0 3 0 23.8 66.3 39.1 0 0 0
793 0 3 0 27.2 64.6 37.4 0 0 0
794 0 3 0 28.9 66.3 37.4 0 0 0
795 0 3 0 28.9 64.6 39.1 0 0 0
796 0 3 0 27.2 66.3 39.1 0 0 0
797 0 3 0 30.599999999999998 64.6 37.4 0 0 0
798 0 3 0 32.3 66.3 37.4 0 0 0
799 0 3 0 32.3 64.6 39.1 0 0 0
800 0 3 0 30.599999999999998 66.3 39.1 0 0 0
801 0 3 0 0 68 37.4 0 0 0
802 0 3 0 1.7 69.7 37.4 0 0 0
803 0 3 0 1.7 68 39.1 0 0 0
804 0 3 0 0 69.7 39.1 0 0 0
805 0 3 0 3.4 68 37.4 0 0 0
806 0 3 0 5.1 69.7 37.4 0 0 0
807 0 3 0 5.1 68 39.1 0 0 0
808 0 3 0 3.4 69.7 39.1 0 0 0
809 0 3 0 6.8 68 37.4 0 0 0
810 0 3 0 8.5 69.7 37.4 0 0 0
811 0 3 0 8.5 68 39.1 0 0 0
812 0 3 0 6.8 69.7 39.1 0 0 0
813 0 3 0 10.2 68 37.4 0 0 0
814 0 3 0 11.9 69.7 37.4 0 0 0
815 0 3 0 11.9 68 39.1 0 0 0
816 0 3 0 10.2 69.7 39.1 0 0 0
817 0 3 0 13.6 68 37.4 0 0 0
818 0 3 0 15.299999999999999 69.7 37.4 0 0 0
819 0 3 0 15.299999999999999 68 39.1 0 0 0
820 0 3 0 13.6 69.7 39.1 0 0 0
821 0 3 0 17 68 37.4 0 0 0
822 0 3 0 18.7 69.7 37.4 0 0 0
823 0 3 0 18.7 68 39.1 0 0 0
824 0 3 0 17 69.7 39.1 0 0 0
825 0 3 0 20.4 68 37.4 0 0 0
826 0 3 0 22.099999999999998 69.7 37.4 0 0 0
827 0 3 0 22.099999999999998 68 39.1 0 0 0
828 0 3 0 20.4 69.7 39.1 0 0 0
829 0 3 0 23.8 68 37.4 0 0 0
830 0 3 0 25.5 69.7 37.4 0 0 0
831 0 3 0 25.5 68 39.1 0 0 0
832 0 3 0 23.8 69.7 39.1 0 0 0
833 0 3 0 27.2 68 37.4 0 0 0
834 0 3 0 28.9 69.7 37.4 0 0 0
835 0 3 0 28.9 68 39.1 0 0 0
836 0 3 0 27.2 69.7 39.1 0 0 0
837 0 3 0 30.599999999999998 68 37.4 0 0 0
838 0 3 0 32.3 69.7 37.4 0 0 0
839 0 3 0 32.3 68 39.1 0 0 0
840 0 3 0 30.599999999999998 69.7 39.1 0 0 0
841 0 3 0 0 71.39999999999999 37.4 0 0 0
842 0 3 0 1.7 73.1 37.4 0 0 0
843 0 3 0 1.7 71.39999999999999 39.1 0 0 0
844 0 3 0 0 73.1 39.1 0 0 0
845 0 3 0 3.4 71.39999999999999 37.4 0 0 0
846 0 3 0 5.1 73.1 37.4 0 0 0
847 0 3 0 5.1 71.39999999999999 39.1 0 0 0
848 0 3 0 3.4 73.1 39.1 0 0 0
849 0 3 0 6.8 71.39999999999999 37.4 0 0 0
850 0 3 0 8.5 73.1 37.4 0 0 0
851 0 3 0 8.5 71.39999999999999 39.1 0 0 0
852 0 3 0 6.8 73.1 39.1 0 0 0
853 0 3 0 10.2 71.39999999999999 37.4 0 0 0
854 0 3 0 11.9 73.1 37.4 0 0 0
855 0 3 0 11.9 71.39999999999999 39.1 0 0 0
856 0 3 0 10.2 73.1 39.1 0 0 0
857 0 3 0 13.6 71.39999999999999 37.4 0 0 0
858 0 3 0 15.299999999999999 73.1 37.4 0 0 0
859 0 3 0 15.299999999999999 71.39999999999999 39.1 0 0 0
860 0 3 0 13.6 73.1 39.1 0 0 0
861 0 3 0 17 71.39999999999999 37.4 0 0 0
862 0 3 0 18.7 73.1 37.4 0 0 0
863 0 3 0 18.7 71.39999999999999 39.1 0 0 0
864 0 3 0 17 73.1 39.1 0 0 0
865 0 3 0 20.4 71.39999999999999 37.4 0 0 0
866 0 3 0 22.099999999999998 73.1 37.4 0 0 0
867 0 3 0 22.099999999999998 71.39999999999999 39.1 0 0 0
868 0 3 0 20.4 73.1 39.1 0 0 0
869 0 3 0 23.8 71.39999999999999 37.4 0 0 0
870 0 3 0 25.5 73.1 37.4 0 0 0
871 0 3 0 25.5 71.39999999999999 39.1 0 0 0
872 0 3 0 23.8 73.1 39.1 0 0 0
873 0 3 0 27.2 71.39999999999999 37.4 0 0 0
874 0 3 0 28.9 73.1 37.4 0 0 0
875 0 3 0 28.9 71.39999999999999 39.1 0 0 0
876 0 3 0 27.2 73.1 39.1 0 0 0
877 0 3 0 30.599999999999998 71.39999999999999 37.4 0 0 0
878 0 3 0 32.3 73.1 37.4 0 0 0
879 0 3 0 32.3 71.39999999999999 39.1 0 0 0
880 0 3 0 30.599999999999998 73.1 39.1 0 0 0
881 0 3 0 0 74.8 37.4 0 0 0
882 0 3 0 1.7 76.5 37.4 0 0 0
883 0 3 0 1.7 74.8 39.1 0 0 0
884 0 3 0 0 76.5 39.1 0 0 0
885 0 3 0 3.4 74.8 37.4 0 0 0
886 0 3 0 5.1 76.5 37.4 0 0 0
887 0 3 0 5.1 74.8 39.1 0 0 0
888 0 3 0 3.4 76.5 39.1 0 0 0
889 0 3 0 6.8 74.8 37.4 0 0 0
890 0 3 0 8.5 76.5 37.4 0 0 0
891 0 3 0 8.5 74.8 39.1 0 0 0
892 0 3 0 6.8 76.5 39.1 0 0 0
893 0 3 0 10.2 74.8 37.4 0 0 0
894 0 3 0 11.9 76.5 37.4 0 0 0
895 0 3 0 11.9 74.8 39.1 0 0 0
896 0 3 0 10.2 76.5 39.1 0 0 0
897 0 3 0 13.6 74.8 37.4 0 0 0
898 0 3 0 15.299999999999999 76.5 37.4 0 0 0
899 0 3 0 15.299999999999999 74.8 39.1 0 0 0
900 0 3 0 13.6 76.5 39.1 0 0 0
901 0 3 0 17 74.8 37.4 0 0 0
902 0 3 0 18.7 76.5 37.4 0 0 0
903 0 3 0 18.7 74.8 39.1 0 0 0
904 0 3 0 17 76.5 39.1 0 0 0
905 0 3 0 20.4 74.8 37.4 0 0 0
906 0 3 0 22.099999999999998 76.5 37.4 0 0 0
907 0 3 0 22.099999999999998 74.8 39.1 0 0 0
908 0 3 0 20.4 76.5 39.1 0 0 0
909 0 3 0 23.8 74.8 37.4 0 0 0
910 0 3 0 25.5 76.5 37.4 0 0 0
911 0 3 0 25.5 74.8 39.1 0 0 0
912 0 3 0 23.8 76.5 39.1 0 0 0
913 0 3 0 27.2 74.8 37.4 0 0 0
914 0 3 0 28.9 76.5 37.4 0 0 0
915 0 3 0 28.9 74.8 39.1 0 0 0
916 0 3 0 27.2 76.5 39.1 0 0 0
917 0 3 0 30.599999999999998 74.8 37.4 0 0 0
918 0 3 0 32.3 76.5 37.4 0 0 0
919 0 3 0 32.3 74.8 39.1 0 0 0
920 0 3 0 30.599999999999998 76.5 39.1 0 0 0
921 0 3 0 0 78.2 37.4 0 0 0
922 0 3 0 1.7 79.89999999999999 37.4 0 0 0
923 0 3 0 1.7 78.2 39.1 0 0 0
924 0 3 0 0 79.89999999999999 39.1 0 0 0
925 0 3 0 3.4 78.2 37.4 0 0 0
926 0 3 0 5.1 79.89999999999999 37.4 0 0 0
927 0 3 0 5.1 78.2 39.1 0 0 0
928 0 3 0 3.4 79.89999999999999 39.1 0 0 0
929 0 3 0 6.8 78.2 37.4 0 0 0
930 0 3 0 8.5 79.89999999999999 37.4 0 0 0
931 0 3 0 8.5 78.2 39.1 0 0 0
932 0 3 0 6.8 79.89999999999999 39.1 0 0 0
933 0 3 0 10.2 78.2 37.4 0 0 0
934 0 3 0 11.9 79.89999999999999 37.4 0 0 0
935 0 3 0 11.9 78.2 39.1 0 0 0
936 0 3 0 10.2 79.89999999999999 39.1 0 0 0
937 0 3 0 13.6 78.2 37.4 0 0 0
938 0 3 0 15.299999999999999 79.89999999999999 37.4 0 0 0
939 0 3 0 15.299999999999999 78.2 39.1 0 0 0
940 0 3 0 13.6 79.89999999999999 39.1 0 0 0
941 0 3 0 17 78.2 37.4 0 0 0
942 0 3 0 18.7 79.89999999999999 37.4 0 0 0
943 0 3 0 18.7 78.2 39.1 0 0 0
944 0 3 0 17 79.89999999999999 39.1 0 0 0
945 0 3 0 20.4 78.2 37.4 0 0 0
946 0 3 0 22.099999999999998 79.89999999999999 37.4 0 0 0
947 0 3 0 22.099999999999998 78.2 39.1 0 0 0
948 0 3 0 20.4 79.89999999999999 39.1 0 0 0
949 0 3 0 23.8 78.2 37.4 0 0 0
950 0 3 0 25.5 79.89999999999999 37.4 0 0 0
951 0 3 0 25.5 78.2 39.1 0 0 0
952 0 3 0 23.8 79.89999999999999 39.1 0 0 0
953 0 3 0 27.2 78.2 37.4 0 0 0
954 0 3 0 28.9 79.89999999999999 37.4 0 0 0
955 0 3 0 28.9 78.2 39.1 0 0 0
956 0 3 0 27.2 79.89999999999999 39.1 0 0 0
957 0 3 0 30.599999999999998 78.2 37.4 0 0 0
958 0 3 0 32.3 79.89999999999999 37.4 0 0 0
959 0 3 0 32.3 78.2 39.1 0 0 0
960 0 3 0 30.599999999999998 79.89999999999999 39.1 0 0 0
961 0 3 0 0 81.6 37.4 0 0 0
962 0 3 0 1.7 83.3 37.4 0 0 0
963 0 3 0 1.7 81.6 39.1 0 0 0
964 0 3 0 0 83.3 39.1 0 0 0
965 0 3 0 3.4 81.6 37.4 0 0 0
966 0 3 0 5.1 83.3 37.4 0 0 0
967 0 3 0 5.1 81.6 39.1 0 0 0
968 0 3 0 3.4 83.3 39.1 0 0 0
969 0 3 0 6.8 81.6 37.4 0 0 0
970 0 3 0 8.5 83.3 37.4 0 0 0
971 0 3 0 8.5 81.6 39.1 0 0 0
972 0 3 0 6.8 83.3 39.1 0 0 0
973 0 3 0 10.2 81.6 37.4 0 0 0
974 0 3 0 11.9 83.3 37.4 0 0 0
975 0 3 0 11.9 81.6 39.1 0 0 0
976 0 3 0 10.2 83.3 39.1 0 0 0
977 0 3 0 13.6 81.6 37.4 0 0 0
978 0 3 0 15.299999999999999 83.3 37.4 0 0 0
979 0 3 0 15.299999999999999 81.6 39.1 0 0 0
980 0 3 0 13.6 83.3 39.1 0 0 0
981 0 3 0 17 81.6 37.4 0 0 0
982 0 3 0 18.7 83.3 37.4 0 0 0
983 0 3 0 18.7 81.6 39.1 0 0 0
984 0 3 0 17 83.3 39.1 0 0 0
985 0 3 0 20.4 81.6 37.4 0 0 0
986 0 3 0 22.099999999999998 83.3 37.4 0 0 0
987 0 3 0 22.099999999999998 81.6 39.1 0 0 0
988 0 3 0 20.4 83.3 39.1 0 0 0
989 0 3 0 23.8 81.6 37.4 0 0 0
990 0 3 0 25.5 83.3 37.4 0 0 0
991 0 3 0 25.5 81.6 39.1 0 0 0
992 0 3 0 23.8 83.3 39.1 0 0 0
993 0 3 0 27.2 81.6 37.4 0 0 0
994 0 3 0 28.9 83.3 37.4 0 0 0
995 0 3 0 28.9 81.6 39.1 0 0 0
996 0 3 0 27.2 83.3 39.1 0 0 0
997 0 3 0 30.599999999999998 81.6 37.4 0 0 0
998 0 3 0 32.3 83.3 37.4 0 0 0
999 0 3 0 32.3 81.6 39.1 0 0 0
1000 0 3 0 30.599999999999998 83.3 39.1 0 0 0
1001 0 3 0 0 85 37.4 0 0 0
1002 0 3 0 1.7 86.7 37.4 0 0 0
1003 0 3 0 1.7 85 39.1 0 0 0
1004 0 3 0 0 86.7 39.1 0 0 0
1005 0 3 0 3.4 85 37.4 0 0 0
1006 0 3 0 5.1 86.7 37.4 0 0 0
1007 0 3 0 5.1 85 39.1 0 0 0
1008 0 3 0 3.4 86.7 39.1 0 0 0
1009 0 3 0 6.8 85 37.4 0 0 0
1010 0 3 0 8.5 86.7 37.4 0 0 0
1011 0 3 0 8.5 85 39.1 0 0 0
1012 0 3 0 6.8 86.7 39.1 0 0 0
1013 0 3 0 10.2 85 37.4 0 0 0
1014 0 3 0 11.9 86.7 37.4 0 0 0
1015 0 3 0 11.9 85 39.1 0 0 0
1016 0 3 0 10.2 86.7 39.1 0 0 0
1017 0 3 0 13.6 85 37.4 0 0 0
1018 0 3 0 15.299999999999999 86.7 37.4 0 0 0
1019 0 3 0 15.299999999999999 85 39.1 0 0 0
1020 0 3 0 13.6 86.7 39.1 0 0 0
1021 0 3 0 17 85 37.4 0 0 0
1022 0 3 0 18.7 86.7 37.4 0 0 0
1023 0 3 0 18.7 85 39.1 0 0 0
1024 0 3 0 17 86.7 39.1 0 0 0
1025 0 3 0 20.4 85 37.4 0 0 0
1026 0 3 0 22.099999999999998 86.7 37.4 0 0 0
1027 0 3 0 22.099999999999998 85 39.1 0 0 0
1028 0 3 0 20.4 86.7 39.1 0 0 0
1029 0 3 0 23.8 85 37.4 0 0 0
1030 0 3 0 25.5 86.7 37.4 0 0 0
1031 0 3 0 25.5 85 39.1 0 0 0
1032 0 3 0 23.8 86.7 39.1 0 0 0
1033 0 3 0 27.2 85 37.4 0 0 0
1034 0 3 0 28.9 86.7 37.4 0 0 0
1035 0 3 0 28.9 85 39.1 0 0 0
1036 0 3 0 27.2 86.7 39.1 0 0 0
1037 0 3 0 30.599999999999998 85 37.4 0 0 0
1038 0 3 0 32.3 86.7 37.4 0 0 0
1039 0 3 0 32.3 85 39.1 0 0 0
1040 0 3 0 30.599999999999998 86.7 39.1 0 0 0
1041 0 3 0 0 88.39999999999999 37.4 0 0 0
1042 0 3 0 1.7 90.1 37.4 0 0 0
1043 0 3 0 1.7 88.39999999999999 39.1 0 0 0
1044 0 3 0 0 90.1 39.1 0 0 0
1045 0 3 0 3.4 88.39999999999999 37.4 0 0 0
1046 0 3 0 5.1 90.1 37.4 0 0 0
1047 0 3 0 5.1 88.39999999999999 39.1 0 0 0
1048 0 3 0 3.4 90.1 39.1 0 0 0
1049 0 3 0 6.8 88.39999999999999 37.4 0 0 0
1050 0 3 0 8.5 90.1 37.4 0 0 0
1051 0 3 0 8.5 88.39999999999999 39.1 0 0 0
1052 0 3 0 6.8 90.1 39.1 0 0 0
1053 0 3 0 10.2 88.39999999999999 37.4 0 0 0
1054 0 3 0 11.9 90.1 37.4 0 0 0
1055 0 3 0 11.9 88.39999999999999 39.1 0 0 0
1056 0 3 0 10.2 90.1 39.1 0 0 0
1057 0 3 0 13.6 88.39999999999999 37.4 0 0 0
1058 0 3 0 15.299999999999999 90.1 37.4 0 0 0
1059 0 3 0 15.299999999999999 88.39999999999999 39.1 0 0 0
1060 0 3 0 13.6 90.1 39.1 0 0 0
1061 0 3 0 17 88.39999999999999 37.4 0 0 0
1062 0 3 0 18.7 90.1 37.4 0 0 0
1063 0 3 0 18.7 88.39999999999999 39.1 0 0 0
1064 0 3 0 17 90.1 39.1 0 0 0
1065 0 3 0 20.4 88.39999999999999 37.4 0 0 0
1066 0 3 0 22.099999999999998 90.1 37.4 0 0 0
1067 0 3 0 22.099999999999998 88.39999999999999 39.1 0 0 0
1068 0 3 0 20.4 90.1 39.1 0 0 0
1069 0 3 0 23.8 88.39999999999999 37.4 0 0 0
1070 0 3 0 25.5 90.1 37.4 0 0 0
1071 0 3 0 25.5 88.39999999999999 39.1 0 0 0
1072 0 3 0 23.8 90.1 39.1 0 0 0
1073 0 3 0 27.2 88.39999999999999 37.4 0 0 0
1074 0 3 0 28.9 90.1 37.4 0 0 0
1075 0 3 0 28.9 88.39999999999999 39.1 0 0 0
1076 0 3 0 27.2 90.1 39.1 0 0 0
1077 0 3 0 30.599999999999998 88.39999999999999 37.4 0 0 0
1078 0 3 0 32.3 90.1 37.4 0 0 0
1079 0 3 0 32.3 88.39999999999999 39.1 0 0 0
1080 0 3 0 30.599999999999998 90.1 39.1 0 0 0
1081 0 3 0 0 91.8 37.4 0 0 0
1082 0 3 0 1.7 93.5 37.4 0 0 0
1083 0 3 0 1.7 91.8 39.1 0 0 0
1084 0 3 0 0 93.5 39.1 0 0 0
1085 0 3 0 3.4 91.8 37.4 0 0 0
1086 0 3 0 5.1 93.5 37.4 0 0 0
1087 0 3 0 5.1 91.8 39.1 0 0 0
1088 0 3 0 3.4 93.5 39.1 0 0 0
1089 0 3 0 6.8 91.8 37.4 0 0 0
1090 0 3 0 8.5 93.5 37.4 0 0 0
1091 0 3 0 8.5 91.8 39.1 0 0 0
1092 0 3 0 6.8 93.5 39.1 0 0 0
1093 0 3 0 10.2 91.8 37.4 0 0 0
1094 0 3 0 11.9 93.5 37.4 0 0 0
1095 0 3 0 11.9 91.8 39.1 0 0 0
1096 0 3 0 10.2 93.5 39.1 0 0 0
1097 0 3 0 13.6 91.8 37.4 0 0 0
1098 0 3 0 15.299999999999999 93.5 37.4 0 0 0
1099 0 3 0 15.299999999999999 91.8 39.1 0 0 0
1100 0 3 0 13.6 93.5 39.1 0 0 0
1101 0 3 0 17 91.8 37.4 0 0 0
1102 0 3 0 18.7 93.5 37.4 0 0 0
1103 0 3 0 18.7 91.8 39.1 0 0 0
1104 0 3 0 17 93.5 39.1 0 0 0
1105 0 3 0 20.4 91.8 37.4 0 0 0
1106 0 3 0 22.099999999999998 93.5 37.4 0 0 0
1107 0 3 0 22.099999999999998 91.8 39.1 0 0 0
1108 0 3 0 20.4 93.5 39.1 0 0 0
1109 0 3 0 23.8 91.8 37.4 0 0 0
1110 0 3 0 25.5 93.5 37.4 0 0 0
1111 0 3 0 25.5 91.8 39.1 0 0 0
1112 0 3 0 23.8 93.5 39.1 0 0 0
1113 0 3 0 27.2 91.8 37.4 0 0 0
1114 0 3 0 28.9 93.5 37.4 0 0 0
1115 0 3 0 28.9 91.8 39.1 0 0 0
1116 0 3 0 27.2 93.5 39.1 0 0 0
1117 0 3 0 30.599999999999998 91.8 37.4 0 0 0
1118 0 3 0 32.3 93.5 37.4 0 0 0
1119 0 3 0 32.3 91.8 39.1 0 0 0
1120 0 3 0 30.599999999999998 93.5 39.1 0 0 0
1121 0 3 0 0 95.2 37.4 0 0 0
1122 0 3 0 1.7 96.89999999999999 37.4 0 0 0
1123 0 3 0 1.7 95.2 39.1 0 0 0
1124 0 3 0 0 96.89999999999999 39.1 0 0 0
1125 0 3 0 3.4 95.2 37.4 0 0 0
1126 0 3 0 5.1 96.89999999999999 37.4 0 0 0
1127 0 3 0 5.1 95.2 39.1 0 0 0
1128 0 3 0 3.4 96.89999999999999 39.1 0 0 0
1129 0 3 0 6.8 95.2 37.4 0 0 0
1130 0 3 0 8.5 96.89999999999999 37.4 0 0 0
1131 0 3 0 8.5 95.2 39.1 0 0 0
1132 0 3 0 6.8 96.89999999999999 39.1 0 0 0
1133 0 3 0 10.2 95.2 37.4 0 0 0
1134 0 3 0 11.9 96.89999999999999 37.4 0 0 0
1135 0 3 0 11.9 95.2 39.1 0 0 0
1136 0 3 0 10.2 96.89999999999999 39.1 0 0 0
1137 0 3 0 13.6 95.2 37.4 0 0 0
1138 0 3 0 15.299999999999999 96.89999999999999 37.4 0 0 0
1139 0 3 0 15.299999999999999 95.2 39.1 0 0 0
1140 0 3 0 13.6 96.89999999999999 39.1 0 0 0
1141 0 3 0 17 95.2 37.4 0 0 0
1142 0 3 0 18.7 96.89999999999999 37.4 0 0 0
1143 0 3 0 18.7 95.2 39.1 0 0 0
1144 0 3 0 17 96.89999999999999 39.1 0 0 0
1145 0 3 0 20.4 95.2 37.4 0 0 0
1146 0 3 0 22.099999999999998 96.89999999999999 37.4 0 0 0
1147 0 3 0 22.099999999999998 95.2 39.1 0 0 0
1148 0 3 0 20.4 96.89999999999999 39.1 0 0 0
1149 0 3 0 23.8 95.2 37.4 0 0 0
1150 0 3 0 25.5 96.89999999999999 37.4 0 0 0
1151 0 3 0 25.5 95.2 39.1 0 0 0
1152 0 3 0 23.8 96.89999999999999 39.1 0 0 0
1153 0 3 0 27.2 95.2 37.4 0 0 0
1154 0 3 0 28.9 96.89999999999999 37.4 0 0 0
1155 0 3 0 28.9 95.2 39.1 0 0 0
1156 0 3 0 27.2 96.89999999999999 39.1 0 0 0
1157 0 3 0 30.599999999999998 95.2 37.4 0 0 0
1158 0 3 0 32.3 96.89999999999999 37.4 0 0 0
1159 0 3 0 32.3 95.2 39.1 0 0 0
1160 0 3 0 30.599999999999998 96.89999999999999 39.1 0 0 0
1161 0 3 0 0 98.6 37.4 0 0 0
1162 0 3 0 1.7 100.3 37.4 0 0 0
1163 0 3 0 1.7 98.6 39.1 0 0 0
1164 0 3 0 0 100.3 39.1 0 0 0
1165 0 3 0 3.4 98.6 37.4 0 0 0
1166 0 3 0 5.1 100.3 37.4 0 0 0
1167 0 3 0 5.1 98.6 39.1 0 0 0
1168 0 3 0 3.4 100.3 39.1 0 0 0
1169 0 3 0 6.8 98.6 37.4 0 0 0
1170 0 3 0 8.5 100.3 37.4 0 0 0
1171 0 3 0 8.5 98.6 39.1 0 0 0
1172 0 3 0 6.8 100.3 39.1 0 0 0
1173 0 3 0 10.2 98.6 37.4 0 0 0
1174 0 3 0 11.9 100.3 37.4 0 0 0
1175 0 3 0 11.9 98.6 39.1 0 0 0
1176 0 3 0 10.2 100.3 39.1 0 0 0
1177 0 3 0 13.6 98.6 37.4 0 0 0
1178 0 3 0 15.299999999999999 100.3 37.4 0 0 0
1179 0 3 0 15.299999999999999 98.6 39.1 0 0 0
1180 0 3 0 13.6 100.3 39.1 0 0 0
1181 0 3 0 17 98.6 37.4 0 0 0
1182 0 3 0 18.7 100.3 37.4 0 0 0
1183 0 3 0 18.7 98.6 39.1 0 0 0
1184 0 3 0 17 100.3 39.1 0 0 0
1185 0 3 0 20.4 98.6 37.4 0 0 0
1186 0 3 0 22.099999999999998 100.3 37.4 0 0 0
1187 0 3 0 22.099999999999998 98.6 39.1 0 0 0
1188 0 3 0 20.4 100.3 39.1 0 0 0
1189 0 3 0 23.8 98.6 37.4 0 0 0
1190 0 3 0 25.5 100.3 37.4 0 0 0
1191 0 3 0 25.5 98.6 39.1 0 0 0
1192 0 3 0 23.8 100.3 39.1 0 0 0
1193 0 3 0 27.2 98.6 37.4 0 0 0
1194 0 3 0 28.9 100.3 37.4 0 0 0
1195 0 3 0 28.9 98.6 39.1 0 0 0
1196 0 3 0 27.2 100.3 39.1 0 0 0
1197 0 3 0 30.599999999999998 98.6 37.4 0 0 0
1198 0 3 0 32.3 100.3 37.4 0 0 0
1199 0 3 0 32.3 98.6 39.1 0 0 0
1200 0 3 0 30.599999999999998 100.3 39.1 0 0 0
1201 0 3 0 0 102 37.4 0 0 0
1202 0 3 0 1.7 103.7 37.4 0 0 0
1203 0 3 0 1.7 102 39.1 0 0 0
1204 0 3 0 0 103.7 39.1 0 0 0
1205 0 3 0 3.4 102 37.4 0 0 0
1206 0 3 0 5.1 103.7 37.4 0 0 0
1207 0 3 0 5.1 102 39.1 0 0 0
1208 0 3 0 3.4 103.7 39.1 0 0 0
1209 0 3 0 6.8 102 37.4 0 0 0
1210 0 3 0 8.5 103.7 37.4 0 0 0
1211 0 3 0 8.5 102 39.1 0 0 0
1212 0 3 0 6.8 103.7 39.1 0 0 0
1213 0 3 0 10.2 102 37.4 0 0 0
1214 0 3 0 11.9 103.7 37.4 0 0 0
1215 0 3 0 11.9 102 39.1 0 0 0
1216 0 3 0 10.2 103.7 39.1 0 0 0
1217 0 3 0 13.6 102 37.4 0 0 0
1218 0 3 0 15.299999999999999 103.7 37.4 0 0 0
1219 0 3 0 15.299999999999999 102 39.1 0 0 0
1220 0 3 0 13.6 103.7 39.1 0 0 0
1221 0 3 0 17 102 37.4 0 0 0
1222 0 3 0 18.7 103.7 37.4 0 0 0
1223 0 3 0 18.7 102 39.1 0 0 0
1224 0 3 0 17 103.7 39.1 0 0 0
1225 0 3 0 20.4 102 37.4 0 0 0
1226 0 3 0 22.099999999999998 103.7 37.4 0 0 0
1227 0 3 0 22.099999999999998 102 39.1 0 0 0
1228 0 3 0 20.4 103.7 39.1 0 0 0
1229 0 3 0 23.8 102 37.4 0 0 0
1230 0 3 0 25.5 103.7 37.4 0 0 0
1231 0 3 0 25.5 102 39.1 0 0 0
1232 0 3 0 23.8 103.7 39.1 0 0 0
1233 0 3 0 27.2 102 37.4 0 0 0
1234 0 3 0 28.9 103.7 37.4 0 0 0
1235 0 3 0 28.9 102 39.1 0 0 0
1236 0 3 0 27.2 103.7 39.1 0 0 0
1237 0 3 0 30.599999999999998 102 37.4 0 0 0
1238 0 3 0 32.3 103.7 37.4 0 0 0
1239 0 3 0 32.3 102 39.1 0 0 0
1240 0 3 0 30.599999999999998 103.7 39.1 0 0 0
1241 0 3 0 0 105.39999999999999 37.4 0 0 0
1242 0 3 0 1.7 107.1 37.4 0 0 0
1243 0 3 0 1.7 105.39999999999999 39.1 0 0 0
1244 0 3 0 0 107.1 39.1 0 0 0
1245 0 3 0 3.4 105.39999999999999 37.4 0 0 0
1246 0 3 0 5.1 107.1 37.4 0 0 0
1247 0 3 0 5.1 105.39999999999999 39.1 0 0 0
1248 0 3 0 3.4 107.1 39.1 0 0 0
1249 0 3 0 6.8 105.39999999999999 37.4 0 0 0
1250 0 3 0 8.5 107.1 37.4 0 0 0
1251 0 3 0 8.5 105.39999999999999 39.1 0 0 0
1252 0 3 0 6.8 107.1 39.1 0 0 0
1253 0 3 0 10.2 105.39999999999999 37.4 0 0 0
1254 0 3 0 11.9 107.1 37.4 0 0 0
1255 0 3 0 11.9 105.39999999999999 39.1 0 0 0
1256 0 3 0 10.2 107.1 39.1 0 0 0
1257 0 3 0 13.6 105.39999999999999 37.4 0 0 0
1258 0 3 0 15.299999999999999 107.1 37.4 0 0 0
1259 0 3 0 15.299999999999999 105.39999999999999 39.1 0 0 0
1260 0 3 0 13.6 107.1 39.1 0 0 0
1261 0 3 0 17 105.39999999999999 37.4 0 0 0
1262 0 3 0 18.7 107.1 37.4 0 0 0
1263 0 3 0 18.7 105.39999999999999 39.1 0 0 0
1264 0 3 0 17 107.1 39.1 0 0 0
1265 0 3 0 20.4 105.39999999999999 37.4 0 0 0
1266 0 3 0 22.099999999999998 107.1 37.4 0 0 0
1267 0 3 0 22.099999999999998 105.39999999999999 39.1 0 0 0
1268 0 3 0 20.4 107.1 39.1 0 0 0
1269 0 3 0 23.8 105.39999999999999 37.4 0 0 0
1270 0 3 0 25.5 107.1 37.4 0 0 0
1271 0 3 0 25.5 105.39999999999999 39.1 0 0 0
1272 0 3 0 23.8 107.1 39.1 0 0 0
1273 0 3 0 27.2 105.39999999999999 37.4 0 0 0
1274 0 3 0 28.9 107.1 37.4 0 0 0
1275 0 3 0 28.9 105.39999999999999 39.1 0 0 0
1276 0 3 0 27.2 107.1 39.1 0 0 0
1277 0 3 0 30.599999999999998 105.39999999999999 37.4 0 0 0
1278 0 3 0 32.3 107.1 37.4 0 0 0
1279 0 3 0 32.3 105.39999999999999 39.1 0 0 0
1280 0 3 0 30.599999999999998 107.1 39.1 0 0 0
1281 0 3 0 0 108.8 37.4 0 0 0
1282 0 3 0 1.7 110.5 37.4 0 0 0
1283 0 3 0 1.7 108.8 39.1 0 0 0
1284 0 3 0 0 110.5 39.1 0 0 0
1285 0 3 0 3.4 108.8 37.4 0 0 0
1286 0 3 0 5.1 110.5 37.4 0 0 0
1287 0 3 0 5.1 108.8 39.1 0 0 0
1288 0 3 0 3.4 110.5 39.1 0 0 0
1289 0 3 0 6.8 108.8 37.4 0 0 0
1290 0 3 0 8.5 110.5 37.4 0 0 0
1291 0 3 0 8.5 108.8 39.1 0 0 0
1292 0 3 0 6.8 110.5 39.1 0 0 0
1293 0 3 0 10.2 108.8 37.4 0 0 0
1294 0 3 0 11.9 110.5 37.4 0 0 0
1295 0 3 0 11.9 108.8 39.1 0 0 0
1296 0 3 0 10.2 110.5 39.1 0 0 0
1297 0 3 0 13.6 108.8 37.4 0 0 0
1298 0 3 0 15.299999999999999 110.5 37.4 0 0 0
1299 0 3 0 15.299999999999999 108.8 39.1 0 0 0
1300 0 3 0 13.6 110.5 39.1 0 0 0
1301 0 3 0 17 108.8 37.4 0 0 0
1302 0 3 0 18.7 110.5 37.4 0 0 0
1303 0 3 0 18.7 108.8 39.1 0 0 0
1304 0 3 0 17 110.5 39.1 0 0 0
1305 0 3 0 20.4 108.8 37.4 0 0 0
1306 0 3 0 22.099999999999998 110.5 37.4 0 0 0
1307 0 3 0 22.099999999999998 108.8 39.1 0 0 0
1308 0 3 0 20.4 110.5 39.1 0 0 0
1309 0 3 0 23.8 108.8 37.4 0 0 0
1310 0 3 0 25.5 110.5 37.4 0 0 0
1311 0 3 0 25.5 108.8 39.1 0 0 0
1312 0 3 0 23.8 110.5 39.1 0 0 0
1313 0 3 0 27.2 108.8 37.4 0 0 0
1314 0 3 0 28.9 110.5 37.4 0 0 0
1315 0 3 0 28.9 108.8 39.1 0 0 0
1316 0 3 0 27.2 110.5 39.1 0 0 0
1317 0 3 0 30.599999999999998 108.8 37.4 0 0 0
1318 0 3 0 32.3 110.5 37.4 0 0 0
1319 0 3 0 32.3 108.8 39.1 0 0 0
1320 0 3 0 30.599999999999998 110.5 39.1 0 0 0
1321 0 3 0 0 112.2 37.4 0 0 0
1322 0 3 0 1.7 113.89999999999999 37.4 0 0 0
1323 0 3 0 1.7 112.2 39.1 0 0 0
1324 0 3 0 0 113.89999999999999 39.1 0 0 0
1325 0 3 0 3.4 112.2 37.4 0 0 0
1326 0 3 0 5.1 113.89999999999999 37.4 0 0 0
1327 0 3 0 5.1 112.2 39.1 0 0 0
1328 0 3 0 3.4 113.89999999999999 39.1 0 0 0
1329 0 3 0 6.8 112.2 37.4 0 0 0
1330 0 3 0 8.5 113.89999999999999 37.4 0 0 0
1331 0 3 0 8.5 112.2 39.1 0 0 0
1332 0 3 0 6.8 113.89999999999999 39.1 0 0 0
1333 0 3 0 10.2 112.2 37.4 0 0 0
1334 0 3 0 11.9 113.89999999999999 37.4 0 0 0
1335 0 3 0 11.9 112.2 39.1 0 0 0
1336 0 3 0 10.2 113.89999999999999 39.1 0 0 0
1337 0 3 0 13.6 112.2 37.4 0 0 0
1338 0 3 0 15.299999999999999 113.89999999999999 37.4 0 0 0
1339 0 3 0 15.299999999999999 112.2 39.1 0 0 0
1340 0 3 0 13.6 113.89999999999999 39.1 0 0 0
1341 0 3 0 17 112.2 37.4 0 0 0
1342 0 3 0 18.7 113.89999999999999 37.4 0 0 0
1343 0 3 0 18.7 112.2 39.1 0 0 0
1344 0 3 0 17 113.89999999999999 39.1 0 0 0
1345 0 3 0 20.4 112.2 37.4 0 0 0
1346 0 3 0 22.099999999999998 113.89999999999999 37.4 0 0 0
1347 0 3 0 22.099999999999998 112.2 39.1 0 0 0
1348 0 3 0 20.4 113.89999999999999 39.1 0 0 0
1349 0 3 0 23.8 112.2 37.4 0 0 0
1350 0 3 0 25.5 113.89999999999999 37.4 0 0 0
1351 0 3 0 25.5 112.2 39.1 0 0 0
1352 0 3 0 23.8 113.89999999999999 39.1 0 0 0
1353 0 3 0 27.2 112.2 37.4 0 0 0
1354 0 3 0 28.9 113.89999999999999 37.4 0 0 0
1355 0 3 0 28.9 112.2 39.1 0 0 0
1356 0 3 0 27.2 113.89999999999999 39.1 0 0 0
1357 0 3 0 30.599999999999998 112.2 37.4 0 0 0
1358 0 3 0 32.3 113.89999999999999 37.4 0 0 0
1359 0 3 0 32.3 112.2 39.1 0 0 0
1360 0 3 0 30.599999999999998 113.89999999999999 39.1 0 0 0
1361 0 3 0 0 115.6 37.4 0 0 0
1362 0 3 0 1.7 117.3 37.4 0 0 0
1363 0 3 0 1.7 115.6 39.1 0 0 0
1364 0 3 0 0 117.3 39.1 0 0 0
1365 0 3 0 3.4 115.6 37.4 0 0 0
1366 0 3 0 5.1 117.3 37.4 0 0 0
1367 0 3 0 5.1 115.6 39.1 0 0 0
1368 0 3 0 3.4 117.3 39.1 0 0 0
1369 0 3 0 6.8 115.6 37.4 0 0 0
1370 0 3 0 8.5 117.3 37.4 0 0 0
1371 0 3 0 8.5 115.6 39.1 0 0 0
1372 0 3 0 6.8 117.3 39.1 0 0 0
1373 0 3 0 10.2 115.6 37.4 0 0 0
1374 0 3 0 11.9 117.3 37.4 0 0 0
1375 0 3 0 11.9 115.6 39.1 0 0 0
1376 0 3 0 10.2 117.3 39.1 0 0 0
1377 0 3 0 13.6 115.6 37.4 0 0 0
1378 0 3 0 15.299999999999999 117.3 37.4 0 0 0
1379 0 3 0 15.299999999999999 115.6 39.1 0 0 0
1380 0 3 0 13.6 117.3 39.1 0 0 0
1381 0 3 0 17 115.6 37.4 0 0 0
1382 0 3 0 18.7 117.3 37.4 0 0 0
1383 0 3 0 18.7 115.6 39.1 0 0 0
1384 0 3 0 17 117.3 39.1 0 0 0
1385 0 3 0 20.4 115.6 37.4 0 0 0
1386 0 3 0 22.099999999999998 117.3 37.4 0 0 0
1387 0 3 0 22.099999999999998 115.6 39.1 0 0 0
1388 0 3 0 20.4 117.3 39.1 0 0 0
1389 0 3 0 23.8 115.6 37.4 0 0 0
1390 0 3 0 25.5 117.3 37.4 0 0 0
1391 0 3 0 25.5 115.6 39.1 0 0 0
1392 0 3 0 23.8 117.3 39.1 0 0 0
1393 0 3 0 27.2 115.6 37.4 0 0 0
1394 0 3 0 28.9 117.3 37.4 0 0 0
1395 0 3 0 28.9 115.6 39.1 0 0 0
1396 0 3 0 27.2 117.3 39.1 0 0 0
1397 0 3 0 30.599999999999998 115.6 37.4 0 0 0
1398 0 3 0 32.3 117.3 37.4 0 0 0
1399 0 3 0 32.3 115.6 39.1 0 0 0
1400 0 3 0 30.599999999999998 117.3 39.1 0 0 0
1401 0 3 0 0 119 37.4 0 0 0
1402 0 3 0 1.7 120.7 37.4 0 0 0
1403 0 3 0 1.7 119 39.1 0 0 0
1404 0 3 0 0 120.7 39.1 0 0 0
1405 0 3 0 3.4 119 37.4 0 0 0
1406 0 3 0 5.1 120.7 37.4 0 0 0
1407 0 3 0 5.1 119 39.1 0 0 0
1408 0 3 0 3.4 120.7 39.1 0 0 0
1409 0 3 0 6.8 119 37.4 0 0 0
1410 0 3 0 8.5 120.7 37.4 0 0 0
1411 0 3 0 8.5 119 39.1 0 0 0
1412 0 3 0 6.8 120.7 39.1 0 0 0
1413 0 3 0 10.2 119 37.4 0 0 0
1414 0 3 0 11.9 120.7 37.4 0 0 0
1415 0 3 0 11.9 119 39.1 0 0 0
1416 0 3 0 10.2 120.7 39.1 0 0 0
1417 0 3 0 13.6 119 37.4 0 0 0
1418 0 3 0 15.299999999999999 120.7 37.4 0 0 0
1419 0 3 0 15.299999999999999 119 39.1 0 0 0
1420 0 3 0 13.6 120.7 39.1 0 0 0
1421 0 3 0 17 119 37.4 0 0 0
1422 0 3 0 18.7 120.7 37.4 0 0 0
1423 0 3 0 18.7 119 39.1 0 0 0
1424 0 3 0 17 120.7 39.1 0 0 0
1425 0 3 0 20.4 119 37.4 0 0 0
1426 0 3 0 22.099999999999998 120.7 37.4 0 0 0
1427 0 3 0 22.099999999999998 119 39.1 0 0 0
1428 0 3 0 20.4 120.7 39.1 0 0 0
1429 0 3 0 23.8 119 37.4 0 0 0
1430 0 3 0 25.5 120.7 37.4 0 0 0
1431 0 3 0 25.5 119 39.1 0 0 0
1432 0 3 0 23.8 120.7 39.1 0 0 0
1433 0 3 0 27.2 119 37.4 0 0 0
1434 0 3 0 28.9 120.7 37.4 0 0 0
1435 0 3 0 28.9 119 39.1 0 0 0
1436 0 3 0 27.2 120.7 39.1 0 0 0
1437 0 3 0 30.599999999999998 119 37.4 0 0 0
1438 0 3 0 32.3 120.7 37.4 0 0 0
1439 0 3 0 32.3 119 39.1 0 0 0
1440 0 3 0 30.599999999999998 120.7 39.1 0 0 0
1441 0 3 0 0 122.39999999999999 37.4 0 0 0
1442 0 3 0 1.7 124.1 37.4 0 0 0
1443 0 3 0 1.7 122.39999999999999 39.1 0 0 0
1444 0 3 0 0 124.1 39.1 0 0 0
1445 0 3 0 3.4 122.39999999999999 37.4 0 0 0
1446 0 3 0 5.1 124.1 37.4 0 0 0
1447 0 3 0 5.1 122.39999999999999 39.1 0 0 0
1448 0 3 0 3.4 124.1 39.1 0 0 0
1449 0 3 0 6.8 122.39999999999999 37.4 0 0 0
1450 0 3 0 8.5 124.1 37.4 0 0 0
1451 0 3 0 8.5 122.39999999999999 39.1 0 0 0
1452 0 3 0 6.8 124.1 39.1 0 0 0
1453 0 3 0 10.2 122.39999999999999 37.4 0 0 0
1454 0 3 0 11.9 124.1 37.4 0 0 0
1455 0 3 0 11.9 122.39999999999999 39.1 0 0 0
1456 0 3 0 10.2 124.1 39.1 0 0 0
1457 0 3 0 13.6 122.39999999999999 37.4 0 0 0
1458 0 3 0 15.299999999999999 124.1 37.4 0 0 0
1459 0 3 0 15.299999999999999 122.39999999999999 39.1 0 0 0
1460 0 3 0 13.6 124.1 39.1 0 0 0
1461 0 3 0 17 122.39999999999999 37.4 0 0 0
1462 0 3 0 18.7 124.1 37.4 0 0 0
1463 0 3 0 18.7 122.39999999999999 39.1 0 0 0
1464 0 3 0 17 124.1 39.1 0 0 0
1465 0 3 0 20.4 122.39999999999999 37.4 0 0 0
1466 0 3 0 22.099999999999998 124.1 37.4 0 0 0
1467 0 3 0 22.099999999999998 122.39999999999999 39.1 0 0 0
1468 0 3 0 20.4 124.1 39.1 0 0 0
1469 0 3 0 23.8 122.39999999999999 37.4 0 0 0
1470 0 3 0 25.5 124.1 37.4 0 0 0
1471 0 3 0 25.5 122.39999999999999 39.1 0 0 0
1472 0 3 0 23.8 124.1 39.1 0 0 0
1473 0 3 0 27.2 122.39999999999999 37.4 0 0 0
1474 0 3 0 28.9 124.1 37.4 0 0 0
1475 0 3 0 28.9 122.39999999999999 39.1 0 0 0
1476 0 3 0 27.2 124.1 39.1 0 0 0
1477 0 3 0 30.599999999999998 122.39999999999999 37.4 0 0 0
1478 0 3 0 32.3 124.1 37.4 0 0 0
1479 0 3 0 32.3 122.39999999999999 39.1 0 0 0
1480 0 3 0 30.599999999999998 124.1 39.1 0 0 0
1481 0 3 0 0 125.8 37.4 0 0 0
1482 0 3 0 1.7 125.8 39.1 0 0 0
1483 0 3 0 3.4 125.8 37.4 0 0 0
1484 0 3 0 5.1 125.8 39.1 0 0 0
1485 0 3 0 6.8 125.8 37.4 0 0 0
1486 0 3 0 8.5 125.8 39.1 0 0 0
1487 0 3 0 10.2 125.8 37.4 0 0 0
1488 0 3 0 11.9 125.8 39.1 0 0 0
1489 0 3 0 13.6 125.8 37.4 0 0 0
1490 0 3 0 15.299999999999999 125.8 39.1 0 0 0
1491 0 3 0 17 125.8 37.4 0 0 0
1492 0 3 0 18.7 125.8 39.1 0 0 0
1493 0 3 0 20.4 125.8 37.4 0 0 0
1494 0 3 0 22.099999999999998 125.8 39.1 0 0 0
1495 0 3 0 23.8 125.8 37.4 0 0 0
1496 0 3 0 25.5 125.8 39.1 0 0 0
1497 0 3 0 27.2 125.8 37.4 0 0 0
1498 0 3 0 28.9 125.8 39.1 0 0 0
1499 0 3 0 30.599999999999998 125.8 37.4 0 0 0
1500 0 3 0 32.3 125.8 39.1 0 0 0
1501 0 3 0 0 0 40.8 0 0 0
1502 0 3 0 1.7 1.7 40.8 0 0 0
1503 0 3 0 1.7 0 42.5 0 0 0
1504 0 3 0 0 1.7 42.5 0 0 0
1505 0 3 0 3.4 0 40.8 0 0 0
1506 0 3 0 5.1 1.7 40.8 0 0 0
1507 0 3 0 5.1 0 42.5 0 0 0
1508 0 3 0 3.4 1.7 42.5 0 0 0
1509 0 3 0 6.8 0 40.8 0 0 0
1510 0 3 0 8.5 1.7 40.8 0 0 0
1511 0 3 0 8.5 0 42.5 0 0 0
1512 0 3 0 6.8 1.7 42.5 0 0 0
1513 0 3 0 10.2 0 40.8 0 0 0
1514 0 3 0 11.9 1.7 40.8 0 0 0
1515 0 3 0 11.9 0 42.5 0 0 0
1516 0 3 0 10.2 1.7 42.5 0 0 0
1517 0 3 0 13.6 0 40.8 0 0 0
1518 0 3 0 15.299999999999999 1.7 40.8 0 0 0
1519 0 3 0 15.299999999999999 0 42.5 0 0 0
1520 0 3 0 13.6 1.7 42.5 0 0 0
1521 0 3 0 17 0 40.8 0 0 0
1522 0 3 0 18.7 1.7 40.8 0 0 0
1523 0 3 0 18.7 0 42.5 0 0 0
1524 0 3 0 17 1.7 42.5 0 0 0
1525 0 3 0 20.4 0 40.8 0 0 0
1526 0 3 0 22.099999999999998 1.7 40.8 0 0 0
1527 0 3 0 22.099999999999998 0 42.5 0 0 0
1528 0 3 0 20.4 1.7 42.5 0 0 0
1529 0 3 0 23.8 0 40.8 0 0 0
1530 0 3 0 25.5 1.7 40.8 0 0 0
1531 0 3 0 25.5 0 42.5 0 0 0
1532 0 3 0 23.8 1.7 42.5 0 0 0
1533 0 3 0 27.2 0 40.8 0 0 0
1534 0 3 0 28.9 1.7 40.8 0 0 0
1535 0 3 0 28.9 0 42.5 0 0 0
1536 0 3 0 27.2 1.7 42.5 0 0 0
1537 0 3 0 30.599999999999998 0 40.8 0 0 0
1538 0 3 0 32.3 1.7 40.8 0 0 0
1539 0 3 0 32.3 0 42.5 0 0 0
1540 0 3 0 30.599999999999998 1.7 42.5 0 0 0
1541 0 3 0 0 3.4 40.8 0 0 0
1542 0 3 0 1.7 5.1 40.8 0 0 0
1543 0 3 0 1.7 3.4 42.5 0 0 0
1544 0 3 0 0 5.1 42.5 0 0 0
1545 0 3 0 3.4 3.4 40.8 0 0 0
1546 0 3 0 5.1 5.1 40.8 0 0 0
1547 0 3 0 5.1 3.4 42.5 0 0 0
1548 0 3 0 3.4 5.1 42.5 0 0 0
1549 0 3 0 6.8 3.4 40.8 0 0 0
1550 0 3 0 8.5 5.1 40.8 0 0 0
1551 0 3 0 8.5 3.4 42.5 0 0 0
1552 0 3 0 6.8 5.1 42.5 0 0 0
1553 0 3 0 10.2 3.4 40.8 0 0 0
1554 0 3 0 11.9 5.1 40.8 0 0 0
1555 0 3 0 11.9 3.4 42.5 0 0 0
1556 0 3 0 10.2 5.1 42.5 0 0 0
1557 0 3 0 13.6 3.4 40.8 0 0 0
1558 0 3 0 15.299999999999999 5.1 40.8 0 0 0
1559 0 3 0 15.299999999999999 3.4 42.5 0 0 0
1560 0 3 0 13.6 5.1 42.5 0 0 0
1561 0 3 0 17 3.4 40.8 0 0 0
1562 0 3 0 18.7 5.1 40.8 0 0 0
1563 0 3 0 18.7 3.4 42.5 0 0 0
1564 0 3 0 17 5.1 42.5 0 0 0
1565 0 3 0 20.4 3.4 40.8 0 0 0
1566 0 3 0 22.099999999999998 5.1 40.8 0 0 0
1567 0 3 0 22.099999999999998 3.4 42.5 0 0 0
1568 0 3 0 20.4 5.1 42.5 0 0 0
1569 0 3 0 23.8 3.4 40.8 0 0 0
1570 0 3 0 25.5 5.1 40.8 0 0 0
1571 0 3 0 25.5 3.4 42.5 0 0 0
1572 0 3 0 23.8 5.1 42.5 0 0 0
1573 0 3 0 27.2 3.4 40.8 0 0 0
1574 0 3 0 28.9 5.1 40.8 0 0 0
1575 0 3 0 28.9 3.4 42.5 0 0 0
1576 0 3 0 27.2 5.1 42.5 0 0 0
1577 0 3 0 30.599999999999998 3.4 40.8 0 0 0
1578 0 3 0 32.3 5.1 40.8 0 0 0
1579 0 3 0 32.3 3.4 42.5 0 0 0
1580 0 3 0 30.599999999999998 5.1 42.5 0 0 0
1581 0 3 0 0 6.8 40.8 0 0 0
1582 0 3 0 1.7 8.5 40.8 0 0 0
1583 0 3 0 1.7 6.8 42.5 0 0 0
1584 0 3 0 0 8.5 42.5 0 0 0
1585 0 3 0 3.4 6.8 40.8 0 0 0
1586 0 3 0 5.1 8.5 40.8 0 0 0
1587 0 3 0 5.1 6.8 42.5 0 0 0
1588 0 3 0 3.4 8.5 42.5 0 0 0
1589 0 3 0 6.8 6.8 40.8 0 0 0
1590 0 3 0 8.5 8.5 40.8 0 0 0
1591 0 3 0 8.5 6.8 42.5 0 0 0
1592 0 3 0 6.8 8.5 42.5 0 0 0
1593 0 3 0 10.2 6.8 40.8 0 0 0
1594 0 3 0 11.9 8.5 40.8 0 0 0
1595 0 3 0 11.9 6.8 42.5 0 0 0
1596 0 3 0 10.2 8.5 42.5 0 0 0
1597 0 3 0 13.6 6.8 40.8 0 0 0
1598 0 3 0 15.299999999999999 8.5 40.8 0 0 0
1599 0 3 0 15.299999999999999 6.8 42.5 0 0 0
1600 0 3 0 13.6 8.5 42.5 0 0 0
1601 0 3 0 17 6.8 40.8 0 0 0
1602 0 3 0 18.7 8.5 40.8 0 0 0
1603 0 3 0 18.7 6.8 42.5 0 0 0
1604 0 3 0 17 8.5 42.5 0 0 0
1605 0 3 0 20.4 6.8 40.8 0 0 0
1606 0 3 0 22.099999999999998 8.5 40.8 0 0 0
1607 0 3 0 22.099999999999998 6.8 42.5 0 0 0
1608 0 3 0 20.4 8.5 42.5 0 0 0
1609 0 3 0 23.8 6.8 40.8 0 0 0
1610 0 3 0 25.5 8.5 40.8 0 0 0
1611 0 3 0 25.5 6.8 42.5 0 0 0
1612 0 3 0 23.8 8.5 42.5 0 0 0
1613 0 3 0 27.2 6.8 40.8 0 0 0
1614 0 3 0 28.9 8.5 40.8 0 0 0
1615 0 3 0 28.9 6.8 42.5 0 0 0
1616 0 3 0 27.2 8.5 42.5 0 0 0
1617 0 3 0 30.599999999999998 6.8 40.8 0 0 0
1618 0 3 0 32.3 8.5 40.8 0 0 0
1619 0 3 0 32.3 6.8 42.5 0 0 0
1620 0 3 0 30.599999999999998 8.5 42.5 0 0 0
1621 0 3 0 0 10.2 40.8 0 0 0
1622 0 3 0 1.7 11.9 40.8 0 0 0
1623 0 3 0 1.7 10.2 42.5 0 0 0
1624 0 3 0 0 11.9 42.5 0 0 0
1625 0 3 0 3.4 10.2 40.8 0 0 0
1626 0 3 0 5.1 11.9 40.8 0 0 0
1627 0 3 0 5.1 10.2 42.5 0 0 0
1628 0 3 0 3.4 11.9 42.5 0 0 0
1629 0 3 0 6.8 10.2 40.8 0 0 0
1630 0 3 0 8.5 11.9 40.8 0 0 0
1631 0 3 0 8.5 10.2 42.5 0 0 0
1632 0 3 0 6.8 11.9 42.5 0 0 0
1633 0 3 0 10.2 10.2 40.8 0 0 0
1634 0 3 0 11.9 11.9 40.8 0 0 0
1635 0 3 0 11.9 10.2 42.5 0 0 0
1636 0 3 0 10.2 11.9 42.5 0 0 0
1637 0 3 0 13.6 10.2 40.8 0 0 0
1638 0 3 0 15.299999999999999 11.9 40.8 0 0 0
1639 0 3 0 15.299999999999999 10.2 42.5 0 0 0
1640 0 3 0 13.6 11.9 42.5 0 0 0
1641 0 3 0 17 10.2 40.8 0 0 0
1642 0 3 0 18.7 11.9 40.8 0 0 0
1643 0 3 0 18.7 10.2 42.5 0 0 0
1644 0 3 0 17 11.9 42.5 0 0 0
1645 0 3 0 20.4 10.2 40.8 0 0 0
1646 0 3 0 22.099999999999998 11.9 40.8 0 0 0
1647 0 3 0 22.099999999999998 10.2 42.5 0 0 0
1648 0 3 0 20.4 11.9 42.5 0 0 0
1649 0 3 0 23.8 10.2 40.8 0 0 0
1650 0 3 0 25.5 11.9 40.8 0 0 0
1651 0 3 0 25.5 10.2 42.5 0 0 0
1652 0 3 0 23.8 11.9 42.5 0 0 0
1653 0 3 0 27.2 10.2 40.8 0 0 0
1654 0 3 0 28.9 11.9 40.8 0 0 0
1655 0 3 0 28.9 10.2 42.5 0 0 0
1656 0 3 0 27.2 11.9 42.5 0 0 0
1657 0 3 0 30.599999999999998 10.2 40.8 0 0 0
1658 0 3 0 32.3 11.9 40.8 0 0 0
1659 0 3 0 32.3 10.2 42.5 0 0 0
1660 0 3 0 30.599999999999998 11.9 42.5 0 0 0
1661 0 3 0 0 13.6 40.8 0 0 0
1662 0 3 0 1.7 15.299999999999999 40.8 0 0 0
1663 0 3 0 1.7 13.6 42.5 0 0 0
1664 0 3 0 0 15.299999999999999 42.5 0 0 0
1665 0 3 0 3.4 13.6 40.8 0 0 0
1666 0 3 0 5.1 15.299999999999999 40.8 0 0 0
1667 0 3 0 5.1 13.6 42.5 0 0 0
1668 0 3 0 3.4 15.299999999999999 42.5 0 0 0
1669 0 3 0 6.8 13.6 40.8 0 0 0
1670 0 3 0 8.5 15.299999999999999 40.8 0 0 0
1671 0 3 0 8.5 13.6 42.5 0 0 0
1672 0 3 0 6.8 15.299999999999999 42.5 0 0 0
1673 0 3 0 10.2 13.6 40.8 0 0 0
1674 0 3 0 11.9 15.299999999999999 40.8 0 0 0
1675 0 3 0 11.9 13.6 42.5 0 0 0
1676 0 3 0 10.2 15.299999999999999 42.5 0 0 0
1677 0 3 0 13.6 13.6 40.8 0 0 0
1678 0 3 0 15.299999999999999 15.299999999999999 40.8 0 0 0
1679 0 3 0 15.299999999999999 13.6 42.5 0 0 0
1680 0 3 0 13.6 15.299999999999999 42.5 0 0 0
1681 0 3 0 17 13.6 40.8 0 0 0
1682 0 3 0 18.7 15.299999999999999 40.8 0 0 0
1683 0 3 0 18.7 13.6 42.5 0 0 0
1684 0 3 0 17 15.299999999999999 42.5 0 0 0
1685 0 3 0 20.4 13.6 40.8 0 0 0
1686 0 3 0 22.099999999999998 15.299999999999999 40.8 0 0 0
1687 0 3 0 22.099999999999998 13.6 42.5 0 0 0
1688 0 3 0 20.4 15.299999999999999 42.5 0 0 0
1689 0 3 0 23.8 13.6 40.8 0 0 0
1690 0 3 0 25.5 15.299999999999999 40.8 0 0 0
1691 0 3 0 25.5 13.6 42.5 0 0 0
1692 0 3 0 23.8 15.299999999999999 42.5 0 0 0
1693 0 3 0 27.2 13.6 40.8 0 0 0
1694 0 3 0 28.9 15.299999999999999 40.8 0 0 0
1695 0 3 0 28.9 13.6 42.5 0 0 0
1696 0 3 0 27.2 15.299999999999999 42.5 0 0 0
1697 0 3 0 30.599999999999998 13.6 40.8 0 0 0
1698 0 3 0 32.3 15.299999999999999 40.8 0 0 0
1699 0 3 0 32.3 13.6 42.5 0 0 0
1700 0 3 0 30.599999999999998 15.299999999999999 42.5 0 0 0
1701 0 3 0 0 17 40.8 0 0 0
1702 0 3 0 1.7 18.7 40.8 0 0 0
1703 0 3 0 1.7 17 42.5 0 0 0
1704 0 3 0 0 18.7 42.5 0 0 0
1705 0 3 0 3.4 17 40.8 0 0 0
1706 0 3 0 5.1 18.7 40.8 0 0 0
1707 0 3 0 5.1 17 42.5 0 0 0
1708 0 3 0 3.4 18.7 42.5 0 0 0
1709 0 3 0 6.8 17 40.8 0 0 0
1710 0 3 0 8.5 18.7 40.8 0 0 0
1711 0 3 0 8.5 17 42.5 0 0 0
1712 0 3 0 6.8 18.7 42.5 0 0 0
1713 0 3 0 10.2 17 40.8 0 0 0
1714 0 3 0 11.9 18.7 40.8 0 0 0
1715 0 3 0 11.9 17 42.5 0 0 0
1716 0 3 0 10.2 18.7 42.5 0 0 0
1717 0 3 0 13.6 17 40.8 0 0 0
1718 0 3 0 15.299999999999999 18.7 40.8 0 0 0
1719 0 3 0 15.299999999999999 17 42.5 0 0 0
1720 0 3 0 13.6 18.7 42.5 0 0 0
1721 0 3 0 17 17 40.8 0 0 0
1722 0 3 0 18.7 18.7 40.8 0 0 0
1723 0 3 0 18.7 17 42.5 0 0 0
1724 0 3 0 17 18.7 42.5 0 0 0
1725 0 3 0 20.4 17 40.8 0 0 0
1726 0 3 0 22.099999999999998 18.7 40.8 0 0 0
1727 0 3 0 22.099999999999998 17 42.5 0 0 0
1728 0 3 0 20.4 18.7 42.5 0 0 0
1729 0 3 0 23.8 17 40.8 0 0 0
1730 0 3 0 25.5 18.7 40.8 0 0 0
1731 0 3 0 25.5 17 42.5 0 0 0
1732 0 3 0 23.8 18.7 42.5 0 0 0
1733 0 3 0 27.2 17 40.8 0 0 0
1734 0 3 0 28.9 18.7 40.8 0 0 0
1735 0 3 0 28.9 17 42.5 0 0 0
1736 0 3 0 27.2 18.7 42.5 0 0 0
1737 0 3 0 30.599999999999998 17 40.8 0 0 0
1738 0 3 0 32.3 18.7 40.8 0 0 0
1739 0 3 0 32.3 17 42.5 0 0 0
1740 0 3 0 30.599999999999998 18.7 42.5 0 0 0
1741 0 3 0 0 20.4 40.8 0 0 0
1742 0 3 0 1.7 22.099999999999998 40.8 0 0 0
1743 0 3 0 1.7 20.4 42.5 0 0 0
1744 0 3 0 0 22.099999999999998 42.5 0 0 0
1745 0 3 0 3.4 20.4 40.8 0 0 0
1746 0 3 0 5.1 22.099999999999998 40.8 0 0 0
1747 0 3 0 5.1 20.4 42.5 0 0 0
1748 0 3 0 3.4 22.099999999999998 42.5 0 0 0
1749 0 3 0 6.8 20.4 40.8 0 0 0
1750 0 3 0 8.5 22.099999999999998 40.8 0 0 0
1751 0 3 0 8.5 20.4 42.5 0 0 0
1752 0 3 0 6.8 22.099999999999998 42.5 0 0 0
1753 0 3 0 10.2 20.4 40.8 0 0 0
1754 0 3 0 11.9 22.099999999999998 40.8 0 0 0
1755 0 3 0 11.9 20.4 42.5 0 0 0
1756 0 3 0 10.2 22.099999999999998 42.5 0 0 0
1757 0 3 0 13.6 20.4 40.8 0 0 0
1758 0 3 0 15.299999999999999 22.099999999999998 40.8 0 0 0
1759 0 3 0 15.299999999999999 20.4 42.5 0 0 0
1760 0 3 0 13.6 22.099999999999998 42.5 0 0 0
1761 0 3 0 17 20.4 40.8 0 0 0
1762 0 3 0 18.7 22.099999999999998 40.8 0 0 0
1763 0 3 0 18.7 20.4 42.5 0 0 0
1764 0 3 0 17 22.099999999999998 42.5 0 0 0
1765 0 3 0 20.4 20.4 40.8 0 0 0
1766 0 3 0 22.099999999999998 22.099999999999998 40.8 0 0 0
1767 0 3 0 22.099999999999998 20.4 42.5 0 0 0
1768 0 3 0 20.4 22.099999999999998 42.5 0 0 0
1769 0 3 0 23.8 20.4 40.8 0 0 0
1770 0 3 0 25.5 22.099999999999998 40.8 0 0 0
1771 0 3 0 25.5 20.4 42.5 0 0 0
1772 0 3 0 23.8 22.099999999999998 42.5 0 0 0
1773 0 3 0 27.2 20.4 40.8 0 0 0
1774 0 3 0 28.9 22.099999999999998 40.8 0 0 0
1775 0 3 0 28.9 20.4 42.5 0 0 0
1776 0 3 0 27.2 22.099999999999998 42.5 0 0 0
1777 0 3 0 30.599999999999998 20.4 40.8 0 0 0
1778 0 3 0 32.3 22.099999999999998 40.8 0 0 0
1779 0 3 0 32.3 20.4 42.5 0 0 0
1780 0 3 0 30.599999999999998 22.099999999999998 42.5 0 0 0
1781 0 3 0 0 23.8 40.8 0 0 0
1782 0 3 0 1.7 25.5 40.8 0 0 0
1783 0 3 0 1.7 23.8 42.5 0 0 0
1784 0 3 0 0 25.5 42.5 0 0 0
1785 0 3 0 3.4 23.8 40.8 0 0 0
1786 0 3 0 5.1 25.5 40.8 0 0 0
1787 0 3 0 5.1 23.8 42.5 0 0 0
1788 0 3 0 3.4 25.5 42.5 0 0 0
1789 0 3 0 6.8 23.8 40.8 0 0 0
1790 0 3 0 8.5 25.5 40.8 0 0 0
1791 0 3 0 8.5 23.8 42.5 0 0 0
1792 0 3 0 6.8 25.5 42.5 0 0 0
1793 0 3 0 10.2 23.8 40.8 0 0 0
1794 0 3 0 11.9 25.5 40.8 0 0 0
1795 0 3 0 11.9 23.8 42.5 0 0 0
1796 0 3 0 10.2 25.5 42.5 0 0 0
1797 0 3 0 13.6 23.8 40.8 0 0 0
1798 0 3 0 15.299999999999999 25.5 40.8 0 0 0
1799 0 3 0 15.299999999999999 23.8 42.5 0 0 0
1800 0 3 0 13.6 25.5 42.5 0 0 0
1801 0 3 0 17 23.8 40.8 0 0 0
1802 0 3 0 18.7 25.5 40.8 0 0 0
1803 0 3 0 18.7 23.8 42.5 0 0 0
1804 0 3 0 17 25.5 42.5 0 0 0
1805 0 3 0 20.4 23.8 40.8 0 0 0
1806 0 3 0 22.099999999999998 25.5 40.8 0 0 0
1807 0 3 0 22.099999999999998 23.8 42.5 0 0 0
1808 0 3 0 20.4 25.5 42.5 0 0 0
1809 0 3 0 23.8 23.8 40.8 0 0 0
1810 0 3 0 25.5 25.5 40.8 0 0 0
1811 0 3 0 25.5 23.8 42.5 0 0 0
1812 0 3 0 23.8 25.5 42.5 0 0 0
1813 0 3 0 27.2 23.8 40.8 0 0 0
1814 0 3 0 28.9 25.5 40.8 0 0 0
1815 0 3 0 28.9 23.8 42.5 0 0 0
1816 0 3 0 27.2 25.5 42.5 0 0 0
1817 0 3 0 30.599999999999998 23.8 40.8 0 0 0
1818 0 3 0 32.3 25.5 40.8 0 0 0
1819 0 3 0 32.3 23.8 42.5 0 0 0
1820 0 3 0 30.599999999999998 25.5 42.5 0 0 0
1821 0 3 0 0 27.2 40.8 0 0 0
1822 0 3 0 1.7 28.9 40.8 0 0 0
1823 0 3 0 1.7 27.2 42.5 0 0 0
1824 0 3 0 0 28.9 42.5 0 0 0
1825 0 3 0 3.4 27.2 40.8 0 0 0
1826 0 3 0 5.1 28.9 40.8 0 0 0
1827 0 3 0 5.1 27.2 42.5 0 0 0
1828 0 3 0 3.4 28.9 42.5 0 0 0
1829 0 3 0 6.8 27.2 40.8 0 0 0
1830 0 3 0 8.5 28.9 40.8 0 0 0
1831 0 3 0 8.5 27.2 42.5 0 0 0
1832 0 3 0 6.8 28.9 42.5 0 0 0
1833 0 3 0 10.2 27.2 40.8 0 0 0
1834 0 3 0 11.9 28.9 40.8 0 0 0
1835 0 3 0 11.9 27.2 42.5 0 0 0
1836 0 3 0 10.2 28.9 42.5 0 0 0
1837 0 3 0 13.6 27.2 40.8 0 0 0
1838 0 3 0 15.299999999999999 28.9 40.8 0 0 0
1839 0 3 0 15.299999999999999 27.2 42.5 0 0 0
1840 0 3 0 13.6 28.9 42.5 0 0 0
1841 0 3 0 17 27.2 40.8 0 0 0
1842 0 3 0 18.7 28.9 40.8 0 0 0
1843 0 3 0 18.7 27.2 42.5 0 0 0
1844 0 3 0 17 28.9 42.5 0 0 0
1845 0 3 0 20.4 27.2 40.8 0 0 0
1846 0 3 0 22.099999999999998 28.9 40.8 0 0 0
1847 0 3 0 22.099999999999998 27.2 42.5 0 0 0
1848 0 3 0 20.4 28.9 42.5 0 0 0
1849 0 3 0 23.8 27.2 40.8 0 0 0
1850 0 3 0 25.5 28.9 40.8 0 0 0
1851 0 3 0 25.5 27.2 42.5 0 0 0
1852 0 3 0 23.8 28.9 42.5 0 0 0
1853 0 3 0 27.2 27.2 40.8 0 0 0
1854 0 3 0 28.9 28.9 40.8 0 0 0
1855 0 3 0 28.9 27.2 42.5 0 0 0
1856 0 3 0 27.2 28.9 42.5 0 0 0
1857 0 3 0 30.599999999999998 27.2 40.8 0 0 0
1858 0 3 0 32.3 28.9 40.8 0 0 0
1859 0 3 0 32.3 27.2 42.5 0 0 0
1860 0 3 0 30.599999999999998 28.9 42.5 0 0 0
1861 0 3 0 0 30.599999999999998 40.8 0 0 0
1862 0 3 0 1.7 32.3 40.8 0 0 0
1863 0 3 0 1.7 30.599999999999998 42.5 0 0 0
1864 0 3 0 0 32.3 42.5 0 0 0
1865 0 3 0 3.4 30.599999999999998 40.8 0 0 0
1866 0 3 0 5.1 32.3 40.8 0 0 0
1867 0 3 0 5.1 30.599999999999998 42.5 0 0 0
1868 0 3 0 3.4 32.3 42.5 0 0 0
1869 0 3 0 6.8 30.599999999999998 40.8 0 0 0
1870 0 3 0 8.5 32.3 40.8 0 0 0
1871 0 3 0 8.5 30.599999999999998 42.5 0 0 0
1872 0 3 0 6.8 32.3 42.5 0 0 0
1873 0 3 0 10.2 30.599999999999998 40.8 0 0 0
1874 0 3 0 11.9 32.3 40.8 0 0 0
1875 0 3 0 11.9 30.599999999999998 42.5 0 0 0
1876 0 3 0 10.2 32.3 42.5 0 0 0
1877 0 3 0 13.6 30.599999999999998 40.8 0 0 0
1878 0 3 0 15.299999999999999 32.3 40.8 0 0 0
1879 0 3 0 15.299999999999999 30.599999999999998 42.5 0 0 0
1880 0 3 0 13.6 32.3 42.5 0 0 0
1881 0 3 0 17 30.599999999999998 40.8 0 0 0
1882 0 3 0 18.7 32.3 40.8 0 0 0
1883 0 3 0 18.7 30.599999999999998 42.5 0 0 0
1884 0 3 0 17 32.3 42.5 0 0 0
1885 0 3 0 20.4 30.599999999999998 40.8 0 0 0
1886 0 3 0 22.099999999999998 32.3 40.8 0 0 0
1887 0 3 0 22.099999999999998 30.599999999999998 42.5 0 0 0
1888 0 3 0 20.4 32.3 42.5 0 0 0
1889 0 3 0 23.8 30.599999999999998 40.8 0 0 0
1890 0 3 0 25.5 32.3 40.8 0 0 0
1891 0 3 0 25.5 30.599999999999998 42.5 0 0 0
1892 0 3 0 23.8 32.3 42.5 0 0 0
1893 0 3 0 27.2 30.599999999999998 40.8 0 0 0
1894 0 3 0 28.9 32.3 40.8 0 0 0
1895 0 3 0 28.9 30.599999999999998 42.5 0 0 0
1896 0 3 0 27.2 32.3 42.5 0 0 0
1897 0 3 0 30.599999999999998 30.599999999999998 40.8 0 0 0
1898 0 3 0 32.3 32.3 40.8 0 0 0
1899 0 3 0 32.3 30.599999999999998 42.5 0 0 0
1900 0 3 0 30.599999999999998 32.3 42.5 0 0 0
1901 0 3 0 0 34 40.8 0 0 0
1902 0 3 0 1.7 35.699999999999996 40.8 0 0 0
1903 0 3 0 1.7 34 42.5 0 0 0
1904 0 3 0 0 35.699999999999996 42.5 0 0 0
1905 0 3 0 3.4 34 40.8 0 0 0
1906 0 3 0 5.1 35.699999999999996 40.8 0 0 0
1907 0 3 0 5.1 34 42.5 0 0 0
1908 0 3 0 3.4 35.699999999999996 42.5 0 0 0
1909 0 3 0 6.8 34 40.8 0 0 0
1910 0 3 0 8.5 35.699999999999996 40.8 0 0 0
1911 0 3 0 8.5 34 42.5 0 0 0
1912 0 3 0 6.8 35.699999999999996 42.5 0 0 0
1913 0 3 0 10.2 34 40.8 0 0 0
1914 0 3 0 11.9 35.699999999999996 40.8 0 0 0
1915 0 3 0 11.9 34 42.5 0 0 0
1916 0 3 0 10.2 35.699999999999996 42.5 0 0 0
1917 0 3 0 13.6 34 40.8 0 0 0
1918 0 3 0 15.299999999999999 35.699999999999996 40.8 0 0 0
1919 0 3 0 15.299999999999999 34 42.5 0 0 0
1920 0 3 0 13.6 35.699999999999996 42.5 0 0 0
1921 0 3 0 17 34 40.8 0 0 0
1922 0 3 0 18.7 35.699999999999996 40.8 0 0 0
1923 0 3 0 18.7 34 42.5 0 0 0
1924 0 3 0 17 35.699999999999996 42.5 0 0 0
1925 0 3 0 20.4 34 40.8 0 0 0
1926 0 3 0 22.099999999999998 35.699999999999996 40.8 0 0 0
1927 0 3 0 22.099999999999998 34 42.5 0 0 0
1928 0 3 0 20.4 35.699999999999996 42.5 0 0 0
1929 0 3 0 23.8 34 40.8 0 0 0
1930 0 3 0 25.5 35.699999999999996 40.8 0 0 0
1931 0 3 0 25.5 34 42.5 0 0 0
1932 0 3 0 23.8 35.699999999999996 42.5 0 0 0
1933 0 3 0 27.2 34 40.8 0 0 0
1934 0 3 0 28.9 35.699999999999996 40.8 0 0 0
1935 0 3 0 28.9 34 42.5 0 0 0
1936 0 3 0 27.2 35.699999999999996 42.5 0 0 0
1937 0 3 0 30.599999999999998 34 40.8 0 0 0
1938 0 3 0 32.3 35.699999999999996 40.8 0 0 0
1939 0 3 0 32.3 34 42.5 0 0 0
1940 0 3 0 30.599999999999998 35.699999999999996 42.5 0 0 0
1941 0 3 0 0 37.4 40.8 0 0 0
1942 0 3 0 1.7 39.1 40.8 0 0 0
1943 0 3 0 1.7 37.4 42.5 0 0 0
1944 0 3 0 0 39.1 42.5 0 0 0
1945 0 3 0 3.4 37.4 40.8 0 0 0
1946 0 3 0 5.1 39.1 40.8 0 0 0
1947 0 3 0 5.1 37.4 42.5 0 0 0
1948 0 3 0 3.4 39.1 42.5 0 0 0
1949 0 3 0 6.8 37.4 40.8 0 0 0
1950 0 3 0 8.5 39.1 40.8 0 0 0
1951 0 3 0 8.5 37.4 42.5 0 0 0
1952 0 3 0 6.8 39.1 42.5 0 0 0
1953 0 3 0 10.2 37.4 40.8 0 0 0
1954 0 3 0 11.9 39.1 40.8 0 0 0
1955 0 3 0 11.9 37.4 42.5 0 0 0
1956 0 3 0 10.2 39.1 42.5 0 0 0
1957 0 3 0 13.6 37.4 40.8 0 0 0
1958 0 3 0 15.299999999999999 39.1 40.8 0 0 0
1959 0 3 0 15.299999999999999 37.4 42.5 0 0 0
1960 0 3 0 13.6 39.1 42.5 0 0 0
1961 0 3 0 17 37.4 40.8 0 0 0
1962 0 3 0 18.7 39.1 40.8 0 0 0
1963 0 3 0 18.7 37.4 42.5 0 0 0
1964 0 3 0 17 39.1 42.5 0 0 0
1965 0 3 0 20.4 37.4 40.8 0 0 0
1966 0 3 0 22.099999999999998 39.1 40.8 0 0 0
1967 0 3 0 22.099999999999998 37.4 42.5 0 0 0
1968 0 3 0 20.4 39.1 42.5 0 0 0
1969 0 3 0 23.8 37.4 40.8 0 0 0
1970 0 3 0 25.5 39.1 40.8 0 0 0
1971 0 3 0 25.5 37.4 42.5 0 0 0
1972 0 3 0 23.8 39.1 42.5 0 0 0
1973 0 3 0 27.2 37.4 40.8 0 0 0
1974 0 3 0 28.9 39.1 40.8 0 0 0
1975 0 3 0 28.9 37.4 42.5 0 0 0
1976 0 3 0 27.2 39.1 42.5 0 0 0
1977 0 3 0 30.599999999999998 37.4 40.8 0 0 0
1978 0 3 0 32.3 39.1 40.8 0 0 0
1979 0 3 0 32.3 37.4 42.5 0 0 0
1980 0 3 0 30.599999999999998 39.1 42.5 0 0 0
1981 0 3 0 0 40.8 40.8 0 0 0
1982 0 3 0 1.7 42.5 40.8 0 0 0
1983 0 3 0 1.7 40.8 42.5 0 0 0
1984 0 3 0 0 42.5 42.5 0 0 0
1985 0 3 0 3.4 40.8 40.8 0 0 0
1986 0 3 0 5.1 42.5 40.8 0 0 0
1987 0 3 0 5.1 40.8 42.5 0 0 0
1988 0 3 0 3.4 42.5 42.5 0 0 0
1989 0 3 0 6.8 40.8 40.8 0 0 0
1990 0 3 0 8.5 42.5 40.8 0 0 0
1991 0 3 0 8.5 40.8 42.5 0 0 0
1992 0 3 0 6.8 42.5 42.5 0 0 0
1993 0 3 0 10.2 40.8 40.8 0 0 0
1994 0 3 0 11.9 42.5 40.8 0 0 0
1995 0 3 0 11.9 40.8 42.5 0 0 0
1996 0 3 0 10.2 42.5 42.5 0 0 0
1997 0 3 0 13.6 40.8 40.8 0 0 0
1998 0 3 0 15.299999999999999 42.5 40.8 0 0 0
1999 0 3 0 15.299999999999999 40.8 42.5 0 0 0
2000 0 3 0 13.6 42.5 42.5 0 0 0
2001 0 3 0 17 40.8 40.8 0 0 0
2002 0 3 0 18.7 42.5 40.8 0 0 0
2003 0 3 0 18.7 40.8 42.5 0 0 0
2004 0 3 0 17 42.5 42.5 0 0 0
2005 0 3 0 20.4 40.8 40.8 0 0 0
2006 0 3 0 22.099999999999998 42.5 40.8 0 0 0
2007 0 3 0 22.099999999999998 40.8 42.5 0 0 0
2008 0 3 0 20.4 42.5 42.5 0 0 0
2009 0 3 0 23.8 40.8 40.8 0 0 0
2010 0 3 0 25.5 42.5 40.8 0 0 0
2011 0 3 0 25.5 40.8 42.5 0 0 0
2012 0 3 0 23.8 42.5 42.5 0 0 0
2013 0 3 0 27.2 40.8 40.8 0 0 0
2014 0 3 0 28.9 42.5 40.8 0 0 0
2015 0 3 0 28.9 40.8 42.5 0 0 0
2016 0 3 0 27.2 42.5 42.5 0 0 0
2017 0 3 0 30.599999999999998 40.8 40.8 0 0 0
2018 0 3 0 32.3 42.5 40.8 0 0 0
2019 0 3 0 32.3 40.8 42.5 0 0 0
2020 0 3 0 30.599999999999998 42.5 42.5 0 0 0
2021 0 3 0 0 44.199999999999996 40.8 0 0 0
2022 0 3 0 1.7 45.9 40.8 0 0 0
2023 0 3 0 1.7 44.199999999999996 42.5 0 0 0
2024 0 3 0 0 45.9 42.5 0 0 0
2025 0 3 0 3.4 44.199999999999996 40.8 0 0 0
2026 0 3 0 5.1 45.9 40.8 0 0 0
2027 0 3 0 5.1 44.199999999999996 42.5 0 0 0
2028 0 3 0 3.4 45.9 42.5 0 0 0
2029 0 3 0 6.8 44.199999999999996 40.8 0 0 0
2030 0 3 0 8.5 45.9 40.8 0 0 0
2031 0 3 0 8.5 44.199999999999996 42.5 0 0 0
2032 0 3 0 6.8 45.9 42.5 0 0 0
2033 0 3 0 10.2 44.199999999999996 40.8 0 0 0
2034 0 3 0 11.9 45.9 40.8 0 0 0
2035 0 3 0 11.9 44.199999999999996 42.5 0 0 0
2036 0 3 0 10.2 45.9 42.5 0 0 0
2037 0 3 0 13.6 44.199999999999996 40.8 0 0 0
2038 0 3 0 15.299999999999999 45.9 40.8 0 0 0
2039 0 3 0 15.299999999999999 44.199999999999996 42.5 0 0 0
2040 0 3 0 13.6 45.9 42.5 0 0 0
2041 0 3 0 17 44.199999999999996 40.8 0 0 0
2042 0 3 0 18.7 45.9 40.8 0 0 0
2043 0 3 0 18.7 44.199999999999996 42.5 0 0 0
2044 0 3 0 17 45.9 42.5 0 0 0
2045 0 3 0 20.4 44.199999999999996 40.8 0 0 0
2046 0 3 0 22.099999999999998 45.9 40.8 0 0 0
2047 0 3 0 22.099999999999998 44.199999999999996 42.5 0 0 0
2048 0 3 0 20.4 45.9 42.5 0 0 0
2049 0 3 0 23.8 44.199999999999996 40.8 0 0 0
2050 0 3 0 25.5 45.9 40.8 0 0 0
2051 0 3 0 25.5 44.199999999999996 42.5 0 0 0
2052 0 3 0 23.8 45.9 42.5 0 0 0
2053 0 3 0 27.2 44.199999999999996 40.8 0 0 0
2054 0 3 0 28.9 45.9 40.8 0 0 0
2055 0 3 0 28.9 44.199999999999996 42.5 0 0 0
2056 0 3 0 27.2 45.9 42.5 0 0 0
2057 0 3 0 30.599999999999998 44.199999999999996 40.8 0 0 0
2058 0 3 0 32.3 45.9 40.8 0 0 0
2059 0 3 0 32.3 44.199999999999996 42.5 0 0 0
2060 0 3 0 30.599999999999998 45.9 42.5 0 0 0
2061 0 3 0 0 47.6 40.8 0 0 0
2062 0 3 0 1.7 49.3 40.8 0 0 0
2063 0 3 0 1.7 47.6 42.5 0 0 0
2064 0 3 0 0 49.3 42.5 0 0 0
2065 0 3 0 3.4 47.6 40.8 0 0 0
2066 0 3 0 5.1 49.3 40.8 0 0 0
2067 0 3 0 5.1 47.6 42.5 0 0 0
2068 0 3 0 3.4 49.3 42.5 0 0 0
2069 0 3 0 6.8 47.6 40.8 0 0 0
2070 0 3 0 8.5 49.3 40.8 0 0 0
2071 0 3 0 8.5 47.6 42.5 0 0 0
2072 0 3 0 6.8 49.3 42.5 0 0 0
2073 0 3 0 10.2 47.6 40.8 0 0 0
2074 0 3 0 11.9 49.3 40.8 0 0 0
2075 0 3 0 11.9 47.6 42.5 0 0 0
2076 0 3 0 10.2 49.3 42.5 0 0 0
2077 0 3 0 13.6 47.6 40.8 0 0 0
2078 0 3 0 15.299999999999999 49.3 40.8 0 0 0
2079 0 3 0 15.299999999999999 47.6 42.5 0 0 0
2080 0 3 0 13.6 49.3 42.5 0 0 0
2081 0 3 0 17 47.6 40.8 0 0 0
2082 0 3 0 18.7 49.3 40.8 0 0 0
2083 0 3 0 18.7 47.6 42.5 0 0 0
2084 0 3 0 17 49.3 42.5 0 0 0
2085 0 3 0 20.4 47.6 40.8 0 0 0
2086 0 3 0 22.099999999999998 49.3 40.8 0 0 0
2087 0 3 0 22.099999999999998 47.6 42.5 0 0 0
2088 0 3 0 20.4 49.3 42.5 0 0 0
2089 0 3 0 23.8 47.6 40.8 0 0 0
2090 0 3 0 25.5 49.3 40.8 0 0 0
2091 0 3 0 25.5 47.6 42.5 0 0 0
2092 0 3 0 23.8 49.3 42.5 0 0 0
2093 0 3 0 27.2 47.6 40.8 0 0 0
2094 0 3 0 28.9 49.3 40.8 0 0 0
2095 0 3 0 28.9 47.6 42.5 0 0 0
2096 0 3 0 27.2 49.3 42.5 0 0 0
2097 0 3 0 30.599999999999998 47.6 40.8 0 0 0
2098 0 3 0 32.3 49.3 40.8 0 0 0
2099 0 3 0 32.3 47.6 42.5 0 0 0
2100 0 3 0 30.599999999999998 49.3 42.5 0 0 0
2101 0 3 0 0 51 40.8 0 0 0
2102 0 3 0 1.7 52.699999999999996 40.8 0 0 0
2103 0 3 0 1.7 51 42.5 0 0 0
2104 0 3 0 0 52.699999999999996 42.5 0 0 0
2105 0 3 0 3.4 51 40.8 0 0 0
2106 0 3 0 5.1 52.699999999999996 40.8 0 0 0
2107 0 3 0 5.1 51 42.5 0 0 0
2108 0 3 0 3.4 52.699999999999996 42.5 0 0 0
2109 0 3 0 6.8 51 40.8 0 0 0
2110 0 3 0 8.5 52.699999999999996 40.8 0 0 0
2111 0 3 0 8.5 51 42.5 0 0 0
2112 0 3 0 6.8 52.699999999999996 42.5 0 0 0
2113 0 3 0 10.2 51 40.8 0 0 0
2114 0 3 0 11.9 52.699999999999996 40.8 0 0 0
2115 0 3 0 11.9 51 42.5 0 0 0
2116 0 3 0 10.2 52.699999999999996 42.5 0 0 0
2117 0 3 0 13.6 51 40.8 0 0 0
2118 0 3 0 15.299999999999999 52.699999999999996 40.8 0 0 0
2119 0 3 0 15.299999999999999 51 42.5 0 0 0
2120 0 3 0 13.6 52.699999999999996 42.5 0 0 0
2121 0 3 0 17 51 40.8 0 0 0
2122 0 3 0 18.7 52.699999999999996 40.8 0 0 0
2123 0 3 0 18.7 51 42.5 0 0 0
2124 0 3 0 17 52.699999999999996 42.5 0 0 0
2125 0 3 0 20.4 51 40.8 0 0 0
2126 0 3 0 22.099999999999998 52.699999999999996 40.8 0 0 0
2127 0 3 0 22.099999999999998 51 42.5 0 0 0
2128 0 3 0 20.4 52.699999999999996 42.5 0 0 0
2129 0 3 0 23.8 51 40.8 0 0 0
2130 0 3 0 25.5 52.699999999999996 40.8 0 0 0
2131 0 3 0 25.5 51 42.5 0 0 0
2132 0 3 0 23.8 52.699999999999996 42.5 0 0 0
2133 0 3 0 27.2 51 40.8 0 0 0
2134 0 3 0 28.9 52.699999999999996 40.8 0 0 0
2135 0 3 0 28.9 51 42.5 0 0 0
2136 0 3 0 27.2 52.699999999999996 42.5 0 0 0
2137 0 3 0 30.599999999999998 51 40.8 0 0 0
2138 0 3 0 32.3 52.699999999999996 40.8 0 0 0
2139 0 3 0 32.3 51 42.5 0 0 0
2140 0 3 0 30.599999999999998 52.699999999999996 42.5 0 0 0
2141 0 3 0 0 54.4 40.8 0 0 0
2142 0 3 0 1.7 56.1 40.8 0 0 0
2143 0 3 0 1.7 54.4 42.5 0 0 0
2144 0 3 0 0 56.1 42.5 0 0 0
2145 0 3 0 3.4 54.4 40.8 0 0 0
2146 0 3 0 5.1 56.1 40.8 0 0 0
2147 0 3 0 5.1 54.4 42.5 0 0 0
2148 0 3 0 3.4 56.1 42.5 0 0 0
2149 0 3 0 6.8 54.4 40.8 0 0 0
2150 0 3 0 8.5 56.1 40.8 0 0 0
2151 0 3 0 8.5 54.4 42.5 0 0 0
2152 0 3 0 6.8 56.1 42.5 0 0 0
2153 0 3 0 10.2 54.4 40.8 0 0 0
2154 0 3 0 11.9 56.1 40.8 0 0 0
2155 0 3 0 11.9 54.4 42.5 0 0 0
2156 0 3 0 10.2 56.1 42.5 0 0 0
2157 0 3 0 13.6 54.4 40.8 0 0 0
2158 0 3 0 15.299999999999999 56.1 40.8 0 0 0
2159 0 3 0 15.299999999999999 54.4 42.5 0 0 0
2160 0 3 0 13.6 56.1 42.5 0 0 0
2161 0 3 0 17 54.4 40.8 0 0 0
2162 0 3 0 18.7 56.1 40.8 0 0 0
2163 0 3 0 18.7 54.4 42.5 0 0 0
2164 0 3 0 17 56.1 42.5 0 0 0
2165 0 3 0 20.4 54.4 40.8 0 0 0
2166 0 3 0 22.099999999999998 56.1 40.8 0 0 0
2167 0 3 0 22.099999999999998 54.4 42.5 0 0 0
2168 0 3 0 20.4 56.1 42.5 0 0 0
2169 0 3 0 23.8 54.4 40.8 0 0 0
2170 0 3 0 25.5 56.1 40.8 0 0 0
2171 0 3 0 25.5 54.4 42.5 0 0 0
2172 0 3 0 23.8 56.1 42.5 0 0 0
2173 0 3 0 27.2 54.4 40.8 0 0 0
2174 0 3 0 28.9 56.1 40.8 0 0 0
2175 0 3 0 28.9 54.4 42.5 0 0 0
2176 0 3 0 27.2 56.1 42.5 0 0 0
2177 0 3 0 30.599999999999998 54.4 40.8 0 0 0
2178 0 3 0 32.3 56.1 40.8 0 0 0
2179 0 3 0 32.3 54.4 42.5 0 0 0
2180 0 3 0 30.599999999999998 56.1 42.5 0 0 0
2181 0 3 0 0 57.8 40.8 0 0 0
2182 0 3 0 1.7 59.5 40.8 0 0 0
2183 0 3 0 1.7 57.8 42.5 0 0 0
2184 0 3 0 0 59.5 42.5 0 0 0
2185 0 3 0 3.4 57.8 40.8 0 0 0
2186 0 3 0 5.1 59.5 40.8 0 0 0
2187 0 3 0 5.1 57.8 42.5 0 0 0
2188 0 3 0 3.4 59.5 42.5 0 0 0
2189 0 3 0 6.8 57.8 40.8 0 0 0
2190 0 3 0 8.5 59.5 40.8 0 0 0
2191 0 3 0 8.5 57.8 42.5 0 0 0
2192 0 3 0 6.8 59.5 42.5 0 0 0
2193 0 3 0 10.2 57.8 40.8 0 0 0
2194 0 3 0 11.9 59.5 40.8 0 0 0
2195 0 3 0 11.9 57.8 42.5 0 0 0
2196 0 3 0 10.2 59.5 42.5 0 0 0
2197 0 3 0 13.6 57.8 40.8 0 0 0
2198 0 3 0 15.299999999999999 59.5 40.8 0 0 0
2199 0 3 0 15.299999999999999 57.8 42.5 0 0 0
2200 0 3 0 13.6 59.5 42.5 0 0 0
2201 0 3 0 17 57.8 40.8 0 0 0
2202 0 3 0 18.7 59.5 40.8 0 0 0
2203 0 3 0 18.7 57.8 42.5 0 0 0
2204 0 3 0 17 59.5 42.5 0 0 0
2205 0 3 0 20.4 57.8 40.8 0 0 0
2206 0 3 0 22.099999999999998 59.5 40.8 0 0 0
2207 0 3 0 22.099999999999998 57.8 42.5 0 0 0
2208 0 3 0 20.4 59.5 42.5 0 0 0
2209 0 3 0 23.8 57.8 40.8 0 0 0
2210 0 3 0 25.5 59.5 40.8 0 0 0
2211 0 3 0 25.5 57.8 42.5 0 0 0
2212 0 3 0 23.8 59.5 42.5 0 0 0
2213 0 3 0 27.2 57.8 40.8 0 0 0
2214 0 3 0 28.9 59.5 40.8 0 0 0
2215 0 3 0 28.9 57.8 42.5 0 0 0
2216 0 3 0 27.2 59.5 42.5 0 0 0
2217 0 3 0 30.599999999999998 57.8 40.8 0 0 0
2218 0 3 0 32.3 59.5 40.8 0 0 0
2219 0 3 0 32.3 57.8 42.5 0 0 0
2220 0 3 0 30.599999999999998 59.5 42.5 0 0 0
2221 0 3 0 0 61.199999999999996 40.8 0 0 0
2222 0 3 0 1.7 62.9 40.8 0 0 0
2223 0 3 0 1.7 61.199999999999996 42.5 0 0 0
2224 0 3 0 0 62.9 42.5 0 0 0
2225 0 3 0 3.4 61.199999999999996 40.8 0 0 0
2226 0 3 0 5.1 62.9 40.8 0 0 0
2227 0 3 0 5.1 61.199999999999996 42.5 0 0 0
2228 0 3 0 3.4 62.9 42.5 0 0 0
2229 0 3 0 6.8 61.199999999999996 40.8 0 0 0
2230 0 3 0 8.5 62.9 40.8 0 0 0
2231 0 3 0 8.5 61.199999999999996 42.5 0 0 0
2232 0 3 0 6.8 62.9 42.5 0 0 0
2233 0 3 0 10.2 61.199999999999996 40.8 0 0 0
2234 0 3 0 11.9 62.9 40.8 0 0 0
2235 0 3 0 11.9 61.199999999999996 42.5 0 0 0
2236 0 3 0 10.2 62.9 42.5 0 0 0
2237 0 3 0 13.6 61.199999999999996 40.8 0 0 0
2238 0 3 0 15.299999999999999 62.9 40.8 0 0 0
2239 0 3 0 15.299999999999999 61.199999999999996 42.5 0 0 0
2240 0 3 0 13.6 62.9 42.5 0 0 0
2241 0 3 0 17 61.199999999999996 40.8 0 0 0
2242 0 3 0 18.7 62.9 40.8 0 0 0
2243 0 3 0 18.7 61.199999999999996 42.5 0 0 0
2244 0 3 0 17 62.9 42.5 0 0 0
2245 0 3 0 20.4 61.199999999999996 40.8 0 0 0
2246 0 3 0 22.099999999999998 62.9 40.8 0 0 0
2247 0 3 0 22.099999999999998 61.199999999999996 42.5 0 0 0
2248 0 3 0 20.4 62.9 42.5 0 0 0
2249 0 3 0 23.8 61.199999999999996 40.8 0 0 0
2250 0 3 0 25.5 62.9 40.8 0 0 0
2251 0 3 0 25.5 61.199999999999996 42.5 0 0 0
2252 0 3 0 23.8 62.9 42.5 0 0 0
2253 0 3 0 27.2 61.199999999999996 40.8 0 0 0
2254 0 3 0 28.9 62.9 40.8 0 0 0
2255 0 3 0 28.9 61.199999999999996 42.5 0 0 0
2256 0 3 0 27.2 62.9 42.5 0 0 0
2257 0 3 0 30.599999999999998 61.199999999999996 40.8 0 0 0
2258 0 3 0 32.3 62.9 40.8 0 0 0
2259 0 3 0 32.3 61.199999999999996 42.5 0 0 0
2260 0 3 0 30.599999999999998 62.9 42.5 0 0 0
2261 0 3 0 0 64.6 40.8 0 0 0
2262 0 3 0 1.7 66.3 40.8 0 0 0
2263 0 3 0 1.7 64.6 42.5 0 0 0
2264 0 3 0 0 66.3 42.5 0 0 0
2265 0 3 0 3.4 64.6 40.8 0 0 0
2266 0 3 0 5.1 66.3 40.8 0 0 0
2267 0 3 0 5.1 64.6 42.5 0 0 0
2268 0 3 0 3.4 66.3 42.5 0 0 0
2269 0 3 0 6.8 64.6 40.8 0 0 0
2270 0 3 0 8.5 66.3 40.8 0 0 0
2271 0 3 0 8.5 64.6 42.5 0 0 0
2272 0 3 0 6.8 66.3 42.5 0 0 0
2273 0 3 0 10.2 64.6 40.8 0 0 0
2274 0 3 0 11.9 66.3 40.8 0 0 0
2275 0 3 0 11.9 64.6 42.5 0 0 0
2276 0 3 0 10.2 66.3 42.5 0 0 0
2277 0 3 0 13.6 64.6 40.8 0 0 0
2278 0 3 0 15.299999999999999 66.3 40.8 0 0 0
2279 0 3 0 15.299999999999999 64.6 42.5 0 0 0
2280 0 3 0 13.6 66.3 42.5 0 0 0
2281 0 3 0 17 64.6 40.8 0 0 0
2282 0 3 0 18.7 66.3 40.8 0 0 0
2283 0 3 0 18.7 64.6 42.5 0 0 0
2284 0 3 0 17 66.3 42.5 0 0 0
2285 0 3 0 20.4 64.6 40.8 0 0 0
2286 0 3 0 22.099999999999998 66.3 40.8 0 0 0
2287 0 3 0 22.099999999999998 64.6 42.5 0 0 0
2288 0 3 0 20.4 66.3 42.5 0 0 0
2289 0 3 0 23.8 64.6 40.8 0 0 0
2290 0 3 0 25.5 66.3 40.8 0 0 0
2291 0 3 0 25.5 64.6 42.5 0 0 0
2292 0 3 0 23.8 66.3 42.5 0 0 0
2293 0 3 0 27.2 64.6 40.8 0 0 0
2294 0 3 0 28.9 66.3 40.8 0 0 0
2295 0 3 0 28.9 64.6 42.5 0 0 0
2296 0 3 0 27.2 66.3 42.5 0 0 0
2297 0 3 0 30.599999999999998 64.6 40.8 0 0 0
2298 0 3 0 32.3 66.3 40.8 0 0 0
2299 0 3 0 32.3 64.6 42.5 0 0 0
2300 0 3 0 30.599999999999998 66.3 42.5 0 0 0
2301 0 3 0 0 68 40.8 0 0 0
2302 0 3 0 1.7 69.7 40.8 0 0 0
2303 0 3 0 1.7 68 42.5 0 0 0
2304 0 3 0 0 69.7 42.5 0 0 0
2305 0 3 0 3.4 68 40.8 0 0 0
2306 0 3 0 5.1 69.7 40.8 0 0 0
2307 0 3 0 5.1 68 42.5 0 0 0
2308 0 3 0 3.4 69.7 42.5 0 0 0
2309 0 3 0 6.8 68 40.8 0 0 0
2310 0 3 0 8.5 69.7 40.8 0 0 0
2311 0 3 0 8.5 68 42.5 0 0 0
2312 0 3 0 6.8 69.7 42.5 0 0 0
2313 0 3 0 10.2 68 40.8 0 0 0
2314 0 3 0 11.9 69.7 40.8 0 0 0
2315 0 3 0 11.9 68 42.5 0 0 0
2316 0 3 0 10.2 69.7 42.5 0 0 0
2317 0 3 0 13.6 68 40.8 0 0 0
2318 0 3 0 15.299999999999999 69.7 40.8 0 0 0
2319 0 3 0 15.299999999999999 68 42.5 0 0 0
2320 0 3 0 13.6 69.7 42.5 0 0 0
2321 0 3 0 17 68 40.8 0 0 0
2322 0 3 0 18.7 69.7 40.8 0 0 0
2323 0 3 0 18.7 68 42.5 0 0 0
2324 0 3 0 17 69.7 42.5 0 0 0
2325 0 3 0 20.4 68 40.8 0 0 0
2326 0 3 0 22.099999999999998 69.7 40.8 0 0 0
2327 0 3 0 22.099999999999998 68 42.5 0 0 0
2328 0 3 0 20.4 69.7 42.5 0 0 0
2329 0 3 0 23.8 68 40.8 0 0 0
2330 0 3 0 25.5 69.7 40.8 0 0 0
2331 0 3 0 25.5 68 42.5 0 0 0
2332 0 3 0 23.8 69.7 42.5 0 0 0
2333 0 3 0 27.2 68 40.8 0 0 0
2334 0 3 0 28.9 69.7 40.8 0 0 0
2335 0 3 0 28.9 68 42.5 0 0 0
2336 0 3 0 27.2 69.7 42.5 0 0 0
2337 0 3 0 30.599999999999998 68 40.8 0 0 0
2338 0 3 0 32.3 69.7 40.8 0 0 0
2339 0 3 0 32.3 68 42.5 0 0 0
2340 0 3 0 30.599999999999998 69.7 42.5 0 0 0
2341 0 3 0 0 71.39999999999999 40.8 0 0 0
2342 0 3 0 1.7 73.1 40.8 0 0 0
2343 0 3 0 1.7 71.39999999999999 42.5 0 0 0
2344 0 3 0 0 73.1 42.5 0 0 0
2345 0 3 0 3.4 71.39999999999999 40.8 0 0 0
2346 0 3 0 5.1 73.1 40.8 0 0 0
2347 0 3 0 5.1 71.39999999999999 42.5 0 0 0
2348 0 3 0 3.4 73.1 42.5 0 0 0
2349 0 3 0 6.8 71.39999999999999 40.8 0 0 0
2350 0 3 0 8.5 73.1 40.8 0 0 0
2351 0 3 0 8.5 71.39999999999999 42.5 0 0 0
2352 0 3 0 6.8 73.1 42.5 0 0 0
2353 0 3 0 10.2 71.39999999999999 40.8 0 0 0
2354 0 3 0 11.9 73.1 40.8 0 0 0
2355 0 3 0 11.9 71.39999999999999 42.5 0 0 0
2356 0 3 0 10.2 73.1 42.5 0 0 0
2357 0 3 0 13.6 71.39999999999999 40.8 0 0 0
2358 0 3 0 15.299999999999999 73.1 40.8 0 0 0
2359 0 3 0 15.299999999999999 71.39999999999999 42.5 0 0 0
2360 0 3 0 13.6 73.1 42.5 0 0 0
2361 0 3 0 17 71.39999999999999 40.8 0 0 0
2362 0 3 0 18.7 73.1 40.8 0 0 0
2363 0 3 0 18.7 71.39999999999999 42.5 0 0 0
2364 0 3 0 17 73.1 42.5 0 0 0
2365 0 3 0 20.4 71.39999999999999 40.8 0 0 0
2366 0 3 0 22.099999999999998 73.1 40.8 0 0 0
2367 0 3 0 22.099999999999998 71.39999999999999 42.5 0 0 0
2368 0 3 0 20.4 73.1 42.5 0 0 0
2369 0 3 0 23.8 71.39999999999999 40.8 0 0 0
2370 0 3 0 25.5 73.1 40.8 0 0 0
2371 0 3 0 25.5 71.39999999999999 42.5 0 0 0
2372 0 3 0 23.8 73.1 42.5 0 0 0
2373 0 3 0 27.2 71.39999999999999 40.8 0 0 0
2374 0 3 0 28.9 73.1 40.8 0 0 0
2375 0 3 0 28.9 71.39999999999999 42.5 0 0 0
2376 0 3 0 27.2 73.1 42.5 0 0 0
2377 0 3 0 30.599999999999998 71.39999999999999 40.8 0 0 0
2378 0 3 0 32.3 73.1 40.8 0 0 0
2379 0 3 0 32.3 71.39999999999999 42.5 0 0 0
2380 0 3 0 30.599999999999998 73.1 42.5 0 0 0
2381 0 3 0 0 74.8 40.8 0 0 0
2382 0 3 0 1.7 76.5 40.8 0 0 0
2383 0 3 0 1.7 74.8 42.5 0 0 0
2384 0 3 0 0 76.5 42.5 0 0 0
2385 0 3 0 3.4 74.8 40.8 0 0 0
2386 0 3 0 5.1 76.5 40.8 0 0 0
2387 0 3 0 5.1 74.8 42.5 0 0 0
2388 0 3 0 3.4 76.5 42.5 0 0 0
2389 0 3 0 6.8 74.8 40.8 0 0 0
2390 0 3 0 8.5 76.5 40.8 0 0 0
2391 0 3 0 8.5 74.8 42.5 0 0 0
2392 0 3 0 6.8 76.5 42.5 0 0 0
2393 0 3 0 10.2 74.8 40.8 0 0 0
2394 0 3 0 11.9 76.5 40.8 0 0 0
2395 0 3 0 11.9 74.8 42.5 0 0 0
2396 0 3 0 10.2 76.5 42.5 0 0 0
2397 0 3 0 13.6 74.8 40.8 0 0 0
2398 0 3 0 15.299999999999999 76.5 40.8 0 0 0
2399 0 3 0 15.299999999999999 74.8 42.5 0 0 0
2400 0 3 0 13.6 76.5 42.5 0 0 0
2401 0 3 0 17 74.8 40.8 0 0 0
2402 0 3 0 18.7 76.5 40.8 0 0 0
2403 0 3 0 18.7 74.8 42.5 0 0 0
2404 0 3 0 17 76.5 42.5 0 0 0
2405 0 3 0 20.4 74.8 40.8 0 0 0
2406 0 3 0 22.099999999999998 76.5 40.8 0 0 0
2407 0 3 0 22.099999999999998 74.8 42.5 0 0 0
2408 0 3 0 20.4 76.5 42.5 0 0 0
2409 0 3 0 23.8 74.8 40.8 0 0 0
2410 0 3 0 25.5 76.5 40.8 0 0 0
2411 0 3 0 25.5 74.8 42.5 0 0 0
2412 0 3 0 23.8 76.5 42.5 0 0 0
2413 0 3 0 27.2 74.8 40.8 0 0 0
2414 0 3 0 28.9 76.5 40.8 0 0 0
2415 0 3 0 28.9 74.8 42.5 0 0 0
2416 0 3 0 27.2 76.5 42.5 0 0 0
2417 0 3 0 30.599999999999998 74.8 40.8 0 0 0
2418 0 3 0 32.3 76.5 40.8 0 0 0
2419 0 3 0 32.3 74.8 42.5 0 0 0
2420 0 3 0 30.599999999999998 76.5 42.5 0 0 0
2421 0 3 0 0 78.2 40.8 0 0 0
2422 0 3 0 1.7 79.89999999999999 40.8 0 0 0
2423 0 3 0 1.7 78.2 42.5 0 0 0
2424 0 3 0 0 79.89999999999999 42.5 0 0 0
2425 0 3 0 3.4 78.2 40.8 0 0 0
2426 0 3 0 5.1 79.89999999999999 40.8 0 0 0
2427 0 3 0 5.1 78.2 42.5 0 0 0
2428 0 3 0 3.4 79.89999999999999 42.5 0 0 0
2429 0 3 0 6.8 78.2 40.8 0 0 0
2430 0 3 0 8.5 79.89999999999999 40.8 0 0 0
2431 0 3 0 8.5 78.2 42.5 0 0 0
2432 0 3 0 6.8 79.89999999999999 42.5 0 0 0
2433 0 3 0 10.2 78.2 40.8 0 0 0
2434 0 3 0 11.9 79.89999999999999 40.8 0 0 0
2435 0 3 0 11.9 78.2 42.5 0 0 0
2436 0 3 0 10.2 79.89999999999999 42.5 0 0 0
2437 0 3 0 13.6 78.2 40.8 0 0 0
2438 0 3 0 15.299999999999999 79.89999999999999 40.8 0 0 0
2439 0 3 0 15.299999999999999 78.2 42.5 0 0 0
2440 0 3 0 13.6 79.89999999999999 42.5 0 0 0
2441 0 3 0 17 78.2 40.8 0 0 0
2442 0 3 0 18.7 79.89999999999999 40.8 0 0 0
2443 0 3 0 18.7 78.2 42.5 0 0 0
2444 0 3 0 17 79.89999999999999 42.5 0 0 0
2445 0 3 0 20.4 78.2 40.8 0 0 0
2446 0 3 0 22.099999999999998 79.89999999999999 40.8 0 0 0
2447 0 3 0 22.099999999999998 78.2 42.5 0 0 0
2448 0 3 0 20.4 79.89999999999999 42.5 0 0 0
2449 0 3 0 23.8 78.2 40.8 0 0 0
2450 0 3 0 25.5 79.89999999999999 40.8 0 0 0
2451 0 3 0 25.5 78.2 42.5 0 0 0
2452 0 3 0 23.8 79.89999999999999 42.5 0 0 0
2453 0 3 0 27.2 78.2 40.8 0 0 0
2454 0 3 0 28.9 79.89999999999999 40.8 0 0 0
2455 0 3 0 28.9 78.2 42.5 0 0 0
2456 0 3 0 27.2 79.89999999999999 42.5 0 0 0
2457 0 3 0 30.599999999999998 78.2 40.8 0 0 0
2458 0 3 0 32.3 79.89999999999999 40.8 0 0 0
2459 0 3 0 32.3 78.2 42.5 0 0 0
2460 0 3 0 30.599999999999998 79.89999999999999 42.5 0 0 0
2461 0 3 0 0 81.6 40.8 0 0 0
2462 0 3 0 1.7 83.3 40.8 0 0 0
2463 0 3 0 1.7 81.6 42.5 0 0 0
2464 0 3 0 0 83.3 42.5 0 0 0
2465 0 3 0 3.4 81.6 40.8 0 0 0
2466 0 3 0 5.1 83.3 40.8 0 0 0
2467 0 3 0 5.1 81.6 42.5 0 0 0
2468 0 3 0 3.4 83.3 42.5 0 0 0
2469 0 3 0 6.8 81.6 40.8 0 0 0
2470 0 3 0 8.5 83.3 40.8 0 0 0
2471 0 3 0 8.5 81.6 42.5 0 0 0
2472 0 3 0 6.8 83.3 42.5 0 0 0
2473 0 3 0 10.2 81.6 40.8 0 0 0
2474 0 3 0 11.9 83.3 40.8 0 0 0
2475 0 3 0 11.9 81.6 42.5 0 0 0
2476 0 3 0 10.2 83.3 42.5 0 0 0
2477 0 3 0 13.6 81.6 40.8 0 0 0
2478 0 3 0 15.299999999999999 83.3 40.8 0 0 0
2479 0 3 0 15.299999999999999 81.6 42.5 0 0 0
2480 0 3 0 13.6 83.3 42.5 0 0 0
2481 0 3 0 17 81.6 40.8 0 0 0
2482 0 3 0 18.7 83.3 40.8 0 0 0
2483 0 3 0 18.7 81.6 42.5 0 0 0
2484 0 3 0 17 83.3 42.5 0 0 0
2485 0 3 0 20.4 81.6 40.8 0 0 0
2486 0 3 0 22.099999999999998 83.3 40.8 0 0 0
2487 0 3 0 22.099999999999998 81.6 42.5 0 0 0
2488 0 3 0 20.4 83.3 42.5 0 0 0
2489 0 3 0 23.8 81.6 40.8 0 0 0
2490 0 3 0 25.5 83.3 40.8 0 0 0
2491 0 3 0 25.5 81.6 42.5 0 0 0
2492 0 3 0 23.8 83.3 42.5 0 0 0
2493 0 3 0 27.2 81.6 40.8 0 0 0
2494 0 3 0 28.9 83.3 40.8 0 0 0
2495 0 3 0 28.9 81.6 42.5 0 0 0
2496 0 3 0 27.2 83.3 42.5 0 0 0
2497 0 3 0 30.599999999999998 81.6 40.8 0 0 0
2498 0 3 0 32.3 83.3 40.8 0 0 0
2499 0 3 0 32.3 81.6 42.5 0 0 0
2500 0 3 0 30.599999999999998 83.3 42.5 0 0 0
2501 0 3 0 0 85 40.8 0 0 0
2502 0 3 0 1.7 86.7 40.8 0 0 0
2503 0 3 0 1.7 85 42.5 0 0 0
2504 0 3 0 0 86.7 42.5 0 0 0
2505 0 3 0 3.4 85 40.8 0 0 0
2506 0 3 0 5.1 86.7 40.8 0 0 0
2507 0 3 0 5.1 85 42.5 0 0 0
2508 0 3 0 3.4 86.7 42.5 0 0 0
2509 0 3 0 6.8 85 40.8 0 0 0
2510 0 3 0 8.5 86.7 40.8 0 0 0
2511 0 3 0 8.5 85 42.5 0 0 0
2512 0 3 0 6.8 86.7 42.5 0 0 0
2513 0 3 0 10.2 85 40.8 0 0 0
2514 0 3 0 11.9 86.7 40.8 0 0 0
2515 0 3 0 11.9 85 42.5 0 0 0
2516 0 3 0 10.2 86.7 42.5 0 0 0
2517 0 3 0 13.6 85 40.8 0 0 0
2518 0 3 0 15.299999999999999 86.7 40.8 0 0 0
2519 0 3 0 15.299999999999999 85 42.5 0 0 0
2520 0 3 0 13.6 86.7 42.5 0 0 0
2521 0 3 0 17 85 40.8 0 0 0
2522 0 3 0 18.7 86.7 40.8 0 0 0
2523 0 3 0 18.7 85 42.5 0 0 0
2524 0 3 0 17 86.7 42.5 0 0 0
2525 0 3 0 20.4 85 40.8 0 0 0
2526 0 3 0 22.099999999999998 86.7 40.8 0 0 0
2527 0 3 0 22.099999999999998 85 42.5 0 0 0
2528 0 3 0 20.4 86.7 42.5 0 0 0
2529 0 3 0 23.8 85 40.8 0 0 0
2530 0 3 0 25.5 86.7 40.8 0 0 0
2531 0 3 0 25.5 85 42.5 0 0 0
2532 0 3 0 23.8 86.7 42.5 0 0 0
2533 0 3 0 27.2 85 40.8 0 0 0
2534 0 3 0 28.9 86.7 40.8 0 0 0
2535 0 3 0 28.9 85 42.5 0 0 0
2536 0 3 0 27.2 86.7 42.5 0 0 0
2537 0 3 0 30.599999999999998 85 40.8 0 0 0
2538 0 3 0 32.3 86.7 40.8 0 0 0
2539 0 3 0 32.3 85 42.5 0 0 0
2540 0 3 0 30.599999999999998 86.7 42.5 0 0 0
2541 0 3 0 0 88.39999999999999 40.8 0 0 0
2542 0 3 0 1.7 90.1 40.8 0 0 0
2543 0 3 0 1.7 88.39999999999999 42.5 0 0 0
2544 0 3 0 0 90.1 42.5 0 0 0
2545 0 3 0 3.4 88.39999999999999 40.8 0 0 0
2546 0 3 0 5.1 90.1 40.8 0 0 0
2547 0 3 0 5.1 88.39999999999999 42.5 0 0 0
2548 0 3 0 3.4 90.1 42.5 0 0 0
2549 0 3 0 6.8 88.39999999999999 40.8 0 0 0
2550 0 3 0 8.5 90.1 40.8 0 0 0
2551 0 3 0 8.5 88.39999999999999 42.5 0 0 0
2552 0 3 0 6.8 90.1 42.5 0 0 0
2553 0 3 0 10.2 88.39999999999999 40.8 0 0 0
2554 0 3 0 11.9 90.1 40.8 0 0 0
2555 0 3 0 11.9 88.39999999999999 42.5 0 0 0
2556 0 3 0 10.2 90.1 42.5 0 0 0
2557 0 3 0 13.6 88.39999999999999 40.8 0 0 0
2558 0 3 0 15.299999999999999 90.1 40.8 0 0 0
2559 0 3 0 15.299999999999999 88.39999999999999 42.5 0 0 0
2560 0 3 0 13.6 90.1 42.5 0 0 0
2561 0 3 0 17 88.39999999999999 40.8 0 0 0
2562 0 3 0 18.7 90.1 40.8 0 0 0
2563 0 3 0 18.7 88.39999999999999 42.5 0 0 0
2564 0 3 0 17 90.1 42.5 0 0 0
2565 0 3 0 20.4 88.39999999999999 40.8 0 0 0
2566 0 3 0 22.099999999999998 90.1 40.8 0 0 0
2567 0 3 0 22.099999999999998 88.39999999999999 42.5 0 0 0
2568 0 3 0 20.4 90.1 42.5 0 0 0
2569 0 3 0 23.8 88.39999999999999 40.8 0 0 0
2570 0 3 0 25.5 90.1 40.8 0 0 0
2571 0 3 0 25.5 88.39999999999999 42.5 0 0 0
2572 0 3 0 23.8 90.1 42.5 0 0 0
2573 0 3 0 27.2 88.39999999999999 40.8 0 0 0
2574 0 3 0 28.9 90.1 40.8 0 0 0
2575 0 3 0 28.9 88.39999999999999 42.5 0 0 0
2576 0 3 0 27.2 90.1 42.5 0 0 0
2577 0 3 0 30.599999999999998 88.39999999999999 40.8 0 0 0
2578 0 3 0 32.3 90.1 40.8 0 0 0
2579 0 3 0 32.3 88.39999999999999 42.5 0 0 0
2580 0 3 0 30.599999999999998 90.1 42.5 0 0 0
2581 0 3 0 0 91.8 40.8 0 0 0
2582 0 3 0 1.7 93.5 40.8 0 0 0
2583 0 3 0 1.7 91.8 42.5 0 0 0
2584 0 3 0 0 93.5 42.5 0 0 0
2585 0 3 0 3.4 91.8 40.8 0 0 0
2586 0 3 0 5.1 93.5 40.8 0 0 0
2587 0 3 0 5.1 91.8 42.5 0 0 0
2588 0 3 0 3.4 93.5 42.5 0 0 0
2589 0 3 0 6.8 91.8 40.8 0 0 0
2590 0 3 0 8.5 93.5 40.8 0 0 0
2591 0 3 0 8.5 91.8 42.5 0 0 0
2592 0 3 0 6.8 93.5 42.5 0 0 0
2593 0 3 0 10.2 91.8 40.8 0 0 0
2594 0 3 0 11.9 93.5 40.8 0 0 0
2595 0 3 0 11.9 91.8 42.5 0 0 0
2596 0 3 0 10.2 93.5 42.5 0 0 0
2597 0 3 0 13.6 91.8 40.8 0 0 0
2598 0 3 0 15.299999999999999 93.5 40.8 0 0 0
2599 0 3 0 15.299999999999999 91.8 42.5 0 0 0
2600 0 3 0 13.6 93.5 42.5 0 0 0
2601 0 3 0 17 91.8 40.8 0 0 0
2602 0 3 0 18.7 93.5 40.8 0 0 0
2603 0 3 0 18.7 91.8 42.5 0 0 0
2604 0 3 0 17 93.5 42.5 0 0 0
2605 0 3 0 20.4 91.8 40.8 0 0 0
2606 0 3 0 22.099999999999998 93.5 40.8 0 0 0
2607 0 3 0 22.099999999999998 91.8 42.5 0 0 0
2608 0 3 0 20.4 93.5 42.5 0 0 0
2609 0 3 0 23.8 91.8 40.8 0 0 0
2610 0 3 0 25.5 93.5 40.8 0 0 0
2611 0 3 0 25.5 91.8 42.5 0 0 0
2612 0 3 0 23.8 93.5 42.5 0 0 0
2613 0 3 0 27.2 91.8 40.8 0 0 0
2614 0 3 0 28.9 93.5 40.8 0 0 0
2615 0 3 0 28.9 91.8 42.5 0 0 0
2616 0 3 0 27.2 93.5 42.5 0 0 0
2617 0 3 0 30.599999999999998 91.8 40.8 0 0 0
2618 0 3 0 32.3 93.5 40.8 0 0 0
2619 0 3 0 32.3 91.8 42.5 0 0 0
2620 0 3 0 30.599999999999998 93.5 42.5 0 0 0
2621 0 3 0 0 95.2 40.8 0 0 0
2622 0 3 0 1.7 96.89999999999999 40.8 0 0 0
2623 0 3 0 1.7 95.2 42.5 0 0 0
2624 0 3 0 0 96.89999999999999 42.5 0 0 0
2625 0 3 0 3.4 95.2 40.8 0 0 0
2626 0 3 0 5.1 96.89999999999999 40.8 0 0 0
2627 0 3 0 5.1 95.2 42.5 0 0 0
2628 0 3 0 3.4 96.89999999999999 42.5 0 0 0
2629 0 3 0 6.8 95.2 40.8 0 0 0
2630 0 3 0 8.5 96.89999999999999 40.8 0 0 0
2631 0 3 0 8.5 95.2 42.5 0 0 0
2632 0 3 0 6.8 96.89999999999999 42.5 0 0 0
2633 0 3 0 10.2 95.2 40.8 0 0 0
2634 0 3 0 11.9 96.89999999999999 40.8 0 0 0
2635 0 3 0 11.9 95.2 42.5 0 0 0
2636 0 3 0 10.2 96.89999999999999 42.5 0 0 0
2637 0 3 0 13.6 95.2 40.8 0 0 0
2638 0 3 0 15.299999999999999 96.89999999999999 40.8 0 0 0
2639 0 3 0 15.299999999999999 95.2 42.5 0 0 0
2640 0 3 0 13.6 96.89999999999999 42.5 0 0 0
2641 0 3 0 17 95.2 40.8 0 0 0
2642 0 3 0 18.7 96.89999999999999 40.8 0 0 0
2643 0 3 0 18.7 95.2 42.5 0 0 0
2644 0 3 0 17 96.89999999999999 42.5 0 0 0
2645 0 3 0 20.4 95.2 40.8 0 0 0
2646 0 3 0 22.099999999999998 96.89999999999999 40.8 0 0 0
2647 0 3 0 22.099999999999998 95.2 42.5 0 0 0
2648 0 3 0 20.4 96.89999999999999 42.5 0 0 0
2649 0 3 0 23.8 95.2 40.8 0 0 0
2650 0 3 0 25.5 96.89999999999999 40.8 0 0 0
2651 0 3 0 25.5 95.2 42.5 0 0 0
2652 0 3 0 23.8 96.89999999999999 42.5 0 0 0
2653 0 3 0 27.2 95.2 40.8 0 0 0
2654 0 3 0 28.9 96.89999999999999 40.8 0 0 0
2655 0 3 0 28.9 95.2 42.5 0 0 0
2656 0 3 0 27.2 96.89999999999999 42.5 0 0 0
2657 0 3 0 30.599999999999998 95.2 40.8 0 0 0
2658 0 3 0 32.3 96.89999999999999 40.8 0 0 0
2659 0 3 0 32.3 95.2 42.5 0 0 0
2660 0 3 0 30.599999999999998 96.89999999999999 42.5 0 0 0
2661 0 3 0 0 98.6 40.8 0 0 0
2662 0 3 0 1.7 100.3 40.8 0 0 0
2663 0 3 0 1.7 98.6 42.5 0 0 0
2664 0 3 0 0 100.3 42.5 0 0 0
2665 0 3 0 3.4 98.6 40.8 0 0 0
2666 0 3 0 5.1 100.3 40.8 0 0 0
2667 0 3 0 5.1 98.6 42.5 0 0 0
2668 0 3 0 3.4 100.3 42.5 0 0 0
2669 0 3 0 6.8 98.6 40.8 0 0 0
2670 0 3 0 8.5 100.3 40.8 0 0 0
2671 0 3 0 8.5 98.6 42.5 0 0 0
2672 0 3 0 6.8 100.3 42.5 0 0 0
2673 0 3 0 10.2 98.6 40.8 0 0 0
2674 0 3 0 11.9 100.3 40.8 0 0 0
2675 0 3 0 11.9 98.6 42.5 0 0 0
2676 0 3 0 10.2 100.3 42.5 0 0 0
2677 0 3 0 13.6 98.6 40.8 0 0 0
2678 0 3 0 15.299999999999999 100.3 40.8 0 0 0
2679 0 3 0 15.299999999999999 98.6 42.5 0 0 0
2680 0 3 0 13.6 100.3 42.5 0 0 0
2681 0 3 0 17 98.6 40.8 0 0 0
2682 0 3 0 18.7 100.3 40.8 0 0 0
2683 0 3 0 18.7 98.6 42.5 0 0 0
2684 0 3 0 17 100.3 42.5 0 0 0
2685 0 3 0 20.4 98.6 40.8 0 0 0
2686 0 3 0 22.099999999999998 100.3 40.8 0 0 0
2687 0 3 0 22.099999999999998 98.6 42.5 0 0 0
2688 0 3 0 20.4 100.3 42.5 0 0 0
2689 0 3 0 23.8 98.6 40.8 0 0 0
2690 0 3 0 25.5 100.3 40.8 0 0 0
2691 0 3 0 25.5 98.6 42.5 0 0 0
2692 0 3 0 23.8 100.3 42.5 0 0 0
2693 0 3 0 27.2 98.6 40.8 0 0 0
2694 0 3 0 28.9 100.3 40.8 0 0 0
2695 0 3 0 28.9 98.6 42.5 0 0 0
2696 0 3 0 27.2 100.3 42.5 0 0 0
2697 0 3 0 30.599999999999998 98.6 40.8 0 0 0
2698 0 3 0 32.3 100.3 40.8 0 0 0
2699 0 3 0 32.3 98.6 42.5 0 0 0
2700 0 3 0 30.599999999999998 100.3 42.5 0 0 0
2701 0 3 0 0 102 40.8 0 0 0
2702 0 3 0 1.7 103.7 40.8 0 0 0
2703 0 3 0 1.7 102 42.5 0 0 0
2704 0 3 0 0 103.7 42.5 0 0 0
2705 0 3 0 3.4 102 40.8 0 0 0
2706 0 3 0 5.1 103.7 40.8 0 0 0
2707 0 3 0 5.1 102 42.5 0 0 0
2708 0 3 0 3.4 103.7 42.5 0 0 0
2709 0 3 0 6.8 102 40.8 0 0 0
2710 0 3 0 8.5 103.7 40.8 0 0 0
2711 0 3 0 8.5 102 42.5 0 0 0
2712 0 3 0 6.8 103.7 42.5 0 0 0
2713 0 3 0 10.2 102 40.8 0 0 0
2714 0 3 0 11.9 103.7 40.8 0 0 0
2715 0 3 0 11.9 102 42.5 0 0 0
2716 0 3 0 10.2 103.7 42.5 0 0 0
2717 0 3 0 13.6 102 40.8 0 0 0
2718 0 3 0 15.299999999999999 103.7 40.8 0 0 0
2719 0 3 0 15.299999999999999 102 42.5 0 0 0
2720 0 3 0 13.6 103.7 42.5 0 0 0
2721 0 3 0 17 102 40.8 0 0 0
2722 0 3 0 18.7 103.7 40.8 0 0 0
2723 0 3 0 18.7 102 42.5 0 0 0
2724 0 3 0 17 103.7 42.5 0 0 0
2725 0 3 0 20.4 102 40.8 0 0 0
2726 0 3 0 22.099999999999998 103.7 40.8 0 0 0
2727 0 3 0 22.099999999999998 102 42.5 0 0 0
2728 0 3 0 20.4 103.7 42.5 0 0 0
2729 0 3 0 23.8 102 40.8 0 0 0
2730 0 3 0 25.5 103.7 40.8 0 0 0
2731 0 3 0 25.5 102 42.5 0 0 0
2732 0 3 0 23.8 103.7 42.5 0 0 0
2733 0 3 0 27.2 102 40.8 0 0 0
2734 0 3 0 28.9 103.7 40.8 0 0 0
2735 0 3 0 28.9 102 42.5 0 0 0
2736 0 3 0 27.2 103.7 42.5 0 0 0
2737 0 3 0 30.599999999999998 102 40.8 0 0 0
2738 0 3 0 32.3 103.7 40.8 0 0 0
2739 0 3 0 32.3 102 42.5 0 0 0
2740 0 3 0 30.599999999999998 103.7 42.5 0 0 0
2741 0 3 0 0 105.39999999999999 40.8 0 0 0
2742 0 3 0 1.7 107.1 40.8 0 0 0
2743 0 3 0 1.7 105.39999999999999 42.5 0 0 0
2744 0 3 0 0 107.1 42.5 0 0 0
2745 0 3 0 3.4 105.39999999999999 40.8 0 0 0
2746 0 3 0 5.1 107.1 40.8 0 0 0
2747 0 3 0 5.1 105.39999999999999 42.5 0 0 0
2748 0 3 0 3.4 107.1 42.5 0 0 0
2749 0 3 0 6.8 105.39999999999999 40.8 0 0 0
2750 0 3 0 8.5 107.1 40.8 0 0 0
2751 0 3 0 8.5 105.39999999999999 42.5 0 0 0
2752 0 3 0 6.8 107.1 42.5 0 0 0
2753 0 3 0 10.2 105.39999999999999 40.8 0 0 0
2754 0 3 0 11.9 107.1 40.8 0 0 0
2755 0 3 0 11.9 105.39999999999999 42.5 0 0 0
2756 0 3 0 10.2 107.1 42.5 0 0 0
2757 0 3 0 13.6 105.39999999999999 40.8 0 0 0
2758 0 3 0 15.299999999999999 107.1 40.8 0 0 0
2759 0 3 0 15.299999999999999 105.39999999999999 42.5 0 0 0
2760 0 3 0 13.6 107.1 42.5 0 0 0
2761 0 3 0 17 105.39999999999999 40.8 0 0 0
2762 0 3 0 18.7 107.1 40.8 0 0 0
2763 0 3 0 18.7 105.39999999999999 42.5 0 0 0
2764 0 3 0 17 107.1 42.5 0 0 0
2765 0 3 0 20.4 105.39999999999999 40.8 0 0 0
2766 0 3 0 22.099999999999998 107.1 40.8 0 0 0
2767 0 3 0 22.099999999999998 105.39999999999999 42.5 0 0 0
2768 0 3 0 20.4 107.1 42.5 0 0 0
2769 0 3 0 23.8 105.39999999999999 40.8 0 0 0
2770 0 3 0 25.5 107.1 40.8 0 0 0
2771 0 3 0 25.5 105.39999999999999 42.5 0 0 0
2772 0 3 0 23.8 107.1 42.5 0 0 0
2773 0 3 0 27.2 105.39999999999999 40.8 0 0 0
2774 0 3 0 28.9 107.1 40.8 0 0 0
2775 0 3 0 28.9 105.39999999999999 42.5 0 0 0
2776 0 3 0 27.2 107.1 42.5 0 0 0
2777 0 3 0 30.599999999999998 105.39999999999999 40.8 0 0 0
2778 0 3 0 32.3 107.1 40.8 0 0 0
2779 0 3 0 32.3 105.39999999999999 42.5 0 0 0
2780 0 3 0 30.599999999999998 107.1 42.5 0 0 0
2781 0 3 0 0 108.8 40.8 0 0 0
2782 0 3 0 1.7 110.5 40.8 0 0 0
2783 0 3 0 1.7 108.8 42.5 0 0 0
2784 0 3 0 0 110.5 42.5 0 0 0
2785 0 3 0 3.4 108.8 40.8 0 0 0
2786 0 3 0 5.1 110.5 40.8 0 0 0
2787 0 3 0 5.1 108.8 42.5 0 0 0
2788 0 3 0 3.4 110.5 42.5 0 0 0
2789 0 3 0 6.8 108.8 40.8 0 0 0
2790 0 3 0 8.5 110.5 40.8 0 0 0
2791 0 3 0 8.5 108.8 42.5 0 0 0
2792 0 3 0 6.8 110.5 42.5 0 0 0
2793 0 3 0 10.2 108.8 40.8 0 0 0
2794 0 3 0 11.9 110.5 40.8 0 0 0
2795 0 3 0 11.9 108.8 42.5 0 0 0
2796 0 3 0 10.2 110.5 42.5 0 0 0
2797 0 3 0 13.6 108.8 40.8 0 0 0
2798 0 3 0 15.299999999999999 110.5 40.8 0 0 0
2799 0 3 0 15.299999999999999 108.8 42.5 0 0 0
2800 0 3 0 13.6 110.5 42.5 0 0 0
2801 0 3 0 17 108.8 40.8 0 0 0
2802 0 3 0 18.7 110.5 40.8 0 0 0
2803 0 3 0 18.7 108.8 42.5 0 0 0
2804 0 3 0 17 110.5 42.5 0 0 0
2805 0 3 0 20.4 108.8 40.8 0 0 0
2806 0 3 0 22.099999999999998 110.5 40.8 0 0 0
2807 0 3 0 22.099999999999998 108.8 42.5 0 0 0
2808 0 3 0 20.4 110.5 42.5 0 0 0
2809 0 3 0 23.8 108.8 40.8 0 0 0
2810 0 3 0 25.5 110.5 40.8 0 0 0
2811 0 3 0 25.5 108.8 42.5 0 0 0
2812 0 3 0 23.8 110.5 42.5 0 0 0
2813 0 3 0 27.2 108.8 40.8 0 0 0
2814 0 3 0 28.9 110.5 40.8 0 0 0
2815 0 3 0 28.9 108.8 42.5 0 0 0
2816 0 3 0 27.2 110.5 42.5 0 0 0
2817 0 3 0 30.599999999999998 108.8 40.8 0 0 0
2818 0 3 0 32.3 110.5 40.8 0 0 0
2819 0 3 0 32.3 108.8 42.5 0 0 0
2820 0 3 0 30.599999999999998 110.5 42.5 0 0 0
2821 0 3 0 0 112.2 40.8 0 0 0
2822 0 3 0 1.7 113.89999999999999 40.8 0 0 0
2823 0 3 0 1.7 112.2 42.5 0 0 0
2824 0 3 0 0 113.89999999999999 42.5 0 0 0
2825 0 3 0 3.4 112.2 40.8 0 0 0
2826 0 3 0 5.1 113.89999999999999 40.8 0 0 0
2827 0 3 0 5.1 112.2 42.5 0 0 0
2828 0 3 0 3.4 113.89999999999999 42.5 0 0 0
2829 0 3 0 6.8 112.2 40.8 0 0 0
2830 0 3 0 8.5 113.89999999999999 40.8 0 0 0
2831 0 3 0 8.5 112.2 42.5 0 0 0
2832 0 3 0 6.8 113.89999999999999 42.5 0 0 0
2833 0 3 0 10.2 112.2 40.8 0 0 0
2834 0 3 0 11.9 113.89999999999999 40.8 0 0 0
2835 0 3 0 11.9 112.2 42.5 0 0 0
2836 0 3 0 10.2 113.89999999999999 42.5 0 0 0
2837 0 3 0 13.6 112.2 40.8 0 0 0
2838 0 3 0 15.299999999999999 113.89999999999999 40.8 0 0 0
2839 0 3 0 15.299999999999999 112.2 42.5 0 0 0
2840 0 3 0 13.6 113.89999999999999 42.5 0 0 0
2841 0 3 0 17 112.2 40.8 0 0 0
2842 0 3 0 18.7 113.89999999999999 40.8 0 0 0
2843 0 3 0 18.7 112.2 42.5 0 0 0
2844 0 3 0 17 113.89999999999999 42.5 0 0 0
2845 0 3 0 20.4 112.2 40.8 0 0 0
2846 0 3 0 22.099999999999998 113.89999999999999 40.8 0 0 0
2847 0 3 0 22.099999999999998 112.2 42.5 0 0 0
2848 0 3 0 20.4 113.89999999999999 42.5 0 0 0
2849 0 3 0 23.8 112.2 40.8 0 0 0
2850 0 3 0 25.5 113.89999999999999 40.8 0 0 0
2851 0 3 0 25.5 112.2 42.5 0 0 0
2852 0 3 0 23.8 113.89999999999999 42.5 0 0 0
2853 0 3 0 27.2 112.2 40.8 0 0 0
2854 0 3 0 28.9 113.89999999999999 40.8 0 0 0
2855 0 3 0 28.9 112.2 42.5 0 0 0
2856 0 3 0 27.2 113.89999999999999 42.5 0 0 0
2857 0 3 0 30.599999999999998 112.2 40.8 0 0 0
2858 0 3 0 32.3 113.89999999999999 40.8 0 0 0
2859 0 3 0 32.3 112.2 42.5 0 0 0
2860 0 3 0 30.599999999999998 113.89999999999999 42.5 0 0 0
2861 0 3 0 0 115.6 40.8 0 0 0
2862 0 3 0 1.7 117.3 40.8 0 0 0
2863 0 3 0 1.7 115.6 42.5 0 0 0
2864 0 3 0 0 117.3 42.5 0 0 0
2865 0 3 0 3.4 115.6 40.8 0 0 0
2866 0 3 0 5.1 117.3 40.8 0 0 0
2867 0 3 0 5.1 115.6 42.5 0 0 0
2868 0 3 0 3.4 117.3 42.5 0 0 0
2869 0 3 0 6.8 115.6 40.8 0 0 0
2870 0 3 0 8.5 117.3 40.8 0 0 0
2871 0 3 0 8.5 115.6 42.5 0 0 0
2872 0 3 0 6.8 117.3 42.5 0 0 0
2873 0 3 0 10.2 115.6 40.8 0 0 0
2874 0 3 0 11.9 117.3 40.8 0 0 0
2875 0 3 0 11.9 115.6 42.5 0 0 0
2876 0 3 0 10.2 117.3 42.5 0 0 0
2877 0 3 0 13.6 115.6 40.8 0 0 0
2878 0 3 0 15.299999999999999 117.3 40.8 0 0 0
2879 0 3 0 15.299999999999999 115.6 42.5 0 0 0
2880 0 3 0 13.6 117.3 42.5 0 0 0
2881 0 3 0 17 115.6 40.8 0 0 0
2882 0 3 0 18.7 117.3 40.8 0 0 0
2883 0 3 0 18.7 115.6 42.5 0 0 0
2884 0 3 0 17 117.3 42.5 0 0 0
2885 0 3 0 20.4 115.6 40.8 0 0 0
2886 0 3 0 22.099999999999998 117.3 40.8 0 0 0
2887 0 3 0 22.099999999999998 115.6 42.5 0 0 0
2888 0 3 0 20.4 117.3 42.5 0 0 0
2889 0 3 0 23.8 115.6 40.8 0 0 0
2890 0 3 0 25.5 117.3 40.8 0 0 0
2891 0 3 0 25.5 115.6 42.5 0 0 0
2892 0 3 0 23.8 117.3 42.5 0 0 0
2893 0 3 0 27.2 115.6 40.8 0 0 0
2894 0 3 0 28.9 117.3 40.8 0 0 0
2895 0 3 0 28.9 115.6 42.5 0 0 0
2896 0 3 0 27.2 117.3 42.5 0 0 0
2897 0 3 0 30.599999999999998 115.6 40.8 0 0 0
2898 0 3 0 32.3 117.3 40.8 0 0 0
2899 0 3 0 32.3 115.6 42.5 0 0 0
2900 0 3 0 30.599999999999998 117.3 42.5 0 0 0
2901 0 3 0 0 119 40.8 0 0 0
2902 0 3 0 1.7 120.7 40.8 0 0 0
2903 0 3 0 1.7 119 42.5 0 0 0
2904 0 3 0 0 120.7 42.5 0 0 0
2905 0 3 0 3.4 119 40.8 0 0 0
2906 0 3 0 5.1 120.7 40.8 0 0 0
2907 0 3 0 5.1 119 42.5 0 0 0
2908 0 3 0 3.4 120.7 42.5 0 0 0
2909 0 3 0 6.8 119 40.8 0 0 0
2910 0 3 0 8.5 120.7 40.8 0 0 0
2911 0 3 0 8.5 119 42.5 0 0 0
2912 0 3 0 6.8 120.7 42.5 0 0 0
2913 0 3 0 10.2 119 40.8 0 0 0
2914 0 3 0 11.9 120.7 40.8 0 0 0
2915 0 3 0 11.9 119 42.5 0 0 0
2916 0 3 0 10.2 120.7 42.5 0 0 0
2917 0 3 0 13.6 119 40.8 0 0 0
2918 0 3 0 15.299999999999999 120.7 40.8 0 0 0
2919 0 3 0 15.299999999999999 119 42.5 0 0 0
2920 0 3 0 13.6 120.7 42.5 0 0 0
2921 0 3 0 17 119 40.8 0 0 0
2922 0 3 0 18.7 120.7 40.8 0 0 0
2923 0 3 0 18.7 119 42.5 0 0 0
2924 0 3 0 17 120.7 42.5 0 0 0
2925 0 3 0 20.4 119 40.8 0 0 0
2926 0 3 0 22.099999999999998 120.7 40.8 0 0 0
2927 0 3 0 22.099999999999998 119 42.5 0 0 0
2928 0 3 0 20.4 120.7 42.5 0 0 0
2929 0 3 0 23.8 119 40.8 0 0 0
2930 0 3 0 25.5 120.7 40.8 0 0 0
2931 0 3 0 25.5 119 42.5 0 0 0
2932 0 3 0 23.8 120.7 42.5 0 0 0
2933 0 3 0 27.2 119 40.8 0 0 0
2934 0 3 0 28.9 120.7 40.8 0 0 0
2935 0 3 0 28.9 119 42.5 0 0 0
2936 0 3 0 27.2 120.7 42.5 0 0 0
2937 0 3 0 30.599999999999998 119 40.8 0 0 0
2938 0 3 0 32.3 120.7 40.8 0 0 0
2939 0 3 0 32.3 119 42.5 0 0 0
2940 0 3 0 30.599999999999998 120.7 42.5 0 0 0
2941 0 3 0 0 122.39999999999999 40.8 0 0 0
2942 0 3 0 1.7 124.1 40.8 0 0 0
2943 0 3 0 1.7 122.39999999999999 42.5 0 0 0
2944 0 3 0 0 124.1 42.5 0 0 0
2945 0 3 0 3.4 122.39999999999999 40.8 0 0 0
2946 0 3 0 5.1 124.1 40.8 0 0 0
2947 0 3 0 5.1 122.39999999999999 42.5 0 0 0
2948 0 3 0 3.4 124.1 42.5 0 0 0
2949 0 3 0 6.8 122.39999999999999 40.8 0 0 0
2950 0 3 0 8.5 124.1 40.8 0 0 0
2951 0 3 0 8.5 122.39999999999999 42.5 0 0 0
2952 0 3 0 6.8 124.1 42.5 0 0 0
2953 0 3 0 10.2 122.39999999999999 40.8 0 0 0
2954 0 3 0 11.9 124.1 40.8 0 0 0
2955 0 3 0 11.9 122.39999999999999 42.5 0 0 0
2956 0 3 0 10.2 124.1 42.5 0 0 0
2957 0 3 0 13.6 122.39999999999999 40.8 0 0 0
2958 0 3 0 15.299999999999999 124.1 40.8 0 0 0
2959 0 3 0 15.299999999999999 122.39999999999999 42.5 0 0 0
2960 0 3 0 13.6 124.1 42.5 0 0 0
2961 0 3 0 17 122.39999999999999 40.8 0 0 0
2962 0 3 0 18.7 124.1 40.8 0 0 0
2963 0 3 0 18.7 122.39999999999999 42.5 0 0 0
2964 0 3 0 17 124.1 42.5 0 0 0
2965 0 3 0 20.4 122.39999999999999 40.8 0 0 0
2966 0 3 0 22.099999999999998 124.1 40.8 0 0 0
2967 0 3 0 22.099999999999998 122.39999999999999 42.5 0 0 0
2968 0 3 0 20.4 124.1 42.5 0 0 0
2969 0 3 0 23.8 122.39999999999999 40.8 0 0 0
2970 0 3 0 25.5 124.1 40.8 0 0 0
2971 0 3 0 25.5 122.39999999999999 42.5 0 0 0
2972 0 3 0 23.8 124.1 42.5 0 0 0
2973 0 3 0 27.2 122.39999999999999 40.8 0 0 0
2974 0 3 0 28.9 124.1 40.8 0 0 0
2975 0 3 0 28.9 122.39999999999999 42.5 0 0 0
2976 0 3 0 27.2 124.1 42.5 0 0 0
2977 0 3 0 30.599999999999998 122.39999999999999 40.8 0 0 0
2978 0 3 0 32.3 124.1 40.8 0 0 0
2979 0 3 0 32.3 122.39999999999999 42.5 0 0 0
2980 0 3 0 30.599999999999998 124.1 42.5 0 0 0
2981 0 3 0 0 125.8 40.8 0 0 0
2982 0 3 0 1.7 125.8 42.5 0 0 0
2983 0 3 0 3.4 125.8 40.8 0 0 0
2984 0 3 0 5.1 125.8 42.5 0 0 0
2985 0 3 0 6.8 125.8 40.8 0 0 0
2986 0 3 0 8.5 125.8 42.5 0 0 0
2987 0 3 0 10.2 125.8 40.8 0 0 0
2988 0 3 0 11.9 125.8 42.5 0 0 0
2989 0 3 0 13.6 125.8 40.8 0 0 0
2990 0 3 0 15.299999999999999 125.8 42.5 0 0 0
2991 0 3 0 17 125.8 40.8 0 0 0
2992 0 3 0 18.7 125.8 42.5 0 0 0
2993 0 3 0 20.4 125.8 40.8 0 0 0
2994 0 3 0 22.099999999999998 125.8 42.5 0 0 0
2995 0 3 0 23.8 125.8 40.8 0 0 0
2996 0 3 0 25.5 125.8 42.5 0 0 0
2997 0 3 0 27.2 125.8 40.8 0 0 0
2998 0 3 0 28.9 125.8 42.5 0 0 0
2999 0 3 0 30.599999999999998 125.8 40.8 0 0 0
3000 0 3 0 32.3 125.8 42.5 0 0 0
3001 0 3 0 0 0 44.199999999999996 0 0 0
3002 0 3 0 1.7 1.7 44.199999999999996 0 0 0
3003 0 3 0 1.7 0 45.9 0 0 0
3004 0 3 0 0 1.7 45.9 0 0 0
3005 0 3 0 3.4 0 44.199999999999996 0 0 0
3006 0 3 0 5.1 1.7 44.199999999999996 0 0 0
3007 0 3 0 5.1 0 45.9 0 0 0
3008 0 3 0 3.4 1.7 45.9 0 0 0
3009 0 3 0 6.8 0 44.199999999999996 0 0 0
3010 0 3 0 8.5 1.7 44.199999999999996 0 0 0
3011 0 3 0 8.5 0 45.9 0 0 0
3012 0 3 0 6.8 1.7 45.9 0 0 0
3013 0 3 0 10.2 0 44.199999999999996 0 0 0
3014 0 3 0 11.9 1.7 44.199999999999996 0 0 0
3015 0 3 0 11.9 0 45.9 0 0 0
3016 0 3 0 10.2 1.7 45.9 0 0 0
3017 0 3 0 13.6 0 44.199999999999996 0 0 0
3018 0 3 0 15.299999999999999 1.7 44.199999999999996 0 0 0
3019 0 3 0 15.299999999999999 0 45.9 0 0 0
3020 0 3 0 13.6 1.7 45.9 0 0 0
3021 0 3 0 17 0 44.199999999999996 0 0 0
3022 0 3 0 18.7 1.7 44.199999999999996 0 0 0
3023 0 3 0 18.7 0 45.9 0 0 0
3024 0 3 0 17 1.7 45.9 0 0 0
3025 0 3 0 20.4 0 44.199999999999996 0 0 0
3026 0 3 0 22.099999999999998 1.7 44.199999999999996 0 0 0
3027 0 3 0 22.099999999999998 0 45.9 0 0 0
3028 0 3 0 20.4 1.7 45.9 0 0 0
3029 0 3 0 23.8 0 44.199999999999996 0 0 0
3030 0 3 0 25.5 1.7 44.199999999999996 0 0 0
3031 0 3 0 25.5 0 45.9 0 0 0
3032 0 3 0 23.8 1.7 45.9 0 0 0
3033 0 3 0 27.2 0 44.199999999999996 0 0 0
3034 0 3 0 28.9 1.7 44.199999999999996 0 0 0
3035 0 3 0 28.9 0 45.9 0 0 0
3036 0 3 0 27.2 1.7 45.9 0 0 0
3037 0 3 0 30.599999999999998 0 44.199999999999996 0 0 0
3038 0 3 0 32.3 1.7 44.199999999999996 0 0 0
3039 0 3 0 32.3 0 45.9 0 0 0
3040 0 3 0 30.599999999999998 1.7 45.9 0 0 0
3041 0 3 0 0 3.4 44.199999999999996 0 0 0
3042 0 3 0 1.7 5.1 44.199999999999996 0 0 0
3043 0 3 0 1.7 3.4 45.9 0 0 0
3044 0 3 0 0 5.1 45.9 0 0 0
3045 0 3 0 3.4 3.4 44.199999999999996 0 0 0
3046 0 3 0 5.1 5.1 44.199999999999996 0 0 0
3047 0 3 0 5.1 3.4 45.9 0 0 0
3048 0 3 0 3.4 5.1 45.9 0 0 0
3049 0 3 0 6.8 3.4 44.199999999999996 0 0 0
3050 0 3 0 8.5 5.1 44.199999999999996 0 0 0
3051 0 3 0 8.5 3.4 45.9 0 0 0
3052 0 3 0 6.8 5.1 45.9 0 0 0
3053 0 3 0 10.2 3.4 44.199999999999996 0 0 0
3054 0 3 0 11.9 5.1 44.199999999999996 0 0 0
3055 0 3 0 11.9 3.4 45.9 0 0 0
3056 0 3 0 10.2 5.1 45.9 0 0 0
3057 0 3 0 13.6 3.4 44.199999999999996 0 0 0
3058 0 3 0 15.299999999999999 5.1 44.199999999999996 0 0 0
3059 0 3 0 15.299999999999999 3.4 45.9 0 0 0
3060 0 3 0 13.6 5.1 45.9 0 0 0
3061 0 3 0 17 3.4 44.199999999999996 0 0 0
3062 0 3 0 18.7 5.1 44.199999999999996 0 0 0
3063 0 3 0 18.7 3.4 45.9 0 0 0
3064 0 3 0 17 5.1 45.9 0 0 0
3065 0 3 0 20.4 3.4 44.199999999999996 0 0 0
3066 0 3 0 22.099999999999998 5.1 44.199999999999996 0 0 0
3067 0 3 0 22.099999999999998 3.4 45.9 0 0 0
3068 0 3 0 20.4 5.1 45.9 0 0 0
3069 0 3 0 23.8 3.4 44.199999999999996 0 0 0
3070 0 3 0 25.5 5.1 44.199999999999996 0 0 0
3071 0 3 0 25.5 3.4 45.9 0 0 0
3072 0 3 0 23.8 5.1 45.9 0 0 0
3073 0 3 0 27.2 3.4 44.199999999999996 0 0 0
3074 0 3 0 28.9 5.1 44.199999999999996 0 0 0
3075 0 3 0 28.9 3.4 45.9 0 0 0
3076 0 3 0 27.2 5.1 45.9 0 0 0
3077 0 3 0 30.599999999999998 3.4 44.199999999999996 0 0 0
3078 0 3 0 32.3 5.1 44.199999999999996 0 0 0
3079 0 3 0 32.3 3.4 45.9 0 0 0
3080 0 3 0 30.599999999999998 5.1 45.9 0 0 0
3081 0 3 0 0 6.8 44.199999999999996 0 0 0
3082 0 3 0 1.7 8.5 44.199999999999996 0 0 0
3083 0 3 0 1.7 6.8 45.9 0 0 0
3084 0 3 0 0 8.5 45.9 0 0 0
3085 0 3 0 3.4 6.8 44.199999999999996 0 0 0
3086 0 3 0 5.1 8.5 44.199999999999996 0 0 0
3087 0 3 0 5.1 6.8 45.9 0 0 0
3088 0 3 0 3.4 8.5 45.9 0 0 0
3089 0 3 0 6.8 6.8 44.199999999999996 0 0 0
3090 0 3 0 8.5 8.5 44.199999999999996 0 0 0
3091 0 3 0 8.5 6.8 45.9 0 0 0
3092 0 3 0 6.8 8.5 45.9 0 0 0
3093 0 3 0 10.2 6.8 44.199999999999996 0 0 0
3094 0 3 0 11.9 8.5 44.199999999999996 0 0 0
3095 0 3 0 11.9 6.8 45.9 0 0 0
3096 0 3 0 10.2 8.5 45.9 0 0 0
3097 0 3 0 13.6 6.8 44.199999999999996 0 0 0
3098 0 3 0 15.299999999999999 8.5 44.199999999999996 0 0 0
3099 0 3 0 15.299999999999999 6.8 45.9 0 0 0
3100 0 3 0 13.6 8.5 45.9 0 0 0
3101 0 3 0 17 6.8 44.199999999999996 0 0 0
3102 0 3 0 18.7 8.5 44.199999999999996 0 0 0
3103 0 3 0 18.7 6.8 45.9 0 0 0
3104 0 3 0 17 8.5 45.9 0 0 0
3105 0 3 0 20.4 6.8 44.199999999999996 0 0 0
3106 0 3 0 22.099999999999998 8.5 44.199999999999996 0 0 0
3107 0 3 0 22.099999999999998 6.8 45.9 0 0 0
3108 0 3 0 20.4 8.5 45.9 0 0 0
3109 0 3 0 23.8 6.8 44.199999999999996 0 0 0
3110 0 3 0 25.5 8.5 44.199999999999996 0 0 0
3111 0 3 0 25.5 6.8 45.9 0 0 0
3112 0 3 0 23.8 8.5 45.9 0 0 0
3113 0 3 0 27.2 6.8 44.199999999999996 0 0 0
3114 0 3 0 28.9 8.5 44.199999999999996 0 0 0
3115 0 3 0 28.9 6.8 45.9 0 0 0
3116 0 3 0 27.2 8.5 45.9 0 0 0
3117 0 3 0 30.599999999999998 6.8 44.199999999999996 0 0 0
3118 0 3 0 32.3 8.5 44.199999999999996 0 0 0
3119 0 3 0 32.3 6.8 45.9 0 0 0
3120 0 3 0 30.599999999999998 8.5 45.9 0 0 0
3121 0 3 0 0 10.2 44.199999999999996 0 0 0
3122 0 3 0 1.7 11.9 44.199999999999996 0 0 0
3123 0 3 0 1.7 10.2 45.9 0 0 0
3124 0 3 0 0 11.9 45.9 0 0 0
3125 0 3 0 3.4 10.2 44.199999999999996 0 0 0
3126 0 3 0 5.1 11.9 44.199999999999996 0 0 0
3127 0 3 0 5.1 10.2 45.9 0 0 0
3128 0 3 0 3.4 11.9 45.9 0 0 0
3129 0 3 0 6.8 10.2 44.199999999999996 0 0 0
3130 0 3 0 8.5 11.9 44.199999999999996 0 0 0
3131 0 3 0 8.5 10.2 45.9 0 0 0
3132 0 3 0 6.8 11.9 45.9 0 0 0
3133 0 3 0 10.2 10.2 44.199999999999996 0 0 0
3134 0 3 0 11.9 11.9 44.199999999999996 0 0 0
3135 0 3 0 11.9 10.2 45.9 0 0 0
3136 0 3 0 10.2 11.9 45.9 0 0 0
3137 0 3 0 13.6 10.2 44.199999999999996 0 0 0
3138 0 3 0 15.299999999999999 11.9 44.199999999999996 0 0 0
3139 0 3 0 15.299999999999999 10.2 45.9 0 0 0
3140 0 3 0 13.6 11.9 45.9 0 0 0
3141 0 3 0 17 10.2 44.199999999999996 0 0 0
3142 0 3 0 18.7 11.9 44.199999999999996 0 0 0
3143 0 3 0 18.7 10.2 45.9 0 0 0
3144 0 3 0 17 11.9 45.9 0 0 0
3145 0 3 0 20.4 10.2 44.199999999999996 0 0 0
3146 0 3 0 22.099999999999998 11.9 44.199999999999996 0 0 0
3147 0 3 0 22.099999999999998 10.2 45.9 0 0 0
3148 0 3 0 20.4 11.9 45.9 0 0 0
3149 0 3 0 23.8 10.2 44.199999999999996 0 0 0
3150 0 3 0 25.5 11.9 44.199999999999996 0 0 0
3151 0 3 0 25.5 10.2 45.9 0 0 0
3152 0 3 0 23.8 11.9 45.9 0 0 0
3153 0 3 0 27.2 10.2 44.199999999999996 0 0 0
3154 0 3 0 28.9 11.9 44.199999999999996 0 0 0
3155 0 3 0 28.9 10.2 45.9 0 0 0
3156 0 3 0 27.2 11.9 45.9 0 0 0
3157 0 3 0 30.599999999999998 10.2 44.199999999999996 0 0 0
3158 0 3 0 32.3 11.9 44.199999999999996 0 0 0
3159 0 3 0 32.3 10.2 45.9 0 0 0
3160 0 3 0 30.599999999999998 11.9 45.9 0 0 0
3161 0 3 0 0 13.6 44.199999999999996 0 0 0
3162 0 3 0 1.7 15.299999999999999 44.199999999999996 0 0 0
3163 0 3 0 1.7 13.6 45.9 0 0 0
3164 0 3 0 0 15.299999999999999 45.9 0 0 0
3165 0 3 0 3.4 13.6 44.199999999999996 0 0 0
3166 0 3 0 5.1 15.299999999999999 44.199999999999996 0 0 0
3167 0 3 0 5.1 13.6 45.9 0 0 0
3168 0 3 0 3.4 15.299999999999999 45.9 0 0 0
3169 0 3 0 6.8 13.6 44.199999999999996 0 0 0
3170 0 3 0 8.5 15.299999999999999 44.199999999999996 0 0 0
3171 0 3 0 8.5 13.6 45.9 0 0 0
3172 0 3 0 6.8 15.299999999999999 45.9 0 0 0
3173 0 3 0 10.2 13.6 44.199999999999996 0 0 0
3174 0 3 0 11.9 15.299999999999999 44.199999999999996 0 0 0
3175 0 3 0 11.9 13.6 45.9 0 0 0
3176 0 3 0 10.2 15.299999999999999 45.9 0 0 0
3177 0 3 0 13.6 13.6 44.199999999999996 0 0 0
3178 0 3 0 15.299999999999999 15.299999999999999 44.199999999999996 0 0 0
3179 0 3 0 15.299999999999999 13.6 45.9 0 0 0
3180 0 3 0 13.6 15.299999999999999 45.9 0 0 0
3181 0 3 0 17 13.6 44.199999999999996 0 0 0
3182 0 3 0 18.7 15.299999999999999 44.199999999999996 0 0 0
3183 0 3 0 18.7 13.6 45.9 0 0 0
3184 0 3 0 17 15.299999999999999 45.9 0 0 0
3185 0 3 0 20.4 13.6 44.199999999999996 0 0 0
3186 0 3 0 22.099999999999998 15.299999999999999 44.199999999999996 0 0 0
3187 0 3 0 22.099999999999998 13.6 45.9 0 0 0
3188 0 3 0 20.4 15.299999999999999 45.9 0 0 0
3189 0 3 0 23.8 13.6 44.199999999999996 0 0 0
3190 0 3 0 25.5 15.299999999999999 44.199999999999996 0 0 0
3191 0 3 0 25.5 13.6 45.9 0 0 0
3192 0 3 0 23.8 15.299999999999999 45.9 0 0 0
3193 0 3 0 27.2 13.6 44.199999999999996 0 0 0
3194 0 3 0 28.9 15.299999999999999 44.199999999999996 0 0 0
3195 0 3 0 28.9 13.6 45.9 0 0 0
3196 0 3 0 27.2 15.299999999999999 45.9 0 0 0
3197 0 3 0 30.599999999999998 13.6 44.199999999999996 0 0 0
3198 0 3 0 32.3 15.299999999999999 44.199999999999996 0 0 0
3199 0 3 0 32.3 13.6 45.9 0 0 0
3200 0 3 0 30.599999999999998 15.299999999999999 45.9 0 0 0
3201 0 3 0 0 17 44.199999999999996 0 0 0
3202 0 3 0 1.7 18.7 44.199999999999996 0 0 0
3203 0 3 0 1.7 17 45.9 0 0 0
3204 0 3 0 0 18.7 45.9 0 0 0
3205 0 3 0 3.4 17 44.199999999999996 0 0 0
3206 0 3 0 5.1 18.7 44.199999999999996 0 0 0
3207 0 3 0 5.1 17 45.9 0 0 0
3208 0 3 0 3.4 18.7 45.9 0 0 0
3209 0 3 0 6.8 17 44.199999999999996 0 0 0
3210 0 3 0 8.5 18.7 44.199999999999996 0 0 0
3211 0 3 0 8.5 17 45.9 0 0 0
3212 0 3 0 6.8 18.7 45.9 0 0 0
3213 0 3 0 10.2 17 44.199999999999996 0 0 0
3214 0 3 0 11.9 18.7 44.199999999999996 0 0 0
3215 0 3 0 11.9 17 45.9 0 0 0
3216 0 3 0 10.2 18.7 45.9 0 0 0
3217 0 3 0 13.6 17 44.199999999999996 0 0 0
3218 0 3 0 15.299999999999999 18.7 44.199999999999996 0 0 0
3219 0 3 0 15.299999999999999 17 45.9 0 0 0
3220 0 3 0 13.6 18.7 45.9 0 0 0
3221 0 3 0 17 17 44.199999999999996 0 0 0
3222 0 3 0 18.7 18.7 44.199999999999996 0 0 0
3223 0 3 0 18.7 17 45.9 0 0 0
3224 0 3 0 17 18.7 45.9 0 0 0
3225 0 3 0 20.4 17 44.199999999999996 0 0 0
3226 0 3 0 22.099999999999998 18.7 44.199999999999996 0 0 0
3227 0 3 0 22.099999999999998 17 45.9 0 0 0
3228 0 3 0 20.4 18.7 45.9 0 0 0
3229 0 3 0 23.8 17 44.199999999999996 0 0 0
3230 0 3 0 25.5 18.7 44.199999999999996 0 0 0
3231 0 3 0 25.5 17 45.9 0 0 0
3232 0 3 0 23.8 18.7 45.9 0 0 0
3233 0 3 0 27.2 17 44.199999999999996 0 0 0
3234 0 3 0 28.9 18.7 44.199999999999996 0 0 0
3235 0 3 0 28.9 17 45.9 0 0 0
3236 0 3 0 27.2 18.7 45.9 0 0 0
3237 0 3 0 30.599999999999998 17 44.199999999999996 0 0 0
3238 0 3 0 32.3 18.7 44.199999999999996 0 0 0
3239 0 3 0 32.3 17 45.9 0 0 0
3240 0 3 0 30.599999999999998 18.7 45.9 0 0 0
3241 0 3 0 0 20.4 44.199999999999996 0 0 0
3242 0 3 0 1.7 22.099999999999998 44.199999999999996 0 0 0
3243 0 3 0 1.7 20.4 45.9 0 0 0
3244 0 3 0 0 22.099999999999998 45.9 0 0 0
3245 0 3 0 3.4 20.4 44.199999999999996 0 0 0
3246 0 3 0 5.1 22.099999999999998 44.199999999999996 0 0 0
3247 0 3 0 5.1 20.4 45.9 0 0 0
3248 0 3 0 3.4 22.099999999999998 45.9 0 0 0
3249 0 3 0 6.8 20.4 44.199999999999996 0 0 0
3250 0 3 0 8.5 22.099999999999998 44.199999999999996 0 0 0
3251 0 3 0 8.5 20.4 45.9 0 0 0
3252 0 3 0 6.8 22.099999999999998 45.9 0 0 0
3253 0 3 0 10.2 20.4 44.199999999999996 0 0 0
3254 0 3 0 11.9 22.099999999999998 44.199999999999996 0 0 0
3255 0 3 0 11.9 20.4 45.9 0 0 0
3256 0 3 0 10.2 22.099999999999998 45.9 0 0 0
3257 0 3 0 13.6 20.4 44.199999999999996 0 0 0
3258 0 3 0 15.299999999999999 22.099999999999998 44.199999999999996 0 0 0
3259 0 3 0 15.299999999999999 20.4 45.9 0 0 0
3260 0 3 0 13.6 22.099999999999998 45.9 0 0 0
3261 0 3 0 17 20.4 44.199999999999996 0 0 0
3262 0 3 0 18.7 22.099999999999998 44.199999999999996 0 0 0
3263 0 3 0 18.7 20.4 45.9 0 0 0
3264 0 3 0 17 22.099999999999998 45.9 0 0 0
3265 0 3 0 20.4 20.4 44.199999999999996 0 0 0
3266 0 3 0 22.099999999999998 22.099999999999998 44.199999999999996 0 0 0
3267 0 3 0 22.099999999999998 20.4 45.9 0 0 0
3268 0 3 0 20.4 22.099999999999998 45.9 0 0 0
3269 0 3 0 23.8 20.4 44.199999999999996 0 0 0
3270 0 3 0 25.5 22.099999999999998 44.199999999999996 0 0 0
3271 0 3 0 25.5 20.4 45.9 0 0 0
3272 0 3 0 23.8 22.099999999999998 45.9 0 0 0
3273 0 3 0 27.2 20.4 44.199999999999996 0 0 0
3274 0 3 0 28.9 22.099999999999998 44.199999999999996 0 0 0
3275 0 3 0 28.9 20.4 45.9 0 0 0
3276 0 3 0 27.2 22.099999999999998 45.9 0 0 0
3277 0 3 0 30.599999999999998 20.4 44.199999999999996 0 0 0
3278 0 3 0 32.3 22.099999999999998 44.199999999999996 0 0 0
3279 0 3 0 32.3 20.4 45.9 0 0 0
3280 0 3 0 30.599999999999998 22.099999999999998 45.9 0 0 0
3281 0 3 0 0 23.8 44.199999999999996 0 0 0
3282 0 3 0 1.7 25.5 44.199999999999996 0 0 0
3283 0 3 0 1.7 23.8 45.9 0 0 0
3284 0 3 0 0 25.5 45.9 0 0 0
3285 0 3 0 3.4 23.8 44.199999999999996 0 0 0
3286 0 3 0 5.1 25.5 44.199999999999996 0 0 0
3287 0 3 0 5.1 23.8 45.9 0 0 0
3288 0 3 0 3.4 25.5 45.9 0 0 0
3289 0 3 0 6.8 23.8 44.199999999999996 0 0 0
3290 0 3 0 8.5 25.5 44.199999999999996 0 0 0
3291 0 3 0 8.5 23.8 45.9 0 0 0
3292 0 3 0 6.8 25.5 45.9 0 0 0
3293 0 3 0 10.2 23.8 44.199999999999996 0 0 0
3294 0 3 0 11.9 25.5 44.199999999999996 0 0 0
3295 0 3 0 11.9 23.8 45.9 0 0 0
3296 0 3 0 10.2 25.5 45.9 0 0 0
3297 0 3 0 13.6 23.8 44.199999999999996 0 0 0
3298 0 3 0 15.299999999999999 25.5 44.199999999999996 0 0 0
3299 0 3 0 15.299999999999999 23.8 45.9 0 0 0
3300 0 3 0 13.6 25.5 45.9 0 0 0
3301 0 3 0 17 23.8 44.199999999999996 0 0 0
3302 0 3 0 18.7 25.5 44.199999999999996 0 0 0
3303 0 3 0 18.7 23.8 45.9 0 0 0
3304 0 3 0 17 25.5 45.9 0 0 0
3305 0 3 0 20.4 23.8 44.199999999999996 0 0 0
3306 0 3 0 22.099999999999998 25.5 44.199999999999996 0 0 0
3307 0 3 0 22.099999999999998 23.8 45.9 0 0 0
3308 0 3 0 20.4 25.5 45.9 0 0 0
3309 0 3 0 23.8 23.8 44.199999999999996 0 0 0
3310 0 3 0 25.5 25.5 44.199999999999996 0 0 0
3311 0 3 0 25.5 23.8 45.9 0 0 0
3312 0 3 0 23.8 25.5 45.9 0 0 0
3313 0 3 0 27.2 23.8 44.199999999999996 0 0 0
3314 0 3 0 28.9 25.5 44.199999999999996 0 0 0
3315 0 3 0 28.9 23.8 45.9 0 0 0
3316 0 3 0 27.2 25.5 45.9 0 0 0
3317 0 3 0 30.599999999999998 23.8 44.199999999999996 0 0 0
3318 0 3 0 32.3 25.5 44.199999999999996 0 0 0
3319 0 3 0 32.3 23.8 45.9 0 0 0
3320 0 3 0 30.599999999999998 25.5 45.9 0 0 0
3321 0 3 0 0 27.2 44.199999999999996 0 0 0
3322 0 3 0 1.7 28.9 44.199999999999996 0 0 0
3323 0 3 0 1.7 27.2 45.9 0 0 0
3324 0 3 0 0 28.9 45.9 0 0 0
3325 0 3 0 3.4 27.2 44.199999999999996 0 0 0
3326 0 3 0 5.1 28.9 44.199999999999996 0 0 0
3327 0 3 0 5.1 27.2 45.9 0 0 0
3328 0 3 0 3.4 28.9 45.9 0 0 0
3329 0 3 0 6.8 27.2 44.199999999999996 0 0 0
3330 0 3 0 8.5 28.9 44.199999999999996 0 0 0
3331 0 3 0 8.5 27.2 45.9 0 0 0
3332 0 3 0 6.8 28.9 45.9 0 0 0
3333 0 3 0 10.2 27.2 44.199999999999996 0 0 0
3334 0 3 0 11.9 28.9 44.199999999999996 0 0 0
3335 0 3 0 11.9 27.2 45.9 0 0 0
3336 0 3 0 10.2 28.9 45.9 0 0 0
3337 0 3 0 13.6 27.2 44.199999999999996 0 0 0
3338 0 3 0 15.299999999999999 28.9 44.199999999999996 0 0 0
3339 0 3 0 15.299999999999999 27.2 45.9 0 0 0
3340 0 3 0 13.6 28.9 45.9 0 0 0
3341 0 3 0 17 27.2 44.199999999999996 0 0 0
3342 0 3 0 18.7 28.9 44.199999999999996 0 0 0
3343 0 3 0 18.7 27.2 45.9 0 0 0
3344 0 3 0 17 28.9 45.9 0 0 0
3345 0 3 0 20.4 27.2 44.199999999999996 0 0 0
3346 0 3 0 22.099999999999998 28.9 44.199999999999996 0 0 0
3347 0 3 0 22.099999999999998 27.2 45.9 0 0 0
3348 0 3 0 20.4 28.9 45.9 0 0 0
3349 0 3 0 23.8 27.2 44.199999999999996 0 0 0
3350 0 3 0 25.5 28.9 44.199999999999996 0 0 0
3351 0 3 0 25.5 27.2 45.9 0 0 0
3352 0 3 0 23.8 28.9 45.9 0 0 0
3353 0 3 0 27.2 27.2 44.199999999999996 0 0 0
3354 0 3 0 28.9 28.9 44.199999999999996 0 0 0
3355 0 3 0 28.9 27.2 45.9 0 0 0
3356 0 3 0 27.2 28.9 45.9 0 0 0
3357 0 3 0 30.599999999999998 27.2 44.199999999999996 0 0 0
3358 0 3 0 32.3 28.9 44.199999999999996 0 0 0
3359 0 3 0 32.3 27.2 45.9 0 0 0
3360 0 3 0 30.599999999999998 28.9 45.9 0 0 0
3361 0 3 0 0 30.599999999999998 44.199999999999996 0 0 0
3362 0 3 0 1.7 32.3 44.199999999999996 0 0 0
3363 0 3 0 1.7 30.599999999999998 45.9 0 0 0
3364 0 3 0 0 32.3 45.9 0 0 0
3365 0 3 0 3.4 30.599999999999998 44.199999999999996 0 0 0
3366 0 3 0 5.1 32.3 44.199999999999996 0 0 0
3367 0 3 0 5.1 30.599999999999998 45.9 0 0 0
3368 0 3 0 3.4 32.3 45.9 0 0 0
3369 0 3 0 6.8 30.599999999999998 44.199999999999996 0 0 0
3370 0 3 0 8.5 32.3 44.199999999999996 0 0 0
3371 0 3 0 8.5 30.599999999999998 45.9 0 0 0
3372 0 3 0 6.8 32.3 45.9 0 0 0
3373 0 3 0 10.2 30.599999999999998 44.199999999999996 0 0 0
3374 0 3 0 11.9 32.3 44.199999999999996 0 0 0
3375 0 3 0 11.9 30.599999999999998 45.9 0 0 0
3376 0 3 0 10.2 32.3 45.9 0 0 0
3377 0 3 0 13.6 30.599999999999998 44.199999999999996 0 0 0
3378 0 3 0 15.299999999999999 32.3 44.199999999999996 0 0 0
3379 0 3 0 15.299999999999999 30.599999999999998 45.9 0 0 0
3380 0 3 0 13.6 32.3 45.9 0 0 0
3381 0 3 0 17 30.599999999999998 44.199999999999996 0 0 0
3382 0 3 0 18.7 32.3 44.199999999999996 0 0 0
3383 0 3 0 18.7 30.599999999999998 45.9 0 0 0
3384 0 3 0 17 32.3 45.9 0 0 0
3385 0 3 0 20.4 30.599999999999998 44.199999999999996 0 0 0
3386 0 3 0 22.099999999999998 32.3 44.199999999999996 0 0 0
3387 0 3 0 22.099999999999998 30.599999999999998 45.9 0 0 0
3388 0 3 0 20.4 32.3 45.9 0 0 0
3389 0 3 0 23.8 30.599999999999998 44.199999999999996 0 0 0
3390 0 3 0 25.5 32.3 44.199999999999996 0 0 0
3391 0 3 0 25.5 30.599999999999998 45.9 0 0 0
3392 0 3 0 23.8 32.3 45.9 0 0 0
3393 0 3 0 27.2 30.599999999999998 44.199999999999996 0 0 0
3394 0 3 0 28.9 32.3 44.199999999999996 0 0 0
3395 0 3 0 28.9 30.599999999999998 45.9 0 0 0
3396 0 3 0 27.2 32.3 45.9 0 0 0
3397 0 3 0 30.599999999999998 30.599999999999998 44.199999999999996 0 0 0
3398 0 3 0 32.3 32.3 44.199999999999996 0 0 0
3399 0 3 0 32.3 30.599999999999998 45.9 0 0 0
3400 0 3 0 30.599999999999998 32.3 45.9 0 0 0
3401 0 3 0 0 34 44.199999999999996 0 0 0
3402 0 3 0 1.7 35.699999999999996 44.199999999999996 0 0 0
3403 0 3 0 1.7 34 45.9 0 0 0
3404 0 3 0 0 35.699999999999996 45.9 0 0 0
3405 0 3 0 3.4 34 44.199999999999996 0 0 0
3406 0 3 0 5.1 35.699999999999996 44.199999999999996 0 0 0
3407 0 3 0 5.1 34 45.9 0 0 0
3408 0 3 0 3.4 35.699999999999996 45.9 0 0 0
3409 0 3 0 6.8 34 44.199999999999996 0 0 0
3410 0 3 0 8.5 35.699999999999996 44.199999999999996 0 0 0
3411 0 3 0 8.5 34 45.9 0 0 0
3412 0 3 0 6.8 35.699999999999996 45.9 0 0 0
3413 0 3 0 10.2 34 44.199999999999996 0 0 0
3414 0 3 0 11.9 35.699999999999996 44.199999999999996 0 0 0
3415 0 3 0 11.9 34 45.9 0 0 0
3416 0 3 0 10.2 35.699999999999996 45.9 0 0 0
3417 0 3 0 13.6 34 44.199999999999996 0 0 0
3418 0 3 0 15.299999999999999 35.699999999999996 44.199999999999996 0 0 0
3419 0 3 0 15.299999999999999 34 45.9 0 0 0
3420 0 3 0 13.6 35.699999999999996 45.9 0 0 0
3421 0 3 0 17 34 44.199999999999996 0 0 0
3422 0 3 0 18.7 35.699999999999996 44.199999999999996 0 0 0
3423 0 3 0 18.7 34 45.9 0 0 0
3424 0 3 0 17 35.699999999999996 45.9 0 0 0
3425 0 3 0 20.4 34 44.199999999999996 0 0 0
3426 0 3 0 22.099999999999998 35.699999999999996 44.199999999999996 0 0 0
3427 0 3 0 22.099999999999998 34 45.9 0 0 0
3428 0 3 0 20.4 35.699999999999996 45.9 0 0 0
3429 0 3 0 23.8 34 44.199999999999996 0 0 0
3430 0 3 0 25.5 35.699999999999996 44.199999999999996 0 0 0
3431 0 3 0 25.5 34 45.9 0 0 0
3432 0 3 0 23.8 35.699999999999996 45.9 0 0 0
3433 0 3 0 27.2 34 44.199999999999996 0 0 0
3434 0 3 0 28.9 35.699999999999996 44.199999999999996 0 0 0
3435 0 3 0 28.9 34 45.9 0 0 0
3436 0 3 0 27.2 35.699999999999996 45.9 0 0 0
3437 0 3 0 30.599999999999998 34 44.199999999999996 0 0 0
3438 0 3 0 32.3 35.699999999999996 44.199999999999996 0 0 0
3439 0 3 0 32.3 34 45.9 0 0 0
3440 0 3 0 30.599999999999998 35.699999999999996 45.9 0 0 0
3441 0 3 0 0 37.4 44.199999999999996 0 0 0
3442 0 3 0 1.7 39.1 44.199999999999996 0 0 0
3443 0 3 0 1.7 37.4 45.9 0 0 0
3444 0 3 0 0 39.1 45.9 0 0 0
3445 0 3 0 3.4 37.4 44.199999999999996 0 0 0
3446 0 3 0 5.1 39.1 44.199999999999996 0 0 0
3447 0 3 0 5.1 37.4 45.9 0 0 0
3448 0 3 0 3.4 39.1 45.9 0 0 0
3449 0 3 0 6.8 37.4 44.199999999999996 0 0 0
3450 0 3 0 8.5 39.1 44.199999999999996 0 0 0
3451 0 3 0 8.5 37.4 45.9 0 0 0
3452 0 3 0 6.8 39.1 45.9 0 0 0
3453 0 3 0 10.2 37.4 44.199999999999996 0 0 0
3454 0 3 0 11.9 39.1 44.199999999999996 0 0 0
3455 0 3 0 11.9 37.4 45.9 0 0 0
3456 0 3 0 10.2 39.1 45.9 0 0 0
3457 0 3 0 13.6 37.4 44.199999999999996 0 0 0
3458 0 3 0 15.299999999999999 39.1 44.199999999999996 0 0 0
3459 0 3 0 15.299999999999999 37.4 45.9 0 0 0
3460 0 3 0 13.6 39.1 45.9 0 0 0
3461 0 3 0 17 37.4 44.199999999999996 0 0 0
3462 0 3 0 18.7 39.1 44.199999999999996 0 0 0
3463 0 3 0 18.7 37.4 45.9 0 0 0
3464 0 3 0 17 39.1 45.9 0 0 0
3465 0 3 0 20.4 37.4 44.199999999999996 0 0 0
3466 0 3 0 22.099999999999998 39.1 44.199999999999996 0 0 0
3467 0 3 0 22.099999999999998 37.4 45.9 0 0 0
3468 0 3 0 20.4 39.1 45.9 0 0 0
3469 0 3 0 23.8 37.4 44.199999999999996 0 0 0
3470 0 3 0 25.5 39.1 44.199999999999996 0 0 0
3471 0 3 0 25.5 37.4 45.9 0 0 0
3472 0 3 0 23.8 39.1 45.9 0 0 0
3473 0 3 0 27.2 37.4 44.199999999999996 0 0 0
3474 0 3 0 28.9 39.1 44.199999999999996 0 0 0
3475 0 3 0 28.9 37.4 45.9 0 0 0
3476 0 3 0 27.2 39.1 45.9 0 0 0
3477 0 3 0 30.599999999999998 37.4 44.199999999999996 0 0 0
3478 0 3 0 32.3 39.1 44.199999999999996 0 0 0
3479 0 3 0 32.3 37.4 45.9 0 0 0
3480 0 3 0 30.599999999999998 39.1 45.9 0 0 0
3481 0 3 0 0 40.8 44.199999999999996 0 0 0
3482 0 3 0 1.7 42.5 44.199999999999996 0 0 0
3483 0 3 0 1.7 40.8 45.9 0 0 0
3484 0 3 0 0 42.5 45.9 0 0 0
3485 0 3 0 3.4 40.8 44.199999999999996 0 0 0
3486 0 3 0 5.1 42.5 44.199999999999996 0 0 0
3487 0 3 0 5.1 40.8 45.9 0 0 0
3488 0 3 0 3.4 42.5 45.9 0 0 0
3489 0 3 0 6.8 40.8 44.199999999999996 0 0 0
3490 0 3 0 8.5 42.5 44.199999999999996 0 0 0
3491 0 3 0 8.5 40.8 45.9 0 0 0
3492 0 3 0 6.8 42.5 45.9 0 0 0
3493 0 3 0 10.2 40.8 44.199999999999996 0 0 0
3494 0 3 0 11.9 42.5 44.199999999999996 0 0 0
3495 0 3 0 11.9 40.8 45.9 0 0 0
3496 0 3 0 10.2 42.5 45.9 0 0 0
3497 0 3 0 13.6 40.8 44.199999999999996 0 0 0
3498 0 3 0 15.299999999999999 42.5 44.199999999999996 0 0 0
3499 0 3 0 15.299999999999999 40.8 45.9 0 0 0
3500 0 3 0 13.6 42.5 45.9 0 0 0
3501 0 3 0 17 40.8 44.199999999999996 0 0 0
3502 0 3 0 18.7 42.5 44.199999999999996 0 0 0
3503 0 3 0 18.7 40.8 45.9 0 0 0
3504 0 3 0 17 42.5 45.9 0 0 0
3505 0 3 0 20.4 40.8 44.199999999999996 0 0 0
3506 0 3 0 22.099999999999998 42.5 44.199999999999996 0 0 0
3507 0 3 0 22.099999999999998 40.8 45.9 0 0 0
3508 0 3 0 20.4 42.5 45.9 0 0 0
3509 0 3 0 23.8 40.8 44.199999999999996 0 0 0
3510 0 3 0 25.5 42.5 44.199999999999996 0 0 0
3511 0 3 0 25.5 40.8 45.9 0 0 0
3512 0 3 0 23.8 42.5 45.9 0 0 0
3513 0 3 0 27.2 40.8 44.199999999999996 0 0 0
3514 0 3 0 28.9 42.5 44.199999999999996 0 0 0
3515 0 3 0 28.9 40.8 45.9 0 0 0
3516 0 3 0 27.2 42.5 45.9 0 0 0
3517 0 3 0 30.599999999999998 40.8 44.199999999999996 0 0 0
3518 0 3 0 32.3 42.5 44.199999999999996 0 0 0
3519 0 3 0 32.3 40.8 45.9 0 0 0
3520 0 3 0 30.599999999999998 42.5 45.9 0 0 0
3521 0 3 0 0 44.199999999999996 44.199999999999996 0 0 0
3522 0 3 0 1.7 45.9 44.199999999999996 0 0 0
3523 0 3 0 1.7 44.199999999999996 45.9 0 0 0
3524 0 3 0 0 45.9 45.9 0 0 0
3525 0 3 0 3.4 44.199999999999996 44.199999999999996 0 0 0
3526 0 3 0 5.1 45.9 44.199999999999996 0 0 0
3527 0 3 0 5.1 44.199999999999996 45.9 0 0 0
3528 0 3 0 3.4 45.9 45.9 0 0 0
3529 0 3 0 6.8 44.199999999999996 44.199999999999996 0 0 0
3530 0 3 0 8.5 45.9 44.199999999999996 0 0 0
3531 0 3 0 8.5 44.199999999999996 45.9 0 0 0
3532 0 3 0 6.8 45.9 45.9 0 0 0
3533 0 3 0 10.2 44.199999999999996 44.199999999999996 0 0 0
3534 0 3 0 11.9 45.9 44.199999999999996 0 0 0
3535 0 3 0 11.9 44.199999999999996 45.9 0 0 0
3536 0 3 0 10.2 45.9 45.9 0 0 0
3537 0 3 0 13.6 44.199999999999996 44.199999999999996 0 0 0
3538 0 3 0 15.299999999999999 45.9 44.199999999999996 0 0 0
3539 0 3 0 15.299999999999999 44.199999999999996 45.9 0 0 0
3540 0 3 0 13.6 45.9 45.9 0 0 0
3541 0 3 0 17 44.199999999999996 44.199999999999996 0 0 0
3542 0 3 0 18.7 45.9 44.199999999999996 0 0 0
3543 0 3 0 18.7 44.199999999999996 45.9 0 0 0
3544 0 3 0 17 45.9 45.9 0 0 0
3545 0 3 0 20.4 44.199999999999996 44.199999999999996 0 0 0
3546 0 3 0 22.099999999999998 45.9 44.199999999999996 0 0 0
3547 0 3 0 22.099999999999998 44.199999999999996 45.9 0 0 0
3548 0 3 0 20.4 45.9 45.9 0 0 0
3549 0 3 0 23.8 44.199999999999996 44.199999999999996 0 0 0
3550 0 3 0 25.5 45.9 44.199999999999996 0 0 0
3551 0 3 0 25.5 44.199999999999996 45.9 0 0 0
3552 0 3 0 23.8 45.9 45.9 0 0 0
3553 0 3 0 27.2 44.199999999999996 44.199999999999996 0 0 0
3554 0 3 0 28.9 45.9 44.199999999999996 0 0 0
3555 0 3 0 28.9 44.199999999999996 45.9 0 0 0
3556 0 3 0 27.2 45.9 45.9 0 0 0
3557 0 3 0 30.599999999999998 44.199999999999996 44.199999999999996 0 0 0
3558 0 3 0 32.3 45.9 44.199999999999996 0 0 0
3559 0 3 0 32.3 44.199999999999996 45.9 0 0 0
3560 0 3 0 30.599999999999998 45.9 45.9 0 0 0
3561 0 3 0 0 47.6 44.199999999999996 0 0 0
3562 0 3 0 1.7 49.3 44.199999999999996 0 0 0
3563 0 3 0 1.7 47.6 45.9 0 0 0
3564 0 3 0 0 49.3 45.9 0 0 0
3565 0 3 0 3.4 47.6 44.199999999999996 0 0 0
3566 0 3 0 5.1 49.3 44.199999999999996 0 0 0
3567 0 3 0 5.1 47.6 45.9 0 0 0
3568 0 3 0 3.4 49.3 45.9 0 0 0
3569 0 3 0 6.8 47.6 44.199999999999996 0 0 0
3570 0 3 0 8.5 49.3 44.199999999999996 0 0 0
3571 0 3 0 8.5 47.6 45.9 0 0 0
3572 0 3 0 6.8 49.3 45.9 0 0 0
3573 0 3 0 10.2 47.6 44.199999999999996 0 0 0
3574 0 3 0 11.9 49.3 44.199999999999996 0 0 0
3575 0 3 0 11.9 47.6 45.9 0 0 0
3576 0 3 0 10.2 49.3 45.9 0 0 0
3577 0 3 0 13.6 47.6 44.199999999999996 0 0 0
3578 0 3 0 15.299999999999999 49.3 44.199999999999996 0 0 0
3579 0 3 0 15.299999999999999 47.6 45.9 0 0 0
3580 0 3 0 13.6 49.3 45.9 0 0 0
3581 0 3 0 17 47.6 44.199999999999996 0 0 0
3582 0 3 0 18.7 49.3 44.199999999999996 0 0 0
3583 0 3 0 18.7 47.6 45.9 0 0 0
3584 0 3 0 17 49.3 45.9 0 0 0
3585 0 3 0 20.4 47.6 44.199999999999996 0 0 0
3586 0 3 0 22.099999999999998 49.3 44.199999999999996 0 0 0
3587 0 3 0 22.099999999999998 47.6 45.9 0 0 0
3588 0 3 0 20.4 49.3 45.9 0 0 0
3589 0 3 0 23.8 47.6 44.199999999999996 0 0 0
3590 0 3 0 25.5 49.3 44.199999999999996 0 0 0
3591 0 3 0 25.5 47.6 45.9 0 0 0
3592 0 3 0 23.8 49.3 45.9 0 0 0
3593 0 3 0 27.2 47.6 44.199999999999996 0 0 0
3594 0 3 0 28.9 49.3 44.199999999999996 0 0 0
3595 0 3 0 28.9 47.6 45.9 0 0 0
3596 0 3 0 27.2 49.3 45.9 0 0 0
3597 0 3 0 30.599999999999998 47.6 44.199999999999996 0 0 0
3598 0 3 0 32.3 49.3 44.199999999999996 0 0 0
3599 0 3 0 32.3 47.6 45.9 0 0 0
3600 0 3 0 30.599999999999998 49.3 45.9 0 0 0
3601 0 3 0 0 51 44.199999999999996 0 0 0
3602 0 3 0 1.7 52.699999999999996 44.199999999999996 0 0 0
3603 0 3 0 1.7 51 45.9 0 0 0
3604 0 3 0 0 52.699999999999996 45.9 0 0 0
3605 0 3 0 3.4 51 44.199999999999996 0 0 0
3606 0 3 0 5.1 52.699999999999996 44.199999999999996 0 0 0
3607 0 3 0 5.1 51 45.9 0 0 0
3608 0 3 0 3.4 52.699999999999996 45.9 0 0 0
3609 0 3 0 6.8 51 44.199999999999996 0 0 0
3610 0 3 0 8.5 52.699999999999996 44.199999999999996 0 0 0
3611 0 3 0 8.5 51 45.9 0 0 0
3612 0 3 0 6.8 52.699999999999996 45.9 0 0 0
3613 0 3 0 10.2 51 44.199999999999996 0 0 0
3614 0 3 0 11.9 52.699999999999996 44.199999999999996 0 0 0
3615 0 3 0 11.9 51 45.9 0 0 0
3616 0 3 0 10.2 52.699999999999996 45.9 0 0 0
3617 0 3 0 13.6 51 44.199999999999996 0 0 0
3618 0 3 0 15.299999999999999 52.699999999999996 44.199999999999996 0 0 0
3619 0 3 0 15.299999999999999 51 45.9 0 0 0
3620 0 3 0 13.6 52.699999999999996 45.9 0 0 0
3621 0 3 0 17 51 44.199999999999996 0 0 0
3622 0 3 0 18.7 52.699999999999996 44.199999999999996 0 0 0
3623 0 3 0 18.7 51 45.9 0 0 0
3624 0 3 0 17 52.699999999999996 45.9 0 0 0
3625 0 3 0 20.4 51 44.199999999999996 0 0 0
3626 0 3 0 22.099999999999998 52.699999999999996 44.199999999999996 0 0 0
3627 0 3 0 22.099999999999998 51 45.9 0 0 0
3628 0 3 0 20.4 52.699999999999996 45.9 0 0 0
3629 0 3 0 23.8 51 44.199999999999996 0 0 0
3630 0 3 0 25.5 52.699999999999996 44.199999999999996 0 0 0
3631 0 3 0 25.5 51 45.9 0 0 0
3632 0 3 0 23.8 52.699999999999996 45.9 0 0 0
3633 0 3 0 27.2 51 44.199999999999996 0 0 0
3634 0 3 0 28.9 52.699999999999996 44.199999999999996 0 0 0
3635 0 3 0 28.9 51 45.9 0 0 0
3636 0 3 0 27.2 52.699999999999996 45.9 0 0 0
3637 0 3 0 30.599999999999998 51 44.199999999999996 0 0 0
3638 0 3 0 32.3 52.699999999999996 44.199999999999996 0 0 0
3639 0 3 0 32.3 51 45.9 0 0 0
3640 0 3 0 30.599999999999998 52.699999999999996 45.9 0 0 0
3641 0 3 0 0 54.4 44.199999999999996 0 0 0
3642 0 3 0 1.7 56.1 44.199999999999996 0 0 0
3643 0 3 0 1.7 54.4 45.9 0 0 0
3644 0 3 0 0 56.1 45.9 0 0 0
3645 0 3 0 3.4 54.4 44.199999999999996 0 0 0
3646 0 3 0 5.1 56.1 44.199999999999996 0 0 0
3647 0 3 0 5.1 54.4 45.9 0 0 0
3648 0 3 0 3.4 56.1 45.9 0 0 0
3649 0 3 0 6.8 54.4 44.199999999999996 0 0 0
3650 0 3 0 8.5 56.1 44.199999999999996 0 0 0
3651 0 3 0 8.5 54.4 45.9 0 0 0
3652 0 3 0 6.8 56.1 45.9 0 0 0
3653 0 3 0 10.2 54.4 44.199999999999996 0 0 0
3654 0 3 0 11.9 56.1 44.199999999999996 0 0 0
3655 0 3 0 11.9 54.4 45.9 0 0 0
3656 0 3 0 10.2 56.1 45.9 0 0 0
3657 0 3 0 13.6 54.4 44.199999999999996 0 0 0
3658 0 3 0 15.299999999999999 56.1 44.199999999999996 0 0 0
3659 0 3 0 15.299999999999999 54.4 45.9 0 0 0
3660 0 3 0 13.6 56.1 45.9 0 0 0
3661 0 3 0 17 54.4 44.199999999999996 0 0 0
3662 0 3 0 18.7 56.1 44.199999999999996 0 0 0
3663 0 3 0 18.7 54.4 45.9 0 0 0
3664 0 3 0 17 56.1 45.9 0 0 0
3665 0 3 0 20.4 54.4 44.199999999999996 0 0 0
3666 0 3 0 22.099999999999998 56.1 44.199999999999996 0 0 0
3667 0 3 0 22.099999999999998 54.4 45.9 0 0 0
3668 0 3 0 20.4 56.1 45.9 0 0 0
3669 0 3 0 23.8 54.4 44.199999999999996 0 0 0
3670 0 3 0 25.5 56.1 44.199999999999996 0 0 0
3671 0 3 0 25.5 54.4 45.9 0 0 0
3672 0 3 0 23.8 56.1 45.9 0 0 0
3673 0 3 0 27.2 54.4 44.199999999999996 0 0 0
3674 0 3 0 28.9 56.1 44.199999999999996 0 0 0
3675 0 3 0 28.9 54.4 45.9 0 0 0
3676 0 3 0 27.2 56.1 45.9 0 0 0
3677 0 3 0 30.599999999999998 54.4 44.199999999999996 0 0 0
3678 0 3 0 32.3 56.1 44.199999999999996 0 0 0
3679 0 3 0 32.3 54.4 45.9 0 0 0
3680 0 3 0 30.599999999999998 56.1 45.9 0 0 0
3681 0 3 0 0 57.8 44.199999999999996 0 0 0
3682 0 3 0 1.7 59.5 44.199999999999996 0 0 0
3683 0 3 0 1.7 57.8 45.9 0 0 0
3684 0 3 0 0 59.5 45.9 0 0 0
3685 0 3 0 3.4 57.8 44.199999999999996 0 0 0
3686 0 3 0 5.1 59.5 44.199999999999996 0 0 0
3687 0 3 0 5.1 57.8 45.9 0 0 0
3688 0 3 0 3.4 59.5 45.9 0 0 0
3689 0 3 0 6.8 57.8 44.199999999999996 0 0 0
3690 0 3 0 8.5 59.5 44.199999999999996 0 0 0
3691 0 3 0 8.5 57.8 45.9 0 0 0
3692 0 3 0 6.8 59.5 45.9 0 0 0
3693 0 3 0 10.2 57.8 44.199999999999996 0 0 0
3694 0 3 0 11.9 59.5 44.199999999999996 0 0 0
3695 0 3 0 11.9 57.8 45.9 0 0 0
3696 0 3 0 10.2 59.5 45.9 0 0 0
3697 0 3 0 13.6 57.8 44.199999999999996 0 0 0
3698 0 3 0 15.299999999999999 59.5 44.199999999999996 0 0 0
3699 0 3 0 15.299999999999999 57.8 45.9 0 0 0
3700 0 3 0 13.6 59.5 45.9 0 0 0
3701 0 3 0 17 57.8 44.199999999999996 0 0 0
3702 0 3 0 18.7 59.5 44.199999999999996 0 0 0
3703 0 3 0 18.7 57.8 45.9 0 0 0
3704 0 3 0 17 59.5 45.9 0 0 0
3705 0 3 0 20.4 57.8 44.199999999999996 0 0 0
3706 0 3 0 22.099999999999998 59.5 44.199999999999996 0 0 0
3707 0 3 0 22.099999999999998 57.8 45.9 0 0 0
3708 0 3 0 20.4 59.5 45.9 0 0 0
3709 0 3 0 23.8 57.8 44.199999999999996 0 0 0
3710 0 3 0 25.5 59.5 44.199999999999996 0 0 0
3711 0 3 0 25.5 57.8 45.9 0 0 0
3712 0 3 0 23.8 59.5 45.9 0 0 0
3713 0 3 0 27.2 57.8 44.199999999999996 0 0 0
3714 0 3 0 28.9 59.5 44.199999999999996 0 0 0
3715 0 3 0 28.9 57.8 45.9 0 0 0
3716 0 3 0 27.2 59.5 45.9 0 0 0
3717 0 3 0 30.599999999999998 57.8 44.199999999999996 0 0 0
3718 0 3 0 32.3 59.5 44.199999999999996 0 0 0
3719 0 3 0 32.3 57.8 45.9 0 0 0
3720 0 3 0 30.599999999999998 59.5 45.9 0 0 0
3721 0 3 0 0 61.199999999999996 44.199999999999996 0 0 0
3722 0 3 0 1.7 62.9 44.199999999999996 0 0 0
3723 0 3 0 1.7 61.199999999999996 45.9 0 0 0
3724 0 3 0 0 62.9 45.9 0 0 0
3725 0 3 0 3.4 61.199999999999996 44.199999999999996 0 0 0
3726 0 3 0 5.1 62.9 44.199999999999996 0 0 0
3727 0 3 0 5.1 61.199999999999996 45.9 0 0 0
3728 0 3 0 3.4 62.9 45.9 0 0 0
3729 0 3 0 6.8 61.199999999999996 44.199999999999996 0 0 0
3730 0 3 0 8.5 62.9 44.199999999999996 0 0 0
3731 0 3 0 8.5 61.199999999999996 45.9 0 0 0
3732 0 3 0 6.8 62.9 45.9 0 0 0
3733 0 3 0 10.2 61.199999999999996 44.199999999999996 0 0 0
3734 0 3 0 11.9 62.9 44.199999999999996 0 0 0
3735 0 3 0 11.9 61.199999999999996 45.9 0 0 0
3736 0 3 0 10.2 62.9 45.9 0 0 0
3737 0 3 0 13.6 61.199999999999996 44.199999999999996 0 0 0
3738 0 3 0 15.299999999999999 62.9 44.199999999999996 0 0 0
3739 0 3 0 15.299999999999999 61.199999999999996 45.9 0 0 0
3740 0 3 0 13.6 62.9 45.9 0 0 0
3741 0 3 0 17 61.199999999999996 44.199999999999996 0 0 0
3742 0 3 0 18.7 62.9 44.199999999999996 0 0 0
3743 0 3 0 18.7 61.199999999999996 45.9 0 0 0
3744 0 3 0 17 62.9 45.9 0 0 0
3745 0 3 0 20.4 61.199999999999996 44.199999999999996 0 0 0
3746 0 3 0 22.099999999999998 62.9 44.199999999999996 0 0 0
3747 0 3 0 22.099999999999998 61.199999999999996 45.9 0 0 0
3748 0 3 0 20.4 62.9 45.9 0 0 0
3749 0 3 0 23.8 61.199999999999996 44.199999999999996 0 0 0
3750 0 3 0 25.5 62.9 44.199999999999996 0 0 0
3751 0 3 0 25.5 61.199999999999996 45.9 0 0 0
3752 0 3 0 23.8 62.9 45.9 0 0 0
3753 0 3 0 27.2 61.199999999999996 44.199999999999996 0 0 0
3754 0 3 0 28.9 62.9 44.199999999999996 0 0 0
3755 0 3 0 28.9 61.199999999999996 45.9 0 0 0
3756 0 3 0 27.2 62.9 45.9 0 0 0
3757 0 3 0 30.599999999999998 61.199999999999996 44.199999999999996 0 0 0
3758 0 3 0 32.3 62.9 44.199999999999996 0 0 0
3759 0 3 0 32.3 61.199999999999996 45.9 0 0 0
3760 0 3 0 30.599999999999998 62.9 45.9 0 0 0
3761 0 3 0 0 64.6 44.199999999999996 0 0 0
3762 0 3 0 1.7 66.3 44.199999999999996 0 0 0
3763 0 3 0 1.7 64.6 45.9 0 0 0
3764 0 3 0 0 66.3 45.9 0 0 0
3765 0 3 0 3.4 64.6 44.199999999999996 0 0 0
3766 0 3 0 5.1 66.3 44.199999999999996 0 0 0
3767 0 3 0 5.1 64.6 45.9 0 0 0
3768 0 3 0 3.4 66.3 45.9 0 0 0
3769 0 3 0 6.8 64.6 44.199999999999996 0 0 0
3770 0 3 0 8.5 66.3 44.199999999999996 0 0 0
3771 0 3 0 8.5 64.6 45.9 0 0 0
3772 0 3 0 6.8 66.3 45.9 0 0 0
3773 0 3 0 10.2 64.6 44.199999999999996 0 0 0
3774 0 3 0 11.9 66.3 44.199999999999996 0 0 0
3775 0 3 0 11.9 64.6 45.9 0 0 0
3776 0 3 0 10.2 66.3 45.9 0 0 0
3777 0 3 0 13.6 64.6 44.199999999999996 0 0 0
3778 0 3 0 15.299999999999999 66.3 44.199999999999996 0 0 0
3779 0 3 0 15.299999999999999 64.6 45.9 0 0 0
3780 0 3 0 13.6 66.3 45.9 0 0 0
3781 0 3 0 17 64.6 44.199999999999996 0 0 0
3782 0 3 0 18.7 66.3 44.199999999999996 0 0 0
3783 0 3 0 18.7 64.6 45.9 0 0 0
3784 0 3 0 17 66.3 45.9 0 0 0
3785 0 3 0 20.4 64.6 44.199999999999996 0 0 0
3786 0 3 0 22.099999999999998 66.3 44.199999999999996 0 0 0
3787 0 3 0 22.099999999999998 64.6 45.9 0 0 0
3788 0 3 0 20.4 66.3 45.9 0 0 0
3789 0 3 0 23.8 64.6 44.199999999999996 0 0 0
3790 0 3 0 25.5 66.3 44.199999999999996 0 0 0
3791 0 3 0 25.5 64.6 45.9 0 0 0
3792 0 3 0 23.8 66.3 45.9 0 0 0
3793 0 3 0 27.2 64.6 44.199999999999996 0 0 0
3794 0 3 0 28.9 66.3 44.199999999999996 0 0 0
3795 0 3 0 28.9 64.6 45.9 0 0 0
3796 0 3 0 27.2 66.3 45.9 0 0 0
3797 0 3 0 30.599999999999998 64.6 44.199999999999996 0 0 0
3798 0 3 0 32.3 66.3 44.199999999999996 0 0 0
3799 0 3 0 32.3 64.6 45.9 0 0 0
3800 0 3 0 30.599999999999998 66.3 45.9 0 0 0
3801 0 3 0 0 68 44.199999999999996 0 0 0
3802 0 3 0 1.7 69.7 44.199999999999996 0 0 0
3803 0 3 0 1.7 68 45.9 0 0 0
3804 0 3 0 0 69.7 45.9 0 0 0
3805 0 3 0 3.4 68 44.199999999999996 0 0 0
3806 0 3 0 5.1 69.7 44.199999999999996 0 0 0
3807 0 3 0 5.1 68 45.9 0 0 0
3808 0 3 0 3.4 69.7 45.9 0 0 0
3809 0 3 0 6.8 68 44.199999999999996 0 0 0
3810 0 3 0 8.5 69.7 44.199999999999996 0 0 0
3811 0 3 0 8.5 68 45.9 0 0 0
3812 0 3 0 6.8 69.7 45.9 0 0 0
3813 0 3 0 10.2 68 44.199999999999996 0 0 0
3814 0 3 0 11.9 69.7 44.199999999999996 0 0 0
3815 0 3 0 11.9 68 45.9 0 0 0
3816 0 3 0 10.2 69.7 45.9 0 0 0
3817 0 3 0 13.6 68 44.199999999999996 0 0 0
3818 0 3 0 15.299999999999999 69.7 44.199999999999996 0 0 0
3819 0 3 0 15.299999999999999 68 45.9 0 0 0
3820 0 3 0 13.6 69.7 45.9 0 0 0
3821 0 3 0 17 68 44.199999999999996 0 0 0
3822 0 3 0 18.7 69.7 44.199999999999996 0 0 0
3823 0 3 0 18.7 68 45.9 0 0 0
3824 0 3 0 17 69.7 45.9 0 0 0
3825 0 3 0 20.4 68 44.199999999999996 0 0 0
3826 0 3 0 22.099999999999998 69.7 44.199999999999996 0 0 0
3827 0 3 0 22.099999999999998 68 45.9 0 0 0
3828 0 3 0 20.4 69.7 45.9 0 0 0
3829 0 3 0 23.8 68 44.199999999999996 0 0 0
3830 0 3 0 25.5 69.7 44.199999999999996 0 0 0
3831 0 3 0 25.5 68 45.9 0 0 0
3832 0 3 0 23.8 69.7 45.9 0 0 0
3833 0 3 0 27.2 68 44.199999999999996 0 0 0
3834 0 3 0 28.9 69.7 44.199999999999996 0 0 0
3835 0 3 0 28.9 68 45.9 0 0 0
3836 0 3 0 27.2 69.7 45.9 0 0 0
3837 0 3 0 30.599999999999998 68 44.199999999999996 0 0 0
3838 0 3 0 32.3 69.7 44.199999999999996 0 0 0
3839 0 3 0 32.3 68 45.9 0 0 0
3840 0 3 0 30.599999999999998 69.7 45.9 0 0 0
3841 0 3 0 0 71.39999999999999 44.199999999999996 0 0 0
3842 0 3 0 1.7 73.1 44.199999999999996 0 0 0
3843 0 3 0 1.7 71.39999999999999 45.9 0 0 0
3844 0 3 0 0 73.1 45.9 0 0 0
3845 0 3 0 3.4 71.39999999999999 44.199999999999996 0 0 0
3846 0 3 0 5.1 73.1 44.199999999999996 0 0 0
3847 0 3 0 5.1 71.39999999999999 45.9 0 0 0
3848 0 3 0 3.4 73.1 45.9 0 0 0
3849 0 3 0 6.8 71.39999999999999 44.199999999999996 0 0 0
3850 0 3 0 8.5 73.1 44.199999999999996 0 0 0
3851 0 3 0 8.5 71.39999999999999 45.9 0 0 0
3852 0 3 0 6.8 73.1 45.9 0 0 0
3853 0 3 0 10.2 71.39999999999999 44.199999999999996 0 0 0
3854 0 3 0 11.9 73.1 44.199999999999996 0 0 0
3855 0 3 0 11.9 71.39999999999999 45.9 0 0 0
3856 0 3 0 10.2 73.1 45.9 0 0 0
3857 0 3 0 13.6 71.39999999999999 44.199999999999996 0 0 0
3858 0 3 0 15.299999999999999 73.1 44.199999999999996 0 0 0
3859 0 3 0 15.299999999999999 71.39999999999999 45.9 0 0 0
3860 0 3 0 13.6 73.1 45.9 0 0 0
3861 0 3 0 17 71.39999999999999 44.199999999999996 0 0 0
3862 0 3 0 18.7 73.1 44.199999999999996 0 0 0
3863 0 3 0 18.7 71.39999999999999 45.9 0 0 0
3864 0 3 0 17 73.1 45.9 0 0 0
3865 0 3 0 20.4 71.39999999999999 44.199999999999996 0 0 0
3866 0 3 0 22.099999999999998 73.1 44.199999999999996 0 0 0
3867 0 3 0 22.099999999999998 71.39999999999999 45.9 0 0 0
3868 0 3 0 20.4 73.1 45.9 0 0 0
3869 0 3 0 23.8 71.39999999999999 44.199999999999996 0 0 0
3870 0 3 0 25.5 73.1 44.199999999999996 0 0 0
3871 0 3 0 25.5 71.39999999999999 45.9 0 0 0
3872 0 3 0 23.8 73.1 45.9 0 0 0
3873 0 3 0 27.2 71.39999999999999 44.199999999999996 0 0 0
3874 0 3 0 28.9 73.1 44.199999999999996 0 0 0
3875 0 3 0 28.9 71.39999999999999 45.9 0 0 0
3876 0 3 0 27.2 73.1 45.9 0 0 0
3877 0 3 0 30.599999999999998 71.39999999999999 44.199999999999996 0 0 0
3878 0 3 0 32.3 73.1 44.199999999999996 0 0 0
3879 0 3 0 32.3 71.39999999999999 45.9 0 0 0
3880 0 3 0 30.599999999999998 73.1 45.9 0 0 0
3881 0 3 0 0 74.8 44.199999999999996 0 0 0
3882 0 3 0 1.7 76.5 44.199999999999996 0 0 0
3883 0 3 0 1.7 74.8 45.9 0 0 0
3884 0 3 0 0 76.5 45.9 0 0 0
3885 0 3 0 3.4 74.8 44.199999999999996 0 0 0
3886 0 3 0 5.1 76.5 44.199999999999996 0 0 0
3887 0 3 0 5.1 74.8 45.9 0 0 0
3888 0 3 0 3.4 76.5 45.9 0 0 0
3889 0 3 0 6.8 74.8 44.199999999999996 0 0 0
3890 0 3 0 8.5 76.5 44.199999999999996 0 0 0
3891 0 3 0 8.5 74.8 45.9 0 0 0
3892 0 3 0 6.8 76.5 45.9 0 0 0
3893 0 3 0 10.2 74.8 44.199999999999996 0 0 0
3894 0 3 0 11.9 76.5 44.199999999999996 0 0 0
3895 0 3 0 11.9 74.8 45.9 0 0 0
3896 0 3 0 10.2 76.5 45.9 0 0 0
3897 0 3 0 13.6 74.8 44.199999999999996 0 0 0
3898 0 3 0 15.299999999999999 76.5 44.199999999999996 0 0 0
3899 0 3 0 15.299999999999999 74.8 45.9 0 0 0
3900 0 3 0 13.6 76.5 45.9 0 0 0
3901 0 3 0 17 74.8 44.199999999999996 0 0 0
3902 0 3 0 18.7 76.5 44.199999999999996 0 0 0
3903 0 3 0 18.7 74.8 45.9 0 0 0
3904 0 3 0 17 76.5 45.9 0 0 0
3905 0 3 0 20.4 74.8 44.199999999999996 0 0 0
3906 0 3 0 22.099999999999998 76.5 44.199999999999996 0 0 0
3907 0 3 0 22.099999999999998 74.8 45.9 0 0 0
3908 0 3 0 20.4 76.5 45.9 0 0 0
3909 0 3 0 23.8 74.8 44.199999999999996 0 0 0
3910 0 3 0 25.5 76.5 44.199999999999996 0 0 0
3911 0 3 0 25.5 74.8 45.9 0 0 0
3912 0 3 0 23.8 76.5 45.9 0 0 0
3913 0 3 0 27.2 74.8 44.199999999999996 0 0 0
3914 0 3 0 28.9 76.5 44.199999999999996 0 0 0
3915 0 3 0 28.9 74.8 45.9 0 0 0
3916 0 3 0 27.2 76.5 45.9 0 0 0
3917 0 3 0 30.599999999999998 74.8 44.199999999999996 0 0 0
3918 0 3 0 32.3 76.5 44.199999999999996 0 0 0
3919 0 3 0 32.3 74.8 45.9 0 0 0
3920 0 3 0 30.599999999999998 76.5 45.9 0 0 0
3921 0 3 0 0 78.2 44.199999999999996 0 0 0
3922 0 3 0 1.7 79.89999999999999 44.199999999999996 0 0 0
3923 0 3 0 1.7 78.2 45.9 0 0 0
3924 0 3 0 0 79.89999999999999 45.9 0 0 0
3925 0 3 0 3.4 78.2 44.199999999999996 0 0 0
3926 0 3 0 5.1 79.89999999999999 44.199999999999996 0 0 0
3927 0 3 0 5.1 78.2 45.9 0 0 0
3928 0 3 0 3.4 79.89999999999999 45.9 0 0 0
3929 0 3 0 6.8 78.2 44.199999999999996 0 0 0
3930 0 3 0 8.5 79.89999999999999 44.199999999999996 0 0 0
3931 0 3 0 8.5 78.2 45.9 0 0 0
3932 0 3 0 6.8 79.89999999999999 45.9 0 0 0
3933 0 3 0 10.2 78.2 44.199999999999996 0 0 0
3934 0 3 0 11.9 79.89999999999999 44.199999999999996 0 0 0
3935 0 3 0 11.9 78.2 45.9 0 0 0
3936 0 3 0 10.2 79.89999999999999 45.9 0 0 0
3937 0 3 0 13.6 78.2 44.199999999999996 0 0 0
3938 0 3 0 15.299999999999999 79.89999999999999 44.199999999999996 0 0 0
3939 0 3 0 15.299999999999999 78.2 45.9 0 0 0
3940 0 3 0 13.6 79.89999999999999 45.9 0 0 0
3941 0 3 0 17 78.2 44.199999999999996 0 0 0
3942 0 3 0 18.7 79.89999999999999 44.199999999999996 0 0 0
3943 0 3 0 18.7 78.2 45.9 0 0 0
3944 0 3 0 17 79.89999999999999 45.9 0 0 0
3945 0 3 0 20.4 78.2 44.199999999999996 0 0 0
3946 0 3 0 22.099999999999998 79.89999999999999 44.199999999999996 0 0 0
3947 0 3 0 22.099999999999998 78.2 45.9 0 0 0
3948 0 3 0 20.4 79.89999999999999 45.9 0 0 0
3949 0 3 0 23.8 78.2 44.199999999999996 0 0 0
3950 0 3 0 25.5 79.89999999999999 44.199999999999996 0 0 0
3951 0 3 0 25.5 78.2 45.9 0 0 0
3952 0 3 0 23.8 79.89999999999999 45.9 0 0 0
3953 0 3 0 27.2 78.2 44.199999999999996 0 0 0
3954 0 3 0 28.9 79.89999999999999 44.199999999999996 0 0 0
3955 0 3 0 28.9 78.2 45.9 0 0 0
3956 0 3 0 27.2 79.89999999999999 45.9 0 0 0
3957 0 3 0 30.599999999999998 78.2 44.199999999999996 0 0 0
3958 0 3 0 32.3 79.89999999999999 44.199999999999996 0 0 0
3959 0 3 0 32.3 78.2 45.9 0 0 0
3960 0 3 0 30.599999999999998 79.89999999999999 45.9 0 0 0
3961 0 3 0 0 81.6 44.199999999999996 0 0 0
3962 0 3 0 1.7 83.3 44.199999999999996 0 0 0
3963 0 3 0 1.7 81.6 45.9 0 0 0
3964 0 3 0 0 83.3 45.9 0 0 0
3965 0 3 0 3.4 81.6 44.199999999999996 0 0 0
3966 0 3 0 5.1 83.3 44.199999999999996 0 0 0
3967 0 3 0 5.1 81.6 45.9 0 0 0
3968 0 3 0 3.4 83.3 45.9 0 0 0
3969 0 3 0 6.8 81.6 44.199999999999996 0 0 0
3970 0 3 0 8.5 83.3 44.199999999999996 0 0 0
3971 0 3 0 8.5 81.6 45.9 0 0 0
3972 0 3 0 6.8 83.3 45.9 0 0 0
3973 0 3 0 10.2 81.6 44.199999999999996 0 0 0
3974 0 3 0 11.9 83.3 44.199999999999996 0 0 0
3975 0 3 0 11.9 81.6 45.9 0 0 0
3976 0 3 0 10.2 83.3 45.9 0 0 0
3977 0 3 0 13.6 81.6 44.199999999999996 0 0 0
3978 0 3 0 15.299999999999999 83.3 44.199999999999996 0 0 0
3979 0 3 0 15.299999999999999 81.6 45.9 0 0 0
3980 0 3 0 13.6 83.3 45.9 0 0 0
3981 0 3 0 17 81.6 44.199999999999996 0 0 0
3982 0 3 0 18.7 83.3 44.199999999999996 0 0 0
3983 0 3 0 18.7 81.6 45.9 0 0 0
3984 0 3 0 17 83.3 45.9 0 0 0
3985 0 3 0 20.4 81.6 44.199999999999996 0 0 0
3986 0 3 0 22.099999999999998 83.3 44.199999999999996 0 0 0
3987 0 3 0 22.099999999999998 81.6 45.9 0 0 0
3988 0 3 0 20.4 83.3 45.9 0 0 0
3989 0 3 0 23.8 81.6 44.199999999999996 0 0 0
3990 0 3 0 25.5 83.3 44.199999999999996 0 0 0
3991 0 3 0 25.5 81.6 45.9 0 0 0
3992 0 3 0 23.8 83.3 45.9 0 0 0
3993 0 3 0 27.2 81.6 44.199999999999996 0 0 0
3994 0 3 0 28.9 83.3 44.199999999999996 0 0 0
3995 0 3 0 28.9 81.6 45.9 0 0 0
3996 0 3 0 27.2 83.3 45.9 0 0 0
3997 0 3 0 30.599999999999998 81.6 44.199999999999996 0 0 0
3998 0 3 0 32.3 83.3 44.199999999999996 0 0 0
3999 0 3 0 32.3 81.6 45.9 0 0 0
4000 0 3 0 30.599999999999998 83.3 45.9 0 0 0
4001 0 3 0 0 85 44.199999999999996 0 0 0
4002 0 3 0 1.7 86.7 44.199999999999996 0 0 0
4003 0 3 0 1.7 85 45.9 0 0 0
4004 0 3 0 0 86.7 45.9 0 0 0
4005 0 3 0 3.4 85 44.199999999999996 0 0 0
4006 0 3 0 5.1 86.7 44.199999999999996 0 0 0
4007 0 3 0 5.1 85 45.9 0 0 0
4008 0 3 0 3.4 86.7 45.9 0 0 0
4009 0 3 0 6.8 85 44.199999999999996 0 0 0
4010 0 3 0 8.5 86.7 44.199999999999996 0 0 0
4011 0 3 0 8.5 85 45.9 0 0 0
4012 0 3 0 6.8 86.7 45.9 0 0 0
4013 0 3 0 10.2 85 44.199999999999996 0 0 0
4014 0 3 0 11.9 86.7 44.199999999999996 0 0 0
4015 0 3 0 11.9 85 45.9 0 0 0
4016 0 3 0 10.2 86.7 45.9 0 0 0
4017 0 3 0 13.6 85 44.199999999999996 0 0 0
4018 0 3 0 15.299999999999999 86.7 44.199999999999996 0 0 0
4019 0 3 0 15.299999999999999 85 45.9 0 0 0
4020 0 3 0 13.6 86.7 45.9 0 0 0
4021 0 3 0 17 85 44.199999999999996 0 0 0
4022 0 3 0 18.7 86.7 44.199999999999996 0 0 0
4023 0 3 0 18.7 85 45.9 0 0 0
4024 0 3 0 17 86.7 45.9 0 0 0
4025 0 3 0 20.4 85 44.199999999999996 0 0 0
4026 0 3 0 22.099999999999998 86.7 44.199999999999996 0 0 0
4027 0 3 0 22.099999999999998 85 45.9 0 0 0
4028 0 3 0 20.4 86.7 45.9 0 0 0
4029 0 3 0 23.8 85 44.199999999999996 0 0 0
4030 0 3 0 25.5 86.7 44.199999999999996 0 0 0
4031 0 3 0 25.5 85 45.9 0 0 0
4032 0 3 0 23.8 86.7 45.9 0 0 0
4033 0 3 0 27.2 85 44.199999999999996 0 0 0
4034 0 3 0 28.9 86.7 44.199999999999996 0 0 0
4035 0 3 0 28.9 85 45.9 0 0 0
4036 0 3 0 27.2 86.7 45.9 0 0 0
4037 0 3 0 30.599999999999998 85 44.199999999999996 0 0 0
4038 0 3 0 32.3 86.7 44.199999999999996 0 0 0
4039 0 3 0 32.3 85 45.9 0 0 0
4040 0 3 0 30.599999999999998 86.7 45.9 0 0 0
4041 0 3 0 0 88.39999999999999 44.199999999999996 0 0 0
4042 0 3 0 1.7 90.1 44.199999999999996 0 0 0
4043 0 3 0 1.7 88.39999999999999 45.9 0 0 0
4044 0 3 0 0 90.1 45.9 0 0 0
4045 0 3 0 3.4 88.39999999999999 44.199999999999996 0 0 0
4046 0 3 0 5.1 90.1 44.199999999999996 0 0 0
4047 0 3 0 5.1 88.39999999999999 45.9 0 0 0
4048 0 3 0 3.4 90.1 45.9 0 0 0
4049 0 3 0 6.8 88.39999999999999 44.199999999999996 0 0 0
4050 0 3 0 8.5 90.1 44.199999999999996 0 0 0
4051 0 3 0 8.5 88.39999999999999 45.9 0 0 0
4052 0 3 0 6.8 90.1 45.9 0 0 0
4053 0 3 0 10.2 88.39999999999999 44.199999999999996 0 0 0
4054 0 3 0 11.9 90.1 44.199999999999996 0 0 0
4055 0 3 0 11.9 88.39999999999999 45.9 0 0 0
4056 0 3 0 10.2 90.1 45.9 0 0 0
4057 0 3 0 13.6 88.39999999999999 44.199999999999996 0 0 0
4058 0 3 0 15.299999999999999 90.1 44.199999999999996 0 0 0
4059 0 3 0 15.299999999999999 88.39999999999999 45.9 0 0 0
4060 0 3 0 13.6 90.1 45.9 0 0 0
4061 0 3 0 17 88.39999999999999 44.199999999999996 0 0 0
4062 0 3 0 18.7 90.1 44.199999999999996 0 0 0
4063 0 3 0 18.7 88.39999999999999 45.9 0 0 0
4064 0 3 0 17 90.1 45.9 0 0 0
4065 0 3 0 20.4 88.39999999999999 44.199999999999996 0 0 0
4066 0 3 0 22.099999999999998 90.1 44.199999999999996 0 0 0
4067 0 3 0 22.099999999999998 88.39999999999999 45.9 0 0 0
4068 0 3 0 20.4 90.1 45.9 0 0 0
4069 0 3 0 23.8 88.39999999999999 44.199999999999996 0 0 0
4070 0 3 0 25.5 90.1 44.199999999999996 0 0 0
4071 0 3 0 25.5 88.39999999999999 45.9 0 0 0
4072 0 3 0 23.8 90.1 45.9 0 0 0
4073 0 3 0 27.2 88.39999999999999 44.199999999999996 0 0 0
4074 0 3 0 28.9 90.1 44.199999999999996 0 0 0
4075 0 3 0 28.9 88.39999999999999 45.9 0 0 0
4076 0 3 0 27.2 90.1 45.9 0 0 0
4077 0 3 0 30.599999999999998 88.39999999999999 44.199999999999996 0 0 0
4078 0 3 0 32.3 90.1 44.199999999999996 0 0 0
4079 0 3 0 32.3 88.39999999999999 45.9 0 0 0
4080 0 3 0 30.599999999999998 90.1 45.9 0 0 0
4081 0 3 0 0 91.8 44.199999999999996 0 0 0
4082 0 3 0 1.7 93.5 44.199999999999996 0 0 0
4083 0 3 0 1.7 91.8 45.9 0 0 0
4084 0 3 0 0 93.5 45.9 0 0 0
4085 0 3 0 3.4 91.8 44.199999999999996 0 0 0
4086 0 3 0 5.1 93.5 44.199999999999996 0 0 0
4087 0 3 0 5.1 91.8 45.9 0 0 0
4088 0 3 0 3.4 93.5 45.9 0 0 0
4089 0 3 0 6.8 91.8 44.199999999999996 0 0 0
4090 0 3 0 8.5 93.5 44.199999999999996 0 0 0
4091 0 3 0 8.5 91.8 45.9 0 0 0
4092 0 3 0 6.8 93.5 45.9 0 0 0
4093 0 3 0 10.2 91.8 44.199999999999996 0 0 0
4094 0 3 0 11.9 93.5 44.199999999999996 0 0 0
4095 0 3 0 11.9 91.8 45.9 0 0 0
4096 0 3 0 10.2 93.5 45.9 0 0 0
4097 0 3 0 13.6 91.8 44.199999999999996 0 0 0
4098 0 3 0 15.299999999999999 93.5 44.199999999999996 0 0 0
4099 0 3 0 15.299999999999999 91.8 45.9 0 0 0
4100 0 3 0 13.6 93.5 45.9 0 0 0
4101 0 3 0 17 91.8 44.199999999999996 0 0 0
4102 0 3 0 18.7 93.5 44.199999999999996 0 0 0
4103 0 3 0 18.7 91.8 45.9 0 0 0
4104 0 3 0 17 93.5 45.9 0 0 0
4105 0 3 0 20.4 91.8 44.199999999999996 0 0 0
4106 0 3 0 22.099999999999998 93.5 44.199999999999996 0 0 0
4107 0 3 0 22.099999999999998 91.8 45.9 0 0 0
4108 0 3 0 20.4 93.5 45.9 0 0 0
4109 0 3 0 23.8 91.8 44.199999999999996 0 0 0
4110 0 3 0 25.5 93.5 44.199999999999996 0 0 0
4111 0 3 0 25.5 91.8 45.9 0 0 0
4112 0 3 0 23.8 93.5 45.9 0 0 0
4113 0 3 0 27.2 91.8 44.199999999999996 0 0 0
4114 0 3 0 28.9 93.5 44.199999999999996 0 0 0
4115 0 3 0 28.9 91.8 45.9 0 0 0
4116 0 3 0 27.2 93.5 45.9 0 0 0
4117 0 3 0 30.599999999999998 91.8 44.199999999999996 0 0 0
4118 0 3 0 32.3 93.5 44.199999999999996 0 0 0
4119 0 3 0 32.3 91.8 45.9 0 0 0
4120 0 3 0 30.599999999999998 93.5 45.9 0 0 0
4121 0 3 0 0 95.2 44.199999999999996 0 0 0
4122 0 3 0 1.7 96.89999999999999 44.199999999999996 0 0 0
4123 0 3 0 1.7 95.2 45.9 0 0 0
4124 0 3 0 0 96.89999999999999 45.9 0 0 0
4125 0 3 0 3.4 95.2 44.199999999999996 0 0 0
4126 0 3 0 5.1 96.89999999999999 44.199999999999996 0 0 0
4127 0 3 0 5.1 95.2 45.9 0 0 0
4128 0 3 0 3.4 96.89999999999999 45.9 0 0 0
4129 0 3 0 6.8 95.2 44.199999999999996 0 0 0
4130 0 3 0 8.5 96.89999999999999 44.199999999999996 0 0 0
4131 0 3 0 8.5 95.2 45.9 0 0 0
4132 0 3 0 6.8 96.89999999999999 45.9 0 0 0
4133 0 3 0 10.2 95.2 44.199999999999996 0 0 0
4134 0 3 0 11.9 96.89999999999999 44.199999999999996 0 0 0
4135 0 3 0 11.9 95.2 45.9 0 0 0
4136 0 3 0 10.2 96.89999999999999 45.9 0 0 0
4137 0 3 0 13.6 95.2 44.199999999999996 0 0 0
4138 0 3 0 15.299999999999999 96.89999999999999 44.199999999999996 0 0 0
4139 0 3 0 15.299999999999999 95.2 45.9 0 0 0
4140 0 3 0 13.6 96.89999999999999 45.9 0 0 0
4141 0 3 0 17 95.2 44.199999999999996 0 0 0
4142 0 3 0 18.7 96.89999999999999 44.199999999999996 0 0 0
4143 0 3 0 18.7 95.2 45.9 0 0 0
4144 0 3 0 17 96.89999999999999 45.9 0 0 0
4145 0 3 0 20.4 95.2 44.199999999999996 0 0 0
4146 0 3 0 22.099999999999998 96.89999999999999 44.199999999999996 0 0 0
4147 0 3 0 22.099999999999998 95.2 45.9 0 0 0
4148 0 3 0 20.4 96.89999999999999 45.9 0 0 0
4149 0 3 0 23.8 95.2 44.199999999999996 0 0 0
4150 0 3 0 25.5 96.89999999999999 44.199999999999996 0 0 0
4151 0 3 0 25.5 95.2 45.9 0 0 0
4152 0 3 0 23.8 96.89999999999999 45.9 0 0 0
4153 0 3 0 27.2 95.2 44.199999999999996 0 0 0
4154 0 3 0 28.9 96.89999999999999 44.199999999999996 0 0 0
4155 0 3 0 28.9 95.2 45.9 0 0 0
4156 0 3 0 27.2 96.89999999999999 45.9 0 0 0
4157 0 3 0 30.599999999999998 95.2 44.199999999999996 0 0 0
4158 0 3 0 32.3 96.89999999999999 44.199999999999996 0 0 0
4159 0 3 0 32.3 95.2 45.9 0 0 0
4160 0 3 0 30.599999999999998 96.89999999999999 45.9 0 0 0
4161 0 3 0 0 98.6 44.199999999999996 0 0 0
4162 0 3 0 1.7 100.3 44.199999999999996 0 0 0
4163 0 3 0 1.7 98.6 45.9 0 0 0
4164 0 3 0 0 100.3 45.9 0 0 0
4165 0 3 0 3.4 98.6 44.199999999999996 0 0 0
4166 0 3 0 5.1 100.3 44.199999999999996 0 0 0
4167 0 3 0 5.1 98.6 45.9 0 0 0
4168 0 3 0 3.4 100.3 45.9 0 0 0
4169 0 3 0 6.8 98.6 44.199999999999996 0 0 0
4170 0 3 0 8.5 100.3 44.199999999999996 0 0 0
4171 0 3 0 8.5 98.6 45.9 0 0 0
4172 0 3 0 6.8 100.3 45.9 0 0 0
4173 0 3 0 10.2 98.6 44.199999999999996 0 0 0
4174 0 3 0 11.9 100.3 44.199999999999996 0 0 0
4175 0 3 0 11.9 98.6 45.9 0 0 0
4176 0 3 0 10.2 100.3 45.9 0 0 0
4177 0 3 0 13.6 98.6 44.199999999999996 0 0 0
4178 0 3 0 15.299999999999999 100.3 44.199999999999996 0 0 0
4179 0 3 0 15.299999999999999 98.6 45.9 0 0 0
4180 0 3 0 13.6 100.3 45.9 0 0 0
4181 0 3 0 17 98.6 44.199999999999996 0 0 0
4182 0 3 0 18.7 100.3 44.199999999999996 0 0 0
4183 0 3 0 18.7 98.6 45.9 0 0 0
4184 0 3 0 17 100.3 45.9 0 0 0
4185 0 3 0 20.4 98.6 44.199999999999996 0 0 0
4186 0 3 0 22.099999999999998 100.3 44.199999999999996 0 0 0
4187 0 3 0 22.099999999999998 98.6 45.9 0 0 0
4188 0 3 0 20.4 100.3 45.9 0 0 0
4189 0 3 0 23.8 98.6 44.199999999999996 0 0 0
4190 0 3 0 25.5 100.3 44.199999999999996 0 0 0
4191 0 3 0 25.5 98.6 45.9 0 0 0
4192 0 3 0 23.8 100.3 45.9 0 0 0
4193 0 3 0 27.2 98.6 44.199999999999996 0 0 0
4194 0 3 0 28.9 100.3 44.199999999999996 0 0 0
4195 0 3 0 28.9 98.6 45.9 0 0 0
4196 0 3 0 27.2 100.3 45.9 0 0 0
4197 0 3 0 30.599999999999998 98.6 44.199999999999996 0 0 0
4198 0 3 0 32.3 100.3 44.199999999999996 0 0 0
4199 0 3 0 32.3 98.6 45.9 0 0 0
4200 0 3 0 30.599999999999998 100.3 45.9 0 0 0
4201 0 3 0 0 102 44.199999999999996 0 0 0
4202 0 3 0 1.7 103.7 44.199999999999996 0 0 0
4203 0 3 0 1.7 102 45.9 0 0 0
4204 0 3 0 0 103.7 45.9 0 0 0
4205 0 3 0 3.4 102 44.199999999999996 0 0 0
4206 0 3 0 5.1 103.7 44.199999999999996 0 0 0
4207 0 3 0 5.1 102 45.9 0 0 0
4208 0 3 0 3.4 103.7 45.9 0 0 0
4209 0 3 0 6.8 102 44.199999999999996 0 0 0
4210 0 3 0 8.5 103.7 44.199999999999996 0 0 0
4211 0 3 0 8.5 102 45.9 0 0 0
4212 0 3 0 6.8 103.7 45.9 0 0 0
4213 0 3 0 10.2 102 44.199999999999996 0 0 0
4214 0 3 0 11.9 103.7 44.199999999999996 0 0 0
4215 0 3 0 11.9 102 45.9 0 0 0
4216 0 3 0 10.2 103.7 45.9 0 0 0
4217 0 3 0 13.6 102 44.199999999999996 0 0 0
4218 0 3 0 15.299999999999999 103.7 44.199999999999996 0 0 0
4219 0 3 0 15.299999999999999 102 45.9 0 0 0
4220 0 3 0 13.6 103.7 45.9 0 0 0
4221 0 3 0 17 102 44.199999999999996 0 0 0
4222 0 3 0 18.7 103.7 44.199999999999996 0 0 0
4223 0 3 0 18.7 102 45.9 0 0 0
4224 0 3 0 17 103.7 45.9 0 0 0
4225 0 3 0 20.4 102 44.199999999999996 0 0 0
4226 0 3 0 22.099999999999998 103.7 44.199999999999996 0 0 0
4227 0 3 0 22.099999999999998 102 45.9 0 0 0
4228 0 3 0 20.4 103.7 45.9 0 0 0
4229 0 3 0 23.8 102 44.199999999999996 0 0 0
4230 0 3 0 25.5 103.7 44.199999999999996 0 0 0
4231 0 3 0 25.5 102 45.9 0 0 0
4232 0 3 0 23.8 103.7 45.9 0 0 0
4233 0 3 0 27.2 102 44.199999999999996 0 0 0
4234 0 3 0 28.9 103.7 44.199999999999996 0 0 0
4235 0 3 0 28.9 102 45.9 0 0 0
4236 0 3 0 27.2 103.7 45.9 0 0 0
4237 0 3 0 30.599999999999998 102 44.199999999999996 0 0 0
4238 0 3 0 32.3 103.7 44.199999999999996 0 0 0
4239 0 3 0 32.3 102 45.9 0 0 0
4240 0 3 0 30.599999999999998 103.7 45.9 0 0 0
4241 0 3 0 0 105.39999999999999 44.199999999999996 0 0 0
4242 0 3 0 1.7 107.1 44.199999999999996 0 0 0
4243 0 3 0 1.7 105.39999999999999 45.9 0 0 0
4244 0 3 0 0 107.1 45.9 0 0 0
4245 0 3 0 3.4 105.39999999999999 44.199999999999996 0 0 0
4246 0 3 0 5.1 107.1 44.199999999999996 0 0 0
4247 0 3 0 5.1 105.39999999999999 45.9 0 0 0
4248 0 3 0 3.4 107.1 45.9 0 0 0
4249 0 3 0 6.8 105.39999999999999 44.199999999999996 0 0 0
4250 0 3 0 8.5 107.1 44.199999999999996 0 0 0
4251 0 3 0 8.5 105.39999999999999 45.9 0 0 0
4252 0 3 0 6.8 107.1 45.9 0 0 0
4253 0 3 0 10.2 105.39999999999999 44.199999999999996 0 0 0
4254 0 3 0 11.9 107.1 44.199999999999996 0 0 0
4255 0 3 0 11.9 105.39999999999999 45.9 0 0 0
4256 0 3 0 10.2 107.1 45.9 0 0 0
4257 0 3 0 13.6 105.39999999999999 44.199999999999996 0 0 0
4258 0 3 0 15.299999999999999 107.1 44.199999999999996 0 0 0
4259 0 3 0 15.299999999999999 105.39999999999999 45.9 0 0 0
4260 0 3 0 13.6 107.1 45.9 0 0 0
4261 0 3 0 17 105.39999999999999 44.199999999999996 0 0 0
4262 0 3 0 18.7 107.1 44.199999999999996 0 0 0
4263 0 3 0 18.7 105.39999999999999 45.9 0 0 0
4264 0 3 0 17 107.1 45.9 0 0 0
4265 0 3 0 20.4 105.39999999999999 44.199999999999996 0 0 0
4266 0 3 0 22.099999999999998 107.1 44.199999999999996 0 0 0
4267 0 3 0 22.099999999999998 105.39999999999999 45.9 0 0 0
4268 0 3 0 20.4 107.1 45.9 0 0 0
4269 0 3 0 23.8 105.39999999999999 44.199999999999996 0 0 0
4270 0 3 0 25.5 107.1 44.199999999999996 0 0 0
4271 0 3 0 25.5 105.39999999999999 45.9 0 0 0
4272 0 3 0 23.8 107.1 45.9 0 0 0
4273 0 3 0 27.2 105.39999999999999 44.199999999999996 0 0 0
4274 0 3 0 28.9 107.1 44.199999999999996 0 0 0
4275 0 3 0 28.9 105.39999999999999 45.9 0 0 0
4276 0 3 0 27.2 107.1 45.9 0 0 0
4277 0 3 0 30.599999999999998 105.39999999999999 44.199999999999996 0 0 0
4278 0 3 0 32.3 107.1 44.199999999999996 0 0 0
4279 0 3 0 32.3 105.39999999999999 45.9 0 0 0
4280 0 3 0 30.599999999999998 107.1 45.9 0 0 0
4281 0 3 0 0 108.8 44.199999999999996 0 0 0
4282 0 3 0 1.7 110.5 44.199999999999996 0 0 0
4283 0 3 0 1.7 108.8 45.9 0 0 0
4284 0 3 0 0 110.5 45.9 0 0 0
4285 0 3 0 3.4 108.8 44.199999999999996 0 0 0
4286 0 3 0 5.1 110.5 44.199999999999996 0 0 0
4287 0 3 0 5.1 108.8 45.9 0 0 0
4288 0 3 0 3.4 110.5 45.9 0 0 0
4289 0 3 0 6.8 108.8 44.199999999999996 0 0 0
4290 0 3 0 8.5 110.5 44.199999999999996 0 0 0
4291 0 3 0 8.5 108.8 45.9 0 0 0
4292 0 3 0 6.8 110.5 45.9 0 0 0
4293 0 3 0 10.2 108.8 44.199999999999996 0 0 0
4294 0 3 0 11.9 110.5 44.199999999999996 0 0 0
4295 0 3 0 11.9 108.8 45.9 0 0 0
4296 0 3 0 10.2 110.5 45.9 0 0 0
4297 0 3 0 13.6 108.8 44.199999999999996 0 0 0
4298 0 3 0 15.299999999999999 110.5 44.199999999999996 0 0 0
4299 0 3 0 15.299999999999999 108.8 45.9 0 0 0
4300 0 3 0 13.6 110.5 45.9 0 0 0
4301 0 3 0 17 108.8 44.199999999999996 0 0 0
4302 0 3 0 18.7 110.5 44.199999999999996 0 0 0
4303 0 3 0 18.7 108.8 45.9 0 0 0
4304 0 3 0 17 110.5 45.9 0 0 0
4305 0 3 0 20.4 108.8 44.199999999999996 0 0 0
4306 0 3 0 22.099999999999998 110.5 44.199999999999996 0 0 0
4307 0 3 0 22.099999999999998 108.8 45.9 0 0 0
4308 0 3 0 20.4 110.5 45.9 0 0 0
4309 0 3 0 23.8 108.8 44.199999999999996 0 0 0
4310 0 3 0 25.5 110.5 44.199999999999996 0 0 0
4311 0 3 0 25.5 108.8 45.9 0 0 0
4312 0 3 0 23.8 110.5 45.9 0 0 0
4313 0 3 0 27.2 108.8 44.199999999999996 0 0 0
4314 0 3 0 28.9 110.5 44.199999999999996 0 0 0
4315 0 3 0 28.9 108.8 45.9 0 0 0
4316 0 3 0 27.2 110.5 45.9 0 0 0
4317 0 3 0 30.599999999999998 108.8 44.199999999999996 0 0 0
4318 0 3 0 32.3 110.5 44.199999999999996 0 0 0
4319 0 3 0 32.3 108.8 45.9 0 0 0
4320 0 3 0 30.599999999999998 110.5 45.9 0 0 0
4321 0 3 0 0 112.2 44.199999999999996 0 0 0
4322 0 3 0 1.7 113.89999999999999 44.199999999999996 0 0 0
4323 0 3 0 1.7 112.2 45.9 0 0 0
4324 0 3 0 0 113.89999999999999 45.9 0 0 0
4325 0 3 0 3.4 112.2 44.199999999999996 0 0 0
4326 0 3 0 5.1 113.89999999999999 44.199999999999996 0 0 0
4327 0 3 0 5.1 112.2 45.9 0 0 0
4328 0 3 0 3.4 113.89999999999999 45.9 0 0 0
4329 0 3 0 6.8 112.2 44.199999999999996 0 0 0
4330 0 3 0 8.5 113.89999999999999 44.199999999999996 0 0 0
4331 0 3 0 8.5 112.2 45.9 0 0 0
4332 0 3 0 6.8 113.89999999999999 45.9 0 0 0
4333 0 3 0 10.2 112.2 44.199999999999996 0 0 0
4334 0 3 0 11.9 113.89999999999999 44.199999999999996 0 0 0
4335 0 3 0 11.9 112.2 45.9 0 0 0
4336 0 3 0 10.2 113.89999999999999 45.9 0 0 0
4337 0 3 0 13.6 112.2 44.199999999999996 0 0 0
4338 0 3 0 15.299999999999999 113.89999999999999 44.199999999999996 0 0 0
4339 0 3 0 15.299999999999999 112.2 45.9 0 0 0
4340 0 3 0 13.6 113.89999999999999 45.9 0 0 0
4341 0 3 0 17 112.2 44.199999999999996 0 0 0
4342 0 3 0 18.7 113.89999999999999 44.199999999999996 0 0 0
4343 0 3 0 18.7 112.2 45.9 0 0 0
4344 0 3 0 17 113.89999999999999 45.9 0 0 0
4345 0 3 0 20.4 112.2 44.199999999999996 0 0 0
4346 0 3 0 22.099999999999998 113.89999999999999 44.199999999999996 0 0 0
4347 0 3 0 22.099999999999998 112.2 45.9 0 0 0
4348 0 3 0 20.4 113.89999999999999 45.9 0 0 0
4349 0 3 0 23.8 112.2 44.199999999999996 0 0 0
4350 0 3 0 25.5 113.89999999999999 44.199999999999996 0 0 0
4351 0 3 0 25.5 112.2 45.9 0 0 0
4352 0 3 0 23.8 113.89999999999999 45.9 0 0 0
4353 0 3 0 27.2 112.2 44.199999999999996 0 0 0
4354 0 3 0 28.9 113.89999999999999 44.199999999999996 0 0 0
4355 0 3 0 28.9 112.2 45.9 0 0 0
4356 0 3 0 27.2 113.89999999999999 45.9 0 0 0
4357 0 3 0 30.599999999999998 112.2 44.199999999999996 0 0 0
4358 0 3 0 32.3 113.89999999999999 44.199999999999996 0 0 0
4359 0 3 0 32.3 112.2 45.9 0 0 0
4360 0 3 0 30.599999999999998 113.89999999999999 45.9 0 0 0
4361 0 3 0 0 115.6 44.199999999999996 0 0 0
4362 0 3 0 1.7 117.3 44.199999999999996 0 0 0
4363 0 3 0 1.7 115.6 45.9 0 0 0
4364 0 3 0 0 117.3 45.9 0 0 0
4365 0 3 0 3.4 115.6 44.199999999999996 0 0 0
4366 0 3 0 5.1 117.3 44.199999999999996 0 0 0
4367 0 3 0 5.1 115.6 45.9 0 0 0
4368 0 3 0 3.4 117.3 45.9 0 0 0
4369 0 3 0 6.8 115.6 44.199999999999996 0 0 0
4370 0 3 0 8.5 117.3 44.199999999999996 0 0 0
4371 0 3 0 8.5 115.6 45.9 0 0 0
4372 0 3 0 6.8 117.3 45.9 0 0 0
4373 0 3 0 10.2 115.6 44.199999999999996 0 0 0
4374 0 3 0 11.9 117.3 44.199999999999996 0 0 0
4375 0 3 0 11.9 115.6 45.9 0 0 0
4376 0 3 0 10.2 117.3 45.9 0 0 0
4377 0 3 0 13.6 115.6 44.199999999999996 0 0 0
4378 0 3 0 15.299999999999999 117.3 44.199999999999996 0 0 0
4379 0 3 0 15.299999999999999 115.6 45.9 0 0 0
4380 0 3 0 13.6 117.3 45.9 0 0 0
4381 0 3 0 17 115.6 44.199999999999996 0 0 0
4382 0 3 0 18.7 117.3 44.199999999999996 0 0 0
4383 0 3 0 18.7 115.6 45.9 0 0 0
4384 0 3 0 17 117.3 45.9 0 0 0
4385 0 3 0 20.4 115.6 44.199999999999996 0 0 0
4386 0 3 0 22.099999999999998 117.3 44.199999999999996 0 0 0
4387 0 3 0 22.099999999999998 115.6 45.9 0 0 0
4388 0 3 0 20.4 117.3 45.9 0 0 0
4389 0 3 0 23.8 115.6 44.199999999999996 0 0 0
4390 0 3 0 25.5 117.3 44.199999999999996 0 0 0
4391 0 3 0 25.5 115.6 45.9 0 0 0
4392 0 3 0 23.8 117.3 45.9 0 0 0
4393 0 3 0 27.2 115.6 44.199999999999996 0 0 0
4394 0 3 0 28.9 117.3 44.199999999999996 0 0 0
4395 0 3 0 28.9 115.6 45.9 0 0 0
4396 0 3 0 27.2 117.3 45.9 0 0 0
4397 0 3 0 30.599999999999998 115.6 44.199999999999996 0 0 0
4398 0 3 0 32.3 117.3 44.199999999999996 0 0 0
4399 0 3 0 32.3 115.6 45.9 0 0 0
4400 0 3 0 30.599999999999998 117.3 45.9 0 0 0
4401 0 3 0 0 119 44.199999999999996 0 0 0
4402 0 3 0 1.7 120.7 44.199999999999996 0 0 0
4403 0 3 0 1.7 119 45.9 0 0 0
4404 0 3 0 0 120.7 45.9 0 0 0
4405 0 3 0 3.4 119 44.199999999999996 0 0 0
4406 0 3 0 5.1 120.7 44.199999999999996 0 0 0
4407 0 3 0 5.1 119 45.9 0 0 0
4408 0 3 0 3.4 120.7 45.9 0 0 0
4409 0 3 0 6.8 119 44.199999999999996 0 0 0
4410 0 3 0 8.5 120.7 44.199999999999996 0 0 0
4411 0 3 0 8.5 119 45.9 0 0 0
4412 0 3 0 6.8 120.7 45.9 0 0 0
4413 0 3 0 10.2 119 44.199999999999996 0 0 0
4414 0 3 0 11.9 120.7 44.199999999999996 0 0 0
4415 0 3 0 11.9 119 45.9 0 0 0
4416 0 3 0 10.2 120.7 45.9 0 0 0
4417 0 3 0 13.6 119 44.199999999999996 0 0 0
4418 0 3 0 15.299999999999999 120.7 44.199999999999996 0 0 0
4419 0 3 0 15.299999999999999 119 45.9 0 0 0
4420 0 3 0 13.6 120.7 45.9 0 0 0
4421 0 3 0 17 119 44.199999999999996 0 0 0
4422 0 3 0 18.7 120.7 44.199999999999996 0 0 0
4423 0 3 0 18.7 119 45.9 0 0 0
4424 0 3 0 17 120.7 45.9 0 0 0
4425 0 3 0 20.4 119 44.199999999999996 0 0 0
4426 0 3 0 22.099999999999998 120.7 44.199999999999996 0 0 0
4427 0 3 0 22.099999999999998 119 45.9 0 0 0
4428 0 3 0 20.4 120.7 45.9 0 0 0
4429 0 3 0 23.8 119 44.199999999999996 0 0 0
4430 0 3 0 25.5 120.7 44.199999999999996 0 0 0
4431 0 3 0 25.5 119 45.9 0 0 0
4432 0 3 0 23.8 120.7 45.9 0 0 0
4433 0 3 0 27.2 119 44.199999999999996 0 0 0
4434 0 3 0 28.9 120.7 44.199999999999996 0 0 0
4435 0 3 0 28.9 119 45.9 0 0 0
4436 0 3 0 27.2 120.7 45.9 0 0 0
4437 0 3 0 30.599999999999998 119 44.199999999999996 0 0 0
4438 0 3 0 32.3 120.7 44.199999999999996 0 0 0
4439 0 3 0 32.3 119 45.9 0 0 0
4440 0 3 0 30.599999999999998 120.7 45.9 0 0 0
4441 0 3 0 0 122.39999999999999 44.199999999999996 0 0 0
4442 0 3 0 1.7 124.1 44.199999999999996 0 0 0
4443 0 3 0 1.7 122.39999999999999 45.9 0 0 0
4444 0 3 0 0 124.1 45.9 0 0 0
4445 0 3 0 3.4 122.39999999999999 44.199999999999996 0 0 0
4446 0 3 0 5.1 124.1 44.199999999999996 0 0 0
4447 0 3 0 5.1 122.39999999999999 45.9 0 0 0
4448 0 3 0 3.4 124.1 45.9 0 0 0
4449 0 3 0 6.8 122.39999999999999 44.199999999999996 0 0 0
4450 0 3 0 8.5 124.1 44.199999999999996 0 0 0
4451 0 3 0 8.5 122.39999999999999 45.9 0 0 0
4452 0 3 0 6.8 124.1 45.9 0 0 0
4453 0 3 0 10.2 122.39999999999999 44.199999999999996 0 0 0
4454 0 3 0 11.9 124.1 44.199999999999996 0 0 0
4455 0 3 0 11.9 122.39999999999999 45.9 0 0 0
4456 0 3 0 10.2 124.1 45.9 0 0 0
4457 0 3 0 13.6 122.39999999999999 44.199999999999996 0 0 0
4458 0 3 0 15.299999999999999 124.1 44.199999999999996 0 0 0
4459 0 3 0 15.299999999999999 122.39999999999999 45.9 0 0 0
4460 0 3 0 13.6 124.1 45.9 0 0 0
4461 0 3 0 17 122.39999999999999 44.199999999999996 0 0 0
4462 0 3 0 18.7 124.1 44.199999999999996 0 0 0
4463 0 3 0 18.7 122.39999999999999 45.9 0 0 0
4464 0 3 0 17 124.1 45.9 0 0 0
4465 0 3 0 20.4 122.39999999999999 44.199999999999996 0 0 0
4466 0 3 0 22.099999999999998 124.1 44.199999999999996 0 0 0
4467 0 3 0 22.099999999999998 122.39999999999999 45.9 0 0 0
4468 0 3 0 20.4 124.1 45.9 0 0 0
4469 0 3 0 23.8 122.39999999999999 44.199999999999996 0 0 0
4470 0 3 0 25.5 124.1 44.199999999999996 0 0 0
4471 0 3 0 25.5 122.39999999999999 45.9 0 0 0
4472 0 3 0 23.8 124.1 45.9 0 0 0
4473 0 3 0 27.2 122.39999999999999 44.199999999999996 0 0 0
4474 0 3 0 28.9 124.1 44.199999999999996 0 0 0
4475 0 3 0 28.9 122.39999999999999 45.9 0 0 0
4476 0 3 0 27.2 124.1 45.9 0 0 0
4477 0 3 0 30.599999999999998 122.39999999999999 44.199999999999996 0 0 0
4478 0 3 0 32.3 124.1 44.199999999999996 0 0 0
4479 0 3 0 32.3 122.39999999999999 45.9 0 0 0
4480 0 3 0 30.599999999999998 124.1 45.9 0 0 0
4481 0 3 0 0 125.8 44.199999999999996 0 0 0
4482 0 3 0 1.7 125.8 45.9 0 0 0
4483 0 3 0 3.4 125.8 44.199999999999996 0 0 0
4484 0 3 0 5.1 125.8 45.9 0 0 0
4485 0 3 0 6.8 125.8 44.199999999999996 0 0 0
4486 0 3 0 8.5 125.8 45.9 0 0 0
4487 0 3 0 10.2 125.8 44.199999999999996 0 0 0
4488 0 3 0 11.9 125.8 45.9 0 0 0
4489 0 3 0 13.6 125.8 44.199999999999996 0 0 0
4490 0 3 0 15.299999999999999 125.8 45.9 0 0 0
4491 0 3 0 17 125.8 44.199999999999996 0 0 0
4492 0 3 0 18.7 125.8 45.9 0 0 0
4493 0 3 0 20.4 125.8 44.199999999999996 0 0 0
4494 0 3 0 22.099999999999998 125.8 45.9 0 0 0
4495 0 3 0 23.8 125.8 44.199999999999996 0 0 0
4496 0 3 0 25.5 125.8 45.9 0 0 0
4497 0 3 0 27.2 125.8 44.199999999999996 0 0 0
4498 0 3 0 28.9 125.8 45.9 0 0 0
4499 0 3 0 30.599999999999998 125.8 44.199999999999996 0 0 0
4500 0 3 0 32.3 125.8 45.9 0 0 0
4501 0 3 0 0 0 47.6 0 0 0
4502 0 3 0 1.7 1.7 47.6 0 0 0
4503 0 3 0 1.7 0 49.3 0 0 0
4504 0 3 0 0 1.7 49.3 0 0 0
4505 0 3 0 3.4 0 47.6 0 0 0
4506 0 3 0 5.1 1.7 47.6 0 0 0
4507 0 3 0 5.1 0 49.3 0 0 0
4508 0 3 0 3.4 1.7 49.3 0 0 0
4509 0 3 0 6.8 0 47.6 0 0 0
4510 0 3 0 8.5 1.7 47.6 0 0 0
4511 0 3 0 8.5 0 49.3 0 0 0
4512 0 3 0 6.8 1.7 49.3 0 0 0
4513 0 3 0 10.2 0 47.6 0 0 0
4514 0 3 0 11.9 1.7 47.6 0 0 0
4515 0 3 0 11.9 0 49.3 0 0 0
4516 0 3 0 10.2 1.7 49.3 0 0 0
4517 0 3 0 13.6 0 47.6 0 0 0
4518 0 3 0 15.299999999999999 1.7 47.6 0 0 0
4519 0 3 0 15.299999999999999 0 49.3 0 0 0
4520 0 3 0 13.6 1.7 49.3 0 0 0
4521 0 3 0 17 0 47.6 0 0 0
4522 0 3 0 18.7 1.7 47.6 0 0 0
4523 0 3 0 18.7 0 49.3 0 0 0
4524 0 3 0 17 1.7 49.3 0 0 0
4525 0 3 0 20.4 0 47.6 0 0 0
4526 0 3 0 22.099999999999998 1.7 47.6 0 0 0
4527 0 3 0 22.099999999999998 0 49.3 0 0 0
4528 0 3 0 20.4 1.7 49.3 0 0 0
4529 0 3 0 23.8 0 47.6 0 0 0
4530 0 3 0 25.5 1.7 47.6 0 0 0
4531 0 3 0 25.5 0 49.3 0 0 0
4532 0 3 0 23.8 1.7 49.3 0 0 0
4533 0 3 0 27.2 0 47.6 0 0 0
4534 0 3 0 28.9 1.7 47.6 0 0 0
4535 0 3 0 28.9 0 49.3 0 0 0
4536 0 3 0 27.2 1.7 49.3 0 0 0
4537 0 3 0 30.599999999999998 0 47.6 0 0 0
4538 0 3 0 32.3 1.7 47.6 0 0 0
4539 0 3 0 32.3 0 49.3 0 0 0
4540 0 3 0 30.599999999999998 1.7 49.3 0 0 0
4541 0 3 0 0 3.4 47.6 0 0 0
4542 0 3 0 1.7 5.1 47.6 0 0 0
4543 0 3 0 1.7 3.4 49.3 0 0 0
4544 0 3 0 0 5.1 49.3 0 0 0
4545 0 3 0 3.4 3.4 47.6 0 0 0
4546 0 3 0 5.1 5.1 47.6 0 0 0
4547 0 3 0 5.1 3.4 49.3 0 0 0
4548 0 3 0 3.4 5.1 49.3 0 0 0
4549 0 3 0 6.8 3.4 47.6 0 0 0
4550 0 3 0 8.5 5.1 47.6 0 0 0
4551 0 3 0 8.5 3.4 49.3 0 0 0
4552 0 3 0 6.8 5.1 49.3 0 0 0
4553 0 3 0 10.2 3.4 47.6 0 0 0
4554 0 3 0 11.9 5.1 47.6 0 0 0
4555 0 3 0 11.9 3.4 49.3 0 0 0
4556 0 3 0 10.2 5.1 49.3 0 0 0
4557 0 3 0 13.6 3.4 47.6 0 0 0
4558 0 3 0 15.299999999999999 5.1 47.6 0 0 0
4559 0 3 0 15.299999999999999 3.4 49.3 0 0 0
4560 0 3 0 13.6 5.1 49.3 0 0 0
4561 0 3 0 17 3.4 47.6 0 0 0
4562 0 3 0 18.7 5.1 47.6 0 0 0
4563 0 3 0 18.7 3.4 49.3 0 0 0
4564 0 3 0 17 5.1 49.3 0 0 0
4565 0 3 0 20.4 3.4 47.6 0 0 0
4566 0 3 0 22.099999999999998 5.1 47.6 0 0 0
4567 0 3 0 22.099999999999998 3.4 49.3 0 0 0
4568 0 3 0 20.4 5.1 49.3 0 0 0
4569 0 3 0 23.8 3.4 47.6 0 0 0
4570 0 3 0 25.5 5.1 47.6 0 0 0
4571 0 3 0 25.5 3.4 49.3 0 0 0
4572 0 3 0 23.8 5.1 49.3 0 0 0
4573 0 3 0 27.2 3.4 47.6 0 0 0
4574 0 3 0 28.9 5.1 47.6 0 0 0
4575 0 3 0 28.9 3.4 49.3 0 0 0
4576 0 3 0 27.2 5.1 49.3 0 0 0
4577 0 3 0 30.599999999999998 3.4 47.6 0 0 0
4578 0 3 0 32.3 5.1 47.6 0 0 0
4579 0 3 0 32.3 3.4 49.3 0 0 0
4580 0 3 0 30.599999999999998 5.1 49.3 0 0 0
4581 0 3 0 0 6.8 47.6 0 0 0
4582 0 3 0 1.7 8.5 47.6 0 0 0
4583 0 3 0 1.7 6.8 49.3 0 0 0
4584 0 3 0 0 8.5 49.3 0 0 0
4585 0 3 0 3.4 6.8 47.6 0 0 0
4586 0 3 0 5.1 8.5 47.6 0 0 0
4587 0 3 0 5.1 6.8 49.3 0 0 0
4588 0 3 0 3.4 8.5 49.3 0 0 0
4589 0 3 0 6.8 6.8 47.6 0 0 0
4590 0 3 0 8.5 8.5 47.6 0 0 0
4591 0 3 0 8.5 6.8 49.3 0 0 0
4592 0 3 0 6.8 8.5 49.3 0 0 0
4593 0 3 0 10.2 6.8 47.6 0 0 0
4594 0 3 0 11.9 8.5 47.6 0 0 0
4595 0 3 0 11.9 6.8 49.3 0 0 0
4596 0 3 0 10.2 8.5 49.3 0 0 0
4597 0 3 0 13.6 6.8 47.6 0 0 0
4598 0 3 0 15.299999999999999 8.5 47.6 0 0 0
4599 0 3 0 15.299999999999999 6.8 49.3 0 0 0
4600 0 3 0 13.6 8.5 49.3 0 0 0
4601 0 3 0 17 6.8 47.6 0 0 0
4602 0 3 0 18.7 8.5 47.6 0 0 0
4603 0 3 0 18.7 6.8 49.3 0 0 0
4604 0 3 0 17 8.5 49.3 0 0 0
4605 0 3 0 20.4 6.8 47.6 0 0 0
4606 0 3 0 22.099999999999998 8.5 47.6 0 0 0
4607 0 3 0 22.099999999999998 6.8 49.3 0 0 0
4608 0 3 0 20.4 8.5 49.3 0 0 0
4609 0 3 0 23.8 6.8 47.6 0 0 0
4610 0 3 0 25.5 8.5 47.6 0 0 0
4611 0 3 0 25.5 6.8 49.3 0 0 0
4612 0 3 0 23.8 8.5 49.3 0 0 0
4613 0 3 0 27.2 6.8 47.6 0 0 0
4614 0 3 0 28.9 8.5 47.6 0 0 0
4615 0 3 0 28.9 6.8 49.3 0 0 0
4616 0 3 0 27.2 8.5 49.3 0 0 0
4617 0 3 0 30.599999999999998 6.8 47.6 0 0 0
4618 0 3 0 32.3 8.5 47.6 0 0 0
4619 0 3 0 32.3 6.8 49.3 0 0 0
4620 0 3 0 30.599999999999998 8.5 49.3 0 0 0
4621 0 3 0 0 10.2 47.6 0 0 0
4622 0 3 0 1.7 11.9 47.6 0 0 0
4623 0 3 0 1.7 10.2 49.3 0 0 0
4624 0 3 0 0 11.9 49.3 0 0 0
4625 0 3 0 3.4 10.2 47.6 0 0 0
4626 0 3 0 5.1 11.9 47.6 0 0 0
4627 0 3 0 5.1 10.2 49.3 0 0 0
4628 0 3 0 3.4 11.9 49.3 0 0 0
4629 0 3 0 6.8 10.2 47.6 0 0 0
4630 0 3 0 8.5 11.9 47.6 0 0 0
4631 0 3 0 8.5 10.2 49.3 0 0 0
4632 0 3 0 6.8 11.9 49.3 0 0 0
4633 0 3 0 10.2 10.2 47.6 0 0 0
4634 0 3 0 11.9 11.9 47.6 0 0 0
4635 0 3 0 11.9 10.2 49.3 0 0 0
4636 0 3 0 10.2 11.9 49.3 0 0 0
4637 0 3 0 13.6 10.2 47.6 0 0 0
4638 0 3 0 15.299999999999999 11.9 47.6 0 0 0
4639 0 3 0 15.299999999999999 10.2 49.3 0 0 0
4640 0 3 0 13.6 11.9 49.3 0 0 0
4641 0 3 0 17 10.2 47.6 0 0 0
4642 0 3 0 18.7 11.9 47.6 0 0 0
4643 0 3 0 18.7 10.2 49.3 0 0 0
4644 0 3 0 17 11.9 49.3 0 0 0
4645 0 3 0 20.4 10.2 47.6 0 0 0
4646 0 3 0 22.099999999999998 11.9 47.6 0 0 0
4647 0 3 0 22.099999999999998 10.2 49.3 0 0 0
4648 0 3 0 20.4 11.9 49.3 0 0 0
4649 0 3 0 23.8 10.2 47.6 0 0 0
4650 0 3 0 25.5 11.9 47.6 0 0 0
4651 0 3 0 25.5 10.2 49.3 0 0 0
4652 0 3 0 23.8 11.9 49.3 0 0 0
4653 0 3 0 27.2 10.2 47.6 0 0 0
4654 0 3 0 28.9 11.9 47.6 0 0 0
4655 0 3 0 28.9 10.2 49.3 0 0 0
4656 0 3 0 27.2 11.9 49.3 0 0 0
4657 0 3 0 30.599999999999998 10.2 47.6 0 0 0
4658 0 3 0 32.3 11.9 47.6 0 0 0
4659 0 3 0 32.3 10.2 49.3 0 0 0
4660 0 3 0 30.599999999999998 11.9 49.3 0 0 0
4661 0 3 0 0 13.6 47.6 0 0 0
4662 0 3 0 1.7 15.299999999999999 47.6 0 0 0
4663 0 3 0 1.7 13.6 49.3 0 0 0
4664 0 3 0 0 15.299999999999999 49.3 0 0 0
4665 0 3 0 3.4 13.6 47.6 0 0 0
4666 0 3 0 5.1 15.299999999999999 47.6 0 0 0
4667 0 3 0 5.1 13.6 49.3 0 0 0
4668 0 3 0 3.4 15.299999999999999 49.3 0 0 0
4669 0 3 0 6.8 13.6 47.6 0 0 0
4670 0 3 0 8.5 15.299999999999999 47.6 0 0 0
4671 0 3 0 8.5 13.6 49.3 0 0 0
4672 0 3 0 6.8 15.299999999999999 49.3 0 0 0
4673 0 3 0 10.2 13.6 47.6 0 0 0
4674 0 3 0 11.9 15.299999999999999 47.6 0 0 0
4675 0 3 0 11.9 13.6 49.3 0 0 0
4676 0 3 0 10.2 15.299999999999999 49.3 0 0 0
4677 0 3 0 13.6 13.6 47.6 0 0 0
4678 0 3 0 15.299999999999999 15.299999999999999 47.6 0 0 0
4679 0 3 0 15.299999999999999 13.6 49.3 0 0 0
4680 0 3 0 13.6 15.299999999999999 49.3 0 0 0
4681 0 3 0 17 13.6 47.6 0 0 0
4682 0 3 0 18.7 15.299999999999999 47.6 0 0 0
4683 0 3 0 18.7 13.6 49.3 0 0 0
4684 0 3 0 17 15.299999999999999 49.3 0 0 0
4685 0 3 0 20.4 13.6 47.6 0 0 0
4686 0 3 0 22.099999999999998 15.299999999999999 47.6 0 0 0
4687 0 3 0 22.099999999999998 13.6 49.3 0 0 0
4688 0 3 0 20.4 15.299999999999999 49.3 0 0 0
4689 0 3 0 23.8 13.6 47.6 0 0 0
4690 0 3 0 25.5 15.299999999999999 47.6 0 0 0
4691 0 3 0 25.5 13.6 49.3 0 0 0
4692 0 3 0 23.8 15.299999999999999 49.3 0 0 0
4693 0 3 0 27.2 13.6 47.6 0 0 0
4694 0 3 0 28.9 15.299999999999999 47.6 0 0 0
4695 0 3 0 28.9 13.6 49.3 0 0 0
4696 0 3 0 27.2 15.299999999999999 49.3 0 0 0
4697 0 3 0 30.599999999999998 13.6 47.6 0 0 0
4698 0 3 0 32.3 15.299999999999999 47.6 0 0 0
4699 0 3 0 32.3 13.6 49.3 0 0 0
4700 0 3 0 30.599999999999998 15.299999999999999 49.3 0 0 0
4701 0 3 0 0 17 47.6 0 0 0
4702 0 3 0 1.7 18.7 47.6 0 0 0
4703 0 3 0 1.7 17 49.3 0 0 0
4704 0 3 0 0 18.7 49.3 0 0 0
4705 0 3 0 3.4 17 47.6 0 0 0
4706 0 3 0 5.1 18.7 47.6 0 0 0
4707 0 3 0 5.1 17 49.3 0 0 0
4708 0 3 0 3.4 18.7 49.3 0 0 0
4709 0 3 0 6.8 17 47.6 0 0 0
4710 0 3 0 8.5 18.7 47.6 0 0 0
4711 0 3 0 8.5 17 49.3 0 0 0
4712 0 3 0 6.8 18.7 49.3 0 0 0
4713 0 3 0 10.2 17 47.6 0 0 0
4714 0 3 0 11.9 18.7 47.6 0 0 0
4715 0 3 0 11.9 17 49.3 0 0 0
4716 0 3 0 10.2 18.7 49.3 0 0 0
4717 0 3 0 13.6 17 47.6 0 0 0
4718 0 3 0 15.299999999999999 18.7 47.6 0 0 0
4719 0 3 0 15.299999999999999 17 49.3 0 0 0
4720 0 3 0 13.6 18.7 49.3 0 0 0
4721 0 3 0 17 17 47.6 0 0 0
4722 0 3 0 18.7 18.7 47.6 0 0 0
4723 0 3 0 18.7 17 49.3 0 0 0
4724 0 3 0 17 18.7 49.3 0 0 0
4725 0 3 0 20.4 17 47.6 0 0 0
4726 0 3 0 22.099999999999998 18.7 47.6 0 0 0
4727 0 3 0 22.099999999999998 17 49.3 0 0 0
4728 0 3 0 20.4 18.7 49.3 0 0 0
4729 0 3 0 23.8 17 47.6 0 0 0
4730 0 3 0 25.5 18.7 47.6 0 0 0
4731 0 3 0 25.5 17 49.3 0 0 0
4732 0 3 0 23.8 18.7 49.3 0 0 0
4733 0 3 0 27.2 17 47.6 0 0 0
4734 0 3 0 28.9 18.7 47.6 0 0 0
4735 0 3 0 28.9 17 49.3 0 0 0
4736 0 3 0 27.2 18.7 49.3 0 0 0
4737 0 3 0 30.599999999999998 17 47.6 0 0 0
4738 0 3 0 32.3 18.7 47.6 0 0 0
4739 0 3 0 32.3 17 49.3 0 0 0
4740 0 3 0 30.599999999999998 18.7 49.3 0 0 0
4741 0 3 0 0 20.4 47.6 0 0 0
4742 0 3 0 1.7 22.099999999999998 47.6 0 0 0
4743 0 3 0 1.7 20.4 49.3 0 0 0
4744 0 3 0 0 22.099999999999998 49.3 0 0 0
4745 0 3 0 3.4 20.4 47.6 0 0 0
4746 0 3 0 5.1 22.099999999999998 47.6 0 0 0
4747 0 3 0 5.1 20.4 49.3 0 0 0
4748 0 3 0 3.4 22.099999999999998 49.3 0 0 0
4749 0 3 0 6.8 20.4 47.6 0 0 0
4750 0 3 0 8.5 22.099999999999998 47.6 0 0 0
4751 0 3 0 8.5 20.4 49.3 0 0 0
4752 0 3 0 6.8 22.099999999999998 49.3 0 0 0
4753 0 3 0 10.2 20.4 47.6 0 0 0
4754 0 3 0 11.9 22.099999999999998 47.6 0 0 0
4755 0 3 0 11.9 20.4 49.3 0 0 0
4756 0 3 0 10.2 22.099999999999998 49.3 0 0 0
4757 0 3 0 13.6 20.4 47.6 0 0 0
4758 0 3 0 15.299999999999999 22.099999999999998 47.6 0 0 0
4759 0 3 0 15.299999999999999 20.4 49.3 0 0 0
4760 0 3 0 13.6 22.099999999999998 49.3 0 0 0
4761 0 3 0 17 20.4 47.6 0 0 0
4762 0 3 0 18.7 22.099999999999998 47.6 0 0 0
4763 0 3 0 18.7 20.4 49.3 0 0 0
4764 0 3 0 17 22.099999999999998 49.3 0 0 0
4765 0 3 0 20.4 20.4 47.6 0 0 0
4766 0 3 0 22.099999999999998 22.099999999999998 47.6 0 0 0
4767 0 3 0 22.099999999999998 20.4 49.3 0 0 0
4768 0 3 0 20.4 22.099999999999998 49.3 0 0 0
4769 0 3 0 23.8 20.4 47.6 0 0 0
4770 0 3 0 25.5 22.099999999999998 47.6 0 0 0
4771 0 3 0 25.5 20.4 49.3 0 0 0
4772 0 3 0 23.8 22.099999999999998 49.3 0 0 0
4773 0 3 0 27.2 20.4 47.6 0 0 0
4774 0 3 0 28.9 22.099999999999998 47.6 0 0 0
4775 0 3 0 28.9 20.4 49.3 0 0 0
4776 0 3 0 27.2 22.099999999999998 49.3 0 0 0
4777 0 3 0 30.599999999999998 20.4 47.6 0 0 0
4778 0 3 0 32.3 22.099999999999998 47.6 0 0 0
4779 0 3 0 32.3 20.4 49.3 0 0 0
4780 0 3 0 30.599999999999998 22.099999999999998 49.3 0 0 0
4781 0 3 0 0 23.8 47.6 0 0 0
4782 0 3 0 1.7 25.5 47.6 0 0 0
4783 0 3 0 1.7 23.8 49.3 0 0 0
4784 0 3 0 0 25.5 49.3 0 0 0
4785 0 3 0 3.4 23.8 47.6 0 0 0
4786 0 3 0 5.1 25.5 47.6 0 0 0
4787 0 3 0 5.1 23.8 49.3 0 0 0
4788 0 3 0 3.4 25.5 49.3 0 0 0
4789 0 3 0 6.8 23.8 47.6 0 0 0
4790 0 3 0 8.5 25.5 47.6 0 0 0
4791 0 3 0 8.5 23.8 49.3 0 0 0
4792 0 3 0 6.8 25.5 49.3 0 0 0
4793 0 3 0 10.2 23.8 47.6 0 0 0
4794 0 3 0 11.9 25.5 47.6 0 0 0
4795 0 3 0 11.9 23.8 49.3 0 0 0
4796 0 3 0 10.2 25.5 49.3 0 0 0
4797 0 3 0 13.6 23.8 47.6 0 0 0
4798 0 3 0 15.299999999999999 25.5 47.6 0 0 0
4799 0 3 0 15.299999999999999 23.8 49.3 0 0 0
4800 0 3 0 13.6 25.5 49.3 0 0 0
4801 0 3 0 17 23.8 47.6 0 0 0
4802 0 3 0 18.7 25.5 47.6 0 0 0
4803 0 3 0 18.7 23.8 49.3 0 0 0
4804 0 3 0 17 25.5 49.3 0 0 0
4805 0 3 0 20.4 23.8 47.6 0 0 0
4806 0 3 0 22.099999999999998 25.5 47.6 0 0 0
4807 0 3 0 22.099999999999998 23.8 49.3 0 0 0
4808 0 3 0 20.4 25.5 49.3 0 0 0
4809 0 3 0 23.8 23.8 47.6 0 0 0
4810 0 3 0 25.5 25.5 47.6 0 0 0
4811 0 3 0 25.5 23.8 49.3 0 0 0
4812 0 3 0 23.8 25.5 49.3 0 0 0
4813 0 3 0 27.2 23.8 47.6 0 0 0
4814 0 3 0 28.9 25.5 47.6 0 0 0
4815 0 3 0 28.9 23.8 49.3 0 0 0
4816 0 3 0 27.2 25.5 49.3 0 0 0
4817 0 3 0 30.599999999999998 23.8 47.6 0 0 0
4818 0 3 0 32.3 25.5 47.6 0 0 0
4819 0 3 0 32.3 23.8 49.3 0 0 0
4820 0 3 0 30.599999999999998 25.5 49.3 0 0 0
4821 0 3 0 0 27.2 47.6 0 0 0
4822 0 3 0 1.7 28.9 47.6 0 0 0
4823 0 3 0 1.7 27.2 49.3 0 0 0
4824 0 3 0 0 28.9 49.3 0 0 0
4825 0 3 0 3.4 27.2 47.6 0 0 0
4826 0 3 0 5.1 28.9 47.6 0 0 0
4827 0 3 0 5.1 27.2 49.3 0 0 0
4828 0 3 0 3.4 28.9 49.3 0 0 0
4829 0 3 0 6.8 27.2 47.6 0 0 0
4830 0 3 0 8.5 28.9 47.6 0 0 0
4831 0 3 0 8.5 27.2 49.3 0 0 0
4832 0 3 0 6.8 28.9 49.3 0 0 0
4833 0 3 0 10.2 27.2 47.6 0 0 0
4834 0 3 0 11.9 28.9 47.6 0 0 0
4835 0 3 0 11.9 27.2 49.3 0 0 0
4836 0 3 0 10.2 28.9 49.3 0 0 0
4837 0 3 0 13.6 27.2 47.6 0 0 0
4838 0 3 0 15.299999999999999 28.9 47.6 0 0 0
4839 0 3 0 15.299999999999999 27.2 49.3 0 0 0
4840 0 3 0 13.6 28.9 49.3 0 0 0
4841 0 3 0 17 27.2 47.6 0 0 0
4842 0 3 0 18.7 28.9 47.6 0 0 0
4843 0 3 0 18.7 27.2 49.3 0 0 0
4844 0 3 0 17 28.9 49.3 0 0 0
4845 0 3 0 20.4 27.2 47.6 0 0 0
4846 0 3 0 22.099999999999998 28.9 47.6 0 0 0
4847 0 3 0 22.099999999999998 27.2 49.3 0 0 0
4848 0 3 0 20.4 28.9 49.3 0 0 0
4849 0 3 0 23.8 27.2 47.6 0 0 0
4850 0 3 0 25.5 28.9 47.6 0 0 0
4851 0 3 0 25.5 27.2 49.3 0 0 0
4852 0 3 0 23.8 28.9 49.3 0 0 0
4853 0 3 0 27.2 27.2 47.6 0 0 0
4854 0 3 0 28.9 28.9 47.6 0 0 0
4855 0 3 0 28.9 27.2 49.3 0 0 0
4856 0 3 0 27.2 28.9 49.3 0 0 0
4857 0 3 0 30.599999999999998 27.2 47.6 0 0 0
4858 0 3 0 32.3 28.9 47.6 0 0 0
4859 0 3 0 32.3 27.2 49.3 0 0 0
4860 0 3 0 30.599999999999998 28.9 49.3 0 0 0
4861 0 3 0 0 30.599999999999998 47.6 0 0 0
4862 0 3 0 1.7 32.3 47.6 0 0 0
4863 0 3 0 1.7 30.599999999999998 49.3 0 0 0
4864 0 3 0 0 32.3 49.3 0 0 0
4865 0 3 0 3.4 30.599999999999998 47.6 0 0 0
4866 0 3 0 5.1 32.3 47.6 0 0 0
4867 0 3 0 5.1 30.599999999999998 49.3 0 0 0
4868 0 3 0 3.4 32.3 49.3 0 0 0
4869 0 3 0 6.8 30.599999999999998 47.6 0 0 0
4870 0 3 0 8.5 32.3 47.6 0 0 0
4871 0 3 0 8.5 30.599999999999998 49.3 0 0 0
4872 0 3 0 6.8 32.3 49.3 0 0 0
4873 0 3 0 10.2 30.599999999999998 47.6 0 0 0
4874 0 3 0 11.9 32.3 47.6 0 0 0
4875 0 3 0 11.9 30.599999999999998 49.3 0 0 0
4876 0 3 0 10.2 32.3 49.3 0 0 0
4877 0 3 0 13.6 30.599999999999998 47.6 0 0 0
4878 0 3 0 15.299999999999999 32.3 47.6 0 0 0
4879 0 3 0 15.299999999999999 30.599999999999998 49.3 0 0 0
4880 0 3 0 13.6 32.3 49.3 0 0 0
4881 0 3 0 17 30.599999999999998 47.6 0 0 0
4882 0 3 0 18.7 32.3 47.6 0 0 0
4883 0 3 0 18.7 30.599999999999998 49.3 0 0 0
4884 0 3 0 17 32.3 49.3 0 0 0
4885 0 3 0 20.4 30.599999999999998 47.6 0 0 0
4886 0 3 0 22.099999999999998 32.3 47.6 0 0 0
4887 0 3 0 22.099999999999998 30.599999999999998 49.3 0 0 0
4888 0 3 0 20.4 32.3 49.3 0 0 0
4889 0 3 0 23.8 30.599999999999998 47.6 0 0 0
4890 0 3 0 25.5 32.3 47.6 0 0 0
4891 0 3 0 25.5 30.599999999999998 49.3 0 0 0
4892 0 3 0 23.8 32.3 49.3 0 0 0
4893 0 3 0 27.2 30.599999999999998 47.6 0 0 0
4894 0 3 0 28.9 32.3 47.6 0 0 0
4895 0 3 0 28.9 30.599999999999998 49.3 0 0 0
4896 0 3 0 27.2 32.3 49.3 0 0 0
4897 0 3 0 30.599999999999998 30.599999999999998 47.6 0 0 0
4898 0 3 0 32.3 32.3 47.6 0 0 0
4899 0 3 0 32.3 30.599999999999998 49.3 0 0 0
4900 0 3 0 30.599999999999998 32.3 49.3 0 0 0
4901 0 3 0 0 34 47.6 0 0 0
4902 0 3 0 1.7 35.699999999999996 47.6 0 0 0
4903 0 3 0 1.7 34 49.3 0 0 0
4904 0 3 0 0 35.699999999999996 49.3 0 0 0
4905 0 3 0 3.4 34 47.6 0 0 0
4906 0 3 0 5.1 35.699999999999996 47.6 0 0 0
4907 0 3 0 5.1 34 49.3 0 0 0
4908 0 3 0 3.4 35.699999999999996 49.3 0 0 0
4909 0 3 0 6.8 34 47.6 0 0 0
4910 0 3 0 8.5 35.699999999999996 47.6 0 0 0
4911 0 3 0 8.5 34 49.3 0 0 0
4912 0 3 0 6.8 35.699999999999996 49.3 0 0 0
4913 0 3 0 10.2 34 47.6 0 0 0
4914 0 3 0 11.9 35.699999999999996 47.6 0 0 0
4915 0 3 0 11.9 34 49.3 0 0 0
4916 0 3 0 10.2 35.699999999999996 49.3 0 0 0
4917 0 3 0 13.6 34 47.6 0 0 0
4918 0 3 0 15.299999999999999 35.699999999999996 47.6 0 0 0
4919 0 3 0 15.299999999999999 34 49.3 0 0 0
4920 0 3 0 13.6 35.699999999999996 49.3 0 0 0
4921 0 3 0 17 34 47.6 0 0 0
4922 0 3 0 18.7 35.699999999999996 47.6 0 0 0
4923 0 3 0 18.7 34 49.3 0 0 0
4924 0 3 0 17 35.699999999999996 49.3 0 0 0
4925 0 3 0 20.4 34 47.6 0 0 0
4926 0 3 0 22.099999999999998 35.699999999999996 47.6 0 0 0
4927 0 3 0 22.099999999999998 34 49.3 0 0 0
4928 0 3 0 20.4 35.699999999999996 49.3 0 0 0
4929 0 3 0 23.8 34 47.6 0 0 0
4930 0 3 0 25.5 35.699999999999996 47.6 0 0 0
4931 0 3 0 25.5 34 49.3 0 0 0
4932 0 3 0 23.8 35.699999999999996 49.3 0 0 0
4933 0 3 0 27.2 34 47.6 0 0 0
4934 0 3 0 28.9 35.699999999999996 47.6 0 0 0
4935 0 3 0 28.9 34 49.3 0 0 0
4936 0 3 0 27.2 35.699999999999996 49.3 0 0 0
4937 0 3 0 30.599999999999998 34 47.6 0 0 0
4938 0 3 0 32.3 35.699999999999996 47.6 0 0 0
4939 0 3 0 32.3 34 49.3 0 0 0
4940 0 3 0 30.599999999999998 35.699999999999996 49.3 0 0 0
4941 0 3 0 0 37.4 47.6 0 0 0
4942 0 3 0 1.7 39.1 47.6 0 0 0
4943 0 3 0 1.7 37.4 49.3 0 0 0
4944 0 3 0 0 39.1 49.3 0 0 0
4945 0 3 0 3.4 37.4 47.6 0 0 0
4946 0 3 0 5.1 39.1 47.6 0 0 0
4947 0 3 0 5.1 37.4 49.3 0 0 0
4948 0 3 0 3.4 39.1 49.3 0 0 0
4949 0 3 0 6.8 37.4 47.6 0 0 0
4950 0 3 0 8.5 39.1 47.6 0 0 0
4951 0 3 0 8.5 37.4 49.3 0 0 0
4952 0 3 0 6.8 39.1 49.3 0 0 0
4953 0 3 0 10.2 37.4 47.6 0 0 0
4954 0 3 0 11.9 39.1 47.6 0 0 0
4955 0 3 0 11.9 37.4 49.3 0 0 0
4956 0 3 0 10.2 39.1 49.3 0 0 0
4957 0 3 0 13.6 37.4 47.6 0 0 0
4958 0 3 0 15.299999999999999 39.1 47.6 0 0 0
4959 0 3 0 15.299999999999999 37.4 49.3 0 0 0
4960 0 3 0 13.6 39.1 49.3 0 0 0
4961 0 3 0 17 37.4 47.6 0 0 0
4962 0 3 0 18.7 39.1 47.6 0 0 0
4963 0 3 0 18.7 37.4 49.3 0 0 0
4964 0 3 0 17 39.1 49.3 0 0 0
4965 0 3 0 20.4 37.4 47.6 0 0 0
4966 0 3 0 22.099999999999998 39.1 47.6 0 0 0
4967 0 3 0 22.099999999999998 37.4 49.3 0 0 0
4968 0 3 0 20.4 39.1 49.3 0 0 0
4969 0 3 0 23.8 37.4 47.6 0 0 0
4970 0 3 0 25.5 39.1 47.6 0 0 0
4971 0 3 0 25.5 37.4 49.3 0 0 0
4972 0 3 0 23.8 39.1 49.3 0 0 0
4973 0 3 0 27.2 37.4 47.6 0 0 0
4974 0 3 0 28.9 39.1 47.6 0 0 0
4975 0 3 0 28.9 37.4 49.3 0 0 0
4976 0 3 0 27.2 39.1 49.3 0 0 0
4977 0 3 0 30.599999999999998 37.4 47.6 0 0 0
4978 0 3 0 32.3 39.1 47.6 0 0 0
4979 0 3 0 32.3 37.4 49.3 0 0 0
4980 0 3 0 30.599999999999998 39.1 49.3 0 0 0
4981 0 3 0 0 40.8 47.6 0 0 0
4982 0 3 0 1.7 42.5 47.6 0 0 0
4983 0 3 0 1.7 40.8 49.3 0 0 0
4984 0 3 0 0 42.5 49.3 0 0 0
4985 0 3 0 3.4 40.8 47.6 0 0 0
4986 0 3 0 5.1 42.5 47.6 0 0 0
4987 0 3 0 5.1 40.8 49.3 0 0 0
4988 0 3 0 3.4 42.5 49.3 0 0 0
4989 0 3 0 6.8 40.8 47.6 0 0 0
4990 0 3 0 8.5 42.5 47.6 0 0 0
4991 0 3 0 8.5 40.8 49.3 0 0 0
4992 0 3 0 6.8 42.5 49.3 0 0 0
4993 0 3 0 10.2 40.8 47.6 0 0 0
4994 0 3 0 11.9 42.5 47.6 0 0 0
4995 0 3 0 11.9 40.8 49.3 0 0 0
4996 0 3 0 10.2 42.5 49.3 0 0 0
4997 0 3 0 13.6 40.8 47.6 0 0 0
4998 0 3 0 15.299999999999999 42.5 47.6 0 0 0
4999 0 3 0 15.299999999999999 40.8 49.3 0 0 0
5000 0 3 0 13.6 42.5 49.3 0 0 0
5001 0 3 0 17 40.8 47.6 0 0 0
5002 0 3 0 18.7 42.5 47.6 0 0 0
5003 0 3 0 18.7 40.8 49.3 0 0 0
5004 0 3 0 17 42.5 49.3 0 0 0
5005 0 3 0 20.4 40.8 47.6 0 0 0
5006 0 3 0 22.099999999999998 42.5 47.6 0 0 0
5007 0 3 0 22.099999999999998 40.8 49.3 0 0 0
5008 0 3 0 20.4 42.5 49.3 0 0 0
5009 0 3 0 23.8 40.8 47.6 0 0 0
5010 0 3 0 25.5 42.5 47.6 0 0 0
5011 0 3 0 25.5 40.8 49.3 0 0 0
5012 0 3 0 23.8 42.5 49.3 0 0 0
5013 0 3 0 27.2 40.8 47.6 0 0 0
5014 0 3 0 28.9 42.5 47.6 0 0 0
5015 0 3 0 28.9 40.8 49.3 0 0 0
5016 0 3 0 27.2 42.5 49.3 0 0 0
5017 0 3 0 30.599999999999998 40.8 47.6 0 0 0
5018 0 3 0 32.3 42.5 47.6 0 0 0
5019 0 3 0 32.3 40.8 49.3 0 0 0
5020 0 3 0 30.599999999999998 42.5 49.3 0 0 0
5021 0 3 0 0 44.199999999999996 47.6 0 0 0
5022 0 3 0 1.7 45.9 47.6 0 0 0
5023 0 3 0 1.7 44.199999999999996 49.3 0 0 0
5024 0 3 0 0 45.9 49.3 0 0 0
5025 0 3 0 3.4 44.199999999999996 47.6 0 0 0
5026 0 3 0 5.1 45.9 47.6 0 0 0
5027 0 3 0 5.1 44.199999999999996 49.3 0 0 0
5028 0 3 0 3.4 45.9 49.3 0 0 0
5029 0 3 0 6.8 44.199999999999996 47.6 0 0 0
5030 0 3 0 8.5 45.9 47.6 0 0 0
5031 0 3 0 8.5 44.199999999999996 49.3 0 0 0
5032 0 3 0 6.8 45.9 49.3 0 0 0
5033 0 3 0 10.2 44.199999999999996 47.6 0 0 0
5034 0 3 0 11.9 45.9 47.6 0 0 0
5035 0 3 0 11.9 44.199999999999996 49.3 0 0 0
5036 0 3 0 10.2 45.9 49.3 0 0 0
5037 0 3 0 13.6 44.199999999999996 47.6 0 0 0
5038 0 3 0 15.299999999999999 45.9 47.6 0 0 0
5039 0 3 0 15.299999999999999 44.199999999999996 49.3 0 0 0
5040 0 3 0 13.6 45.9 49.3 0 0 0
5041 0 3 0 17 44.199999999999996 47.6 0 0 0
5042 0 3 0 18.7 45.9 47.6 0 0 0
5043 0 3 0 18.7 44.199999999999996 49.3 0 0 0
5044 0 3 0 17 45.9 49.3 0 0 0
5045 0 3 0 20.4 44.199999999999996 47.6 0 0 0
5046 0 3 0 22.099999999999998 45.9 47.6 0 0 0
5047 0 3 0 22.099999999999998 44.199999999999996 49.3 0 0 0
5048 0 3 0 20.4 45.9 49.3 0 0 0
5049 0 3 0 23.8 44.199999999999996 47.6 0 0 0
5050 0 3 0 25.5 45.9 47.6 0 0 0
5051 0 3 0 25.5 44.199999999999996 49.3 0 0 0
5052 0 3 0 23.8 45.9 49.3 0 0 0
5053 0 3 0 27.2 44.199999999999996 47.6 0 0 0
5054 0 3 0 28.9 45.9 47.6 0 0 0
5055 0 3 0 28.9 44.199999999999996 49.3 0 0 0
5056 0 3 0 27.2 45.9 49.3 0 0 0
5057 0 3 0 30.599999999999998 44.199999999999996 47.6 0 0 0
5058 0 3 0 32.3 45.9 47.6 0 0 0
5059 0 3 0 32.3 44.199999999999996 49.3 0 0 0
5060 0 3 0 30.599999999999998 45.9 49.3 0 0 0
5061 0 3 0 0 47.6 47.6 0 0 0
5062 0 3 0 1.7 49.3 47.6 0 0 0
5063 0 3 0 1.7 47.6 49.3 0 0 0
5064 0 3 0 0 49.3 49.3 0 0 0
5065 0 3 0 3.4 47.6 47.6 0 0 0
5066 0 3 0 5.1 49.3 47.6 0 0 0
5067 0 3 0 5.1 47.6 49.3 0 0 0
5068 0 3 0 3.4 49.3 49.3 0 0 0
5069 0 3 0 6.8 47.6 47.6 0 0 0
5070 0 3 0 8.5 49.3 47.6 0 0 0
5071 0 3 0 8.5 47.6 49.3 0 0 0
5072 0 3 0 6.8 49.3 49.3 0 0 0
5073 0 3 0 10.2 47.6 47.6 0 0 0
5074 0 3 0 11.9 49.3 47.6 0 0 0
5075 0 3 0 11.9 47.6 49.3 0 0 0
5076 0 3 0 10.2 49.3 49.3 0 0 0
5077 0 3 0 13.6 47.6 47.6 0 0 0
5078 0 3 0 15.299999999999999 49.3 47.6 0 0 0
5079 0 3 0 15.299999999999999 47.6 49.3 0 0 0
5080 0 3 0 13.6 49.3 49.3 0 0 0
5081 0 3 0 17 47.6 47.6 0 0 0
5082 0 3 0 18.7 49.3 47.6 0 0 0
5083 0 3 0 18.7 47.6 49.3 0 0 0
5084 0 3 0 17 49.3 49.3 0 0 0
5085 0 3 0 20.4 47.6 47.6 0 0 0
5086 0 3 0 22.099999999999998 49.3 47.6 0 0 0
5087 0 3 0 22.099999999999998 47.6 49.3 0 0 0
5088 0 3 0 20.4 49.3 49.3 0 0 0
5089 0 3 0 23.8 47.6 47.6 0 0 0
5090 0 3 0 25.5 49.3 47.6 0 0 0
5091 0 3 0 25.5 47.6 49.3 0 0 0
5092 0 3 0 23.8 49.3 49.3 0 0 0
5093 0 3 0 27.2 47.6 47.6 0 0 0
5094 0 3 0 28.9 49.3 47.6 0 0 0
5095 0 3 0 28.9 47.6 49.3 0 0 0
5096 0 3 0 27.2 49.3 49.3 0 0 0
5097 0 3 0 30.599999999999998 47.6 47.6 0 0 0
5098 0 3 0 32.3 49.3 47.6 0 0 0
5099 0 3 0 32.3 47.6 49.3 0 0 0
5100 0 3 0 30.599999999999998 49.3 49.3 0 0 0
5101 0 3 0 0 51 47.6 0 0 0
5102 0 3 0 1.7 52.699999999999996 47.6 0 0 0
5103 0 3 0 1.7 51 49.3 0 0 0
5104 0 3 0 0 52.699999999999996 49.3 0 0 0
5105 0 3 0 3.4 51 47.6 0 0 0
5106 0 3 0 5.1 52.699999999999996 47.6 0 0 0
5107 0 3 0 5.1 51 49.3 0 0 0
5108 0 3 0 3.4 52.699999999999996 49.3 0 0 0
5109 0 3 0 6.8 51 47.6 0 0 0
5110 0 3 0 8.5 52.699999999999996 47.6 0 0 0
5111 0 3 0 8.5 51 49.3 0 0 0
5112 0 3 0 6.8 52.699999999999996 49.3 0 0 0
5113 0 3 0 10.2 51 47.6 0 0 0
5114 0 3 0 11.9 52.699999999999996 47.6 0 0 0
5115 0 3 0 11.9 51 49.3 0 0 0
5116 0 3 0 10.2 52.699999999999996 49.3 0 0 0
5117 0 3 0 13.6 51 47.6 0 0 0
5118 0 3 0 15.299999999999999 52.699999999999996 47.6 0 0 0
5119 0 3 0 15.299999999999999 51 49.3 0 0 0
5120 0 3 0 13.6 52.699999999999996 49.3 0 0 0
5121 0 3 0 17 51 47.6 0 0 0
5122 0 3 0 18.7 52.699999999999996 47.6 0 0 0
5123 0 3 0 18.7 51 49.3 0 0 0
5124 0 3 0 17 52.699999999999996 49.3 0 0 0
5125 0 3 0 20.4 51 47.6 0 0 0
5126 0 3 0 22.099999999999998 52.699999999999996 47.6 0 0 0
5127 0 3 0 22.099999999999998 51 49.3 0 0 0
5128 0 3 0 20.4 52.699999999999996 49.3 0 0 0
5129 0 3 0 23.8 51 47.6 0 0 0
5130 0 3 0 25.5 52.699999999999996 47.6 0 0 0
5131 0 3 0 25.5 51 49.3 0 0 0
5132 0 3 0 23.8 52.699999999999996 49.3 0 0 0
5133 0 3 0 27.2 51 47.6 0 0 0
5134 0 3 0 28.9 52.699999999999996 47.6 0 0 0
5135 0 3 0 28.9 51 49.3 0 0 0
5136 0 3 0 27.2 52.699999999999996 49.3 0 0 0
5137 0 3 0 30.599999999999998 51 47.6 0 0 0
5138 0 3 0 32.3 52.699999999999996 47.6 0 0 0
5139 0 3 0 32.3 51 49.3 0 0 0
5140 0 3 0 30.599999999999998 52.699999999999996 49.3 0 0 0
5141 0 3 0 0 54.4 47.6 0 0 0
5142 0 3 0 1.7 56.1 47.6 0 0 0
5143 0 3 0 1.7 54.4 49.3 0 0 0
5144 0 3 0 0 56.1 49.3 0 0 0
5145 0 3 0 3.4 54.4 47.6 0 0 0
5146 0 3 0 5.1 56.1 47.6 0 0 0
5147 0 3 0 5.1 54.4 49.3 0 0 0
5148 0 3 0 3.4 56.1 49.3 0 0 0
5149 0 3 0 6.8 54.4 47.6 0 0 0
5150 0 3 0 8.5 56.1 47.6 0 0 0
5151 0 3 0 8.5 54.4 49.3 0 0 0
5152 0 3 0 6.8 56.1 49.3 0 0 0
5153 0 3 0 10.2 54.4 47.6 0 0 0
5154 0 3 0 11.9 56.1 47.6 0 0 0
5155 0 3 0 11.9 54.4 49.3 0 0 0
5156 0 3 0 10.2 56.1 49.3 0 0 0
5157 0 3 0 13.6 54.4 47.6 0 0 0
5158 0 3 0 15.299999999999999 56.1 47.6 0 0 0
5159 0 3 0 15.299999999999999 54.4 49.3 0 0 0
5160 0 3 0 13.6 56.1 49.3 0 0 0
5161 0 3 0 17 54.4 47.6 0 0 0
5162 0 3 0 18.7 56.1 47.6 0 0 0
5163 0 3 0 18.7 54.4 49.3 0 0 0
5164 0 3 0 17 56.1 49.3 0 0 0
5165 0 3 0 20.4 54.4 47.6 0 0 0
5166 0 3 0 22.099999999999998 56.1 47.6 0 0 0
5167 0 3 0 22.099999999999998 54.4 49.3 0 0 0
5168 0 3 0 20.4 56.1 49.3 0 0 0
5169 0 3 0 23.8 54.4 47.6 0 0 0
5170 0 3 0 25.5 56.1 47.6 0 0 0
5171 0 3 0 25.5 54.4 49.3 0 0 0
5172 0 3 0 23.8 56.1 49.3 0 0 0
5173 0 3 0 27.2 54.4 47.6 0 0 0
5174 0 3 0 28.9 56.1 47.6 0 0 0
5175 0 3 0 28.9 54.4 49.3 0 0 0
5176 0 3 0 27.2 56.1 49.3 0 0 0
5177 0 3 0 30.599999999999998 54.4 47.6 0 0 0
5178 0 3 0 32.3 56.1 47.6 0 0 0
5179 0 3 0 32.3 54.4 49.3 0 0 0
5180 0 3 0 30.599999999999998 56.1 49.3 0 0 0
5181 0 3 0 0 57.8 47.6 0 0 0
5182 0 3 0 1.7 59.5 47.6 0 0 0
5183 0 3 0 1.7 57.8 49.3 0 0 0
5184 0 3 0 0 59.5 49.3 0 0 0
5185 0 3 0 3.4 57.8 47.6 0 0 0
5186 0 3 0 5.1 59.5 47.6 0 0 0
5187 0 3 0 5.1 57.8 49.3 0 0 0
5188 0 3 0 3.4 59.5 49.3 0 0 0
5189 0 3 0 6.8 57.8 47.6 0 0 0
5190 0 3 0 8.5 59.5 47.6 0 0 0
5191 0 3 0 8.5 57.8 49.3 0 0 0
5192 0 3 0 6.8 59.5 49.3 0 0 0
5193 0 3 0 10.2 57.8 47.6 0 0 0
5194 0 3 0 11.9 59.5 47.6 0 0 0
5195 0 3 0 11.9 57.8 49.3 0 0 0
5196 0 3 0 10.2 59.5 49.3 0 0 0
5197 0 3 0 13.6 57.8 47.6 0 0 0
5198 0 3 0 15.299999999999999 59.5 47.6 0 0 0
5199 0 3 0 15.299999999999999 57.8 49.3 0 0 0
5200 0 3 0 13.6 59.5 49.3 0 0 0
5201 0 3 0 17 57.8 47.6 0 0 0
5202 0 3 0 18.7 59.5 47.6 0 0 0
5203 0 3 0 18.7 57.8 49.3 0 0 0
5204 0 3 0 17 59.5 49.3 0 0 0
5205 0 3 0 20.4 57.8 47.6 0 0 0
5206 0 3 0 22.099999999999998 59.5 47.6 0 0 0
5207 0 3 0 22.099999999999998 57.8 49.3 0 0 0
5208 0 3 0 20.4 59.5 49.3 0 0 0
5209 0 3 0 23.8 57.8 47.6 0 0 0
5210 0 3 0 25.5 59.5 47.6 0 0 0
5211 0 3 0 25.5 57.8 49.3 0 0 0
5212 0 3 0 23.8 59.5 49.3 0 0 0
5213 0 3 0 27.2 57.8 47.6 0 0 0
5214 0 3 0 28.9 59.5 47.6 0 0 0
5215 0 3 0 28.9 57.8 49.3 0 0 0
5216 0 3 0 27.2 59.5 49.3 0 0 0
5217 0 3 0 30.599999999999998 57.8 47.6 0 0 0
5218 0 3 0 32.3 59.5 47.6 0 0 0
5219 0 3 0 32.3 57.8 49.3 0 0 0
5220 0 3 0 30.599999999999998 59.5 49.3 0 0 0
5221 0 3 0 0 61.199999999999996 47.6 0 0 0
5222 0 3 0 1.7 62.9 47.6 0 0 0
5223 0 3 0 1.7 61.199999999999996 49.3 0 0 0
5224 0 3 0 0 62.9 49.3 0 0 0
5225 0 3 0 3.4 61.199999999999996 47.6 0 0 0
5226 0 3 0 5.1 62.9 47.6 0 0 0
5227 0 3 0 5.1 61.199999999999996 49.3 0 0 0
5228 0 3 0 3.4 62.9 49.3 0 0 0
5229 0 3 0 6.8 61.199999999999996 47.6 0 0 0
5230 0 3 0 8.5 62.9 47.6 0 0 0
5231 0 3 0 8.5 61.199999999999996 49.3 0 0 0
5232 0 3 0 6.8 62.9 49.3 0 0 0
5233 0 3 0 10.2 61.199999999999996 47.6 0 0 0
5234 0 3 0 11.9 62.9 47.6 0 0 0
5235 0 3 0 11.9 61.199999999999996 49.3 0 0 0
5236 0 3 0 10.2 62.9 49.3 0 0 0
5237 0 3 0 13.6 61.199999999999996 47.6 0 0 0
5238 0 3 0 15.299999999999999 62.9 47.6 0 0 0
5239 0 3 0 15.299999999999999 61.199999999999996 49.3 0 0 0
5240 0 3 0 13.6 62.9 49.3 0 0 0
5241 0 3 0 17 61.199999999999996 47.6 0 0 0
5242 0 3 0 18.7 62.9 47.6 0 0 0
5243 0 3 0 18.7 61.199999999999996 49.3 0 0 0
5244 0 3 0 17 62.9 49.3 0 0 0
5245 0 3 0 20.4 61.199999999999996 47.6 0 0 0
5246 0 3 0 22.099999999999998 62.9 47.6 0 0 0
5247 0 3 0 22.099999999999998 61.199999999999996 49.3 0 0 0
5248 0 3 0 20.4 62.9 49.3 0 0 0
5249 0 3 0 23.8 61.199999999999996 47.6 0 0 0
5250 0 3 0 25.5 62.9 47.6 0 0 0
5251 0 3 0 25.5 61.199999999999996 49.3 0 0 0
5252 0 3 0 23.8 62.9 49.3 0 0 0
5253 0 3 0 27.2 61.199999999999996 47.6 0 0 0
5254 0 3 0 28.9 62.9 47.6 0 0 0
5255 0 3 0 28.9 61.199999999999996 49.3 0 0 0
5256 0 3 0 27.2 62.9 49.3 0 0 0
5257 0 3 0 30.599999999999998 61.199999999999996 47.6 0 0 0
5258 0 3 0 32.3 62.9 47.6 0 0 0
5259 0 3 0 32.3 61.199999999999996 49.3 0 0 0
5260 0 3 0 30.599999999999998 62.9 49.3 0 0 0
5261 0 3 0 0 64.6 47.6 0 0 0
5262 0 3 0 1.7 66.3 47.6 0 0 0
5263 0 3 0 1.7 64.6 49.3 0 0 0
5264 0 3 0 0 66.3 49.3 0 0 0
5265 0 3 0 3.4 64.6 47.6 0 0 0
5266 0 3 0 5.1 66.3 47.6 0 0 0
5267 0 3 0 5.1 64.6 49.3 0 0 0
5268 0 3 0 3.4 66.3 49.3 0 0 0
5269 0 3 0 6.8 64.6 47.6 0 0 0
5270 0 3 0 8.5 66.3 47.6 0 0 0
5271 0 3 0 8.5 64.6 49.3 0 0 0
5272 0 3 0 6.8 66.3 49.3 0 0 0
5273 0 3 0 10.2 64.6 47.6 0 0 0
5274 0 3 0 11.9 66.3 47.6 0 0 0
5275 0 3 0 11.9 64.6 49.3 0 0 0
5276 0 3 0 10.2 66.3 49.3 0 0 0
5277 0 3 0 13.6 64.6 47.6 0 0 0
5278 0 3 0 15.299999999999999 66.3 47.6 0 0 0
5279 0 3 0 15.299999999999999 64.6 49.3 0 0 0
5280 0 3 0 13.6 66.3 49.3 0 0 0
5281 0 3 0 17 64.6 47.6 0 0 0
5282 0 3 0 18.7 66.3 47.6 0 0 0
5283 0 3 0 18.7 64.6 49.3 0 0 0
5284 0 3 0 17 66.3 49.3 0 0 0
5285 0 3 0 20.4 64.6 47.6 0 0 0
5286 0 3 0 22.099999999999998 66.3 47.6 0 0 0
5287 0 3 0 22.099999999999998 64.6 49.3 0 0 0
5288 0 3 0 20.4 66.3 49.3 0 0 0
5289 0 3 0 23.8 64.6 47.6 0 0 0
5290 0 3 0 25.5 66.3 47.6 0 0 0
5291 0 3 0 25.5 64.6 49.3 0 0 0
5292 0 3 0 23.8 66.3 49.3 0 0 0
5293 0 3 0 27.2 64.6 47.6 0 0 0
5294 0 3 0 28.9 66.3 47.6 0 0 0
5295 0 3 0 28.9 64.6 49.3 0 0 0
5296 0 3 0 27.2 66.3 49.3 0 0 0
5297 0 3 0 30.599999999999998 64.6 47.6 0 0 0
5298 0 3 0 32.3 66.3 47.6 0 0 0
5299 0 3 0 32.3 64.6 49.3 0 0 0
5300 0 3 0 30.599999999999998 66.3 49.3 0 0 0
5301 0 3 0 0 68 47.6 0 0 0
5302 0 3 0 1.7 69.7 47.6 0 0 0
5303 0 3 0 1.7 68 49.3 0 0 0
5304 0 3 0 0 69.7 49.3 0 0 0
5305 0 3 0 3.4 68 47.6 0 0 0
5306 0 3 0 5.1 69.7 47.6 0 0 0
5307 0 3 0 5.1 68 49.3 0 0 0
5308 0 3 0 3.4 69.7 49.3 0 0 0
5309 0 3 0 6.8 68 47.6 0 0 0
5310 0 3 0 8.5 69.7 47.6 0 0 0
5311 0 3 0 8.5 68 49.3 0 0 0
5312 0 3 0 6.8 69.7 49.3 0 0 0
5313 0 3 0 10.2 68 47.6 0 0 0
5314 0 3 0 11.9 69.7 47.6 0 0 0
5315 0 3 0 11.9 68 49.3 0 0 0
5316 0 3 0 10.2 69.7 49.3 0 0 0
5317 0 3 0 13.6 68 47.6 0 0 0
5318 0 3 0 15.299999999999999 69.7 47.6 0 0 0
5319 0 3 0 15.299999999999999 68 49.3 0 0 0
5320 0 3 0 13.6 69.7 49.3 0 0 0
5321 0 3 0 17 68 47.6 0 0 0
5322 0 3 0 18.7 69.7 47.6 0 0 0
5323 0 3 0 18.7 68 49.3 0 0 0
5324 0 3 0 17 69.7 49.3 0 0 0
5325 0 3 0 20.4 68 47.6 0 0 0
5326 0 3 0 22.099999999999998 69.7 47.6 0 0 0
5327 0 3 0 22.099999999999998 68 49.3 0 0 0
5328 0 3 0 20.4 69.7 49.3 0 0 0
5329 0 3 0 23.8 68 47.6 0 0 0
5330 0 3 0 25.5 69.7 47.6 0 0 0
5331 0 3 0 25.5 68 49.3 0 0 0
5332 0 3 0 23.8 69.7 49.3 0 0 0
5333 0 3 0 27.2 68 47.6 0 0 0
5334 0 3 0 28.9 69.7 47.6 0 0 0
5335 0 3 0 28.9 68 49.3 0 0 0
5336 0 3 0 27.2 69.7 49.3 0 0 0
5337 0 3 0 30.599999999999998 68 47.6 0 0 0
5338 0 3 0 32.3 69.7 47.6 0 0 0
5339 0 3 0 32.3 68 49.3 0 0 0
5340 0 3 0 30.599999999999998 69.7 49.3 0 0 0
5341 0 3 0 0 71.39999999999999 47.6 0 0 0
5342 0 3 0 1.7 73.1 47.6 0 0 0
5343 0 3 0 1.7 71.39999999999999 49.3 0 0 0
5344 0 3 0 0 73.1 49.3 0 0 0
5345 0 3 0 3.4 71.39999999999999 47.6 0 0 0
5346 0 3 0 5.1 73.1 47.6 0 0 0
5347 0 3 0 5.1 71.39999999999999 49.3 0 0 0
5348 0 3 0 3.4 73.1 49.3 0 0 0
5349 0 3 0 6.8 71.39999999999999 47.6 0 0 0
5350 0 3 0 8.5 73.1 47.6 0 0 0
5351 0 3 0 8.5 71.39999999999999 49.3 0 0 0
5352 0 3 0 6.8 73.1 49.3 0 0 0
5353 0 3 0 10.2 71.39999999999999 47.6 0 0 0
5354 0 3 0 11.9 73.1 47.6 0 0 0
5355 0 3 0 11.9 71.39999999999999 49.3 0 0 0
5356 0 3 0 10.2 73.1 49.3 0 0 0
5357 0 3 0 13.6 71.39999999999999 47.6 0 0 0
5358 0 3 0 15.299999999999999 73.1 47.6 0 0 0
5359 0 3 0 15.299999999999999 71.39999999999999 49.3 0 0 0
5360 0 3 0 13.6 73.1 49.3 0 0 0
5361 0 3 0 17 71.39999999999999 47.6 0 0 0
5362 0 3 0 18.7 73.1 47.6 0 0 0
5363 0 3 0 18.7 71.39999999999999 49.3 0 0 0
5364 0 3 0 17 73.1 49.3 0 0 0
5365 0 3 0 20.4 71.39999999999999 47.6 0 0 0
5366 0 3 0 22.099999999999998 73.1 47.6 0 0 0
5367 0 3 0 22.099999999999998 71.39999999999999 49.3 0 0 0
5368 0 3 0 20.4 73.1 49.3 0 0 0
5369 0 3 0 23.8 71.39999999999999 47.6 0 0 0
5370 0 3 0 25.5 73.1 47.6 0 0 0
5371 0 3 0 25.5 71.39999999999999 49.3 0 0 0
5372 0 3 0 23.8 73.1 49.3 0 0 0
5373 0 3 0 27.2 71.39999999999999 47.6 0 0 0
5374 0 3 0 28.9 73.1 47.6 0 0 0
5375 0 3 0 28.9 71.39999999999999 49.3 0 0 0
5376 0 3 0 27.2 73.1 49.3 0 0 0
5377 0 3 0 30.599999999999998 71.39999999999999 47.6 0 0 0
5378 0 3 0 32.3 73.1 47.6 0 0 0
5379 0 3 0 32.3 71.39999999999999 49.3 0 0 0
5380 0 3 0 30.599999999999998 73.1 49.3 0 0 0
5381 0 3 0 0 74.8 47.6 0 0 0
5382 0 3 0 1.7 76.5 47.6 0 0 0
5383 0 3 0 1.7 74.8 49.3 0 0 0
5384 0 3 0 0 76.5 49.3 0 0 0
5385 0 3 0 3.4 74.8 47.6 0 0 0
5386 0 3 0 5.1 76.5 47.6 0 0 0
5387 0 3 0 5.1 74.8 49.3 0 0 0
5388 0 3 0 3.4 76.5 49.3 0 0 0
5389 0 3 0 6.8 74.8 47.6 0 0 0
5390 0 3 0 8.5 76.5 47.6 0 0 0
5391 0 3 0 8.5 74.8 49.3 0 0 0
5392 0 3 0 6.8 76.5 49.3 0 0 0
5393 0 3 0 10.2 74.8 47.6 0 0 0
5394 0 3 0 11.9 76.5 47.6 0 0 0
5395 0 3 0 11.9 74.8 49.3 0 0 0
5396 0 3 0 10.2 76.5 49.3 0 0 0
5397 0 3 0 13.6 74.8 47.6 0 0 0
5398 0 3 0 15.299999999999999 76.5 47.6 0 0 0
5399 0 3 0 15.299999999999999 74.8 49.3 0 0 0
5400 0 3 0 13.6 76.5 49.3 0 0 0
5401 0 3 0 17 74.8 47.6 0 0 0
5402 0 3 0 18.7 76.5 47.6 0 0 0
5403 0 3 0 18.7 74.8 49.3 0 0 0
5404 0 3 0 17 76.5 49.3 0 0 0
5405 0 3 0 20.4 74.8 47.6 0 0 0
5406 0 3 0 22.099999999999998 76.5 47.6 0 0 0
5407 0 3 0 22.099999999999998 74.8 49.3 0 0 0
5408 0 3 0 20.4 76.5 49.3 0 0 0
5409 0 3 0 23.8 74.8 47.6 0 0 0
5410 0 3 0 25.5 76.5 47.6 0 0 0
5411 0 3 0 25.5 74.8 49.3 0 0 0
5412 0 3 0 23.8 76.5 49.3 0 0 0
5413 0 3 0 27.2 74.8 47.6 0 0 0
5414 0 3 0 28.9 76.5 47.6 0 0 0
5415 0 3 0 28.9 74.8 49.3 0 0 0
5416 0 3 0 27.2 76.5 49.3 0 0 0
5417 0 3 0 30.599999999999998 74.8 47.6 0 0 0
5418 0 3 0 32.3 76.5 47.6 0 0 0
5419 0 3 0 32.3 74.8 49.3 0 0 0
5420 0 3 0 30.599999999999998 76.5 49.3 0 0 0
5421 0 3 0 0 78.2 47.6 0 0 0
5422 0 3 0 1.7 79.89999999999999 47.6 0 0 0
5423 0 3 0 1.7 78.2 49.3 0 0 0
5424 0 3 0 0 79.89999999999999 49.3 0 0 0
5425 0 3 0 3.4 78.2 47.6 0 0 0
5426 0 3 0 5.1 79.89999999999999 47.6 0 0 0
5427 0 3 0 5.1 78.2 49.3 0 0 0
5428 0 3 0 3.4 79.89999999999999 49.3 0 0 0
5429 0 3 0 6.8 78.2 47.6 0 0 0
5430 0 3 0 8.5 79.89999999999999 47.6 0 0 0
5431 0 3 0 8.5 78.2 49.3 0 0 0
5432 0 3 0 6.8 79.89999999999999 49.3 0 0 0
5433 0 3 0 10.2 78.2 47.6 0 0 0
5434 0 3 0 11.9 79.89999999999999 47.6 0 0 0
5435 0 3 0 11.9 78.2 49.3 0 0 0
5436 0 3 0 10.2 79.89999999999999 49.3 0 0 0
5437 0 3 0 13.6 78.2 47.6 0 0 0
5438 0 3 0 15.299999999999999 79.89999999999999 47.6 0 0 0
5439 0 3 0 15.299999999999999 78.2 49.3 0 0 0
5440 0 3 0 13.6 79.89999999999999 49.3 0 0 0
5441 0 3 0 17 78.2 47.6 0 0 0
5442 0 3 0 18.7 79.89999999999999 47.6 0 0 0
5443 0 3 0 18.7 78.2 49.3 0 0 0
5444 0 3 0 17 79.89999999999999 49.3 0 0 0
5445 0 3 0 20.4 78.2 47.6 0 0 0
5446 0 3 0 22.099999999999998 79.89999999999999 47.6 0 0 0
5447 0 3 0 22.099999999999998 78.2 49.3 0 0 0
5448 0 3 0 20.4 79.89999999999999 49.3 0 0 0
5449 0 3 0 23.8 78.2 47.6 0 0 0
5450 0 3 0 25.5 79.89999999999999 47.6 0 0 0
5451 0 3 0 25.5 78.2 49.3 0 0 0
5452 0 3 0 23.8 79.89999999999999 49.3 0 0 0
5453 0 3 0 27.2 78.2 47.6 0 0 0
5454 0 3 0 28.9 79.89999999999999 47.6 0 0 0
5455 0 3 0 28.9 78.2 49.3 0 0 0
5456 0 3 0 27.2 79.89999999999999 49.3 0 0 0
5457 0 3 0 30.599999999999998 78.2 47.6 0 0 0
5458 0 3 0 32.3 79.89999999999999 47.6 0 0 0
5459 0 3 0 32.3 78.2 49.3 0 0 0
5460 0 3 0 30.599999999999998 79.89999999999999 49.3 0 0 0
5461 0 3 0 0 81.6 47.6 0 0 0
5462 0 3 0 1.7 83.3 47.6 0 0 0
5463 0 3 0 1.7 81.6 49.3 0 0 0
5464 0 3 0 0 83.3 49.3 0 0 0
5465 0 3 0 3.4 81.6 47.6 0 0 0
5466 0 3 0 5.1 83.3 47.6 0 0 0
5467 0 3 0 5.1 81.6 49.3 0 0 0
5468 0 3 0 3.4 83.3 49.3 0 0 0
5469 0 3 0 6.8 81.6 47.6 0 0 0
5470 0 3 0 8.5 83.3 47.6 0 0 0
5471 0 3 0 8.5 81.6 49.3 0 0 0
5472 0 3 0 6.8 83.3 49.3 0 0 0
5473 0 3 0 10.2 81.6 47.6 0 0 0
5474 0 3 0 11.9 83.3 47.6 0 0 0
5475 0 3 0 11.9 81.6 49.3 0 0 0
5476 0 3 0 10.2 83.3 49.3 0 0 0
5477 0 3 0 13.6 81.6 47.6 0 0 0
5478 0 3 0 15.299999999999999 83.3 47.6 0 0 0
5479 0 3 0 15.299999999999999 81.6 49.3 0 0 0
5480 0 3 0 13.6 83.3 49.3 0 0 0
5481 0 3 0 17 81.6 47.6 0 0 0
5482 0 3 0 18.7 83.3 47.6 0 0 0
5483 0 3 0 18.7 81.6 49.3 0 0 0
5484 0 3 0 17 83.3 49.3 0 0 0
5485 0 3 0 20.4 81.6 47.6 0 0 0
5486 0 3 0 22.099999999999998 83.3 47.6 0 0 0
5487 0 3 0 22.099999999999998 81.6 49.3 0 0 0
5488 0 3 0 20.4 83.3 49.3 0 0 0
5489 0 3 0 23.8 81.6 47.6 0 0 0
5490 0 3 0 25.5 83.3 47.6 0 0 0
5491 0 3 0 25.5 81.6 49.3 0 0 0
5492 0 3 0 23.8 83.3 49.3 0 0 0
5493 0 3 0 27.2 81.6 47.6 0 0 0
5494 0 3 0 28.9 83.3 47.6 0 0 0
5495 0 3 0 28.9 81.6 49.3 0 0 0
5496 0 3 0 27.2 83.3 49.3 0 0 0
5497 0 3 0 30.599999999999998 81.6 47.6 0 0 0
5498 0 3 0 32.3 83.3 47.6 0 0 0
5499 0 3 0 32.3 81.6 49.3 0 0 0
5500 0 3 0 30.599999999999998 83.3 49.3 0 0 0
5501 0 3 0 0 85 47.6 0 0 0
5502 0 3 0 1.7 86.7 47.6 0 0 0
5503 0 3 0 1.7 85 49.3 0 0 0
5504 0 3 0 0 86.7 49.3 0 0 0
5505 0 3 0 3.4 85 47.6 0 0 0
5506 0 3 0 5.1 86.7 47.6 0 0 0
5507 0 3 0 5.1 85 49.3 0 0 0
5508 0 3 0 3.4 86.7 49.3 0 0 0
5509 0 3 0 6.8 85 47.6 0 0 0
5510 0 3 0 8.5 86.7 47.6 0 0 0
5511 0 3 0 8.5 85 49.3 0 0 0
5512 0 3 0 6.8 86.7 49.3 0 0 0
5513 0 3 0 10.2 85 47.6 0 0 0
5514 0 3 0 11.9 86.7 47.6 0 0 0
5515 0 3 0 11.9 85 49.3 0 0 0
5516 0 3 0 10.2 86.7 49.3 0 0 0
5517 0 3 0 13.6 85 47.6 0 0 0
5518 0 3 0 15.299999999999999 86.7 47.6 0 0 0
5519 0 3 0 15.299999999999999 85 49.3 0 0 0
5520 0 3 0 13.6 86.7 49.3 0 0 0
5521 0 3 0 17 85 47.6 0 0 0
5522 0 3 0 18.7 86.7 47.6 0 0 0
5523 0 3 0 18.7 85 49.3 0 0 0
5524 0 3 0 17 86.7 49.3 0 0 0
5525 0 3 0 20.4 85 47.6 0 0 0
5526 0 3 0 22.099999999999998 86.7 47.6 0 0 0
5527 0 3 0 22.099999999999998 85 49.3 0 0 0
5528 0 3 0 20.4 86.7 49.3 0 0 0
5529 0 3 0 23.8 85 47.6 0 0 0
5530 0 3 0 25.5 86.7 47.6 0 0 0
5531 0 3 0 25.5 85 49.3 0 0 0
5532 0 3 0 23.8 86.7 49.3 0 0 0
5533 0 3 0 27.2 85 47.6 0 0 0
5534 0 3 0 28.9 86.7 47.6 0 0 0
5535 0 3 0 28.9 85 49.3 0 0 0
5536 0 3 0 27.2 86.7 49.3 0 0 0
5537 0 3 0 30.599999999999998 85 47.6 0 0 0
5538 0 3 0 32.3 86.7 47.6 0 0 0
5539 0 3 0 32.3 85 49.3 0 0 0
5540 0 3 0 30.599999999999998 86.7 49.3 0 0 0
5541 0 3 0 0 88.39999999999999 47.6 0 0 0
5542 0 3 0 1.7 90.1 47.6 0 0 0
5543 0 3 0 1.7 88.39999999999999 49.3 0 0 0
5544 0 3 0 0 90.1 49.3 0 0 0
5545 0 3 0 3.4 88.39999999999999 47.6 0 0 0
5546 0 3 0 5.1 90.1 47.6 0 0 0
5547 0 3 0 5.1 88.39999999999999 49.3 0 0 0
5548 0 3 0 3.4 90.1 49.3 0 0 0
5549 0 3 0 6.8 88.39999999999999 47.6 0 0 0
5550 0 3 0 8.5 90.1 47.6 0 0 0
5551 0 3 0 8.5 88.39999999999999 49.3 0 0 0
5552 0 3 0 6.8 90.1 49.3 0 0 0
5553 0 3 0 10.2 88.39999999999999 47.6 0 0 0
5554 0 3 0 11.9 90.1 47.6 0 0 0
5555 0 3 0 11.9 88.39999999999999 49.3 0 0 0
5556 0 3 0 10.2 90.1 49.3 0 0 0
5557 0 3 0 13.6 88.39999999999999 47.6 0 0 0
5558 0 3 0 15.299999999999999 90.1 47.6 0 0 0
5559 0 3 0 15.299999999999999 88.39999999999999 49.3 0 0 0
5560 0 3 0 13.6 90.1 49.3 0 0 0
5561 0 3 0 17 88.39999999999999 47.6 0 0 0
5562 0 3 0 18.7 90.1 47.6 0 0 0
5563 0 3 0 18.7 88.39999999999999 49.3 0 0 0
5564 0 3 0 17 90.1 49.3 0 0 0
5565 0 3 0 20.4 88.39999999999999 47.6 0 0 0
5566 0 3 0 22.099999999999998 90.1 47.6 0 0 0
5567 0 3 0 22.099999999999998 88.39999999999999 49.3 0 0 0
5568 0 3 0 20.4 90.1 49.3 0 0 0
5569 0 3 0 23.8 88.39999999999999 47.6 0 0 0
5570 0 3 0 25.5 90.1 47.6 0 0 0
5571 0 3 0 25.5 88.39999999999999 49.3 0 0 0
5572 0 3 0 23.8 90.1 49.3 0 0 0
5573 0 3 0 27.2 88.39999999999999 47.6 0 0 0
5574 0 3 0 28.9 90.1 47.6 0 0 0
5575 0 3 0 28.9 88.39999999999999 49.3 0 0 0
5576 0 3 0 27.2 90.1 49.3 0 0 0
5577 0 3 0 30.599999999999998 88.39999999999999 47.6 0 0 0
5578 0 3 0 32.3 90.1 47.6 0 0 0
5579 0 3 0 32.3 88.39999999999999 49.3 0 0 0
5580 0 3 0 30.599999999999998 90.1 49.3 0 0 0
5581 0 3 0 0 91.8 47.6 0 0 0
5582 0 3 0 1.7 93.5 47.6 0 0 0
5583 0 3 0 1.7 91.8 49.3 0 0 0
5584 0 3 0 0 93.5 49.3 0 0 0
5585 0 3 0 3.4 91.8 47.6 0 0 0
5586 0 3 0 5.1 93.5 47.6 0 0 0
5587 0 3 0 5.1 91.8 49.3 0 0 0
5588 0 3 0 3.4 93.5 49.3 0 0 0
5589 0 3 0 6.8 91.8 47.6 0 0 0
5590 0 3 0 8.5 93.5 47.6 0 0 0
5591 0 3 0 8.5 91.8 49.3 0 0 0
5592 0 3 0 6.8 93.5 49.3 0 0 0
5593 0 3 0 10.2 91.8 47.6 0 0 0
5594 0 3 0 11.9 93.5 47.6 0 0 0
5595 0 3 0 11.9 91.8 49.3 0 0 0
5596 0 3 0 10.2 93.5 49.3 0 0 0
5597 0 3 0 13.6 91.8 47.6 0 0 0
5598 0 3 0 15.299999999999999 93.5 47.6 0 0 0
5599 0 3 0 15.299999999999999 91.8 49.3 0 0 0
5600 0 3 0 13.6 93.5 49.3 0 0 0
5601 0 3 0 17 91.8 47.6 0 0 0
5602 0 3 0 18.7 93.5 47.6 0 0 0
5603 0 3 0 18.7 91.8 49.3 0 0 0
5604 0 3 0 17 93.5 49.3 0 0 0
5605 0 3 0 20.4 91.8 47.6 0 0 0
5606 0 3 0 22.099999999999998 93.5 47.6 0 0 0
5607 0 3 0 22.099999999999998 91.8 49.3 0 0 0
5608 0 3 0 20.4 93.5 49.3 0 0 0
5609 0 3 0 23.8 91.8 47.6 0 0 0
5610 0 3 0 25.5 93.5 47.6 0 0 0
5611 0 3 0 25.5 91.8 49.3 0 0 0
5612 0 3 0 23.8 93.5 49.3 0 0 0
5613 0 3 0 27.2 91.8 47.6 0 0 0
5614 0 3 0 28.9 93.5 47.6 0 0 0
5615 0 3 0 28.9 91.8 49.3 0 0 0
5616 0 3 0 27.2 93.5 49.3 0 0 0
5617 0 3 0 30.599999999999998 91.8 47.6 0 0 0
5618 0 3 0 32.3 93.5 47.6 0 0 0
5619 0 3 0 32.3 91.8 49.3 0 0 0
5620 0 3 0 30.599999999999998 93.5 49.3 0 0 0
5621 0 3 0 0 95.2 47.6 0 0 0
5622 0 3 0 1.7 96.89999999999999 47.6 0 0 0
5623 0 3 0 1.7 95.2 49.3 0 0 0
5624 0 3 0 0 96.89999999999999 49.3 0 0 0
5625 0 3 0 3.4 95.2 47.6 0 0 0
5626 0 3 0 5.1 96.89999999999999 47.6 0 0 0
5627 0 3 0 5.1 95.2 49.3 0 0 0
5628 0 3 0 3.4 96.89999999999999 49.3 0 0 0
5629 0 3 0 6.8 95.2 47.6 0 0 0
5630 0 3 0 8.5 96.89999999999999 47.6 0 0 0
5631 0 3 0 8.5 95.2 49.3 0 0 0
5632 0 3 0 6.8 96.89999999999999 49.3 0 0 0
5633 0 3 0 10.2 95.2 47.6 0 0 0
5634 0 3 0 11.9 96.89999999999999 47.6 0 0 0
5635 0 3 0 11.9 95.2 49.3 0 0 0
5636 0 3 0 10.2 96.89999999999999 49.3 0 0 0
5637 0 3 0 13.6 95.2 47.6 0 0 0
5638 0 3 0 15.299999999999999 96.89999999999999 47.6 0 0 0
5639 0 3 0 15.299999999999999 95.2 49.3 0 0 0
5640 0 3 0 13.6 96.89999999999999 49.3 0 0 0
5641 0 3 0 17 95.2 47.6 0 0 0
5642 0 3 0 18.7 96.89999999999999 47.6 0 0 0
5643 0 3 0 18.7 95.2 49.3 0 0 0
5644 0 3 0 17 96.89999999999999 49.3 0 0 0
5645 0 3 0 20.4 95.2 47.6 0 0 0
5646 0 3 0 22.099999999999998 96.89999999999999 47.6 0 0 0
5647 0 3 0 22.099999999999998 95.2 49.3 0 0 0
5648 0 3 0 20.4 96.89999999999999 49.3 0 0 0
5649 0 3 0 23.8 95.2 47.6 0 0 0
5650 0 3 0 25.5 96.89999999999999 47.6 0 0 0
5651 0 3 0 25.5 95.2 49.3 0 0 0
5652 0 3 0 23.8 96.89999999999999 49.3 0 0 0
5653 0 3 0 27.2 95.2 47.6 0 0 0
5654 0 3 0 28.9 96.89999999999999 47.6 0 0 0
5655 0 3 0 28.9 95.2 49.3 0 0 0
5656 0 3 0 27.2 96.89999999999999 49.3 0 0 0
5657 0 3 0 30.599999999999998 95.2 47.6 0 0 0
5658 0 3 0 32.3 96.89999999999999 47.6 0 0 0
5659 0 3 0 32.3 95.2 49.3 0 0 0
5660 0 3 0 30.599999999999998 96.89999999999999 49.3 0 0 0
5661 0 3 0 0 98.6 47.6 0 0 0
5662 0 3 0 1.7 100.3 47.6 0 0 0
5663 0 3 0 1.7 98.6 49.3 0 0 0
5664 0 3 0 0 100.3 49.3 0 0 0
5665 0 3 0 3.4 98.6 47.6 0 0 0
5666 0 3 0 5.1 100.3 47.6 0 0 0
5667 0 3 0 5.1 98.6 49.3 0 0 0
5668 0 3 0 3.4 100.3 49.3 0 0 0
5669 0 3 0 6.8 98.6 47.6 0 0 0
5670 0 3 0 8.5 100.3 47.6 0 0 0
5671 0 3 0 8.5 98.6 49.3 0 0 0
5672 0 3 0 6.8 100.3 49.3 0 0 0
5673 0 3 0 10.2 98.6 47.6 0 0 0
5674 0 3 0 11.9 100.3 47.6 0 0 0
5675 0 3 0 11.9 98.6 49.3 0 0 0
5676 0 3 0 10.2 100.3 49.3 0 0 0
5677 0 3 0 13.6 98.6 47.6 0 0 0
5678 0 3 0 15.299999999999999 100.3 47.6 0 0 0
5679 0 3 0 15.299999999999999 98.6 49.3 0 0 0
5680 0 3 0 13.6 100.3 49.3 0 0 0
5681 0 3 0 17 98.6 47.6 0 0 0
5682 0 3 0 18.7 100.3 47.6 0 0 0
5683 0 3 0 18.7 98.6 49.3 0 0 0
5684 0 3 0 17 100.3 49.3 0 0 0
5685 0 3 0 20.4 98.6 47.6 0 0 0
5686 0 3 0 22.099999999999998 100.3 47.6 0 0 0
5687 0 3 0 22.099999999999998 98.6 49.3 0 0 0
5688 0 3 0 20.4 100.3 49.3 0 0 0
5689 0 3 0 23.8 98.6 47.6 0 0 0
5690 0 3 0 25.5 100.3 47.6 0 0 0
5691 0 3 0 25.5 98.6 49.3 0 0 0
5692 0 3 0 23.8 100.3 49.3 0 0 0
5693 0 3 0 27.2 98.6 47.6 0 0 0
5694 0 3 0 28.9 100.3 47.6 0 0 0
5695 0 3 0 28.9 98.6 49.3 0 0 0
5696 0 3 0 27.2 100.3 49.3 0 0 0
5697 0 3 0 30.599999999999998 98.6 47.6 0 0 0
5698 0 3 0 32.3 100.3 47.6 0 0 0
5699 0 3 0 32.3 98.6 49.3 0 0 0
5700 0 3 0 30.599999999999998 100.3 49.3 0 0 0
5701 0 3 0 0 102 47.6 0 0 0
5702 0 3 0 1.7 103.7 47.6 0 0 0
5703 0 3 0 1.7 102 49.3 0 0 0
5704 0 3 0 0 103.7 49.3 0 0 0
5705 0 3 0 3.4 102 47.6 0 0 0
5706 0 3 0 5.1 103.7 47.6 0 0 0
5707 0 3 0 5.1 102 49.3 0 0 0
5708 0 3 0 3.4 103.7 49.3 0 0 0
5709 0 3 0 6.8 102 47.6 0 0 0
5710 0 3 0 8.5 103.7 47.6 0 0 0
5711 0 3 0 8.5 102 49.3 0 0 0
5712 0 3 0 6.8 103.7 49.3 0 0 0
5713 0 3 0 10.2 102 47.6 0 0 0
5714 0 3 0 11.9 103.7 47.6 0 0 0
5715 0 3 0 11.9 102 49.3 0 0 0
5716 0 3 0 10.2 103.7 49.3 0 0 0
5717 0 3 0 13.6 102 47.6 0 0 0
5718 0 3 0 15.299999999999999 103.7 47.6 0 0 0
5719 0 3 0 15.299999999999999 102 49.3 0 0 0
5720 0 3 0 13.6 103.7 49.3 0 0 0
5721 0 3 0 17 102 47.6 0 0 0
5722 0 3 0 18.7 103.7 47.6 0 0 0
5723 0 3 0 18.7 102 49.3 0 0 0
5724 0 3 0 17 103.7 49.3 0 0 0
5725 0 3 0 20.4 102 47.6 0 0 0
5726 0 3 0 22.099999999999998 103.7 47.6 0 0 0
5727 0 3 0 22.099999999999998 102 49.3 0 0 0
5728 0 3 0 20.4 103.7 49.3 0 0 0
5729 0 3 0 23.8 102 47.6 0 0 0
5730 0 3 0 25.5 103.7 47.6 0 0 0
5731 0 3 0 25.5 102 49.3 0 0 0
5732 0 3 0 23.8 103.7 49.3 0 0 0
5733 0 3 0 27.2 102 47.6 0 0 0
5734 0 3 0 28.9 103.7 47.6 0 0 0
5735 0 3 0 28.9 102 49.3 0 0 0
5736 0 3 0 27.2 103.7 49.3 0 0 0
5737 0 3 0 30.599999999999998 102 47.6 0 0 0
5738 0 3 0 32.3 103.7 47.6 0 0 0
5739 0 3 0 32.3 102 49.3 0 0 0
5740 0 3 0 30.599999999999998 103.7 49.3 0 0 0
5741 0 3 0 0 105.39999999999999 47.6 0 0 0
5742 0 3 0 1.7 107.1 47.6 0 0 0
5743 0 3 0 1.7 105.39999999999999 49.3 0 0 0
5744 0 3 0 0 107.1 49.3 0 0 0
5745 0 3 0 3.4 105.39999999999999 47.6 0 0 0
5746 0 3 0 5.1 107.1 47.6 0 0 0
5747 0 3 0 5.1 105.39999999999999 49.3 0 0 0
5748 0 3 0 3.4 107.1 49.3 0 0 0
5749 0 3 0 6.8 105.39999999999999 47.6 0 0 0
5750 0 3 0 8.5 107.1 47.6 0 0 0
5751 0 3 0 8.5 105.39999999999999 49.3 0 0 0
5752 0 3 0 6.8 107.1 49.3 0 0 0
5753 0 3 0 10.2 105.39999999999999 47.6 0 0 0
5754 0 3 0 11.9 107.1 47.6 0 0 0
5755 0 3 0 11.9 105.39999999999999 49.3 0 0 0
5756 0 3 0 10.2 107.1 49.3 0 0 0
5757 0 3 0 13.6 105.39999999999999 47.6 0 0 0
5758 0 3 0 15.299999999999999 107.1 47.6 0 0 0
5759 0 3 0 15.299999999999999 105.39999999999999 49.3 0 0 0
5760 0 3 0 13.6 107.1 49.3 0 0 0
5761 0 3 0 17 105.39999999999999 47.6 0 0 0
5762 0 3 0 18.7 107.1 47.6 0 0 0
5763 0 3 0 18.7 105.39999999999999 49.3 0 0 0
5764 0 3 0 17 107.1 49.3 0 0 0
5765 0 3 0 20.4 105.39999999999999 47.6 0 0 0
5766 0 3 0 22.099999999999998 107.1 47.6 0 0 0
5767 0 3 0 22.099999999999998 105.39999999999999 49.3 0 0 0
5768 0 3 0 20.4 107.1 49.3 0 0 0
5769 0 3 0 23.8 105.39999999999999 47.6 0 0 0
5770 0 3 0 25.5 107.1 47.6 0 0 0
5771 0 3 0 25.5 105.39999999999999 49.3 0 0 0
5772 0 3 0 23.8 107.1 49.3 0 0 0
5773 0 3 0 27.2 105.39999999999999 47.6 0 0 0
5774 0 3 0 28.9 107.1 47.6 0 0 0
5775 0 3 0 28.9 105.39999999999999 49.3 0 0 0
5776 0 3 0 27.2 107.1 49.3 0 0 0
5777 0 3 0 30.599999999999998 105.39999999999999 47.6 0 0 0
5778 0 3 0 32.3 107.1 47.6 0 0 0
5779 0 3 0 32.3 105.39999999999999 49.3 0 0 0
5780 0 3 0 30.599999999999998 107.1 49.3 0 0 0
5781 0 3 0 0 108.8 47.6 0 0 0
5782 0 3 0 1.7 110.5 47.6 0 0 0
5783 0 3 0 1.7 108.8 49.3 0 0 0
5784 0 3 0 0 110.5 49.3 0 0 0
5785 0 3 0 3.4 108.8 47.6 0 0 0
5786 0 3 0 5.1 110.5 47.6 0 0 0
5787 0 3 0 5.1 108.8 49.3 0 0 0
5788 0 3 0 3.4 110.5 49.3 0 0 0
5789 0 3 0 6.8 108.8 47.6 0 0 0
5790 0 3 0 8.5 110.5 47.6 0 0 0
5791 0 3 0 8.5 108.8 49.3 0 0 0
5792 0 3 0 6.8 110.5 49.3 0 0 0
5793 0 3 0 10.2 108.8 47.6 0 0 0
5794 0 3 0 11.9 110.5 47.6 0 0 0
5795 0 3 0 11.9 108.8 49.3 0 0 0
5796 0 3 0 10.2 110.5 49.3 0 0 0
5797 0 3 0 13.6 108.8 47.6 0 0 0
5798 0 3 0 15.299999999999999 110.5 47.6 0 0 0
5799 0 3 0 15.299999999999999 108.8 49.3 0 0 0
5800 0 3 0 13.6 110.5 49.3 0 0 0
5801 0 3 0 17 108.8 47.6 0 0 0
5802 0 3 0 18.7 110.5 47.6 0 0 0
5803 0 3 0 18.7 108.8 49.3 0 0 0
5804 0 3 0 17 110.5 49.3 0 0 0
5805 0 3 0 20.4 108.8 47.6 0 0 0
5806 0 3 0 22.099999999999998 110.5 47.6 0 0 0
5807 0 3 0 22.099999999999998 108.8 49.3 0 0 0
5808 0 3 0 20.4 110.5 49.3 0 0 0
5809 0 3 0 23.8 108.8 47.6 0 0 0
5810 0 3 0 25.5 110.5 47.6 0 0 0
5811 0 3 0 25.5 108.8 49.3 0 0 0
5812 0 3 0 23.8 110.5 49.3 0 0 0
5813 0 3 0 27.2 108.8 47.6 0 0 0
5814 0 3 0 28.9 110.5 47.6 0 0 0
5815 0 3 0 28.9 108.8 49.3 0 0 0
5816 0 3 0 27.2 110.5 49.3 0 0 0
5817 0 3 0 30.599999999999998 108.8 47.6 0 0 0
5818 0 3 0 32.3 110.5 47.6 0 0 0
5819 0 3 0 32.3 108.8 49.3 0 0 0
5820 0 3 0 30.599999999999998 110.5 49.3 0 0 0
5821 0 3 0 0 112.2 47.6 0 0 0
5822 0 3 0 1.7 113.89999999999999 47.6 0 0 0
5823 0 3 0 1.7 112.2 49.3 0 0 0
5824 0 3 0 0 113.89999999999999 49.3 0 0 0
5825 0 3 0 3.4 112.2 47.6 0 0 0
5826 0 3 0 5.1 113.89999999999999 47.6 0 0 0
5827 0 3 0 5.1 112.2 49.3 0 0 0
5828 0 3 0 3.4 113.89999999999999 49.3 0 0 0
5829 0 3 0 6.8 112.2 47.6 0 0 0
5830 0 3 0 8.5 113.89999999999999 47.6 0 0 0
5831 0 3 0 8.5 112.2 49.3 0 0 0
5832 0 3 0 6.8 113.89999999999999 49.3 0 0 0
5833 0 3 0 10.2 112.2 47.6 0 0 0
5834 0 3 0 11.9 113.89999999999999 47.6 0 0 0
5835 0 3 0 11.9 112.2 49.3 0 0 0
5836 0 3 0 10.2 113.89999999999999 49.3 0 0 0
5837 0 3 0 13.6 112.2 47.6 0 0 0
5838 0 3 0 15.299999999999999 113.89999999999999 47.6 0 0 0
5839 0 3 0 15.299999999999999 112.2 49.3 0 0 0
5840 0 3 0 13.6 113.89999999999999 49.3 0 0 0
5841 0 3 0 17 112.2 47.6 0 0 0
5842 0 3 0 18.7 113.89999999999999 47.6 0 0 0
5843 0 3 0 18.7 112.2 49.3 0 0 0
5844 0 3 0 17 113.89999999999999 49.3 0 0 0
5845 0 3 0 20.4 112.2 47.6 0 0 0
5846 0 3 0 22.099999999999998 113.89999999999999 47.6 0 0 0
5847 0 3 0 22.099999999999998 112.2 49.3 0 0 0
5848 0 3 0 20.4 113.89999999999999 49.3 0 0 0
5849 0 3 0 23.8 112.2 47.6 0 0 0
5850 0 3 0 25.5 113.89999999999999 47.6 0 0 0
5851 0 3 0 25.5 112.2 49.3 0 0 0
5852 0 3 0 23.8 113.89999999999999 49.3 0 0 0
5853 0 3 0 27.2 112.2 47.6 0 0 0
5854 0 3 0 28.9 113.89999999999999 47.6 0 0 0
5855 0 3 0 28.9 112.2 49.3 0 0 0
5856 0 3 0 27.2 113.89999999999999 49.3 0 0 0
5857 0 3 0 30.599999999999998 112.2 47.6 0 0 0
5858 0 3 0 32.3 113.89999999999999 47.6 0 0 0
5859 0 3 0 32.3 112.2 49.3 0 0 0
5860 0 3 0 30.599999999999998 113.89999999999999 49.3 0 0 0
5861 0 3 0 0 115.6 47.6 0 0 0
5862 0 3 0 1.7 117.3 47.6 0 0 0
5863 0 3 0 1.7 115.6 49.3 0 0 0
5864 0 3 0 0 117.3 49.3 0 0 0
5865 0 3 0 3.4 115.6 47.6 0 0 0
5866 0 3 0 5.1 117.3 47.6 0 0 0
5867 0 3 0 5.1 115.6 49.3 0 0 0
5868 0 3 0 3.4 117.3 49.3 0 0 0
5869 0 3 0 6.8 115.6 47.6 0 0 0
5870 0 3 0 8.5 117.3 47.6 0 0 0
5871 0 3 0 8.5 115.6 49.3 0 0 0
5872 0 3 0 6.8 117.3 49.3 0 0 0
5873 0 3 0 10.2 115.6 47.6 0 0 0
5874 0 3 0 11.9 117.3 47.6 0 0 0
5875 0 3 0 11.9 115.6 49.3 0 0 0
5876 0 3 0 10.2 117.3 49.3 0 0 0
5877 0 3 0 13.6 115.6 47.6 0 0 0
5878 0 3 0 15.299999999999999 117.3 47.6 0 0 0
5879 0 3 0 15.299999999999999 115.6 49.3 0 0 0
5880 0 3 0 13.6 117.3 49.3 0 0 0
5881 0 3 0 17 115.6 47.6 0 0 0
5882 0 3 0 18.7 117.3 47.6 0 0 0
5883 0 3 0 18.7 115.6 49.3 0 0 0
5884 0 3 0 17 117.3 49.3 0 0 0
5885 0 3 0 20.4 115.6 47.6 0 0 0
5886 0 3 0 22.099999999999998 117.3 47.6 0 0 0
5887 0 3 0 22.099999999999998 115.6 49.3 0 0 0
5888 0 3 0 20.4 117.3 49.3 0 0 0
5889 0 3 0 23.8 115.6 47.6 0 0 0
5890 0 3 0 25.5 117.3 47.6 0 0 0
5891 0 3 0 25.5 115.6 49.3 0 0 0
5892 0 3 0 23.8 117.3 49.3 0 0 0
5893 0 3 0 27.2 115.6 47.6 0 0 0
5894 0 3 0 28.9 117.3 47.6 0 0 0
5895 0 3 0 28.9 115.6 49.3 0 0 0
5896 0 3 0 27.2 117.3 49.3 0 0 0
5897 0 3 0 30.599999999999998 115.6 47.6 0 0 0
5898 0 3 0 32.3 117.3 47.6 0 0 0
5899 0 3 0 32.3 115.6 49.3 0 0 0
5900 0 3 0 30.599999999999998 117.3 49.3 0 0 0
5901 0 3 0 0 119 47.6 0 0 0
5902 0 3 0 1.7 120.7 47.6 0 0 0
5903 0 3 0 1.7 119 49.3 0 0 0
5904 0 3 0 0 120.7 49.3 0 0 0
5905 0 3 0 3.4 119 47.6 0 0 0
5906 0 3 0 5.1 120.7 47.6 0 0 0
5907 0 3 0 5.1 119 49.3 0 0 0
5908 0 3 0 3.4 120.7 49.3 0 0 0
5909 0 3 0 6.8 119 47.6 0 0 0
5910 0 3 0 8.5 120.7 47.6 0 0 0
5911 0 3 0 8.5 119 49.3 0 0 0
5912 0 3 0 6.8 120.7 49.3 0 0 0
5913 0 3 0 10.2 119 47.6 0 0 0
5914 0 3 0 11.9 120.7 47.6 0 0 0
5915 0 3 0 11.9 119 49.3 0 0 0
5916 0 3 0 10.2 120.7 49.3 0 0 0
5917 0 3 0 13.6 119 47.6 0 0 0
5918 0 3 0 15.299999999999999 120.7 47.6 0 0 0
5919 0 3 0 15.299999999999999 119 49.3 0 0 0
5920 0 3 0 13.6 120.7 49.3 0 0 0
5921 0 3 0 17 119 47.6 0 0 0
5922 0 3 0 18.7 120.7 47.6 0 0 0
5923 0 3 0 18.7 119 49.3 0 0 0
5924 0 3 0 17 120.7 49.3 0 0 0
5925 0 3 0 20.4 119 47.6 0 0 0
5926 0 3 0 22.099999999999998 120.7 47.6 0 0 0
5927 0 3 0 22.099999999999998 119 49.3 0 0 0
5928 0 3 0 20.4 120.7 49.3 0 0 0
5929 0 3 0 23.8 119 47.6 0 0 0
5930 0 3 0 25.5 120.7 47.6 0 0 0
5931 0 3 0 25.5 119 49.3 0 0 0
5932 0 3 0 23.8 120.7 49.3 0 0 0
5933 0 3 0 27.2 119 47.6 0 0 0
5934 0 3 0 28.9 120.7 47.6 0 0 0
5935 0 3 0 28.9 119 49.3 0 0 0
5936 0 3 0 27.2 120.7 49.3 0 0 0
5937 0 3 0 30.599999999999998 119 47.6 0 0 0
5938 0 3 0 32.3 120.7 47.6 0 0 0
5939 0 3 0 32.3 119 49.3 0 0 0
5940 0 3 0 30.599999999999998 120.7 49.3 0 0 0
5941 0 3 0 0 122.39999999999999 47.6 0 0 0
5942 0 3 0 1.7 124.1 47.6 0 0 0
5943 0 3 0 1.7 122.39999999999999 49.3 0 0 0
5944 0 3 0 0 124.1 49.3 0 0 0
5945 0 3 0 3.4 122.39999999999999 47.6 0 0 0
5946 0 3 0 5.1 124.1 47.6 0 0 0
5947 0 3 0 5.1 122.39999999999999 49.3 0 0 0
5948 0 3 0 3.4 124.1 49.3 0 0 0
5949 0 3 0 6.8 122.39999999999999 47.6 0 0 0
5950 0 3 0 8.5 124.1 47.6 0 0 0
5951 0 3 0 8.5 122.39999999999999 49.3 0 0 0
5952 0 3 0 6.8 124.1 49.3 0 0 0
5953 0 3 0 10.2 122.39999999999999 47.6 0 0 0
5954 0 3 0 11.9 124.1 47.6 0 0 0
5955 0 3 0 11.9 122.39999999999999 49.3 0 0 0
5956 0 3 0 10.2 124.1 49.3 0 0 0
5957 0 3 0 13.6 122.39999999999999 47.6 0 0 0
5958 0 3 0 15.299999999999999 124.1 47.6 0 0 0
5959 0 3 0 15.299999999999999 122.39999999999999 49.3 0 0 0
5960 0 3 0 13.6 124.1 49.3 0 0 0
5961 0 3 0 17 122.39999999999999 47.6 0 0 0
5962 0 3 0 18.7 124.1 47.6 0 0 0
5963 0 3 0 18.7 122.39999999999999 49.3 0 0 0
5964 0 3 0 17 124.1 49.3 0 0 0
5965 0 3 0 20.4 122.39999999999999 47.6 0 0 0
5966 0 3 0 22.099999999999998 124.1 47.6 0 0 0
5967 0 3 0 22.099999999999998 122.39999999999999 49.3 0 0 0
5968 0 3 0 20.4 124.1 49.3 0 0 0
5969 0 3 0 23.8 122.39999999999999 47.6 0 0 0
5970 0 3 0 25.5 124.1 47.6 0 0 0
5971 0 3 0 25.5 122.39999999999999 49.3 0 0 0
5972 0 3 0 23.8 124.1 49.3 0 0 0
5973 0 3 0 27.2 122.39999999999999 47.6 0 0 0
5974 0 3 0 28.9 124.1 47.6 0 0 0
5975 0 3 0 28.9 122.39999999999999 49.3 0 0 0
5976 0 3 0 27.2 124.1 49.3 0 0 0
5977 0 3 0 30.599999999999998 122.39999999999999 47.6 0 0 0
5978 0 3 0 32.3 124.1 47.6 0 0 0
5979 0 3 0 32.3 122.39999999999999 49.3 0 0 0
5980 0 3 0 30.599999999999998 124.1 49.3 0 0 0
5981 0 3 0 0 125.8 47.6 0 0 0
5982 0 3 0 1.7 125.8 49.3 0 0 0
5983 0 3 0 3.4 125.8 47.6 0 0 0
5984 0 3 0 5.1 125.8 49.3 0 0 0
5985 0 3 0 6.8 125.8 47.6 0 0 0
5986 0 3 0 8.5 125.8 49.3 0 0 0
5987 0 3 0 10.2 125.8 47.6 0 0 0
5988 0 3 0 11.9 125.8 49.3 0 0 0
5989 0 3 0 13.6 125.8 47.6 0 0 0
5990 0 3 0 15.299999999999999 125.8 49.3 0 0 0
5991 0 3 0 17 125.8 47.6 0 0 0
5992 0 3 0 18.7 125.8 49.3 0 0 0
5993 0 3 0 20.4 125.8 47.6 0 0 0
5994 0 3 0 22.099999999999998 125.8 49.3 0 0 0
5995 0 3 0 23.8 125.8 47.6 0 0 0
5996 0 3 0 25.5 125.8 49.3 0 0 0
5997 0 3 0 27.2 125.8 47.6 0 0 0
5998 0 3 0 28.9 125.8 49.3 0 0 0
5999 0 3 0 30.599999999999998 125.8 47.6 0 0 0
6000 0 3 0 32.3 125.8 49.3 0 0 0
6001 0 3 0 0 0 51 0 0 0
6002 0 3 0 1.7 1.7 51 0 0 0
6003 0 3 0 1.7 0 52.699999999999996 0 0 0
6004 0 3 0 0 1.7 52.699999999999996 0 0 0
6005 0 3 0 3.4 0 51 0 0 0
6006 0 3 0 5.1 1.7 51 0 0 0
6007 0 3 0 5.1 0 52.699999999999996 0 0 0
6008 0 3 0 3.4 1.7 52.699999999999996 0 0 0
6009 0 3 0 6.8 0 51 0 0 0
6010 0 3 0 8.5 1.7 51 0 0 0
6011 0 3 0 8.5 0 52.699999999999996 0 0 0
6012 0 3 0 6.8 1.7 52.699999999999996 0 0 0
6013 0 3 0 10.2 0 51 0 0 0
6014 0 3 0 11.9 1.7 51 0 0 0
6015 0 3 0 11.9 0 52.699999999999996 0 0 0
6016 0 3 0 10.2 1.7 52.699999999999996 0 0 0
6017 0 3 0 13.6 0 51 0 0 0
6018 0 3 0 15.299999999999999 1.7 51 0 0 0
6019 0 3 0 15.299999999999999 0 52.699999999999996 0 0 0
6020 0 3 0 13.6 1.7 52.699999999999996 0 0 0
6021 0 3 0 17 0 51 0 0 0
6022 0 3 0 18.7 1.7 51 0 0 0
6023 0 3 0 18.7 0 52.699999999999996 0 0 0
6024 0 3 0 17 1.7 52.699999999999996 0 0 0
6025 0 3 0 20.4 0 51 0 0 0
6026 0 3 0 22.099999999999998 1.7 51 0 0 0
6027 0 3 0 22.099999999999998 0 52.699999999999996 0 0 0
6028 0 3 0 20.4 1.7 52.699999999999996 0 0 0
6029 0 3 0 23.8 0 51 0 0 0
6030 0 3 0 25.5 1.7 51 0 0 0
6031 0 3 0 25.5 0 52.699999999999996 0 0 0
6032 0 3 0 23.8 1.7 52.699999999999996 0 0 0
6033 0 3 0 27.2 0 51 0 0 0
6034 0 3 0 28.9 1.7 51 0 0 0
6035 0 3 0 28.9 0 52.699999999999996 0 0 0
6036 0 3 0 27.2 1.7 52.699999999999996 0 0 0
6037 0 3 0 30.599999999999998 0 51 0 0 0
6038 0 3 0 32.3 1.7 51 0 0 0
6039 0 3 0 32.3 0 52.699999999999996 0 0 0
6040 0 3 0 30.599999999999998 1.7 52.699999999999996 0 0 0
6041 0 3 0 0 3.4 51 0 0 0
6042 0 3 0 1.7 5.1 51 0 0 0
6043 0 3 0 1.7 3.4 52.699999999999996 0 0 0
6044 0 3 0 0 5.1 52.699999999999996 0 0 0
6045 0 3 0 3.4 3.4 51 0 0 0
6046 0 3 0 5.1 5.1 51 0 0 0
6047 0 3 0 5.1 3.4 52.699999999999996 0 0 0
6048 0 3 0 3.4 5.1 52.699999999999996 0 0 0
6049 0 3 0 6.8 3.4 51 0 0 0
6050 0 3 0 8.5 5.1 51 0 0 0
6051 0 3 0 8.5 3.4 52.699999999999996 0 0 0
6052 0 3 0 6.8 5.1 52.699999999999996 0 0 0
6053 0 3 0 10.2 3.4 51 0 0 0
6054 0 3 0 11.9 5.1 51 0 0 0
6055 0 3 0 11.9 3.4 52.699999999999996 0 0 0
6056 0 3 0 10.2 5.1 52.699999999999996 0 0 0
6057 0 3 0 13.6 3.4 51 0 0 0
6058 0 3 0 15.299999999999999 5.1 51 0 0 0
6059 0 3 0 15.299999999999999 3.4 52.699999999999996 0 0 0
6060 0 3 0 13.6 5.1 52.699999999999996 0 0 0
6061 0 3 0 17 3.4 51 0 0 0
6062 0 3 0 18.7 5.1 51 0 0 0
6063 0 3 0 18.7 3.4 52.699999999999996 0 0 0
6064 0 3 0 17 5.1 52.699999999999996 0 0 0
6065 0 3 0 20.4 3.4 51 0 0 0
6066 0 3 0 22.099999999999998 5.1 51 0 0 0
6067 0 3 0 22.099999999999998 3.4 52.699999999999996 0 0 0
6068 0 3 0 20.4 5.1 52.699999999999996 0 0 0
6069 0 3 0 23.8 3.4 51 0 0 0
6070 0 3 0 25.5 5.1 51 0 0 0
6071 0 3 0 25.5 3.4 52.699999999999996 0 0 0
6072 0 3 0 23.8 5.1 52.699999999999996 0 0 0
6073 0 3 0 27.2 3.4 51 0 0 0
6074 0 3 0 28.9 5.1 51 0 0 0
6075 0 3 0 28.9 3.4 52.699999999999996 0 0 0
6076 0 3 0 27.2 5.1 52.699999999999996 0 0 0
6077 0 3 0 30.599999999999998 3.4 51 0 0 0
6078 0 3 0 32.3 5.1 51 0 0 0
6079 0 3 0 32.3 3.4 52.699999999999996 0 0 0
6080 0 3 0 30.599999999999998 5.1 52.699999999999996 0 0 0
6081 0 3 0 0 6.8 51 0 0 0
6082 0 3 0 1.7 8.5 51 0 0 0
6083 0 3 0 1.7 6.8 52.699999999999996 0 0 0
6084 0 3 0 0 8.5 52.699999999999996 0 0 0
6085 0 3 0 3.4 6.8 51 0 0 0
6086 0 3 0 5.1 8.5 51 0 0 0
6087 0 3 0 5.1 6.8 52.699999999999996 0 0 0
6088 0 3 0 3.4 8.5 52.699999999999996 0 0 0
6089 0 3 0 6.8 6.8 51 0 0 0
6090 0 3 0 8.5 8.5 51 0 0 0
6091 0 3 0 8.5 6.8 52.699999999999996 0 0 0
6092 0 3 0 6.8 8.5 52.699999999999996 0 0 0
6093 0 3 0 10.2 6.8 51 0 0 0
6094 0 3 0 11.9 8.5 51 0 0 0
6095 0 3 0 11.9 6.8 52.699999999999996 0 0 0
6096 0 3 0 10.2 8.5 52.699999999999996 0 0 0
6097 0 3 0 13.6 6.8 51 0 0 0
6098 0 3 0 15.299999999999999 8.5 51 0 0 0
6099 0 3 0 15.299999999999999 6.8 52.699999999999996 0 0 0
6100 0 3 0 13.6 8.5 52.699999999999996 0 0 0
6101 0 3 0 17 6.8 51 0 0 0
6102 0 3 0 18.7 8.5 51 0 0 0
6103 0 3 0 18.7 6.8 52.699999999999996 0 0 0
6104 0 3 0 17 8.5 52.699999999999996 0 0 0
6105 0 3 0 20.4 6.8 51 0 0 0
6106 0 3 0 22.099999999999998 8.5 51 0 0 0
6107 0 3 0 22.099999999999998 6.8 52.699999999999996 0 0 0
6108 0 3 0 20.4 8.5 52.699999999999996 0 0 0
6109 0 3 0 23.8 6.8 51 0 0 0
6110 0 3 0 25.5 8.5 51 0 0 0
6111 0 3 0 25.5 6.8 52.699999999999996 0 0 0
6112 0 3 0 23.8 8.5 52.699999999999996 0 0 0
6113 0 3 0 27.2 6.8 51 0 0 0
6114 0 3 0 28.9 8.5 51 0 0 0
6115 0 3 0 28.9 6.8 52.699999999999996 0 0 0
6116 0 3 0 27.2 8.5 52.699999999999996 0 0 0
6117 0 3 0 30.599999999999998 6.8 51 0 0 0
6118 0 3 0 32.3 8.5 51 0 0 0
6119 0 3 0 32.3 6.8 52.699999999999996 0 0 0
6120 0 3 0 30.599999999999998 8.5 52.699999999999996 0 0 0
6121 0 3 0 0 10.2 51 0 0 0
6122 0 3 0 1.7 11.9 51 0 0 0
6123 0 3 0 1.7 10.2 52.699999999999996 0 0 0
6124 0 3 0 0 11.9 52.699999999999996 0 0 0
6125 0 3 0 3.4 10.2 51 0 0 0
6126 0 3 0 5.1 11.9 51 0 0 0
6127 0 3 0 5.1 10.2 52.699999999999996 0 0 0
6128 0 3 0 3.4 11.9 52.699999999999996 0 0 0
6129 0 3 0 6.8 10.2 51 0 0 0
6130 0 3 0 8.5 11.9 51 0 0 0
6131 0 3 0 8.5 10.2 52.699999999999996 0 0 0
6132 0 3 0 6.8 11.9 52.699999999999996 0 0 0
6133 0 3 0 10.2 10.2 51 0 0 0
6134 0 3 0 11.9 11.9 51 0 0 0
6135 0 3 0 11.9 10.2 52.699999999999996 0 0 0
6136 0 3 0 10.2 11.9 52.699999999999996 0 0 0
6137 0 3 0 13.6 10.2 51 0 0 0
6138 0 3 0 15.299999999999999 11.9 51 0 0 0
6139 0 3 0 15.299999999999999 10.2 52.699999999999996 0 0 0
6140 0 3 0 13.6 11.9 52.699999999999996 0 0 0
6141 0 3 0 17 10.2 51 0 0 0
6142 0 3 0 18.7 11.9 51 0 0 0
6143 0 3 0 18.7 10.2 52.699999999999996 0 0 0
6144 0 3 0 17 11.9 52.699999999999996 0 0 0
6145 0 3 0 20.4 10.2 51 0 0 0
6146 0 3 0 22.099999999999998 11.9 51 0 0 0
6147 0 3 0 22.099999999999998 10.2 52.699999999999996 0 0 0
6148 0 3 0 20.4 11.9 52.699999999999996 0 0 0
6149 0 3 0 23.8 10.2 51 0 0 0
6150 0 3 0 25.5 11.9 51 0 0 0
6151 0 3 0 25.5 10.2 52.699999999999996 0 0 0
6152 0 3 0 23.8 11.9 52.699999999999996 0 0 0
6153 0 3 0 27.2 10.2 51 0 0 0
6154 0 3 0 28.9 11.9 51 0 0 0
6155 0 3 0 28.9 10.2 52.699999999999996 0 0 0
6156 0 3 0 27.2 11.9 52.699999999999996 0 0 0
6157 0 3 0 30.599999999999998 10.2 51 0 0 0
6158 0 3 0 32.3 11.9 51 0 0 0
6159 0 3 0 32.3 10.2 52.699999999999996 0 0 0
6160 0 3 0 30.599999999999998 11.9 52.699999999999996 0 0 0
6161 0 3 0 0 13.6 51 0 0 0
6162 0 3 0 1.7 15.299999999999999 51 0 0 0
6163 0 3 0 1.7 13.6 52.699999999999996 0 0 0
6164 0 3 0 0 15.299999999999999 52.699999999999996 0 0 0
6165 0 3 0 3.4 13.6 51 0 0 0
6166 0 3 0 5.1 15.299999999999999 51 0 0 0
6167 0 3 0 5.1 13.6 52.699999999999996 0 0 0
6168 0 3 0 3.4 15.299999999999999 52.699999999999996 0 0 0
6169 0 3 0 6.8 13.6 51 0 0 0
6170 0 3 0 8.5 15.299999999999999 51 0 0 0
6171 0 3 0 8.5 13.6 52.699999999999996 0 0 0
6172 0 3 0 6.8 15.299999999999999 52.699999999999996 0 0 0
6173 0 3 0 10.2 13.6 51 0 0 0
6174 0 3 0 11.9 15.299999999999999 51 0 0 0
6175 0 3 0 11.9 13.6 52.699999999999996 0 0 0
6176 0 3 0 10.2 15.299999999999999 52.699999999999996 0 0 0
6177 0 3 0 13.6 13.6 51 0 0 0
6178 0 3 0 15.299999999999999 15.299999999999999 51 0 0 0
6179 0 3 0 15.299999999999999 13.6 52.699999999999996 0 0 0
6180 0 3 0 13.6 15.299999999999999 52.699999999999996 0 0 0
6181 0 3 0 17 13.6 51 0 0 0
6182 0 3 0 18.7 15.299999999999999 51 0 0 0
6183 0 3 0 18.7 13.6 52.699999999999996 0 0 0
6184 0 3 0 17 15.299999999999999 52.699999999999996 0 0 0
6185 0 3 0 20.4 13.6 51 0 0 0
6186 0 3 0 22.099999999999998 15.299999999999999 51 0 0 0
6187 0 3 0 22.099999999999998 13.6 52.699999999999996 0 0 0
6188 0 3 0 20.4 15.299999999999999 52.699999999999996 0 0 0
6189 0 3 0 23.8 13.6 51 0 0 0
6190 0 3 0 25.5 15.299999999999999 51 0 0 0
6191 0 3 0 25.5 13.6 52.699999999999996 0 0 0
6192 0 3 0 23.8 15.299999999999999 52.699999999999996 0 0 0
6193 0 3 0 27.2 13.6 51 0 0 0
6194 0 3 0 28.9 15.299999999999999 51 0 0 0
6195 0 3 0 28.9 13.6 52.699999999999996 0 0 0
6196 0 3 0 27.2 15.299999999999999 52.699999999999996 0 0 0
6197 0 3 0 30.599999999999998 13.6 51 0 0 0
6198 0 3 0 32.3 15.299999999999999 51 0 0 0
6199 0 3 0 32.3 13.6 52.699999999999996 0 0 0
6200 0 3 0 30.599999999999998 15.299999999999999 52.699999999999996 0 0 0
6201 0 3 0 0 17 51 0 0 0
6202 0 3 0 1.7 18.7 51 0 0 0
6203 0 3 0 1.7 17 52.699999999999996 0 0 0
6204 0 3 0 0 18.7 52.699999999999996 0 0 0
6205 0 3 0 3.4 17 51 0 0 0
6206 0 3 0 5.1 18.7 51 0 0 0
6207 0 3 0 5.1 17 52.699999999999996 0 0 0
6208 0 3 0 3.4 18.7 52.699999999999996 0 0 0
6209 0 3 0 6.8 17 51 0 0 0
6210 0 3 0 8.5 18.7 51 0 0 0
6211 0 3 0 8.5 17 52.699999999999996 0 0 0
6212 0 3 0 6.8 18.7 52.699999999999996 0 0 0
6213 0 3 0 10.2 17 51 0 0 0
6214 0 3 0 11.9 18.7 51 0 0 0
6215 0 3 0 11.9 17 52.699999999999996 0 0 0
6216 0 3 0 10.2 18.7 52.699999999999996 0 0 0
6217 0 3 0 13.6 17 51 0 0 0
6218 0 3 0 15.299999999999999 18.7 51 0 0 0
6219 0 3 0 15.299999999999999 17 52.699999999999996 0 0 0
6220 0 3 0 13.6 18.7 52.699999999999996 0 0 0
6221 0 3 0 17 17 51 0 0 0
6222 0 3 0 18.7 18.7 51 0 0 0
6223 0 3 0 18.7 17 52.699999999999996 0 0 0
6224 0 3 0 17 18.7 52.699999999999996 0 0 0
6225 0 3 0 20.4 17 51 0 0 0
6226 0 3 0 22.099999999999998 18.7 51 0 0 0
6227 0 3 0 22.099999999999998 17 52.699999999999996 0 0 0
6228 0 3 0 20.4 18.7 52.699999999999996 0 0 0
6229 0 3 0 23.8 17 51 0 0 0
6230 0 3 0 25.5 18.7 51 0 0 0
6231 0 3 0 25.5 17 52.699999999999996 0 0 0
6232 0 3 0 23.8 18.7 52.699999999999996 0 0 0
6233 0 3 0 27.2 17 51 0 0 0
6234 0 3 0 28.9 18.7 51 0 0 0
6235 0 3 0 28.9 17 52.699999999999996 0 0 0
6236 0 3 0 27.2 18.7 52.699999999999996 0 0 0
6237 0 3 0 30.599999999999998 17 51 0 0 0
6238 0 3 0 32.3 18.7 51 0 0 0
6239 0 3 0 32.3 17 52.699999999999996 0 0 0
6240 0 3 0 30.599999999999998 18.7 52.699999999999996 0 0 0
6241 0 3 0 0 20.4 51 0 0 0
6242 0 3 0 1.7 22.099999999999998 51 0 0 0
6243 0 3 0 1.7 20.4 52.699999999999996 0 0 0
6244 0 3 0 0 22.099999999999998 52.699999999999996 0 0 0
6245 0 3 0 3.4 20.4 51 0 0 0
6246 0 3 0 5.1 22.099999999999998 51 0 0 0
6247 0 3 0 5.1 20.4 52.699999999999996 0 0 0
6248 0 3 0 3.4 22.099999999999998 52.699999999999996 0 0 0
6249 0 3 0 6.8 20.4 51 0 0 0
6250 0 3 0 8.5 22.099999999999998 51 0 0 0
6251 0 3 0 8.5 20.4 52.699999999999996 0 0 0
6252 0 3 0 6.8 22.099999999999998 52.699999999999996 0 0 0
6253 0 3 0 10.2 20.4 51 0 0 0
6254 0 3 0 11.9 22.099999999999998 51 0 0 0
6255 0 3 0 11.9 20.4 52.699999999999996 0 0 0
6256 0 3 0 10.2 22.099999999999998 52.699999999999996 0 0 0
6257 0 3 0 13.6 20.4 51 0 0 0
6258 0 3 0 15.299999999999999 22.099999999999998 51 0 0 0
6259 0 3 0 15.299999999999999 20.4 52.699999999999996 0 0 0
6260 0 3 0 13.6 22.099999999999998 52.699999999999996 0 0 0
6261 0 3 0 17 20.4 51 0 0 0
6262 0 3 0 18.7 22.099999999999998 51 0 0 0
6263 0 3 0 18.7 20.4 52.699999999999996 0 0 0
6264 0 3 0 17 22.099999999999998 52.699999999999996 0 0 0
6265 0 3 0 20.4 20.4 51 0 0 0
6266 0 3 0 22.099999999999998 22.099999999999998 51 0 0 0
6267 0 3 0 22.099999999999998 20.4 52.699999999999996 0 0 0
6268 0 3 0 20.4 22.099999999999998 52.699999999999996 0 0 0
6269 0 3 0 23.8 20.4 51 0 0 0
6270 0 3 0 25.5 22.099999999999998 51 0 0 0
6271 0 3 0 25.5 20.4 52.699999999999996 0 0 0
6272 0 3 0 23.8 22.099999999999998 52.699999999999996 0 0 0
6273 0 3 0 27.2 20.4 51 0 0 0
6274 0 3 0 28.9 22.099999999999998 51 0 0 0
6275 0 3 0 28.9 20.4 52.699999999999996 0 0 0
6276 0 3 0 27.2 22.099999999999998 52.699999999999996 0 0 0
6277 0 3 0 30.599999999999998 20.4 51 0 0 0
6278 0 3 0 32.3 22.099999999999998 51 0 0 0
6279 0 3 0 32.3 20.4 52.699999999999996 0 0 0
6280 0 3 0 30.599999999999998 22.099999999999998 52.699999999999996 0 0 0
6281 0 3 0 0 23.8 51 0 0 0
6282 0 3 0 1.7 25.5 51 0 0 0
6283 0 3 0 1.7 23.8 52.699999999999996 0 0 0
6284 0 3 0 0 25.5 52.699999999999996 0 0 0
6285 0 3 0 3.4 23.8 51 0 0 0
6286 0 3 0 5.1 25.5 51 0 0 0
6287 0 3 0 5.1 23.8 52.699999999999996 0 0 0
6288 0 3 0 3.4 25.5 52.699999999999996 0 0 0
6289 0 3 0 6.8 23.8 51 0 0 0
6290 0 3 0 8.5 25.5 51 0 0 0
6291 0 3 0 8.5 23.8 52.699999999999996 0 0 0
6292 0 3 0 6.8 25.5 52.699999999999996 0 0 0
6293 0 3 0 10.2 23.8 51 0 0 0
6294 0 3 0 11.9 25.5 51 0 0 0
6295 0 3 0 11.9 23.8 52.699999999999996 0 0 0
6296 0 3 0 10.2 25.5 52.699999999999996 0 0 0
6297 0 3 0 13.6 23.8 51 0 0 0
6298 0 3 0 15.299999999999999 25.5 51 0 0 0
6299 0 3 0 15.299999999999999 23.8 52.699999999999996 0 0 0
6300 0 3 0 13.6 25.5 52.699999999999996 0 0 0
6301 0 3 0 17 23.8 51 0 0 0
6302 0 3 0 18.7 25.5 51 0 0 0
6303 0 3 0 18.7 23.8 52.699999999999996 0 0 0
6304 0 3 0 17 25.5 52.699999999999996 0 0 0
6305 0 3 0 20.4 23.8 51 0 0 0
6306 0 3 0 22.099999999999998 25.5 51 0 0 0
6307 0 3 0 22.099999999999998 23.8 52.699999999999996 0 0 0
6308 0 3 0 20.4 25.5 52.699999999999996 0 0 0
6309 0 3 0 23.8 23.8 51 0 0 0
6310 0 3 0 25.5 25.5 51 0 0 0
6311 0 3 0 25.5 23.8 52.699999999999996 0 0 0
6312 0 3 0 23.8 25.5 52.699999999999996 0 0 0
6313 0 3 0 27.2 23.8 51 0 0 0
6314 0 3 0 28.9 25.5 51 0 0 0
6315 0 3 0 28.9 23.8 52.699999999999996 0 0 0
6316 0 3 0 27.2 25.5 52.699999999999996 0 0 0
6317 0 3 0 30.599999999999998 23.8 51 0 0 0
6318 0 3 0 32.3 25.5 51 0 0 0
6319 0 3 0 32.3 23.8 52.699999999999996 0 0 0
6320 0 3 0 30.599999999999998 25.5 52.699999999999996 0 0 0
6321 0 3 0 0 27.2 51 0 0 0
6322 0 3 0 1.7 28.9 51 0 0 0
6323 0 3 0 1.7 27.2 52.699999999999996 0 0 0
6324 0 3 0 0 28.9 52.699999999999996 0 0 0
6325 0 3 0 3.4 27.2 51 0 0 0
6326 0 3 0 5.1 28.9 51 0 0 0
6327 0 3 0 5.1 27.2 52.699999999999996 0 0 0
6328 0 3 0 3.4 28.9 52.699999999999996 0 0 0
6329 0 3 0 6.8 27.2 51 0 0 0
6330 0 3 0 8.5 28.9 51 0 0 0
6331 0 3 0 8.5 27.2 52.699999999999996 0 0 0
6332 0 3 0 6.8 28.9 52.699999999999996 0 0 0
6333 0 3 0 10.2 27.2 51 0 0 0
6334 0 3 0 11.9 28.9 51 0 0 0
6335 0 3 0 11.9 27.2 52.699999999999996 0 0 0
6336 0 3 0 10.2 28.9 52.699999999999996 0 0 0
6337 0 3 0 13.6 27.2 51 0 0 0
6338 0 3 0 15.299999999999999 28.9 51 0 0 0
6339 0 3 0 15.299999999999999 27.2 52.699999999999996 0 0 0
6340 0 3 0 13.6 28.9 52.699999999999996 0 0 0
6341 0 3 0 17 27.2 51 0 0 0
6342 0 3 0 18.7 28.9 51 0 0 0
6343 0 3 0 18.7 27.2 52.699999999999996 0 0 0
6344 0 3 0 17 28.9 52.699999999999996 0 0 0
6345 0 3 0 20.4 27.2 51 0 0 0
6346 0 3 0 22.099999999999998 28.9 51 0 0 0
6347 0 3 0 22.099999999999998 27.2 52.699999999999996 0 0 0
6348 0 3 0 20.4 28.9 52.699999999999996 0 0 0
6349 0 3 0 23.8 27.2 51 0 0 0
6350 0 3 0 25.5 28.9 51 0 0 0
6351 0 3 0 25.5 27.2 52.699999999999996 0 0 0
6352 0 3 0 23.8 28.9 52.699999999999996 0 0 0
6353 0 3 0 27.2 27.2 51 0 0 0
6354 0 3 0 28.9 28.9 51 0 0 0
6355 0 3 0 28.9 27.2 52.699999999999996 0 0 0
6356 0 3 0 27.2 28.9 52.699999999999996 0 0 0
6357 0 3 0 30.599999999999998 27.2 51 0 0 0
6358 0 3 0 32.3 28.9 51 0 0 0
6359 0 3 0 32.3 27.2 52.699999999999996 0 0 0
6360 0 3 0 30.599999999999998 28.9 52.699999999999996 0 0 0
6361 0 3 0 0 30.599999999999998 51 0 0 0
6362 0 3 0 1.7 32.3 51 0 0 0
6363 0 3 0 1.7 30.599999999999998 52.699999999999996 0 0 0
6364 0 3 0 0 32.3 52.699999999999996 0 0 0
6365 0 3 0 3.4 30.599999999999998 51 0 0 0
6366 0 3 0 5.1 32.3 51 0 0 0
6367 0 3 0 5.1 30.599999999999998 52.699999999999996 0 0 0
6368 0 3 0 3.4 32.3 52.699999999999996 0 0 0
6369 0 3 0 6.8 30.599999999999998 51 0 0 0
6370 0 3 0 8.5 32.3 51 0 0 0
6371 0 3 0 8.5 30.599999999999998 52.699999999999996 0 0 0
6372 0 3 0 6.8 32.3 52.699999999999996 0 0 0
6373 0 3 0 10.2 30.599999999999998 51 0 0 0
6374 0 3 0 11.9 32.3 51 0 0 0
6375 0 3 0 11.9 30.599999999999998 52.699999999999996 0 0 0
6376 0 3 0 10.2 32.3 52.699999999999996 0 0 0
6377 0 3 0 13.6 30.599999999999998 51 0 0 0
6378 0 3 0 15.299999999999999 32.3 51 0 0 0
6379 0 3 0 15.299999999999999 30.599999999999998 52.699999999999996 0 0 0
6380 0 3 0 13.6 32.3 52.699999999999996 0 0 0
6381 0 3 0 17 30.599999999999998 51 0 0 0
6382 0 3 0 18.7 32.3 51 0 0 0
6383 0 3 0 18.7 30.599999999999998 52.699999999999996 0 0 0
6384 0 3 0 17 32.3 52.699999999999996 0 0 0
6385 0 3 0 20.4 30.599999999999998 51 0 0 0
6386 0 3 0 22.099999999999998 32.3 51 0 0 0
6387 0 3 0 22.099999999999998 30.599999999999998 52.699999999999996 0 0 0
6388 0 3 0 20.4 32.3 52.699999999999996 0 0 0
6389 0 3 0 23.8 30.599999999999998 51 0 0 0
6390 0 3 0 25.5 32.3 51 0 0 0
6391 0 3 0 25.5 30.599999999999998 52.699999999999996 0 0 0
6392 0 3 0 23.8 32.3 52.699999999999996 0 0 0
6393 0 3 0 27.2 30.599999999999998 51 0 0 0
6394 0 3 0 28.9 32.3 51 0 0 0
6395 0 3 0 28.9 30.599999999999998 52.699999999999996 0 0 0
6396 0 3 0 27.2 32.3 52.699999999999996 0 0 0
6397 0 3 0 30.599999999999998 30.599999999999998 51 0 0 0
6398 0 3 0 32.3 32.3 51 0 0 0
6399 0 3 0 32.3 30.599999999999998 52.699999999999996 0 0 0
6400 0 3 0 30.599999999999998 32.3 52.699999999999996 0 0 0
6401 0 3 0 0 34 51 0 0 0
6402 0 3 0 1.7 35.699999999999996 51 0 0 0
6403 0 3 0 1.7 34 52.699999999999996 0 0 0
6404 0 3 0 0 35.699999999999996 52.699999999999996 0 0 0
6405 0 3 0 3.4 34 51 0 0 0
6406 0 3 0 5.1 35.699999999999996 51 0 0 0
6407 0 3 0 5.1 34 52.699999999999996 0 0 0
6408 0 3 0 3.4 35.699999999999996 52.699999999999996 0 0 0
6409 0 3 0 6.8 34 51 0 0 0
6410 0 3 0 8.5 35.699999999999996 51 0 0 0
6411 0 3 0 8.5 34 52.699999999999996 0 0 0
6412 0 3 0 6.8 35.699999999999996 52.699999999999996 0 0 0
6413 0 3 0 10.2 34 51 0 0 0
6414 0 3 0 11.9 35.699999999999996 51 0 0 0
6415 0 3 0 11.9 34 52.699999999999996 0 0 0
6416 0 3 0 10.2 35.699999999999996 52.699999999999996 0 0 0
6417 0 3 0 13.6 34 51 0 0 0
6418 0 3 0 15.299999999999999 35.699999999999996 51 0 0 0
6419 0 3 0 15.299999999999999 34 52.699999999999996 0 0 0
6420 0 3 0 13.6 35.699999999999996 52.699999999999996 0 0 0
6421 0 3 0 17 34 51 0 0 0
6422 0 3 0 18.7 35.699999999999996 51 0 0 0
6423 0 3 0 18.7 34 52.699999999999996 0 0 0
6424 0 3 0 17 35.699999999999996 52.699999999999996 0 0 0
6425 0 3 0 20.4 34 51 0 0 0
6426 0 3 0 22.099999999999998 35.699999999999996 51 0 0 0
6427 0 3 0 22.099999999999998 34 52.699999999999996 0 0 0
6428 0 3 0 20.4 35.699999999999996 52.699999999999996 0 0 0
6429 0 3 0 23.8 34 51 0 0 0
6430 0 3 0 25.5 35.699999999999996 51 0 0 0
6431 0 3 0 25.5 34 52.699999999999996 0 0 0
6432 0 3 0 23.8 35.699999999999996 52.699999999999996 0 0 0
6433 0 3 0 27.2 34 51 0 0 0
6434 0 3 0 28.9 35.699999999999996 51 0 0 0
6435 0 3 0 28.9 34 52.699999999999996 0 0 0
6436 0 3 0 27.2 35.699999999999996 52.699999999999996 0 0 0
6437 0 3 0 30.599999999999998 34 51 0 0 0
6438 0 3 0 32.3 35.699999999999996 51 0 0 0
6439 0 3 0 32.3 34 52.699999999999996 0 0 0
6440 0 3 0 30.599999999999998 35.699999999999996 52.699999999999996 0 0 0
6441 0 3 0 0 37.4 51 0 0 0
6442 0 3 0 1.7 39.1 51 0 0 0
6443 0 3 0 1.7 37.4 52.699999999999996 0 0 0
6444 0 3 0 0 39.1 52.699999999999996 0 0 0
6445 0 3 0 3.4 37.4 51 0 0 0
6446 0 3 0 5.1 39.1 51 0 0 0
6447 0 3 0 5.1 37.4 52.699999999999996 0 0 0
6448 0 3 0 3.4 39.1 52.699999999999996 0 0 0
6449 0 3 0 6.8 37.4 51 0 0 0
6450 0 3 0 8.5 39.1 51 0 0 0
6451 0 3 0 8.5 37.4 52.699999999999996 0 0 0
6452 0 3 0 6.8 39.1 52.699999999999996 0 0 0
6453 0 3 0 10.2 37.4 51 0 0 0
6454 0 3 0 11.9 39.1 51 0 0 0
6455 0 3 0 11.9 37.4 52.699999999999996 0 0 0
6456 0 3 0 10.2 39.1 52.699999999999996 0 0 0
6457 0 3 0 13.6 37.4 51 0 0 0
6458 0 3 0 15.299999999999999 39.1 51 0 0 0
6459 0 3 0 15.299999999999999 37.4 52.699999999999996 0 0 0
6460 0 3 0 13.6 39.1 52.699999999999996 0 0 0
6461 0 3 0 17 37.4 51 0 0 0
6462 0 3 0 18.7 39.1 51 0 0 0
6463 0 3 0 18.7 37.4 52.699999999999996 0 0 0
6464 0 3 0 17 39.1 52.699999999999996 0 0 0
6465 0 3 0 20.4 37.4 51 0 0 0
6466 0 3 0 22.099999999999998 39.1 51 0 0 0
6467 0 3 0 22.099999999999998 37.4 52.699999999999996 0 0 0
6468 0 3 0 20.4 39.1 52.699999999999996 0 0 0
6469 0 3 0 23.8 37.4 51 0 0 0
6470 0 3 0 25.5 39.1 51 0 0 0
6471 0 3 0 25.5 37.4 52.699999999999996 0 0 0
6472 0 3 0 23.8 39.1 52.699999999999996 0 0 0
6473 0 3 0 27.2 37.4 51 0 0 0
6474 0 3 0 28.9 39.1 51 0 0 0
6475 0 3 0 28.9 37.4 52.699999999999996 0 0 0
6476 0 3 0 27.2 39.1 52.699999999999996 0 0 0
6477 0 3 0 30.599999999999998 37.4 51 0 0 0
6478 0 3 0 32.3 39.1 51 0 0 0
6479 0 3 0 32.3 37.4 52.699999999999996 0 0 0
6480 0 3 0 30.599999999999998 39.1 52.699999999999996 0 0 0
6481 0 3 0 0 40.8 51 0 0 0
6482 0 3 0 1.7 42.5 51 0 0 0
6483 0 3 0 1.7 40.8 52.699999999999996 0 0 0
6484 0 3 0 0 42.5 52.699999999999996 0 0 0
6485 0 3 0 3.4 40.8 51 0 0 0
6486 0 3 0 5.1 42.5 51 0 0 0
6487 0 3 0 5.1 40.8 52.699999999999996 0 0 0
6488 0 3 0 3.4 42.5 52.699999999999996 0 0 0
6489 0 3 0 6.8 40.8 51 0 0 0
6490 0 3 0 8.5 42.5 51 0 0 0
6491 0 3 0 8.5 40.8 52.699999999999996 0 0 0
6492 0 3 0 6.8 42.5 52.699999999999996 0 0 0
6493 0 3 0 10.2 40.8 51 0 0 0
6494 0 3 0 11.9 42.5 51 0 0 0
6495 0 3 0 11.9 40.8 52.699999999999996 0 0 0
6496 0 3 0 10.2 42.5 52.699999999999996 0 0 0
6497 0 3 0 13.6 40.8 51 0 0 0
6498 0 3 0 15.299999999999999 42.5 51 0 0 0
6499 0 3 0 15.299999999999999 40.8 52.699999999999996 0 0 0
6500 0 3 0 13.6 42.5 52.699999999999996 0 0 0
6501 0 3 0 17 40.8 51 0 0 0
6502 0 3 0 18.7 42.5 51 0 0 0
6503 0 3 0 18.7 40.8 52.699999999999996 0 0 0
6504 0 3 0 17 42.5 52.699999999999996 0 0 0
6505 0 3 0 20.4 40.8 51 0 0 0
6506 0 3 0 22.099999999999998 42.5 51 0 0 0
6507 0 3 0 22.099999999999998 40.8 52.699999999999996 0 0 0
6508 0 3 0 20.4 42.5 52.699999999999996 0 0 0
6509 0 3 0 23.8 40.8 51 0 0 0
6510 0 3 0 25.5 42.5 51 0 0 0
6511 0 3 0 25.5 40.8 52.699999999999996 0 0 0
6512 0 3 0 23.8 42.5 52.699999999999996 0 0 0
6513 0 3 0 27.2 40.8 51 0 0 0
6514 0 3 0 28.9 42.5 51 0 0 0
6515 0 3 0 28.9 40.8 52.699999999999996 0 0 0
6516 0 3 0 27.2 42.5 52.699999999999996 0 0 0
6517 0 3 0 30.599999999999998 40.8 51 0 0 0
6518 0 3 0 32.3 42.5 51 0 0 0
6519 0 3 0 32.3 40.8 52.699999999999996 0 0 0
6520 0 3 0 30.599999999999998 42.5 52.699999999999996 0 0 0
6521 0 3 0 0 44.199999999999996 51 0 0 0
6522 0 3 0 1.7 45.9 51 0 0 0
6523 0 3 0 1.7 44.199999999999996 52.699999999999996 0 0 0
6524 0 3 0 0 45.9 52.699999999999996 0 0 0
6525 0 3 0 3.4 44.199999999999996 51 0 0 0
6526 0 3 0 5.1 45.9 51 0 0 0
6527 0 3 0 5.1 44.199999999999996 52.699999999999996 0 0 0
6528 0 3 0 3.4 45.9 52.699999999999996 0 0 0
6529 0 3 0 6.8 44.199999999999996 51 0 0 0
6530 0 3 0 8.5 45.9 51 0 0 0
6531 0 3 0 8.5 44.199999999999996 52.699999999999996 0 0 0
6532 0 3 0 6.8 45.9 52.699999999999996 0 0 0
6533 0 3 0 10.2 44.199999999999996 51 0 0 0
6534 0 3 0 11.9 45.9 51 0 0 0
6535 0 3 0 11.9 44.199999999999996 52.699999999999996 0 0 0
6536 0 3 0 10.2 45.9 52.699999999999996 0 0 0
6537 0 3 0 13.6 44.199999999999996 51 0 0 0
6538 0 3 0 15.299999999999999 45.9 51 0 0 0
6539 0 3 0 15.299999999999999 44.199999999999996 52.699999999999996 0 0 0
6540 0 3 0 13.6 45.9 52.699999999999996 0 0 0
6541 0 3 0 17 44.199999999999996 51 0 0 0
6542 0 3 0 18.7 45.9 51 0 0 0
6543 0 3 0 18.7 44.199999999999996 52.699999999999996 0 0 0
6544 0 3 0 17 45.9 52.699999999999996 0 0 0
6545 0 3 0 20.4 44.199999999999996 51 0 0 0
6546 0 3 0 22.099999999999998 45.9 51 0 0 0
6547 0 3 0 22.099999999999998 44.199999999999996 52.699999999999996 0 0 0
6548 0 3 0 20.4 45.9 52.699999999999996 0 0 0
6549 0 3 0 23.8 44.199999999999996 51 0 0 0
6550 0 3 0 25.5 45.9 51 0 0 0
6551 0 3 0 25.5 44.199999999999996 52.699999999999996 0 0 0
6552 0 3 0 23.8 45.9 52.699999999999996 0 0 0
6553 0 3 0 27.2 44.199999999999996 51 0 0 0
6554 0 3 0 28.9 45.9 51 0 0 0
6555 0 3 0 28.9 44.199999999999996 52.699999999999996 0 0 0
6556 0 3 0 27.2 45.9 52.699999999999996 0 0 0
6557 0 3 0 30.599999999999998 44.199999999999996 51 0 0 0
6558 0 3 0 32.3 45.9 51 0 0 0
6559 0 3 0 32.3 44.199999999999996 52.699999999999996 0 0 0
6560 0 3 0 30.599999999999998 45.9 52.699999999999996 0 0 0
6561 0 3 0 0 47.6 51 0 0 0
6562 0 3 0 1.7 49.3 51 0 0 0
6563 0 3 0 1.7 47.6 52.699999999999996 0 0 0
6564 0 3 0 0 49.3 52.699999999999996 0 0 0
6565 0 3 0 3.4 47.6 51 0 0 0
6566 0 3 0 5.1 49.3 51 0 0 0
6567 0 3 0 5.1 47.6 52.699999999999996 0 0 0
6568 0 3 0 3.4 49.3 52.699999999999996 0 0 0
6569 0 3 0 6.8 47.6 51 0 0 0
6570 0 3 0 8.5 49.3 51 0 0 0
6571 0 3 0 8.5 47.6 52.699999999999996 0 0 0
6572 0 3 0 6.8 49.3 52.699999999999996 0 0 0
6573 0 3 0 10.2 47.6 51 0 0 0
6574 0 3 0 11.9 49.3 51 0 0 0
6575 0 3 0 11.9 47.6 52.699999999999996 0 0 0
6576 0 3 0 10.2 49.3 52.699999999999996 0 0 0
6577 0 3 0 13.6 47.6 51 0 0 0
6578 0 3 0 15.299999999999999 49.3 51 0 0 0
6579 0 3 0 15.299999999999999 47.6 52.699999999999996 0 0 0
6580 0 3 0 13.6 49.3 52.699999999999996 0 0 0
6581 0 3 0 17 47.6 51 0 0 0
6582 0 3 0 18.7 49.3 51 0 0 0
6583 0 3 0 18.7 47.6 52.699999999999996 0 0 0
6584 0 3 0 17 49.3 52.699999999999996 0 0 0
6585 0 3 0 20.4 47.6 51 0 0 0
6586 0 3 0 22.099999999999998 49.3 51 0 0 0
6587 0 3 0 22.099999999999998 47.6 52.699999999999996 0 0 0
6588 0 3 0 20.4 49.3 52.699999999999996 0 0 0
6589 0 3 0 23.8 47.6 51 0 0 0
6590 0 3 0 25.5 49.3 51 0 0 0
6591 0 3 0 25.5 47.6 52.699999999999996 0 0 0
6592 0 3 0 23.8 49.3 52.699999999999996 0 0 0
6593 0 3 0 27.2 47.6 51 0 0 0
6594 0 3 0 28.9 49.3 51 0 0 0
6595 0 3 0 28.9 47.6 52.699999999999996 0 0 0
6596 0 3 0 27.2 49.3 52.699999999999996 0 0 0
6597 0 3 0 30.599999999999998 47.6 51 0 0 0
6598 0 3 0 32.3 49.3 51 0 0 0
6599 0 3 0 32.3 47.6 52.699999999999996 0 0 0
6600 0 3 0 30.599999999999998 49.3 52.699999999999996 0 0 0
6601 0 3 0 0 51 51 0 0 0
6602 0 3 0 1.7 52.699999999999996 51 0 0 0
6603 0 3 0 1.7 51 52.699999999999996 0 0 0
6604 0 3 0 0 52.699999999999996 52.699999999999996 0 0 0
6605 0 3 0 3.4 51 51 0 0 0
6606 0 3 0 5.1 52.699999999999996 51 0 0 0
6607 0 3 0 5.1 51 52.699999999999996 0 0 0
6608 0 3 0 3.4 52.699999999999996 52.699999999999996 0 0 0
6609 0 3 0 6.8 51 51 0 0 0
6610 0 3 0 8.5 52.699999999999996 51 0 0 0
6611 0 3 0 8.5 51 52.699999999999996 0 0 0
6612 0 3 0 6.8 52.699999999999996 52.699999999999996 0 0 0
6613 0 3 0 10.2 51 51 0 0 0
6614 0 3 0 11.9 52.699999999999996 51 0 0 0
6615 0 3 0 11.9 51 52.699999999999996 0 0 0
6616 0 3 0 10.2 52.699999999999996 52.699999999999996 0 0 0
6617 0 3 0 13.6 51 51 0 0 0
6618 0 3 0 15.299999999999999 52.699999999999996 51 0 0 0
6619 0 3 0 15.299999999999999 51 52.699999999999996 0 0 0
6620 0 3 0 13.6 52.699999999999996 52.699999999999996 0 0 0
6621 0 3 0 17 51 51 0 0 0
6622 0 3 0 18.7 52.699999999999996 51 0 0 0
6623 0 3 0 18.7 51 52.699999999999996 0 0 0
6624 0 3 0 17 52.699999999999996 52.699999999999996 0 0 0
6625 0 3 0 20.4 51 51 0 0 0
6626 0 3 0 22.099999999999998 52.699999999999996 51 0 0 0
6627 0 3 0 22.099999999999998 51 52.699999999999996 0 0 0
6628 0 3 0 20.4 52.699999999999996 52.699999999999996 0 0 0
6629 0 3 0 23.8 51 51 0 0 0
6630 0 3 0 25.5 52.699999999999996 51 0 0 0
6631 0 3 0 25.5 51 52.699999999999996 0 0 0
6632 0 3 0 23.8 52.699999999999996 52.699999999999996 0 0 0
6633 0 3 0 27.2 51 51 0 0 0
6634 0 3 0 28.9 52.699999999999996 51 0 0 0
6635 0 3 0 28.9 51 52.699999999999996 0 0 0
6636 0 3 0 27.2 52.699999999999996 52.699999999999996 0 0 0
6637 0 3 0 30.599999999999998 51 51 0 0 0
6638 0 3 0 32.3 52.699999999999996 51 0 0 0
6639 0 3 0 32.3 51 52.699999999999996 0 0 0
6640 0 3 0 30.599999999999998 52.699999999999996 52.699999999999996 0 0 0
6641 0 3 0 0 54.4 51 0 0 0
6642 0 3 0 1.7 56.1 51 0 0 0
6643 0 3 0 1.7 54.4 52.699999999999996 0 0 0
6644 0 3 0 0 56.1 52.699999999999996 0 0 0
6645 0 3 0 3.4 54.4 51 0 0 0
6646 0 3 0 5.1 56.1 51 0 0 0
6647 0 3 0 5.1 54.4 52.699999999999996 0 0 0
6648 0 3 0 3.4 56.1 52.699999999999996 0 0 0
6649 0 3 0 6.8 54.4 51 0 0 0
6650 0 3 0 8.5 56.1 51 0 0 0
6651 0 3 0 8.5 54.4 52.699999999999996 0 0 0
6652 0 3 0 6.8 56.1 52.699999999999996 0 0 0
6653 0 3 0 10.2 54.4 51 0 0 0
6654 0 3 0 11.9 56.1 51 0 0 0
6655 0 3 0 11.9 54.4 52.699999999999996 0 0 0
6656 0 3 0 10.2 56.1 52.699999999999996 0 0 0
6657 0 3 0 13.6 54.4 51 0 0 0
6658 0 3 0 15.299999999999999 56.1 51 0 0 0
6659 0 3 0 15.299999999999999 54.4 52.699999999999996 0 0 0
6660 0 3 0 13.6 56.1 52.699999999999996 0 0 0
6661 0 3 0 17 54.4 51 0 0 0
6662 0 3 0 18.7 56.1 51 0 0 0
6663 0 3 0 18.7 54.4 52.699999999999996 0 0 0
6664 0 3 0 17 56.1 52.699999999999996 0 0 0
6665 0 3 0 20.4 54.4 51 0 0 0
6666 0 3 0 22.099999999999998 56.1 51 0 0 0
6667 0 3 0 22.099999999999998 54.4 52.699999999999996 0 0 0
6668 0 3 0 20.4 56.1 52.699999999999996 0 0 0
6669 0 3 0 23.8 54.4 51 0 0 0
6670 0 3 0 25.5 56.1 51 0 0 0
6671 0 3 0 25.5 54.4 52.699999999999996 0 0 0
6672 0 3 0 23.8 56.1 52.699999999999996 0 0 0
6673 0 3 0 27.2 54.4 51 0 0 0
6674 0 3 0 28.9 56.1 51 0 0 0
6675 0 3 0 28.9 54.4 52.699999999999996 0 0 0
6676 0 3 0 27.2 56.1 52.699999999999996 0 0 0
6677 0 3 0 30.599999999999998 54.4 51 0 0 0
6678 0 3 0 32.3 56.1 51 0 0 0
6679 0 3 0 32.3 54.4 52.699999999999996 0 0 0
6680 0 3 0 30.599999999999998 56.1 52.699999999999996 0 0 0
6681 0 3 0 0 57.8 51 0 0 0
6682 0 3 0 1.7 59.5 51 0 0 0
6683 0 3 0 1.7 57.8 52.699999999999996 0 0 0
6684 0 3 0 0 59.5 52.699999999999996 0 0 0
6685 0 3 0 3.4 57.8 51 0 0 0
6686 0 3 0 5.1 59.5 51 0 0 0
6687 0 3 0 5.1 57.8 52.699999999999996 0 0 0
6688 0 3 0 3.4 59.5 52.699999999999996 0 0 0
6689 0 3 0 6.8 57.8 51 0 0 0
6690 0 3 0 8.5 59.5 51 0 0 0
6691 0 3 0 8.5 57.8 52.699999999999996 0 0 0
6692 0 3 0 6.8 59.5 52.699999999999996 0 0 0
6693 0 3 0 10.2 57.8 51 0 0 0
6694 0 3 0 11.9 59.5 51 0 0 0
6695 0 3 0 11.9 57.8 52.699999999999996 0 0 0
6696 0 3 0 10.2 59.5 52.699999999999996 0 0 0
6697 0 3 0 13.6 57.8 51 0 0 0
6698 0 3 0 15.299999999999999 59.5 51 0 0 0
6699 0 3 0 15.299999999999999 57.8 52.699999999999996 0 0 0
6700 0 3 0 13.6 59.5 52.699999999999996 0 0 0
6701 0 3 0 17 57.8 51 0 0 0
6702 0 3 0 18.7 59.5 51 0 0 0
6703 0 3 0 18.7 57.8 52.699999999999996 0 0 0
6704 0 3 0 17 59.5 52.699999999999996 0 0 0
6705 0 3 0 20.4 57.8 51 0 0 0
6706 0 3 0 22.099999999999998 59.5 51 0 0 0
6707 0 3 0 22.099999999999998 57.8 52.699999999999996 0 0 0
6708 0 3 0 20.4 59.5 52.699999999999996 0 0 0
6709 0 3 0 23.8 57.8 51 0 0 0
6710 0 3 0 25.5 59.5 51 0 0 0
6711 0 3 0 25.5 57.8 52.699999999999996 0 0 0
6712 0 3 0 23.8 59.5 52.699999999999996 0 0 0
6713 0 3 0 27.2 57.8 51 0 0 0
6714 0 3 0 28.9 59.5 51 0 0 0
6715 0 3 0 28.9 57.8 52.699999999999996 0 0 0
6716 0 3 0 27.2 59.5 52.699999999999996 0 0 0
6717 0 3 0 30.599999999999998 57.8 51 0 0 0
6718 0 3 0 32.3 59.5 51 0 0 0
6719 0 3 0 32.3 57.8 52.699999999999996 0 0 0
6720 0 3 0 30.599999999999998 59.5 52.699999999999996 0 0 0
6721 0 3 0 0 61.199999999999996 51 0 0 0
6722 0 3 0 1.7 62.9 51 0 0 0
6723 0 3 0 1.7 61.199999999999996 52.699999999999996 0 0 0
6724 0 3 0 0 62.9 52.699999999999996 0 0 0
6725 0 3 0 3.4 61.199999999999996 51 0 0 0
6726 0 3 0 5.1 62.9 51 0 0 0
6727 0 3 0 5.1 61.199999999999996 52.699999999999996 0 0 0
6728 0 3 0 3.4 62.9 52.699999999999996 0 0 0
6729 0 3 0 6.8 61.199999999999996 51 0 0 0
6730 0 3 0 8.5 62.9 51 0 0 0
6731 0 3 0 8.5 61.199999999999996 52.699999999999996 0 0 0
6732 0 3 0 6.8 62.9 52.699999999999996 0 0 0
6733 0 3 0 10.2 61.199999999999996 51 0 0 0
6734 0 3 0 11.9 62.9 51 0 0 0
6735 0 3 0 11.9 61.199999999999996 52.699999999999996 0 0 0
6736 0 3 0 10.2 62.9 52.699999999999996 0 0 0
6737 0 3 0 13.6 61.199999999999996 51 0 0 0
6738 0 3 0 15.299999999999999 62.9 51 0 0 0
6739 0 3 0 15.299999999999999 61.199999999999996 52.699999999999996 0 0 0
6740 0 3 0 13.6 62.9 52.699999999999996 0 0 0
6741 0 3 0 17 61.199999999999996 51 0 0 0
6742 0 3 0 18.7 62.9 51 0 0 0
6743 0 3 0 18.7 61.199999999999996 52.699999999999996 0 0 0
6744 0 3 0 17 62.9 52.699999999999996 0 0 0
6745 0 3 0 20.4 61.199999999999996 51 0 0 0
6746 0 3 0 22.099999999999998 62.9 51 0 0 0
6747 0 3 0 22.099999999999998 61.199999999999996 52.699999999999996 0 0 0
6748 0 3 0 20.4 62.9 52.699999999999996 0 0 0
6749 0 3 0 23.8 61.199999999999996 51 0 0 0
6750 0 3 0 25.5 62.9 51 0 0 0
6751 0 3 0 25.5 61.199999999999996 52.699999999999996 0 0 0
6752 0 3 0 23.8 62.9 52.699999999999996 0 0 0
6753 0 3 0 27.2 61.199999999999996 51 0 0 0
6754 0 3 0 28.9 62.9 51 0 0 0
6755 0 3 0 28.9 61.199999999999996 52.699999999999996 0 0 0
6756 0 3 0 27.2 62.9 52.699999999999996 0 0 0
6757 0 3 0 30.599999999999998 61.199999999999996 51 0 0 0
6758 0 3 0 32.3 62.9 51 0 0 0
6759 0 3 0 32.3 61.199999999999996 52.699999999999996 0 0 0
6760 0 3 0 30.599999999999998 62.9 52.699999999999996 0 0 0
6761 0 3 0 0 64.6 51 0 0 0
6762 0 3 0 1.7 66.3 51 0 0 0
6763 0 3 0 1.7 64.6 52.699999999999996 0 0 0
6764 0 3 0 0 66.3 52.699999999999996 0 0 0
6765 0 3 0 3.4 64.6 51 0 0 0
6766 0 3 0 5.1 66.3 51 0 0 0
6767 0 3 0 5.1 64.6 52.699999999999996 0 0 0
6768 0 3 0 3.4 66.3 52.699999999999996 0 0 0
6769 0 3 0 6.8 64.6 51 0 0 0
6770 0 3 0 8.5 66.3 51 0 0 0
6771 0 3 0 8.5 64.6 52.699999999999996 0 0 0
6772 0 3 0 6.8 66.3 52.699999999999996 0 0 0
6773 0 3 0 10.2 64.6 51 0 0 0
6774 0 3 0 11.9 66.3 51 0 0 0
6775 0 3 0 11.9 64.6 52.699999999999996 0 0 0
6776 0 3 0 10.2 66.3 52.699999999999996 0 0 0
6777 0 3 0 13.6 64.6 51 0 0 0
6778 0 3 0 15.299999999999999 66.3 51 0 0 0
6779 0 3 0 15.299999999999999 64.6 52.699999999999996 0 0 0
6780 0 3 0 13.6 66.3 52.699999999999996 0 0 0
6781 0 3 0 17 64.6 51 0 0 0
6782 0 3 0 18.7 66.3 51 0 0 0
6783 0 3 0 18.7 64.6 52.699999999999996 0 0 0
6784 0 3 0 17 66.3 52.699999999999996 0 0 0
6785 0 3 0 20.4 64.6 51 0 0 0
6786 0 3 0 22.099999999999998 66.3 51 0 0 0
6787 0 3 0 22.099999999999998 64.6 52.699999999999996 0 0 0
6788 0 3 0 20.4 66.3 52.699999999999996 0 0 0
6789 0 3 0 23.8 64.6 51 0 0 0
6790 0 3 0 25.5 66.3 51 0 0 0
6791 0 3 0 25.5 64.6 52.699999999999996 0 0 0
6792 0 3 0 23.8 66.3 52.699999999999996 0 0 0
6793 0 3 0 27.2 64.6 51 0 0 0
6794 0 3 0 28.9 66.3 51 0 0 0
6795 0 3 0 28.9 64.6 52.699999999999996 0 0 0
6796 0 3 0 27.2 66.3 52.699999999999996 0 0 0
6797 0 3 0 30.599999999999998 64.6 51 0 0 0
6798 0 3 0 32.3 66.3 51 0 0 0
6799 0 3 0 32.3 64.6 52.699999999999996 0 0 0
6800 0 3 0 30.599999999999998 66.3 52.699999999999996 0 0 0
6801 0 3 0 0 68 51 0 0 0
6802 0 3 0 1.7 69.7 51 0 0 0
6803 0 3 0 1.7 68 52.699999999999996 0 0 0
6804 0 3 0 0 69.7 52.699999999999996 0 0 0
6805 0 3 0 3.4 68 51 0 0 0
6806 0 3 0 5.1 69.7 51 0 0 0
6807 0 3 0 5.1 68 52.699999999999996 0 0 0
6808 0 3 0 3.4 69.7 52.699999999999996 0 0 0
6809 0 3 0 6.8 68 51 0 0 0
6810 0 3 0 8.5 69.7 51 0 0 0
6811 0 3 0 8.5 68 52.699999999999996 0 0 0
6812 0 3 0 6.8 69.7 52.699999999999996 0 0 0
6813 0 3 0 10.2 68 51 0 0 0
6814 0 3 0 11.9 69.7 51 0 0 0
6815 0 3 0 11.9 68 52.699999999999996 0 0 0
6816 0 3 0 10.2 69.7 52.699999999999996 0 0 0
6817 0 3 0 13.6 68 51 0 0 0
6818 0 3 0 15.299999999999999 69.7 51 0 0 0
6819 0 3 0 15.299999999999999 68 52.699999999999996 0 0 0
6820 0 3 0 13.6 69.7 52.699999999999996 0 0 0
6821 0 3 0 17 68 51 0 0 0
6822 0 3 0 18.7 69.7 51 0 0 0
6823 0 3 0 18.7 68 52.699999999999996 0 0 0
6824 0 3 0 17 69.7 52.699999999999996 0 0 0
6825 0 3 0 20.4 68 51 0 0 0
6826 0 3 0 22.099999999999998 69.7 51 0 0 0
6827 0 3 0 22.099999999999998 68 52.699999999999996 0 0 0
6828 0 3 0 20.4 69.7 52.699999999999996 0 0 0
6829 0 3 0 23.8 68 51 0 0 0
6830 0 3 0 25.5 69.7 51 0 0 0
6831 0 3 0 25.5 68 52.699999999999996 0 0 0
6832 0 3 0 23.8 69.7 52.699999999999996 0 0 0
6833 0 3 0 27.2 68 51 0 0 0
6834 0 3 0 28.9 69.7 51 0 0 0
6835 0 3 0 28.9 68 52.699999999999996 0 0 0
6836 0 3 0 27.2 69.7 52.699999999999996 0 0 0
6837 0 3 0 30.599999999999998 68 51 0 0 0
6838 0 3 0 32.3 69.7 51 0 0 0
6839 0 3 0 32.3 68 52.699999999999996 0 0 0
6840 0 3 0 30.599999999999998 69.7 52.699999999999996 0 0 0
6841 0 3 0 0 71.39999999999999 51 0 0 0
6842 0 3 0 1.7 73.1 51 0 0 0
6843 0 3 0 1.7 71.39999999999999 52.699999999999996 0 0 0
6844 0 3 0 0 73.1 52.699999999999996 0 0 0
6845 0 3 0 3.4 71.39999999999999 51 0 0 0
6846 0 3 0 5.1 73.1 51 0 0 0
6847 0 3 0 5.1 71.39999999999999 52.699999999999996 0 0 0
6848 0 3 0 3.4 73.1 52.699999999999996 0 0 0
6849 0 3 0 6.8 71.39999999999999 51 0 0 0
6850 0 3 0 8.5 73.1 51 0 0 0
6851 0 3 0 8.5 71.39999999999999 52.699999999999996 0 0 0
6852 0 3 0 6.8 73.1 52.699999999999996 0 0 0
6853 0 3 0 10.2 71.39999999999999 51 0 0 0
6854 0 3 0 11.9 73.1 51 0 0 0
6855 0 3 0 11.9 71.39999999999999 52.699999999999996 0 0 0
6856 0 3 0 10.2 73.1 52.699999999999996 0 0 0
6857 0 3 0 13.6 71.39999999999999 51 0 0 0
6858 0 3 0 15.299999999999999 73.1 51 0 0 0
6859 0 3 0 15.299999999999999 71.39999999999999 52.699999999999996 0 0 0
6860 0 3 0 13.6 73.1 52.699999999999996 0 0 0
6861 0 3 0 17 71.39999999999999 51 0 0 0
6862 0 3 0 18.7 73.1 51 0 0 0
6863 0 3 0 18.7 71.39999999999999 52.699999999999996 0 0 0
6864 0 3 0 17 73.1 52.699999999999996 0 0 0
6865 0 3 0 20.4 71.39999999999999 51 0 0 0
6866 0 3 0 22.099999999999998 73.1 51 0 0 0
6867 0 3 0 22.099999999999998 71.39999999999999 52.699999999999996 0 0 0
6868 0 3 0 20.4 73.1 52.699999999999996 0 0 0
6869 0 3 0 23.8 71.39999999999999 51 0 0 0
6870 0 3 0 25.5 73.1 51 0 0 0
6871 0 3 0 25.5 71.39999999999999 52.699999999999996 0 0 0
6872 0 3 0 23.8 73.1 52.699999999999996 0 0 0
6873 0 3 0 27.2 71.39999999999999 51 0 0 0
6874 0 3 0 28.9 73.1 51 0 0 0
6875 0 3 0 28.9 71.39999999999999 52.699999999999996 0 0 0
6876 0 3 0 27.2 73.1 52.699999999999996 0 0 0
6877 0 3 0 30.599999999999998 71.39999999999999 51 0 0 0
6878 0 3 0 32.3 73.1 51 0 0 0
6879 0 3 0 32.3 71.39999999999999 52.699999999999996 0 0 0
6880 0 3 0 30.599999999999998 73.1 52.699999999999996 0 0 0
6881 0 3 0 0 74.8 51 0 0 0
6882 0 3 0 1.7 76.5 51 0 0 0
6883 0 3 0 1.7 74.8 52.699999999999996 0 0 0
6884 0 3 0 0 76.5 52.699999999999996 0 0 0
6885 0 3 0 3.4 74.8 51 0 0 0
6886 0 3 0 5.1 76.5 51 0 0 0
6887 0 3 0 5.1 74.8 52.699999999999996 0 0 0
6888 0 3 0 3.4 76.5 52.699999999999996 0 0 0
6889 0 3 0 6.8 74.8 51 0 0 0
6890 0 3 0 8.5 76.5 51 0 0 0
6891 0 3 0 8.5 74.8 52.699999999999996 0 0 0
6892 0 3 0 6.8 76.5 52.699999999999996 0 0 0
6893 0 3 0 10.2 74.8 51 0 0 0
6894 0 3 0 11.9 76.5 51 0 0 0
6895 0 3 0 11.9 74.8 52.699999999999996 0 0 0
6896 0 3 0 10.2 76.5 52.699999999999996 0 0 0
6897 0 3 0 13.6 74.8 51 0 0 0
6898 0 3 0 15.299999999999999 76.5 51 0 0 0
6899 0 3 0 15.299999999999999 74.8 52.699999999999996 0 0 0
6900 0 3 0 13.6 76.5 52.699999999999996 0 0 0
6901 0 3 0 17 74.8 51 0 0 0
6902 0 3 0 18.7 76.5 51 0 0 0
6903 0 3 0 18.7 74.8 52.699999999999996 0 0 0
6904 0 3 0 17 76.5 52.699999999999996 0 0 0
6905 0 3 0 20.4 74.8 51 0 0 0
6906 0 3 0 22.099999999999998 76.5 51 0 0 0
6907 0 3 0 22.099999999999998 74.8 52.699999999999996 0 0 0
6908 0 3 0 20.4 76.5 52.699999999999996 0 0 0
6909 0 3 0 23.8 74.8 51 0 0 0
6910 0 3 0 25.5 76.5 51 0 0 0
6911 0 3 0 25.5 74.8 52.699999999999996 0 0 0
6912 0 3 0 23.8 76.5 52.699999999999996 0 0 0
6913 0 3 0 27.2 74.8 51 0 0 0
6914 0 3 0 28.9 76.5 51 0 0 0
6915 0 3 0 28.9 74.8 52.699999999999996 0 0 0
6916 0 3 0 27.2 76.5 52.699999999999996 0 0 0
6917 0 3 0 30.599999999999998 74.8 51 0 0 0
6918 0 3 0 32.3 76.5 51 0 0 0
6919 0 3 0 32.3 74.8 52.699999999999996 0 0 0
6920 0 3 0 30.599999999999998 76.5 52.699999999999996 0 0 0
6921 0 3 0 0 78.2 51 0 0 0
6922 0 3 0 1.7 79.89999999999999 51 0 0 0
6923 0 3 0 1.7 78.2 52.699999999999996 0 0 0
6924 0 3 0 0 79.89999999999999 52.699999999999996 0 0 0
6925 0 3 0 3.4 78.2 51 0 0 0
6926 0 3 0 5.1 79.89999999999999 51 0 0 0
6927 0 3 0 5.1 78.2 52.699999999999996 0 0 0
6928 0 3 0 3.4 79.89999999999999 52.699999999999996 0 0 0
6929 0 3 0 6.8 78.2 51 0 0 0
6930 0 3 0 8.5 79.89999999999999 51 0 0 0
6931 0 3 0 8.5 78.2 52.699999999999996 0 0 0
6932 0 3 0 6.8 79.89999999999999 52.699999999999996 0 0 0
6933 0 3 0 10.2 78.2 51 0 0 0
6934 0 3 0 11.9 79.89999999999999 51 0 0 0
6935 0 3 0 11.9 78.2 52.699999999999996 0 0 0
6936 0 3 0 10.2 79.89999999999999 52.699999999999996 0 0 0
6937 0 3 0 13.6 78.2 51 0 0 0
6938 0 3 0 15.299999999999999 79.89999999999999 51 0 0 0
6939 0 3 0 15.299999999999999 78.2 52.699999999999996 0 0 0
6940 0 3 0 13.6 79.89999999999999 52.699999999999996 0 0 0
6941 0 3 0 17 78.2 51 0 0 0
6942 0 3 0 18.7 79.89999999999999 51 0 0 0
6943 0 3 0 18.7 78.2 52.699999999999996 0 0 0
6944 0 3 0 17 79.89999999999999 52.699999999999996 0 0 0
6945 0 3 0 20.4 78.2 51 0 0 0
6946 0 3 0 22.099999999999998 79.89999999999999 51 0 0 0
6947 0 3 0 22.099999999999998 78.2 52.699999999999996 0 0 0
6948 0 3 0 20.4 79.89999999999999 52.699999999999996 0 0 0
6949 0 3 0 23.8 78.2 51 0 0 0
6950 0 3 0 25.5 79.89999999999999 51 0 0 0
6951 0 3 0 25.5 78.2 52.699999999999996 0 0 0
6952 0 3 0 23.8 79.89999999999999 52.699999999999996 0 0 0
6953 0 3 0 27.2 78.2 51 0 0 0
6954 0 3 0 28.9 79.89999999999999 51 0 0 0
6955 0 3 0 28.9 78.2 52.699999999999996 0 0 0
6956 0 3 0 27.2 79.89999999999999 52.699999999999996 0 0 0
6957 0 3 0 30.599999999999998 78.2 51 0 0 0
6958 0 3 0 32.3 79.89999999999999 51 0 0 0
6959 0 3 0 32.3 78.2 52.699999999999996 0 0 0
6960 0 3 0 30.599999999999998 79.89999999999999 52.699999999999996 0 0 0
6961 0 3 0 0 81.6 51 0 0 0
6962 0 3 0 1.7 83.3 51 0 0 0
6963 0 3 0 1.7 81.6 52.699999999999996 0 0 0
6964 0 3 0 0 83.3 52.699999999999996 0 0 0
6965 0 3 0 3.4 81.6 51 0 0 0
6966 0 3 0 5.1 83.3 51 0 0 0
6967 0 3 0 5.1 81.6 52.699999999999996 0 0 0
6968 0 3 0 3.4 83.3 52.699999999999996 0 0 0
6969 0 3 0 6.8 81.6 51 0 0 0
6970 0 3 0 8.5 83.3 51 0 0 0
6971 0 3 0 8.5 81.6 52.699999999999996 0 0 0
6972 0 3 0 6.8 83.3 52.699999999999996 0 0 0
6973 0 3 0 10.2 81.6 51 0 0 0
6974 0 3 0 11.9 83.3 51 0 0 0
6975 0 3 0 11.9 81.6 52.699999999999996 0 0 0
6976 0 3 0 10.2 83.3 52.699999999999996 0 0 0
6977 0 3 0 13.6 81.6 51 0 0 0
6978 0 3 0 15.299999999999999 83.3 51 0 0 0
6979 0 3 0 15.299999999999999 81.6 52.699999999999996 0 0 0
6980 0 3 0 13.6 83.3 52.699999999999996 0 0 0
6981 0 3 0 17 81.6 51 0 0 0
6982 0 3 0 18.7 83.3 51 0 0 0
6983 0 3 0 18.7 81.6 52.699999999999996 0 0 0
6984 0 3 0 17 83.3 52.699999999999996 0 0 0
6985 0 3 0 20.4 81.6 51 0 0 0
6986 0 3 0 22.099999999999998 83.3 51 0 0 0
6987 0 3 0 22.099999999999998 81.6 52.699999999999996 0 0 0
6988 0 3 0 20.4 83.3 52.699999999999996 0 0 0
6989 0 3 0 23.8 81.6 51 0 0 0
6990 0 3 0 25.5 83.3 51 0 0 0
6991 0 3 0 25.5 81.6 52.699999999999996 0 0 0
6992 0 3 0 23.8 83.3 52.699999999999996 0 0 0
6993 0 3 0 27.2 81.6 51 0 0 0
6994 0 3 0 28.9 83.3 51 0 0 0
6995 0 3 0 28.9 81.6 52.699999999999996 0 0 0
6996 0 3 0 27.2 83.3 52.699999999999996 0 0 0
6997 0 3 0 30.599999999999998 81.6 51 0 0 0
6998 0 3 0 32.3 83.3 51 0 0 0
6999 0 3 0 32.3 81.6 52.699999999999996 0 0 0
7000 0 3 0 30.599999999999998 83.3 52.699999999999996 0 0 0
7001 0 3 0 0 85 51 0 0 0
7002 0 3 0 1.7 86.7 51 0 0 0
7003 0 3 0 1.7 85 52.699999999999996 0 0 0
7004 0 3 0 0 86.7 52.699999999999996 0 0 0
7005 0 3 0 3.4 85 51 0 0 0
7006 0 3 0 5.1 86.7 51 0 0 0
7007 0 3 0 5.1 85 52.699999999999996 0 0 0
7008 0 3 0 3.4 86.7 52.699999999999996 0 0 0
7009 0 3 0 6.8 85 51 0 0 0
7010 0 3 0 8.5 86.7 51 0 0 0
7011 0 3 0 8.5 85 52.699999999999996 0 0 0
7012 0 3 0 6.8 86.7 52.699999999999996 0 0 0
7013 0 3 0 10.2 85 51 0 0 0
7014 0 3 0 11.9 86.7 51 0 0 0
7015 0 3 0 11.9 85 52.699999999999996 0 0 0
7016 0 3 0 10.2 86.7 52.699999999999996 0 0 0
7017 0 3 0 13.6 85 51 0 0 0
7018 0 3 0 15.299999999999999 86.7 51 0 0 0
7019 0 3 0 15.299999999999999 85 52.699999999999996 0 0 0
7020 0 3 0 13.6 86.7 52.699999999999996 0 0 0
7021 0 3 0 17 85 51 0 0 0
7022 0 3 0 18.7 86.7 51 0 0 0
7023 0 3 0 18.7 85 52.699999999999996 0 0 0
7024 0 3 0 17 86.7 52.699999999999996 0 0 0
7025 0 3 0 20.4 85 51 0 0 0
7026 0 3 0 22.099999999999998 86.7 51 0 0 0
7027 0 3 0 22.099999999999998 85 52.699999999999996 0 0 0
7028 0 3 0 20.4 86.7 52.699999999999996 0 0 0
7029 0 3 0 23.8 85 51 0 0 0
7030 0 3 0 25.5 86.7 51 0 0 0
7031 0 3 0 25.5 85 52.699999999999996 0 0 0
7032 0 3 0 23.8 86.7 52.699999999999996 0 0 0
7033 0 3 0 27.2 85 51 0 0 0
7034 0 3 0 28.9 86.7 51 0 0 0
7035 0 3 0 28.9 85 52.699999999999996 0 0 0
7036 0 3 0 27.2 86.7 52.699999999999996 0 0 0
7037 0 3 0 30.599999999999998 85 51 0 0 0
7038 0 3 0 32.3 86.7 51 0 0 0
7039 0 3 0 32.3 85 52.699999999999996 0 0 0
7040 0 3 0 30.599999999999998 86.7 52.699999999999996 0 0 0
7041 0 3 0 0 88.39999999999999 51 0 0 0
7042 0 3 0 1.7 90.1 51 0 0 0
7043 0 3 0 1.7 88.39999999999999 52.699999999999996 0 0 0
7044 0 3 0 0 90.1 52.699999999999996 0 0 0
7045 0 3 0 3.4 88.39999999999999 51 0 0 0
7046 0 3 0 5.1 90.1 51 0 0 0
7047 0 3 0 5.1 88.39999999999999 52.699999999999996 0 0 0
7048 0 3 0 3.4 90.1 52.699999999999996 0 0 0
7049 0 3 0 6.8 88.39999999999999 51 0 0 0
7050 0 3 0 8.5 90.1 51 0 0 0
7051 0 3 0 8.5 88.39999999999999 52.699999999999996 0 0 0
7052 0 3 0 6.8 90.1 52.699999999999996 0 0 0
7053 0 3 0 10.2 88.39999999999999 51 0 0 0
7054 0 3 0 11.9 90.1 51 0 0 0
7055 0 3 0 11.9 88.39999999999999 52.699999999999996 0 0 0
7056 0 3 0 10.2 90.1 52.699999999999996 0 0 0
7057 0 3 0 13.6 88.39999999999999 51 0 0 0
7058 0 3 0 15.299999999999999 90.1 51 0 0 0
7059 0 3 0 15.299999999999999 88.39999999999999 52.699999999999996 0 0 0
7060 0 3 0 13.6 90.1 52.699999999999996 0 0 0
7061 0 3 0 17 88.39999999999999 51 0 0 0
7062 0 3 0 18.7 90.1 51 0 0 0
7063 0 3 0 18.7 88.39999999999999 52.699999999999996 0 0 0
7064 0 3 0 17 90.1 52.699999999999996 0 0 0
7065 0 3 0 20.4 88.39999999999999 51 0 0 0
7066 0 3 0 22.099999999999998 90.1 51 0 0 0
7067 0 3 0 22.099999999999998 88.39999999999999 52.699999999999996 0 0 0
7068 0 3 0 20.4 90.1 52.699999999999996 0 0 0
7069 0 3 0 23.8 88.39999999999999 51 0 0 0
7070 0 3 0 25.5 90.1 51 0 0 0
7071 0 3 0 25.5 88.39999999999999 52.699999999999996 0 0 0
7072 0 3 0 23.8 90.1 52.699999999999996 0 0 0
7073 0 3 0 27.2 88.39999999999999 51 0 0 0
7074 0 3 0 28.9 90.1 51 0 0 0
7075 0 3 0 28.9 88.39999999999999 52.699999999999996 0 0 0
7076 0 3 0 27.2 90.1 52.699999999999996 0 0 0
7077 0 3 0 30.599999999999998 88.39999999999999 51 0 0 0
7078 0 3 0 32.3 90.1 51 0 0 0
7079 0 3 0 32.3 88.39999999999999 52.699999999999996 0 0 0
7080 0 3 0 30.599999999999998 90.1 52.699999999999996 0 0 0
7081 0 3 0 0 91.8 51 0 0 0
7082 0 3 0 1.7 93.5 51 0 0 0
7083 0 3 0 1.7 91.8 52.699999999999996 0 0 0
7084 0 3 0 0 93.5 52.699999999999996 0 0 0
7085 0 3 0 3.4 91.8 51 0 0 0
7086 0 3 0 5.1 93.5 51 0 0 0
7087 0 3 0 5.1 91.8 52.699999999999996 0 0 0
7088 0 3 0 3.4 93.5 52.699999999999996 0 0 0
7089 0 3 0 6.8 91.8 51 0 0 0
7090 0 3 0 8.5 93.5 51 0 0 0
7091 0 3 0 8.5 91.8 52.699999999999996 0 0 0
7092 0 3 0 6.8 93.5 52.699999999999996 0 0 0
7093 0 3 0 10.2 91.8 51 0 0 0
7094 0 3 0 11.9 93.5 51 0 0 0
7095 0 3 0 11.9 91.8 52.699999999999996 0 0 0
7096 0 3 0 10.2 93.5 52.699999999999996 0 0 0
7097 0 3 0 13.6 91.8 51 0 0 0
7098 0 3 0 15.299999999999999 93.5 51 0 0 0
7099 0 3 0 15.299999999999999 91.8 52.699999999999996 0 0 0
7100 0 3 0 13.6 93.5 52.699999999999996 0 0 0
7101 0 3 0 17 91.8 51 0 0 0
7102 0 3 0 18.7 93.5 51 0 0 0
7103 0 3 0 18.7 91.8 52.699999999999996 0 0 0
7104 0 3 0 17 93.5 52.699999999999996 0 0 0
7105 0 3 0 20.4 91.8 51 0 0 0
7106 0 3 0 22.099999999999998 93.5 51 0 0 0
7107 0 3 0 22.099999999999998 91.8 52.699999999999996 0 0 0
7108 0 3 0 20.4 93.5 52.699999999999996 0 0 0
7109 0 3 0 23.8 91.8 51 0 0 0
7110 0 3 0 25.5 93.5 51 0 0 0
7111 0 3 0 25.5 91.8 52.699999999999996 0 0 0
7112 0 3 0 23.8 93.5 52.699999999999996 0 0 0
7113 0 3 0 27.2 91.8 51 0 0 0
7114 0 3 0 28.9 93.5 51 0 0 0
7115 0 3 0 28.9 91.8 52.699999999999996 0 0 0
7116 0 3 0 27.2 93.5 52.699999999999996 0 0 0
7117 0 3 0 30.599999999999998 91.8 51 0 0 0
7118 0 3 0 32.3 93.5 51 0 0 0
7119 0 3 0 32.3 91.8 52.699999999999996 0 0 0
7120 0 3 0 30.599999999999998 93.5 52.699999999999996 0 0 0
7121 0 3 0 0 95.2 51 0 0 0
7122 0 3 0 1.7 96.89999999999999 51 0 0 0
7123 0 3 0 1.7 95.2 52.699999999999996 0 0 0
7124 0 3 0 0 96.89999999999999 52.699999999999996 0 0 0
7125 0 3 0 3.4 95.2 51 0 0 0
7126 0 3 0 5.1 96.89999999999999 51 0 0 0
7127 0 3 0 5.1 95.2 52.699999999999996 0 0 0
7128 0 3 0 3.4 96.89999999999999 52.699999999999996 0 0 0
7129 0 3 0 6.8 95.2 51 0 0 0
7130 0 3 0 8.5 96.89999999999999 51 0 0 0
7131 0 3 0 8.5 95.2 52.699999999999996 0 0 0
7132 0 3 0 6.8 96.89999999999999 52.699999999999996 0 0 0
7133 0 3 0 10.2 95.2 51 0 0 0
7134 0 3 0 11.9 96.89999999999999 51 0 0 0
7135 0 3 0 11.9 95.2 52.699999999999996 0 0 0
7136 0 3 0 10.2 96.89999999999999 52.699999999999996 0 0 0
7137 0 3 0 13.6 95.2 51 0 0 0
7138 0 3 0 15.299999999999999 96.89999999999999 51 0 0 0
7139 0 3 0 15.299999999999999 95.2 52.699999999999996 0 0 0
7140 0 3 0 13.6 96.89999999999999 52.699999999999996 0 0 0
7141 0 3 0 17 95.2 51 0 0 0
7142 0 3 0 18.7 96.89999999999999 51 0 0 0
7143 0 3 0 18.7 95.2 52.699999999999996 0 0 0
7144 0 3 0 17 96.89999999999999 52.699999999999996 0 0 0
7145 0 3 0 20.4 95.2 51 0 0 0
7146 0 3 0 22.099999999999998 96.89999999999999 51 0 0 0
7147 0 3 0 22.099999999999998 95.2 52.699999999999996 0 0 0
7148 0 3 0 20.4 96.89999999999999 52.699999999999996 0 0 0
7149 0 3 0 23.8 95.2 51 0 0 0
7150 0 3 0 25.5 96.89999999999999 51 0 0 0
7151 0 3 0 25.5 95.2 52.699999999999996 0 0 0
7152 0 3 0 23.8 96.89999999999999 52.699999999999996 0 0 0
7153 0 3 0 27.2 95.2 51 0 0 0
7154 0 3 0 28.9 96.89999999999999 51 0 0 0
7155 0 3 0 28.9 95.2 52.699999999999996 0 0 0
7156 0 3 0 27.2 96.89999999999999 52.699999999999996 0 0 0
7157 0 3 0 30.599999999999998 95.2 51 0 0 0
7158 0 3 0 32.3 96.89999999999999 51 0 0 0
7159 0 3 0 32.3 95.2 52.699999999999996 0 0 0
7160 0 3 0 30.599999999999998 96.89999999999999 52.699999999999996 0 0 0
7161 0 3 0 0 98.6 51 0 0 0
7162 0 3 0 1.7 100.3 51 0 0 0
7163 0 3 0 1.7 98.6 52.699999999999996 0 0 0
7164 0 3 0 0 100.3 52.699999999999996 0 0 0
7165 0 3 0 3.4 98.6 51 0 0 0
7166 0 3 0 5.1 100.3 51 0 0 0
7167 0 3 0 5.1 98.6 52.699999999999996 0 0 0
7168 0 3 0 3.4 100.3 52.699999999999996 0 0 0
7169 0 3 0 6.8 98.6 51 0 0 0
7170 0 3 0 8.5 100.3 51 0 0 0
7171 0 3 0 8.5 98.6 52.699999999999996 0 0 0
7172 0 3 0 6.8 100.3 52.699999999999996 0 0 0
7173 0 3 0 10.2 98.6 51 0 0 0
7174 0 3 0 11.9 100.3 51 0 0 0
7175 0 3 0 11.9 98.6 52.699999999999996 0 0 0
7176 0 3 0 10.2 100.3 52.699999999999996 0 0 0
7177 0 3 0 13.6 98.6 51 0 0 0
7178 0 3 0 15.299999999999999 100.3 51 0 0 0
7179 0 3 0 15.299999999999999 98.6 52.699999999999996 0 0 0
7180 0 3 0 13.6 100.3 52.699999999999996 0 0 0
7181 0 3 0 17 98.6 51 0 0 0
7182 0 3 0 18.7 100.3 51 0 0 0
7183 0 3 0 18.7 98.6 52.699999999999996 0 0 0
7184 0 3 0 17 100.3 52.699999999999996 0 0 0
7185 0 3 0 20.4 98.6 51 0 0 0
7186 0 3 0 22.099999999999998 100.3 51 0 0 0
7187 0 3 0 22.099999999999998 98.6 52.699999999999996 0 0 0
7188 0 3 0 20.4 100.3 52.699999999999996 0 0 0
7189 0 3 0 23.8 98.6 51 0 0 0
7190 0 3 0 25.5 100.3 51 0 0 0
7191 0 3 0 25.5 98.6 52.699999999999996 0 0 0
7192 0 3 0 23.8 100.3 52.699999999999996 0 0 0
7193 0 3 0 27.2 98.6 51 0 0 0
7194 0 3 0 28.9 100.3 51 0 0 0
7195 0 3 0 28.9 98.6 52.699999999999996 0 0 0
7196 0 3 0 27.2 100.3 52.699999999999996 0 0 0
7197 0 3 0 30.599999999999998 98.6 51 0 0 0
7198 0 3 0 32.3 100.3 51 0 0 0
7199 0 3 0 32.3 98.6 52.699999999999996 0 0 0
7200 0 3 0 30.599999999999998 100.3 52.699999999999996 0 0 0
7201 0 3 0 0 102 51 0 0 0
7202 0 3 0 1.7 103.7 51 0 0 0
7203 0 3 0 1.7 102 52.699999999999996 0 0 0
7204 0 3 0 0 103.7 52.699999999999996 0 0 0
7205 0 3 0 3.4 102 51 0 0 0
7206 0 3 0 5.1 103.7 51 0 0 0
7207 0 3 0 5.1 102 52.699999999999996 0 0 0
7208 0 3 0 3.4 103.7 52.699999999999996 0 0 0
7209 0 3 0 6.8 102 51 0 0 0
7210 0 3 0 8.5 103.7 51 0 0 0
7211 0 3 0 8.5 102 52.699999999999996 0 0 0
7212 0 3 0 6.8 103.7 52.699999999999996 0 0 0
7213 0 3 0 10.2 102 51 0 0 0
7214 0 3 0 11.9 103.7 51 0 0 0
7215 0 3 0 11.9 102 52.699999999999996 0 0 0
7216 0 3 0 10.2 103.7 52.699999999999996 0 0 0
7217 0 3 0 13.6 102 51 0 0 0
7218 0 3 0 15.299999999999999 103.7 51 0 0 0
7219 0 3 0 15.299999999999999 102 52.699999999999996 0 0 0
7220 0 3 0 13.6 103.7 52.699999999999996 0 0 0
7221 0 3 0 17 102 51 0 0 0
7222 0 3 0 18.7 103.7 51 0 0 0
7223 0 3 0 18.7 102 52.699999999999996 0 0 0
7224 0 3 0 17 103.7 52.699999999999996 0 0 0
7225 0 3 0 20.4 102 51 0 0 0
7226 0 3 0 22.099999999999998 103.7 51 0 0 0
7227 0 3 0 22.099999999999998 102 52.699999999999996 0 0 0
7228 0 3 0 20.4 103.7 52.699999999999996 0 0 0
7229 0 3 0 23.8 102 51 0 0 0
7230 0 3 0 25.5 103.7 51 0 0 0
7231 0 3 0 25.5 102 52.699999999999996 0 0 0
7232 0 3 0 23.8 103.7 52.699999999999996 0 0 0
7233 0 3 0 27.2 102 51 0 0 0
7234 0 3 0 28.9 103.7 51 0 0 0
7235 0 3 0 28.9 102 52.699999999999996 0 0 0
7236 0 3 0 27.2 103.7 52.699999999999996 0 0 0
7237 0 3 0 30.599999999999998 102 51 0 0 0
7238 0 3 0 32.3 103.7 51 0 0 0
7239 0 3 0 32.3 102 52.699999999999996 0 0 0
7240 0 3 0 30.599999999999998 103.7 52.699999999999996 0 0 0
7241 0 3 0 0 105.39999999999999 51 0 0 0
7242 0 3 0 1.7 107.1 51 0 0 0
7243 0 3 0 1.7 105.39999999999999 52.699999999999996 0 0 0
7244 0 3 0 0 107.1 52.699999999999996 0 0 0
7245 0 3 0 3.4 105.39999999999999 51 0 0 0
7246 0 3 0 5.1 107.1 51 0 0 0
7247 0 3 0 5.1 105.39999999999999 52.699999999999996 0 0 0
7248 0 3 0 3.4 107.1 52.699999999999996 0 0 0
7249 0 3 0 6.8 105.39999999999999 51 0 0 0
7250 0 3 0 8.5 107.1 51 0 0 0
7251 0 3 0 8.5 105.39999999999999 52.699999999999996 0 0 0
7252 0 3 0 6.8 107.1 52.699999999999996 0 0 0
7253 0 3 0 10.2 105.39999999999999 51 0 0 0
7254 0 3 0 11.9 107.1 51 0 0 0
7255 0 3 0 11.9 105.39999999999999 52.699999999999996 0 0 0
7256 0 3 0 10.2 107.1 52.699999999999996 0 0 0
7257 0 3 0 13.6 105.39999999999999 51 0 0 0
7258 0 3 0 15.299999999999999 107.1 51 0 0 0
7259 0 3 0 15.299999999999999 105.39999999999999 52.699999999999996 0 0 0
7260 0 3 0 13.6 107.1 52.699999999999996 0 0 0
7261 0 3 0 17 105.39999999999999 51 0 0 0
7262 0 3 0 18.7 107.1 51 0 0 0
7263 0 3 0 18.7 105.39999999999999 52.699999999999996 0 0 0
7264 0 3 0 17 107.1 52.699999999999996 0 0 0
7265 0 3 0 20.4 105.39999999999999 51 0 0 0
7266 0 3 0 22.099999999999998 107.1 51 0 0 0
7267 0 3 0 22.099999999999998 105.39999999999999 52.699999999999996 0 0 0
7268 0 3 0 20.4 107.1 52.699999999999996 0 0 0
7269 0 3 0 23.8 105.39999999999999 51 0 0 0
7270 0 3 0 25.5 107.1 51 0 0 0
7271 0 3 0 25.5 105.39999999999999 52.699999999999996 0 0 0
7272 0 3 0 23.8 107.1 52.699999999999996 0 0 0
7273 0 3 0 27.2 105.39999999999999 51 0 0 0
7274 0 3 0 28.9 107.1 51 0 0 0
7275 0 3 0 28.9 105.39999999999999 52.699999999999996 0 0 0
7276 0 3 0 27.2 107.1 52.699999999999996 0 0 0
7277 0 3 0 30.599999999999998 105.39999999999999 51 0 0 0
7278 0 3 0 32.3 107.1 51 0 0 0
7279 0 3 0 32.3 105.39999999999999 52.699999999999996 0 0 0
7280 0 3 0 30.599999999999998 107.1 52.699999999999996 0 0 0
7281 0 3 0 0 108.8 51 0 0 0
7282 0 3 0 1.7 110.5 51 0 0 0
7283 0 3 0 1.7 108.8 52.699999999999996 0 0 0
7284 0 3 0 0 110.5 52.699999999999996 0 0 0
7285 0 3 0 3.4 108.8 51 0 0 0
7286 0 3 0 5.1 110.5 51 0 0 0
7287 0 3 0 5.1 108.8 52.699999999999996 0 0 0
7288 0 3 0 3.4 110.5 52.699999999999996 0 0 0
7289 0 3 0 6.8 108.8 51 0 0 0
7290 0 3 0 8.5 110.5 51 0 0 0
7291 0 3 0 8.5 108.8 52.699999999999996 0 0 0
7292 0 3 0 6.8 110.5 52.699999999999996 0 0 0
7293 0 3 0 10.2 108.8 51 0 0 0
7294 0 3 0 11.9 110.5 51 0 0 0
7295 0 3 0 11.9 108.8 52.699999999999996 0 0 0
7296 0 3 0 10.2 110.5 52.699999999999996 0 0 0
7297 0 3 0 13.6 108.8 51 0 0 0
7298 0 3 0 15.299999999999999 110.5 51 0 0 0
7299 0 3 0 15.299999999999999 108.8 52.699999999999996 0 0 0
7300 0 3 0 13.6 110.5 52.699999999999996 0 0 0
7301 0 3 0 17 108.8 51 0 0 0
7302 0 3 0 18.7 110.5 51 0 0 0
7303 0 3 0 18.7 108.8 52.699999999999996 0 0 0
7304 0 3 0 17 110.5 52.699999999999996 0 0 0
7305 0 3 0 20.4 108.8 51 0 0 0
7306 0 3 0 22.099999999999998 110.5 51 0 0 0
7307 0 3 0 22.099999999999998 108.8 52.699999999999996 0 0 0
7308 0 3 0 20.4 110.5 52.699999999999996 0 0 0
7309 0 3 0 23.8 108.8 51 0 0 0
7310 0 3 0 25.5 110.5 51 0 0 0
7311 0 3 0 25.5 108.8 52.699999999999996 0 0 0
7312 0 3 0 23.8 110.5 52.699999999999996 0 0 0
7313 0 3 0 27.2 108.8 51 0 0 0
7314 0 3 0 28.9 110.5 51 0 0 0
7315 0 3 0 28.9 108.8 52.699999999999996 0 0 0
7316 0 3 0 27.2 110.5 52.699999999999996 0 0 0
7317 0 3 0 30.599999999999998 108.8 51 0 0 0
7318 0 3 0 32.3 110.5 51 0 0 0
7319 0 3 0 32.3 108.8 52.699999999999996 0 0 0
7320 0 3 0 30.599999999999998 110.5 52.699999999999996 0 0 0
7321 0 3 0 0 112.2 51 0 0 0
7322 0 3 0 1.7 113.89999999999999 51 0 0 0
7323 0 3 0 1.7 112.2 52.699999999999996 0 0 0
7324 0 3 0 0 113.89999999999999 52.699999999999996 0 0 0
7325 0 3 0 3.4 112.2 51 0 0 0
7326 0 3 0 5.1 113.89999999999999 51 0 0 0
7327 0 3 0 5.1 112.2 52.699999999999996 0 0 0
7328 0 3 0 3.4 113.89999999999999 52.699999999999996 0 0 0
7329 0 3 0 6.8 112.2 51 0 0 0
7330 0 3 0 8.5 113.89999999999999 51 0 0 0
7331 0 3 0 8.5 112.2 52.699999999999996 0 0 0
7332 0 3 0 6.8 113.89999999999999 52.699999999999996 0 0 0
7333 0 3 0 10.2 112.2 51 0 0 0
7334 0 3 0 11.9 113.89999999999999 51 0 0 0
7335 0 3 0 11.9 112.2 52.699999999999996 0 0 0
7336 0 3 0 10.2 113.89999999999999 52.699999999999996 0 0 0
7337 0 3 0 13.6 112.2 51 0 0 0
7338 0 3 0 15.299999999999999 113.89999999999999 51 0 0 0
7339 0 3 0 15.299999999999999 112.2 52.699999999999996 0 0 0
7340 0 3 0 13.6 113.89999999999999 52.699999999999996 0 0 0
7341 0 3 0 17 112.2 51 0 0 0
7342 0 3 0 18.7 113.89999999999999 51 0 0 0
7343 0 3 0 18.7 112.2 52.699999999999996 0 0 0
7344 0 3 0 17 113.89999999999999 52.699999999999996 0 0 0
7345 0 3 0 20.4 112.2 51 0 0 0
7346 0 3 0 22.099999999999998 113.89999999999999 51 0 0 0
7347 0 3 0 22.099999999999998 112.2 52.699999999999996 0 0 0
7348 0 3 0 20.4 113.89999999999999 52.699999999999996 0 0 0
7349 0 3 0 23.8 112.2 51 0 0 0
7350 0 3 0 25.5 113.89999999999999 51 0 0 0
7351 0 3 0 25.5 112.2 52.699999999999996 0 0 0
7352 0 3 0 23.8 113.89999999999999 52.699999999999996 0 0 0
7353 0 3 0 27.2 112.2 51 0 0 0
7354 0 3 0 28.9 113.89999999999999 51 0 0 0
7355 0 3 0 28.9 112.2 52.699999999999996 0 0 0
7356 0 3 0 27.2 113.89999999999999 52.699999999999996 0 0 0
7357 0 3 0 30.599999999999998 112.2 51 0 0 0
7358 0 3 0 32.3 113.89999999999999 51 0 0 0
7359 0 3 0 32.3 112.2 52.699999999999996 0 0 0
7360 0 3 0 30.599999999999998 113.89999999999999 52.699999999999996 0 0 0
7361 0 3 0 0 115.6 51 0 0 0
7362 0 3 0 1.7 117.3 51 0 0 0
7363 0 3 0 1.7 115.6 52.699999999999996 0 0 0
7364 0 3 0 0 117.3 52.699999999999996 0 0 0
7365 0 3 0 3.4 115.6 51 0 0 0
7366 0 3 0 5.1 117.3 51 0 0 0
7367 0 3 0 5.1 115.6 52.699999999999996 0 0 0
7368 0 3 0 3.4 117.3 52.699999999999996 0 0 0
7369 0 3 0 6.8 115.6 51 0 0 0
7370 0 3 0 8.5 117.3 51 0 0 0
7371 0 3 0 8.5 115.6 52.699999999999996 0 0 0
7372 0 3 0 6.8 117.3 52.699999999999996 0 0 0
7373 0 3 0 10.2 115.6 51 0 0 0
7374 0 3 0 11.9 117.3 51 0 0 0
7375 0 3 0 11.9 115.6 52.699999999999996 0 0 0
7376 0 3 0 10.2 117.3 52.699999999999996 0 0 0
7377 0 3 0 13.6 115.6 51 0 0 0
7378 0 3 0 15.299999999999999 117.3 51 0 0 0
7379 0 3 0 15.299999999999999 115.6 52.699999999999996 0 0 0
7380 0 3 0 13.6 117.3 52.699999999999996 0 0 0
7381 0 3 0 17 115.6 51 0 0 0
7382 0 3 0 18.7 117.3 51 0 0 0
7383 0 3 0 18.7 115.6 52.699999999999996 0 0 0
7384 0 3 0 17 117.3 52.699999999999996 0 0 0
7385 0 3 0 20.4 115.6 51 0 0 0
7386 0 3 0 22.099999999999998 117.3 51 0 0 0
7387 0 3 0 22.099999999999998 115.6 52.699999999999996 0 0 0
7388 0 3 0 20.4 117.3 52.699999999999996 0 0 0
7389 0 3 0 23.8 115.6 51 0 0 0
7390 0 3 0 25.5 117.3 51 0 0 0
7391 0 3 0 25.5 115.6 52.699999999999996 0 0 0
7392 0 3 0 23.8 117.3 52.699999999999996 0 0 0
7393 0 3 0 27.2 115.6 51 0 0 0
7394 0 3 0 28.9 117.3 51 0 0 0
7395 0 3 0 28.9 115.6 52.699999999999996 0 0 0
7396 0 3 0 27.2 117.3 52.699999999999996 0 0 0
7397 0 3 0 30.599999999999998 115.6 51 0 0 0
7398 0 3 0 32.3 117.3 51 0 0 0
7399 0 3 0 32.3 115.6 52.699999999999996 0 0 0
7400 0 3 0 30.599999999999998 117.3 52.699999999999996 0 0 0
7401 0 3 0 0 119 51 0 0 0
7402 0 3 0 1.7 120.7 51 0 0 0
7403 0 3 0 1.7 119 52.699999999999996 0 0 0
7404 0 3 0 0 120.7 52.699999999999996 0 0 0
7405 0 3 0 3.4 119 51 0 0 0
7406 0 3 0 5.1 120.7 51 0 0 0
7407 0 3 0 5.1 119 52.699999999999996 0 0 0
7408 0 3 0 3.4 120.7 52.699999999999996 0 0 0
7409 0 3 0 6.8 119 51 0 0 0
7410 0 3 0 8.5 120.7 51 0 0 0
7411 0 3 0 8.5 119 52.699999999999996 0 0 0
7412 0 3 0 6.8 120.7 52.699999999999996 0 0 0
7413 0 3 0 10.2 119 51 0 0 0
7414 0 3 0 11.9 120.7 51 0 0 0
7415 0 3 0 11.9 119 52.699999999999996 0 0 0
7416 0 3 0 10.2 120.7 52.699999999999996 0 0 0
7417 0 3 0 13.6 119 51 0 0 0
7418 0 3 0 15.299999999999999 120.7 51 0 0 0
7419 0 3 0 15.299999999999999 119 52.699999999999996 0 0 0
7420 0 3 0 13.6 120.7 52.699999999999996 0 0 0
7421 0 3 0 17 119 51 0 0 0
7422 0 3 0 18.7 120.7 51 0 0 0
7423 0 3 0 18.7 119 52.699999999999996 0 0 0
7424 0 3 0 17 120.7 52.699999999999996 0 0 0
7425 0 3 0 20.4 119 51 0 0 0
7426 0 3 0 22.099999999999998 120.7 51 0 0 0
7427 0 3 0 22.099999999999998 119 52.699999999999996 0 0 0
7428 0 3 0 20.4 120.7 52.699999999999996 0 0 0
7429 0 3 0 23.8 119 51 0 0 0
7430 0 3 0 25.5 120.7 51 0 0 0
7431 0 3 0 25.5 119 52.699999999999996 0 0 0
7432 0 3 0 23.8 120.7 52.699999999999996 0 0 0
7433 0 3 0 27.2 119 51 0 0 0
7434 0 3 0 28.9 120.7 51 0 0 0
7435 0 3 0 28.9 119 52.699999999999996 0 0 0
7436 0 3 0 27.2 120.7 52.699999999999996 0 0 0
7437 0 3 0 30.599999999999998 119 51 0 0 0
7438 0 3 0 32.3 120.7 51 0 0 0
7439 0 3 0 32.3 119 52.699999999999996 0 0 0
7440 0 3 0 30.599999999999998 120.7 52.699999999999996 0 0 0
7441 0 3 0 0 122.39999999999999 51 0 0 0
7442 0 3 0 1.7 124.1 51 0 0 0
7443 0 3 0 1.7 122.39999999999999 52.699999999999996 0 0 0
7444 0 3 0 0 124.1 52.699999999999996 0 0 0
7445 0 3 0 3.4 122.39999999999999 51 0 0 0
7446 0 3 0 5.1 124.1 51 0 0 0
7447 0 3 0 5.1 122.39999999999999 52.699999999999996 0 0 0
7448 0 3 0 3.4 124.1 52.699999999999996 0 0 0
7449 0 3 0 6.8 122.39999999999999 51 0 0 0
7450 0 3 0 8.5 124.1 51 0 0 0
7451 0 3 0 8.5 122.39999999999999 52.699999999999996 0 0 0
7452 0 3 0 6.8 124.1 52.699999999999996 0 0 0
7453 0 3 0 10.2 122.39999999999999 51 0 0 0
7454 0 3 0 11.9 124.1 51 0 0 0
7455 0 3 0 11.9 122.39999999999999 52.699999999999996 0 0 0
7456 0 3 0 10.2 124.1 52.699999999999996 0 0 0
7457 0 3 0 13.6 122.39999999999999 51 0 0 0
7458 0 3 0 15.299999999999999 124.1 51 0 0 0
7459 0 3 0 15.299999999999999 122.39999999999999 52.699999999999996 0 0 0
7460 0 3 0 13.6 124.1 52.699999999999996 0 0 0
7461 0 3 0 17 122.39999999999999 51 0 0 0
7462 0 3 0 18.7 124.1 51 0 0 0
7463 0 3 0 18.7 122.39999999999999 52.699999999999996 0 0 0
7464 0 3 0 17 124.1 52.699999999999996 0 0 0
7465 0 3 0 20.4 122.39999999999999 51 0 0 0
7466 0 3 0 22.099999999999998 124.1 51 0 0 0
7467 0 3 0 22.099999999999998 122.39999999999999 52.699999999999996 0 0 0
7468 0 3 0 20.4 124.1 52.699999999999996 0 0 0
7469 0 3 0 23.8 122.39999999999999 51 0 0 0
7470 0 3 0 25.5 124.1 51 0 0 0
7471 0 3 0 25.5 122.39999999999999 52.699999999999996 0 0 0
7472 0 3 0 23.8 124.1 52.699999999999996 0 0 0
7473 0 3 0 27.2 122.39999999999999 51 0 0 0
7474 0 3 0 28.9 124.1 51 0 0 0
7475 0 3 0 28.9 122.39999999999999 52.699999999999996 0 0 0
7476 0 3 0 27.2 124.1 52.699999999999996 0 0 0
7477 0 3 0 30.599999999999998 122.39999999999999 51 0 0 0
7478 0 3 0 32.3 124.1 51 0 0 0
7479 0 3 0 32.3 122.39999999999999 52.699999999999996 0 0 0
7480 0 3 0 30.599999999999998 124.1 52.699999999999996 0 0 0
7481 0 3 0 0 125.8 51 0 0 0
7482 0 3 0 1.7 125.8 52.699999999999996 0 0 0
7483 0 3 0 3.4 125.8 51 0 0 0
7484 0 3 0 5.1 125.8 52.699999999999996 0 0 0
7485 0 3 0 6.8 125.8 51 0 0 0
7486 0 3 0 8.5 125.8 52.699999999999996 0 0 0
7487 0 3 0 10.2 125.8 51 0 0 0
7488 0 3 0 11.9 125.8 52.699999999999996 0 0 0
7489 0 3 0 13.6 125.8 51 0 0 0
7490 0 3 0 15.299999999999999 125.8 52.699999999999996 0 0 0
7491 0 3 0 17 125.8 51 0 0 0
7492 0 3 0 18.7 125.8 52.699999999999996 0 0 0
7493 0 3 0 20.4 125.8 51 0 0 0
7494 0 3 0 22.099999999999998 125.8 52.699999999999996 0 0 0
7495 0 3 0 23.8 125.8 51 0 0 0
7496 0 3 0 25.5 125.8 52.699999999999996 0 0 0
7497 0 3 0 27.2 125.8 51 0 0 0
7498 0 3 0 28.9 125.8 52.699999999999996 0 0 0
7499 0 3 0 30.599999999999998 125.8 51 0 0 0
7500 0 3 0 32.3 125.8 52.699999999999996 0 0 0
7501 0 3 0 0 0 54.4 0 0 0
7502 0 3 0 1.7 1.7 54.4 0 0 0
7503 0 3 0 1.7 0 56.1 0 0 0
7504 0 3 0 0 1.7 56.1 0 0 0
7505 0 3 0 3.4 0 54.4 0 0 0
7506 0 3 0 5.1 1.7 54.4 0 0 0
7507 0 3 0 5.1 0 56.1 0 0 0
7508 0 3 0 3.4 1.7 56.1 0 0 0
7509 0 3 0 6.8 0 54.4 0 0 0
7510 0 3 0 8.5 1.7 54.4 0 0 0
7511 0 3 0 8.5 0 56.1 0 0 0
7512 0 3 0 6.8 1.7 56.1 0 0 0
7513 0 3 0 10.2 0 54.4 0 0 0
7514 0 3 0 11.9 1.7 54.4 0 0 0
7515 0 3 0 11.9 0 56.1 0 0 0
7516 0 3 0 10.2 1.7 56.1 0 0 0
7517 0 3 0 13.6 0 54.4 0 0 0
7518 0 3 0 15.299999999999999 1.7 54.4 0 0 0
7519 0 3 0 15.299999999999999 0 56.1 0 0 0
7520 0 3 0 13.6 1.7 56.1 0 0 0
7521 0 3 0 17 0 54.4 0 0 0
7522 0 3 0 18.7 1.7 54.4 0 0 0
7523 0 3 0 18.7 0 56.1 0 0 0
7524 0 3 0 17 1.7 56.1 0 0 0
7525 0 3 0 20.4 0 54.4 0 0 0
7526 0 3 0 22.099999999999998 1.7 54.4 0 0 0
7527 0 3 0 22.099999999999998 0 56.1 0 0 0
7528 0 3 0 20.4 1.7 56.1 0 0 0
7529 0 3 0 23.8 0 54.4 0 0 0
7530 0 3 0 25.5 1.7 54.4 0 0 0
7531 0 3 0 25.5 0 56.1 0 0 0
7532 0 3 0 23.8 1.7 56.1 0 0 0
7533 0 3 0 27.2 0 54.4 0 0 0
7534 0 3 0 28.9 1.7 54.4 0 0 0
7535 0 3 0 28.9 0 56.1 0 0 0
7536 0 3 0 27.2 1.7 56.1 0 0 0
7537 0 3 0 30.599999999999998 0 54.4 0 0 0
7538 0 3 0 32.3 1.7 54.4 0 0 0
7539 0 3 0 32.3 0 56.1 0 0 0
7540 0 3 0 30.599999999999998 1.7 56.1 0 0 0
7541 0 3 0 0 3.4 54.4 0 0 0
7542 0 3 0 1.7 5.1 54.4 0 0 0
7543 0 3 0 1.7 3.4 56.1 0 0 0
7544 0 3 0 0 5.1 56.1 0 0 0
7545 0 3 0 3.4 3.4 54.4 0 0 0
7546 0 3 0 5.1 5.1 54.4 0 0 0
7547 0 3 0 5.1 3.4 56.1 0 0 0
7548 0 3 0 3.4 5.1 56.1 0 0 0
7549 0 3 0 6.8 3.4 54.4 0 0 0
7550 0 3 0 8.5 5.1 54.4 0 0 0
7551 0 3 0 8.5 3.4 56.1 0 0 0
7552 0 3 0 6.8 5.1 56.1 0 0 0
7553 0 3 0 10.2 3.4 54.4 0 0 0
7554 0 3 0 11.9 5.1 54.4 0 0 0
7555 0 3 0 11.9 3.4 56.1 0 0 0
7556 0 3 0 10.2 5.1 56.1 0 0 0
7557 0 3 0 13.6 3.4 54.4 0 0 0
7558 0 3 0 15.299999999999999 5.1 54.4 0 0 0
7559 0 3 0 15.299999999999999 3.4 56.1 0 0 0
7560 0 3 0 13.6 5.1 56.1 0 0 0
7561 0 3 0 17 3.4 54.4 0 0 0
7562 0 3 0 18.7 5.1 54.4 0 0 0
7563 0 3 0 18.7 3.4 56.1 0 0 0
7564 0 3 0 17 5.1 56.1 0 0 0
7565 0 3 0 20.4 3.4 54.4 0 0 0
7566 0 3 0 22.099999999999998 5.1 54.4 0 0 0
7567 0 3 0 22.099999999999998 3.4 56.1 0 0 0
7568 0 3 0 20.4 5.1 56.1 0 0 0
7569 0 3 0 23.8 3.4 54.4 0 0 0
7570 0 3 0 25.5 5.1 54.4 0 0 0
7571 0 3 0 25.5 3.4 56.1 0 0 0
7572 0 3 0 23.8 5.1 56.1 0 0 0
7573 0 3 0 27.2 3.4 54.4 0 0 0
7574 0 3 0 28.9 5.1 54.4 0 0 0
7575 0 3 0 28.9 3.4 56.1 0 0 0
7576 0 3 0 27.2 5.1 56.1 0 0 0
7577 0 3 0 30.599999999999998 3.4 54.4 0 0 0
7578 0 3 0 32.3 5.1 54.4 0 0 0
7579 0 3 0 32.3 3.4 56.1 0 0 0
7580 0 3 0 30.599999999999998 5.1 56.1 0 0 0
7581 0 3 0 0 6.8 54.4 0 0 0
7582 0 3 0 1.7 8.5 54.4 0 0 0
7583 0 3 0 1.7 6.8 56.1 0 0 0
7584 0 3 0 0 8.5 56.1 0 0 0
7585 0 3 0 3.4 6.8 54.4 0 0 0
7586 0 3 0 5.1 8.5 54.4 0 0 0
7587 0 3 0 5.1 6.8 56.1 0 0 0
7588 0 3 0 3.4 8.5 56.1 0 0 0
7589 0 3 0 6.8 6.8 54.4 0 0 0
7590 0 3 0 8.5 8.5 54.4 0 0 0
7591 0 3 0 8.5 6.8 56.1 0 0 0
7592 0 3 0 6.8 8.5 56.1 0 0 0
7593 0 3 0 10.2 6.8 54.4 0 0 0
7594 0 3 0 11.9 8.5 54.4 0 0 0
7595 0 3 0 11.9 6.8 56.1 0 0 0
7596 0 3 0 10.2 8.5 56.1 0 0 0
7597 0 3 0 13.6 6.8 54.4 0 0 0
7598 0 3 0 15.299999999999999 8.5 54.4 0 0 0
7599 0 3 0 15.299999999999999 6.8 56.1 0 0 0
7600 0 3 0 13.6 8.5 56.1 0 0 0
7601 0 3 0 17 6.8 54.4 0 0 0
7602 0 3 0 18.7 8.5 54.4 0 0 0
7603 0 3 0 18.7 6.8 56.1 0 0 0
7604 0 3 0 17 8.5 56.1 0 0 0
7605 0 3 0 20.4 6.8 54.4 0 0 0
7606 0 3 0 22.099999999999998 8.5 54.4 0 0 0
7607 0 3 0 22.099999999999998 6.8 56.1 0 0 0
7608 0 3 0 20.4 8.5 56.1 0 0 0
7609 0 3 0 23.8 6.8 54.4 0 0 0
7610 0 3 0 25.5 8.5 54.4 0 0 0
7611 0 3 0 25.5 6.8 56.1 0 0 0
7612 0 3 0 23.8 8.5 56.1 0 0 0
7613 0 3 0 27.2 6.8 54.4 0 0 0
7614 0 3 0 28.9 8.5 54.4 0 0 0
7615 0 3 0 28.9 6.8 56.1 0 0 0
7616 0 3 0 27.2 8.5 56.1 0 0 0
7617 0 3 0 30.599999999999998 6.8 54.4 0 0 0
7618 0 3 0 32.3 8.5 54.4 0 0 0
7619 0 3 0 32.3 6.8 56.1 0 0 0
7620 0 3 0 30.599999999999998 8.5 56.1 0 0 0
7621 0 3 0 0 10.2 54.4 0 0 0
7622 0 3 0 1.7 11.9 54.4 0 0 0
7623 0 3 0 1.7 10.2 56.1 0 0 0
7624 0 3 0 0 11.9 56.1 0 0 0
7625 0 3 0 3.4 10.2 54.4 0 0 0
7626 0 3 0 5.1 11.9 54.4 0 0 0
7627 0 3 0 5.1 10.2 56.1 0 0 0
7628 0 3 0 3.4 11.9 56.1 0 0 0
7629 0 3 0 6.8 10.2 54.4 0 0 0
7630 0 3 0 8.5 11.9 54.4 0 0 0
7631 0 3 0 8.5 10.2 56.1 0 0 0
7632 0 3 0 6.8 11.9 56.1 0 0 0
7633 0 3 0 10.2 10.2 54.4 0 0 0
7634 0 3 0 11.9 11.9 54.4 0 0 0
7635 0 3 0 11.9 10.2 56.1 0 0 0
7636 0 3 0 10.2 11.9 56.1 0 0 0
7637 0 3 0 13.6 10.2 54.4 0 0 0
7638 0 3 0 15.299999999999999 11.9 54.4 0 0 0
7639 0 3 0 15.299999999999999 10.2 56.1 0 0 0
7640 0 3 0 13.6 11.9 56.1 0 0 0
7641 0 3 0 17 10.2 54.4 0 0 0
7642 0 3 0 18.7 11.9 54.4 0 0 0
7643 0 3 0 18.7 10.2 56.1 0 0 0
7644 0 3 0 17 11.9 56.1 0 0 0
7645 0 3 0 20.4 10.2 54.4 0 0 0
7646 0 3 0 22.099999999999998 11.9 54.4 0 0 0
7647 0 3 0 22.099999999999998 10.2 56.1 0 0 0
7648 0 3 0 20.4 11.9 56.1 0 0 0
7649 0 3 0 23.8 10.2 54.4 0 0 0
7650 0 3 0 25.5 11.9 54.4 0 0 0
7651 0 3 0 25.5 10.2 56.1 0 0 0
7652 0 3 0 23.8 11.9 56.1 0 0 0
7653 0 3 0 27.2 10.2 54.4 0 0 0
7654 0 3 0 28.9 11.9 54.4 0 0 0
7655 0 3 0 28.9 10.2 56.1 0 0 0
7656 0 3 0 27.2 11.9 56.1 0 0 0
7657 0 3 0 30.599999999999998 10.2 54.4 0 0 0
7658 0 3 0 32.3 11.9 54.4 0 0 0
7659 0 3 0 32.3 10.2 56.1 0 0 0
7660 0 3 0 30.599999999999998 11.9 56.1 0 0 0
7661 0 3 0 0 13.6 54.4 0 0 0
7662 0 3 0 1.7 15.299999999999999 54.4 0 0 0
7663 0 3 0 1.7 13.6 56.1 0 0 0
7664 0 3 0 0 15.299999999999999 56.1 0 0 0
7665 0 3 0 3.4 13.6 54.4 0 0 0
7666 0 3 0 5.1 15.299999999999999 54.4 0 0 0
7667 0 3 0 5.1 13.6 56.1 0 0 0
7668 0 3 0 3.4 15.299999999999999 56.1 0 0 0
7669 0 3 0 6.8 13.6 54.4 0 0 0
7670 0 3 0 8.5 15.299999999999999 54.4 0 0 0
7671 0 3 0 8.5 13.6 56.1 0 0 0
7672 0 3 0 6.8 15.299999999999999 56.1 0 0 0
7673 0 3 0 10.2 13.6 54.4 0 0 0
7674 0 3 0 11.9 15.299999999999999 54.4 0 0 0
7675 0 3 0 11.9 13.6 56.1 0 0 0
7676 0 3 0 10.2 15.299999999999999 56.1 0 0 0
7677 0 3 0 13.6 13.6 54.4 0 0 0
7678 0 3 0 15.299999999999999 15.299999999999999 54.4 0 0 0
7679 0 3 0 15.299999999999999 13.6 56.1 0 0 0
7680 0 3 0 13.6 15.299999999999999 56.1 0 0 0
7681 0 3 0 17 13.6 54.4 0 0 0
7682 0 3 0 18.7 15.299999999999999 54.4 0 0 0
7683 0 3 0 18.7 13.6 56.1 0 0 0
7684 0 3 0 17 15.299999999999999 56.1 0 0 0
7685 0 3 0 20.4 13.6 54.4 0 0 0
7686 0 3 0 22.099999999999998 15.299999999999999 54.4 0 0 0
7687 0 3 0 22.099999999999998 13.6 56.1 0 0 0
7688 0 3 0 20.4 15.299999999999999 56.1 0 0 0
7689 0 3 0 23.8 13.6 54.4 0 0 0
7690 0 3 0 25.5 15.299999999999999 54.4 0 0 0
7691 0 3 0 25.5 13.6 56.1 0 0 0
7692 0 3 0 23.8 15.299999999999999 56.1 0 0 0
7693 0 3 0 27.2 13.6 54.4 0 0 0
7694 0 3 0 28.9 15.299999999999999 54.4 0 0 0
7695 0 3 0 28.9 13.6 56.1 0 0 0
7696 0 3 0 27.2 15.299999999999999 56.1 0 0 0
7697 0 3 0 30.599999999999998 13.6 54.4 0 0 0
7698 0 3 0 32.3 15.299999999999999 54.4 0 0 0
7699 0 3 0 32.3 13.6 56.1 0 0 0
7700 0 3 0 30.599999999999998 15.299999999999999 56.1 0 0 0
7701 0 3 0 0 17 54.4 0 0 0
7702 0 3 0 1.7 18.7 54.4 0 0 0
7703 0 3 0 1.7 17 56.1 0 0 0
7704 0 3 0 0 18.7 56.1 0 0 0
7705 0 3 0 3.4 17 54.4 0 0 0
7706 0 3 0 5.1 18.7 54.4 0 0 0
7707 0 3 0 5.1 17 56.1 0 0 0
7708 0 3 0 3.4 18.7 56.1 0 0 0
7709 0 3 0 6.8 17 54.4 0 0 0
7710 0 3 0 8.5 18.7 54.4 0 0 0
7711 0 3 0 8.5 17 56.1 0 0 0
7712 0 3 0 6.8 18.7 56.1 0 0 0
7713 0 3 0 10.2 17 54.4 0 0 0
7714 0 3 0 11.9 18.7 54.4 0 0 0
7715 0 3 0 11.9 17 56.1 0 0 0
7716 0 3 0 10.2 18.7 56.1 0 0 0
7717 0 3 0 13.6 17 54.4 0 0 0
7718 0 3 0 15.299999999999999 18.7 54.4 0 0 0
7719 0 3 0 15.299999999999999 17 56.1 0 0 0
7720 0 3 0 13.6 18.7 56.1 0 0 0
7721 0 3 0 17 17 54.4 0 0 0
7722 0 3 0 18.7 18.7 54.4 0 0 0
7723 0 3 0 18.7 17 56.1 0 0 0
7724 0 3 0 17 18.7 56.1 0 0 0
7725 0 3 0 20.4 17 54.4 0 0 0
7726 0 3 0 22.099999999999998 18.7 54.4 0 0 0
7727 0 3 0 22.099999999999998 17 56.1 0 0 0
7728 0 3 0 20.4 18.7 56.1 0 0 0
7729 0 3 0 23.8 17 54.4 0 0 0
7730 0 3 0 25.5 18.7 54.4 0 0 0
7731 0 3 0 25.5 17 56.1 0 0 0
7732 0 3 0 23.8 18.7 56.1 0 0 0
7733 0 3 0 27.2 17 54.4 0 0 0
7734 0 3 0 28.9 18.7 54.4 0 0 0
7735 0 3 0 28.9 17 56.1 0 0 0
7736 0 3 0 27.2 18.7 56.1 0 0 0
7737 0 3 0 30.599999999999998 17 54.4 0 0 0
7738 0 3 0 32.3 18.7 54.4 0 0 0
7739 0 3 0 32.3 17 56.1 0 0 0
7740 0 3 0 30.599999999999998 18.7 56.1 0 0 0
7741 0 3 0 0 20.4 54.4 0 0 0
7742 0 3 0 1.7 22.099999999999998 54.4 0 0 0
7743 0 3 0 1.7 20.4 56.1 0 0 0
7744 0 3 0 0 22.099999999999998 56.1 0 0 0
7745 0 3 0 3.4 20.4 54.4 0 0 0
7746 0 3 0 5.1 22.099999999999998 54.4 0 0 0
7747 0 3 0 5.1 20.4 56.1 0 0 0
7748 0 3 0 3.4 22.099999999999998 56.1 0 0 0
7749 0 3 0 6.8 20.4 54.4 0 0 0
7750 0 3 0 8.5 22.099999999999998 54.4 0 0 0
7751 0 3 0 8.5 20.4 56.1 0 0 0
7752 0 3 0 6.8 22.099999999999998 56.1 0 0 0
7753 0 3 0 10.2 20.4 54.4 0 0 0
7754 0 3 0 11.9 22.099999999999998 54.4 0 0 0
7755 0 3 0 11.9 20.4 56.1 0 0 0
7756 0 3 0 10.2 22.099999999999998 56.1 0 0 0
7757 0 3 0 13.6 20.4 54.4 0 0 0
7758 0 3 0 15.299999999999999 22.099999999999998 54.4 0 0 0
7759 0 3 0 15.299999999999999 20.4 56.1 0 0 0
7760 0 3 0 13.6 22.099999999999998 56.1 0 0 0
7761 0 3 0 17 20.4 54.4 0 0 0
7762 0 3 0 18.7 22.099999999999998 54.4 0 0 0
7763 0 3 0 18.7 20.4 56.1 0 0 0
7764 0 3 0 17 22.099999999999998 56.1 0 0 0
7765 0 3 0 20.4 20.4 54.4 0 0 0
7766 0 3 0 22.099999999999998 22.099999999999998 54.4 0 0 0
7767 0 3 0 22.099999999999998 20.4 56.1 0 0 0
7768 0 3 0 20.4 22.099999999999998 56.1 0 0 0
7769 0 3 0 23.8 20.4 54.4 0 0 0
7770 0 3 0 25.5 22.099999999999998 54.4 0 0 0
7771 0 3 0 25.5 20.4 56.1 0 0 0
7772 0 3 0 23.8 22.099999999999998 56.1 0 0 0
7773 0 3 0 27.2 20.4 54.4 0 0 0
7774 0 3 0 28.9 22.099999999999998 54.4 0 0 0
7775 0 3 0 28.9 20.4 56.1 0 0 0
7776 0 3 0 27.2 22.099999999999998 56.1 0 0 0
7777 0 3 0 30.599999999999998 20.4 54.4 0 0 0
7778 0 3 0 32.3 22.099999999999998 54.4 0 0 0
7779 0 3 0 32.3 20.4 56.1 0 0 0
7780 0 3 0 30.599999999999998 22.099999999999998 56.1 0 0 0
7781 0 3 0 0 23.8 54.4 0 0 0
7782 0 3 0 1.7 25.5 54.4 0 0 0
7783 0 3 0 1.7 23.8 56.1 0 0 0
7784 0 3 0 0 25.5 56.1 0 0 0
7785 0 3 0 3.4 23.8 54.4 0 0 0
7786 0 3 0 5.1 25.5 54.4 0 0 0
7787 0 3 0 5.1 23.8 56.1 0 0 0
7788 0 3 0 3.4 25.5 56.1 0 0 0
7789 0 3 0 6.8 23.8 54.4 0 0 0
7790 0 3 0 8.5 25.5 54.4 0 0 0
7791 0 3 0 8.5 23.8 56.1 0 0 0
7792 0 3 0 6.8 25.5 56.1 0 0 0
7793 0 3 0 10.2 23.8 54.4 0 0 0
7794 0 3 0 11.9 25.5 54.4 0 0 0
7795 0 3 0 11.9 23.8 56.1 0 0 0
7796 0 3 0 10.2 25.5 56.1 0 0 0
7797 0 3 0 13.6 23.8 54.4 0 0 0
7798 0 3 0 15.299999999999999 25.5 54.4 0 0 0
7799 0 3 0 15.299999999999999 23.8 56.1 0 0 0
7800 0 3 0 13.6 25.5 56.1 0 0 0
7801 0 3 0 17 23.8 54.4 0 0 0
7802 0 3 0 18.7 25.5 54.4 0 0 0
7803 0 3 0 18.7 23.8 56.1 0 0 0
7804 0 3 0 17 25.5 56.1 0 0 0
7805 0 3 0 20.4 23.8 54.4 0 0 0
7806 0 3 0 22.099999999999998 25.5 54.4 0 0 0
7807 0 3 0 22.099999999999998 23.8 56.1 0 0 0
7808 0 3 0 20.4 25.5 56.1 0 0 0
7809 0 3 0 23.8 23.8 54.4 0 0 0
7810 0 3 0 25.5 25.5 54.4 0 0 0
7811 0 3 0 25.5 23.8 56.1 0 0 0
7812 0 3 0 23.8 25.5 56.1 0 0 0
7813 0 3 0 27.2 23.8 54.4 0 0 0
7814 0 3 0 28.9 25.5 54.4 0 0 0
7815 0 3 0 28.9 23.8 56.1 0 0 0
7816 0 3 0 27.2 25.5 56.1 0 0 0
7817 0 3 0 30.599999999999998 23.8 54.4 0 0 0
7818 0 3 0 32.3 25.5 54.4 0 0 0
7819 0 3 0 32.3 23.8 56.1 0 0 0
7820 0 3 0 30.599999999999998 25.5 56.1 0 0 0
7821 0 3 0 0 27.2 54.4 0 0 0
7822 0 3 0 1.7 28.9 54.4 0 0 0
7823 0 3 0 1.7 27.2 56.1 0 0 0
7824 0 3 0 0 28.9 56.1 0 0 0
7825 0 3 0 3.4 27.2 54.4 0 0 0
7826 0 3 0 5.1 28.9 54.4 0 0 0
7827 0 3 0 5.1 27.2 56.1 0 0 0
7828 0 3 0 3.4 28.9 56.1 0 0 0
7829 0 3 0 6.8 27.2 54.4 0 0 0
7830 0 3 0 8.5 28.9 54.4 0 0 0
7831 0 3 0 8.5 27.2 56.1 0 0 0
7832 0 3 0 6.8 28.9 56.1 0 0 0
7833 0 3 0 10.2 27.2 54.4 0 0 0
7834 0 3 0 11.9 28.9 54.4 0 0 0
7835 0 3 0 11.9 27.2 56.1 0 0 0
7836 0 3 0 10.2 28.9 56.1 0 0 0
7837 0 3 0 13.6 27.2 54.4 0 0 0
7838 0 3 0 15.299999999999999 28.9 54.4 0 0 0
7839 0 3 0 15.299999999999999 27.2 56.1 0 0 0
7840 0 3 0 13.6 28.9 56.1 0 0 0
7841 0 3 0 17 27.2 54.4 0 0 0
7842 0 3 0 18.7 28.9 54.4 0 0 0
7843 0 3 0 18.7 27.2 56.1 0 0 0
7844 0 3 0 17 28.9 56.1 0 0 0
7845 0 3 0 20.4 27.2 54.4 0 0 0
7846 0 3 0 22.099999999999998 28.9 54.4 0 0 0
7847 0 3 0 22.099999999999998 27.2 56.1 0 0 0
7848 0 3 0 20.4 28.9 56.1 0 0 0
7849 0 3 0 23.8 27.2 54.4 0 0 0
7850 0 3 0 25.5 28.9 54.4 0 0 0
7851 0 3 0 25.5 27.2 56.1 0 0 0
7852 0 3 0 23.8 28.9 56.1 0 0 0
7853 0 3 0 27.2 27.2 54.4 0 0 0
7854 0 3 0 28.9 28.9 54.4 0 0 0
7855 0 3 0 28.9 27.2 56.1 0 0 0
7856 0 3 0 27.2 28.9 56.1 0 0 0
7857 0 3 0 30.599999999999998 27.2 54.4 0 0 0
7858 0 3 0 32.3 28.9 54.4 0 0 0
7859 0 3 0 32.3 27.2 56.1 0 0 0
7860 0 3 0 30.599999999999998 28.9 56.1 0 0 0
7861 0 3 0 0 30.599999999999998 54.4 0 0 0
7862 0 3 0 1.7 32.3 54.4 0 0 0
7863 0 3 0 1.7 30.599999999999998 56.1 0 0 0
7864 0 3 0 0 32.3 56.1 0 0 0
7865 0 3 0 3.4 30.599999999999998 54.4 0 0 0
7866 0 3 0 5.1 32.3 54.4 0 0 0
7867 0 3 0 5.1 30.599999999999998 56.1 0 0 0
7868 0 3 0 3.4 32.3 56.1 0 0 0
7869 0 3 0 6.8 30.599999999999998 54.4 0 0 0
7870 0 3 0 8.5 32.3 54.4 0 0 0
7871 0 3 0 8.5 30.599999999999998 56.1 0 0 0
7872 0 3 0 6.8 32.3 56.1 0 0 0
7873 0 3 0 10.2 30.599999999999998 54.4 0 0 0
7874 0 3 0 11.9 32.3 54.4 0 0 0
7875 0 3 0 11.9 30.599999999999998 56.1 0 0 0
7876 0 3 0 10.2 32.3 56.1 0 0 0
7877 0 3 0 13.6 30.599999999999998 54.4 0 0 0
7878 0 3 0 15.299999999999999 32.3 54.4 0 0 0
7879 0 3 0 15.299999999999999 30.599999999999998 56.1 0 0 0
7880 0 3 0 13.6 32.3 56.1 0 0 0
7881 0 3 0 17 30.599999999999998 54.4 0 0 0
7882 0 3 0 18.7 32.3 54.4 0 0 0
7883 0 3 0 18.7 30.599999999999998 56.1 0 0 0
7884 0 3 0 17 32.3 56.1 0 0 0
7885 0 3 0 20.4 30.599999999999998 54.4 0 0 0
7886 0 3 0 22.099999999999998 32.3 54.4 0 0 0
7887 0 3 0 22.099999999999998 30.599999999999998 56.1 0 0 0
7888 0 3 0 20.4 32.3 56.1 0 0 0
7889 0 3 0 23.8 30.599999999999998 54.4 0 0 0
7890 0 3 0 25.5 32.3 54.4 0 0 0
7891 0 3 0 25.5 30.599999999999998 56.1 0 0 0
7892 0 3 0 23.8 32.3 56.1 0 0 0
7893 0 3 0 27.2 30.599999999999998 54.4 0 0 0
7894 0 3 0 28.9 32.3 54.4 0 0 0
7895 0 3 0 28.9 30.599999999999998 56.1 0 0 0
7896 0 3 0 27.2 32.3 56.1 0 0 0
7897 0 3 0 30.599999999999998 30.599999999999998 54.4 0 0 0
7898 0 3 0 32.3 32.3 54.4 0 0 0
7899 0 3 0 32.3 30.599999999999998 56.1 0 0 0
7900 0 3 0 30.599999999999998 32.3 56.1 0 0 0
7901 0 3 0 0 34 54.4 0 0 0
7902 0 3 0 1.7 35.699999999999996 54.4 0 0 0
7903 0 3 0 1.7 34 56.1 0 0 0
7904 0 3 0 0 35.699999999999996 56.1 0 0 0
7905 0 3 0 3.4 34 54.4 0 0 0
7906 0 3 0 5.1 35.699999999999996 54.4 0 0 0
7907 0 3 0 5.1 34 56.1 0 0 0
7908 0 3 0 3.4 35.699999999999996 56.1 0 0 0
7909 0 3 0 6.8 34 54.4 0 0 0
7910 0 3 0 8.5 35.699999999999996 54.4 0 0 0
7911 0 3 0 8.5 34 56.1 0 0 0
7912 0 3 0 6.8 35.699999999999996 56.1 0 0 0
7913 0 3 0 10.2 34 54.4 0 0 0
7914 0 3 0 11.9 35.699999999999996 54.4 0 0 0
7915 0 3 0 11.9 34 56.1 0 0 0
7916 0 3 0 10.2 35.699999999999996 56.1 0 0 0
7917 0 3 0 13.6 34 54.4 0 0 0
7918 0 3 0 15.299999999999999 35.699999999999996 54.4 0 0 0
7919 0 3 0 15.299999999999999 34 56.1 0 0 0
7920 0 3 0 13.6 35.699999999999996 56.1 0 0 0
7921 0 3 0 17 34 54.4 0 0 0
7922 0 3 0 18.7 35.699999999999996 54.4 0 0 0
7923 0 3 0 18.7 34 56.1 0 0 0
7924 0 3 0 17 35.699999999999996 56.1 0 0 0
7925 0 3 0 20.4 34 54.4 0 0 0
7926 0 3 0 22.099999999999998 35.699999999999996 54.4 0 0 0
7927 0 3 0 22.099999999999998 34 56.1 0 0 0
7928 0 3 0 20.4 35.699999999999996 56.1 0 0 0
7929 0 3 0 23.8 34 54.4 0 0 0
7930 0 3 0 25.5 35.699999999999996 54.4 0 0 0
7931 0 3 0 25.5 34 56.1 0 0 0
7932 0 3 0 23.8 35.699999999999996 56.1 0 0 0
7933 0 3 0 27.2 34 54.4 0 0 0
7934 0 3 0 28.9 35.699999999999996 54.4 0 0 0
7935 0 3 0 28.9 34 56.1 0 0 0
7936 0 3 0 27.2 35.699999999999996 56.1 0 0 0
7937 0 3 0 30.599999999999998 34 54.4 0 0 0
7938 0 3 0 32.3 35.699999999999996 54.4 0 0 0
7939 0 3 0 32.3 34 56.1 0 0 0
7940 0 3 0 30.599999999999998 35.699999999999996 56.1 0 0 0
7941 0 3 0 0 37.4 54.4 0 0 0
7942 0 3 0 1.7 39.1 54.4 0 0 0
7943 0 3 0 1.7 37.4 56.1 0 0 0
7944 0 3 0 0 39.1 56.1 0 0 0
7945 0 3 0 3.4 37.4 54.4 0 0 0
7946 0 3 0 5.1 39.1 54.4 0 0 0
7947 0 3 0 5.1 37.4 56.1 0 0 0
7948 0 3 0 3.4 39.1 56.1 0 0 0
7949 0 3 0 6.8 37.4 54.4 0 0 0
7950 0 3 0 8.5 39.1 54.4 0 0 0
7951 0 3 0 8.5 37.4 56.1 0 0 0
7952 0 3 0 6.8 39.1 56.1 0 0 0
7953 0 3 0 10.2 37.4 54.4 0 0 0
7954 0 3 0 11.9 39.1 54.4 0 0 0
7955 0 3 0 11.9 37.4 56.1 0 0 0
7956 0 3 0 10.2 39.1 56.1 0 0 0
7957 0 3 0 13.6 37.4 54.4 0 0 0
7958 0 3 0 15.299999999999999 39.1 54.4 0 0 0
7959 0 3 0 15.299999999999999 37.4 56.1 0 0 0
7960 0 3 0 13.6 39.1 56.1 0 0 0
7961 0 3 0 17 37.4 54.4 0 0 0
7962 0 3 0 18.7 39.1 54.4 0 0 0
7963 0 3 0 18.7 37.4 56.1 0 0 0
7964 0 3 0 17 39.1 56.1 0 0 0
7965 0 3 0 20.4 37.4 54.4 0 0 0
7966 0 3 0 22.099999999999998 39.1 54.4 0 0 0
7967 0 3 0 22.099999999999998 37.4 56.1 0 0 0
7968 0 3 0 20.4 39.1 56.1 0 0 0
7969 0 3 0 23.8 37.4 54.4 0 0 0
7970 0 3 0 25.5 39.1 54.4 0 0 0
7971 0 3 0 25.5 37.4 56.1 0 0 0
7972 0 3 0 23.8 39.1 56.1 0 0 0
7973 0 3 0 27.2 37.4 54.4 0 0 0
7974 0 3 0 28.9 39.1 54.4 0 0 0
7975 0 3 0 28.9 37.4 56.1 0 0 0
7976 0 3 0 27.2 39.1 56.1 0 0 0
7977 0 3 0 30.599999999999998 37.4 54.4 0 0 0
7978 0 3 0 32.3 39.1 54.4 0 0 0
7979 0 3 0 32.3 37.4 56.1 0 0 0
7980 0 3 0 30.599999999999998 39.1 56.1 0 0 0
7981 0 3 0 0 40.8 54.4 0 0 0
7982 0 3 0 1.7 42.5 54.4 0 0 0
7983 0 3 0 1.7 40.8 56.1 0 0 0
7984 0 3 0 0 42.5 56.1 0 0 0
7985 0 3 0 3.4 40.8 54.4 0 0 0
7986 0 3 0 5.1 42.5 54.4 0 0 0
7987 0 3 0 5.1 40.8 56.1 0 0 0
7988 0 3 0 3.4 42.5 56.1 0 0 0
7989 0 3 0 6.8 40.8 54.4 0 0 0
7990 0 3 0 8.5 42.5 54.4 0 0 0
7991 0 3 0 8.5 40.8 56.1 0 0 0
7992 0 3 0 6.8 42.5 56.1 0 0 0
7993 0 3 0 10.2 40.8 54.4 0 0 0
7994 0 3 0 11.9 42.5 54.4 0 0 0
7995 0 3 0 11.9 40.8 56.1 0 0 0
7996 0 3 0 10.2 42.5 56.1 0 0 0
7997 0 3 0 13.6 40.8 54.4 0 0 0
7998 0 3 0 15.299999999999999 42.5 54.4 0 0 0
7999 0 3 0 15.299999999999999 40.8 56.1 0 0 0
8000 0 3 0 13.6 42.5 56.1 0 0 0
8001 0 3 0 17 40.8 54.4 0 0 0
8002 0 3 0 18.7 42.5 54.4 0 0 0
8003 0 3 0 18.7 40.8 56.1 0 0 0
8004 0 3 0 17 42.5 56.1 0 0 0
8005 0 3 0 20.4 40.8 54.4 0 0 0
8006 0 3 0 22.099999999999998 42.5 54.4 0 0 0
8007 0 3 0 22.099999999999998 40.8 56.1 0 0 0
8008 0 3 0 20.4 42.5 56.1 0 0 0
8009 0 3 0 23.8 40.8 54.4 0 0 0
8010 0 3 0 25.5 42.5 54.4 0 0 0
8011 0 3 0 25.5 40.8 56.1 0 0 0
8012 0 3 0 23.8 42.5 56.1 0 0 0
8013 0 3 0 27.2 40.8 54.4 0 0 0
8014 0 3 0 28.9 42.5 54.4 0 0 0
8015 0 3 0 28.9 40.8 56.1 0 0 0
8016 0 3 0 27.2 42.5 56.1 0 0 0
8017 0 3 0 30.599999999999998 40.8 54.4 0 0 0
8018 0 3 0 32.3 42.5 54.4 0 0 0
8019 0 3 0 32.3 40.8 56.1 0 0 0
8020 0 3 0 30.599999999999998 42.5 56.1 0 0 0
8021 0 3 0 0 44.199999999999996 54.4 0 0 0
8022 0 3 0 1.7 45.9 54.4 0 0 0
8023 0 3 0 1.7 44.199999999999996 56.1 0 0 0
8024 0 3 0 0 45.9 56.1 0 0 0
8025 0 3 0 3.4 44.199999999999996 54.4 0 0 0
8026 0 3 0 5.1 45.9 54.4 0 0 0
8027 0 3 0 5.1 44.199999999999996 56.1 0 0 0
8028 0 3 0 3.4 45.9 56.1 0 0 0
8029 0 3 0 6.8 44.199999999999996 54.4 0 0 0
8030 0 3 0 8.5 45.9 54.4 0 0 0
8031 0 3 0 8.5 44.199999999999996 56.1 0 0 0
8032 0 3 0 6.8 45.9 56.1 0 0 0
8033 0 3 0 10.2 44.199999999999996 54.4 0 0 0
8034 0 3 0 11.9 45.9 54.4 0 0 0
8035 0 3 0 11.9 44.199999999999996 56.1 0 0 0
8036 0 3 0 10.2 45.9 56.1 0 0 0
8037 0 3 0 13.6 44.199999999999996 54.4 0 0 0
8038 0 3 0 15.299999999999999 45.9 54.4 0 0 0
8039 0 3 0 15.299999999999999 44.199999999999996 56.1 0 0 0
8040 0 3 0 13.6 45.9 56.1 0 0 0
8041 0 3 0 17 44.199999999999996 54.4 0 0 0
8042 0 3 0 18.7 45.9 54.4 0 0 0
8043 0 3 0 18.7 44.199999999999996 56.1 0 0 0
8044 0 3 0 17 45.9 56.1 0 0 0
8045 0 3 0 20.4 44.199999999999996 54.4 0 0 0
8046 0 3 0 22.099999999999998 45.9 54.4 0 0 0
8047 0 3 0 22.099999999999998 44.199999999999996 56.1 0 0 0
8048 0 3 0 20.4 45.9 56.1 0 0 0
8049 0 3 0 23.8 44.199999999999996 54.4 0 0 0
8050 0 3 0 25.5 45.9 54.4 0 0 0
8051 0 3 0 25.5 44.199999999999996 56.1 0 0 0
8052 0 3 0 23.8 45.9 56.1 0 0 0
8053 0 3 0 27.2 44.199999999999996 54.4 0 0 0
8054 0 3 0 28.9 45.9 54.4 0 0 0
8055 0 3 0 28.9 44.199999999999996 56.1 0 0 0
8056 0 3 0 27.2 45.9 56.1 0 0 0
8057 0 3 0 30.599999999999998 44.199999999999996 54.4 0 0 0
8058 0 3 0 32.3 45.9 54.4 0 0 0
8059 0 3 0 32.3 44.199999999999996 56.1 0 0 0
8060 0 3 0 30.599999999999998 45.9 56.1 0 0 0
8061 0 3 0 0 47.6 54.4 0 0 0
8062 0 3 0 1.7 49.3 54.4 0 0 0
8063 0 3 0 1.7 47.6 56.1 0 0 0
8064 0 3 0 0 49.3 56.1 0 0 0
8065 0 3 0 3.4 47.6 54.4 0 0 0
8066 0 3 0 5.1 49.3 54.4 0 0 0
8067 0 3 0 5.1 47.6 56.1 0 0 0
8068 0 3 0 3.4 49.3 56.1 0 0 0
8069 0 3 0 6.8 47.6 54.4 0 0 0
8070 0 3 0 8.5 49.3 54.4 0 0 0
8071 0 3 0 8.5 47.6 56.1 0 0 0
8072 0 3 0 6.8 49.3 56.1 0 0 0
8073 0 3 0 10.2 47.6 54.4 0 0 0
8074 0 3 0 11.9 49.3 54.4 0 0 0
8075 0 3 0 11.9 47.6 56.1 0 0 0
8076 0 3 0 10.2 49.3 56.1 0 0 0
8077 0 3 0 13.6 47.6 54.4 0 0 0
8078 0 3 0 15.299999999999999 49.3 54.4 0 0 0
8079 0 3 0 15.299999999999999 47.6 56.1 0 0 0
8080 0 3 0 13.6 49.3 56.1 0 0 0
8081 0 3 0 17 47.6 54.4 0 0 0
8082 0 3 0 18.7 49.3 54.4 0 0 0
8083 0 3 0 18.7 47.6 56.1 0 0 0
8084 0 3 0 17 49.3 56.1 0 0 0
8085 0 3 0 20.4 47.6 54.4 0 0 0
8086 0 3 0 22.099999999999998 49.3 54.4 0 0 0
8087 0 3 0 22.099999999999998 47.6 56.1 0 0 0
8088 0 3 0 20.4 49.3 56.1 0 0 0
8089 0 3 0 23.8 47.6 54.4 0 0 0
8090 0 3 0 25.5 49.3 54.4 0 0 0
8091 0 3 0 25.5 47.6 56.1 0 0 0
8092 0 3 0 23.8 49.3 56.1 0 0 0
8093 0 3 0 27.2 47.6 54.4 0 0 0
8094 0 3 0 28.9 49.3 54.4 0 0 0
8095 0 3 0 28.9 47.6 56.1 0 0 0
8096 0 3 0 27.2 49.3 56.1 0 0 0
8097 0 3 0 30.599999999999998 47.6 54.4 0 0 0
8098 0 3 0 32.3 49.3 54.4 0 0 0
8099 0 3 0 32.3 47.6 56.1 0 0 0
8100 0 3 0 30.599999999999998 49.3 56.1 0 0 0
8101 0 3 0 0 51 54.4 0 0 0
8102 0 3 0 1.7 52.699999999999996 54.4 0 0 0
8103 0 3 0 1.7 51 56.1 0 0 0
8104 0 3 0 0 52.699999999999996 56.1 0 0 0
8105 0 3 0 3.4 51 54.4 0 0 0
8106 0 3 0 5.1 52.699999999999996 54.4 0 0 0
8107 0 3 0 5.1 51 56.1 0 0 0
8108 0 3 0 3.4 52.699999999999996 56.1 0 0 0
8109 0 3 0 6.8 51 54.4 0 0 0
8110 0 3 0 8.5 52.699999999999996 54.4 0 0 0
8111 0 3 0 8.5 51 56.1 0 0 0
8112 0 3 0 6.8 52.699999999999996 56.1 0 0 0
8113 0 3 0 10.2 51 54.4 0 0 0
8114 0 3 0 11.9 52.699999999999996 54.4 0 0 0
8115 0 3 0 11.9 51 56.1 0 0 0
8116 0 3 0 10.2 52.699999999999996 56.1 0 0 0
8117 0 3 0 13.6 51 54.4 0 0 0
8118 0 3 0 15.299999999999999 52.699999999999996 54.4 0 0 0
8119 0 3 0 15.299999999999999 51 56.1 0 0 0
8120 0 3 0 13.6 52.699999999999996 56.1 0 0 0
8121 0 3 0 17 51 54.4 0 0 0
8122 0 3 0 18.7 52.699999999999996 54.4 0 0 0
8123 0 3 0 18.7 51 56.1 0 0 0
8124 0 3 0 17 52.699999999999996 56.1 0 0 0
8125 0 3 0 20.4 51 54.4 0 0 0
8126 0 3 0 22.099999999999998 52.699999999999996 54.4 0 0 0
8127 0 3 0 22.099999999999998 51 56.1 0 0 0
8128 0 3 0 20.4 52.699999999999996 56.1 0 0 0
8129 0 3 0 23.8 51 54.4 0 0 0
8130 0 3 0 25.5 52.699999999999996 54.4 0 0 0
8131 0 3 0 25.5 51 56.1 0 0 0
8132 0 3 0 23.8 52.699999999999996 56.1 0 0 0
8133 0 3 0 27.2 51 54.4 0 0 0
8134 0 3 0 28.9 52.699999999999996 54.4 0 0 0
8135 0 3 0 28.9 51 56.1 0 0 0
8136 0 3 0 27.2 52.699999999999996 56.1 0 0 0
8137 0 3 0 30.599999999999998 51 54.4 0 0 0
8138 0 3 0 32.3 52.699999999999996 54.4 0 0 0
8139 0 3 0 32.3 51 56.1 0 0 0
8140 0 3 0 30.599999999999998 52.699999999999996 56.1 0 0 0
8141 0 3 0 0 54.4 54.4 0 0 0
8142 0 3 0 1.7 56.1 54.4 0 0 0
8143 0 3 0 1.7 54.4 56.1 0 0 0
8144 0 3 0 0 56.1 56.1 0 0 0
8145 0 3 0 3.4 54.4 54.4 0 0 0
8146 0 3 0 5.1 56.1 54.4 0 0 0
8147 0 3 0 5.1 54.4 56.1 0 0 0
8148 0 3 0 3.4 56.1 56.1 0 0 0
8149 0 3 0 6.8 54.4 54.4 0 0 0
8150 0 3 0 8.5 56.1 54.4 0 0 0
8151 0 3 0 8.5 54.4 56.1 0 0 0
8152 0 3 0 6.8 56.1 56.1 0 0 0
8153 0 3 0 10.2 54.4 54.4 0 0 0
8154 0 3 0 11.9 56.1 54.4 0 0 0
8155 0 3 0 11.9 54.4 56.1 0 0 0
8156 0 3 0 10.2 56.1 56.1 0 0 0
8157 0 3 0 13.6 54.4 54.4 0 0 0
8158 0 3 0 15.299999999999999 56.1 54.4 0 0 0
8159 0 3 0 15.299999999999999 54.4 56.1 0 0 0
8160 0 3 0 13.6 56.1 56.1 0 0 0
8161 0 3 0 17 54.4 54.4 0 0 0
8162 0 3 0 18.7 56.1 54.4 0 0 0
8163 0 3 0 18.7 54.4 56.1 0 0 0
8164 0 3 0 17 56.1 56.1 0 0 0
8165 0 3 0 20.4 54.4 54.4 0 0 0
8166 0 3 0 22.099999999999998 56.1 54.4 0 0 0
8167 0 3 0 22.099999999999998 54.4 56.1 0 0 0
8168 0 3 0 20.4 56.1 56.1 0 0 0
8169 0 3 0 23.8 54.4 54.4 0 0 0
8170 0 3 0 25.5 56.1 54.4 0 0 0
8171 0 3 0 25.5 54.4 56.1 0 0 0
8172 0 3 0 23.8 56.1 56.1 0 0 0
8173 0 3 0 27.2 54.4 54.4 0 0 0
8174 0 3 0 28.9 56.1 54.4 0 0 0
8175 0 3 0 28.9 54.4 56.1 0 0 0
8176 0 3 0 27.2 56.1 56.1 0 0 0
8177 0 3 0 30.599999999999998 54.4 54.4 0 0 0
8178 0 3 0 32.3 56.1 54.4 0 0 0
8179 0 3 0 32.3 54.4 56.1 0 0 0
8180 0 3 0 30.599999999999998 56.1 56.1 0 0 0
8181 0 3 0 0 57.8 54.4 0 0 0
8182 0 3 0 1.7 59.5 54.4 0 0 0
8183 0 3 0 1.7 57.8 56.1 0 0 0
8184 0 3 0 0 59.5 56.1 0 0 0
8185 0 3 0 3.4 57.8 54.4 0 0 0
8186 0 3 0 5.1 59.5 54.4 0 0 0
8187 0 3 0 5.1 57.8 56.1 0 0 0
8188 0 3 0 3.4 59.5 56.1 0 0 0
8189 0 3 0 6.8 57.8 54.4 0 0 0
8190 0 3 0 8.5 59.5 54.4 0 0 0
8191 0 3 0 8.5 57.8 56.1 0 0 0
8192 0 3 0 6.8 59.5 56.1 0 0 0
8193 0 3 0 10.2 57.8 54.4 0 0 0
8194 0 3 0 11.9 59.5 54.4 0 0 0
8195 0 3 0 11.9 57.8 56.1 0 0 0
8196 0 3 0 10.2 59.5 56.1 0 0 0
8197 0 3 0 13.6 57.8 54.4 0 0 0
8198 0 3 0 15.299999999999999 59.5 54.4 0 0 0
8199 0 3 0 15.299999999999999 57.8 56.1 0 0 0
8200 0 3 0 13.6 59.5 56.1 0 0 0
8201 0 3 0 17 57.8 54.4 0 0 0
8202 0 3 0 18.7 59.5 54.4 0 0 0
8203 0 3 0 18.7 57.8 56.1 0 0 0
8204 0 3 0 17 59.5 56.1 0 0 0
8205 0 3 0 20.4 57.8 54.4 0 0 0
8206 0 3 0 22.099999999999998 59.5 54.4 0 0 0
8207 0 3 0 22.099999999999998 57.8 56.1 0 0 0
8208 0 3 0 20.4 59.5 56.1 0 0 0
8209 0 3 0 23.8 57.8 54.4 0 0 0
8210 0 3 0 25.5 59.5 54.4 0 0 0
8211 0 3 0 25.5 57.8 56.1 0 0 0
8212 0 3 0 23.8 59.5 56.1 0 0 0
8213 0 3 0 27.2 57.8 54.4 0 0 0
8214 0 3 0 28.9 59.5 54.4 0 0 0
8215 0 3 0 28.9 57.8 56.1 0 0 0
8216 0 3 0 27.2 59.5 56.1 0 0 0
8217 0 3 0 30.599999999999998 57.8 54.4 0 0 0
8218 0 3 0 32.3 59.5 54.4 0 0 0
8219 0 3 0 32.3 57.8 56.1 0 0 0
8220 0 3 0 30.599999999999998 59.5 56.1 0 0 0
8221 0 3 0 0 61.199999999999996 54.4 0 0 0
8222 0 3 0 1.7 62.9 54.4 0 0 0
8223 0 3 0 1.7 61.199999999999996 56.1 0 0 0
8224 0 3 0 0 62.9 56.1 0 0 0
8225 0 3 0 3.4 61.199999999999996 54.4 0 0 0
8226 0 3 0 5.1 62.9 54.4 0 0 0
8227 0 3 0 5.1 61.199999999999996 56.1 0 0 0
8228 0 3 0 3.4 62.9 56.1 0 0 0
8229 0 3 0 6.8 61.199999999999996 54.4 0 0 0
8230 0 3 0 8.5 62.9 54.4 0 0 0
8231 0 3 0 8.5 61.199999999999996 56.1 0 0 0
8232 0 3 0 6.8 62.9 56.1 0 0 0
8233 0 3 0 10.2 61.199999999999996 54.4 0 0 0
8234 0 3 0 11.9 62.9 54.4 0 0 0
8235 0 3 0 11.9 61.199999999999996 56.1 0 0 0
8236 0 3 0 10.2 62.9 56.1 0 0 0
8237 0 3 0 13.6 61.199999999999996 54.4 0 0 0
8238 0 3 0 15.299999999999999 62.9 54.4 0 0 0
8239 0 3 0 15.299999999999999 61.199999999999996 56.1 0 0 0
8240 0 3 0 13.6 62.9 56.1 0 0 0
8241 0 3 0 17 61.199999999999996 54.4 0 0 0
8242 0 3 0 18.7 62.9 54.4 0 0 0
8243 0 3 0 18.7 61.199999999999996 56.1 0 0 0
8244 0 3 0 17 62.9 56.1 0 0 0
8245 0 3 0 20.4 61.199999999999996 54.4 0 0 0
8246 0 3 0 22.099999999999998 62.9 54.4 0 0 0
8247 0 3 0 22.099999999999998 61.199999999999996 56.1 0 0 0
8248 0 3 0 20.4 62.9 56.1 0 0 0
8249 0 3 0 23.8 61.199999999999996 54.4 0 0 0
8250 0 3 0 25.5 62.9 54.4 0 0 0
8251 0 3 0 25.5 61.199999999999996 56.1 0 0 0
8252 0 3 0 23.8 62.9 56.1 0 0 0
8253 0 3 0 27.2 61.199999999999996 54.4 0 0 0
8254 0 3 0 28.9 62.9 54.4 0 0 0
8255 0 3 0 28.9 61.199999999999996 56.1 0 0 0
8256 0 3 0 27.2 62.9 56.1 0 0 0
8257 0 3 0 30.599999999999998 61.199999999999996 54.4 0 0 0
8258 0 3 0 32.3 62.9 54.4 0 0 0
8259 0 3 0 32.3 61.199999999999996 56.1 0 0 0
8260 0 3 0 30.599999999999998 62.9 56.1 0 0 0
8261 0 3 0 0 64.6 54.4 0 0 0
8262 0 3 0 1.7 66.3 54.4 0 0 0
8263 0 3 0 1.7 64.6 56.1 0 0 0
8264 0 3 0 0 66.3 56.1 0 0 0
8265 0 3 0 3.4 64.6 54.4 0 0 0
8266 0 3 0 5.1 66.3 54.4 0 0 0
8267 0 3 0 5.1 64.6 56.1 0 0 0
8268 0 3 0 3.4 66.3 56.1 0 0 0
8269 0 3 0 6.8 64.6 54.4 0 0 0
8270 0 3 0 8.5 66.3 54.4 0 0 0
8271 0 3 0 8.5 64.6 56.1 0 0 0
8272 0 3 0 6.8 66.3 56.1 0 0 0
8273 0 3 0 10.2 64.6 54.4 0 0 0
8274 0 3 0 11.9 66.3 54.4 0 0 0
8275 0 3 0 11.9 64.6 56.1 0 0 0
8276 0 3 0 10.2 66.3 56.1 0 0 0
8277 0 3 0 13.6 64.6 54.4 0 0 0
8278 0 3 0 15.299999999999999 66.3 54.4 0 0 0
8279 0 3 0 15.299999999999999 64.6 56.1 0 0 0
8280 0 3 0 13.6 66.3 56.1 0 0 0
8281 0 3 0 17 64.6 54.4 0 0 0
8282 0 3 0 18.7 66.3 54.4 0 0 0
8283 0 3 0 18.7 64.6 56.1 0 0 0
8284 0 3 0 17 66.3 56.1 0 0 0
8285 0 3 0 20.4 64.6 54.4 0 0 0
8286 0 3 0 22.099999999999998 66.3 54.4 0 0 0
8287 0 3 0 22.099999999999998 64.6 56.1 0 0 0
8288 0 3 0 20.4 66.3 56.1 0 0 0
8289 0 3 0 23.8 64.6 54.4 0 0 0
8290 0 3 0 25.5 66.3 54.4 0 0 0
8291 0 3 0 25.5 64.6 56.1 0 0 0
8292 0 3 0 23.8 66.3 56.1 0 0 0
8293 0 3 0 27.2 64.6 54.4 0 0 0
8294 0 3 0 28.9 66.3 54.4 0 0 0
8295 0 3 0 28.9 64.6 56.1 0 0 0
8296 0 3 0 27.2 66.3 56.1 0 0 0
8297 0 3 0 30.599999999999998 64.6 54.4 0 0 0
8298 0 3 0 32.3 66.3 54.4 0 0 0
8299 0 3 0 32.3 64.6 56.1 0 0 0
8300 0 3 0 30.599999999999998 66.3 56.1 0 0 0
8301 0 3 0 0 68 54.4 0 0 0
8302 0 3 0 1.7 69.7 54.4 0 0 0
8303 0 3 0 1.7 68 56.1 0 0 0
8304 0 3 0 0 69.7 56.1 0 0 0
8305 0 3 0 3.4 68 54.4 0 0 0
8306 0 3 0 5.1 69.7 54.4 0 0 0
8307 0 3 0 5.1 68 56.1 0 0 0
8308 0 3 0 3.4 69.7 56.1 0 0 0
8309 0 3 0 6.8 68 54.4 0 0 0
8310 0 3 0 8.5 69.7 54.4 0 0 0
8311 0 3 0 8.5 68 56.1 0 0 0
8312 0 3 0 6.8 69.7 56.1 0 0 0
8313 0 3 0 10.2 68 54.4 0 0 0
8314 0 3 0 11.9 69.7 54.4 0 0 0
8315 0 3 0 11.9 68 56.1 0 0 0
8316 0 3 0 10.2 69.7 56.1 0 0 0
8317 0 3 0 13.6 68 54.4 0 0 0
8318 0 3 0 15.299999999999999 69.7 54.4 0 0 0
8319 0 3 0 15.299999999999999 68 56.1 0 0 0
8320 0 3 0 13.6 69.7 56.1 0 0 0
8321 0 3 0 17 68 54.4 0 0 0
8322 0 3 0 18.7 69.7 54.4 0 0 0
8323 0 3 0 18.7 68 56.1 0 0 0
8324 0 3 0 17 69.7 56.1 0 0 0
8325 0 3 0 20.4 68 54.4 0 0 0
8326 0 3 0 22.099999999999998 69.7 54.4 0 0 0
8327 0 3 0 22.099999999999998 68 56.1 0 0 0
8328 0 3 0 20.4 69.7 56.1 0 0 0
8329 0 3 0 23.8 68 54.4 0 0 0
8330 0 3 0 25.5 69.7 54.4 0 0 0
8331 0 3 0 25.5 68 56.1 0 0 0
8332 0 3 0 23.8 69.7 56.1 0 0 0
8333 0 3 0 27.2 68 54.4 0 0 0
8334 0 3 0 28.9 69.7 54.4 0 0 0
8335 0 3 0 28.9 68 56.1 0 0 0
8336 0 3 0 27.2 69.7 56.1 0 0 0
8337 0 3 0 30.599999999999998 68 54.4 0 0 0
8338 0 3 0 32.3 69.7 54.4 0 0 0
8339 0 3 0 32.3 68 56.1 0 0 0
8340 0 3 0 30.599999999999998 69.7 56.1 0 0 0
8341 0 3 0 0 71.39999999999999 54.4 0 0 0
8342 0 3 0 1.7 73.1 54.4 0 0 0
8343 0 3 0 1.7 71.39999999999999 56.1 0 0 0
8344 0 3 0 0 73.1 56.1 0 0 0
8345 0 3 0 3.4 71.39999999999999 54.4 0 0 0
8346 0 3 0 5.1 73.1 54.4 0 0 0
8347 0 3 0 5.1 71.39999999999999 56.1 0 0 0
8348 0 3 0 3.4 73.1 56.1 0 0 0
8349 0 3 0 6.8 71.39999999999999 54.4 0 0 0
8350 0 3 0 8.5 73.1 54.4 0 0 0
8351 0 3 0 8.5 71.39999999999999 56.1 0 0 0
8352 0 3 0 6.8 73.1 56.1 0 0 0
8353 0 3 0 10.2 71.39999999999999 54.4 0 0 0
8354 0 3 0 11.9 73.1 54.4 0 0 0
8355 0 3 0 11.9 71.39999999999999 56.1 0 0 0
8356 0 3 0 10.2 73.1 56.1 0 0 0
8357 0 3 0 13.6 71.39999999999999 54.4 0 0 0
8358 0 3 0 15.299999999999999 73.1 54.4 0 0 0
8359 0 3 0 15.299999999999999 71.39999999999999 56.1 0 0 0
8360 0 3 0 13.6 73.1 56.1 0 0 0
8361 0 3 0 17 71.39999999999999 54.4 0 0 0
8362 0 3 0 18.7 73.1 54.4 0 0 0
8363 0 3 0 18.7 71.39999999999999 56.1 0 0 0
8364 0 3 0 17 73.1 56.1 0 0 0
8365 0 3 0 20.4 71.39999999999999 54.4 0 0 0
8366 0 3 0 22.099999999999998 73.1 54.4 0 0 0
8367 0 3 0 22.099999999999998 71.39999999999999 56.1 0 0 0
8368 0 3 0 20.4 73.1 56.1 0 0 0
8369 0 3 0 23.8 71.39999999999999 54.4 0 0 0
8370 0 3 0 25.5 73.1 54.4 0 0 0
8371 0 3 0 25.5 71.39999999999999 56.1 0 0 0
8372 0 3 0 23.8 73.1 56.1 0 0 0
8373 0 3 0 27.2 71.39999999999999 54.4 0 0 0
8374 0 3 0 28.9 73.1 54.4 0 0 0
8375 0 3 0 28.9 71.39999999999999 56.1 0 0 0
8376 0 3 0 27.2 73.1 56.1 0 0 0
8377 0 3 0 30.599999999999998 71.39999999999999 54.4 0 0 0
8378 0 3 0 32.3 73.1 54.4 0 0 0
8379 0 3 0 32.3 71.39999999999999 56.1 0 0 0
8380 0 3 0 30.599999999999998 73.1 56.1 0 0 0
8381 0 3 0 0 74.8 54.4 0 0 0
8382 0 3 0 1.7 76.5 54.4 0 0 0
8383 0 3 0 1.7 74.8 56.1 0 0 0
8384 0 3 0 0 76.5 56.1 0 0 0
8385 0 3 0 3.4 74.8 54.4 0 0 0
8386 0 3 0 5.1 76.5 54.4 0 0 0
8387 0 3 0 5.1 74.8 56.1 0 0 0
8388 0 3 0 3.4 76.5 56.1 0 0 0
8389 0 3 0 6.8 74.8 54.4 0 0 0
8390 0 3 0 8.5 76.5 54.4 0 0 0
8391 0 3 0 8.5 74.8 56.1 0 0 0
8392 0 3 0 6.8 76.5 56.1 0 0 0
8393 0 3 0 10.2 74.8 54.4 0 0 0
8394 0 3 0 11.9 76.5 54.4 0 0 0
8395 0 3 0 11.9 74.8 56.1 0 0 0
8396 0 3 0 10.2 76.5 56.1 0 0 0
8397 0 3 0 13.6 74.8 54.4 0 0 0
8398 0 3 0 15.299999999999999 76.5 54.4 0 0 0
8399 0 3 0 15.299999999999999 74.8 56.1 0 0 0
8400 0 3 0 13.6 76.5 56.1 0 0 0
8401 0 3 0 17 74.8 54.4 0 0 0
8402 0 3 0 18.7 76.5 54.4 0 0 0
8403 0 3 0 18.7 74.8 56.1 0 0 0
8404 0 3 0 17 76.5 56.1 0 0 0
8405 0 3 0 20.4 74.8 54.4 0 0 0
8406 0 3 0 22.099999999999998 76.5 54.4 0 0 0
8407 0 3 0 22.099999999999998 74.8 56.1 0 0 0
8408 0 3 0 20.4 76.5 56.1 0 0 0
8409 0 3 0 23.8 74.8 54.4 0 0 0
8410 0 3 0 25.5 76.5 54.4 0 0 0
8411 0 3 0 25.5 74.8 56.1 0 0 0
8412 0 3 0 23.8 76.5 56.1 0 0 0
8413 0 3 0 27.2 74.8 54.4 0 0 0
8414 0 3 0 28.9 76.5 54.4 0 0 0
8415 0 3 0 28.9 74.8 56.1 0 0 0
8416 0 3 0 27.2 76.5 56.1 0 0 0
8417 0 3 0 30.599999999999998 74.8 54.4 0 0 0
8418 0 3 0 32.3 76.5 54.4 0 0 0
8419 0 3 0 32.3 74.8 56.1 0 0 0
8420 0 3 0 30.599999999999998 76.5 56.1 0 0 0
8421 0 3 0 0 78.2 54.4 0 0 0
8422 0 3 0 1.7 79.89999999999999 54.4 0 0 0
8423 0 3 0 1.7 78.2 56.1 0 0 0
8424 0 3 0 0 79.89999999999999 56.1 0 0 0
8425 0 3 0 3.4 78.2 54.4 0 0 0
8426 0 3 0 5.1 79.89999999999999 54.4 0 0 0
8427 0 3 0 5.1 78.2 56.1 0 0 0
8428 0 3 0 3.4 79.89999999999999 56.1 0 0 0
8429 0 3 0 6.8 78.2 54.4 0 0 0
8430 0 3 0 8.5 79.89999999999999 54.4 0 0 0
8431 0 3 0 8.5 78.2 56.1 0 0 0
8432 0 3 0 6.8 79.89999999999999 56.1 0 0 0
8433 0 3 0 10.2 78.2 54.4 0 0 0
8434 0 3 0 11.9 79.89999999999999 54.4 0 0 0
8435 0 3 0 11.9 78.2 56.1 0 0 0
8436 0 3 0 10.2 79.89999999999999 56.1 0 0 0
8437 0 3 0 13.6 78.2 54.4 0 0 0
8438 0 3 0 15.299999999999999 79.89999999999999 54.4 0 0 0
8439 0 3 0 15.299999999999999 78.2 56.1 0 0 0
8440 0 3 0 13.6 79.89999999999999 56.1 0 0 0
8441 0 3 0 17 78.2 54.4 0 0 0
8442 0 3 0 18.7 79.89999999999999 54.4 0 0 0
8443 0 3 0 18.7 78.2 56.1 0 0 0
8444 0 3 0 17 79.89999999999999 56.1 0 0 0
8445 0 3 0 20.4 78.2 54.4 0 0 0
8446 0 3 0 22.099999999999998 79.89999999999999 54.4 0 0 0
8447 0 3 0 22.099999999999998 78.2 56.1 0 0 0
8448 0 3 0 20.4 79.89999999999999 56.1 0 0 0
8449 0 3 0 23.8 78.2 54.4 0 0 0
8450 0 3 0 25.5 79.89999999999999 54.4 0 0 0
8451 0 3 0 25.5 78.2 56.1 0 0 0
8452 0 3 0 23.8 79.89999999999999 56.1 0 0 0
8453 0 3 0 27.2 78.2 54.4 0 0 0
8454 0 3 0 28.9 79.89999999999999 54.4 0 0 0
8455 0 3 0 28.9 78.2 56.1 0 0 0
8456 0 3 0 27.2 79.89999999999999 56.1 0 0 0
8457 0 3 0 30.599999999999998 78.2 54.4 0 0 0
8458 0 3 0 32.3 79.89999999999999 54.4 0 0 0
8459 0 3 0 32.3 78.2 56.1 0 0 0
8460 0 3 0 30.599999999999998 79.89999999999999 56.1 0 0 0
8461 0 3 0 0 81.6 54.4 0 0 0
8462 0 3 0 1.7 83.3 54.4 0 0 0
8463 0 3 0 1.7 81.6 56.1 0 0 0
8464 0 3 0 0 83.3 56.1 0 0 0
8465 0 3 0 3.4 81.6 54.4 0 0 0
8466 0 3 0 5.1 83.3 54.4 0 0 0
8467 0 3 0 5.1 81.6 56.1 0 0 0
8468 0 3 0 3.4 83.3 56.1 0 0 0
8469 0 3 0 6.8 81.6 54.4 0 0 0
8470 0 3 0 8.5 83.3 54.4 0 0 0
8471 0 3 0 8.5 81.6 56.1 0 0 0
8472 0 3 0 6.8 83.3 56.1 0 0 0
8473 0 3 0 10.2 81.6 54.4 0 0 0
8474 0 3 0 11.9 83.3 54.4 0 0 0
8475 0 3 0 11.9 81.6 56.1 0 0 0
8476 0 3 0 10.2 83.3 56.1 0 0 0
8477 0 3 0 13.6 81.6 54.4 0 0 0
8478 0 3 0 15.299999999999999 83.3 54.4 0 0 0
8479 0 3 0 15.299999999999999 81.6 56.1 0 0 0
8480 0 3 0 13.6 83.3 56.1 0 0 0
8481 0 3 0 17 81.6 54.4 0 0 0
8482 0 3 0 18.7 83.3 54.4 0 0 0
8483 0 3 0 18.7 81.6 56.1 0 0 0
8484 0 3 0 17 83.3 56.1 0 0 0
8485 0 3 0 20.4 81.6 54.4 0 0 0
8486 0 3 0 22.099999999999998 83.3 54.4 0 0 0
8487 0 3 0 22.099999999999998 81.6 56.1 0 0 0
8488 0 3 0 20.4 83.3 56.1 0 0 0
8489 0 3 0 23.8 81.6 54.4 0 0 0
8490 0 3 0 25.5 83.3 54.4 0 0 0
8491 0 3 0 25.5 81.6 56.1 0 0 0
8492 0 3 0 23.8 83.3 56.1 0 0 0
8493 0 3 0 27.2 81.6 54.4 0 0 0
8494 0 3 0 28.9 83.3 54.4 0 0 0
8495 0 3 0 28.9 81.6 56.1 0 0 0
8496 0 3 0 27.2 83.3 56.1 0 0 0
8497 0 3 0 30.599999999999998 81.6 54.4 0 0 0
8498 0 3 0 32.3 83.3 54.4 0 0 0
8499 0 3 0 32.3 81.6 56.1 0 0 0
8500 0 3 0 30.599999999999998 83.3 56.1 0 0 0
8501 0 3 0 0 85 54.4 0 0 0
8502 0 3 0 1.7 86.7 54.4 0 0 0
8503 0 3 0 1.7 85 56.1 0 0 0
8504 0 3 0 0 86.7 56.1 0 0 0
8505 0 3 0 3.4 85 54.4 0 0 0
8506 0 3 0 5.1 86.7 54.4 0 0 0
8507 0 3 0 5.1 85 56.1 0 0 0
8508 0 3 0 3.4 86.7 56.1 0 0 0
8509 0 3 0 6.8 85 54.4 0 0 0
8510 0 3 0 8.5 86.7 54.4 0 0 0
8511 0 3 0 8.5 85 56.1 0 0 0
8512 0 3 0 6.8 86.7 56.1 0 0 0
8513 0 3 0 10.2 85 54.4 0 0 0
8514 0 3 0 11.9 86.7 54.4 0 0 0
8515 0 3 0 11.9 85 56.1 0 0 0
8516 0 3 0 10.2 86.7 56.1 0 0 0
8517 0 3 0 13.6 85 54.4 0 0 0
8518 0 3 0 15.299999999999999 86.7 54.4 0 0 0
8519 0 3 0 15.299999999999999 85 56.1 0 0 0
8520 0 3 0 13.6 86.7 56.1 0 0 0
8521 0 3 0 17 85 54.4 0 0 0
8522 0 3 0 18.7 86.7 54.4 0 0 0
8523 0 3 0 18.7 85 56.1 0 0 0
8524 0 3 0 17 86.7 56.1 0 0 0
8525 0 3 0 20.4 85 54.4 0 0 0
8526 0 3 0 22.099999999999998 86.7 54.4 0 0 0
8527 0 3 0 22.099999999999998 85 56.1 0 0 0
8528 0 3 0 20.4 86.7 56.1 0 0 0
8529 0 3 0 23.8 85 54.4 0 0 0
8530 0 3 0 25.5 86.7 54.4 0 0 0
8531 0 3 0 25.5 85 56.1 0 0 0
8532 0 3 0 23.8 86.7 56.1 0 0 0
8533 0 3 0 27.2 85 54.4 0 0 0
8534 0 3 0 28.9 86.7 54.4 0 0 0
8535 0 3 0 28.9 85 56.1 0 0 0
8536 0 3 0 27.2 86.7 56.1 0 0 0
8537 0 3 0 30.599999999999998 85 54.4 0 0 0
8538 0 3 0 32.3 86.7 54.4 0 0 0
8539 0 3 0 32.3 85 56.1 0 0 0
8540 0 3 0 30.599999999999998 86.7 56.1 0 0 0
8541 0 3 0 0 88.39999999999999 54.4 0 0 0
8542 0 3 0 1.7 90.1 54.4 0 0 0
8543 0 3 0 1.7 88.39999999999999 56.1 0 0 0
8544 0 3 0 0 90.1 56.1 0 0 0
8545 0 3 0 3.4 88.39999999999999 54.4 0 0 0
8546 0 3 0 5.1 90.1 54.4 0 0 0
8547 0 3 0 5.1 88.39999999999999 56.1 0 0 0
8548 0 3 0 3.4 90.1 56.1 0 0 0
8549 0 3 0 6.8 88.39999999999999 54.4 0 0 0
8550 0 3 0 8.5 90.1 54.4 0 0 0
8551 0 3 0 8.5 88.39999999999999 56.1 0 0 0
8552 0 3 0 6.8 90.1 56.1 0 0 0
8553 0 3 0 10.2 88.39999999999999 54.4 0 0 0
8554 0 3 0 11.9 90.1 54.4 0 0 0
8555 0 3 0 11.9 88.39999999999999 56.1 0 0 0
8556 0 3 0 10.2 90.1 56.1 0 0 0
8557 0 3 0 13.6 88.39999999999999 54.4 0 0 0
8558 0 3 0 15.299999999999999 90.1 54.4 0 0 0
8559 0 3 0 15.299999999999999 88.39999999999999 56.1 0 0 0
8560 0 3 0 13.6 90.1 56.1 0 0 0
8561 0 3 0 17 88.39999999999999 54.4 0 0 0
8562 0 3 0 18.7 90.1 54.4 0 0 0
8563 0 3 0 18.7 88.39999999999999 56.1 0 0 0
8564 0 3 0 17 90.1 56.1 0 0 0
8565 0 3 0 20.4 88.39999999999999 54.4 0 0 0
8566 0 3 0 22.099999999999998 90.1 54.4 0 0 0
8567 0 3 0 22.099999999999998 88.39999999999999 56.1 0 0 0
8568 0 3 0 20.4 90.1 56.1 0 0 0
8569 0 3 0 23.8 88.39999999999999 54.4 0 0 0
8570 0 3 0 25.5 90.1 54.4 0 0 0
8571 0 3 0 25.5 88.39999999999999 56.1 0 0 0
8572 0 3 0 23.8 90.1 56.1 0 0 0
8573 0 3 0 27.2 88.39999999999999 54.4 0 0 0
8574 0 3 0 28.9 90.1 54.4 0 0 0
8575 0 3 0 28.9 88.39999999999999 56.1 0 0 0
8576 0 3 0 27.2 90.1 56.1 0 0 0
8577 0 3 0 30.599999999999998 88.39999999999999 54.4 0 0 0
8578 0 3 0 32.3 90.1 54.4 0 0 0
8579 0 3 0 32.3 88.39999999999999 56.1 0 0 0
8580 0 3 0 30.599999999999998 90.1 56.1 0 0 0
8581 0 3 0 0 91.8 54.4 0 0 0
8582 0 3 0 1.7 93.5 54.4 0 0 0
8583 0 3 0 1.7 91.8 56.1 0 0 0
8584 0 3 0 0 93.5 56.1 0 0 0
8585 0 3 0 3.4 91.8 54.4 0 0 0
8586 0 3 0 5.1 93.5 54.4 0 0 0
8587 0 3 0 5.1 91.8 56.1 0 0 0
8588 0 3 0 3.4 93.5 56.1 0 0 0
8589 0 3 0 6.8 91.8 54.4 0 0 0
8590 0 3 0 8.5 93.5 54.4 0 0 0
8591 0 3 0 8.5 91.8 56.1 0 0 0
8592 0 3 0 6.8 93.5 56.1 0 0 0
8593 0 3 0 10.2 91.8 54.4 0 0 0
8594 0 3 0 11.9 93.5 54.4 0 0 0
8595 0 3 0 11.9 91.8 56.1 0 0 0
8596 0 3 0 10.2 93.5 56.1 0 0 0
8597 0 3 0 13.6 91.8 54.4 0 0 0
8598 0 3 0 15.299999999999999 93.5 54.4 0 0 0
8599 0 3 0 15.299999999999999 91.8 56.1 0 0 0
8600 0 3 0 13.6 93.5 56.1 0 0 0
8601 0 3 0 17 91.8 54.4 0 0 0
8602 0 3 0 18.7 93.5 54.4 0 0 0
8603 0 3 0 18.7 91.8 56.1 0 0 0
8604 0 3 0 17 93.5 56.1 0 0 0
8605 0 3 0 20.4 91.8 54.4 0 0 0
8606 0 3 0 22.099999999999998 93.5 54.4 0 0 0
8607 0 3 0 22.099999999999998 91.8 56.1 0 0 0
8608 0 3 0 20.4 93.5 56.1 0 0 0
8609 0 3 0 23.8 91.8 54.4 0 0 0
8610 0 3 0 25.5 93.5 54.4 0 0 0
8611 0 3 0 25.5 91.8 56.1 0 0 0
8612 0 3 0 23.8 93.5 56.1 0 0 0
8613 0 3 0 27.2 91.8 54.4 0 0 0
8614 0 3 0 28.9 93.5 54.4 0 0 0
8615 0 3 0 28.9 91.8 56.1 0 0 0
8616 0 3 0 27.2 93.5 56.1 0 0 0
8617 0 3 0 30.599999999999998 91.8 54.4 0 0 0
8618 0 3 0 32.3 93.5 54.4 0 0 0
8619 0 3 0 32.3 91.8 56.1 0 0 0
8620 0 3 0 30.599999999999998 93.5 56.1 0 0 0
8621 0 3 0 0 95.2 54.4 0 0 0
8622 0 3 0 1.7 96.89999999999999 54.4 0 0 0
8623 0 3 0 1.7 95.2 56.1 0 0 0
8624 0 3 0 0 96.89999999999999 56.1 0 0 0
8625 0 3 0 3.4 95.2 54.4 0 0 0
8626 0 3 0 5.1 96.89999999999999 54.4 0 0 0
8627 0 3 0 5.1 95.2 56.1 0 0 0
8628 0 3 0 3.4 96.89999999999999 56.1 0 0 0
8629 0 3 0 6.8 95.2 54.4 0 0 0
8630 0 3 0 8.5 96.89999999999999 54.4 0 0 0
8631 0 3 0 8.5 95.2 56.1 0 0 0
8632 0 3 0 6.8 96.89999999999999 56.1 0 0 0
8633 0 3 0 10.2 95.2 54.4 0 0 0
8634 0 3 0 11.9 96.89999999999999 54.4 0 0 0
8635 0 3 0 11.9 95.2 56.1 0 0 0
8636 0 3 0 10.2 96.89999999999999 56.1 0 0 0
8637 0 3 0 13.6 95.2 54.4 0 0 0
8638 0 3 0 15.299999999999999 96.89999999999999 54.4 0 0 0
8639 0 3 0 15.299999999999999 95.2 56.1 0 0 0
8640 0 3 0 13.6 96.89999999999999 56.1 0 0 0
8641 0 3 0 17 95.2 54.4 0 0 0
8642 0 3 0 18.7 96.89999999999999 54.4 0 0 0
8643 0 3 0 18.7 95.2 56.1 0 0 0
8644 0 3 0 17 96.89999999999999 56.1 0 0 0
8645 0 3 0 20.4 95.2 54.4 0 0 0
8646 0 3 0 22.099999999999998 96.89999999999999 54.4 0 0 0
8647 0 3 0 22.099999999999998 95.2 56.1 0 0 0
8648 0 3 0 20.4 96.89999999999999 56.1 0 0 0
8649 0 3 0 23.8 95.2 54.4 0 0 0
8650 0 3 0 25.5 96.89999999999999 54.4 0 0 0
8651 0 3 0 25.5 95.2 56.1 0 0 0
8652 0 3 0 23.8 96.89999999999999 56.1 0 0 0
8653 0 3 0 27.2 95.2 54.4 0 0 0
8654 0 3 0 28.9 96.89999999999999 54.4 0 0 0
8655 0 3 0 28.9 95.2 56.1 0 0 0
8656 0 3 0 27.2 96.89999999999999 56.1 0 0 0
8657 0 3 0 30.599999999999998 95.2 54.4 0 0 0
8658 0 3 0 32.3 96.89999999999999 54.4 0 0 0
8659 0 3 0 32.3 95.2 56.1 0 0 0
8660 0 3 0 30.599999999999998 96.89999999999999 56.1 0 0 0
8661 0 3 0 0 98.6 54.4 0 0 0
8662 0 3 0 1.7 100.3 54.4 0 0 0
8663 0 3 0 1.7 98.6 56.1 0 0 0
8664 0 3 0 0 100.3 56.1 0 0 0
8665 0 3 0 3.4 98.6 54.4 0 0 0
8666 0 3 0 5.1 100.3 54.4 0 0 0
8667 0 3 0 5.1 98.6 56.1 0 0 0
8668 0 3 0 3.4 100.3 56.1 0 0 0
8669 0 3 0 6.8 98.6 54.4 0 0 0
8670 0 3 0 8.5 100.3 54.4 0 0 0
8671 0 3 0 8.5 98.6 56.1 0 0 0
8672 0 3 0 6.8 100.3 56.1 0 0 0
8673 0 3 0 10.2 98.6 54.4 0 0 0
8674 0 3 0 11.9 100.3 54.4 0 0 0
8675 0 3 0 11.9 98.6 56.1 0 0 0
8676 0 3 0 10.2 100.3 56.1 0 0 0
8677 0 3 0 13.6 98.6 54.4 0 0 0
8678 0 3 0 15.299999999999999 100.3 54.4 0 0 0
8679 0 3 0 15.299999999999999 98.6 56.1 0 0 0
8680 0 3 0 13.6 100.3 56.1 0 0 0
8681 0 3 0 17 98.6 54.4 0 0 0
8682 0 3 0 18.7 100.3 54.4 0 0 0
8683 0 3 0 18.7 98.6 56.1 0 0 0
8684 0 3 0 17 100.3 56.1 0 0 0
8685 0 3 0 20.4 98.6 54.4 0 0 0
8686 0 3 0 22.099999999999998 100.3 54.4 0 0 0
8687 0 3 0 22.099999999999998 98.6 56.1 0 0 0
8688 0 3 0 20.4 100.3 56.1 0 0 0
8689 0 3 0 23.8 98.6 54.4 0 0 0
8690 0 3 0 25.5 100.3 54.4 0 0 0
8691 0 3 0 25.5 98.6 56.1 0 0 0
8692 0 3 0 23.8 100.3 56.1 0 0 0
8693 0 3 0 27.2 98.6 54.4 0 0 0
8694 0 3 0 28.9 100.3 54.4 0 0 0
8695 0 3 0 28.9 98.6 56.1 0 0 0
8696 0 3 0 27.2 100.3 56.1 0 0 0
8697 0 3 0 30.599999999999998 98.6 54.4 0 0 0
8698 0 3 0 32.3 100.3 54.4 0 0 0
8699 0 3 0 32.3 98.6 56.1 0 0 0
8700 0 3 0 30.599999999999998 100.3 56.1 0 0 0
8701 0 3 0 0 102 54.4 0 0 0
8702 0 3 0 1.7 103.7 54.4 0 0 0
8703 0 3 0 1.7 102 56.1 0 0 0
8704 0 3 0 0 103.7 56.1 0 0 0
8705 0 3 0 3.4 102 54.4 0 0 0
8706 0 3 0 5.1 103.7 54.4 0 0 0
8707 0 3 0 5.1 102 56.1 0 0 0
8708 0 3 0 3.4 103.7 56.1 0 0 0
8709 0 3 0 6.8 102 54.4 0 0 0
8710 0 3 0 8.5 103.7 54.4 0 0 0
8711 0 3 0 8.5 102 56.1 0 0 0
8712 0 3 0 6.8 103.7 56.1 0 0 0
8713 0 3 0 10.2 102 54.4 0 0 0
8714 0 3 0 11.9 103.7 54.4 0 0 0
8715 0 3 0 11.9 102 56.1 0 0 0
8716 0 3 0 10.2 103.7 56.1 0 0 0
8717 0 3 0 13.6 102 54.4 0 0 0
8718 0 3 0 15.299999999999999 103.7 54.4 0 0 0
8719 0 3 0 15.299999999999999 102 56.1 0 0 0
8720 0 3 0 13.6 103.7 56.1 0 0 0
8721 0 3 0 17 102 54.4 0 0 0
8722 0 3 0 18.7 103.7 54.4 0 0 0
8723 0 3 0 18.7 102 56.1 0 0 0
8724 0 3 0 17 103.7 56.1 0 0 0
8725 0 3 0 20.4 102 54.4 0 0 0
8726 0 3 0 22.099999999999998 103.7 54.4 0 0 0
8727 0 3 0 22.099999999999998 102 56.1 0 0 0
8728 0 3 0 20.4 103.7 56.1 0 0 0
8729 0 3 0 23.8 102 54.4 0 0 0
8730 0 3 0 25.5 103.7 54.4 0 0 0
8731 0 3 0 25.5 102 56.1 0 0 0
8732 0 3 0 23.8 103.7 56.1 0 0 0
8733 0 3 0 27.2 102 54.4 0 0 0
8734 0 3 0 28.9 103.7 54.4 0 0 0
8735 0 3 0 28.9 102 56.1 0 0 0
8736 0 3 0 27.2 103.7 56.1 0 0 0
8737 0 3 0 30.599999999999998 102 54.4 0 0 0
8738 0 3 0 32.3 103.7 54.4 0 0 0
8739 0 3 0 32.3 102 56.1 0 0 0
8740 0 3 0 30.599999999999998 103.7 56.1 0 0 0
8741 0 3 0 0 105.39999999999999 54.4 0 0 0
8742 0 3 0 1.7 107.1 54.4 0 0 0
8743 0 3 0 1.7 105.39999999999999 56.1 0 0 0
8744 0 3 0 0 107.1 56.1 0 0 0
8745 0 3 0 3.4 105.39999999999999 54.4 0 0 0
8746 0 3 0 5.1 107.1 54.4 0 0 0
8747 0 3 0 5.1 105.39999999999999 56.1 0 0 0
8748 0 3 0 3.4 107.1 56.1 0 0 0
8749 0 3 0 6.8 105.39999999999999 54.4 0 0 0
8750 0 3 0 8.5 107.1 54.4 0 0 0
8751 0 3 0 8.5 105.39999999999999 56.1 0 0 0
8752 0 3 0 6.8 107.1 56.1 0 0 0
8753 0 3 0 10.2 105.39999999999999 54.4 0 0 0
8754 0 3 0 11.9 107.1 54.4 0 0 0
8755 0 3 0 11.9 105.39999999999999 56.1 0 0 0
8756 0 3 0 10.2 107.1 56.1 0 0 0
8757 0 3 0 13.6 105.39999999999999 54.4 0 0 0
8758 0 3 0 15.299999999999999 107.1 54.4 0 0 0
8759 0 3 0 15.299999999999999 105.39999999999999 56.1 0 0 0
8760 0 3 0 13.6 107.1 56.1 0 0 0
8761 0 3 0 17 105.39999999999999 54.4 0 0 0
8762 0 3 0 18.7 107.1 54.4 0 0 0
8763 0 3 0 18.7 105.39999999999999 56.1 0 0 0
8764 0 3 0 17 107.1 56.1 0 0 0
8765 0 3 0 20.4 105.39999999999999 54.4 0 0 0
8766 0 3 0 22.099999999999998 107.1 54.4 0 0 0
8767 0 3 0 22.099999999999998 105.39999999999999 56.1 0 0 0
8768 0 3 0 20.4 107.1 56.1 0 0 0
8769 0 3 0 23.8 105.39999999999999 54.4 0 0 0
8770 0 3 0 25.5 107.1 54.4 0 0 0
8771 0 3 0 25.5 105.39999999999999 56.1 0 0 0
8772 0 3 0 23.8 107.1 56.1 0 0 0
8773 0 3 0 27.2 105.39999999999999 54.4 0 0 0
8774 0 3 0 28.9 107.1 54.4 0 0 0
8775 0 3 0 28.9 105.39999999999999 56.1 0 0 0
8776 0 3 0 27.2 107.1 56.1 0 0 0
8777 0 3 0 30.599999999999998 105.39999999999999 54.4 0 0 0
8778 0 3 0 32.3 107.1 54.4 0 0 0
8779 0 3 0 32.3 105.39999999999999 56.1 0 0 0
8780 0 3 0 30.599999999999998 107.1 56.1 0 0 0
8781 0 3 0 0 108.8 54.4 0 0 0
8782 0 3 0 1.7 110.5 54.4 0 0 0
8783 0 3 0 1.7 108.8 56.1 0 0 0
8784 0 3 0 0 110.5 56.1 0 0 0
8785 0 3 0 3.4 108.8 54.4 0 0 0
8786 0 3 0 5.1 110.5 54.4 0 0 0
8787 0 3 0 5.1 108.8 56.1 0 0 0
8788 0 3 0 3.4 110.5 56.1 0 0 0
8789 0 3 0 6.8 108.8 54.4 0 0 0
8790 0 3 0 8.5 110.5 54.4 0 0 0
8791 0 3 0 8.5 108.8 56.1 0 0 0
8792 0 3 0 6.8 110.5 56.1 0 0 0
8793 0 3 0 10.2 108.8 54.4 0 0 0
8794 0 3 0 11.9 110.5 54.4 0 0 0
8795 0 3 0 11.9 108.8 56.1 0 0 0
8796 0 3 0 10.2 110.5 56.1 0 0 0
8797 0 3 0 13.6 108.8 54.4 0 0 0
8798 0 3 0 15.299999999999999 110.5 54.4 0 0 0
8799 0 3 0 15.299999999999999 108.8 56.1 0 0 0
8800 0 3 0 13.6 110.5 56.1 0 0 0
8801 0 3 0 17 108.8 54.4 0 0 0
8802 0 3 0 18.7 110.5 54.4 0 0 0
8803 0 3 0 18.7 108.8 56.1 0 0 0
8804 0 3 0 17 110.5 56.1 0 0 0
8805 0 3 0 20.4 108.8 54.4 0 0 0
8806 0 3 0 22.099999999999998 110.5 54.4 0 0 0
8807 0 3 0 22.099999999999998 108.8 56.1 0 0 0
8808 0 3 0 20.4 110.5 56.1 0 0 0
8809 0 3 0 23.8 108.8 54.4 0 0 0
8810 0 3 0 25.5 110.5 54.4 0 0 0
8811 0 3 0 25.5 108.8 56.1 0 0 0
8812 0 3 0 23.8 110.5 56.1 0 0 0
8813 0 3 0 27.2 108.8 54.4 0 0 0
8814 0 3 0 28.9 110.5 54.4 0 0 0
8815 0 3 0 28.9 108.8 56.1 0 0 0
8816 0 3 0 27.2 110.5 56.1 0 0 0
8817 0 3 0 30.599999999999998 108.8 54.4 0 0 0
8818 0 3 0 32.3 110.5 54.4 0 0 0
8819 0 3 0 32.3 108.8 56.1 0 0 0
8820 0 3 0 30.599999999999998 110.5 56.1 0 0 0
8821 0 3 0 0 112.2 54.4 0 0 0
8822 0 3 0 1.7 113.89999999999999 54.4 0 0 0
8823 0 3 0 1.7 112.2 56.1 0 0 0
8824 0 3 0 0 113.89999999999999 56.1 0 0 0
8825 0 3 0 3.4 112.2 54.4 0 0 0
8826 0 3 0 5.1 113.89999999999999 54.4 0 0 0
8827 0 3 0 5.1 112.2 56.1 0 0 0
8828 0 3 0 3.4 113.89999999999999 56.1 0 0 0
8829 0 3 0 6.8 112.2 54.4 0 0 0
8830 0 3 0 8.5 113.89999999999999 54.4 0 0 0
8831 0 3 0 8.5 112.2 56.1 0 0 0
8832 0 3 0 6.8 113.89999999999999 56.1 0 0 0
8833 0 3 0 10.2 112.2 54.4 0 0 0
8834 0 3 0 11.9 113.89999999999999 54.4 0 0 0
8835 0 3 0 11.9 112.2 56.1 0 0 0
8836 0 3 0 10.2 113.89999999999999 56.1 0 0 0
8837 0 3 0 13.6 112.2 54.4 0 0 0
8838 0 3 0 15.299999999999999 113.89999999999999 54.4 0 0 0
8839 0 3 0 15.299999999999999 112.2 56.1 0 0 0
8840 0 3 0 13.6 113.89999999999999 56.1 0 0 0
8841 0 3 0 17 112.2 54.4 0 0 0
8842 0 3 0 18.7 113.89999999999999 54.4 0 0 0
8843 0 3 0 18.7 112.2 56.1 0 0 0
8844 0 3 0 17 113.89999999999999 56.1 0 0 0
8845 0 3 0 20.4 112.2 54.4 0 0 0
8846 0 3 0 22.099999999999998 113.89999999999999 54.4 0 0 0
8847 0 3 0 22.099999999999998 112.2 56.1 0 0 0
8848 0 3 0 20.4 113.89999999999999 56.1 0 0 0
8849 0 3 0 23.8 112.2 54.4 0 0 0
8850 0 3 0 25.5 113.89999999999999 54.4 0 0 0
8851 0 3 0 25.5 112.2 56.1 0 0 0
8852 0 3 0 23.8 113.89999999999999 56.1 0 0 0
8853 0 3 0 27.2 112.2 54.4 0 0 0
8854 0 3 0 28.9 113.89999999999999 54.4 0 0 0
8855 0 3 0 28.9 112.2 56.1 0 0 0
8856 0 3 0 27.2 113.89999999999999 56.1 0 0 0
8857 0 3 0 30.599999999999998 112.2 54.4 0 0 0
8858 0 3 0 32.3 113.89999999999999 54.4 0 0 0
8859 0 3 0 32.3 112.2 56.1 0 0 0
8860 0 3 0 30.599999999999998 113.89999999999999 56.1 0 0 0
8861 0 3 0 0 115.6 54.4 0 0 0
8862 0 3 0 1.7 117.3 54.4 0 0 0
8863 0 3 0 1.7 115.6 56.1 0 0 0
8864 0 3 0 0 117.3 56.1 0 0 0
8865 0 3 0 3.4 115.6 54.4 0 0 0
8866 0 3 0 5.1 117.3 54.4 0 0 0
8867 0 3 0 5.1 115.6 56.1 0 0 0
8868 0 3 0 3.4 117.3 56.1 0 0 0
8869 0 3 0 6.8 115.6 54.4 0 0 0
8870 0 3 0 8.5 117.3 54.4 0 0 0
8871 0 3 0 8.5 115.6 56.1 0 0 0
8872 0 3 0 6.8 117.3 56.1 0 0 0
8873 0 3 0 10.2 115.6 54.4 0 0 0
8874 0 3 0 11.9 117.3 54.4 0 0 0
8875 0 3 0 11.9 115.6 56.1 0 0 0
8876 0 3 0 10.2 117.3 56.1 0 0 0
8877 0 3 0 13.6 115.6 54.4 0 0 0
8878 0 3 0 15.299999999999999 117.3 54.4 0 0 0
8879 0 3 0 15.299999999999999 115.6 56.1 0 0 0
8880 0 3 0 13.6 117.3 56.1 0 0 0
8881 0 3 0 17 115.6 54.4 0 0 0
8882 0 3 0 18.7 117.3 54.4 0 0 0
8883 0 3 0 18.7 115.6 56.1 0 0 0
8884 0 3 0 17 117.3 56.1 0 0 0
8885 0 3 0 20.4 115.6 54.4 0 0 0
8886 0 3 0 22.099999999999998 117.3 54.4 0 0 0
8887 0 3 0 22.099999999999998 115.6 56.1 0 0 0
8888 0 3 0 20.4 117.3 56.1 0 0 0
8889 0 3 0 23.8 115.6 54.4 0 0 0
8890 0 3 0 25.5 117.3 54.4 0 0 0
8891 0 3 0 25.5 115.6 56.1 0 0 0
8892 0 3 0 23.8 117.3 56.1 0 0 0
8893 0 3 0 27.2 115.6 54.4 0 0 0
8894 0 3 0 28.9 117.3 54.4 0 0 0
8895 0 3 0 28.9 115.6 56.1 0 0 0
8896 0 3 0 27.2 117.3 56.1 0 0 0
8897 0 3 0 30.599999999999998 115.6 54.4 0 0 0
8898 0 3 0 32.3 117.3 54.4 0 0 0
8899 0 3 0 32.3 115.6 56.1 0 0 0
8900 0 3 0 30.599999999999998 117.3 56.1 0 0 0
8901 0 3 0 0 119 54.4 0 0 0
8902 0 3 0 1.7 120.7 54.4 0 0 0
8903 0 3 0 1.7 119 56.1 0 0 0
8904 0 3 0 0 120.7 56.1 0 0 0
8905 0 3 0 3.4 119 54.4 0 0 0
8906 0 3 0 5.1 120.7 54.4 0 0 0
8907 0 3 0 5.1 119 56.1 0 0 0
8908 0 3 0 3.4 120.7 56.1 0 0 0
8909 0 3 0 6.8 119 54.4 0 0 0
8910 0 3 0 8.5 120.7 54.4 0 0 0
8911 0 3 0 8.5 119 56.1 0 0 0
8912 0 3 0 6.8 120.7 56.1 0 0 0
8913 0 3 0 10.2 119 54.4 0 0 0
8914 0 3 0 11.9 120.7 54.4 0 0 0
8915 0 3 0 11.9 119 56.1 0 0 0
8916 0 3 0 10.2 120.7 56.1 0 0 0
8917 0 3 0 13.6 119 54.4 0 0 0
8918 0 3 0 15.299999999999999 120.7 54.4 0 0 0
8919 0 3 0 15.299999999999999 119 56.1 0 0 0
8920 0 3 0 13.6 120.7 56.1 0 0 0
8921 0 3 0 17 119 54.4 0 0 0
8922 0 3 0 18.7 120.7 54.4 0 0 0
8923 0 3 0 18.7 119 56.1 0 0 0
8924 0 3 0 17 120.7 56.1 0 0 0
8925 0 3 0 20.4 119 54.4 0 0 0
8926 0 3 0 22.099999999999998 120.7 54.4 0 0 0
8927 0 3 0 22.099999999999998 119 56.1 0 0 0
8928 0 3 0 20.4 120.7 56.1 0 0 0
8929 0 3 0 23.8 119 54.4 0 0 0
8930 0 3 0 25.5 120.7 54.4 0 0 0
8931 0 3 0 25.5 119 56.1 0 0 0
8932 0 3 0 23.8 120.7 56.1 0 0 0
8933 0 3 0 27.2 119 54.4 0 0 0
8934 0 3 0 28.9 120.7 54.4 0 0 0
8935 0 3 0 28.9 119 56.1 0 0 0
8936 0 3 0 27.2 120.7 56.1 0 0 0
8937 0 3 0 30.599999999999998 119 54.4 0 0 0
8938 0 3 0 32.3 120.7 54.4 0 0 0
8939 0 3 0 32.3 119 56.1 0 0 0
8940 0 3 0 30.599999999999998 120.7 56.1 0 0 0
8941 0 3 0 0 122.39999999999999 54.4 0 0 0
8942 0 3 0 1.7 124.1 54.4 0 0 0
8943 0 3 0 1.7 122.39999999999999 56.1 0 0 0
8944 0 3 0 0 124.1 56.1 0 0 0
8945 0 3 0 3.4 122.39999999999999 54.4 0 0 0
8946 0 3 0 5.1 124.1 54.4 0 0 0
8947 0 3 0 5.1 122.39999999999999 56.1 0 0 0
8948 0 3 0 3.4 124.1 56.1 0 0 0
8949 0 3 0 6.8 122.39999999999999 54.4 0 0 0
8950 0 3 0 8.5 124.1 54.4 0 0 0
8951 0 3 0 8.5 122.39999999999999 56.1 0 0 0
8952 0 3 0 6.8 124.1 56.1 0 0 0
8953 0 3 0 10.2 122.39999999999999 54.4 0 0 0
8954 0 3 0 11.9 124.1 54.4 0 0 0
8955 0 3 0 11.9 122.39999999999999 56.1 0 0 0
8956 0 3 0 10.2 124.1 56.1 0 0 0
8957 0 3 0 13.6 122.39999999999999 54.4 0 0 0
8958 0 3 0 15.299999999999999 124.1 54.4 0 0 0
8959 0 3 0 15.299999999999999 122.39999999999999 56.1 0 0 0
8960 0 3 0 13.6 124.1 56.1 0 0 0
8961 0 3 0 17 122.39999999999999 54.4 0 0 0
8962 0 3 0 18.7 124.1 54.4 0 0 0
8963 0 3 0 18.7 122.39999999999999 56.1 0 0 0
8964 0 3 0 17 124.1 56.1 0 0 0
8965 0 3 0 20.4 122.39999999999999 54.4 0 0 0
8966 0 3 0 22.099999999999998 124.1 54.4 0 0 0
8967 0 3 0 22.099999999999998 122.39999999999999 56.1 0 0 0
8968 0 3 0 20.4 124.1 56.1 0 0 0
8969 0 3 0 23.8 122.39999999999999 54.4 0 0 0
8970 0 3 0 25.5 124.1 54.4 0 0 0
8971 0 3 0 25.5 122.39999999999999 56.1 0 0 0
8972 0 3 0 23.8 124.1 56.1 0 0 0
8973 0 3 0 27.2 122.39999999999999 54.4 0 0 0
8974 0 3 0 28.9 124.1 54.4 0 0 0
8975 0 3 0 28.9 122.39999999999999 56.1 0 0 0
8976 0 3 0 27.2 124.1 56.1 0 0 0
8977 0 3 0 30.599999999999998 122.39999999999999 54.4 0 0 0
8978 0 3 0 32.3 124.1 54.4 0 0 0
8979 0 3 0 32.3 122.39999999999999 56.1 0 0 0
8980 0 3 0 30.599999999999998 124.1 56.1 0 0 0
8981 0 3 0 0 125.8 54.4 0 0 0
8982 0 3 0 1.7 125.8 56.1 0 0 0
8983 0 3 0 3.4 125.8 54.4 0 0 0
8984 0 3 0 5.1 125.8 56.1 0 0 0
8985 0 3 0 6.8 125.8 54.4 0 0 0
8986 0 3 0 8.5 125.8 56.1 0 0 0
8987 0 3 0 10.2 125.8 54.4 0 0 0
8988 0 3 0 11.9 125.8 56.1 0 0 0
8989 0 3 0 13.6 125.8 54.4 0 0 0
8990 0 3 0 15.299999999999999 125.8 56.1 0 0 0
8991 0 3 0 17 125.8 54.4 0 0 0
8992 0 3 0 18.7 125.8 56.1 0 0 0
8993 0 3 0 20.4 125.8 54.4 0 0 0
8994 0 3 0 22.099999999999998 125.8 56.1 0 0 0
8995 0 3 0 23.8 125.8 54.4 0 0 0
8996 0 3 0 25.5 125.8 56.1 0 0 0
8997 0 3 0 27.2 125.8 54.4 0 0 0
8998 0 3 0 28.9 125.8 56.1 0 0 0
8999 0 3 0 30.599999999999998 125.8 54.4 0 0 0
9000 0 3 0 32.3 125.8 56.1 0 0 0
9001 0 3 0 0 0 57.8 0 0 0
9002 0 3 0 1.7 1.7 57.8 0 0 0
9003 0 3 0 1.7 0 59.5 0 0 0
9004 0 3 0 0 1.7 59.5 0 0 0
9005 0 3 0 3.4 0 57.8 0 0 0
9006 0 3 0 5.1 1.7 57.8 0 0 0
9007 0 3 0 5.1 0 59.5 0 0 0
9008 0 3 0 3.4 1.7 59.5 0 0 0
9009 0 3 0 6.8 0 57.8 0 0 0
9010 0 3 0 8.5 1.7 57.8 0 0 0
9011 0 3 0 8.5 0 59.5 0 0 0
9012 0 3 0 6.8 1.7 59.5 0 0 0
9013 0 3 0 10.2 0 57.8 0 0 0
9014 0 3 0 11.9 1.7 57.8 0 0 0
9015 0 3 0 11.9 0 59.5 0 0 0
9016 0 3 0 10.2 1.7 59.5 0 0 0
9017 0 3 0 13.6 0 57.8 0 0 0
9018 0 3 0 15.299999999999999 1.7 57.8 0 0 0
9019 0 3 0 15.299999999999999 0 59.5 0 0 0
9020 0 3 0 13.6 1.7 59.5 0 0 0
9021 0 3 0 17 0 57.8 0 0 0
9022 0 3 0 18.7 1.7 57.8 0 0 0
9023 0 3 0 18.7 0 59.5 0 0 0
9024 0 3 0 17 1.7 59.5 0 0 0
9025 0 3 0 20.4 0 57.8 0 0 0
9026 0 3 0 22.099999999999998 1.7 57.8 0 0 0
9027 0 3 0 22.099999999999998 0 59.5 0 0 0
9028 0 3 0 20.4 1.7 59.5 0 0 0
9029 0 3 0 23.8 0 57.8 0 0 0
9030 0 3 0 25.5 1.7 57.8 0 0 0
9031 0 3 0 25.5 0 59.5 0 0 0
9032 0 3 0 23.8 1.7 59.5 0 0 0
9033 0 3 0 27.2 0 57.8 0 0 0
9034 0 3 0 28.9 1.7 57.8 0 0 0
9035 0 3 0 28.9 0 59.5 0 0 0
9036 0 3 0 27.2 1.7 59.5 0 0 0
9037 0 3 0 30.599999999999998 0 57.8 0 0 0
9038 0 3 0 32.3 1.7 57.8 0 0 0
9039 0 3 0 32.3 0 59.5 0 0 0
9040 0 3 0 30.599999999999998 1.7 59.5 0 0 0
9041 0 3 0 0 3.4 57.8 0 0 0
9042 0 3 0 1.7 5.1 57.8 0 0 0
9043 0 3 0 1.7 3.4 59.5 0 0 0
9044 0 3 0 0 5.1 59.5 0 0 0
9045 0 3 0 3.4 3.4 57.8 0 0 0
9046 0 3 0 5.1 5.1 57.8 0 0 0
9047 0 3 0 5.1 3.4 59.5 0 0 0
9048 0 3 0 3.4 5.1 59.5 0 0 0
9049 0 3 0 6.8 3.4 57.8 0 0 0
9050 0 3 0 8.5 5.1 57.8 0 0 0
9051 0 3 0 8.5 3.4 59.5 0 0 0
9052 0 3 0 6.8 5.1 59.5 0 0 0
9053 0 3 0 10.2 3.4 57.8 0 0 0
9054 0 3 0 11.9 5.1 57.8 0 0 0
9055 0 3 0 11.9 3.4 59.5 0 0 0
9056 0 3 0 10.2 5.1 59.5 0 0 0
9057 0 3 0 13.6 3.4 57.8 0 0 0
9058 0 3 0 15.299999999999999 5.1 57.8 0 0 0
9059 0 3 0 15.299999999999999 3.4 59.5 0 0 0
9060 0 3 0 13.6 5.1 59.5 0 0 0
9061 0 3 0 17 3.4 57.8 0 0 0
9062 0 3 0 18.7 5.1 57.8 0 0 0
9063 0 3 0 18.7 3.4 59.5 0 0 0
9064 0 3 0 17 5.1 59.5 0 0 0
9065 0 3 0 20.4 3.4 57.8 0 0 0
9066 0 3 0 22.099999999999998 5.1 57.8 0 0 0
9067 0 3 0 22.099999999999998 3.4 59.5 0 0 0
9068 0 3 0 20.4 5.1 59.5 0 0 0
9069 0 3 0 23.8 3.4 57.8 0 0 0
9070 0 3 0 25.5 5.1 57.8 0 0 0
9071 0 3 0 25.5 3.4 59.5 0 0 0
9072 0 3 0 23.8 5.1 59.5 0 0 0
9073 0 3 0 27.2 3.4 57.8 0 0 0
9074 0 3 0 28.9 5.1 57.8 0 0 0
9075 0 3 0 28.9 3.4 59.5 0 0 0
9076 0 3 0 27.2 5.1 59.5 0 0 0
9077 0 3 0 30.599999999999998 3.4 57.8 0 0 0
9078 0 3 0 32.3 5.1 57.8 0 0 0
9079 0 3 0 32.3 3.4 59.5 0 0 0
9080 0 3 0 30.599999999999998 5.1 59.5 0 0 0
9081 0 3 0 0 6.8 57.8 0 0 0
9082 0 3 0 1.7 8.5 57.8 0 0 0
9083 0 3 0 1.7 6.8 59.5 0 0 0
9084 0 3 0 0 8.5 59.5 0 0 0
9085 0 3 0 3.4 6.8 57.8 0 0 0
9086 0 3 0 5.1 8.5 57.8 0 0 0
9087 0 3 0 5.1 6.8 59.5 0 0 0
9088 0 3 0 3.4 8.5 59.5 0 0 0
9089 0 3 0 6.8 6.8 57.8 0 0 0
9090 0 3 0 8.5 8.5 57.8 0 0 0
9091 0 3 0 8.5 6.8 59.5 0 0 0
9092 0 3 0 6.8 8.5 59.5 0 0 0
9093 0 3 0 10.2 6.8 57.8 0 0 0
9094 0 3 0 11.9 8.5 57.8 0 0 0
9095 0 3 0 11.9 6.8 59.5 0 0 0
9096 0 3 0 10.2 8.5 59.5 0 0 0
9097 0 3 0 13.6 6.8 57.8 0 0 0
9098 0 3 0 15.299999999999999 8.5 57.8 0 0 0
9099 0 3 0 15.299999999999999 6.8 59.5 0 0 0
9100 0 3 0 13.6 8.5 59.5 0 0 0
9101 0 3 0 17 6.8 57.8 0 0 0
9102 0 3 0 18.7 8.5 57.8 0 0 0
9103 0 3 0 18.7 6.8 59.5 0 0 0
9104 0 3 0 17 8.5 59.5 0 0 0
9105 0 3 0 20.4 6.8 57.8 0 0 0
9106 0 3 0 22.099999999999998 8.5 57.8 0 0 0
9107 0 3 0 22.099999999999998 6.8 59.5 0 0 0
9108 0 3 0 20.4 8.5 59.5 0 0 0
9109 0 3 0 23.8 6.8 57.8 0 0 0
9110 0 3 0 25.5 8.5 57.8 0 0 0
9111 0 3 0 25.5 6.8 59.5 0 0 0
9112 0 3 0 23.8 8.5 59.5 0 0 0
9113 0 3 0 27.2 6.8 57.8 0 0 0
9114 0 3 0 28.9 8.5 57.8 0 0 0
9115 0 3 0 28.9 6.8 59.5 0 0 0
9116 0 3 0 27.2 8.5 59.5 0 0 0
9117 0 3 0 30.599999999999998 6.8 57.8 0 0 0
9118 0 3 0 32.3 8.5 57.8 0 0 0
9119 0 3 0 32.3 6.8 59.5 0 0 0
9120 0 3 0 30.599999999999998 8.5 59.5 0 0 0
9121 0 3 0 0 10.2 57.8 0 0 0
9122 0 3 0 1.7 11.9 57.8 0 0 0
9123 0 3 0 1.7 10.2 59.5 0 0 0
9124 0 3 0 0 11.9 59.5 0 0 0
9125 0 3 0 3.4 10.2 57.8 0 0 0
9126 0 3 0 5.1 11.9 57.8 0 0 0
9127 0 3 0 5.1 10.2 59.5 0 0 0
9128 0 3 0 3.4 11.9 59.5 0 0 0
9129 0 3 0 6.8 10.2 57.8 0 0 0
9130 0 3 0 8.5 11.9 57.8 0 0 0
9131 0 3 0 8.5 10.2 59.5 0 0 0
9132 0 3 0 6.8 11.9 59.5 0 0 0
9133 0 3 0 10.2 10.2 57.8 0 0 0
9134 0 3 0 11.9 11.9 57.8 0 0 0
9135 0 3 0 11.9 10.2 59.5 0 0 0
9136 0 3 0 10.2 11.9 59.5 0 0 0
9137 0 3 0 13.6 10.2 57.8 0 0 0
9138 0 3 0 15.299999999999999 11.9 57.8 0 0 0
9139 0 3 0 15.299999999999999 10.2 59.5 0 0 0
9140 0 3 0 13.6 11.9 59.5 0 0 0
9141 0 3 0 17 10.2 57.8 0 0 0
9142 0 3 0 18.7 11.9 57.8 0 0 0
9143 0 3 0 18.7 10.2 59.5 0 0 0
9144 0 3 0 17 11.9 59.5 0 0 0
9145 0 3 0 20.4 10.2 57.8 0 0 0
9146 0 3 0 22.099999999999998 11.9 57.8 0 0 0
9147 0 3 0 22.099999999999998 10.2 59.5 0 0 0
9148 0 3 0 20.4 11.9 59.5 0 0 0
9149 0 3 0 23.8 10.2 57.8 0 0 0
9150 0 3 0 25.5 11.9 57.8 0 0 0
9151 0 3 0 25.5 10.2 59.5 0 0 0
9152 0 3 0 23.8 11.9 59.5 0 0 0
9153 0 3 0 27.2 10.2 57.8 0 0 0
9154 0 3 0 28.9 11.9 57.8 0 0 0
9155 0 3 0 28.9 10.2 59.5 0 0 0
9156 0 3 0 27.2 11.9 59.5 0 0 0
9157 0 3 0 30.599999999999998 10.2 57.8 0 0 0
9158 0 3 0 32.3 11.9 57.8 0 0 0
9159 0 3 0 32.3 10.2 59.5 0 0 0
9160 0 3 0 30.599999999999998 11.9 59.5 0 0 0
9161 0 3 0 0 13.6 57.8 0 0 0
9162 0 3 0 1.7 15.299999999999999 57.8 0 0 0
9163 0 3 0 1.7 13.6 59.5 0 0 0
9164 0 3 0 0 15.299999999999999 59.5 0 0 0
9165 0 3 0 3.4 13.6 57.8 0 0 0
9166 0 3 0 5.1 15.299999999999999 57.8 0 0 0
9167 0 3 0 5.1 13.6 59.5 0 0 0
9168 0 3 0 3.4 15.299999999999999 59.5 0 0 0
9169 0 3 0 6.8 13.6 57.8 0 0 0
9170 0 3 0 8.5 15.299999999999999 57.8 0 0 0
9171 0 3 0 8.5 13.6 59.5 0 0 0
9172 0 3 0 6.8 15.299999999999999 59.5 0 0 0
9173 0 3 0 10.2 13.6 57.8 0 0 0
9174 0 3 0 11.9 15.299999999999999 57.8 0 0 0
9175 0 3 0 11.9 13.6 59.5 0 0 0
9176 0 3 0 10.2 15.299999999999999 59.5 0 0 0
9177 0 3 0 13.6 13.6 57.8 0 0 0
9178 0 3 0 15.299999999999999 15.299999999999999 57.8 0 0 0
9179 0 3 0 15.299999999999999 13.6 59.5 0 0 0
9180 0 3 0 13.6 15.299999999999999 59.5 0 0 0
9181 0 3 0 17 13.6 57.8 0 0 0
9182 0 3 0 18.7 15.299999999999999 57.8 0 0 0
9183 0 3 0 18.7 13.6 59.5 0 0 0
9184 0 3 0 17 15.299999999999999 59.5 0 0 0
9185 0 3 0 20.4 13.6 57.8 0 0 0
9186 0 3 0 22.099999999999998 15.299999999999999 57.8 0 0 0
9187 0 3 0 22.099999999999998 13.6 59.5 0 0 0
9188 0 3 0 20.4 15.299999999999999 59.5 0 0 0
9189 0 3 0 23.8 13.6 57.8 0 0 0
9190 0 3 0 25.5 15.299999999999999 57.8 0 0 0
9191 0 3 0 25.5 13.6 59.5 0 0 0
9192 0 3 0 23.8 15.299999999999999 59.5 0 0 0
9193 0 3 0 27.2 13.6 57.8 0 0 0
9194 0 3 0 28.9 15.299999999999999 57.8 0 0 0
9195 0 3 0 28.9 13.6 59.5 0 0 0
9196 0 3 0 27.2 15.299999999999999 59.5 0 0 0
9197 0 3 0 30.599999999999998 13.6 57.8 0 0 0
9198 0 3 0 32.3 15.299999999999999 57.8 0 0 0
9199 0 3 0 32.3 13.6 59.5 0 0 0
9200 0 3 0 30.599999999999998 15.299999999999999 59.5 0 0 0
9201 0 3 0 0 17 57.8 0 0 0
9202 0 3 0 1.7 18.7 57.8 0 0 0
9203 0 3 0 1.7 17 59.5 0 0 0
9204 0 3 0 0 18.7 59.5 0 0 0
9205 0 3 0 3.4 17 57.8 0 0 0
9206 0 3 0 5.1 18.7 57.8 0 0 0
9207 0 3 0 5.1 17 59.5 0 0 0
9208 0 3 0 3.4 18.7 59.5 0 0 0
9209 0 3 0 6.8 17 57.8 0 0 0
9210 0 3 0 8.5 18.7 57.8 0 0 0
9211 0 3 0 8.5 17 59.5 0 0 0
9212 0 3 0 6.8 18.7 59.5 0 0 0
9213 0 3 0 10.2 17 57.8 0 0 0
9214 0 3 0 11.9 18.7 57.8 0 0 0
9215 0 3 0 11.9 17 59.5 0 0 0
9216 0 3 0 10.2 18.7 59.5 0 0 0
9217 0 3 0 13.6 17 57.8 0 0 0
9218 0 3 0 15.299999999999999 18.7 57.8 0 0 0
9219 0 3 0 15.299999999999999 17 59.5 0 0 0
9220 0 3 0 13.6 18.7 59.5 0 0 0
9221 0 3 0 17 17 57.8 0 0 0
9222 0 3 0 18.7 18.7 57.8 0 0 0
9223 0 3 0 18.7 17 59.5 0 0 0
9224 0 3 0 17 18.7 59.5 0 0 0
9225 0 3 0 20.4 17 57.8 0 0 0
9226 0 3 0 22.099999999999998 18.7 57.8 0 0 0
9227 0 3 0 22.099999999999998 17 59.5 0 0 0
9228 0 3 0 20.4 18.7 59.5 0 0 0
9229 0 3 0 23.8 17 57.8 0 0 0
9230 0 3 0 25.5 18.7 57.8 0 0 0
9231 0 3 0 25.5 17 59.5 0 0 0
9232 0 3 0 23.8 18.7 59.5 0 0 0
9233 0 3 0 27.2 17 57.8 0 0 0
9234 0 3 0 28.9 18.7 57.8 0 0 0
9235 0 3 0 28.9 17 59.5 0 0 0
9236 0 3 0 27.2 18.7 59.5 0 0 0
9237 0 3 0 30.599999999999998 17 57.8 0 0 0
9238 0 3 0 32.3 18.7 57.8 0 0 0
9239 0 3 0 32.3 17 59.5 0 0 0
9240 0 3 0 30.599999999999998 18.7 59.5 0 0 0
9241 0 3 0 0 20.4 57.8 0 0 0
9242 0 3 0 1.7 22.099999999999998 57.8 0 0 0
9243 0 3 0 1.7 20.4 59.5 0 0 0
9244 0 3 0 0 22.099999999999998 59.5 0 0 0
9245 0 3 0 3.4 20.4 57.8 0 0 0
9246 0 3 0 5.1 22.099999999999998 57.8 0 0 0
9247 0 3 0 5.1 20.4 59.5 0 0 0
9248 0 3 0 3.4 22.099999999999998 59.5 0 0 0
9249 0 3 0 6.8 20.4 57.8 0 0 0
9250 0 3 0 8.5 22.099999999999998 57.8 0 0 0
9251 0 3 0 8.5 20.4 59.5 0 0 0
9252 0 3 0 6.8 22.099999999999998 59.5 0 0 0
9253 0 3 0 10.2 20.4 57.8 0 0 0
9254 0 3 0 11.9 22.099999999999998 57.8 0 0 0
9255 0 3 0 11.9 20.4 59.5 0 0 0
9256 0 3 0 10.2 22.099999999999998 59.5 0 0 0
9257 0 3 0 13.6 20.4 57.8 0 0 0
9258 0 3 0 15.299999999999999 22.099999999999998 57.8 0 0 0
9259 0 3 0 15.299999999999999 20.4 59.5 0 0 0
9260 0 3 0 13.6 22.099999999999998 59.5 0 0 0
9261 0 3 0 17 20.4 57.8 0 0 0
9262 0 3 0 18.7 22.099999999999998 57.8 0 0 0
9263 0 3 0 18.7 20.4 59.5 0 0 0
9264 0 3 0 17 22.099999999999998 59.5 0 0 0
9265 0 3 0 20.4 20.4 57.8 0 0 0
9266 0 3 0 22.099999999999998 22.099999999999998 57.8 0 0 0
9267 0 3 0 22.099999999999998 20.4 59.5 0 0 0
9268 0 3 0 20.4 22.099999999999998 59.5 0 0 0
9269 0 3 0 23.8 20.4 57.8 0 0 0
9270 0 3 0 25.5 22.099999999999998 57.8 0 0 0
9271 0 3 0 25.5 20.4 59.5 0 0 0
9272 0 3 0 23.8 22.099999999999998 59.5 0 0 0
9273 0 3 0 27.2 20.4 57.8 0 0 0
9274 0 3 0 28.9 22.099999999999998 57.8 0 0 0
9275 0 3 0 28.9 20.4 59.5 0 0 0
9276 0 3 0 27.2 22.099999999999998 59.5 0 0 0
9277 0 3 0 30.599999999999998 20.4 57.8 0 0 0
9278 0 3 0 32.3 22.099999999999998 57.8 0 0 0
9279 0 3 0 32.3 20.4 59.5 0 0 0
9280 0 3 0 30.599999999999998 22.099999999999998 59.5 0 0 0
9281 0 3 0 0 23.8 57.8 0 0 0
9282 0 3 0 1.7 25.5 57.8 0 0 0
9283 0 3 0 1.7 23.8 59.5 0 0 0
9284 0 3 0 0 25.5 59.5 0 0 0
9285 0 3 0 3.4 23.8 57.8 0 0 0
9286 0 3 0 5.1 25.5 57.8 0 0 0
9287 0 3 0 5.1 23.8 59.5 0 0 0
9288 0 3 0 3.4 25.5 59.5 0 0 0
9289 0 3 0 6.8 23.8 57.8 0 0 0
9290 0 3 0 8.5 25.5 57.8 0 0 0
9291 0 3 0 8.5 23.8 59.5 0 0 0
9292 0 3 0 6.8 25.5 59.5 0 0 0
9293 0 3 0 10.2 23.8 57.8 0 0 0
9294 0 3 0 11.9 25.5 57.8 0 0 0
9295 0 3 0 11.9 23.8 59.5 0 0 0
9296 0 3 0 10.2 25.5 59.5 0 0 0
9297 0 3 0 13.6 23.8 57.8 0 0 0
9298 0 3 0 15.299999999999999 25.5 57.8 0 0 0
9299 0 3 0 15.299999999999999 23.8 59.5 0 0 0
9300 0 3 0 13.6 25.5 59.5 0 0 0
9301 0 3 0 17 23.8 57.8 0 0 0
9302 0 3 0 18.7 25.5 57.8 0 0 0
9303 0 3 0 18.7 23.8 59.5 0 0 0
9304 0 3 0 17 25.5 59.5 0 0 0
9305 0 3 0 20.4 23.8 57.8 0 0 0
9306 0 3 0 22.099999999999998 25.5 57.8 0 0 0
9307 0 3 0 22.099999999999998 23.8 59.5 0 0 0
9308 0 3 0 20.4 25.5 59.5 0 0 0
9309 0 3 0 23.8 23.8 57.8 0 0 0
9310 0 3 0 25.5 25.5 57.8 0 0 0
9311 0 3 0 25.5 23.8 59.5 0 0 0
9312 0 3 0 23.8 25.5 59.5 0 0 0
9313 0 3 0 27.2 23.8 57.8 0 0 0
9314 0 3 0 28.9 25.5 57.8 0 0 0
9315 0 3 0 28.9 23.8 59.5 0 0 0
9316 0 3 0 27.2 25.5 59.5 0 0 0
9317 0 3 0 30.599999999999998 23.8 57.8 0 0 0
9318 0 3 0 32.3 25.5 57.8 0 0 0
9319 0 3 0 32.3 23.8 59.5 0 0 0
9320 0 3 0 30.599999999999998 25.5 59.5 0 0 0
9321 0 3 0 0 27.2 57.8 0 0 0
9322 0 3 0 1.7 28.9 57.8 0 0 0
9323 0 3 0 1.7 27.2 59.5 0 0 0
9324 0 3 0 0 28.9 59.5 0 0 0
9325 0 3 0 3.4 27.2 57.8 0 0 0
9326 0 3 0 5.1 28.9 57.8 0 0 0
9327 0 3 0 5.1 27.2 59.5 0 0 0
9328 0 3 0 3.4 28.9 59.5 0 0 0
9329 0 3 0 6.8 27.2 57.8 0 0 0
9330 0 3 0 8.5 28.9 57.8 0 0 0
9331 0 3 0 8.5 27.2 59.5 0 0 0
9332 0 3 0 6.8 28.9 59.5 0 0 0
9333 0 3 0 10.2 27.2 57.8 0 0 0
9334 0 3 0 11.9 28.9 57.8 0 0 0
9335 0 3 0 11.9 27.2 59.5 0 0 0
9336 0 3 0 10.2 28.9 59.5 0 0 0
9337 0 3 0 13.6 27.2 57.8 0 0 0
9338 0 3 0 15.299999999999999 28.9 57.8 0 0 0
9339 0 3 0 15.299999999999999 27.2 59.5 0 0 0
9340 0 3 0 13.6 28.9 59.5 0 0 0
9341 0 3 0 17 27.2 57.8 0 0 0
9342 0 3 0 18.7 28.9 57.8 0 0 0
9343 0 3 0 18.7 27.2 59.5 0 0 0
9344 0 3 0 17 28.9 59.5 0 0 0
9345 0 3 0 20.4 27.2 57.8 0 0 0
9346 0 3 0 22.099999999999998 28.9 57.8 0 0 0
9347 0 3 0 22.099999999999998 27.2 59.5 0 0 0
9348 0 3 0 20.4 28.9 59.5 0 0 0
9349 0 3 0 23.8 27.2 57.8 0 0 0
9350 0 3 0 25.5 28.9 57.8 0 0 0
9351 0 3 0 25.5 27.2 59.5 0 0 0
9352 0 3 0 23.8 28.9 59.5 0 0 0
9353 0 3 0 27.2 27.2 57.8 0 0 0
9354 0 3 0 28.9 28.9 57.8 0 0 0
9355 0 3 0 28.9 27.2 59.5 0 0 0
9356 0 3 0 27.2 28.9 59.5 0 0 0
9357 0 3 0 30.599999999999998 27.2 57.8 0 0 0
9358 0 3 0 32.3 28.9 57.8 0 0 0
9359 0 3 0 32.3 27.2 59.5 0 0 0
9360 0 3 0 30.599999999999998 28.9 59.5 0 0 0
9361 0 3 0 0 30.599999999999998 57.8 0 0 0
9362 0 3 0 1.7 32.3 57.8 0 0 0
9363 0 3 0 1.7 30.599999999999998 59.5 0 0 0
9364 0 3 0 0 32.3 59.5 0 0 0
9365 0 3 0 3.4 30.599999999999998 57.8 0 0 0
9366 0 3 0 5.1 32.3 57.8 0 0 0
9367 0 3 0 5.1 30.599999999999998 59.5 0 0 0
9368 0 3 0 3.4 32.3 59.5 0 0 0
9369 0 3 0 6.8 30.599999999999998 57.8 0 0 0
9370 0 3 0 8.5 32.3 57.8 0 0 0
9371 0 3 0 8.5 30.599999999999998 59.5 0 0 0
9372 0 3 0 6.8 32.3 59.5 0 0 0
9373 0 3 0 10.2 30.599999999999998 57.8 0 0 0
9374 0 3 0 11.9 32.3 57.8 0 0 0
9375 0 3 0 11.9 30.599999999999998 59.5 0 0 0
9376 0 3 0 10.2 32.3 59.5 0 0 0
9377 0 3 0 13.6 30.599999999999998 57.8 0 0 0
9378 0 3 0 15.299999999999999 32.3 57.8 0 0 0
9379 0 3 0 15.299999999999999 30.599999999999998 59.5 0 0 0
9380 0 3 0 13.6 32.3 59.5 0 0 0
9381 0 3 0 17 30.599999999999998 57.8 0 0 0
9382 0 3 0 18.7 32.3 57.8 0 0 0
9383 0 3 0 18.7 30.599999999999998 59.5 0 0 0
9384 0 3 0 17 32.3 59.5 0 0 0
9385 0 3 0 20.4 30.599999999999998 57.8 0 0 0
9386 0 3 0 22.099999999999998 32.3 57.8 0 0 0
9387 0 3 0 22.099999999999998 30.599999999999998 59.5 0 0 0
9388 0 3 0 20.4 32.3 59.5 0 0 0
9389 0 3 0 23.8 30.599999999999998 57.8 0 0 0
9390 0 3 0 25.5 32.3 57.8 0 0 0
9391 0 3 0 25.5 30.599999999999998 59.5 0 0 0
9392 0 3 0 23.8 32.3 59.5 0 0 0
9393 0 3 0 27.2 30.599999999999998 57.8 0 0 0
9394 0 3 0 28.9 32.3 57.8 0 0 0
9395 0 3 0 28.9 30.599999999999998 59.5 0 0 0
9396 0 3 0 27.2 32.3 59.5 0 0 0
9397 0 3 0 30.599999999999998 30.599999999999998 57.8 0 0 0
9398 0 3 0 32.3 32.3 57.8 0 0 0
9399 0 3 0 32.3 30.599999999999998 59.5 0 0 0
9400 0 3 0 30.599999999999998 32.3 59.5 0 0 0
9401 0 3 0 0 34 57.8 0 0 0
9402 0 3 0 1.7 35.699999999999996 57.8 0 0 0
9403 0 3 0 1.7 34 59.5 0 0 0
9404 0 3 0 0 35.699999999999996 59.5 0 0 0
9405 0 3 0 3.4 34 57.8 0 0 0
9406 0 3 0 5.1 35.699999999999996 57.8 0 0 0
9407 0 3 0 5.1 34 59.5 0 0 0
9408 0 3 0 3.4 35.699999999999996 59.5 0 0 0
9409 0 3 0 6.8 34 57.8 0 0 0
9410 0 3 0 8.5 35.699999999999996 57.8 0 0 0
9411 0 3 0 8.5 34 59.5 0 0 0
9412 0 3 0 6.8 35.699999999999996 59.5 0 0 0
9413 0 3 0 10.2 34 57.8 0 0 0
9414 0 3 0 11.9 35.699999999999996 57.8 0 0 0
9415 0 3 0 11.9 34 59.5 0 0 0
9416 0 3 0 10.2 35.699999999999996 59.5 0 0 0
9417 0 3 0 13.6 34 57.8 0 0 0
9418 0 3 0 15.299999999999999 35.699999999999996 57.8 0 0 0
9419 0 3 0 15.299999999999999 34 59.5 0 0 0
9420 0 3 0 13.6 35.699999999999996 59.5 0 0 0
9421 0 3 0 17 34 57.8 0 0 0
9422 0 3 0 18.7 35.699999999999996 57.8 0 0 0
9423 0 3 0 18.7 34 59.5 0 0 0
9424 0 3 0 17 35.699999999999996 59.5 0 0 0
9425 0 3 0 20.4 34 57.8 0 0 0
9426 0 3 0 22.099999999999998 35.699999999999996 57.8 0 0 0
9427 0 3 0 22.099999999999998 34 59.5 0 0 0
9428 0 3 0 20.4 35.699999999999996 59.5 0 0 0
9429 0 3 0 23.8 34 57.8 0 0 0
9430 0 3 0 25.5 35.699999999999996 57.8 0 0 0
9431 0 3 0 25.5 34 59.5 0 0 0
9432 0 3 0 23.8 35.699999999999996 59.5 0 0 0
9433 0 3 0 27.2 34 57.8 0 0 0
9434 0 3 0 28.9 35.699999999999996 57.8 0 0 0
9435 0 3 0 28.9 34 59.5 0 0 0
9436 0 3 0 27.2 35.699999999999996 59.5 0 0 0
9437 0 3 0 30.599999999999998 34 57.8 0 0 0
9438 0 3 0 32.3 35.699999999999996 57.8 0 0 0
9439 0 3 0 32.3 34 59.5 0 0 0
9440 0 3 0 30.599999999999998 35.699999999999996 59.5 0 0 0
9441 0 3 0 0 37.4 57.8 0 0 0
9442 0 3 0 1.7 39.1 57.8 0 0 0
9443 0 3 0 1.7 37.4 59.5 0 0 0
9444 0 3 0 0 39.1 59.5 0 0 0
9445 0 3 0 3.4 37.4 57.8 0 0 0
9446 0 3 0 5.1 39.1 57.8 0 0 0
9447 0 3 0 5.1 37.4 59.5 0 0 0
9448 0 3 0 3.4 39.1 59.5 0 0 0
9449 0 3 0 6.8 37.4 57.8 0 0 0
9450 0 3 0 8.5 39.1 57.8 0 0 0
9451 0 3 0 8.5 37.4 59.5 0 0 0
9452 0 3 0 6.8 39.1 59.5 0 0 0
9453 0 3 0 10.2 37.4 57.8 0 0 0
9454 0 3 0 11.9 39.1 57.8 0 0 0
9455 0 3 0 11.9 37.4 59.5 0 0 0
9456 0 3 0 10.2 39.1 59.5 0 0 0
9457 0 3 0 13.6 37.4 57.8 0 0 0
9458 0 3 0 15.299999999999999 39.1 57.8 0 0 0
9459 0 3 0 15.299999999999999 37.4 59.5 0 0 0
9460 0 3 0 13.6 39.1 59.5 0 0 0
9461 0 3 0 17 37.4 57.8 0 0 0
9462 0 3 0 18.7 39.1 57.8 0 0 0
9463 0 3 0 18.7 37.4 59.5 0 0 0
9464 0 3 0 17 39.1 59.5 0 0 0
9465 0 3 0 20.4 37.4 57.8 0 0 0
9466 0 3 0 22.099999999999998 39.1 57.8 0 0 0
9467 0 3 0 22.099999999999998 37.4 59.5 0 0 0
9468 0 3 0 20.4 39.1 59.5 0 0 0
9469 0 3 0 23.8 37.4 57.8 0 0 0
9470 0 3 0 25.5 39.1 57.8 0 0 0
9471 0 3 0 25.5 37.4 59.5 0 0 0
9472 0 3 0 23.8 39.1 59.5 0 0 0
9473 0 3 0 27.2 37.4 57.8 0 0 0
9474 0 3 0 28.9 39.1 57.8 0 0 0
9475 0 3 0 28.9 37.4 59.5 0 0 0
9476 0 3 0 27.2 39.1 59.5 0 0 0
9477 0 3 0 30.599999999999998 37.4 57.8 0 0 0
9478 0 3 0 32.3 39.1 57.8 0 0 0
9479 0 3 0 32.3 37.4 59.5 0 0 0
9480 0 3 0 30.599999999999998 39.1 59.5 0 0 0
9481 0 3 0 0 40.8 57.8 0 0 0
9482 0 3 0 1.7 42.5 57.8 0 0 0
9483 0 3 0 1.7 40.8 59.5 0 0 0
9484 0 3 0 0 42.5 59.5 0 0 0
9485 0 3 0 3.4 40.8 57.8 0 0 0
9486 0 3 0 5.1 42.5 57.8 0 0 0
9487 0 3 0 5.1 40.8 59.5 0 0 0
9488 0 3 0 3.4 42.5 59.5 0 0 0
9489 0 3 0 6.8 40.8 57.8 0 0 0
9490 0 3 0 8.5 42.5 57.8 0 0 0
9491 0 3 0 8.5 40.8 59.5 0 0 0
9492 0 3 0 6.8 42.5 59.5 0 0 0
9493 0 3 0 10.2 40.8 57.8 0 0 0
9494 0 3 0 11.9 42.5 57.8 0 0 0
9495 0 3 0 11.9 40.8 59.5 0 0 0
9496 0 3 0 10.2 42.5 59.5 0 0 0
9497 0 3 0 13.6 40.8 57.8 0 0 0
9498 0 3 0 15.299999999999999 42.5 57.8 0 0 0
9499 0 3 0 15.299999999999999 40.8 59.5 0 0 0
9500 0 3 0 13.6 42.5 59.5 0 0 0
9501 0 3 0 17 40.8 57.8 0 0 0
9502 0 3 0 18.7 42.5 57.8 0 0 0
9503 0 3 0 18.7 40.8 59.5 0 0 0
9504 0 3 0 17 42.5 59.5 0 0 0
9505 0 3 0 20.4 40.8 57.8 0 0 0
9506 0 3 0 22.099999999999998 42.5 57.8 0 0 0
9507 0 3 0 22.099999999999998 40.8 59.5 0 0 0
9508 0 3 0 20.4 42.5 59.5 0 0 0
9509 0 3 0 23.8 40.8 57.8 0 0 0
9510 0 3 0 25.5 42.5 57.8 0 0 0
9511 0 3 0 25.5 40.8 59.5 0 0 0
9512 0 3 0 23.8 42.5 59.5 0 0 0
9513 0 3 0 27.2 40.8 57.8 0 0 0
9514 0 3 0 28.9 42.5 57.8 0 0 0
9515 0 3 0 28.9 40.8 59.5 0 0 0
9516 0 3 0 27.2 42.5 59.5 0 0 0
9517 0 3 0 30.599999999999998 40.8 57.8 0 0 0
9518 0 3 0 32.3 42.5 57.8 0 0 0
9519 0 3 0 32.3 40.8 59.5 0 0 0
9520 0 3 0 30.599999999999998 42.5 59.5 0 0 0
9521 0 3 0 0 44.199999999999996 57.8 0 0 0
9522 0 3 0 1.7 45.9 57.8 0 0 0
9523 0 3 0 1.7 44.199999999999996 59.5 0 0 0
9524 0 3 0 0 45.9 59.5 0 0 0
9525 0 3 0 3.4 44.199999999999996 57.8 0 0 0
9526 0 3 0 5.1 45.9 57.8 0 0 0
9527 0 3 0 5.1 44.199999999999996 59.5 0 0 0
9528 0 3 0 3.4 45.9 59.5 0 0 0
9529 0 3 0 6.8 44.199999999999996 57.8 0 0 0
9530 0 3 0 8.5 45.9 57.8 0 0 0
9531 0 3 0 8.5 44.199999999999996 59.5 0 0 0
9532 0 3 0 6.8 45.9 59.5 0 0 0
9533 0 3 0 10.2 44.199999999999996 57.8 0 0 0
9534 0 3 0 11.9 45.9 57.8 0 0 0
9535 0 3 0 11.9 44.199999999999996 59.5 0 0 0
9536 0 3 0 10.2 45.9 59.5 0 0 0
9537 0 3 0 13.6 44.199999999999996 57.8 0 0 0
9538 0 3 0 15.299999999999999 45.9 57.8 0 0 0
9539 0 3 0 15.299999999999999 44.199999999999996 59.5 0 0 0
9540 0 3 0 13.6 45.9 59.5 0 0 0
9541 0 3 0 17 44.199999999999996 57.8 0 0 0
9542 0 3 0 18.7 45.9 57.8 0 0 0
9543 0 3 0 18.7 44.199999999999996 59.5 0 0 0
9544 0 3 0 17 45.9 59.5 0 0 0
9545 0 3 0 20.4 44.199999999999996 57.8 0 0 0
9546 0 3 0 22.099999999999998 45.9 57.8 0 0 0
9547 0 3 0 22.099999999999998 44.199999999999996 59.5 0 0 0
9548 0 3 0 20.4 45.9 59.5 0 0 0
9549 0 3 0 23.8 44.199999999999996 57.8 0 0 0
9550 0 3 0 25.5 45.9 57.8 0 0 0
9551 0 3 0 25.5 44.199999999999996 59.5 0 0 0
9552 0 3 0 23.8 45.9 59.5 0 0 0
9553 0 3 0 27.2 44.199999999999996 57.8 0 0 0
9554 0 3 0 28.9 45.9 57.8 0 0 0
9555 0 3 0 28.9 44.199999999999996 59.5 0 0 0
9556 0 3 0 27.2 45.9 59.5 0 0 0
9557 0 3 0 30.599999999999998 44.199999999999996 57.8 0 0 0
9558 0 3 0 32.3 45.9 57.8 0 0 0
9559 0 3 0 32.3 44.199999999999996 59.5 0 0 0
9560 0 3 0 30.599999999999998 45.9 59.5 0 0 0
9561 0 3 0 0 47.6 57.8 0 0 0
9562 0 3 0 1.7 49.3 57.8 0 0 0
9563 0 3 0 1.7 47.6 59.5 0 0 0
9564 0 3 0 0 49.3 59.5 0 0 0
9565 0 3 0 3.4 47.6 57.8 0 0 0
9566 0 3 0 5.1 49.3 57.8 0 0 0
9567 0 3 0 5.1 47.6 59.5 0 0 0
9568 0 3 0 3.4 49.3 59.5 0 0 0
9569 0 3 0 6.8 47.6 57.8 0 0 0
9570 0 3 0 8.5 49.3 57.8 0 0 0
9571 0 3 0 8.5 47.6 59.5 0 0 0
9572 0 3 0 6.8 49.3 59.5 0 0 0
9573 0 3 0 10.2 47.6 57.8 0 0 0
9574 0 3 0 11.9 49.3 57.8 0 0 0
9575 0 3 0 11.9 47.6 59.5 0 0 0
9576 0 3 0 10.2 49.3 59.5 0 0 0
9577 0 3 0 13.6 47.6 57.8 0 0 0
9578 0 3 0 15.299999999999999 49.3 57.8 0 0 0
9579 0 3 0 15.299999999999999 47.6 59.5 0 0 0
9580 0 3 0 13.6 49.3 59.5 0 0 0
9581 0 3 0 17 47.6 57.8 0 0 0
9582 0 3 0 18.7 49.3 57.8 0 0 0
9583 0 3 0 18.7 47.6 59.5 0 0 0
9584 0 3 0 17 49.3 59.5 0 0 0
9585 0 3 0 20.4 47.6 57.8 0 0 0
9586 0 3 0 22.099999999999998 49.3 57.8 0 0 0
9587 0 3 0 22.099999999999998 47.6 59.5 0 0 0
9588 0 3 0 20.4 49.3 59.5 0 0 0
9589 0 3 0 23.8 47.6 57.8 0 0 0
9590 0 3 0 25.5 49.3 57.8 0 0 0
9591 0 3 0 25.5 47.6 59.5 0 0 0
9592 0 3 0 23.8 49.3 59.5 0 0 0
9593 0 3 0 27.2 47.6 57.8 0 0 0
9594 0 3 0 28.9 49.3 57.8 0 0 0
9595 0 3 0 28.9 47.6 59.5 0 0 0
9596 0 3 0 27.2 49.3 59.5 0 0 0
9597 0 3 0 30.599999999999998 47.6 57.8 0 0 0
9598 0 3 0 32.3 49.3 57.8 0 0 0
9599 0 3 0 32.3 47.6 59.5 0 0 0
9600 0 3 0 30.599999999999998 49.3 59.5 0 0 0
9601 0 3 0 0 51 57.8 0 0 0
9602 0 3 0 1.7 52.699999999999996 57.8 0 0 0
9603 0 3 0 1.7 51 59.5 0 0 0
9604 0 3 0 0 52.699999999999996 59.5 0 0 0
9605 0 3 0 3.4 51 57.8 0 0 0
9606 0 3 0 5.1 52.699999999999996 57.8 0 0 0
9607 0 3 0 5.1 51 59.5 0 0 0
9608 0 3 0 3.4 52.699999999999996 59.5 0 0 0
9609 0 3 0 6.8 51 57.8 0 0 0
9610 0 3 0 8.5 52.699999999999996 57.8 0 0 0
9611 0 3 0 8.5 51 59.5 0 0 0
9612 0 3 0 6.8 52.699999999999996 59.5 0 0 0
9613 0 3 0 10.2 51 57.8 0 0 0
9614 0 3 0 11.9 52.699999999999996 57.8 0 0 0
9615 0 3 0 11.9 51 59.5 0 0 0
9616 0 3 0 10.2 52.699999999999996 59.5 0 0 0
9617 0 3 0 13.6 51 57.8 0 0 0
9618 0 3 0 15.299999999999999 52.699999999999996 57.8 0 0 0
9619 0 3 0 15.299999999999999 51 59.5 0 0 0
9620 0 3 0 13.6 52.699999999999996 59.5 0 0 0
9621 0 3 0 17 51 57.8 0 0 0
9622 0 3 0 18.7 52.699999999999996 57.8 0 0 0
9623 0 3 0 18.7 51 59.5 0 0 0
9624 0 3 0 17 52.699999999999996 59.5 0 0 0
9625 0 3 0 20.4 51 57.8 0 0 0
9626 0 3 0 22.099999999999998 52.699999999999996 57.8 0 0 0
9627 0 3 0 22.099999999999998 51 59.5 0 0 0
9628 0 3 0 20.4 52.699999999999996 59.5 0 0 0
9629 0 3 0 23.8 51 57.8 0 0 0
9630 0 3 0 25.5 52.699999999999996 57.8 0 0 0
9631 0 3 0 25.5 51 59.5 0 0 0
9632 0 3 0 23.8 52.699999999999996 59.5 0 0 0
9633 0 3 0 27.2 51 57.8 0 0 0
9634 0 3 0 28.9 52.699999999999996 57.8 0 0 0
9635 0 3 0 28.9 51 59.5 0 0 0
9636 0 3 0 27.2 52.699999999999996 59.5 0 0 0
9637 0 3 0 30.599999999999998 51 57.8 0 0 0
9638 0 3 0 32.3 52.699999999999996 57.8 0 0 0
9639 0 3 0 32.3 51 59.5 0 0 0
9640 0 3 0 30.599999999999998 52.699999999999996 59.5 0 0 0
9641 0 3 0 0 54.4 57.8 0 0 0
9642 0 3 0 1.7 56.1 57.8 0 0 0
9643 0 3 0 1.7 54.4 59.5 0 0 0
9644 0 3 0 0 56.1 59.5 0 0 0
9645 0 3 0 3.4 54.4 57.8 0 0 0
9646 0 3 0 5.1 56.1 57.8 0 0 0
9647 0 3 0 5.1 54.4 59.5 0 0 0
9648 0 3 0 3.4 56.1 59.5 0 0 0
9649 0 3 0 6.8 54.4 57.8 0 0 0
9650 0 3 0 8.5 56.1 57.8 0 0 0
9651 0 3 0 8.5 54.4 59.5 0 0 0
9652 0 3 0 6.8 56.1 59.5 0 0 0
9653 0 3 0 10.2 54.4 57.8 0 0 0
9654 0 3 0 11.9 56.1 57.8 0 0 0
9655 0 3 0 11.9 54.4 59.5 0 0 0
9656 0 3 0 10.2 56.1 59.5 0 0 0
9657 0 3 0 13.6 54.4 57.8 0 0 0
9658 0 3 0 15.299999999999999 56.1 57.8 0 0 0
9659 0 3 0 15.299999999999999 54.4 59.5 0 0 0
9660 0 3 0 13.6 56.1 59.5 0 0 0
9661 0 3 0 17 54.4 57.8 0 0 0
9662 0 3 0 18.7 56.1 57.8 0 0 0
9663 0 3 0 18.7 54.4 59.5 0 0 0
9664 0 3 0 17 56.1 59.5 0 0 0
9665 0 3 0 20.4 54.4 57.8 0 0 0
9666 0 3 0 22.099999999999998 56.1 57.8 0 0 0
9667 0 3 0 22.099999999999998 54.4 59.5 0 0 0
9668 0 3 0 20.4 56.1 59.5 0 0 0
9669 0 3 0 23.8 54.4 57.8 0 0 0
9670 0 3 0 25.5 56.1 57.8 0 0 0
9671 0 3 0 25.5 54.4 59.5 0 0 0
9672 0 3 0 23.8 56.1 59.5 0 0 0
9673 0 3 0 27.2 54.4 57.8 0 0 0
9674 0 3 0 28.9 56.1 57.8 0 0 0
9675 0 3 0 28.9 54.4 59.5 0 0 0
9676 0 3 0 27.2 56.1 59.5 0 0 0
9677 0 3 0 30.599999999999998 54.4 57.8 0 0 0
9678 0 3 0 32.3 56.1 57.8 0 0 0
9679 0 3 0 32.3 54.4 59.5 0 0 0
9680 0 3 0 30.599999999999998 56.1 59.5 0 0 0
9681 0 3 0 0 57.8 57.8 0 0 0
9682 0 3 0 1.7 59.5 57.8 0 0 0
9683 0 3 0 1.7 57.8 59.5 0 0 0
9684 0 3 0 0 59.5 59.5 0 0 0
9685 0 3 0 3.4 57.8 57.8 0 0 0
9686 0 3 0 5.1 59.5 57.8 0 0 0
9687 0 3 0 5.1 57.8 59.5 0 0 0
9688 0 3 0 3.4 59.5 59.5 0 0 0
9689 0 3 0 6.8 57.8 57.8 0 0 0
9690 0 3 0 8.5 59.5 57.8 0 0 0
9691 0 3 0 8.5 57.8 59.5 0 0 0
9692 0 3 0 6.8 59.5 59.5 0 0 0
9693 0 3 0 10.2 57.8 57.8 0 0 0
9694 0 3 0 11.9 59.5 57.8 0 0 0
9695 0 3 0 11.9 57.8 59.5 0 0 0
9696 0 3 0 10.2 59.5 59.5 0 0 0
9697 0 3 0 13.6 57.8 57.8 0 0 0
9698 0 3 0 15.299999999999999 59.5 57.8 0 0 0
9699 0 3 0 15.299999999999999 57.8 59.5 0 0 0
9700 0 3 0 13.6 59.5 59.5 0 0 0
9701 0 3 0 17 57.8 57.8 0 0 0
9702 0 3 0 18.7 59.5 57.8 0 0 0
9703 0 3 0 18.7 57.8 59.5 0 0 0
9704 0 3 0 17 59.5 59.5 0 0 0
9705 0 3 0 20.4 57.8 57.8 0 0 0
9706 0 3 0 22.099999999999998 59.5 57.8 0 0 0
9707 0 3 0 22.099999999999998 57.8 59.5 0 0 0
9708 0 3 0 20.4 59.5 59.5 0 0 0
9709 0 3 0 23.8 57.8 57.8 0 0 0
9710 0 3 0 25.5 59.5 57.8 0 0 0
9711 0 3 0 25.5 57.8 59.5 0 0 0
9712 0 3 0 23.8 59.5 59.5 0 0 0
9713 0 3 0 27.2 57.8 57.8 0 0 0
9714 0 3 0 28.9 59.5 57.8 0 0 0
9715 0 3 0 28.9 57.8 59.5 0 0 0
9716 0 3 0 27.2 59.5 59.5 0 0 0
9717 0 3 0 30.599999999999998 57.8 57.8 0 0 0
9718 0 3 0 32.3 59.5 57.8 0 0 0
9719 0 3 0 32.3 57.8 59.5 0 0 0
9720 0 3 0 30.599999999999998 59.5 59.5 0 0 0
9721 0 3 0 0 61.199999999999996 57.8 0 0 0
9722 0 3 0 1.7 62.9 57.8 0 0 0
9723 0 3 0 1.7 61.199999999999996 59.5 0 0 0
9724 0 3 0 0 62.9 59.5 0 0 0
9725 0 3 0 3.4 61.199999999999996 57.8 0 0 0
9726 0 3 0 5.1 62.9 57.8 0 0 0
9727 0 3 0 5.1 61.199999999999996 59.5 0 0 0
9728 0 3 0 3.4 62.9 59.5 0 0 0
9729 0 3 0 6.8 61.199999999999996 57.8 0 0 0
9730 0 3 0 8.5 62.9 57.8 0 0 0
9731 0 3 0 8.5 61.199999999999996 59.5 0 0 0
9732 0 3 0 6.8 62.9 59.5 0 0 0
9733 0 3 0 10.2 61.199999999999996 57.8 0 0 0
9734 0 3 0 11.9 62.9 57.8 0 0 0
9735 0 3 0 11.9 61.199999999999996 59.5 0 0 0
9736 0 3 0 10.2 62.9 59.5 0 0 0
9737 0 3 0 13.6 61.199999999999996 57.8 0 0 0
9738 0 3 0 15.299999999999999 62.9 57.8 0 0 0
9739 0 3 0 15.299999999999999 61.199999999999996 59.5 0 0 0
9740 0 3 0 13.6 62.9 59.5 0 0 0
9741 0 3 0 17 61.199999999999996 57.8 0 0 0
9742 0 3 0 18.7 62.9 57.8 0 0 0
9743 0 3 0 18.7 61.199999999999996 59.5 0 0 0
9744 0 3 0 17 62.9 59.5 0 0 0
9745 0 3 0 20.4 61.199999999999996 57.8 0 0 0
9746 0 3 0 22.099999999999998 62.9 57.8 0 0 0
9747 0 3 0 22.099999999999998 61.199999999999996 59.5 0 0 0
9748 0 3 0 20.4 62.9 59.5 0 0 0
9749 0 3 0 23.8 61.199999999999996 57.8 0 0 0
9750 0 3 0 25.5 62.9 57.8 0 0 0
9751 0 3 0 25.5 61.199999999999996 59.5 0 0 0
9752 0 3 0 23.8 62.9 59.5 0 0 0
9753 0 3 0 27.2 61.199999999999996 57.8 0 0 0
9754 0 3 0 28.9 62.9 57.8 0 0 0
9755 0 3 0 28.9 61.199999999999996 59.5 0 0 0
9756 0 3 0 27.2 62.9 59.5 0 0 0
9757 0 3 0 30.599999999999998 61.199999999999996 57.8 0 0 0
9758 0 3 0 32.3 62.9 57.8 0 0 0
9759 0 3 0 32.3 61.199999999999996 59.5 0 0 0
9760 0 3 0 30.599999999999998 62.9 59.5 0 0 0
9761 0 3 0 0 64.6 57.8 0 0 0
9762 0 3 0 1.7 66.3 57.8 0 0 0
9763 0 3 0 1.7 64.6 59.5 0 0 0
9764 0 3 0 0 66.3 59.5 0 0 0
9765 0 3 0 3.4 64.6 57.8 0 0 0
9766 0 3 0 5.1 66.3 57.8 0 0 0
9767 0 3 0 5.1 64.6 59.5 0 0 0
9768 0 3 0 3.4 66.3 59.5 0 0 0
9769 0 3 0 6.8 64.6 57.8 0 0 0
9770 0 3 0 8.5 66.3 57.8 0 0 0
9771 0 3 0 8.5 64.6 59.5 0 0 0
9772 0 3 0 6.8 66.3 59.5 0 0 0
9773 0 3 0 10.2 64.6 57.8 0 0 0
9774 0 3 0 11.9 66.3 57.8 0 0 0
9775 0 3 0 11.9 64.6 59.5 0 0 0
9776 0 3 0 10.2 66.3 59.5 0 0 0
9777 0 3 0 13.6 64.6 57.8 0 0 0
9778 0 3 0 15.299999999999999 66.3 57.8 0 0 0
9779 0 3 0 15.299999999999999 64.6 59.5 0 0 0
9780 0 3 0 13.6 66.3 59.5 0 0 0
9781 0 3 0 17 64.6 57.8 0 0 0
9782 0 3 0 18.7 66.3 57.8 0 0 0
9783 0 3 0 18.7 64.6 59.5 0 0 0
9784 0 3 0 17 66.3 59.5 0 0 0
9785 0 3 0 20.4 64.6 57.8 0 0 0
9786 0 3 0 22.099999999999998 66.3 57.8 0 0 0
9787 0 3 0 22.099999999999998 64.6 59.5 0 0 0
9788 0 3 0 20.4 66.3 59.5 0 0 0
9789 0 3 0 23.8 64.6 57.8 0 0 0
9790 0 3 0 25.5 66.3 57.8 0 0 0
9791 0 3 0 25.5 64.6 59.5 0 0 0
9792 0 3 0 23.8 66.3 59.5 0 0 0
9793 0 3 0 27.2 64.6 57.8 0 0 0
9794 0 3 0 28.9 66.3 57.8 0 0 0
9795 0 3 0 28.9 64.6 59.5 0 0 0
9796 0 3 0 27.2 66.3 59.5 0 0 0
9797 0 3 0 30.599999999999998 64.6 57.8 0 0 0
9798 0 3 0 32.3 66.3 57.8 0 0 0
9799 0 3 0 32.3 64.6 59.5 0 0 0
9800 0 3 0 30.599999999999998 66.3 59.5 0 0 0
9801 0 3 0 0 68 57.8 0 0 0
9802 0 3 0 1.7 69.7 57.8 0 0 0
9803 0 3 0 1.7 68 59.5 0 0 0
9804 0 3 0 0 69.7 59.5 0 0 0
9805 0 3 0 3.4 68 57.8 0 0 0
9806 0 3 0 5.1 69.7 57.8 0 0 0
9807 0 3 0 5.1 68 59.5 0 0 0
9808 0 3 0 3.4 69.7 59.5 0 0 0
9809 0 3 0 6.8 68 57.8 0 0 0
9810 0 3 0 8.5 69.7 57.8 0 0 0
9811 0 3 0 8.5 68 59.5 0 0 0
9812 0 3 0 6.8 69.7 59.5 0 0 0
9813 0 3 0 10.2 68 57.8 0 0 0
9814 0 3 0 11.9 69.7 57.8 0 0 0
9815 0 3 0 11.9 68 59.5 0 0 0
9816 0 3 0 10.2 69.7 59.5 0 0 0
9817 0 3 0 13.6 68 57.8 0 0 0
9818 0 3 0 15.299999999999999 69.7 57.8 0 0 0
9819 0 3 0 15.299999999999999 68 59.5 0 0 0
9820 0 3 0 13.6 69.7 59.5 0 0 0
9821 0 3 0 17 68 57.8 0 0 0
9822 0 3 0 18.7 69.7 57.8 0 0 0
9823 0 3 0 18.7 68 59.5 0 0 0
9824 0 3 0 17 69.7 59.5 0 0 0
9825 0 3 0 20.4 68 57.8 0 0 0
9826 0 3 0 22.099999999999998 69.7 57.8 0 0 0
9827 0 3 0 22.099999999999998 68 59.5 0 0 0
9828 0 3 0 20.4 69.7 59.5 0 0 0
9829 0 3 0 23.8 68 57.8 0 0 0
9830 0 3 0 25.5 69.7 57.8 0 0 0
9831 0 3 0 25.5 68 59.5 0 0 0
9832 0 3 0 23.8 69.7 59.5 0 0 0
9833 0 3 0 27.2 68 57.8 0 0 0
9834 0 3 0 28.9 69.7 57.8 0 0 0
9835 0 3 0 28.9 68 59.5 0 0 0
9836 0 3 0 27.2 69.7 59.5 0 0 0
9837 0 3 0 30.599999999999998 68 57.8 0 0 0
9838 0 3 0 32.3 69.7 57.8 0 0 0
9839 0 3 0 32.3 68 59.5 0 0 0
9840 0 3 0 30.599999999999998 69.7 59.5 0 0 0
9841 0 3 0 0 71.39999999999999 57.8 0 0 0
9842 0 3 0 1.7 73.1 57.8 0 0 0
9843 0 3 0 1.7 71.39999999999999 59.5 0 0 0
9844 0 3 0 0 73.1 59.5 0 0 0
9845 0 3 0 3.4 71.39999999999999 57.8 0 0 0
9846 0 3 0 5.1 73.1 57.8 0 0 0
9847 0 3 0 5.1 71.39999999999999 59.5 0 0 0
9848 0 3 0 3.4 73.1 59.5 0 0 0
9849 0 3 0 6.8 71.39999999999999 57.8 0 0 0
9850 0 3 0 8.5 73.1 57.8 0 0 0
9851 0 3 0 8.5 71.39999999999999 59.5 0 0 0
9852 0 3 0 6.8 73.1 59.5 0 0 0
9853 0 3 0 10.2 71.39999999999999 57.8 0 0 0
9854 0 3 0 11.9 73.1 57.8 0 0 0
9855 0 3 0 11.9 71.39999999999999 59.5 0 0 0
9856 0 3 0 10.2 73.1 59.5 0 0 0
9857 0 3 0 13.6 71.39999999999999 57.8 0 0 0
9858 0 3 0 15.299999999999999 73.1 57.8 0 0 0
9859 0 3 0 15.299999999999999 71.39999999999999 59.5 0 0 0
9860 0 3 0 13.6 73.1 59.5 0 0 0
9861 0 3 0 17 71.39999999999999 57.8 0 0 0
9862 0 3 0 18.7 73.1 57.8 0 0 0
9863 0 3 0 18.7 71.39999999999999 59.5 0 0 0
9864 0 3 0 17 73.1 59.5 0 0 0
9865 0 3 0 20.4 71.39999999999999 57.8 0 0 0
9866 0 3 0 22.099999999999998 73.1 57.8 0 0 0
9867 0 3 0 22.099999999999998 71.39999999999999 59.5 0 0 0
9868 0 3 0 20.4 73.1 59.5 0 0 0
9869 0 3 0 23.8 71.39999999999999 57.8 0 0 0
9870 0 3 0 25.5 73.1 57.8 0 0 0
9871 0 3 0 25.5 71.39999999999999 59.5 0 0 0
9872 0 3 0 23.8 73.1 59.5 0 0 0
9873 0 3 0 27.2 71.39999999999999 57.8 0 0 0
9874 0 3 0 28.9 73.1 57.8 0 0 0
9875 0 3 0 28.9 71.39999999999999 59.5 0 0 0
9876 0 3 0 27.2 73.1 59.5 0 0 0
9877 0 3 0 30.599999999999998 71.39999999999999 57.8 0 0 0
9878 0 3 0 32.3 73.1 57.8 0 0 0
9879 0 3 0 32.3 71.39999999999999 59.5 0 0 0
9880 0 3 0 30.599999999999998 73.1 59.5 0 0 0
9881 0 3 0 0 74.8 57.8 0 0 0
9882 0 3 0 1.7 76.5 57.8 0 0 0
9883 0 3 0 1.7 74.8 59.5 0 0 0
9884 0 3 0 0 76.5 59.5 0 0 0
9885 0 3 0 3.4 74.8 57.8 0 0 0
9886 0 3 0 5.1 76.5 57.8 0 0 0
9887 0 3 0 5.1 74.8 59.5 0 0 0
9888 0 3 0 3.4 76.5 59.5 0 0 0
9889 0 3 0 6.8 74.8 57.8 0 0 0
9890 0 3 0 8.5 76.5 57.8 0 0 0
9891 0 3 0 8.5 74.8 59.5 0 0 0
9892 0 3 0 6.8 76.5 59.5 0 0 0
9893 0 3 0 10.2 74.8 57.8 0 0 0
9894 0 3 0 11.9 76.5 57.8 0 0 0
9895 0 3 0 11.9 74.8 59.5 0 0 0
9896 0 3 0 10.2 76.5 59.5 0 0 0
9897 0 3 0 13.6 74.8 57.8 0 0 0
9898 0 3 0 15.299999999999999 76.5 57.8 0 0 0
9899 0 3 0 15.299999999999999 74.8 59.5 0 0 0
9900 0 3 0 13.6 76.5 59.5 0 0 0
9901 0 3 0 17 74.8 57.8 0 0 0
9902 0 3 0 18.7 76.5 57.8 0 0 0
9903 0 3 0 18.7 74.8 59.5 0 0 0
9904 0 3 0 17 76.5 59.5 0 0 0
9905 0 3 0 20.4 74.8 57.8 0 0 0
9906 0 3 0 22.099999999999998 76.5 57.8 0 0 0
9907 0 3 0 22.099999999999998 74.8 59.5 0 0 0
9908 0 3 0 20.4 76.5 59.5 0 0 0
9909 0 3 0 23.8 74.8 57.8 0 0 0
9910 0 3 0 25.5 76.5 57.8 0 0 0
9911 0 3 0 25.5 74.8 59.5 0 0 0
9912 0 3 0 23.8 76.5 59.5 0 0 0
9913 0 3 0 27.2 74.8 57.8 0 0 0
9914 0 3 0 28.9 76.5 57.8 0 0 0
9915 0 3 0 28.9 74.8 59.5 0 0 0
9916 0 3 0 27.2 76.5 59.5 0 0 0
9917 0 3 0 30.599999999999998 74.8 57.8 0 0 0
9918 0 3 0 32.3 76.5 57.8 0 0 0
9919 0 3 0 32.3 74.8 59.5 0 0 0
9920 0 3 0 30.599999999999998 76.5 59.5 0 0 0
9921 0 3 0 0 78.2 57.8 0 0 0
9922 0 3 0 1.7 79.89999999999999 57.8 0 0 0
9923 0 3 0 1.7 78.2 59.5 0 0 0
9924 0 3 0 0 79.89999999999999 59.5 0 0 0
9925 0 3 0 3.4 78.2 57.8 0 0 0
9926 0 3 0 5.1 79.89999999999999 57.8 0 0 0
9927 0 3 0 5.1 78.2 59.5 0 0 0
9928 0 3 0 3.4 79.89999999999999 59.5 0 0 0
9929 0 3 0 6.8 78.2 57.8 0 0 0
9930 0 3 0 8.5 79.89999999999999 57.8 0 0 0
9931 0 3 0 8.5 78.2 59.5 0 0 0
9932 0 3 0 6.8 79.89999999999999 59.5 0 0 0
9933 0 3 0 10.2 78.2 57.8 0 0 0
9934 0 3 0 11.9 79.89999999999999 57.8 0 0 0
9935 0 3 0 11.9 78.2 59.5 0 0 0
9936 0 3 0 10.2 79.89999999999999 59.5 0 0 0
9937 0 3 0 13.6 78.2 57.8 0 0 0
9938 0 3 0 15.299999999999999 79.89999999999999 57.8 0 0 0
9939 0 3 0 15.299999999999999 78.2 59.5 0 0 0
9940 0 3 0 13.6 79.89999999999999 59.5 0 0 0
9941 0 3 0 17 78.2 57.8 0 0 0
9942 0 3 0 18.7 79.89999999999999 57.8 0 0 0
9943 0 3 0 18.7 78.2 59.5 0 0 0
9944 0 3 0 17 79.89999999999999 59.5 0 0 0
9945 0 3 0 20.4 78.2 57.8 0 0 0
9946 0 3 0 22.099999999999998 79.89999999999999 57.8 0 0 0
9947 0 3 0 22.099999999999998 78.2 59.5 0 0 0
9948 0 3 0 20.4 79.89999999999999 59.5 0 0 0
9949 0 3 0 23.8 78.2 57.8 0 0 0
9950 0 3 0 25.5 79.89999999999999 57.8 0 0 0
9951 0 3 0 25.5 78.2 59.5 0 0 0
9952 0 3 0 23.8 79.89999999999999 59.5 0 0 0
9953 0 3 0 27.2 78.2 57.8 0 0 0
9954 0 3 0 28.9 79.89999999999999 57.8 0 0 0
9955 0 3 0 28.9 78.2 59.5 0 0 0
9956 0 3 0 27.2 79.89999999999999 59.5 0 0 0
9957 0 3 0 30.599999999999998 78.2 57.8 0 0 0
9958 0 3 0 32.3 79.89999999999999 57.8 0 0 0
9959 0 3 0 32.3 78.2 59.5 0 0 0
9960 0 3 0 30.599999999999998 79.89999999999999 59.5 0 0 0
9961 0 3 0 0 81.6 57.8 0 0 0
9962 0 3 0 1.7 83.3 57.8 0 0 0
9963 0 3 0 1.7 81.6 59.5 0 0 0
9964 0 3 0 0 83.3 59.5 0 0 0
9965 0 3 0 3.4 81.6 57.8 0 0 0
9966 0 3 0 5.1 83.3 57.8 0 0 0
9967 0 3 0 5.1 81.6 59.5 0 0 0
9968 0 3 0 3.4 83.3 59.5 0 0 0
9969 0 3 0 6.8 81.6 57.8 0 0 0
9970 0 3 0 8.5 83.3 57.8 0 0 0
9971 0 3 0 8.5 81.6 59.5 0 0 0
9972 0 3 0 6.8 83.3 59.5 0 0 0
9973 0 3 0 10.2 81.6 57.8 0 0 0
9974 0 3 0 11.9 83.3 57.8 0 0 0
9975 0 3 0 11.9 81.6 59.5 0 0 0
9976 0 3 0 10.2 83.3 59.5 0 0 0
9977 0 3 0 13.6 81.6 57.8 0 0 0
9978 0 3 0 15.299999999999999 83.3 57.8 0 0 0
9979 0 3 0 15.299999999999999 81.6 59.5 0 0 0
9980 0 3 0 13.6 83.3 59.5 0 0 0
9981 0 3 0 17 81.6 57.8 0 0 0
9982 0 3 0 18.7 83.3 57.8 0 0 0
9983 0 3 0 18.7 81.6 59.5 0 0 0
9984 0 3 0 17 83.3 59.5 0 0 0
9985 0 3 0 20.4 81.6 57.8 0 0 0
9986 0 3 0 22.099999999999998 83.3 57.8 0 0 0
9987 0 3 0 22.099999999999998 81.6 59.5 0 0 0
9988 0 3 0 20.4 83.3 59.5 0 0 0
9989 0 3 0 23.8 81.6 57.8 0 0 0
9990 0 3 0 25.5 83.3 57.8 0 0 0
9991 0 3 0 25.5 81.6 59.5 0 0 0
9992 0 3 0 23.8 83.3 59.5 0 0 0
9993 0 3 0 27.2 81.6 57.8 0 0 0
9994 0 3 0 28.9 83.3 57.8 0 0 0
9995 0 3 0 28.9 81.6 59.5 0 0 0
9996 0 3 0 27.2 83.3 59.5 0 0 0
9997 0 3 0 30.599999999999998 81.6 57.8 0 0 0
9998 0 3 0 32.3 83.3 57.8 0 0 0
9999 0 3 0 32.3 81.6 59.5 0 0 0
10000 0 3 0 30.599999999999998 83.3 59.5 0 0 0
10001 0 3 0 0 85 57.8 0 0 0
10002 0 3 0 1.7 86.7 57.8 0 0 0
10003 0 3 0 1.7 85 59.5 0 0 0
10004 0 3 0 0 86.7 59.5 0 0 0
10005 0 3 0 3.4 85 57.8 0 0 0
10006 0 3 0 5.1 86.7 57.8 0 0 0
10007 0 3 0 5.1 85 59.5 0 0 0
10008 0 3 0 3.4 86.7 59.5 0 0 0
10009 0 3 0 6.8 85 57.8 0 0 0
10010 0 3 0 8.5 86.7 57.8 0 0 0
10011 0 3 0 8.5 85 59.5 0 0 0
10012 0 3 0 6.8 86.7 59.5 0 0 0
10013 0 3 0 10.2 85 57.8 0 0 0
10014 0 3 0 11.9 86.7 57.8 0 0 0
10015 0 3 0 11.9 85 59.5 0 0 0
10016 0 3 0 10.2 86.7 59.5 0 0 0
10017 0 3 0 13.6 85 57.8 0 0 0
10018 0 3 0 15.299999999999999 86.7 57.8 0 0 0
10019 0 3 0 15.299999999999999 85 59.5 0 0 0
10020 0 3 0 13.6 86.7 59.5 0 0 0
10021 0 3 0 17 85 57.8 0 0 0
10022 0 3 0 18.7 86.7 57.8 0 0 0
10023 0 3 0 18.7 85 59.5 0 0 0
10024 0 3 0 17 86.7 59.5 0 0 0
10025 0 3 0 20.4 85 57.8 0 0 0
10026 0 3 0 22.099999999999998 86.7 57.8 0 0 0
10027 0 3 0 22.099999999999998 85 59.5 0 0 0
10028 0 3 0 20.4 86.7 59.5 0 0 0
10029 0 3 0 23.8 85 57.8 0 0 0
10030 0 3 0 25.5 86.7 57.8 0 0 0
10031 0 3 0 25.5 85 59.5 0 0 0
10032 0 3 0 23.8 86.7 59.5 0 0 0
10033 0 3 0 27.2 85 57.8 0 0 0
10034 0 3 0 28.9 86.7 57.8 0 0 0
10035 0 3 0 28.9 85 59.5 0 0 0
10036 0 3 0 27.2 86.7 59.5 0 0 0
10037 0 3 0 30.599999999999998 85 57.8 0 0 0
10038 0 3 0 32.3 86.7 57.8 0 0 0
10039 0 3 0 32.3 85 59.5 0 0 0
10040 0 3 0 30.599999999999998 86.7 59.5 0 0 0
10041 0 3 0 0 88.39999999999999 57.8 0 0 0
10042 0 3 0 1.7 90.1 57.8 0 0 0
10043 0 3 0 1.7 88.39999999999999 59.5 0 0 0
10044 0 3 0 0 90.1 59.5 0 0 0
10045 0 3 0 3.4 88.39999999999999 57.8 0 0 0
10046 0 3 0 5.1 90.1 57.8 0 0 0
10047 0 3 0 5.1 88.39999999999999 59.5 0 0 0
10048 0 3 0 3.4 90.1 59.5 0 0 0
10049 0 3 0 6.8 88.39999999999999 57.8 0 0 0
10050 0 3 0 8.5 90.1 57.8 0 0 0
10051 0 3 0 8.5 88.39999999999999 59.5 0 0 0
10052 0 3 0 6.8 90.1 59.5 0 0 0
10053 0 3 0 10.2 88.39999999999999 57.8 0 0 0
10054 0 3 0 11.9 90.1 57.8 0 0 0
10055 0 3 0 11.9 88.39999999999999 59.5 0 0 0
10056 0 3 0 10.2 90.1 59.5 0 0 0
10057 0 3 0 13.6 88.39999999999999 57.8 0 0 0
10058 0 3 0 15.299999999999999 90.1 57.8 0 0 0
10059 0 3 0 15.299999999999999 88.39999999999999 59.5 0 0 0
10060 0 3 0 13.6 90.1 59.5 0 0 0
10061 0 3 0 17 88.39999999999999 57.8 0 0 0
10062 0 3 0 18.7 90.1 57.8 0 0 0
10063 0 3 0 18.7 88.39999999999999 59.5 0 0 0
10064 0 3 0 17 90.1 59.5 0 0 0
10065 0 3 0 20.4 88.39999999999999 57.8 0 0 0
10066 0 3 0 22.099999999999998 90.1 57.8 0 0 0
10067 0 3 0 22.099999999999998 88.39999999999999 59.5 0 0 0
10068 0 3 0 20.4 90.1 59.5 0 0 0
10069 0 3 0 23.8 88.39999999999999 57.8 0 0 0
10070 0 3 0 25.5 90.1 57.8 0 0 0
10071 0 3 0 25.5 88.39999999999999 59.5 0 0 0
10072 0 3 0 23.8 90.1 59.5 0 0 0
10073 0 3 0 27.2 88.39999999999999 57.8 0 0 0
10074 0 3 0 28.9 90.1 57.8 0 0 0
10075 0 3 0 28.9 88.39999999999999 59.5 0 0 0
10076 0 3 0 27.2 90.1 59.5 0 0 0
10077 0 3 0 30.599999999999998 88.39999999999999 57.8 0 0 0
10078 0 3 0 32.3 90.1 57.8 0 0 0
10079 0 3 0 32.3 88.39999999999999 59.5 0 0 0
10080 0 3 0 30.599999999999998 90.1 59.5 0 0 0
10081 0 3 0 0 91.8 57.8 0 0 0
10082 0 3 0 1.7 93.5 57.8 0 0 0
10083 0 3 0 1.7 91.8 59.5 0 0 0
10084 0 3 0 0 93.5 59.5 0 0 0
10085 0 3 0 3.4 91.8 57.8 0 0 0
10086 0 3 0 5.1 93.5 57.8 0 0 0
10087 0 3 0 5.1 91.8 59.5 0 0 0
10088 0 3 0 3.4 93.5 59.5 0 0 0
10089 0 3 0 6.8 91.8 57.8 0 0 0
10090 0 3 0 8.5 93.5 57.8 0 0 0
10091 0 3 0 8.5 91.8 59.5 0 0 0
10092 0 3 0 6.8 93.5 59.5 0 0 0
10093 0 3 0 10.2 91.8 57.8 0 0 0
10094 0 3 0 11.9 93.5 57.8 0 0 0
10095 0 3 0 11.9 91.8 59.5 0 0 0
10096 0 3 0 10.2 93.5 59.5 0 0 0
10097 0 3 0 13.6 91.8 57.8 0 0 0
10098 0 3 0 15.299999999999999 93.5 57.8 0 0 0
10099 0 3 0 15.299999999999999 91.8 59.5 0 0 0
10100 0 3 0 13.6 93.5 59.5 0 0 0
10101 0 3 0 17 91.8 57.8 0 0 0
10102 0 3 0 18.7 93.5 57.8 0 0 0
10103 0 3 0 18.7 91.8 59.5 0 0 0
10104 0 3 0 17 93.5 59.5 0 0 0
10105 0 3 0 20.4 91.8 57.8 0 0 0
10106 0 3 0 22.099999999999998 93.5 57.8 0 0 0
10107 0 3 0 22.099999999999998 91.8 59.5 0 0 0
10108 0 3 0 20.4 93.5 59.5 0 0 0
10109 0 3 0 23.8 91.8 57.8 0 0 0
10110 0 3 0 25.5 93.5 57.8 0 0 0
10111 0 3 0 25.5 91.8 59.5 0 0 0
10112 0 3 0 23.8 93.5 59.5 0 0 0
10113 0 3 0 27.2 91.8 57.8 0 0 0
10114 0 3 0 28.9 93.5 57.8 0 0 0
10115 0 3 0 28.9 91.8 59.5 0 0 0
10116 0 3 0 27.2 93.5 59.5 0 0 0
10117 0 3 0 30.599999999999998 91.8 57.8 0 0 0
10118 0 3 0 32.3 93.5 57.8 0 0 0
10119 0 3 0 32.3 91.8 59.5 0 0 0
10120 0 3 0 30.599999999999998 93.5 59.5 0 0 0
10121 0 3 0 0 95.2 57.8 0 0 0
10122 0 3 0 1.7 96.89999999999999 57.8 0 0 0
10123 0 3 0 1.7 95.2 59.5 0 0 0
10124 0 3 0 0 96.89999999999999 59.5 0 0 0
10125 0 3 0 3.4 95.2 57.8 0 0 0
10126 0 3 0 5.1 96.89999999999999 57.8 0 0 0
10127 0 3 0 5.1 95.2 59.5 0 0 0
10128 0 3 0 3.4 96.89999999999999 59.5 0 0 0
10129 0 3 0 6.8 95.2 57.8 0 0 0
10130 0 3 0 8.5 96.89999999999999 57.8 0 0 0
10131 0 3 0 8.5 95.2 59.5 0 0 0
10132 0 3 0 6.8 96.89999999999999 59.5 0 0 0
10133 0 3 0 10.2 95.2 57.8 0 0 0
10134 0 3 0 11.9 96.89999999999999 57.8 0 0 0
10135 0 3 0 11.9 95.2 59.5 0 0 0
10136 0 3 0 10.2 96.89999999999999 59.5 0 0 0
10137 0 3 0 13.6 95.2 57.8 0 0 0
10138 0 3 0 15.299999999999999 96.89999999999999 57.8 0 0 0
10139 0 3 0 15.299999999999999 95.2 59.5 0 0 0
10140 0 3 0 13.6 96.89999999999999 59.5 0 0 0
10141 0 3 0 17 95.2 57.8 0 0 0
10142 0 3 0 18.7 96.89999999999999 57.8 0 0 0
10143 0 3 0 18.7 95.2 59.5 0 0 0
10144 0 3 0 17 96.89999999999999 59.5 0 0 0
10145 0 3 0 20.4 95.2 57.8 0 0 0
10146 0 3 0 22.099999999999998 96.89999999999999 57.8 0 0 0
10147 0 3 0 22.099999999999998 95.2 59.5 0 0 0
10148 0 3 0 20.4 96.89999999999999 59.5 0 0 0
10149 0 3 0 23.8 95.2 57.8 0 0 0
10150 0 3 0 25.5 96.89999999999999 57.8 0 0 0
10151 0 3 0 25.5 95.2 59.5 0 0 0
10152 0 3 0 23.8 96.89999999999999 59.5 0 0 0
10153 0 3 0 27.2 95.2 57.8 0 0 0
10154 0 3 0 28.9 96.89999999999999 57.8 0 0 0
10155 0 3 0 28.9 95.2 59.5 0 0 0
10156 0 3 0 27.2 96.89999999999999 59.5 0 0 0
10157 0 3 0 30.599999999999998 95.2 57.8 0 0 0
10158 0 3 0 32.3 96.89999999999999 57.8 0 0 0
10159 0 3 0 32.3 95.2 59.5 0 0 0
10160 0 3 0 30.599999999999998 96.89999999999999 59.5 0 0 0
10161 0 3 0 0 98.6 57.8 0 0 0
10162 0 3 0 1.7 100.3 57.8 0 0 0
10163 0 3 0 1.7 98.6 59.5 0 0 0
10164 0 3 0 0 100.3 59.5 0 0 0
10165 0 3 0 3.4 98.6 57.8 0 0 0
10166 0 3 0 5.1 100.3 57.8 0 0 0
10167 0 3 0 5.1 98.6 59.5 0 0 0
10168 0 3 0 3.4 100.3 59.5 0 0 0
10169 0 3 0 6.8 98.6 57.8 0 0 0
10170 0 3 0 8.5 100.3 57.8 0 0 0
10171 0 3 0 8.5 98.6 59.5 0 0 0
10172 0 3 0 6.8 100.3 59.5 0 0 0
10173 0 3 0 10.2 98.6 57.8 0 0 0
10174 0 3 0 11.9 100.3 57.8 0 0 0
10175 0 3 0 11.9 98.6 59.5 0 0 0
10176 0 3 0 10.2 100.3 59.5 0 0 0
10177 0 3 0 13.6 98.6 57.8 0 0 0
10178 0 3 0 15.299999999999999 100.3 57.8 0 0 0
10179 0 3 0 15.299999999999999 98.6 59.5 0 0 0
10180 0 3 0 13.6 100.3 59.5 0 0 0
10181 0 3 0 17 98.6 57.8 0 0 0
10182 0 3 0 18.7 100.3 57.8 0 0 0
10183 0 3 0 18.7 98.6 59.5 0 0 0
10184 0 3 0 17 100.3 59.5 0 0 0
10185 0 3 0 20.4 98.6 57.8 0 0 0
10186 0 3 0 22.099999999999998 100.3 57.8 0 0 0
10187 0 3 0 22.099999999999998 98.6 59.5 0 0 0
10188 0 3 0 20.4 100.3 59.5 0 0 0
10189 0 3 0 23.8 98.6 57.8 0 0 0
10190 0 3 0 25.5 100.3 57.8 0 0 0
10191 0 3 0 25.5 98.6 59.5 0 0 0
10192 0 3 0 23.8 100.3 59.5 0 0 0
10193 0 3 0 27.2 98.6 57.8 0 0 0
10194 0 3 0 28.9 100.3 57.8 0 0 0
10195 0 3 0 28.9 98.6 59.5 0 0 0
10196 0 3 0 27.2 100.3 59.5 0 0 0
10197 0 3 0 30.599999999999998 98.6 57.8 0 0 0
10198 0 3 0 32.3 100.3 57.8 0 0 0
10199 0 3 0 32.3 98.6 59.5 0 0 0
10200 0 3 0 30.599999999999998 100.3 59.5 0 0 0
10201 0 3 0 0 102 57.8 0 0 0
10202 0 3 0 1.7 103.7 57.8 0 0 0
10203 0 3 0 1.7 102 59.5 0 0 0
10204 0 3 0 0 103.7 59.5 0 0 0
10205 0 3 0 3.4 102 57.8 0 0 0
10206 0 3 0 5.1 103.7 57.8 0 0 0
10207 0 3 0 5.1 102 59.5 0 0 0
10208 0 3 0 3.4 103.7 59.5 0 0 0
10209 0 3 0 6.8 102 57.8 0 0 0
10210 0 3 0 8.5 103.7 57.8 0 0 0
10211 0 3 0 8.5 102 59.5 0 0 0
10212 0 3 0 6.8 103.7 59.5 0 0 0
10213 0 3 0 10.2 102 57.8 0 0 0
10214 0 3 0 11.9 103.7 57.8 0 0 0
10215 0 3 0 11.9 102 59.5 0 0 0
10216 0 3 0 10.2 103.7 59.5 0 0 0
10217 0 3 0 13.6 102 57.8 0 0 0
10218 0 3 0 15.299999999999999 103.7 57.8 0 0 0
10219 0 3 0 15.299999999999999 102 59.5 0 0 0
10220 0 3 0 13.6 103.7 59.5 0 0 0
10221 0 3 0 17 102 57.8 0 0 0
10222 0 3 0 18.7 103.7 57.8 0 0 0
10223 0 3 0 18.7 102 59.5 0 0 0
10224 0 3 0 17 103.7 59.5 0 0 0
10225 0 3 0 20.4 102 57.8 0 0 0
10226 0 3 0 22.099999999999998 103.7 57.8 0 0 0
10227 0 3 0 22.099999999999998 102 59.5 0 0 0
10228 0 3 0 20.4 103.7 59.5 0 0 0
10229 0 3 0 23.8 102 57.8 0 0 0
10230 0 3 0 25.5 103.7 57.8 0 0 0
10231 0 3 0 25.5 102 59.5 0 0 0
10232 0 3 0 23.8 103.7 59.5 0 0 0
10233 0 3 0 27.2 102 57.8 0 0 0
10234 0 3 0 28.9 103.7 57.8 0 0 0
10235 0 3 0 28.9 102 59.5 0 0 0
10236 0 3 0 27.2 103.7 59.5 0 0 0
10237 0 3 0 30.599999999999998 102 57.8 0 0 0
10238 0 3 0 32.3 103.7 57.8 0 0 0
10239 0 3 0 32.3 102 59.5 0 0 0
10240 0 3 0 30.599999999999998 103.7 59.5 0 0 0
10241 0 3 0 0 105.39999999999999 57.8 0 0 0
10242 0 3 0 1.7 107.1 57.8 0 0 0
10243 0 3 0 1.7 105.39999999999999 59.5 0 0 0
10244 0 3 0 0 107.1 59.5 0 0 0
10245 0 3 0 3.4 105.39999999999999 57.8 0 0 0
10246 0 3 0 5.1 107.1 57.8 0 0 0
10247 0 3 0 5.1 105.39999999999999 59.5 0 0 0
10248 0 3 0 3.4 107.1 59.5 0 0 0
10249 0 3 0 6.8 105.39999999999999 57.8 0 0 0
10250 0 3 0 8.5 107.1 57.8 0 0 0
10251 0 3 0 8.5 105.39999999999999 59.5 0 0 0
10252 0 3 0 6.8 107.1 59.5 0 0 0
10253 0 3 0 10.2 105.39999999999999 57.8 0 0 0
10254 0 3 0 11.9 107.1 57.8 0 0 0
10255 0 3 0 11.9 105.39999999999999 59.5 0 0 0
10256 0 3 0 10.2 107.1 59.5 0 0 0
10257 0 3 0 13.6 105.39999999999999 57.8 0 0 0
10258 0 3 0 15.299999999999999 107.1 57.8 0 0 0
10259 0 3 0 15.299999999999999 105.39999999999999 59.5 0 0 0
10260 0 3 0 13.6 107.1 59.5 0 0 0
10261 0 3 0 17 105.39999999999999 57.8 0 0 0
10262 0 3 0 18.7 107.1 57.8 0 0 0
10263 0 3 0 18.7 105.39999999999999 59.5 0 0 0
10264 0 3 0 17 107.1 59.5 0 0 0
10265 0 3 0 20.4 105.39999999999999 57.8 0 0 0
10266 0 3 0 22.099999999999998 107.1 57.8 0 0 0
10267 0 3 0 22.099999999999998 105.39999999999999 59.5 0 0 0
10268 0 3 0 20.4 107.1 59.5 0 0 0
10269 0 3 0 23.8 105.39999999999999 57.8 0 0 0
10270 0 3 0 25.5 107.1 57.8 0 0 0
10271 0 3 0 25.5 105.39999999999999 59.5 0 0 0
10272 0 3 0 23.8 107.1 59.5 0 0 0
10273 0 3 0 27.2 105.39999999999999 57.8 0 0 0
10274 0 3 0 28.9 107.1 57.8 0 0 0
10275 0 3 0 28.9 105.39999999999999 59.5 0 0 0
10276 0 3 0 27.2 107.1 59.5 0 0 0
10277 0 3 0 30.599999999999998 105.39999999999999 57.8 0 0 0
10278 0 3 0 32.3 107.1 57.8 0 0 0
10279 0 3 0 32.3 105.39999999999999 59.5 0 0 0
10280 0 3 0 30.599999999999998 107.1 59.5 0 0 0
10281 0 3 0 0 108.8 57.8 0 0 0
10282 0 3 0 1.7 110.5 57.8 0 0 0
10283 0 3 0 1.7 108.8 59.5 0 0 0
10284 0 3 0 0 110.5 59.5 0 0 0
10285 0 3 0 3.4 108.8 57.8 0 0 0
10286 0 3 0 5.1 110.5 57.8 0 0 0
10287 0 3 0 5.1 108.8 59.5 0 0 0
10288 0 3 0 3.4 110.5 59.5 0 0 0
10289 0 3 0 6.8 108.8 57.8 0 0 0
10290 0 3 0 8.5 110.5 57.8 0 0 0
10291 0 3 0 8.5 108.8 59.5 0 0 0
10292 0 3 0 6.8 110.5 59.5 0 0 0
10293 0 3 0 10.2 108.8 57.8 0 0 0
10294 0 3 0 11.9 110.5 57.8 0 0 0
10295 0 3 0 11.9 108.8 59.5 0 0 0
10296 0 3 0 10.2 110.5 59.5 0 0 0
10297 0 3 0 13.6 108.8 57.8 0 0 0
10298 0 3 0 15.299999999999999 110.5 57.8 0 0 0
10299 0 3 0 15.299999999999999 108.8 59.5 0 0 0
10300 0 3 0 13.6 110.5 59.5 0 0 0
10301 0 3 0 17 108.8 57.8 0 0 0
10302 0 3 0 18.7 110.5 57.8 0 0 0
10303 0 3 0 18.7 108.8 59.5 0 0 0
10304 0 3 0 17 110.5 59.5 0 0 0
10305 0 3 0 20.4 108.8 57.8 0 0 0
10306 0 3 0 22.099999999999998 110.5 57.8 0 0 0
10307 0 3 0 22.099999999999998 108.8 59.5 0 0 0
10308 0 3 0 20.4 110.5 59.5 0 0 0
10309 0 3 0 23.8 108.8 57.8 0 0 0
10310 0 3 0 25.5 110.5 57.8 0 0 0
10311 0 3 0 25.5 108.8 59.5 0 0 0
10312 0 3 0 23.8 110.5 59.5 0 0 0
10313 0 3 0 27.2 108.8 57.8 0 0 0
10314 0 3 0 28.9 110.5 57.8 0 0 0
10315 0 3 0 28.9 108.8 59.5 0 0 0
10316 0 3 0 27.2 110.5 59.5 0 0 0
10317 0 3 0 30.599999999999998 108.8 57.8 0 0 0
10318 0 3 0 32.3 110.5 57.8 0 0 0
10319 0 3 0 32.3 108.8 59.5 0 0 0
10320 0 3 0 30.599999999999998 110.5 59.5 0 0 0
10321 0 3 0 0 112.2 57.8 0 0 0
10322 0 3 0 1.7 113.89999999999999 57.8 0 0 0
10323 0 3 0 1.7 112.2 59.5 0 0 0
10324 0 3 0 0 113.89999999999999 59.5 0 0 0
10325 0 3 0 3.4 112.2 57.8 0 0 0
10326 0 3 0 5.1 113.89999999999999 57.8 0 0 0
10327 0 3 0 5.1 112.2 59.5 0 0 0
10328 0 3 0 3.4 113.89999999999999 59.5 0 0 0
10329 0 3 0 6.8 112.2 57.8 0 0 0
10330 0 3 0 8.5 113.89999999999999 57.8 0 0 0
10331 0 3 0 8.5 112.2 59.5 0 0 0
10332 0 3 0 6.8 113.89999999999999 59.5 0 0 0
10333 0 3 0 10.2 112.2 57.8 0 0 0
10334 0 3 0 11.9 113.89999999999999 57.8 0 0 0
10335 0 3 0 11.9 112.2 59.5 0 0 0
10336 0 3 0 10.2 113.89999999999999 59.5 0 0 0
10337 0 3 0 13.6 112.2 57.8 0 0 0
10338 0 3 0 15.299999999999999 113.89999999999999 57.8 0 0 0
10339 0 3 0 15.299999999999999 112.2 59.5 0 0 0
10340 0 3 0 13.6 113.89999999999999 59.5 0 0 0
10341 0 3 0 17 112.2 57.8 0 0 0
10342 0 3 0 18.7 113.89999999999999 57.8 0 0 0
10343 0 3 0 18.7 112.2 59.5 0 0 0
10344 0 3 0 17 113.89999999999999 59.5 0 0 0
10345 0 3 0 20.4 112.2 57.8 0 0 0
10346 0 3 0 22.099999999999998 113.89999999999999 57.8 0 0 0
10347 0 3 0 22.099999999999998 112.2 59.5 0 0 0
10348 0 3 0 20.4 113.89999999999999 59.5 0 0 0
10349 0 3 0 23.8 112.2 57.8 0 0 0
10350 0 3 0 25.5 113.89999999999999 57.8 0 0 0
10351 0 3 0 25.5 112.2 59.5 0 0 0
10352 0 3 0 23.8 113.89999999999999 59.5 0 0 0
10353 0 3 0 27.2 112.2 57.8 0 0 0
10354 0 3 0 28.9 113.89999999999999 57.8 0 0 0
10355 0 3 0 28.9 112.2 59.5 0 0 0
10356 0 3 0 27.2 113.89999999999999 59.5 0 0 0
10357 0 3 0 30.599999999999998 112.2 57.8 0 0 0
10358 0 3 0 32.3 113.89999999999999 57.8 0 0 0
10359 0 3 0 32.3 112.2 59.5 0 0 0
10360 0 3 0 30.599999999999998 113.89999999999999 59.5 0 0 0
10361 0 3 0 0 115.6 57.8 0 0 0
10362 0 3 0 1.7 117.3 57.8 0 0 0
10363 0 3 0 1.7 115.6 59.5 0 0 0
10364 0 3 0 0 117.3 59.5 0 0 0
10365 0 3 0 3.4 115.6 57.8 0 0 0
10366 0 3 0 5.1 117.3 57.8 0 0 0
10367 0 3 0 5.1 115.6 59.5 0 0 0
10368 0 3 0 3.4 117.3 59.5 0 0 0
10369 0 3 0 6.8 115.6 57.8 0 0 0
10370 0 3 0 8.5 117.3 57.8 0 0 0
10371 0 3 0 8.5 115.6 59.5 0 0 0
10372 0 3 0 6.8 117.3 59.5 0 0 0
10373 0 3 0 10.2 115.6 57.8 0 0 0
10374 0 3 0 11.9 117.3 57.8 0 0 0
10375 0 3 0 11.9 115.6 59.5 0 0 0
10376 0 3 0 10.2 117.3 59.5 0 0 0
10377 0 3 0 13.6 115.6 57.8 0 0 0
10378 0 3 0 15.299999999999999 117.3 57.8 0 0 0
10379 0 3 0 15.299999999999999 115.6 59.5 0 0 0
10380 0 3 0 13.6 117.3 59.5 0 0 0
10381 0 3 0 17 115.6 57.8 0 0 0
10382 0 3 0 18.7 117.3 57.8 0 0 0
10383 0 3 0 18.7 115.6 59.5 0 0 0
10384 0 3 0 17 117.3 59.5 0 0 0
10385 0 3 0 20.4 115.6 57.8 0 0 0
10386 0 3 0 22.099999999999998 117.3 57.8 0 0 0
10387 0 3 0 22.099999999999998 115.6 59.5 0 0 0
10388 0 3 0 20.4 117.3 59.5 0 0 0
10389 0 3 0 23.8 115.6 57.8 0 0 0
10390 0 3 0 25.5 117.3 57.8 0 0 0
10391 0 3 0 25.5 115.6 59.5 0 0 0
10392 0 3 0 23.8 117.3 59.5 0 0 0
10393 0 3 0 27.2 115.6 57.8 0 0 0
10394 0 3 0 28.9 117.3 57.8 0 0 0
10395 0 3 0 28.9 115.6 59.5 0 0 0
10396 0 3 0 27.2 117.3 59.5 0 0 0
10397 0 3 0 30.599999999999998 115.6 57.8 0 0 0
10398 0 3 0 32.3 117.3 57.8 0 0 0
10399 0 3 0 32.3 115.6 59.5 0 0 0
10400 0 3 0 30.599999999999998 117.3 59.5 0 0 0
10401 0 3 0 0 119 57.8 0 0 0
10402 0 3 0 1.7 120.7 57.8 0 0 0
10403 0 3 0 1.7 119 59.5 0 0 0
10404 0 3 0 0 120.7 59.5 0 0 0
10405 0 3 0 3.4 119 57.8 0 0 0
10406 0 3 0 5.1 120.7 57.8 0 0 0
10407 0 3 0 5.1 119 59.5 0 0 0
10408 0 3 0 3.4 120.7 59.5 0 0 0
10409 0 3 0 6.8 119 57.8 0 0 0
10410 0 3 0 8.5 120.7 57.8 0 0 0
10411 0 3 0 8.5 119 59.5 0 0 0
10412 0 3 0 6.8 120.7 59.5 0 0 0
10413 0 3 0 10.2 119 57.8 0 0 0
10414 0 3 0 11.9 120.7 57.8 0 0 0
10415 0 3 0 11.9 119 59.5 0 0 0
10416 0 3 0 10.2 120.7 59.5 0 0 0
10417 0 3 0 13.6 119 57.8 0 0 0
10418 0 3 0 15.299999999999999 120.7 57.8 0 0 0
10419 0 3 0 15.299999999999999 119 59.5 0 0 0
10420 0 3 0 13.6 120.7 59.5 0 0 0
10421 0 3 0 17 119 57.8 0 0 0
10422 0 3 0 18.7 120.7 57.8 0 0 0
10423 0 3 0 18.7 119 59.5 0 0 0
10424 0 3 0 17 120.7 59.5 0 0 0
10425 0 3 0 20.4 119 57.8 0 0 0
10426 0 3 0 22.099999999999998 120.7 57.8 0 0 0
10427 0 3 0 22.099999999999998 119 59.5 0 0 0
10428 0 3 0 20.4 120.7 59.5 0 0 0
10429 0 3 0 23.8 119 57.8 0 0 0
10430 0 3 0 25.5 120.7 57.8 0 0 0
10431 0 3 0 25.5 119 59.5 0 0 0
10432 0 3 0 23.8 120.7 59.5 0 0 0
10433 0 3 0 27.2 119 57.8 0 0 0
10434 0 3 0 28.9 120.7 57.8 0 0 0
10435 0 3 0 28.9 119 59.5 0 0 0
10436 0 3 0 27.2 120.7 59.5 0 0 0
10437 0 3 0 30.599999999999998 119 57.8 0 0 0
10438 0 3 0 32.3 120.7 57.8 0 0 0
10439 0 3 0 32.3 119 59.5 0 0 0
10440 0 3 0 30.599999999999998 120.7 59.5 0 0 0
10441 0 3 0 0 122.39999999999999 57.8 0 0 0
10442 0 3 0 1.7 124.1 57.8 0 0 0
10443 0 3 0 1.7 122.39999999999999 59.5 0 0 0
10444 0 3 0 0 124.1 59.5 0 0 0
10445 0 3 0 3.4 122.39999999999999 57.8 0 0 0
10446 0 3 0 5.1 124.1 57.8 0 0 0
10447 0 3 0 5.1 122.39999999999999 59.5 0 0 0
10448 0 3 0 3.4 124.1 59.5 0 0 0
10449 0 3 0 6.8 122.39999999999999 57.8 0 0 0
10450 0 3 0 8.5 124.1 57.8 0 0 0
10451 0 3 0 8.5 122.39999999999999 59.5 0 0 0
10452 0 3 0 6.8 124.1 59.5 0 0 0
10453 0 3 0 10.2 122.39999999999999 57.8 0 0 0
10454 0 3 0 11.9 124.1 57.8 0 0 0
10455 0 3 0 11.9 122.39999999999999 59.5 0 0 0
10456 0 3 0 10.2 124.1 59.5 0 0 0
10457 0 3 0 13.6 122.39999999999999 57.8 0 0 0
10458 0 3 0 15.299999999999999 124.1 57.8 0 0 0
10459 0 3 0 15.299999999999999 122.39999999999999 59.5 0 0 0
10460 0 3 0 13.6 124.1 59.5 0 0 0
10461 0 3 0 17 122.39999999999999 57.8 0 0 0
10462 0 3 0 18.7 124.1 57.8 0 0 0
10463 0 3 0 18.7 122.39999999999999 59.5 0 0 0
10464 0 3 0 17 124.1 59.5 0 0 0
10465 0 3 0 20.4 122.39999999999999 57.8 0 0 0
10466 0 3 0 22.099999999999998 124.1 57.8 0 0 0
10467 0 3 0 22.099999999999998 122.39999999999999 59.5 0 0 0
10468 0 3 0 20.4 124.1 59.5 0 0 0
10469 0 3 0 23.8 122.39999999999999 57.8 0 0 0
10470 0 3 0 25.5 124.1 57.8 0 0 0
10471 0 3 0 25.5 122.39999999999999 59.5 0 0 0
10472 0 3 0 23.8 124.1 59.5 0 0 0
10473 0 3 0 27.2 122.39999999999999 57.8 0 0 0
10474 0 3 0 28.9 124.1 57.8 0 0 0
10475 0 3 0 28.9 122.39999999999999 59.5 0 0 0
10476 0 3 0 27.2 124.1 59.5 0 0 0
10477 0 3 0 30.599999999999998 122.39999999999999 57.8 0 0 0
10478 0 3 0 32.3 124.1 57.8 0 0 0
10479 0 3 0 32.3 122.39999999999999 59.5 0 0 0
10480 0 3 0 30.599999999999998 124.1 59.5 0 0 0
10481 0 3 0 0 125.8 57.8 0 0 0
10482 0 3 0 1.7 125.8 59.5 0 0 0
10483 0 3 0 3.4 125.8 57.8 0 0 0
10484 0 3 0 5.1 125.8 59.5 0 0 0
10485 0 3 0 6.8 125.8 57.8 0 0 0
10486 0 3 0 8.5 125.8 59.5 0 0 0
10487 0 3 0 10.2 125.8 57.8 0 0 0
10488 0 3 0 11.9 125.8 59.5 0 0 0
10489 0 3 0 13.6 125.8 57.8 0 0 0
10490 0 3 0 15.299999999999999 125.8 59.5 0 0 0
10491 0 3 0 17 125.8 57.8 0 0 0
10492 0 3 0 18.7 125.8 59.5 0 0 0
10493 0 3 0 20.4 125.8 57.8 0 0 0
10494 0 3 0 22.099999999999998 125.8 59.5 0 0 0
10495 0 3 0 23.8 125.8 57.8 0 0 0
10496 0 3 0 25.5 125.8 59.5 0 0 0
10497 0 3 0 27.2 125.8 57.8 0 0 0
10498 0 3 0 28.9 125.8 59.5 0 0 0
10499 0 3 0 30.599999999999998 125.8 57.8 0 0 0
10500 0 3 0 32.3 125.8 59.5 0 0 0
10501 0 3 0 0 0 61.199999999999996 0 0 0
10502 0 3 0 1.7 1.7 61.199999999999996 0 0 0
10503 0 3 0 3.4 0 61.199999999999996 0 0 0
10504 0 3 0 5.1 1.7 61.199999999999996 0 0 0
10505 0 3 0 6.8 0 61.199999999999996 0 0 0
10506 0 3 0 8.5 1.7 61.199999999999996 0 0 0
10507 0 3 0 10.2 0 61.199999999999996 0 0 0
10508 0 3 0 11.9 1.7 61.199999999999996 0 0 0
10509 0 3 0 13.6 0 61.199999999999996 0 0 0
10510 0 3 0 15.299999999999999 1.7 61.199999999999996 0 0 0
10511 0 3 0 17 0 61.199999999999996 0 0 0
10512 0 3 0 18.7 1.7 61.199999999999996 0 0 0
10513 0 3 0 20.4 0 61.199999999999996 0 0 0
10514 0 3 0 22.099999999999998 1.7 61.199999999999996 0 0 0
10515 0 3 0 23.8 0 61.199999999999996 0 0 0
10516 0 3 0 25.5 1.7 61.199999999999996 0 0 0
10517 0 3 0 27.2 0 61.199999999999996 0 0 0
10518 0 3 0 28.9 1.7 61.199999999999996 0 0 0
10519 0 3 0 30.599999999999998 0 61.199999999999996 0 0 0
10520 0 3 0 32.3 1.7 61.199999999999996 0 0 0
10521 0 3 0 0 3.4 61.199999999999996 0 0 0
10522 0 3 0 1.7 5.1 61.199999999999996 0 0 0
10523 0 3 0 3.4 3.4 61.199999999999996 0 0 0
10524 0 3 0 5.1 5.1 61.199999999999996 0 0 0
10525 0 3 0 6.8 3.4 61.199999999999996 0 0 0
10526 0 3 0 8.5 5.1 61.199999999999996 0 0 0
10527 0 3 0 10.2 3.4 61.199999999999996 0 0 0
10528 0 3 0 11.9 5.1 61.199999999999996 0 0 0
10529 0 3 0 13.6 3.4 61.199999999999996 0 0 0
10530 0 3 0 15.299999999999999 5.1 61.199999999999996 0 0 0
10531 0 3 0 17 3.4 61.199999999999996 0 0 0
10532 0 3 0 18.7 5.1 61.199999999999996 0 0 0
10533 0 3 0 20.4 3.4 61.199999999999996 0 0 0
10534 0 3 0 22.099999999999998 5.1 61.199999999999996 0 0 0
10535 0 3 0 23.8 3.4 61.199999999999996 0 0 0
10536 0 3 0 25.5 5.1 61.199999999999996 0 0 0
10537 0 3 0 27.2 3.4 61.199999999999996 0 0 0
10538 0 3 0 28.9 5.1 61.199999999999996 0 0 0
10539 0 3 0 30.599999999999998 3.4 61.199999999999996 0 0 0
10540 0 3 0 32.3 5.1 61.199999999999996 0 0 0
10541 0 3 0 0 6.8 61.199999999999996 0 0 0
10542 0 3 0 1.7 8.5 61.199999999999996 0 0 0
10543 0 3 0 3.4 6.8 61.199999999999996 0 0 0
10544 0 3 0 5.1 8.5 61.199999999999996 0 0 0
10545 0 3 0 6.8 6.8 61.199999999999996 0 0 0
10546 0 3 0 8.5 8.5 61.199999999999996 0 0 0
10547 0 3 0 10.2 6.8 61.199999999999996 0 0 0
10548 0 3 0 11.9 8.5 61.199999999999996 0 0 0
10549 0 3 0 13.6 6.8 61.199999999999996 0 0 0
10550 0 3 0 15.299999999999999 8.5 61.199999999999996 0 0 0
10551 0 3 0 17 6.8 61.199999999999996 0 0 0
[truncated: 159,785 more chars]
