# Supplementary material for: When 20% Is Enough: Counterintuitive Contact Angle Maxima on Chemically Heterogeneous Hydrophobic/Hydrophilic Surfaces
Source: Langmuir. 2026 May 28;42(23):16191–202. doi: 10.1021/acs.langmuir.6c00428 (PMC13276908; doi:10.1021/acs.langmuir.6c00428)
Supplement: Supplementary file 2 [file la6c00428_si_002.zip › SI-input/droplet_deposition/8.droplet_deposition/previous.data]

LAMMPS data file via write_data, version 29 Oct 2020, timestep = 30000

20250 atoms
3 atom types
6000 bonds
1 bond types
3000 angles
1 angle types

0.0 34.0 xlo xhi
0.0 126.0 ylo yhi
-85.0 185.0 zlo zhi

Masses

1 1.00794
2 15.9994
3 28.0855

Atoms # full

1 0 3 0.0 0.0 0.0 37.4 0 0 0
2 0 3 0.0 1.7 1.7 37.4 0 0 0
3 0 3 0.0 1.7 0.0 39.1 0 0 0
4 0 3 0.0 0.0 1.7 39.1 0 0 0
5 0 3 0.0 3.4 0.0 37.4 0 0 0
6 0 3 0.0 5.1 1.7 37.4 0 0 0
7 0 3 0.0 5.1 0.0 39.1 0 0 0
8 0 3 0.0 3.4 1.7 39.1 0 0 0
41 0 3 0.0 0.0 3.4 37.4 0 0 0
42 0 3 0.0 1.7 5.1 37.4 0 0 0
43 0 3 0.0 1.7 3.4 39.1 0 0 0
44 0 3 0.0 0.0 5.1 39.1 0 0 0
45 0 3 0.0 3.4 3.4 37.4 0 0 0
46 0 3 0.0 5.1 5.1 37.4 0 0 0
47 0 3 0.0 5.1 3.4 39.1 0 0 0
48 0 3 0.0 3.4 5.1 39.1 0 0 0
1501 0 3 0.0 0.0 0.0 40.8 0 0 0
1502 0 3 0.0 1.7 1.7 40.8 0 0 0
1505 0 3 0.0 3.4 0.0 40.8 0 0 0
1506 0 3 0.0 5.1 1.7 40.8 0 0 0
1541 0 3 0.0 0.0 3.4 40.8 0 0 0
1542 0 3 0.0 1.7 5.1 40.8 0 0 0
1545 0 3 0.0 3.4 3.4 40.8 0 0 0
1546 0 3 0.0 5.1 5.1 40.8 0 0 0
9 0 3 0.0 6.8 0.0 37.4 0 0 0
12 0 3 0.0 6.8 1.7 39.1 0 0 0
49 0 3 0.0 6.8 3.4 37.4 0 0 0
52 0 3 0.0 6.8 5.1 39.1 0 0 0
1509 0 3 0.0 6.8 0.0 40.8 0 0 0
1549 0 3 0.0 6.8 3.4 40.8 0 0 0
10 0 3 0.0 8.5 1.7 37.4 0 0 0
11 0 3 0.0 8.5 0.0 39.1 0 0 0
13 0 3 0.0 10.2 0.0 37.4 0 0 0
14 0 3 0.0 11.9 1.7 37.4 0 0 0
15 0 3 0.0 11.9 0.0 39.1 0 0 0
16 0 3 0.0 10.2 1.7 39.1 0 0 0
50 0 3 0.0 8.5 5.1 37.4 0 0 0
51 0 3 0.0 8.5 3.4 39.1 0 0 0
53 0 3 0.0 10.2 3.4 37.4 0 0 0
54 0 3 0.0 11.9 5.1 37.4 0 0 0
55 0 3 0.0 11.9 3.4 39.1 0 0 0
56 0 3 0.0 10.2 5.1 39.1 0 0 0
1510 0 3 0.0 8.5 1.7 40.8 0 0 0
1513 0 3 0.0 10.2 0.0 40.8 0 0 0
1514 0 3 0.0 11.9 1.7 40.8 0 0 0
1550 0 3 0.0 8.5 5.1 40.8 0 0 0
1553 0 3 0.0 10.2 3.4 40.8 0 0 0
1554 0 3 0.0 11.9 5.1 40.8 0 0 0
17 0 3 0.0 13.6 0.0 37.4 0 0 0
18 0 3 0.0 15.299999999999999 1.7 37.4 0 0 0
19 0 3 0.0 15.299999999999999 0.0 39.1 0 0 0
20 0 3 0.0 13.6 1.7 39.1 0 0 0
57 0 3 0.0 13.6 3.4 37.4 0 0 0
58 0 3 0.0 15.299999999999999 5.1 37.4 0 0 0
59 0 3 0.0 15.299999999999999 3.4 39.1 0 0 0
60 0 3 0.0 13.6 5.1 39.1 0 0 0
1517 0 3 0.0 13.6 0.0 40.8 0 0 0
1518 0 3 0.0 15.299999999999999 1.7 40.8 0 0 0
1557 0 3 0.0 13.6 3.4 40.8 0 0 0
1558 0 3 0.0 15.299999999999999 5.1 40.8 0 0 0
81 0 3 0.0 0.0 6.8 37.4 0 0 0
82 0 3 0.0 1.7 8.5 37.4 0 0 0
83 0 3 0.0 1.7 6.8 39.1 0 0 0
84 0 3 0.0 0.0 8.5 39.1 0 0 0
85 0 3 0.0 3.4 6.8 37.4 0 0 0
86 0 3 0.0 5.1 8.5 37.4 0 0 0
87 0 3 0.0 5.1 6.8 39.1 0 0 0
88 0 3 0.0 3.4 8.5 39.1 0 0 0
121 0 3 0.0 0.0 10.2 37.4 0 0 0
122 0 3 0.0 1.7 11.9 37.4 0 0 0
123 0 3 0.0 1.7 10.2 39.1 0 0 0
124 0 3 0.0 0.0 11.9 39.1 0 0 0
125 0 3 0.0 3.4 10.2 37.4 0 0 0
126 0 3 0.0 5.1 11.9 37.4 0 0 0
127 0 3 0.0 5.1 10.2 39.1 0 0 0
128 0 3 0.0 3.4 11.9 39.1 0 0 0
1581 0 3 0.0 0.0 6.8 40.8 0 0 0
1582 0 3 0.0 1.7 8.5 40.8 0 0 0
1585 0 3 0.0 3.4 6.8 40.8 0 0 0
1586 0 3 0.0 5.1 8.5 40.8 0 0 0
1621 0 3 0.0 0.0 10.2 40.8 0 0 0
1622 0 3 0.0 1.7 11.9 40.8 0 0 0
1625 0 3 0.0 3.4 10.2 40.8 0 0 0
1626 0 3 0.0 5.1 11.9 40.8 0 0 0
89 0 3 0.0 6.8 6.8 37.4 0 0 0
92 0 3 0.0 6.8 8.5 39.1 0 0 0
129 0 3 0.0 6.8 10.2 37.4 0 0 0
132 0 3 0.0 6.8 11.9 39.1 0 0 0
1589 0 3 0.0 6.8 6.8 40.8 0 0 0
1629 0 3 0.0 6.8 10.2 40.8 0 0 0
90 0 3 0.0 8.5 8.5 37.4 0 0 0
91 0 3 0.0 8.5 6.8 39.1 0 0 0
93 0 3 0.0 10.2 6.8 37.4 0 0 0
94 0 3 0.0 11.9 8.5 37.4 0 0 0
95 0 3 0.0 11.9 6.8 39.1 0 0 0
96 0 3 0.0 10.2 8.5 39.1 0 0 0
130 0 3 0.0 8.5 11.9 37.4 0 0 0
131 0 3 0.0 8.5 10.2 39.1 0 0 0
133 0 3 0.0 10.2 10.2 37.4 0 0 0
134 0 3 0.0 11.9 11.9 37.4 0 0 0
135 0 3 0.0 11.9 10.2 39.1 0 0 0
136 0 3 0.0 10.2 11.9 39.1 0 0 0
1590 0 3 0.0 8.5 8.5 40.8 0 0 0
1593 0 3 0.0 10.2 6.8 40.8 0 0 0
1594 0 3 0.0 11.9 8.5 40.8 0 0 0
1630 0 3 0.0 8.5 11.9 40.8 0 0 0
1633 0 3 0.0 10.2 10.2 40.8 0 0 0
1634 0 3 0.0 11.9 11.9 40.8 0 0 0
97 0 3 0.0 13.6 6.8 37.4 0 0 0
98 0 3 0.0 15.299999999999999 8.5 37.4 0 0 0
99 0 3 0.0 15.299999999999999 6.8 39.1 0 0 0
100 0 3 0.0 13.6 8.5 39.1 0 0 0
137 0 3 0.0 13.6 10.2 37.4 0 0 0
138 0 3 0.0 15.299999999999999 11.9 37.4 0 0 0
139 0 3 0.0 15.299999999999999 10.2 39.1 0 0 0
140 0 3 0.0 13.6 11.9 39.1 0 0 0
1597 0 3 0.0 13.6 6.8 40.8 0 0 0
1598 0 3 0.0 15.299999999999999 8.5 40.8 0 0 0
1637 0 3 0.0 13.6 10.2 40.8 0 0 0
1638 0 3 0.0 15.299999999999999 11.9 40.8 0 0 0
161 0 3 0.0 0.0 13.6 37.4 0 0 0
162 0 3 0.0 1.7 15.299999999999999 37.4 0 0 0
163 0 3 0.0 1.7 13.6 39.1 0 0 0
164 0 3 0.0 0.0 15.299999999999999 39.1 0 0 0
165 0 3 0.0 3.4 13.6 37.4 0 0 0
166 0 3 0.0 5.1 15.299999999999999 37.4 0 0 0
167 0 3 0.0 5.1 13.6 39.1 0 0 0
168 0 3 0.0 3.4 15.299999999999999 39.1 0 0 0
201 0 3 0.0 0.0 17.0 37.4 0 0 0
202 0 3 0.0 1.7 18.7 37.4 0 0 0
203 0 3 0.0 1.7 17.0 39.1 0 0 0
204 0 3 0.0 0.0 18.7 39.1 0 0 0
205 0 3 0.0 3.4 17.0 37.4 0 0 0
206 0 3 0.0 5.1 18.7 37.4 0 0 0
207 0 3 0.0 5.1 17.0 39.1 0 0 0
208 0 3 0.0 3.4 18.7 39.1 0 0 0
1661 0 3 0.0 0.0 13.6 40.8 0 0 0
1662 0 3 0.0 1.7 15.299999999999999 40.8 0 0 0
1665 0 3 0.0 3.4 13.6 40.8 0 0 0
1666 0 3 0.0 5.1 15.299999999999999 40.8 0 0 0
1701 0 3 0.0 0.0 17.0 40.8 0 0 0
1702 0 3 0.0 1.7 18.7 40.8 0 0 0
1705 0 3 0.0 3.4 17.0 40.8 0 0 0
1706 0 3 0.0 5.1 18.7 40.8 0 0 0
169 0 3 0.0 6.8 13.6 37.4 0 0 0
172 0 3 0.0 6.8 15.299999999999999 39.1 0 0 0
209 0 3 0.0 6.8 17.0 37.4 0 0 0
212 0 3 0.0 6.8 18.7 39.1 0 0 0
1669 0 3 0.0 6.8 13.6 40.8 0 0 0
1709 0 3 0.0 6.8 17.0 40.8 0 0 0
170 0 3 0.0 8.5 15.299999999999999 37.4 0 0 0
171 0 3 0.0 8.5 13.6 39.1 0 0 0
173 0 3 0.0 10.2 13.6 37.4 0 0 0
174 0 3 0.0 11.9 15.299999999999999 37.4 0 0 0
175 0 3 0.0 11.9 13.6 39.1 0 0 0
176 0 3 0.0 10.2 15.299999999999999 39.1 0 0 0
210 0 3 0.0 8.5 18.7 37.4 0 0 0
211 0 3 0.0 8.5 17.0 39.1 0 0 0
213 0 3 0.0 10.2 17.0 37.4 0 0 0
214 0 3 0.0 11.9 18.7 37.4 0 0 0
215 0 3 0.0 11.9 17.0 39.1 0 0 0
216 0 3 0.0 10.2 18.7 39.1 0 0 0
1670 0 3 0.0 8.5 15.299999999999999 40.8 0 0 0
1673 0 3 0.0 10.2 13.6 40.8 0 0 0
1674 0 3 0.0 11.9 15.299999999999999 40.8 0 0 0
1710 0 3 0.0 8.5 18.7 40.8 0 0 0
1713 0 3 0.0 10.2 17.0 40.8 0 0 0
1714 0 3 0.0 11.9 18.7 40.8 0 0 0
177 0 3 0.0 13.6 13.6 37.4 0 0 0
178 0 3 0.0 15.299999999999999 15.299999999999999 37.4 0 0 0
179 0 3 0.0 15.299999999999999 13.6 39.1 0 0 0
180 0 3 0.0 13.6 15.299999999999999 39.1 0 0 0
217 0 3 0.0 13.6 17.0 37.4 0 0 0
218 0 3 0.0 15.299999999999999 18.7 37.4 0 0 0
219 0 3 0.0 15.299999999999999 17.0 39.1 0 0 0
220 0 3 0.0 13.6 18.7 39.1 0 0 0
1677 0 3 0.0 13.6 13.6 40.8 0 0 0
1678 0 3 0.0 15.299999999999999 15.299999999999999 40.8 0 0 0
1717 0 3 0.0 13.6 17.0 40.8 0 0 0
1718 0 3 0.0 15.299999999999999 18.7 40.8 0 0 0
241 0 3 0.0 0.0 20.4 37.4 0 0 0
242 0 3 0.0 1.7 22.099999999999998 37.4 0 0 0
243 0 3 0.0 1.7 20.4 39.1 0 0 0
244 0 3 0.0 0.0 22.099999999999998 39.1 0 0 0
245 0 3 0.0 3.4 20.4 37.4 0 0 0
246 0 3 0.0 5.1 22.099999999999998 37.4 0 0 0
247 0 3 0.0 5.1 20.4 39.1 0 0 0
248 0 3 0.0 3.4 22.099999999999998 39.1 0 0 0
281 0 3 0.0 0.0 23.8 37.4 0 0 0
283 0 3 0.0 1.7 23.8 39.1 0 0 0
285 0 3 0.0 3.4 23.8 37.4 0 0 0
287 0 3 0.0 5.1 23.8 39.1 0 0 0
1741 0 3 0.0 0.0 20.4 40.8 0 0 0
1742 0 3 0.0 1.7 22.099999999999998 40.8 0 0 0
1745 0 3 0.0 3.4 20.4 40.8 0 0 0
1746 0 3 0.0 5.1 22.099999999999998 40.8 0 0 0
1781 0 3 0.0 0.0 23.8 40.8 0 0 0
1785 0 3 0.0 3.4 23.8 40.8 0 0 0
249 0 3 0.0 6.8 20.4 37.4 0 0 0
252 0 3 0.0 6.8 22.099999999999998 39.1 0 0 0
289 0 3 0.0 6.8 23.8 37.4 0 0 0
1749 0 3 0.0 6.8 20.4 40.8 0 0 0
1789 0 3 0.0 6.8 23.8 40.8 0 0 0
250 0 3 0.0 8.5 22.099999999999998 37.4 0 0 0
251 0 3 0.0 8.5 20.4 39.1 0 0 0
253 0 3 0.0 10.2 20.4 37.4 0 0 0
254 0 3 0.0 11.9 22.099999999999998 37.4 0 0 0
255 0 3 0.0 11.9 20.4 39.1 0 0 0
256 0 3 0.0 10.2 22.099999999999998 39.1 0 0 0
291 0 3 0.0 8.5 23.8 39.1 0 0 0
293 0 3 0.0 10.2 23.8 37.4 0 0 0
295 0 3 0.0 11.9 23.8 39.1 0 0 0
1750 0 3 0.0 8.5 22.099999999999998 40.8 0 0 0
1753 0 3 0.0 10.2 20.4 40.8 0 0 0
1754 0 3 0.0 11.9 22.099999999999998 40.8 0 0 0
1793 0 3 0.0 10.2 23.8 40.8 0 0 0
257 0 3 0.0 13.6 20.4 37.4 0 0 0
258 0 3 0.0 15.299999999999999 22.099999999999998 37.4 0 0 0
259 0 3 0.0 15.299999999999999 20.4 39.1 0 0 0
260 0 3 0.0 13.6 22.099999999999998 39.1 0 0 0
297 0 3 0.0 13.6 23.8 37.4 0 0 0
299 0 3 0.0 15.299999999999999 23.8 39.1 0 0 0
1757 0 3 0.0 13.6 20.4 40.8 0 0 0
1758 0 3 0.0 15.299999999999999 22.099999999999998 40.8 0 0 0
1797 0 3 0.0 13.6 23.8 40.8 0 0 0
282 0 3 0.0 1.7 25.5 37.4 0 0 0
284 0 3 0.0 0.0 25.5 39.1 0 0 0
286 0 3 0.0 5.1 25.5 37.4 0 0 0
288 0 3 0.0 3.4 25.5 39.1 0 0 0
321 0 3 0.0 0.0 27.2 37.4 0 0 0
322 0 3 0.0 1.7 28.9 37.4 0 0 0
323 0 3 0.0 1.7 27.2 39.1 0 0 0
324 0 3 0.0 0.0 28.9 39.1 0 0 0
325 0 3 0.0 3.4 27.2 37.4 0 0 0
326 0 3 0.0 5.1 28.9 37.4 0 0 0
327 0 3 0.0 5.1 27.2 39.1 0 0 0
328 0 3 0.0 3.4 28.9 39.1 0 0 0
361 0 3 0.0 0.0 30.599999999999998 37.4 0 0 0
363 0 3 0.0 1.7 30.599999999999998 39.1 0 0 0
365 0 3 0.0 3.4 30.599999999999998 37.4 0 0 0
367 0 3 0.0 5.1 30.599999999999998 39.1 0 0 0
1782 0 3 0.0 1.7 25.5 40.8 0 0 0
1786 0 3 0.0 5.1 25.5 40.8 0 0 0
1821 0 3 0.0 0.0 27.2 40.8 0 0 0
1822 0 3 0.0 1.7 28.9 40.8 0 0 0
1825 0 3 0.0 3.4 27.2 40.8 0 0 0
1826 0 3 0.0 5.1 28.9 40.8 0 0 0
1861 0 3 0.0 0.0 30.599999999999998 40.8 0 0 0
1865 0 3 0.0 3.4 30.599999999999998 40.8 0 0 0
292 0 3 0.0 6.8 25.5 39.1 0 0 0
329 0 3 0.0 6.8 27.2 37.4 0 0 0
332 0 3 0.0 6.8 28.9 39.1 0 0 0
369 0 3 0.0 6.8 30.599999999999998 37.4 0 0 0
1829 0 3 0.0 6.8 27.2 40.8 0 0 0
1869 0 3 0.0 6.8 30.599999999999998 40.8 0 0 0
290 0 3 0.0 8.5 25.5 37.4 0 0 0
294 0 3 0.0 11.9 25.5 37.4 0 0 0
296 0 3 0.0 10.2 25.5 39.1 0 0 0
330 0 3 0.0 8.5 28.9 37.4 0 0 0
331 0 3 0.0 8.5 27.2 39.1 0 0 0
333 0 3 0.0 10.2 27.2 37.4 0 0 0
334 0 3 0.0 11.9 28.9 37.4 0 0 0
335 0 3 0.0 11.9 27.2 39.1 0 0 0
336 0 3 0.0 10.2 28.9 39.1 0 0 0
371 0 3 0.0 8.5 30.599999999999998 39.1 0 0 0
373 0 3 0.0 10.2 30.599999999999998 37.4 0 0 0
375 0 3 0.0 11.9 30.599999999999998 39.1 0 0 0
1790 0 3 0.0 8.5 25.5 40.8 0 0 0
1794 0 3 0.0 11.9 25.5 40.8 0 0 0
1830 0 3 0.0 8.5 28.9 40.8 0 0 0
1833 0 3 0.0 10.2 27.2 40.8 0 0 0
1834 0 3 0.0 11.9 28.9 40.8 0 0 0
1873 0 3 0.0 10.2 30.599999999999998 40.8 0 0 0
298 0 3 0.0 15.299999999999999 25.5 37.4 0 0 0
300 0 3 0.0 13.6 25.5 39.1 0 0 0
337 0 3 0.0 13.6 27.2 37.4 0 0 0
338 0 3 0.0 15.299999999999999 28.9 37.4 0 0 0
339 0 3 0.0 15.299999999999999 27.2 39.1 0 0 0
340 0 3 0.0 13.6 28.9 39.1 0 0 0
377 0 3 0.0 13.6 30.599999999999998 37.4 0 0 0
379 0 3 0.0 15.299999999999999 30.599999999999998 39.1 0 0 0
1798 0 3 0.0 15.299999999999999 25.5 40.8 0 0 0
1837 0 3 0.0 13.6 27.2 40.8 0 0 0
1838 0 3 0.0 15.299999999999999 28.9 40.8 0 0 0
1877 0 3 0.0 13.6 30.599999999999998 40.8 0 0 0
1503 0 3 0.0 1.7 0.0 42.5 0 0 0
1504 0 3 0.0 0.0 1.7 42.5 0 0 0
1507 0 3 0.0 5.1 0.0 42.5 0 0 0
1508 0 3 0.0 3.4 1.7 42.5 0 0 0
1543 0 3 0.0 1.7 3.4 42.5 0 0 0
1544 0 3 0.0 0.0 5.1 42.5 0 0 0
1547 0 3 0.0 5.1 3.4 42.5 0 0 0
1548 0 3 0.0 3.4 5.1 42.5 0 0 0
1512 0 3 0.0 6.8 1.7 42.5 0 0 0
1552 0 3 0.0 6.8 5.1 42.5 0 0 0
3001 0 3 0.0 0.0 0.0 44.199999999999996 0 0 0
3002 0 3 0.0 1.7 1.7 44.199999999999996 0 0 0
3003 0 3 0.0 1.7 0.0 45.9 0 0 0
3004 0 3 0.0 0.0 1.7 45.9 0 0 0
3005 0 3 0.0 3.4 0.0 44.199999999999996 0 0 0
3006 0 3 0.0 5.1 1.7 44.199999999999996 0 0 0
3007 0 3 0.0 5.1 0.0 45.9 0 0 0
3008 0 3 0.0 3.4 1.7 45.9 0 0 0
3041 0 3 0.0 0.0 3.4 44.199999999999996 0 0 0
3042 0 3 0.0 1.7 5.1 44.199999999999996 0 0 0
3043 0 3 0.0 1.7 3.4 45.9 0 0 0
3044 0 3 0.0 0.0 5.1 45.9 0 0 0
3045 0 3 0.0 3.4 3.4 44.199999999999996 0 0 0
3046 0 3 0.0 5.1 5.1 44.199999999999996 0 0 0
3047 0 3 0.0 5.1 3.4 45.9 0 0 0
3048 0 3 0.0 3.4 5.1 45.9 0 0 0
4501 0 3 0.0 0.0 0.0 47.6 0 0 0
4502 0 3 0.0 1.7 1.7 47.6 0 0 0
4503 0 3 0.0 1.7 0.0 49.3 0 0 0
4504 0 3 0.0 0.0 1.7 49.3 0 0 0
4505 0 3 0.0 3.4 0.0 47.6 0 0 0
4506 0 3 0.0 5.1 1.7 47.6 0 0 0
4507 0 3 0.0 5.1 0.0 49.3 0 0 0
4508 0 3 0.0 3.4 1.7 49.3 0 0 0
4541 0 3 0.0 0.0 3.4 47.6 0 0 0
4542 0 3 0.0 1.7 5.1 47.6 0 0 0
4543 0 3 0.0 1.7 3.4 49.3 0 0 0
4544 0 3 0.0 0.0 5.1 49.3 0 0 0
4545 0 3 0.0 3.4 3.4 47.6 0 0 0
4546 0 3 0.0 5.1 5.1 47.6 0 0 0
4547 0 3 0.0 5.1 3.4 49.3 0 0 0
4548 0 3 0.0 3.4 5.1 49.3 0 0 0
3009 0 3 0.0 6.8 0.0 44.199999999999996 0 0 0
3012 0 3 0.0 6.8 1.7 45.9 0 0 0
3049 0 3 0.0 6.8 3.4 44.199999999999996 0 0 0
3052 0 3 0.0 6.8 5.1 45.9 0 0 0
4509 0 3 0.0 6.8 0.0 47.6 0 0 0
4512 0 3 0.0 6.8 1.7 49.3 0 0 0
4549 0 3 0.0 6.8 3.4 47.6 0 0 0
4552 0 3 0.0 6.8 5.1 49.3 0 0 0
1511 0 3 0.0 8.5 0.0 42.5 0 0 0
1515 0 3 0.0 11.9 0.0 42.5 0 0 0
1516 0 3 0.0 10.2 1.7 42.5 0 0 0
1551 0 3 0.0 8.5 3.4 42.5 0 0 0
1555 0 3 0.0 11.9 3.4 42.5 0 0 0
1556 0 3 0.0 10.2 5.1 42.5 0 0 0
1519 0 3 0.0 15.299999999999999 0.0 42.5 0 0 0
1520 0 3 0.0 13.6 1.7 42.5 0 0 0
1559 0 3 0.0 15.299999999999999 3.4 42.5 0 0 0
1560 0 3 0.0 13.6 5.1 42.5 0 0 0
3010 0 3 0.0 8.5 1.7 44.199999999999996 0 0 0
3011 0 3 0.0 8.5 0.0 45.9 0 0 0
3013 0 3 0.0 10.2 0.0 44.199999999999996 0 0 0
3014 0 3 0.0 11.9 1.7 44.199999999999996 0 0 0
3015 0 3 0.0 11.9 0.0 45.9 0 0 0
3016 0 3 0.0 10.2 1.7 45.9 0 0 0
3050 0 3 0.0 8.5 5.1 44.199999999999996 0 0 0
3051 0 3 0.0 8.5 3.4 45.9 0 0 0
3053 0 3 0.0 10.2 3.4 44.199999999999996 0 0 0
3054 0 3 0.0 11.9 5.1 44.199999999999996 0 0 0
3055 0 3 0.0 11.9 3.4 45.9 0 0 0
3056 0 3 0.0 10.2 5.1 45.9 0 0 0
4510 0 3 0.0 8.5 1.7 47.6 0 0 0
4511 0 3 0.0 8.5 0.0 49.3 0 0 0
4513 0 3 0.0 10.2 0.0 47.6 0 0 0
4514 0 3 0.0 11.9 1.7 47.6 0 0 0
4515 0 3 0.0 11.9 0.0 49.3 0 0 0
4516 0 3 0.0 10.2 1.7 49.3 0 0 0
4550 0 3 0.0 8.5 5.1 47.6 0 0 0
4551 0 3 0.0 8.5 3.4 49.3 0 0 0
4553 0 3 0.0 10.2 3.4 47.6 0 0 0
4554 0 3 0.0 11.9 5.1 47.6 0 0 0
4555 0 3 0.0 11.9 3.4 49.3 0 0 0
4556 0 3 0.0 10.2 5.1 49.3 0 0 0
3017 0 3 0.0 13.6 0.0 44.199999999999996 0 0 0
3018 0 3 0.0 15.299999999999999 1.7 44.199999999999996 0 0 0
3019 0 3 0.0 15.299999999999999 0.0 45.9 0 0 0
3020 0 3 0.0 13.6 1.7 45.9 0 0 0
3057 0 3 0.0 13.6 3.4 44.199999999999996 0 0 0
3058 0 3 0.0 15.299999999999999 5.1 44.199999999999996 0 0 0
3059 0 3 0.0 15.299999999999999 3.4 45.9 0 0 0
3060 0 3 0.0 13.6 5.1 45.9 0 0 0
4517 0 3 0.0 13.6 0.0 47.6 0 0 0
4518 0 3 0.0 15.299999999999999 1.7 47.6 0 0 0
4519 0 3 0.0 15.299999999999999 0.0 49.3 0 0 0
4520 0 3 0.0 13.6 1.7 49.3 0 0 0
4557 0 3 0.0 13.6 3.4 47.6 0 0 0
4558 0 3 0.0 15.299999999999999 5.1 47.6 0 0 0
4559 0 3 0.0 15.299999999999999 3.4 49.3 0 0 0
4560 0 3 0.0 13.6 5.1 49.3 0 0 0
1583 0 3 0.0 1.7 6.8 42.5 0 0 0
1584 0 3 0.0 0.0 8.5 42.5 0 0 0
1587 0 3 0.0 5.1 6.8 42.5 0 0 0
1588 0 3 0.0 3.4 8.5 42.5 0 0 0
1623 0 3 0.0 1.7 10.2 42.5 0 0 0
1624 0 3 0.0 0.0 11.9 42.5 0 0 0
1627 0 3 0.0 5.1 10.2 42.5 0 0 0
1628 0 3 0.0 3.4 11.9 42.5 0 0 0
1592 0 3 0.0 6.8 8.5 42.5 0 0 0
1632 0 3 0.0 6.8 11.9 42.5 0 0 0
3081 0 3 0.0 0.0 6.8 44.199999999999996 0 0 0
3082 0 3 0.0 1.7 8.5 44.199999999999996 0 0 0
3083 0 3 0.0 1.7 6.8 45.9 0 0 0
3084 0 3 0.0 0.0 8.5 45.9 0 0 0
3085 0 3 0.0 3.4 6.8 44.199999999999996 0 0 0
3086 0 3 0.0 5.1 8.5 44.199999999999996 0 0 0
3087 0 3 0.0 5.1 6.8 45.9 0 0 0
3088 0 3 0.0 3.4 8.5 45.9 0 0 0
3121 0 3 0.0 0.0 10.2 44.199999999999996 0 0 0
3122 0 3 0.0 1.7 11.9 44.199999999999996 0 0 0
3123 0 3 0.0 1.7 10.2 45.9 0 0 0
3124 0 3 0.0 0.0 11.9 45.9 0 0 0
3125 0 3 0.0 3.4 10.2 44.199999999999996 0 0 0
3126 0 3 0.0 5.1 11.9 44.199999999999996 0 0 0
3127 0 3 0.0 5.1 10.2 45.9 0 0 0
3128 0 3 0.0 3.4 11.9 45.9 0 0 0
4581 0 3 0.0 0.0 6.8 47.6 0 0 0
4582 0 3 0.0 1.7 8.5 47.6 0 0 0
4583 0 3 0.0 1.7 6.8 49.3 0 0 0
4584 0 3 0.0 0.0 8.5 49.3 0 0 0
4585 0 3 0.0 3.4 6.8 47.6 0 0 0
4586 0 3 0.0 5.1 8.5 47.6 0 0 0
4587 0 3 0.0 5.1 6.8 49.3 0 0 0
4588 0 3 0.0 3.4 8.5 49.3 0 0 0
4621 0 3 0.0 0.0 10.2 47.6 0 0 0
4622 0 3 0.0 1.7 11.9 47.6 0 0 0
4623 0 3 0.0 1.7 10.2 49.3 0 0 0
4624 0 3 0.0 0.0 11.9 49.3 0 0 0
4625 0 3 0.0 3.4 10.2 47.6 0 0 0
4626 0 3 0.0 5.1 11.9 47.6 0 0 0
4627 0 3 0.0 5.1 10.2 49.3 0 0 0
4628 0 3 0.0 3.4 11.9 49.3 0 0 0
3089 0 3 0.0 6.8 6.8 44.199999999999996 0 0 0
3092 0 3 0.0 6.8 8.5 45.9 0 0 0
3129 0 3 0.0 6.8 10.2 44.199999999999996 0 0 0
3132 0 3 0.0 6.8 11.9 45.9 0 0 0
4589 0 3 0.0 6.8 6.8 47.6 0 0 0
4592 0 3 0.0 6.8 8.5 49.3 0 0 0
4629 0 3 0.0 6.8 10.2 47.6 0 0 0
4632 0 3 0.0 6.8 11.9 49.3 0 0 0
1591 0 3 0.0 8.5 6.8 42.5 0 0 0
1595 0 3 0.0 11.9 6.8 42.5 0 0 0
1596 0 3 0.0 10.2 8.5 42.5 0 0 0
1631 0 3 0.0 8.5 10.2 42.5 0 0 0
1635 0 3 0.0 11.9 10.2 42.5 0 0 0
1636 0 3 0.0 10.2 11.9 42.5 0 0 0
1599 0 3 0.0 15.299999999999999 6.8 42.5 0 0 0
1600 0 3 0.0 13.6 8.5 42.5 0 0 0
1639 0 3 0.0 15.299999999999999 10.2 42.5 0 0 0
1640 0 3 0.0 13.6 11.9 42.5 0 0 0
3090 0 3 0.0 8.5 8.5 44.199999999999996 0 0 0
3091 0 3 0.0 8.5 6.8 45.9 0 0 0
3093 0 3 0.0 10.2 6.8 44.199999999999996 0 0 0
3094 0 3 0.0 11.9 8.5 44.199999999999996 0 0 0
3095 0 3 0.0 11.9 6.8 45.9 0 0 0
3096 0 3 0.0 10.2 8.5 45.9 0 0 0
3130 0 3 0.0 8.5 11.9 44.199999999999996 0 0 0
3131 0 3 0.0 8.5 10.2 45.9 0 0 0
3133 0 3 0.0 10.2 10.2 44.199999999999996 0 0 0
3134 0 3 0.0 11.9 11.9 44.199999999999996 0 0 0
3135 0 3 0.0 11.9 10.2 45.9 0 0 0
3136 0 3 0.0 10.2 11.9 45.9 0 0 0
4590 0 3 0.0 8.5 8.5 47.6 0 0 0
4591 0 3 0.0 8.5 6.8 49.3 0 0 0
4593 0 3 0.0 10.2 6.8 47.6 0 0 0
4594 0 3 0.0 11.9 8.5 47.6 0 0 0
4595 0 3 0.0 11.9 6.8 49.3 0 0 0
4596 0 3 0.0 10.2 8.5 49.3 0 0 0
4630 0 3 0.0 8.5 11.9 47.6 0 0 0
4631 0 3 0.0 8.5 10.2 49.3 0 0 0
4633 0 3 0.0 10.2 10.2 47.6 0 0 0
4634 0 3 0.0 11.9 11.9 47.6 0 0 0
4635 0 3 0.0 11.9 10.2 49.3 0 0 0
4636 0 3 0.0 10.2 11.9 49.3 0 0 0
3097 0 3 0.0 13.6 6.8 44.199999999999996 0 0 0
3098 0 3 0.0 15.299999999999999 8.5 44.199999999999996 0 0 0
3099 0 3 0.0 15.299999999999999 6.8 45.9 0 0 0
3100 0 3 0.0 13.6 8.5 45.9 0 0 0
3137 0 3 0.0 13.6 10.2 44.199999999999996 0 0 0
3138 0 3 0.0 15.299999999999999 11.9 44.199999999999996 0 0 0
3139 0 3 0.0 15.299999999999999 10.2 45.9 0 0 0
3140 0 3 0.0 13.6 11.9 45.9 0 0 0
4597 0 3 0.0 13.6 6.8 47.6 0 0 0
4598 0 3 0.0 15.299999999999999 8.5 47.6 0 0 0
4599 0 3 0.0 15.299999999999999 6.8 49.3 0 0 0
4600 0 3 0.0 13.6 8.5 49.3 0 0 0
4637 0 3 0.0 13.6 10.2 47.6 0 0 0
4638 0 3 0.0 15.299999999999999 11.9 47.6 0 0 0
4639 0 3 0.0 15.299999999999999 10.2 49.3 0 0 0
4640 0 3 0.0 13.6 11.9 49.3 0 0 0
1663 0 3 0.0 1.7 13.6 42.5 0 0 0
1664 0 3 0.0 0.0 15.299999999999999 42.5 0 0 0
1667 0 3 0.0 5.1 13.6 42.5 0 0 0
1668 0 3 0.0 3.4 15.299999999999999 42.5 0 0 0
1703 0 3 0.0 1.7 17.0 42.5 0 0 0
1704 0 3 0.0 0.0 18.7 42.5 0 0 0
1707 0 3 0.0 5.1 17.0 42.5 0 0 0
1708 0 3 0.0 3.4 18.7 42.5 0 0 0
1672 0 3 0.0 6.8 15.299999999999999 42.5 0 0 0
1712 0 3 0.0 6.8 18.7 42.5 0 0 0
3161 0 3 0.0 0.0 13.6 44.199999999999996 0 0 0
3162 0 3 0.0 1.7 15.299999999999999 44.199999999999996 0 0 0
3163 0 3 0.0 1.7 13.6 45.9 0 0 0
3164 0 3 0.0 0.0 15.299999999999999 45.9 0 0 0
3165 0 3 0.0 3.4 13.6 44.199999999999996 0 0 0
3166 0 3 0.0 5.1 15.299999999999999 44.199999999999996 0 0 0
3167 0 3 0.0 5.1 13.6 45.9 0 0 0
3168 0 3 0.0 3.4 15.299999999999999 45.9 0 0 0
3201 0 3 0.0 0.0 17.0 44.199999999999996 0 0 0
3202 0 3 0.0 1.7 18.7 44.199999999999996 0 0 0
3203 0 3 0.0 1.7 17.0 45.9 0 0 0
3204 0 3 0.0 0.0 18.7 45.9 0 0 0
3205 0 3 0.0 3.4 17.0 44.199999999999996 0 0 0
3206 0 3 0.0 5.1 18.7 44.199999999999996 0 0 0
3207 0 3 0.0 5.1 17.0 45.9 0 0 0
3208 0 3 0.0 3.4 18.7 45.9 0 0 0
4661 0 3 0.0 0.0 13.6 47.6 0 0 0
4662 0 3 0.0 1.7 15.299999999999999 47.6 0 0 0
4663 0 3 0.0 1.7 13.6 49.3 0 0 0
4664 0 3 0.0 0.0 15.299999999999999 49.3 0 0 0
4665 0 3 0.0 3.4 13.6 47.6 0 0 0
4666 0 3 0.0 5.1 15.299999999999999 47.6 0 0 0
4667 0 3 0.0 5.1 13.6 49.3 0 0 0
4668 0 3 0.0 3.4 15.299999999999999 49.3 0 0 0
4701 0 3 0.0 0.0 17.0 47.6 0 0 0
4702 0 3 0.0 1.7 18.7 47.6 0 0 0
4703 0 3 0.0 1.7 17.0 49.3 0 0 0
4704 0 3 0.0 0.0 18.7 49.3 0 0 0
4705 0 3 0.0 3.4 17.0 47.6 0 0 0
4706 0 3 0.0 5.1 18.7 47.6 0 0 0
4707 0 3 0.0 5.1 17.0 49.3 0 0 0
4708 0 3 0.0 3.4 18.7 49.3 0 0 0
3169 0 3 0.0 6.8 13.6 44.199999999999996 0 0 0
3172 0 3 0.0 6.8 15.299999999999999 45.9 0 0 0
3209 0 3 0.0 6.8 17.0 44.199999999999996 0 0 0
3212 0 3 0.0 6.8 18.7 45.9 0 0 0
4669 0 3 0.0 6.8 13.6 47.6 0 0 0
4672 0 3 0.0 6.8 15.299999999999999 49.3 0 0 0
4709 0 3 0.0 6.8 17.0 47.6 0 0 0
4712 0 3 0.0 6.8 18.7 49.3 0 0 0
1671 0 3 0.0 8.5 13.6 42.5 0 0 0
1675 0 3 0.0 11.9 13.6 42.5 0 0 0
1676 0 3 0.0 10.2 15.299999999999999 42.5 0 0 0
1711 0 3 0.0 8.5 17.0 42.5 0 0 0
1715 0 3 0.0 11.9 17.0 42.5 0 0 0
1716 0 3 0.0 10.2 18.7 42.5 0 0 0
1679 0 3 0.0 15.299999999999999 13.6 42.5 0 0 0
1680 0 3 0.0 13.6 15.299999999999999 42.5 0 0 0
1719 0 3 0.0 15.299999999999999 17.0 42.5 0 0 0
1720 0 3 0.0 13.6 18.7 42.5 0 0 0
3170 0 3 0.0 8.5 15.299999999999999 44.199999999999996 0 0 0
3171 0 3 0.0 8.5 13.6 45.9 0 0 0
3173 0 3 0.0 10.2 13.6 44.199999999999996 0 0 0
3174 0 3 0.0 11.9 15.299999999999999 44.199999999999996 0 0 0
3175 0 3 0.0 11.9 13.6 45.9 0 0 0
3176 0 3 0.0 10.2 15.299999999999999 45.9 0 0 0
3210 0 3 0.0 8.5 18.7 44.199999999999996 0 0 0
3211 0 3 0.0 8.5 17.0 45.9 0 0 0
3213 0 3 0.0 10.2 17.0 44.199999999999996 0 0 0
3214 0 3 0.0 11.9 18.7 44.199999999999996 0 0 0
3215 0 3 0.0 11.9 17.0 45.9 0 0 0
3216 0 3 0.0 10.2 18.7 45.9 0 0 0
4670 0 3 0.0 8.5 15.299999999999999 47.6 0 0 0
4671 0 3 0.0 8.5 13.6 49.3 0 0 0
4673 0 3 0.0 10.2 13.6 47.6 0 0 0
4674 0 3 0.0 11.9 15.299999999999999 47.6 0 0 0
4675 0 3 0.0 11.9 13.6 49.3 0 0 0
4676 0 3 0.0 10.2 15.299999999999999 49.3 0 0 0
4710 0 3 0.0 8.5 18.7 47.6 0 0 0
4711 0 3 0.0 8.5 17.0 49.3 0 0 0
4713 0 3 0.0 10.2 17.0 47.6 0 0 0
4714 0 3 0.0 11.9 18.7 47.6 0 0 0
4715 0 3 0.0 11.9 17.0 49.3 0 0 0
4716 0 3 0.0 10.2 18.7 49.3 0 0 0
3177 0 3 0.0 13.6 13.6 44.199999999999996 0 0 0
3178 0 3 0.0 15.299999999999999 15.299999999999999 44.199999999999996 0 0 0
3179 0 3 0.0 15.299999999999999 13.6 45.9 0 0 0
3180 0 3 0.0 13.6 15.299999999999999 45.9 0 0 0
3217 0 3 0.0 13.6 17.0 44.199999999999996 0 0 0
3218 0 3 0.0 15.299999999999999 18.7 44.199999999999996 0 0 0
3219 0 3 0.0 15.299999999999999 17.0 45.9 0 0 0
3220 0 3 0.0 13.6 18.7 45.9 0 0 0
4677 0 3 0.0 13.6 13.6 47.6 0 0 0
4678 0 3 0.0 15.299999999999999 15.299999999999999 47.6 0 0 0
4679 0 3 0.0 15.299999999999999 13.6 49.3 0 0 0
4680 0 3 0.0 13.6 15.299999999999999 49.3 0 0 0
4717 0 3 0.0 13.6 17.0 47.6 0 0 0
4718 0 3 0.0 15.299999999999999 18.7 47.6 0 0 0
4719 0 3 0.0 15.299999999999999 17.0 49.3 0 0 0
4720 0 3 0.0 13.6 18.7 49.3 0 0 0
1743 0 3 0.0 1.7 20.4 42.5 0 0 0
1744 0 3 0.0 0.0 22.099999999999998 42.5 0 0 0
1747 0 3 0.0 5.1 20.4 42.5 0 0 0
1748 0 3 0.0 3.4 22.099999999999998 42.5 0 0 0
1783 0 3 0.0 1.7 23.8 42.5 0 0 0
1787 0 3 0.0 5.1 23.8 42.5 0 0 0
1752 0 3 0.0 6.8 22.099999999999998 42.5 0 0 0
3241 0 3 0.0 0.0 20.4 44.199999999999996 0 0 0
3242 0 3 0.0 1.7 22.099999999999998 44.199999999999996 0 0 0
3243 0 3 0.0 1.7 20.4 45.9 0 0 0
3244 0 3 0.0 0.0 22.099999999999998 45.9 0 0 0
3245 0 3 0.0 3.4 20.4 44.199999999999996 0 0 0
3246 0 3 0.0 5.1 22.099999999999998 44.199999999999996 0 0 0
3247 0 3 0.0 5.1 20.4 45.9 0 0 0
3248 0 3 0.0 3.4 22.099999999999998 45.9 0 0 0
3281 0 3 0.0 0.0 23.8 44.199999999999996 0 0 0
3283 0 3 0.0 1.7 23.8 45.9 0 0 0
3285 0 3 0.0 3.4 23.8 44.199999999999996 0 0 0
3287 0 3 0.0 5.1 23.8 45.9 0 0 0
4741 0 3 0.0 0.0 20.4 47.6 0 0 0
4742 0 3 0.0 1.7 22.099999999999998 47.6 0 0 0
4743 0 3 0.0 1.7 20.4 49.3 0 0 0
4744 0 3 0.0 0.0 22.099999999999998 49.3 0 0 0
4745 0 3 0.0 3.4 20.4 47.6 0 0 0
4746 0 3 0.0 5.1 22.099999999999998 47.6 0 0 0
4747 0 3 0.0 5.1 20.4 49.3 0 0 0
4748 0 3 0.0 3.4 22.099999999999998 49.3 0 0 0
4781 0 3 0.0 0.0 23.8 47.6 0 0 0
4783 0 3 0.0 1.7 23.8 49.3 0 0 0
4785 0 3 0.0 3.4 23.8 47.6 0 0 0
4787 0 3 0.0 5.1 23.8 49.3 0 0 0
3249 0 3 0.0 6.8 20.4 44.199999999999996 0 0 0
3252 0 3 0.0 6.8 22.099999999999998 45.9 0 0 0
3289 0 3 0.0 6.8 23.8 44.199999999999996 0 0 0
4749 0 3 0.0 6.8 20.4 47.6 0 0 0
4752 0 3 0.0 6.8 22.099999999999998 49.3 0 0 0
4789 0 3 0.0 6.8 23.8 47.6 0 0 0
1751 0 3 0.0 8.5 20.4 42.5 0 0 0
1755 0 3 0.0 11.9 20.4 42.5 0 0 0
1756 0 3 0.0 10.2 22.099999999999998 42.5 0 0 0
1791 0 3 0.0 8.5 23.8 42.5 0 0 0
1795 0 3 0.0 11.9 23.8 42.5 0 0 0
1759 0 3 0.0 15.299999999999999 20.4 42.5 0 0 0
1760 0 3 0.0 13.6 22.099999999999998 42.5 0 0 0
1799 0 3 0.0 15.299999999999999 23.8 42.5 0 0 0
3250 0 3 0.0 8.5 22.099999999999998 44.199999999999996 0 0 0
3251 0 3 0.0 8.5 20.4 45.9 0 0 0
3253 0 3 0.0 10.2 20.4 44.199999999999996 0 0 0
3254 0 3 0.0 11.9 22.099999999999998 44.199999999999996 0 0 0
3255 0 3 0.0 11.9 20.4 45.9 0 0 0
3256 0 3 0.0 10.2 22.099999999999998 45.9 0 0 0
3291 0 3 0.0 8.5 23.8 45.9 0 0 0
3293 0 3 0.0 10.2 23.8 44.199999999999996 0 0 0
3295 0 3 0.0 11.9 23.8 45.9 0 0 0
4750 0 3 0.0 8.5 22.099999999999998 47.6 0 0 0
4751 0 3 0.0 8.5 20.4 49.3 0 0 0
4753 0 3 0.0 10.2 20.4 47.6 0 0 0
4754 0 3 0.0 11.9 22.099999999999998 47.6 0 0 0
4755 0 3 0.0 11.9 20.4 49.3 0 0 0
4756 0 3 0.0 10.2 22.099999999999998 49.3 0 0 0
4791 0 3 0.0 8.5 23.8 49.3 0 0 0
4793 0 3 0.0 10.2 23.8 47.6 0 0 0
4795 0 3 0.0 11.9 23.8 49.3 0 0 0
3257 0 3 0.0 13.6 20.4 44.199999999999996 0 0 0
3258 0 3 0.0 15.299999999999999 22.099999999999998 44.199999999999996 0 0 0
3259 0 3 0.0 15.299999999999999 20.4 45.9 0 0 0
3260 0 3 0.0 13.6 22.099999999999998 45.9 0 0 0
3297 0 3 0.0 13.6 23.8 44.199999999999996 0 0 0
3299 0 3 0.0 15.299999999999999 23.8 45.9 0 0 0
4757 0 3 0.0 13.6 20.4 47.6 0 0 0
4758 0 3 0.0 15.299999999999999 22.099999999999998 47.6 0 0 0
4759 0 3 0.0 15.299999999999999 20.4 49.3 0 0 0
4760 0 3 0.0 13.6 22.099999999999998 49.3 0 0 0
4797 0 3 0.0 13.6 23.8 47.6 0 0 0
4799 0 3 0.0 15.299999999999999 23.8 49.3 0 0 0
1784 0 3 0.0 0.0 25.5 42.5 0 0 0
1788 0 3 0.0 3.4 25.5 42.5 0 0 0
1823 0 3 0.0 1.7 27.2 42.5 0 0 0
1824 0 3 0.0 0.0 28.9 42.5 0 0 0
1827 0 3 0.0 5.1 27.2 42.5 0 0 0
1828 0 3 0.0 3.4 28.9 42.5 0 0 0
1863 0 3 0.0 1.7 30.599999999999998 42.5 0 0 0
1867 0 3 0.0 5.1 30.599999999999998 42.5 0 0 0
1792 0 3 0.0 6.8 25.5 42.5 0 0 0
1832 0 3 0.0 6.8 28.9 42.5 0 0 0
3282 0 3 0.0 1.7 25.5 44.199999999999996 0 0 0
3284 0 3 0.0 0.0 25.5 45.9 0 0 0
3286 0 3 0.0 5.1 25.5 44.199999999999996 0 0 0
3288 0 3 0.0 3.4 25.5 45.9 0 0 0
3321 0 3 0.0 0.0 27.2 44.199999999999996 0 0 0
3322 0 3 0.0 1.7 28.9 44.199999999999996 0 0 0
3323 0 3 0.0 1.7 27.2 45.9 0 0 0
3324 0 3 0.0 0.0 28.9 45.9 0 0 0
3325 0 3 0.0 3.4 27.2 44.199999999999996 0 0 0
3326 0 3 0.0 5.1 28.9 44.199999999999996 0 0 0
3327 0 3 0.0 5.1 27.2 45.9 0 0 0
3328 0 3 0.0 3.4 28.9 45.9 0 0 0
3361 0 3 0.0 0.0 30.599999999999998 44.199999999999996 0 0 0
3363 0 3 0.0 1.7 30.599999999999998 45.9 0 0 0
3365 0 3 0.0 3.4 30.599999999999998 44.199999999999996 0 0 0
3367 0 3 0.0 5.1 30.599999999999998 45.9 0 0 0
4782 0 3 0.0 1.7 25.5 47.6 0 0 0
4784 0 3 0.0 0.0 25.5 49.3 0 0 0
4786 0 3 0.0 5.1 25.5 47.6 0 0 0
4788 0 3 0.0 3.4 25.5 49.3 0 0 0
4821 0 3 0.0 0.0 27.2 47.6 0 0 0
4822 0 3 0.0 1.7 28.9 47.6 0 0 0
4823 0 3 0.0 1.7 27.2 49.3 0 0 0
4824 0 3 0.0 0.0 28.9 49.3 0 0 0
4825 0 3 0.0 3.4 27.2 47.6 0 0 0
4826 0 3 0.0 5.1 28.9 47.6 0 0 0
4827 0 3 0.0 5.1 27.2 49.3 0 0 0
4828 0 3 0.0 3.4 28.9 49.3 0 0 0
4861 0 3 0.0 0.0 30.599999999999998 47.6 0 0 0
4863 0 3 0.0 1.7 30.599999999999998 49.3 0 0 0
4865 0 3 0.0 3.4 30.599999999999998 47.6 0 0 0
4867 0 3 0.0 5.1 30.599999999999998 49.3 0 0 0
3292 0 3 0.0 6.8 25.5 45.9 0 0 0
3329 0 3 0.0 6.8 27.2 44.199999999999996 0 0 0
3332 0 3 0.0 6.8 28.9 45.9 0 0 0
3369 0 3 0.0 6.8 30.599999999999998 44.199999999999996 0 0 0
4792 0 3 0.0 6.8 25.5 49.3 0 0 0
4829 0 3 0.0 6.8 27.2 47.6 0 0 0
4832 0 3 0.0 6.8 28.9 49.3 0 0 0
4869 0 3 0.0 6.8 30.599999999999998 47.6 0 0 0
1796 0 3 0.0 10.2 25.5 42.5 0 0 0
1831 0 3 0.0 8.5 27.2 42.5 0 0 0
1835 0 3 0.0 11.9 27.2 42.5 0 0 0
1836 0 3 0.0 10.2 28.9 42.5 0 0 0
1871 0 3 0.0 8.5 30.599999999999998 42.5 0 0 0
1875 0 3 0.0 11.9 30.599999999999998 42.5 0 0 0
1800 0 3 0.0 13.6 25.5 42.5 0 0 0
1839 0 3 0.0 15.299999999999999 27.2 42.5 0 0 0
1840 0 3 0.0 13.6 28.9 42.5 0 0 0
1879 0 3 0.0 15.299999999999999 30.599999999999998 42.5 0 0 0
3290 0 3 0.0 8.5 25.5 44.199999999999996 0 0 0
3294 0 3 0.0 11.9 25.5 44.199999999999996 0 0 0
3296 0 3 0.0 10.2 25.5 45.9 0 0 0
3330 0 3 0.0 8.5 28.9 44.199999999999996 0 0 0
3331 0 3 0.0 8.5 27.2 45.9 0 0 0
3333 0 3 0.0 10.2 27.2 44.199999999999996 0 0 0
3334 0 3 0.0 11.9 28.9 44.199999999999996 0 0 0
3335 0 3 0.0 11.9 27.2 45.9 0 0 0
3336 0 3 0.0 10.2 28.9 45.9 0 0 0
3371 0 3 0.0 8.5 30.599999999999998 45.9 0 0 0
3373 0 3 0.0 10.2 30.599999999999998 44.199999999999996 0 0 0
3375 0 3 0.0 11.9 30.599999999999998 45.9 0 0 0
4790 0 3 0.0 8.5 25.5 47.6 0 0 0
4794 0 3 0.0 11.9 25.5 47.6 0 0 0
4796 0 3 0.0 10.2 25.5 49.3 0 0 0
4830 0 3 0.0 8.5 28.9 47.6 0 0 0
4831 0 3 0.0 8.5 27.2 49.3 0 0 0
4833 0 3 0.0 10.2 27.2 47.6 0 0 0
4834 0 3 0.0 11.9 28.9 47.6 0 0 0
4835 0 3 0.0 11.9 27.2 49.3 0 0 0
4836 0 3 0.0 10.2 28.9 49.3 0 0 0
4871 0 3 0.0 8.5 30.599999999999998 49.3 0 0 0
4873 0 3 0.0 10.2 30.599999999999998 47.6 0 0 0
4875 0 3 0.0 11.9 30.599999999999998 49.3 0 0 0
3298 0 3 0.0 15.299999999999999 25.5 44.199999999999996 0 0 0
3300 0 3 0.0 13.6 25.5 45.9 0 0 0
3337 0 3 0.0 13.6 27.2 44.199999999999996 0 0 0
3338 0 3 0.0 15.299999999999999 28.9 44.199999999999996 0 0 0
3339 0 3 0.0 15.299999999999999 27.2 45.9 0 0 0
3340 0 3 0.0 13.6 28.9 45.9 0 0 0
3377 0 3 0.0 13.6 30.599999999999998 44.199999999999996 0 0 0
3379 0 3 0.0 15.299999999999999 30.599999999999998 45.9 0 0 0
4798 0 3 0.0 15.299999999999999 25.5 47.6 0 0 0
4800 0 3 0.0 13.6 25.5 49.3 0 0 0
4837 0 3 0.0 13.6 27.2 47.6 0 0 0
4838 0 3 0.0 15.299999999999999 28.9 47.6 0 0 0
4839 0 3 0.0 15.299999999999999 27.2 49.3 0 0 0
4840 0 3 0.0 13.6 28.9 49.3 0 0 0
4877 0 3 0.0 13.6 30.599999999999998 47.6 0 0 0
4879 0 3 0.0 15.299999999999999 30.599999999999998 49.3 0 0 0
6001 0 3 0.0 0.0 0.0 51.0 0 0 0
6002 0 3 0.0 1.7 1.7 51.0 0 0 0
6003 0 3 0.0 1.7 0.0 52.699999999999996 0 0 0
6004 0 3 0.0 0.0 1.7 52.699999999999996 0 0 0
6005 0 3 0.0 3.4 0.0 51.0 0 0 0
6006 0 3 0.0 5.1 1.7 51.0 0 0 0
6007 0 3 0.0 5.1 0.0 52.699999999999996 0 0 0
6008 0 3 0.0 3.4 1.7 52.699999999999996 0 0 0
6041 0 3 0.0 0.0 3.4 51.0 0 0 0
6042 0 3 0.0 1.7 5.1 51.0 0 0 0
6043 0 3 0.0 1.7 3.4 52.699999999999996 0 0 0
6044 0 3 0.0 0.0 5.1 52.699999999999996 0 0 0
6045 0 3 0.0 3.4 3.4 51.0 0 0 0
6046 0 3 0.0 5.1 5.1 51.0 0 0 0
6047 0 3 0.0 5.1 3.4 52.699999999999996 0 0 0
6048 0 3 0.0 3.4 5.1 52.699999999999996 0 0 0
7501 0 3 0.0 0.0 0.0 54.4 0 0 0
7502 0 3 0.0 1.7 1.7 54.4 0 0 0
7503 0 3 0.0 1.7 0.0 56.1 0 0 0
7504 0 3 0.0 0.0 1.7 56.1 0 0 0
7505 0 3 0.0 3.4 0.0 54.4 0 0 0
7506 0 3 0.0 5.1 1.7 54.4 0 0 0
7507 0 3 0.0 5.1 0.0 56.1 0 0 0
7508 0 3 0.0 3.4 1.7 56.1 0 0 0
7541 0 3 0.0 0.0 3.4 54.4 0 0 0
7542 0 3 0.0 1.7 5.1 54.4 0 0 0
7543 0 3 0.0 1.7 3.4 56.1 0 0 0
7544 0 3 0.0 0.0 5.1 56.1 0 0 0
7545 0 3 0.0 3.4 3.4 54.4 0 0 0
7546 0 3 0.0 5.1 5.1 54.4 0 0 0
7547 0 3 0.0 5.1 3.4 56.1 0 0 0
7548 0 3 0.0 3.4 5.1 56.1 0 0 0
6009 0 3 0.0 6.8 0.0 51.0 0 0 0
6012 0 3 0.0 6.8 1.7 52.699999999999996 0 0 0
6049 0 3 0.0 6.8 3.4 51.0 0 0 0
6052 0 3 0.0 6.8 5.1 52.699999999999996 0 0 0
7509 0 3 0.0 6.8 0.0 54.4 0 0 0
7512 0 3 0.0 6.8 1.7 56.1 0 0 0
7549 0 3 0.0 6.8 3.4 54.4 0 0 0
7552 0 3 0.0 6.8 5.1 56.1 0 0 0
9001 0 3 0.0 0.0 0.0 57.8 0 0 0
9002 0 3 0.0 1.7 1.7 57.8 0 0 0
9005 0 3 0.0 3.4 0.0 57.8 0 0 0
9006 0 3 0.0 5.1 1.7 57.8 0 0 0
9041 0 3 0.0 0.0 3.4 57.8 0 0 0
9042 0 3 0.0 1.7 5.1 57.8 0 0 0
9045 0 3 0.0 3.4 3.4 57.8 0 0 0
9046 0 3 0.0 5.1 5.1 57.8 0 0 0
9009 0 3 0.0 6.8 0.0 57.8 0 0 0
9049 0 3 0.0 6.8 3.4 57.8 0 0 0
6010 0 3 0.0 8.5 1.7 51.0 0 0 0
6011 0 3 0.0 8.5 0.0 52.699999999999996 0 0 0
6013 0 3 0.0 10.2 0.0 51.0 0 0 0
6014 0 3 0.0 11.9 1.7 51.0 0 0 0
6015 0 3 0.0 11.9 0.0 52.699999999999996 0 0 0
6016 0 3 0.0 10.2 1.7 52.699999999999996 0 0 0
6050 0 3 0.0 8.5 5.1 51.0 0 0 0
6051 0 3 0.0 8.5 3.4 52.699999999999996 0 0 0
6053 0 3 0.0 10.2 3.4 51.0 0 0 0
6054 0 3 0.0 11.9 5.1 51.0 0 0 0
6055 0 3 0.0 11.9 3.4 52.699999999999996 0 0 0
6056 0 3 0.0 10.2 5.1 52.699999999999996 0 0 0
7510 0 3 0.0 8.5 1.7 54.4 0 0 0
7511 0 3 0.0 8.5 0.0 56.1 0 0 0
7513 0 3 0.0 10.2 0.0 54.4 0 0 0
7514 0 3 0.0 11.9 1.7 54.4 0 0 0
7515 0 3 0.0 11.9 0.0 56.1 0 0 0
7516 0 3 0.0 10.2 1.7 56.1 0 0 0
7550 0 3 0.0 8.5 5.1 54.4 0 0 0
7551 0 3 0.0 8.5 3.4 56.1 0 0 0
7553 0 3 0.0 10.2 3.4 54.4 0 0 0
7554 0 3 0.0 11.9 5.1 54.4 0 0 0
7555 0 3 0.0 11.9 3.4 56.1 0 0 0
7556 0 3 0.0 10.2 5.1 56.1 0 0 0
6017 0 3 0.0 13.6 0.0 51.0 0 0 0
6018 0 3 0.0 15.299999999999999 1.7 51.0 0 0 0
6019 0 3 0.0 15.299999999999999 0.0 52.699999999999996 0 0 0
6020 0 3 0.0 13.6 1.7 52.699999999999996 0 0 0
6057 0 3 0.0 13.6 3.4 51.0 0 0 0
6058 0 3 0.0 15.299999999999999 5.1 51.0 0 0 0
6059 0 3 0.0 15.299999999999999 3.4 52.699999999999996 0 0 0
6060 0 3 0.0 13.6 5.1 52.699999999999996 0 0 0
7517 0 3 0.0 13.6 0.0 54.4 0 0 0
7518 0 3 0.0 15.299999999999999 1.7 54.4 0 0 0
7519 0 3 0.0 15.299999999999999 0.0 56.1 0 0 0
7520 0 3 0.0 13.6 1.7 56.1 0 0 0
7557 0 3 0.0 13.6 3.4 54.4 0 0 0
7558 0 3 0.0 15.299999999999999 5.1 54.4 0 0 0
7559 0 3 0.0 15.299999999999999 3.4 56.1 0 0 0
7560 0 3 0.0 13.6 5.1 56.1 0 0 0
9010 0 3 0.0 8.5 1.7 57.8 0 0 0
9013 0 3 0.0 10.2 0.0 57.8 0 0 0
9014 0 3 0.0 11.9 1.7 57.8 0 0 0
9050 0 3 0.0 8.5 5.1 57.8 0 0 0
9053 0 3 0.0 10.2 3.4 57.8 0 0 0
9054 0 3 0.0 11.9 5.1 57.8 0 0 0
9017 0 3 0.0 13.6 0.0 57.8 0 0 0
9018 0 3 0.0 15.299999999999999 1.7 57.8 0 0 0
9057 0 3 0.0 13.6 3.4 57.8 0 0 0
9058 0 3 0.0 15.299999999999999 5.1 57.8 0 0 0
6081 0 3 0.0 0.0 6.8 51.0 0 0 0
6082 0 3 0.0 1.7 8.5 51.0 0 0 0
6083 0 3 0.0 1.7 6.8 52.699999999999996 0 0 0
6084 0 3 0.0 0.0 8.5 52.699999999999996 0 0 0
6085 0 3 0.0 3.4 6.8 51.0 0 0 0
6086 0 3 0.0 5.1 8.5 51.0 0 0 0
6087 0 3 0.0 5.1 6.8 52.699999999999996 0 0 0
6088 0 3 0.0 3.4 8.5 52.699999999999996 0 0 0
6121 0 3 0.0 0.0 10.2 51.0 0 0 0
6122 0 3 0.0 1.7 11.9 51.0 0 0 0
6123 0 3 0.0 1.7 10.2 52.699999999999996 0 0 0
6124 0 3 0.0 0.0 11.9 52.699999999999996 0 0 0
6125 0 3 0.0 3.4 10.2 51.0 0 0 0
6126 0 3 0.0 5.1 11.9 51.0 0 0 0
6127 0 3 0.0 5.1 10.2 52.699999999999996 0 0 0
6128 0 3 0.0 3.4 11.9 52.699999999999996 0 0 0
7581 0 3 0.0 0.0 6.8 54.4 0 0 0
7582 0 3 0.0 1.7 8.5 54.4 0 0 0
7583 0 3 0.0 1.7 6.8 56.1 0 0 0
7584 0 3 0.0 0.0 8.5 56.1 0 0 0
7585 0 3 0.0 3.4 6.8 54.4 0 0 0
7586 0 3 0.0 5.1 8.5 54.4 0 0 0
7587 0 3 0.0 5.1 6.8 56.1 0 0 0
7588 0 3 0.0 3.4 8.5 56.1 0 0 0
7621 0 3 0.0 0.0 10.2 54.4 0 0 0
7622 0 3 0.0 1.7 11.9 54.4 0 0 0
7623 0 3 0.0 1.7 10.2 56.1 0 0 0
7624 0 3 0.0 0.0 11.9 56.1 0 0 0
7625 0 3 0.0 3.4 10.2 54.4 0 0 0
7626 0 3 0.0 5.1 11.9 54.4 0 0 0
7627 0 3 0.0 5.1 10.2 56.1 0 0 0
7628 0 3 0.0 3.4 11.9 56.1 0 0 0
6089 0 3 0.0 6.8 6.8 51.0 0 0 0
6092 0 3 0.0 6.8 8.5 52.699999999999996 0 0 0
6129 0 3 0.0 6.8 10.2 51.0 0 0 0
6132 0 3 0.0 6.8 11.9 52.699999999999996 0 0 0
7589 0 3 0.0 6.8 6.8 54.4 0 0 0
7592 0 3 0.0 6.8 8.5 56.1 0 0 0
7629 0 3 0.0 6.8 10.2 54.4 0 0 0
7632 0 3 0.0 6.8 11.9 56.1 0 0 0
9081 0 3 0.0 0.0 6.8 57.8 0 0 0
9082 0 3 0.0 1.7 8.5 57.8 0 0 0
9085 0 3 0.0 3.4 6.8 57.8 0 0 0
9086 0 3 0.0 5.1 8.5 57.8 0 0 0
9121 0 3 0.0 0.0 10.2 57.8 0 0 0
9122 0 3 0.0 1.7 11.9 57.8 0 0 0
9125 0 3 0.0 3.4 10.2 57.8 0 0 0
9126 0 3 0.0 5.1 11.9 57.8 0 0 0
9089 0 3 0.0 6.8 6.8 57.8 0 0 0
9129 0 3 0.0 6.8 10.2 57.8 0 0 0
6090 0 3 0.0 8.5 8.5 51.0 0 0 0
6091 0 3 0.0 8.5 6.8 52.699999999999996 0 0 0
6093 0 3 0.0 10.2 6.8 51.0 0 0 0
6094 0 3 0.0 11.9 8.5 51.0 0 0 0
6095 0 3 0.0 11.9 6.8 52.699999999999996 0 0 0
6096 0 3 0.0 10.2 8.5 52.699999999999996 0 0 0
6130 0 3 0.0 8.5 11.9 51.0 0 0 0
6131 0 3 0.0 8.5 10.2 52.699999999999996 0 0 0
6133 0 3 0.0 10.2 10.2 51.0 0 0 0
6134 0 3 0.0 11.9 11.9 51.0 0 0 0
6135 0 3 0.0 11.9 10.2 52.699999999999996 0 0 0
6136 0 3 0.0 10.2 11.9 52.699999999999996 0 0 0
7590 0 3 0.0 8.5 8.5 54.4 0 0 0
7591 0 3 0.0 8.5 6.8 56.1 0 0 0
7593 0 3 0.0 10.2 6.8 54.4 0 0 0
7594 0 3 0.0 11.9 8.5 54.4 0 0 0
7595 0 3 0.0 11.9 6.8 56.1 0 0 0
7596 0 3 0.0 10.2 8.5 56.1 0 0 0
7630 0 3 0.0 8.5 11.9 54.4 0 0 0
7631 0 3 0.0 8.5 10.2 56.1 0 0 0
7633 0 3 0.0 10.2 10.2 54.4 0 0 0
7634 0 3 0.0 11.9 11.9 54.4 0 0 0
7635 0 3 0.0 11.9 10.2 56.1 0 0 0
7636 0 3 0.0 10.2 11.9 56.1 0 0 0
6097 0 3 0.0 13.6 6.8 51.0 0 0 0
6098 0 3 0.0 15.299999999999999 8.5 51.0 0 0 0
6099 0 3 0.0 15.299999999999999 6.8 52.699999999999996 0 0 0
6100 0 3 0.0 13.6 8.5 52.699999999999996 0 0 0
6137 0 3 0.0 13.6 10.2 51.0 0 0 0
6138 0 3 0.0 15.299999999999999 11.9 51.0 0 0 0
6139 0 3 0.0 15.299999999999999 10.2 52.699999999999996 0 0 0
6140 0 3 0.0 13.6 11.9 52.699999999999996 0 0 0
7597 0 3 0.0 13.6 6.8 54.4 0 0 0
7598 0 3 0.0 15.299999999999999 8.5 54.4 0 0 0
7599 0 3 0.0 15.299999999999999 6.8 56.1 0 0 0
7600 0 3 0.0 13.6 8.5 56.1 0 0 0
7637 0 3 0.0 13.6 10.2 54.4 0 0 0
7638 0 3 0.0 15.299999999999999 11.9 54.4 0 0 0
7639 0 3 0.0 15.299999999999999 10.2 56.1 0 0 0
7640 0 3 0.0 13.6 11.9 56.1 0 0 0
9090 0 3 0.0 8.5 8.5 57.8 0 0 0
9093 0 3 0.0 10.2 6.8 57.8 0 0 0
9094 0 3 0.0 11.9 8.5 57.8 0 0 0
9130 0 3 0.0 8.5 11.9 57.8 0 0 0
9133 0 3 0.0 10.2 10.2 57.8 0 0 0
9134 0 3 0.0 11.9 11.9 57.8 0 0 0
9097 0 3 0.0 13.6 6.8 57.8 0 0 0
9098 0 3 0.0 15.299999999999999 8.5 57.8 0 0 0
9137 0 3 0.0 13.6 10.2 57.8 0 0 0
9138 0 3 0.0 15.299999999999999 11.9 57.8 0 0 0
6161 0 3 0.0 0.0 13.6 51.0 0 0 0
6162 0 3 0.0 1.7 15.299999999999999 51.0 0 0 0
6163 0 3 0.0 1.7 13.6 52.699999999999996 0 0 0
6164 0 3 0.0 0.0 15.299999999999999 52.699999999999996 0 0 0
6165 0 3 0.0 3.4 13.6 51.0 0 0 0
6166 0 3 0.0 5.1 15.299999999999999 51.0 0 0 0
6167 0 3 0.0 5.1 13.6 52.699999999999996 0 0 0
6168 0 3 0.0 3.4 15.299999999999999 52.699999999999996 0 0 0
6201 0 3 0.0 0.0 17.0 51.0 0 0 0
6202 0 3 0.0 1.7 18.7 51.0 0 0 0
6203 0 3 0.0 1.7 17.0 52.699999999999996 0 0 0
6204 0 3 0.0 0.0 18.7 52.699999999999996 0 0 0
6205 0 3 0.0 3.4 17.0 51.0 0 0 0
6206 0 3 0.0 5.1 18.7 51.0 0 0 0
6207 0 3 0.0 5.1 17.0 52.699999999999996 0 0 0
6208 0 3 0.0 3.4 18.7 52.699999999999996 0 0 0
7661 0 3 0.0 0.0 13.6 54.4 0 0 0
7662 0 3 0.0 1.7 15.299999999999999 54.4 0 0 0
7663 0 3 0.0 1.7 13.6 56.1 0 0 0
7664 0 3 0.0 0.0 15.299999999999999 56.1 0 0 0
7665 0 3 0.0 3.4 13.6 54.4 0 0 0
7666 0 3 0.0 5.1 15.299999999999999 54.4 0 0 0
7667 0 3 0.0 5.1 13.6 56.1 0 0 0
7668 0 3 0.0 3.4 15.299999999999999 56.1 0 0 0
7701 0 3 0.0 0.0 17.0 54.4 0 0 0
7702 0 3 0.0 1.7 18.7 54.4 0 0 0
7703 0 3 0.0 1.7 17.0 56.1 0 0 0
7704 0 3 0.0 0.0 18.7 56.1 0 0 0
7705 0 3 0.0 3.4 17.0 54.4 0 0 0
7706 0 3 0.0 5.1 18.7 54.4 0 0 0
7707 0 3 0.0 5.1 17.0 56.1 0 0 0
7708 0 3 0.0 3.4 18.7 56.1 0 0 0
6169 0 3 0.0 6.8 13.6 51.0 0 0 0
6172 0 3 0.0 6.8 15.299999999999999 52.699999999999996 0 0 0
6209 0 3 0.0 6.8 17.0 51.0 0 0 0
6212 0 3 0.0 6.8 18.7 52.699999999999996 0 0 0
7669 0 3 0.0 6.8 13.6 54.4 0 0 0
7672 0 3 0.0 6.8 15.299999999999999 56.1 0 0 0
7709 0 3 0.0 6.8 17.0 54.4 0 0 0
7712 0 3 0.0 6.8 18.7 56.1 0 0 0
9161 0 3 0.0 0.0 13.6 57.8 0 0 0
9162 0 3 0.0 1.7 15.299999999999999 57.8 0 0 0
9165 0 3 0.0 3.4 13.6 57.8 0 0 0
9166 0 3 0.0 5.1 15.299999999999999 57.8 0 0 0
9201 0 3 0.0 0.0 17.0 57.8 0 0 0
9202 0 3 0.0 1.7 18.7 57.8 0 0 0
9205 0 3 0.0 3.4 17.0 57.8 0 0 0
9206 0 3 0.0 5.1 18.7 57.8 0 0 0
9169 0 3 0.0 6.8 13.6 57.8 0 0 0
9209 0 3 0.0 6.8 17.0 57.8 0 0 0
6170 0 3 0.0 8.5 15.299999999999999 51.0 0 0 0
6171 0 3 0.0 8.5 13.6 52.699999999999996 0 0 0
6173 0 3 0.0 10.2 13.6 51.0 0 0 0
6174 0 3 0.0 11.9 15.299999999999999 51.0 0 0 0
6175 0 3 0.0 11.9 13.6 52.699999999999996 0 0 0
6176 0 3 0.0 10.2 15.299999999999999 52.699999999999996 0 0 0
6210 0 3 0.0 8.5 18.7 51.0 0 0 0
6211 0 3 0.0 8.5 17.0 52.699999999999996 0 0 0
6213 0 3 0.0 10.2 17.0 51.0 0 0 0
6214 0 3 0.0 11.9 18.7 51.0 0 0 0
6215 0 3 0.0 11.9 17.0 52.699999999999996 0 0 0
6216 0 3 0.0 10.2 18.7 52.699999999999996 0 0 0
7670 0 3 0.0 8.5 15.299999999999999 54.4 0 0 0
7671 0 3 0.0 8.5 13.6 56.1 0 0 0
7673 0 3 0.0 10.2 13.6 54.4 0 0 0
7674 0 3 0.0 11.9 15.299999999999999 54.4 0 0 0
7675 0 3 0.0 11.9 13.6 56.1 0 0 0
7676 0 3 0.0 10.2 15.299999999999999 56.1 0 0 0
7710 0 3 0.0 8.5 18.7 54.4 0 0 0
7711 0 3 0.0 8.5 17.0 56.1 0 0 0
7713 0 3 0.0 10.2 17.0 54.4 0 0 0
7714 0 3 0.0 11.9 18.7 54.4 0 0 0
7715 0 3 0.0 11.9 17.0 56.1 0 0 0
7716 0 3 0.0 10.2 18.7 56.1 0 0 0
6177 0 3 0.0 13.6 13.6 51.0 0 0 0
6178 0 3 0.0 15.299999999999999 15.299999999999999 51.0 0 0 0
6179 0 3 0.0 15.299999999999999 13.6 52.699999999999996 0 0 0
6180 0 3 0.0 13.6 15.299999999999999 52.699999999999996 0 0 0
6217 0 3 0.0 13.6 17.0 51.0 0 0 0
6218 0 3 0.0 15.299999999999999 18.7 51.0 0 0 0
6219 0 3 0.0 15.299999999999999 17.0 52.699999999999996 0 0 0
6220 0 3 0.0 13.6 18.7 52.699999999999996 0 0 0
7677 0 3 0.0 13.6 13.6 54.4 0 0 0
7678 0 3 0.0 15.299999999999999 15.299999999999999 54.4 0 0 0
7679 0 3 0.0 15.299999999999999 13.6 56.1 0 0 0
7680 0 3 0.0 13.6 15.299999999999999 56.1 0 0 0
7717 0 3 0.0 13.6 17.0 54.4 0 0 0
7718 0 3 0.0 15.299999999999999 18.7 54.4 0 0 0
7719 0 3 0.0 15.299999999999999 17.0 56.1 0 0 0
7720 0 3 0.0 13.6 18.7 56.1 0 0 0
9170 0 3 0.0 8.5 15.299999999999999 57.8 0 0 0
9173 0 3 0.0 10.2 13.6 57.8 0 0 0
9174 0 3 0.0 11.9 15.299999999999999 57.8 0 0 0
9210 0 3 0.0 8.5 18.7 57.8 0 0 0
9213 0 3 0.0 10.2 17.0 57.8 0 0 0
9214 0 3 0.0 11.9 18.7 57.8 0 0 0
9177 0 3 0.0 13.6 13.6 57.8 0 0 0
9178 0 3 0.0 15.299999999999999 15.299999999999999 57.8 0 0 0
9217 0 3 0.0 13.6 17.0 57.8 0 0 0
9218 0 3 0.0 15.299999999999999 18.7 57.8 0 0 0
6241 0 3 0.0 0.0 20.4 51.0 0 0 0
6242 0 3 0.0 1.7 22.099999999999998 51.0 0 0 0
6243 0 3 0.0 1.7 20.4 52.699999999999996 0 0 0
6244 0 3 0.0 0.0 22.099999999999998 52.699999999999996 0 0 0
6245 0 3 0.0 3.4 20.4 51.0 0 0 0
6246 0 3 0.0 5.1 22.099999999999998 51.0 0 0 0
6247 0 3 0.0 5.1 20.4 52.699999999999996 0 0 0
6248 0 3 0.0 3.4 22.099999999999998 52.699999999999996 0 0 0
6281 0 3 0.0 0.0 23.8 51.0 0 0 0
6283 0 3 0.0 1.7 23.8 52.699999999999996 0 0 0
6285 0 3 0.0 3.4 23.8 51.0 0 0 0
6287 0 3 0.0 5.1 23.8 52.699999999999996 0 0 0
7741 0 3 0.0 0.0 20.4 54.4 0 0 0
7742 0 3 0.0 1.7 22.099999999999998 54.4 0 0 0
7743 0 3 0.0 1.7 20.4 56.1 0 0 0
7744 0 3 0.0 0.0 22.099999999999998 56.1 0 0 0
7745 0 3 0.0 3.4 20.4 54.4 0 0 0
7746 0 3 0.0 5.1 22.099999999999998 54.4 0 0 0
7747 0 3 0.0 5.1 20.4 56.1 0 0 0
7748 0 3 0.0 3.4 22.099999999999998 56.1 0 0 0
7781 0 3 0.0 0.0 23.8 54.4 0 0 0
7783 0 3 0.0 1.7 23.8 56.1 0 0 0
7785 0 3 0.0 3.4 23.8 54.4 0 0 0
7787 0 3 0.0 5.1 23.8 56.1 0 0 0
6249 0 3 0.0 6.8 20.4 51.0 0 0 0
6252 0 3 0.0 6.8 22.099999999999998 52.699999999999996 0 0 0
6289 0 3 0.0 6.8 23.8 51.0 0 0 0
7749 0 3 0.0 6.8 20.4 54.4 0 0 0
7752 0 3 0.0 6.8 22.099999999999998 56.1 0 0 0
7789 0 3 0.0 6.8 23.8 54.4 0 0 0
9241 0 3 0.0 0.0 20.4 57.8 0 0 0
9242 0 3 0.0 1.7 22.099999999999998 57.8 0 0 0
9245 0 3 0.0 3.4 20.4 57.8 0 0 0
9246 0 3 0.0 5.1 22.099999999999998 57.8 0 0 0
9281 0 3 0.0 0.0 23.8 57.8 0 0 0
9285 0 3 0.0 3.4 23.8 57.8 0 0 0
9249 0 3 0.0 6.8 20.4 57.8 0 0 0
9289 0 3 0.0 6.8 23.8 57.8 0 0 0
6250 0 3 0.0 8.5 22.099999999999998 51.0 0 0 0
6251 0 3 0.0 8.5 20.4 52.699999999999996 0 0 0
6253 0 3 0.0 10.2 20.4 51.0 0 0 0
6254 0 3 0.0 11.9 22.099999999999998 51.0 0 0 0
6255 0 3 0.0 11.9 20.4 52.699999999999996 0 0 0
6256 0 3 0.0 10.2 22.099999999999998 52.699999999999996 0 0 0
6291 0 3 0.0 8.5 23.8 52.699999999999996 0 0 0
6293 0 3 0.0 10.2 23.8 51.0 0 0 0
6295 0 3 0.0 11.9 23.8 52.699999999999996 0 0 0
7750 0 3 0.0 8.5 22.099999999999998 54.4 0 0 0
7751 0 3 0.0 8.5 20.4 56.1 0 0 0
7753 0 3 0.0 10.2 20.4 54.4 0 0 0
7754 0 3 0.0 11.9 22.099999999999998 54.4 0 0 0
7755 0 3 0.0 11.9 20.4 56.1 0 0 0
7756 0 3 0.0 10.2 22.099999999999998 56.1 0 0 0
7791 0 3 0.0 8.5 23.8 56.1 0 0 0
7793 0 3 0.0 10.2 23.8 54.4 0 0 0
7795 0 3 0.0 11.9 23.8 56.1 0 0 0
6257 0 3 0.0 13.6 20.4 51.0 0 0 0
6258 0 3 0.0 15.299999999999999 22.099999999999998 51.0 0 0 0
6259 0 3 0.0 15.299999999999999 20.4 52.699999999999996 0 0 0
6260 0 3 0.0 13.6 22.099999999999998 52.699999999999996 0 0 0
6297 0 3 0.0 13.6 23.8 51.0 0 0 0
6299 0 3 0.0 15.299999999999999 23.8 52.699999999999996 0 0 0
7757 0 3 0.0 13.6 20.4 54.4 0 0 0
7758 0 3 0.0 15.299999999999999 22.099999999999998 54.4 0 0 0
7759 0 3 0.0 15.299999999999999 20.4 56.1 0 0 0
7760 0 3 0.0 13.6 22.099999999999998 56.1 0 0 0
7797 0 3 0.0 13.6 23.8 54.4 0 0 0
7799 0 3 0.0 15.299999999999999 23.8 56.1 0 0 0
9250 0 3 0.0 8.5 22.099999999999998 57.8 0 0 0
9253 0 3 0.0 10.2 20.4 57.8 0 0 0
9254 0 3 0.0 11.9 22.099999999999998 57.8 0 0 0
9293 0 3 0.0 10.2 23.8 57.8 0 0 0
9257 0 3 0.0 13.6 20.4 57.8 0 0 0
9258 0 3 0.0 15.299999999999999 22.099999999999998 57.8 0 0 0
9297 0 3 0.0 13.6 23.8 57.8 0 0 0
6282 0 3 0.0 1.7 25.5 51.0 0 0 0
6284 0 3 0.0 0.0 25.5 52.699999999999996 0 0 0
6286 0 3 0.0 5.1 25.5 51.0 0 0 0
6288 0 3 0.0 3.4 25.5 52.699999999999996 0 0 0
6321 0 3 0.0 0.0 27.2 51.0 0 0 0
6322 0 3 0.0 1.7 28.9 51.0 0 0 0
6323 0 3 0.0 1.7 27.2 52.699999999999996 0 0 0
6324 0 3 0.0 0.0 28.9 52.699999999999996 0 0 0
6325 0 3 0.0 3.4 27.2 51.0 0 0 0
6326 0 3 0.0 5.1 28.9 51.0 0 0 0
6327 0 3 0.0 5.1 27.2 52.699999999999996 0 0 0
6328 0 3 0.0 3.4 28.9 52.699999999999996 0 0 0
6361 0 3 0.0 0.0 30.599999999999998 51.0 0 0 0
6363 0 3 0.0 1.7 30.599999999999998 52.699999999999996 0 0 0
6365 0 3 0.0 3.4 30.599999999999998 51.0 0 0 0
6367 0 3 0.0 5.1 30.599999999999998 52.699999999999996 0 0 0
7782 0 3 0.0 1.7 25.5 54.4 0 0 0
7784 0 3 0.0 0.0 25.5 56.1 0 0 0
7786 0 3 0.0 5.1 25.5 54.4 0 0 0
7788 0 3 0.0 3.4 25.5 56.1 0 0 0
7821 0 3 0.0 0.0 27.2 54.4 0 0 0
7822 0 3 0.0 1.7 28.9 54.4 0 0 0
7823 0 3 0.0 1.7 27.2 56.1 0 0 0
7824 0 3 0.0 0.0 28.9 56.1 0 0 0
7825 0 3 0.0 3.4 27.2 54.4 0 0 0
7826 0 3 0.0 5.1 28.9 54.4 0 0 0
7827 0 3 0.0 5.1 27.2 56.1 0 0 0
7828 0 3 0.0 3.4 28.9 56.1 0 0 0
7861 0 3 0.0 0.0 30.599999999999998 54.4 0 0 0
7863 0 3 0.0 1.7 30.599999999999998 56.1 0 0 0
7865 0 3 0.0 3.4 30.599999999999998 54.4 0 0 0
7867 0 3 0.0 5.1 30.599999999999998 56.1 0 0 0
6292 0 3 0.0 6.8 25.5 52.699999999999996 0 0 0
6329 0 3 0.0 6.8 27.2 51.0 0 0 0
6332 0 3 0.0 6.8 28.9 52.699999999999996 0 0 0
6369 0 3 0.0 6.8 30.599999999999998 51.0 0 0 0
7792 0 3 0.0 6.8 25.5 56.1 0 0 0
7829 0 3 0.0 6.8 27.2 54.4 0 0 0
7832 0 3 0.0 6.8 28.9 56.1 0 0 0
7869 0 3 0.0 6.8 30.599999999999998 54.4 0 0 0
9282 0 3 0.0 1.7 25.5 57.8 0 0 0
9286 0 3 0.0 5.1 25.5 57.8 0 0 0
9321 0 3 0.0 0.0 27.2 57.8 0 0 0
9322 0 3 0.0 1.7 28.9 57.8 0 0 0
9325 0 3 0.0 3.4 27.2 57.8 0 0 0
9326 0 3 0.0 5.1 28.9 57.8 0 0 0
9361 0 3 0.0 0.0 30.599999999999998 57.8 0 0 0
9365 0 3 0.0 3.4 30.599999999999998 57.8 0 0 0
9329 0 3 0.0 6.8 27.2 57.8 0 0 0
9369 0 3 0.0 6.8 30.599999999999998 57.8 0 0 0
6290 0 3 0.0 8.5 25.5 51.0 0 0 0
6294 0 3 0.0 11.9 25.5 51.0 0 0 0
6296 0 3 0.0 10.2 25.5 52.699999999999996 0 0 0
6330 0 3 0.0 8.5 28.9 51.0 0 0 0
6331 0 3 0.0 8.5 27.2 52.699999999999996 0 0 0
6333 0 3 0.0 10.2 27.2 51.0 0 0 0
6334 0 3 0.0 11.9 28.9 51.0 0 0 0
6335 0 3 0.0 11.9 27.2 52.699999999999996 0 0 0
6336 0 3 0.0 10.2 28.9 52.699999999999996 0 0 0
6371 0 3 0.0 8.5 30.599999999999998 52.699999999999996 0 0 0
6373 0 3 0.0 10.2 30.599999999999998 51.0 0 0 0
6375 0 3 0.0 11.9 30.599999999999998 52.699999999999996 0 0 0
7790 0 3 0.0 8.5 25.5 54.4 0 0 0
7794 0 3 0.0 11.9 25.5 54.4 0 0 0
7796 0 3 0.0 10.2 25.5 56.1 0 0 0
7830 0 3 0.0 8.5 28.9 54.4 0 0 0
7831 0 3 0.0 8.5 27.2 56.1 0 0 0
7833 0 3 0.0 10.2 27.2 54.4 0 0 0
7834 0 3 0.0 11.9 28.9 54.4 0 0 0
7835 0 3 0.0 11.9 27.2 56.1 0 0 0
7836 0 3 0.0 10.2 28.9 56.1 0 0 0
7871 0 3 0.0 8.5 30.599999999999998 56.1 0 0 0
7873 0 3 0.0 10.2 30.599999999999998 54.4 0 0 0
7875 0 3 0.0 11.9 30.599999999999998 56.1 0 0 0
6298 0 3 0.0 15.299999999999999 25.5 51.0 0 0 0
6300 0 3 0.0 13.6 25.5 52.699999999999996 0 0 0
6337 0 3 0.0 13.6 27.2 51.0 0 0 0
6338 0 3 0.0 15.299999999999999 28.9 51.0 0 0 0
6339 0 3 0.0 15.299999999999999 27.2 52.699999999999996 0 0 0
6340 0 3 0.0 13.6 28.9 52.699999999999996 0 0 0
6377 0 3 0.0 13.6 30.599999999999998 51.0 0 0 0
6379 0 3 0.0 15.299999999999999 30.599999999999998 52.699999999999996 0 0 0
7798 0 3 0.0 15.299999999999999 25.5 54.4 0 0 0
7800 0 3 0.0 13.6 25.5 56.1 0 0 0
7837 0 3 0.0 13.6 27.2 54.4 0 0 0
7838 0 3 0.0 15.299999999999999 28.9 54.4 0 0 0
7839 0 3 0.0 15.299999999999999 27.2 56.1 0 0 0
7840 0 3 0.0 13.6 28.9 56.1 0 0 0
7877 0 3 0.0 13.6 30.599999999999998 54.4 0 0 0
7879 0 3 0.0 15.299999999999999 30.599999999999998 56.1 0 0 0
9290 0 3 0.0 8.5 25.5 57.8 0 0 0
9294 0 3 0.0 11.9 25.5 57.8 0 0 0
9330 0 3 0.0 8.5 28.9 57.8 0 0 0
9333 0 3 0.0 10.2 27.2 57.8 0 0 0
9334 0 3 0.0 11.9 28.9 57.8 0 0 0
9373 0 3 0.0 10.2 30.599999999999998 57.8 0 0 0
9298 0 3 0.0 15.299999999999999 25.5 57.8 0 0 0
9337 0 3 0.0 13.6 27.2 57.8 0 0 0
9338 0 3 0.0 15.299999999999999 28.9 57.8 0 0 0
9377 0 3 0.0 13.6 30.599999999999998 57.8 0 0 0
9003 0 3 0.0 1.7 0.0 59.5 0 0 0
9004 0 3 0.0 0.0 1.7 59.5 0 0 0
9007 0 3 0.0 5.1 0.0 59.5 0 0 0
9008 0 3 0.0 3.4 1.7 59.5 0 0 0
9043 0 3 0.0 1.7 3.4 59.5 0 0 0
9044 0 3 0.0 0.0 5.1 59.5 0 0 0
9047 0 3 0.0 5.1 3.4 59.5 0 0 0
9048 0 3 0.0 3.4 5.1 59.5 0 0 0
10501 0 3 0.0 0.0 0.0 61.199999999999996 0 0 0
10502 0 3 0.0 1.7 1.7 61.199999999999996 0 0 0
10503 0 3 0.0 3.4 0.0 61.199999999999996 0 0 0
10504 0 3 0.0 5.1 1.7 61.199999999999996 0 0 0
10521 0 3 0.0 0.0 3.4 61.199999999999996 0 0 0
10522 0 3 0.0 1.7 5.1 61.199999999999996 0 0 0
10523 0 3 0.0 3.4 3.4 61.199999999999996 0 0 0
10524 0 3 0.0 5.1 5.1 61.199999999999996 0 0 0
9012 0 3 0.0 6.8 1.7 59.5 0 0 0
9052 0 3 0.0 6.8 5.1 59.5 0 0 0
10505 0 3 0.0 6.8 0.0 61.199999999999996 0 0 0
10525 0 3 0.0 6.8 3.4 61.199999999999996 0 0 0
9011 0 3 0.0 8.5 0.0 59.5 0 0 0
9015 0 3 0.0 11.9 0.0 59.5 0 0 0
9016 0 3 0.0 10.2 1.7 59.5 0 0 0
9051 0 3 0.0 8.5 3.4 59.5 0 0 0
9055 0 3 0.0 11.9 3.4 59.5 0 0 0
9056 0 3 0.0 10.2 5.1 59.5 0 0 0
10506 0 3 0.0 8.5 1.7 61.199999999999996 0 0 0
10507 0 3 0.0 10.2 0.0 61.199999999999996 0 0 0
10508 0 3 0.0 11.9 1.7 61.199999999999996 0 0 0
10526 0 3 0.0 8.5 5.1 61.199999999999996 0 0 0
10527 0 3 0.0 10.2 3.4 61.199999999999996 0 0 0
10528 0 3 0.0 11.9 5.1 61.199999999999996 0 0 0
9019 0 3 0.0 15.299999999999999 0.0 59.5 0 0 0
9020 0 3 0.0 13.6 1.7 59.5 0 0 0
9059 0 3 0.0 15.299999999999999 3.4 59.5 0 0 0
9060 0 3 0.0 13.6 5.1 59.5 0 0 0
10509 0 3 0.0 13.6 0.0 61.199999999999996 0 0 0
10510 0 3 0.0 15.299999999999999 1.7 61.199999999999996 0 0 0
10529 0 3 0.0 13.6 3.4 61.199999999999996 0 0 0
10530 0 3 0.0 15.299999999999999 5.1 61.199999999999996 0 0 0
9083 0 3 0.0 1.7 6.8 59.5 0 0 0
9084 0 3 0.0 0.0 8.5 59.5 0 0 0
9087 0 3 0.0 5.1 6.8 59.5 0 0 0
9088 0 3 0.0 3.4 8.5 59.5 0 0 0
9123 0 3 0.0 1.7 10.2 59.5 0 0 0
9124 0 3 0.0 0.0 11.9 59.5 0 0 0
9127 0 3 0.0 5.1 10.2 59.5 0 0 0
9128 0 3 0.0 3.4 11.9 59.5 0 0 0
10541 0 3 0.0 0.0 6.8 61.199999999999996 0 0 0
10542 0 3 0.0 1.7 8.5 61.199999999999996 0 0 0
10543 0 3 0.0 3.4 6.8 61.199999999999996 0 0 0
10544 0 3 0.0 5.1 8.5 61.199999999999996 0 0 0
10561 0 3 0.0 0.0 10.2 61.199999999999996 0 0 0
10562 0 3 0.0 1.7 11.9 61.199999999999996 0 0 0
10563 0 3 0.0 3.4 10.2 61.199999999999996 0 0 0
10564 0 3 0.0 5.1 11.9 61.199999999999996 0 0 0
9092 0 3 0.0 6.8 8.5 59.5 0 0 0
9132 0 3 0.0 6.8 11.9 59.5 0 0 0
10545 0 3 0.0 6.8 6.8 61.199999999999996 0 0 0
10565 0 3 0.0 6.8 10.2 61.199999999999996 0 0 0
9091 0 3 0.0 8.5 6.8 59.5 0 0 0
9095 0 3 0.0 11.9 6.8 59.5 0 0 0
9096 0 3 0.0 10.2 8.5 59.5 0 0 0
9131 0 3 0.0 8.5 10.2 59.5 0 0 0
9135 0 3 0.0 11.9 10.2 59.5 0 0 0
9136 0 3 0.0 10.2 11.9 59.5 0 0 0
10546 0 3 0.0 8.5 8.5 61.199999999999996 0 0 0
10547 0 3 0.0 10.2 6.8 61.199999999999996 0 0 0
10548 0 3 0.0 11.9 8.5 61.199999999999996 0 0 0
10566 0 3 0.0 8.5 11.9 61.199999999999996 0 0 0
10567 0 3 0.0 10.2 10.2 61.199999999999996 0 0 0
10568 0 3 0.0 11.9 11.9 61.199999999999996 0 0 0
9099 0 3 0.0 15.299999999999999 6.8 59.5 0 0 0
9100 0 3 0.0 13.6 8.5 59.5 0 0 0
9139 0 3 0.0 15.299999999999999 10.2 59.5 0 0 0
9140 0 3 0.0 13.6 11.9 59.5 0 0 0
10549 0 3 0.0 13.6 6.8 61.199999999999996 0 0 0
10550 0 3 0.0 15.299999999999999 8.5 61.199999999999996 0 0 0
10569 0 3 0.0 13.6 10.2 61.199999999999996 0 0 0
10570 0 3 0.0 15.299999999999999 11.9 61.199999999999996 0 0 0
9163 0 3 0.0 1.7 13.6 59.5 0 0 0
9164 0 3 0.0 0.0 15.299999999999999 59.5 0 0 0
9167 0 3 0.0 5.1 13.6 59.5 0 0 0
9168 0 3 0.0 3.4 15.299999999999999 59.5 0 0 0
9203 0 3 0.0 1.7 17.0 59.5 0 0 0
9204 0 3 0.0 0.0 18.7 59.5 0 0 0
9207 0 3 0.0 5.1 17.0 59.5 0 0 0
9208 0 3 0.0 3.4 18.7 59.5 0 0 0
10581 0 3 0.0 0.0 13.6 61.199999999999996 0 0 0
10582 0 3 0.0 1.7 15.299999999999999 61.199999999999996 0 0 0
10583 0 3 0.0 3.4 13.6 61.199999999999996 0 0 0
10584 0 3 0.0 5.1 15.299999999999999 61.199999999999996 0 0 0
10601 0 3 0.0 0.0 17.0 61.199999999999996 0 0 0
10602 0 3 0.0 1.7 18.7 61.199999999999996 0 0 0
10603 0 3 0.0 3.4 17.0 61.199999999999996 0 0 0
10604 0 3 0.0 5.1 18.7 61.199999999999996 0 0 0
9172 0 3 0.0 6.8 15.299999999999999 59.5 0 0 0
9212 0 3 0.0 6.8 18.7 59.5 0 0 0
10585 0 3 0.0 6.8 13.6 61.199999999999996 0 0 0
10605 0 3 0.0 6.8 17.0 61.199999999999996 0 0 0
9171 0 3 0.0 8.5 13.6 59.5 0 0 0
9175 0 3 0.0 11.9 13.6 59.5 0 0 0
9176 0 3 0.0 10.2 15.299999999999999 59.5 0 0 0
9211 0 3 0.0 8.5 17.0 59.5 0 0 0
9215 0 3 0.0 11.9 17.0 59.5 0 0 0
9216 0 3 0.0 10.2 18.7 59.5 0 0 0
10586 0 3 0.0 8.5 15.299999999999999 61.199999999999996 0 0 0
10587 0 3 0.0 10.2 13.6 61.199999999999996 0 0 0
10588 0 3 0.0 11.9 15.299999999999999 61.199999999999996 0 0 0
10606 0 3 0.0 8.5 18.7 61.199999999999996 0 0 0
10607 0 3 0.0 10.2 17.0 61.199999999999996 0 0 0
10608 0 3 0.0 11.9 18.7 61.199999999999996 0 0 0
9179 0 3 0.0 15.299999999999999 13.6 59.5 0 0 0
9180 0 3 0.0 13.6 15.299999999999999 59.5 0 0 0
9219 0 3 0.0 15.299999999999999 17.0 59.5 0 0 0
9220 0 3 0.0 13.6 18.7 59.5 0 0 0
10589 0 3 0.0 13.6 13.6 61.199999999999996 0 0 0
10590 0 3 0.0 15.299999999999999 15.299999999999999 61.199999999999996 0 0 0
10609 0 3 0.0 13.6 17.0 61.199999999999996 0 0 0
10610 0 3 0.0 15.299999999999999 18.7 61.199999999999996 0 0 0
9243 0 3 0.0 1.7 20.4 59.5 0 0 0
9244 0 3 0.0 0.0 22.099999999999998 59.5 0 0 0
9247 0 3 0.0 5.1 20.4 59.5 0 0 0
9248 0 3 0.0 3.4 22.099999999999998 59.5 0 0 0
9283 0 3 0.0 1.7 23.8 59.5 0 0 0
9287 0 3 0.0 5.1 23.8 59.5 0 0 0
10621 0 3 0.0 0.0 20.4 61.199999999999996 0 0 0
10622 0 3 0.0 1.7 22.099999999999998 61.199999999999996 0 0 0
10623 0 3 0.0 3.4 20.4 61.199999999999996 0 0 0
10624 0 3 0.0 5.1 22.099999999999998 61.199999999999996 0 0 0
10641 0 3 0.0 0.0 23.8 61.199999999999996 0 0 0
10643 0 3 0.0 3.4 23.8 61.199999999999996 0 0 0
9252 0 3 0.0 6.8 22.099999999999998 59.5 0 0 0
10625 0 3 0.0 6.8 20.4 61.199999999999996 0 0 0
10645 0 3 0.0 6.8 23.8 61.199999999999996 0 0 0
9251 0 3 0.0 8.5 20.4 59.5 0 0 0
9255 0 3 0.0 11.9 20.4 59.5 0 0 0
9256 0 3 0.0 10.2 22.099999999999998 59.5 0 0 0
9291 0 3 0.0 8.5 23.8 59.5 0 0 0
9295 0 3 0.0 11.9 23.8 59.5 0 0 0
10626 0 3 0.0 8.5 22.099999999999998 61.199999999999996 0 0 0
10627 0 3 0.0 10.2 20.4 61.199999999999996 0 0 0
10628 0 3 0.0 11.9 22.099999999999998 61.199999999999996 0 0 0
10647 0 3 0.0 10.2 23.8 61.199999999999996 0 0 0
9259 0 3 0.0 15.299999999999999 20.4 59.5 0 0 0
9260 0 3 0.0 13.6 22.099999999999998 59.5 0 0 0
9299 0 3 0.0 15.299999999999999 23.8 59.5 0 0 0
10629 0 3 0.0 13.6 20.4 61.199999999999996 0 0 0
10630 0 3 0.0 15.299999999999999 22.099999999999998 61.199999999999996 0 0 0
10649 0 3 0.0 13.6 23.8 61.199999999999996 0 0 0
9284 0 3 0.0 0.0 25.5 59.5 0 0 0
9288 0 3 0.0 3.4 25.5 59.5 0 0 0
9323 0 3 0.0 1.7 27.2 59.5 0 0 0
9324 0 3 0.0 0.0 28.9 59.5 0 0 0
9327 0 3 0.0 5.1 27.2 59.5 0 0 0
9328 0 3 0.0 3.4 28.9 59.5 0 0 0
9363 0 3 0.0 1.7 30.599999999999998 59.5 0 0 0
9367 0 3 0.0 5.1 30.599999999999998 59.5 0 0 0
10642 0 3 0.0 1.7 25.5 61.199999999999996 0 0 0
10644 0 3 0.0 5.1 25.5 61.199999999999996 0 0 0
10661 0 3 0.0 0.0 27.2 61.199999999999996 0 0 0
10662 0 3 0.0 1.7 28.9 61.199999999999996 0 0 0
10663 0 3 0.0 3.4 27.2 61.199999999999996 0 0 0
10664 0 3 0.0 5.1 28.9 61.199999999999996 0 0 0
10681 0 3 0.0 0.0 30.599999999999998 61.199999999999996 0 0 0
10683 0 3 0.0 3.4 30.599999999999998 61.199999999999996 0 0 0
9292 0 3 0.0 6.8 25.5 59.5 0 0 0
9332 0 3 0.0 6.8 28.9 59.5 0 0 0
10665 0 3 0.0 6.8 27.2 61.199999999999996 0 0 0
10685 0 3 0.0 6.8 30.599999999999998 61.199999999999996 0 0 0
18465 2405 1 0.5564 5.704037693757514 28.59403894501275 66.32687972664782 0 0 0
10687 0 3 0.0 10.2 30.599999999999998 61.199999999999996 0 0 0
13301 684 1 0.5564 7.615629141324509 29.92276583477899 66.5731772326869 0 0 0
10669 0 3 0.0 13.6 27.2 61.199999999999996 0 0 0
9296 0 3 0.0 10.2 25.5 59.5 0 0 0
16711 1821 2 -1.1128 3.8129796538962526 31.37852935327768 66.05954595011004 0 0 0
9379 0 3 0.0 15.299999999999999 30.599999999999998 59.5 0 0 0
18182 2311 1 0.5564 2.401935936915561 31.181683821477097 66.52310597006698 0 0 0
10650 0 3 0.0 15.299999999999999 25.5 61.199999999999996 0 0 0
9300 0 3 0.0 13.6 25.5 59.5 0 0 0
13302 684 1 0.5564 9.244811980025341 29.821945356114952 66.62034541936617 0 0 0
9331 0 3 0.0 8.5 27.2 59.5 0 0 0
10648 0 3 0.0 11.9 25.5 61.199999999999996 0 0 0
9340 0 3 0.0 13.6 28.9 59.5 0 0 0
20119 2957 2 -1.1128 11.956035877688437 30.47424626400731 65.30377546304148 0 0 0
9371 0 3 0.0 8.5 30.599999999999998 59.5 0 0 0
13300 684 2 -1.1128 8.467903927140464 30.442482047753195 66.51381767937768 0 0 0
12527 426 1 0.5564 13.623646396179534 30.251556048562954 66.00209600184321 0 0 0
9336 0 3 0.0 10.2 28.9 59.5 0 0 0
9335 0 3 0.0 11.9 27.2 59.5 0 0 0
10666 0 3 0.0 8.5 28.9 61.199999999999996 0 0 0
9375 0 3 0.0 11.9 30.599999999999998 59.5 0 0 0
10670 0 3 0.0 15.299999999999999 28.9 61.199999999999996 0 0 0
10668 0 3 0.0 11.9 28.9 61.199999999999996 0 0 0
10667 0 3 0.0 10.2 27.2 61.199999999999996 0 0 0
20121 2957 1 0.5564 11.49088691571762 29.964293729667407 66.02736774405295 0 0 0
10646 0 3 0.0 8.5 25.5 61.199999999999996 0 0 0
9339 0 3 0.0 15.299999999999999 27.2 59.5 0 0 0
20120 2957 1 0.5564 11.369387911297368 30.51532936010518 64.49497601996323 0 0 0
10689 0 3 0.0 13.6 30.599999999999998 61.199999999999996 0 0 0
20109 2953 1 0.5564 8.458251219221827 31.496815183763594 65.4252984735032 0 0 0
18183 2311 1 0.5564 0.8350076568849261 31.482297240962232 66.17526384663036 0 0 0
13911 887 1 0.5564 11.16361716302195 28.222076101596077 66.87385390879332 0 0 0
18181 2311 2 -1.1128 1.463653549295427 31.120064321069925 66.86344387918659 0 0 0
12526 426 2 -1.1128 14.228096334957618 30.035277812396867 66.7688190438661 0 0 0
18463 2405 2 -1.1128 6.2382895737282595 29.30908559329642 66.77774901904844 0 0 0
14336 1029 1 0.5564 2.972914607384902 28.088789321296176 70.21519791172557 0 0 0
14335 1029 2 -1.1128 3.1349906218523054 28.990918455814633 69.81532984595795 0 0 0
14337 1029 1 0.5564 3.1732950951035237 29.67596903536778 70.54281815254892 0 0 0
19191 2647 1 0.5564 6.61344042512833 30.741349426994706 70.94428628495025 0 0 0
19189 2647 2 -1.1128 6.874744671551091 30.0467112719222 71.61450883974823 0 0 0
19190 2647 1 0.5564 6.625875216636277 29.14132988951051 71.27049049854229 0 0 0
18502 2418 2 -1.1128 3.2953758946982554 30.77915372205342 71.65347618924015 0 0 0
18828 2526 1 0.5564 1.584727025690817 29.317897414532144 69.28760070732044 0 0 0
12402 384 1 0.5564 3.9671898044178056 29.917428406779397 68.88662184450531 0 0 0
18826 2526 2 -1.1128 0.7919798936684578 29.565671630040377 68.73068040287167 0 0 0
12400 384 2 -1.1128 4.597899531611653 30.478753545496275 68.35078636955672 0 0 0
13358 703 1 0.5564 2.990634370135794 31.05647351256283 74.3254529581626 0 0 0
12401 384 1 0.5564 5.207236199528179 30.976830002734687 68.9677375874626 0 0 0
14874 1208 1 0.5564 8.45609585046644 31.37278665371111 67.69512943708288 0 0 0
18504 2418 1 0.5564 2.4245085086804377 31.267038282677603 71.59381930493049 0 0 0
17654 2135 1 0.5564 7.358673497499264 31.24757987763841 72.695074248292 0 0 0
18827 2526 1 0.5564 1.0841465840153748 30.15802516557255 67.97984288011389 0 0 0
11313 21 1 0.5564 0.17318012205198005 31.372371418414485 71.24074875573243 0 0 0
18464 2405 1 0.5564 5.648298465974746 29.82379034705841 67.39983407780807 0 0 0
18705 2485 1 0.5564 11.991776657071393 30.906015044045482 77.80343173447562 0 0 0
12219 323 1 0.5564 13.813951735928413 29.888806343902175 76.05191567565576 0 0 0
14968 1240 2 -1.1128 8.864957506532752 30.90245781599669 77.69726642552388 0 0 0
12967 573 2 -1.1128 16.983477595281062 29.257475353245695 69.66813703154762 0 0 0
12217 323 2 -1.1128 13.6193671251099 30.672898947617565 76.6412678056126 0 0 0
13438 730 2 -1.1128 11.947751880039315 27.022249324351428 66.97732730474505 0 0 0
18704 2485 1 0.5564 11.727062200676066 31.33996478789056 79.35528234386294 0 0 0
11503 85 2 -1.1128 16.593512996818415 31.076177946013058 79.1650537456798 0 0 0
15486 1412 1 0.5564 14.175293889448163 28.385217833089282 67.25358694077423 0 0 0
19388 2713 1 0.5564 8.657395517215758 29.983866840323763 71.86094466489138 0 0 0
18021 2257 1 0.5564 15.821906510002096 30.530743195368185 67.32530658487038 0 0 0
13910 887 1 0.5564 10.362365537364923 29.243056864616534 67.8649245664052 0 0 0
19724 2825 1 0.5564 14.173872458477472 29.255075263392513 73.93952760064535 0 0 0
12623 458 1 0.5564 11.574061805902087 30.615256253372575 73.56641620912357 0 0 0
16339 1697 2 -1.1128 14.270484069639801 29.660379647321363 72.50872705726916 0 0 0
17418 2056 1 0.5564 15.542841605543655 30.979681500168894 72.62682722471185 0 0 0
19387 2713 2 -1.1128 9.645327441580553 29.895110584262813 71.73401098097048 0 0 0
16645 1799 2 -1.1128 14.312560990031098 28.702710470478156 69.98115974149133 0 0 0
16646 1799 1 0.5564 14.08065755900405 28.024394019470506 69.2839453819461 0 0 0
16341 1697 1 0.5564 14.270797002297837 29.06403599779376 71.70599785846007 0 0 0
16248 1666 1 0.5564 13.382666258570607 29.99407962061707 69.49752774723359 0 0 0
16246 1666 2 -1.1128 12.83359334418899 30.537139127211322 68.86222796752564 0 0 0
16247 1666 1 0.5564 11.876673475789747 30.252936778015513 68.92167591737794 0 0 0
12364 372 2 -1.1128 10.376739268405794 29.953297178676213 69.2951691946441 0 0 0
16647 1799 1 0.5564 15.289380444538288 28.910982324631835 69.931692701989 0 0 0
12365 372 1 0.5564 10.163385950883708 29.70136423283418 70.23910310554973 0 0 0
19389 2713 1 0.5564 10.093570969637401 29.85212452404352 72.62688826517949 0 0 0
16340 1697 1 0.5564 13.529881879303066 30.327467155167966 72.42808716509201 0 0 0
12366 372 1 0.5564 9.83838363837884 30.754603464000628 69.0342432771732 0 0 0
15484 1412 2 -1.1128 14.431195695987102 27.49006419723537 67.61857224524468 0 0 0
15485 1412 1 0.5564 15.421983416815525 27.373112337501738 67.55029111748519 0 0 0
12528 426 1 0.5564 13.738174899878041 30.175288026897803 67.62926920970821 0 0 0
12622 458 2 -1.1128 10.966205363076398 30.21227690917899 74.25060803219675 0 0 0
12624 458 1 0.5564 11.46602890607394 29.524068714548072 74.77648444218534 0 0 0
19723 2825 2 -1.1128 13.960612945098378 28.867825642181852 74.83649954768853 0 0 0
14760 1170 1 0.5564 9.805198836294306 31.177687457476537 74.81410087270277 0 0 0
19725 2825 1 0.5564 14.716121861724558 28.285264690512555 75.13621457345103 0 0 0
13909 887 2 -1.1128 10.648890062736731 29.078125575404677 66.9211543273606 0 0 0
14969 1240 1 0.5564 8.990140639432816 31.306946439787364 76.79133142839899 0 0 0
13439 730 1 0.5564 12.895012052486008 27.163217994004707 67.2651228758508 0 0 0
14970 1240 1 0.5564 9.729182237008162 30.50671148047111 78.00791190964888 0 0 0
18019 2257 2 -1.1128 16.809081020744298 30.62765196260332 67.45217441722079 0 0 0
18503 2418 1 0.5564 3.9878411224875916 31.38071343428019 72.05174474436282 0 0 0
16713 1821 1 0.5564 4.311904890752475 31.090965880492778 66.8770916685926 0 0 0
17417 2056 1 0.5564 16.983205408966647 31.309263110357186 71.9315902594882 0 0 0
18703 2485 2 -1.1128 11.386068797794636 30.792615650479252 78.59099672580294 0 0 0
12932 561 1 0.5564 14.152645329753597 31.477254071934702 77.8533647831841 0 0 0
12218 323 1 0.5564 13.354101604254794 31.455484477120233 76.07806760845973 0 0 0
13440 730 1 0.5564 11.756984162793982 26.0418913173054 66.92726876506765 0 0 0
362 0 3 0.0 1.7 32.3 37.4 0 0 0
364 0 3 0.0 0.0 32.3 39.1 0 0 0
366 0 3 0.0 5.1 32.3 37.4 0 0 0
368 0 3 0.0 3.4 32.3 39.1 0 0 0
401 0 3 0.0 0.0 34.0 37.4 0 0 0
402 0 3 0.0 1.7 35.699999999999996 37.4 0 0 0
403 0 3 0.0 1.7 34.0 39.1 0 0 0
404 0 3 0.0 0.0 35.699999999999996 39.1 0 0 0
405 0 3 0.0 3.4 34.0 37.4 0 0 0
406 0 3 0.0 5.1 35.699999999999996 37.4 0 0 0
407 0 3 0.0 5.1 34.0 39.1 0 0 0
408 0 3 0.0 3.4 35.699999999999996 39.1 0 0 0
441 0 3 0.0 0.0 37.4 37.4 0 0 0
443 0 3 0.0 1.7 37.4 39.1 0 0 0
445 0 3 0.0 3.4 37.4 37.4 0 0 0
447 0 3 0.0 5.1 37.4 39.1 0 0 0
1862 0 3 0.0 1.7 32.3 40.8 0 0 0
1866 0 3 0.0 5.1 32.3 40.8 0 0 0
1901 0 3 0.0 0.0 34.0 40.8 0 0 0
1902 0 3 0.0 1.7 35.699999999999996 40.8 0 0 0
1905 0 3 0.0 3.4 34.0 40.8 0 0 0
1906 0 3 0.0 5.1 35.699999999999996 40.8 0 0 0
1941 0 3 0.0 0.0 37.4 40.8 0 0 0
1945 0 3 0.0 3.4 37.4 40.8 0 0 0
372 0 3 0.0 6.8 32.3 39.1 0 0 0
409 0 3 0.0 6.8 34.0 37.4 0 0 0
412 0 3 0.0 6.8 35.699999999999996 39.1 0 0 0
449 0 3 0.0 6.8 37.4 37.4 0 0 0
1909 0 3 0.0 6.8 34.0 40.8 0 0 0
1949 0 3 0.0 6.8 37.4 40.8 0 0 0
370 0 3 0.0 8.5 32.3 37.4 0 0 0
374 0 3 0.0 11.9 32.3 37.4 0 0 0
376 0 3 0.0 10.2 32.3 39.1 0 0 0
410 0 3 0.0 8.5 35.699999999999996 37.4 0 0 0
411 0 3 0.0 8.5 34.0 39.1 0 0 0
413 0 3 0.0 10.2 34.0 37.4 0 0 0
414 0 3 0.0 11.9 35.699999999999996 37.4 0 0 0
415 0 3 0.0 11.9 34.0 39.1 0 0 0
416 0 3 0.0 10.2 35.699999999999996 39.1 0 0 0
451 0 3 0.0 8.5 37.4 39.1 0 0 0
453 0 3 0.0 10.2 37.4 37.4 0 0 0
455 0 3 0.0 11.9 37.4 39.1 0 0 0
1870 0 3 0.0 8.5 32.3 40.8 0 0 0
1874 0 3 0.0 11.9 32.3 40.8 0 0 0
1910 0 3 0.0 8.5 35.699999999999996 40.8 0 0 0
1913 0 3 0.0 10.2 34.0 40.8 0 0 0
1914 0 3 0.0 11.9 35.699999999999996 40.8 0 0 0
1953 0 3 0.0 10.2 37.4 40.8 0 0 0
378 0 3 0.0 15.299999999999999 32.3 37.4 0 0 0
380 0 3 0.0 13.6 32.3 39.1 0 0 0
417 0 3 0.0 13.6 34.0 37.4 0 0 0
418 0 3 0.0 15.299999999999999 35.699999999999996 37.4 0 0 0
419 0 3 0.0 15.299999999999999 34.0 39.1 0 0 0
420 0 3 0.0 13.6 35.699999999999996 39.1 0 0 0
457 0 3 0.0 13.6 37.4 37.4 0 0 0
459 0 3 0.0 15.299999999999999 37.4 39.1 0 0 0
1878 0 3 0.0 15.299999999999999 32.3 40.8 0 0 0
1917 0 3 0.0 13.6 34.0 40.8 0 0 0
1918 0 3 0.0 15.299999999999999 35.699999999999996 40.8 0 0 0
1957 0 3 0.0 13.6 37.4 40.8 0 0 0
442 0 3 0.0 1.7 39.1 37.4 0 0 0
444 0 3 0.0 0.0 39.1 39.1 0 0 0
446 0 3 0.0 5.1 39.1 37.4 0 0 0
448 0 3 0.0 3.4 39.1 39.1 0 0 0
481 0 3 0.0 0.0 40.8 37.4 0 0 0
482 0 3 0.0 1.7 42.5 37.4 0 0 0
483 0 3 0.0 1.7 40.8 39.1 0 0 0
484 0 3 0.0 0.0 42.5 39.1 0 0 0
485 0 3 0.0 3.4 40.8 37.4 0 0 0
486 0 3 0.0 5.1 42.5 37.4 0 0 0
487 0 3 0.0 5.1 40.8 39.1 0 0 0
488 0 3 0.0 3.4 42.5 39.1 0 0 0
1942 0 3 0.0 1.7 39.1 40.8 0 0 0
1946 0 3 0.0 5.1 39.1 40.8 0 0 0
1981 0 3 0.0 0.0 40.8 40.8 0 0 0
1982 0 3 0.0 1.7 42.5 40.8 0 0 0
1985 0 3 0.0 3.4 40.8 40.8 0 0 0
1986 0 3 0.0 5.1 42.5 40.8 0 0 0
452 0 3 0.0 6.8 39.1 39.1 0 0 0
489 0 3 0.0 6.8 40.8 37.4 0 0 0
492 0 3 0.0 6.8 42.5 39.1 0 0 0
1989 0 3 0.0 6.8 40.8 40.8 0 0 0
450 0 3 0.0 8.5 39.1 37.4 0 0 0
454 0 3 0.0 11.9 39.1 37.4 0 0 0
456 0 3 0.0 10.2 39.1 39.1 0 0 0
490 0 3 0.0 8.5 42.5 37.4 0 0 0
491 0 3 0.0 8.5 40.8 39.1 0 0 0
493 0 3 0.0 10.2 40.8 37.4 0 0 0
494 0 3 0.0 11.9 42.5 37.4 0 0 0
495 0 3 0.0 11.9 40.8 39.1 0 0 0
496 0 3 0.0 10.2 42.5 39.1 0 0 0
1950 0 3 0.0 8.5 39.1 40.8 0 0 0
1954 0 3 0.0 11.9 39.1 40.8 0 0 0
1990 0 3 0.0 8.5 42.5 40.8 0 0 0
1993 0 3 0.0 10.2 40.8 40.8 0 0 0
1994 0 3 0.0 11.9 42.5 40.8 0 0 0
458 0 3 0.0 15.299999999999999 39.1 37.4 0 0 0
460 0 3 0.0 13.6 39.1 39.1 0 0 0
497 0 3 0.0 13.6 40.8 37.4 0 0 0
498 0 3 0.0 15.299999999999999 42.5 37.4 0 0 0
499 0 3 0.0 15.299999999999999 40.8 39.1 0 0 0
500 0 3 0.0 13.6 42.5 39.1 0 0 0
1958 0 3 0.0 15.299999999999999 39.1 40.8 0 0 0
1997 0 3 0.0 13.6 40.8 40.8 0 0 0
1998 0 3 0.0 15.299999999999999 42.5 40.8 0 0 0
521 0 3 0.0 0.0 44.199999999999996 37.4 0 0 0
522 0 3 0.0 1.7 45.9 37.4 0 0 0
523 0 3 0.0 1.7 44.199999999999996 39.1 0 0 0
524 0 3 0.0 0.0 45.9 39.1 0 0 0
525 0 3 0.0 3.4 44.199999999999996 37.4 0 0 0
526 0 3 0.0 5.1 45.9 37.4 0 0 0
527 0 3 0.0 5.1 44.199999999999996 39.1 0 0 0
528 0 3 0.0 3.4 45.9 39.1 0 0 0
561 0 3 0.0 0.0 47.6 37.4 0 0 0
562 0 3 0.0 1.7 49.3 37.4 0 0 0
563 0 3 0.0 1.7 47.6 39.1 0 0 0
564 0 3 0.0 0.0 49.3 39.1 0 0 0
565 0 3 0.0 3.4 47.6 37.4 0 0 0
566 0 3 0.0 5.1 49.3 37.4 0 0 0
567 0 3 0.0 5.1 47.6 39.1 0 0 0
568 0 3 0.0 3.4 49.3 39.1 0 0 0
2021 0 3 0.0 0.0 44.199999999999996 40.8 0 0 0
2022 0 3 0.0 1.7 45.9 40.8 0 0 0
2025 0 3 0.0 3.4 44.199999999999996 40.8 0 0 0
2026 0 3 0.0 5.1 45.9 40.8 0 0 0
2061 0 3 0.0 0.0 47.6 40.8 0 0 0
2062 0 3 0.0 1.7 49.3 40.8 0 0 0
2065 0 3 0.0 3.4 47.6 40.8 0 0 0
2066 0 3 0.0 5.1 49.3 40.8 0 0 0
529 0 3 0.0 6.8 44.199999999999996 37.4 0 0 0
532 0 3 0.0 6.8 45.9 39.1 0 0 0
569 0 3 0.0 6.8 47.6 37.4 0 0 0
572 0 3 0.0 6.8 49.3 39.1 0 0 0
2029 0 3 0.0 6.8 44.199999999999996 40.8 0 0 0
2069 0 3 0.0 6.8 47.6 40.8 0 0 0
530 0 3 0.0 8.5 45.9 37.4 0 0 0
531 0 3 0.0 8.5 44.199999999999996 39.1 0 0 0
533 0 3 0.0 10.2 44.199999999999996 37.4 0 0 0
534 0 3 0.0 11.9 45.9 37.4 0 0 0
535 0 3 0.0 11.9 44.199999999999996 39.1 0 0 0
536 0 3 0.0 10.2 45.9 39.1 0 0 0
570 0 3 0.0 8.5 49.3 37.4 0 0 0
571 0 3 0.0 8.5 47.6 39.1 0 0 0
573 0 3 0.0 10.2 47.6 37.4 0 0 0
574 0 3 0.0 11.9 49.3 37.4 0 0 0
575 0 3 0.0 11.9 47.6 39.1 0 0 0
576 0 3 0.0 10.2 49.3 39.1 0 0 0
2030 0 3 0.0 8.5 45.9 40.8 0 0 0
2033 0 3 0.0 10.2 44.199999999999996 40.8 0 0 0
2034 0 3 0.0 11.9 45.9 40.8 0 0 0
2070 0 3 0.0 8.5 49.3 40.8 0 0 0
2073 0 3 0.0 10.2 47.6 40.8 0 0 0
2074 0 3 0.0 11.9 49.3 40.8 0 0 0
537 0 3 0.0 13.6 44.199999999999996 37.4 0 0 0
538 0 3 0.0 15.299999999999999 45.9 37.4 0 0 0
539 0 3 0.0 15.299999999999999 44.199999999999996 39.1 0 0 0
540 0 3 0.0 13.6 45.9 39.1 0 0 0
577 0 3 0.0 13.6 47.6 37.4 0 0 0
578 0 3 0.0 15.299999999999999 49.3 37.4 0 0 0
579 0 3 0.0 15.299999999999999 47.6 39.1 0 0 0
580 0 3 0.0 13.6 49.3 39.1 0 0 0
2037 0 3 0.0 13.6 44.199999999999996 40.8 0 0 0
2038 0 3 0.0 15.299999999999999 45.9 40.8 0 0 0
2077 0 3 0.0 13.6 47.6 40.8 0 0 0
2078 0 3 0.0 15.299999999999999 49.3 40.8 0 0 0
601 0 3 0.0 0.0 51.0 37.4 0 0 0
602 0 3 0.0 1.7 52.699999999999996 37.4 0 0 0
603 0 3 0.0 1.7 51.0 39.1 0 0 0
604 0 3 0.0 0.0 52.699999999999996 39.1 0 0 0
605 0 3 0.0 3.4 51.0 37.4 0 0 0
606 0 3 0.0 5.1 52.699999999999996 37.4 0 0 0
607 0 3 0.0 5.1 51.0 39.1 0 0 0
608 0 3 0.0 3.4 52.699999999999996 39.1 0 0 0
641 0 3 0.0 0.0 54.4 37.4 0 0 0
642 0 3 0.0 1.7 56.1 37.4 0 0 0
643 0 3 0.0 1.7 54.4 39.1 0 0 0
644 0 3 0.0 0.0 56.1 39.1 0 0 0
645 0 3 0.0 3.4 54.4 37.4 0 0 0
646 0 3 0.0 5.1 56.1 37.4 0 0 0
647 0 3 0.0 5.1 54.4 39.1 0 0 0
648 0 3 0.0 3.4 56.1 39.1 0 0 0
2101 0 3 0.0 0.0 51.0 40.8 0 0 0
2102 0 3 0.0 1.7 52.699999999999996 40.8 0 0 0
2105 0 3 0.0 3.4 51.0 40.8 0 0 0
2106 0 3 0.0 5.1 52.699999999999996 40.8 0 0 0
2141 0 3 0.0 0.0 54.4 40.8 0 0 0
2142 0 3 0.0 1.7 56.1 40.8 0 0 0
2145 0 3 0.0 3.4 54.4 40.8 0 0 0
2146 0 3 0.0 5.1 56.1 40.8 0 0 0
609 0 3 0.0 6.8 51.0 37.4 0 0 0
612 0 3 0.0 6.8 52.699999999999996 39.1 0 0 0
649 0 3 0.0 6.8 54.4 37.4 0 0 0
652 0 3 0.0 6.8 56.1 39.1 0 0 0
2109 0 3 0.0 6.8 51.0 40.8 0 0 0
2149 0 3 0.0 6.8 54.4 40.8 0 0 0
610 0 3 0.0 8.5 52.699999999999996 37.4 0 0 0
611 0 3 0.0 8.5 51.0 39.1 0 0 0
613 0 3 0.0 10.2 51.0 37.4 0 0 0
614 0 3 0.0 11.9 52.699999999999996 37.4 0 0 0
615 0 3 0.0 11.9 51.0 39.1 0 0 0
616 0 3 0.0 10.2 52.699999999999996 39.1 0 0 0
650 0 3 0.0 8.5 56.1 37.4 0 0 0
651 0 3 0.0 8.5 54.4 39.1 0 0 0
653 0 3 0.0 10.2 54.4 37.4 0 0 0
654 0 3 0.0 11.9 56.1 37.4 0 0 0
655 0 3 0.0 11.9 54.4 39.1 0 0 0
656 0 3 0.0 10.2 56.1 39.1 0 0 0
2110 0 3 0.0 8.5 52.699999999999996 40.8 0 0 0
2113 0 3 0.0 10.2 51.0 40.8 0 0 0
2114 0 3 0.0 11.9 52.699999999999996 40.8 0 0 0
2150 0 3 0.0 8.5 56.1 40.8 0 0 0
2153 0 3 0.0 10.2 54.4 40.8 0 0 0
2154 0 3 0.0 11.9 56.1 40.8 0 0 0
617 0 3 0.0 13.6 51.0 37.4 0 0 0
618 0 3 0.0 15.299999999999999 52.699999999999996 37.4 0 0 0
619 0 3 0.0 15.299999999999999 51.0 39.1 0 0 0
620 0 3 0.0 13.6 52.699999999999996 39.1 0 0 0
657 0 3 0.0 13.6 54.4 37.4 0 0 0
658 0 3 0.0 15.299999999999999 56.1 37.4 0 0 0
659 0 3 0.0 15.299999999999999 54.4 39.1 0 0 0
660 0 3 0.0 13.6 56.1 39.1 0 0 0
2117 0 3 0.0 13.6 51.0 40.8 0 0 0
2118 0 3 0.0 15.299999999999999 52.699999999999996 40.8 0 0 0
2157 0 3 0.0 13.6 54.4 40.8 0 0 0
2158 0 3 0.0 15.299999999999999 56.1 40.8 0 0 0
681 0 3 0.0 0.0 57.8 37.4 0 0 0
682 0 3 0.0 1.7 59.5 37.4 0 0 0
683 0 3 0.0 1.7 57.8 39.1 0 0 0
684 0 3 0.0 0.0 59.5 39.1 0 0 0
685 0 3 0.0 3.4 57.8 37.4 0 0 0
686 0 3 0.0 5.1 59.5 37.4 0 0 0
687 0 3 0.0 5.1 57.8 39.1 0 0 0
688 0 3 0.0 3.4 59.5 39.1 0 0 0
721 0 3 0.0 0.0 61.199999999999996 37.4 0 0 0
722 0 3 0.0 1.7 62.9 37.4 0 0 0
723 0 3 0.0 1.7 61.199999999999996 39.1 0 0 0
724 0 3 0.0 0.0 62.9 39.1 0 0 0
725 0 3 0.0 3.4 61.199999999999996 37.4 0 0 0
726 0 3 0.0 5.1 62.9 37.4 0 0 0
727 0 3 0.0 5.1 61.199999999999996 39.1 0 0 0
728 0 3 0.0 3.4 62.9 39.1 0 0 0
2181 0 3 0.0 0.0 57.8 40.8 0 0 0
2182 0 3 0.0 1.7 59.5 40.8 0 0 0
2185 0 3 0.0 3.4 57.8 40.8 0 0 0
2186 0 3 0.0 5.1 59.5 40.8 0 0 0
2221 0 3 0.0 0.0 61.199999999999996 40.8 0 0 0
2222 0 3 0.0 1.7 62.9 40.8 0 0 0
2225 0 3 0.0 3.4 61.199999999999996 40.8 0 0 0
2226 0 3 0.0 5.1 62.9 40.8 0 0 0
689 0 3 0.0 6.8 57.8 37.4 0 0 0
692 0 3 0.0 6.8 59.5 39.1 0 0 0
729 0 3 0.0 6.8 61.199999999999996 37.4 0 0 0
732 0 3 0.0 6.8 62.9 39.1 0 0 0
2189 0 3 0.0 6.8 57.8 40.8 0 0 0
2229 0 3 0.0 6.8 61.199999999999996 40.8 0 0 0
690 0 3 0.0 8.5 59.5 37.4 0 0 0
691 0 3 0.0 8.5 57.8 39.1 0 0 0
693 0 3 0.0 10.2 57.8 37.4 0 0 0
694 0 3 0.0 11.9 59.5 37.4 0 0 0
695 0 3 0.0 11.9 57.8 39.1 0 0 0
696 0 3 0.0 10.2 59.5 39.1 0 0 0
730 0 3 0.0 8.5 62.9 37.4 0 0 0
731 0 3 0.0 8.5 61.199999999999996 39.1 0 0 0
733 0 3 0.0 10.2 61.199999999999996 37.4 0 0 0
734 0 3 0.0 11.9 62.9 37.4 0 0 0
735 0 3 0.0 11.9 61.199999999999996 39.1 0 0 0
736 0 3 0.0 10.2 62.9 39.1 0 0 0
2190 0 3 0.0 8.5 59.5 40.8 0 0 0
2193 0 3 0.0 10.2 57.8 40.8 0 0 0
2194 0 3 0.0 11.9 59.5 40.8 0 0 0
2230 0 3 0.0 8.5 62.9 40.8 0 0 0
2233 0 3 0.0 10.2 61.199999999999996 40.8 0 0 0
2234 0 3 0.0 11.9 62.9 40.8 0 0 0
697 0 3 0.0 13.6 57.8 37.4 0 0 0
698 0 3 0.0 15.299999999999999 59.5 37.4 0 0 0
699 0 3 0.0 15.299999999999999 57.8 39.1 0 0 0
700 0 3 0.0 13.6 59.5 39.1 0 0 0
737 0 3 0.0 13.6 61.199999999999996 37.4 0 0 0
738 0 3 0.0 15.299999999999999 62.9 37.4 0 0 0
739 0 3 0.0 15.299999999999999 61.199999999999996 39.1 0 0 0
740 0 3 0.0 13.6 62.9 39.1 0 0 0
2197 0 3 0.0 13.6 57.8 40.8 0 0 0
2198 0 3 0.0 15.299999999999999 59.5 40.8 0 0 0
2237 0 3 0.0 13.6 61.199999999999996 40.8 0 0 0
2238 0 3 0.0 15.299999999999999 62.9 40.8 0 0 0
1864 0 3 0.0 0.0 32.3 42.5 0 0 0
1868 0 3 0.0 3.4 32.3 42.5 0 0 0
1903 0 3 0.0 1.7 34.0 42.5 0 0 0
1904 0 3 0.0 0.0 35.699999999999996 42.5 0 0 0
1907 0 3 0.0 5.1 34.0 42.5 0 0 0
1908 0 3 0.0 3.4 35.699999999999996 42.5 0 0 0
1943 0 3 0.0 1.7 37.4 42.5 0 0 0
1947 0 3 0.0 5.1 37.4 42.5 0 0 0
1872 0 3 0.0 6.8 32.3 42.5 0 0 0
1912 0 3 0.0 6.8 35.699999999999996 42.5 0 0 0
3362 0 3 0.0 1.7 32.3 44.199999999999996 0 0 0
3364 0 3 0.0 0.0 32.3 45.9 0 0 0
3366 0 3 0.0 5.1 32.3 44.199999999999996 0 0 0
3368 0 3 0.0 3.4 32.3 45.9 0 0 0
3401 0 3 0.0 0.0 34.0 44.199999999999996 0 0 0
3402 0 3 0.0 1.7 35.699999999999996 44.199999999999996 0 0 0
3403 0 3 0.0 1.7 34.0 45.9 0 0 0
3404 0 3 0.0 0.0 35.699999999999996 45.9 0 0 0
3405 0 3 0.0 3.4 34.0 44.199999999999996 0 0 0
3406 0 3 0.0 5.1 35.699999999999996 44.199999999999996 0 0 0
3407 0 3 0.0 5.1 34.0 45.9 0 0 0
3408 0 3 0.0 3.4 35.699999999999996 45.9 0 0 0
3441 0 3 0.0 0.0 37.4 44.199999999999996 0 0 0
3443 0 3 0.0 1.7 37.4 45.9 0 0 0
3445 0 3 0.0 3.4 37.4 44.199999999999996 0 0 0
3447 0 3 0.0 5.1 37.4 45.9 0 0 0
4862 0 3 0.0 1.7 32.3 47.6 0 0 0
4864 0 3 0.0 0.0 32.3 49.3 0 0 0
4866 0 3 0.0 5.1 32.3 47.6 0 0 0
4868 0 3 0.0 3.4 32.3 49.3 0 0 0
4901 0 3 0.0 0.0 34.0 47.6 0 0 0
4902 0 3 0.0 1.7 35.699999999999996 47.6 0 0 0
4903 0 3 0.0 1.7 34.0 49.3 0 0 0
4904 0 3 0.0 0.0 35.699999999999996 49.3 0 0 0
4905 0 3 0.0 3.4 34.0 47.6 0 0 0
4906 0 3 0.0 5.1 35.699999999999996 47.6 0 0 0
4907 0 3 0.0 5.1 34.0 49.3 0 0 0
4908 0 3 0.0 3.4 35.699999999999996 49.3 0 0 0
4941 0 3 0.0 0.0 37.4 47.6 0 0 0
4943 0 3 0.0 1.7 37.4 49.3 0 0 0
4945 0 3 0.0 3.4 37.4 47.6 0 0 0
4947 0 3 0.0 5.1 37.4 49.3 0 0 0
3372 0 3 0.0 6.8 32.3 45.9 0 0 0
3409 0 3 0.0 6.8 34.0 44.199999999999996 0 0 0
3412 0 3 0.0 6.8 35.699999999999996 45.9 0 0 0
3449 0 3 0.0 6.8 37.4 44.199999999999996 0 0 0
4872 0 3 0.0 6.8 32.3 49.3 0 0 0
4909 0 3 0.0 6.8 34.0 47.6 0 0 0
4912 0 3 0.0 6.8 35.699999999999996 49.3 0 0 0
4949 0 3 0.0 6.8 37.4 47.6 0 0 0
1876 0 3 0.0 10.2 32.3 42.5 0 0 0
1911 0 3 0.0 8.5 34.0 42.5 0 0 0
1915 0 3 0.0 11.9 34.0 42.5 0 0 0
1916 0 3 0.0 10.2 35.699999999999996 42.5 0 0 0
1951 0 3 0.0 8.5 37.4 42.5 0 0 0
1955 0 3 0.0 11.9 37.4 42.5 0 0 0
1880 0 3 0.0 13.6 32.3 42.5 0 0 0
1919 0 3 0.0 15.299999999999999 34.0 42.5 0 0 0
1920 0 3 0.0 13.6 35.699999999999996 42.5 0 0 0
1959 0 3 0.0 15.299999999999999 37.4 42.5 0 0 0
3370 0 3 0.0 8.5 32.3 44.199999999999996 0 0 0
3374 0 3 0.0 11.9 32.3 44.199999999999996 0 0 0
3376 0 3 0.0 10.2 32.3 45.9 0 0 0
3410 0 3 0.0 8.5 35.699999999999996 44.199999999999996 0 0 0
3411 0 3 0.0 8.5 34.0 45.9 0 0 0
3413 0 3 0.0 10.2 34.0 44.199999999999996 0 0 0
3414 0 3 0.0 11.9 35.699999999999996 44.199999999999996 0 0 0
3415 0 3 0.0 11.9 34.0 45.9 0 0 0
3416 0 3 0.0 10.2 35.699999999999996 45.9 0 0 0
3451 0 3 0.0 8.5 37.4 45.9 0 0 0
3453 0 3 0.0 10.2 37.4 44.199999999999996 0 0 0
3455 0 3 0.0 11.9 37.4 45.9 0 0 0
4870 0 3 0.0 8.5 32.3 47.6 0 0 0
4874 0 3 0.0 11.9 32.3 47.6 0 0 0
4876 0 3 0.0 10.2 32.3 49.3 0 0 0
4910 0 3 0.0 8.5 35.699999999999996 47.6 0 0 0
4911 0 3 0.0 8.5 34.0 49.3 0 0 0
4913 0 3 0.0 10.2 34.0 47.6 0 0 0
4914 0 3 0.0 11.9 35.699999999999996 47.6 0 0 0
4915 0 3 0.0 11.9 34.0 49.3 0 0 0
4916 0 3 0.0 10.2 35.699999999999996 49.3 0 0 0
4951 0 3 0.0 8.5 37.4 49.3 0 0 0
4953 0 3 0.0 10.2 37.4 47.6 0 0 0
4955 0 3 0.0 11.9 37.4 49.3 0 0 0
3378 0 3 0.0 15.299999999999999 32.3 44.199999999999996 0 0 0
3380 0 3 0.0 13.6 32.3 45.9 0 0 0
3417 0 3 0.0 13.6 34.0 44.199999999999996 0 0 0
3418 0 3 0.0 15.299999999999999 35.699999999999996 44.199999999999996 0 0 0
3419 0 3 0.0 15.299999999999999 34.0 45.9 0 0 0
3420 0 3 0.0 13.6 35.699999999999996 45.9 0 0 0
3457 0 3 0.0 13.6 37.4 44.199999999999996 0 0 0
3459 0 3 0.0 15.299999999999999 37.4 45.9 0 0 0
4878 0 3 0.0 15.299999999999999 32.3 47.6 0 0 0
4880 0 3 0.0 13.6 32.3 49.3 0 0 0
4917 0 3 0.0 13.6 34.0 47.6 0 0 0
4918 0 3 0.0 15.299999999999999 35.699999999999996 47.6 0 0 0
4919 0 3 0.0 15.299999999999999 34.0 49.3 0 0 0
4920 0 3 0.0 13.6 35.699999999999996 49.3 0 0 0
4957 0 3 0.0 13.6 37.4 47.6 0 0 0
4959 0 3 0.0 15.299999999999999 37.4 49.3 0 0 0
1944 0 3 0.0 0.0 39.1 42.5 0 0 0
1948 0 3 0.0 3.4 39.1 42.5 0 0 0
1983 0 3 0.0 1.7 40.8 42.5 0 0 0
1984 0 3 0.0 0.0 42.5 42.5 0 0 0
1987 0 3 0.0 5.1 40.8 42.5 0 0 0
1988 0 3 0.0 3.4 42.5 42.5 0 0 0
1952 0 3 0.0 6.8 39.1 42.5 0 0 0
1992 0 3 0.0 6.8 42.5 42.5 0 0 0
3442 0 3 0.0 1.7 39.1 44.199999999999996 0 0 0
3444 0 3 0.0 0.0 39.1 45.9 0 0 0
3446 0 3 0.0 5.1 39.1 44.199999999999996 0 0 0
3448 0 3 0.0 3.4 39.1 45.9 0 0 0
3481 0 3 0.0 0.0 40.8 44.199999999999996 0 0 0
3482 0 3 0.0 1.7 42.5 44.199999999999996 0 0 0
3483 0 3 0.0 1.7 40.8 45.9 0 0 0
3484 0 3 0.0 0.0 42.5 45.9 0 0 0
3485 0 3 0.0 3.4 40.8 44.199999999999996 0 0 0
3486 0 3 0.0 5.1 42.5 44.199999999999996 0 0 0
3487 0 3 0.0 5.1 40.8 45.9 0 0 0
3488 0 3 0.0 3.4 42.5 45.9 0 0 0
4942 0 3 0.0 1.7 39.1 47.6 0 0 0
4944 0 3 0.0 0.0 39.1 49.3 0 0 0
4946 0 3 0.0 5.1 39.1 47.6 0 0 0
4948 0 3 0.0 3.4 39.1 49.3 0 0 0
4981 0 3 0.0 0.0 40.8 47.6 0 0 0
4982 0 3 0.0 1.7 42.5 47.6 0 0 0
4983 0 3 0.0 1.7 40.8 49.3 0 0 0
4984 0 3 0.0 0.0 42.5 49.3 0 0 0
4985 0 3 0.0 3.4 40.8 47.6 0 0 0
4986 0 3 0.0 5.1 42.5 47.6 0 0 0
4987 0 3 0.0 5.1 40.8 49.3 0 0 0
4988 0 3 0.0 3.4 42.5 49.3 0 0 0
3452 0 3 0.0 6.8 39.1 45.9 0 0 0
3489 0 3 0.0 6.8 40.8 44.199999999999996 0 0 0
3492 0 3 0.0 6.8 42.5 45.9 0 0 0
4952 0 3 0.0 6.8 39.1 49.3 0 0 0
4989 0 3 0.0 6.8 40.8 47.6 0 0 0
4992 0 3 0.0 6.8 42.5 49.3 0 0 0
1956 0 3 0.0 10.2 39.1 42.5 0 0 0
1991 0 3 0.0 8.5 40.8 42.5 0 0 0
1995 0 3 0.0 11.9 40.8 42.5 0 0 0
1996 0 3 0.0 10.2 42.5 42.5 0 0 0
1960 0 3 0.0 13.6 39.1 42.5 0 0 0
1999 0 3 0.0 15.299999999999999 40.8 42.5 0 0 0
2000 0 3 0.0 13.6 42.5 42.5 0 0 0
3450 0 3 0.0 8.5 39.1 44.199999999999996 0 0 0
3454 0 3 0.0 11.9 39.1 44.199999999999996 0 0 0
3456 0 3 0.0 10.2 39.1 45.9 0 0 0
3490 0 3 0.0 8.5 42.5 44.199999999999996 0 0 0
3491 0 3 0.0 8.5 40.8 45.9 0 0 0
3493 0 3 0.0 10.2 40.8 44.199999999999996 0 0 0
3494 0 3 0.0 11.9 42.5 44.199999999999996 0 0 0
3495 0 3 0.0 11.9 40.8 45.9 0 0 0
3496 0 3 0.0 10.2 42.5 45.9 0 0 0
4950 0 3 0.0 8.5 39.1 47.6 0 0 0
4954 0 3 0.0 11.9 39.1 47.6 0 0 0
4956 0 3 0.0 10.2 39.1 49.3 0 0 0
4990 0 3 0.0 8.5 42.5 47.6 0 0 0
4991 0 3 0.0 8.5 40.8 49.3 0 0 0
4993 0 3 0.0 10.2 40.8 47.6 0 0 0
4994 0 3 0.0 11.9 42.5 47.6 0 0 0
4995 0 3 0.0 11.9 40.8 49.3 0 0 0
4996 0 3 0.0 10.2 42.5 49.3 0 0 0
3458 0 3 0.0 15.299999999999999 39.1 44.199999999999996 0 0 0
3460 0 3 0.0 13.6 39.1 45.9 0 0 0
3497 0 3 0.0 13.6 40.8 44.199999999999996 0 0 0
3498 0 3 0.0 15.299999999999999 42.5 44.199999999999996 0 0 0
3499 0 3 0.0 15.299999999999999 40.8 45.9 0 0 0
3500 0 3 0.0 13.6 42.5 45.9 0 0 0
4958 0 3 0.0 15.299999999999999 39.1 47.6 0 0 0
4960 0 3 0.0 13.6 39.1 49.3 0 0 0
4997 0 3 0.0 13.6 40.8 47.6 0 0 0
4998 0 3 0.0 15.299999999999999 42.5 47.6 0 0 0
4999 0 3 0.0 15.299999999999999 40.8 49.3 0 0 0
5000 0 3 0.0 13.6 42.5 49.3 0 0 0
2023 0 3 0.0 1.7 44.199999999999996 42.5 0 0 0
2024 0 3 0.0 0.0 45.9 42.5 0 0 0
2027 0 3 0.0 5.1 44.199999999999996 42.5 0 0 0
2028 0 3 0.0 3.4 45.9 42.5 0 0 0
2063 0 3 0.0 1.7 47.6 42.5 0 0 0
2064 0 3 0.0 0.0 49.3 42.5 0 0 0
2067 0 3 0.0 5.1 47.6 42.5 0 0 0
2068 0 3 0.0 3.4 49.3 42.5 0 0 0
2032 0 3 0.0 6.8 45.9 42.5 0 0 0
2072 0 3 0.0 6.8 49.3 42.5 0 0 0
3521 0 3 0.0 0.0 44.199999999999996 44.199999999999996 0 0 0
3522 0 3 0.0 1.7 45.9 44.199999999999996 0 0 0
3523 0 3 0.0 1.7 44.199999999999996 45.9 0 0 0
3524 0 3 0.0 0.0 45.9 45.9 0 0 0
3525 0 3 0.0 3.4 44.199999999999996 44.199999999999996 0 0 0
3526 0 3 0.0 5.1 45.9 44.199999999999996 0 0 0
3527 0 3 0.0 5.1 44.199999999999996 45.9 0 0 0
3528 0 3 0.0 3.4 45.9 45.9 0 0 0
3561 0 3 0.0 0.0 47.6 44.199999999999996 0 0 0
3562 0 3 0.0 1.7 49.3 44.199999999999996 0 0 0
3563 0 3 0.0 1.7 47.6 45.9 0 0 0
3564 0 3 0.0 0.0 49.3 45.9 0 0 0
3565 0 3 0.0 3.4 47.6 44.199999999999996 0 0 0
3566 0 3 0.0 5.1 49.3 44.199999999999996 0 0 0
3567 0 3 0.0 5.1 47.6 45.9 0 0 0
3568 0 3 0.0 3.4 49.3 45.9 0 0 0
5021 0 3 0.0 0.0 44.199999999999996 47.6 0 0 0
5022 0 3 0.0 1.7 45.9 47.6 0 0 0
5023 0 3 0.0 1.7 44.199999999999996 49.3 0 0 0
5024 0 3 0.0 0.0 45.9 49.3 0 0 0
5025 0 3 0.0 3.4 44.199999999999996 47.6 0 0 0
5026 0 3 0.0 5.1 45.9 47.6 0 0 0
5027 0 3 0.0 5.1 44.199999999999996 49.3 0 0 0
5028 0 3 0.0 3.4 45.9 49.3 0 0 0
5061 0 3 0.0 0.0 47.6 47.6 0 0 0
5062 0 3 0.0 1.7 49.3 47.6 0 0 0
5063 0 3 0.0 1.7 47.6 49.3 0 0 0
5064 0 3 0.0 0.0 49.3 49.3 0 0 0
5065 0 3 0.0 3.4 47.6 47.6 0 0 0
5066 0 3 0.0 5.1 49.3 47.6 0 0 0
5067 0 3 0.0 5.1 47.6 49.3 0 0 0
5068 0 3 0.0 3.4 49.3 49.3 0 0 0
3529 0 3 0.0 6.8 44.199999999999996 44.199999999999996 0 0 0
3532 0 3 0.0 6.8 45.9 45.9 0 0 0
3569 0 3 0.0 6.8 47.6 44.199999999999996 0 0 0
3572 0 3 0.0 6.8 49.3 45.9 0 0 0
5029 0 3 0.0 6.8 44.199999999999996 47.6 0 0 0
5032 0 3 0.0 6.8 45.9 49.3 0 0 0
5069 0 3 0.0 6.8 47.6 47.6 0 0 0
5072 0 3 0.0 6.8 49.3 49.3 0 0 0
2031 0 3 0.0 8.5 44.199999999999996 42.5 0 0 0
2035 0 3 0.0 11.9 44.199999999999996 42.5 0 0 0
2036 0 3 0.0 10.2 45.9 42.5 0 0 0
2071 0 3 0.0 8.5 47.6 42.5 0 0 0
2075 0 3 0.0 11.9 47.6 42.5 0 0 0
2076 0 3 0.0 10.2 49.3 42.5 0 0 0
2039 0 3 0.0 15.299999999999999 44.199999999999996 42.5 0 0 0
2040 0 3 0.0 13.6 45.9 42.5 0 0 0
2079 0 3 0.0 15.299999999999999 47.6 42.5 0 0 0
2080 0 3 0.0 13.6 49.3 42.5 0 0 0
3530 0 3 0.0 8.5 45.9 44.199999999999996 0 0 0
3531 0 3 0.0 8.5 44.199999999999996 45.9 0 0 0
3533 0 3 0.0 10.2 44.199999999999996 44.199999999999996 0 0 0
3534 0 3 0.0 11.9 45.9 44.199999999999996 0 0 0
3535 0 3 0.0 11.9 44.199999999999996 45.9 0 0 0
3536 0 3 0.0 10.2 45.9 45.9 0 0 0
3570 0 3 0.0 8.5 49.3 44.199999999999996 0 0 0
3571 0 3 0.0 8.5 47.6 45.9 0 0 0
3573 0 3 0.0 10.2 47.6 44.199999999999996 0 0 0
3574 0 3 0.0 11.9 49.3 44.199999999999996 0 0 0
3575 0 3 0.0 11.9 47.6 45.9 0 0 0
3576 0 3 0.0 10.2 49.3 45.9 0 0 0
5030 0 3 0.0 8.5 45.9 47.6 0 0 0
5031 0 3 0.0 8.5 44.199999999999996 49.3 0 0 0
5033 0 3 0.0 10.2 44.199999999999996 47.6 0 0 0
5034 0 3 0.0 11.9 45.9 47.6 0 0 0
5035 0 3 0.0 11.9 44.199999999999996 49.3 0 0 0
5036 0 3 0.0 10.2 45.9 49.3 0 0 0
5070 0 3 0.0 8.5 49.3 47.6 0 0 0
5071 0 3 0.0 8.5 47.6 49.3 0 0 0
5073 0 3 0.0 10.2 47.6 47.6 0 0 0
5074 0 3 0.0 11.9 49.3 47.6 0 0 0
5075 0 3 0.0 11.9 47.6 49.3 0 0 0
5076 0 3 0.0 10.2 49.3 49.3 0 0 0
3537 0 3 0.0 13.6 44.199999999999996 44.199999999999996 0 0 0
3538 0 3 0.0 15.299999999999999 45.9 44.199999999999996 0 0 0
3539 0 3 0.0 15.299999999999999 44.199999999999996 45.9 0 0 0
3540 0 3 0.0 13.6 45.9 45.9 0 0 0
3577 0 3 0.0 13.6 47.6 44.199999999999996 0 0 0
3578 0 3 0.0 15.299999999999999 49.3 44.199999999999996 0 0 0
3579 0 3 0.0 15.299999999999999 47.6 45.9 0 0 0
3580 0 3 0.0 13.6 49.3 45.9 0 0 0
5037 0 3 0.0 13.6 44.199999999999996 47.6 0 0 0
5038 0 3 0.0 15.299999999999999 45.9 47.6 0 0 0
5039 0 3 0.0 15.299999999999999 44.199999999999996 49.3 0 0 0
5040 0 3 0.0 13.6 45.9 49.3 0 0 0
5077 0 3 0.0 13.6 47.6 47.6 0 0 0
5078 0 3 0.0 15.299999999999999 49.3 47.6 0 0 0
5079 0 3 0.0 15.299999999999999 47.6 49.3 0 0 0
5080 0 3 0.0 13.6 49.3 49.3 0 0 0
2103 0 3 0.0 1.7 51.0 42.5 0 0 0
2104 0 3 0.0 0.0 52.699999999999996 42.5 0 0 0
2107 0 3 0.0 5.1 51.0 42.5 0 0 0
2108 0 3 0.0 3.4 52.699999999999996 42.5 0 0 0
2143 0 3 0.0 1.7 54.4 42.5 0 0 0
2144 0 3 0.0 0.0 56.1 42.5 0 0 0
2147 0 3 0.0 5.1 54.4 42.5 0 0 0
2148 0 3 0.0 3.4 56.1 42.5 0 0 0
2112 0 3 0.0 6.8 52.699999999999996 42.5 0 0 0
2152 0 3 0.0 6.8 56.1 42.5 0 0 0
3601 0 3 0.0 0.0 51.0 44.199999999999996 0 0 0
3602 0 3 0.0 1.7 52.699999999999996 44.199999999999996 0 0 0
3603 0 3 0.0 1.7 51.0 45.9 0 0 0
3604 0 3 0.0 0.0 52.699999999999996 45.9 0 0 0
3605 0 3 0.0 3.4 51.0 44.199999999999996 0 0 0
3606 0 3 0.0 5.1 52.699999999999996 44.199999999999996 0 0 0
3607 0 3 0.0 5.1 51.0 45.9 0 0 0
3608 0 3 0.0 3.4 52.699999999999996 45.9 0 0 0
3641 0 3 0.0 0.0 54.4 44.199999999999996 0 0 0
3642 0 3 0.0 1.7 56.1 44.199999999999996 0 0 0
3643 0 3 0.0 1.7 54.4 45.9 0 0 0
3644 0 3 0.0 0.0 56.1 45.9 0 0 0
3645 0 3 0.0 3.4 54.4 44.199999999999996 0 0 0
3646 0 3 0.0 5.1 56.1 44.199999999999996 0 0 0
3647 0 3 0.0 5.1 54.4 45.9 0 0 0
3648 0 3 0.0 3.4 56.1 45.9 0 0 0
5101 0 3 0.0 0.0 51.0 47.6 0 0 0
5102 0 3 0.0 1.7 52.699999999999996 47.6 0 0 0
5103 0 3 0.0 1.7 51.0 49.3 0 0 0
5104 0 3 0.0 0.0 52.699999999999996 49.3 0 0 0
5105 0 3 0.0 3.4 51.0 47.6 0 0 0
5106 0 3 0.0 5.1 52.699999999999996 47.6 0 0 0
5107 0 3 0.0 5.1 51.0 49.3 0 0 0
5108 0 3 0.0 3.4 52.699999999999996 49.3 0 0 0
5141 0 3 0.0 0.0 54.4 47.6 0 0 0
5142 0 3 0.0 1.7 56.1 47.6 0 0 0
5143 0 3 0.0 1.7 54.4 49.3 0 0 0
5144 0 3 0.0 0.0 56.1 49.3 0 0 0
5145 0 3 0.0 3.4 54.4 47.6 0 0 0
5146 0 3 0.0 5.1 56.1 47.6 0 0 0
5147 0 3 0.0 5.1 54.4 49.3 0 0 0
5148 0 3 0.0 3.4 56.1 49.3 0 0 0
3609 0 3 0.0 6.8 51.0 44.199999999999996 0 0 0
3612 0 3 0.0 6.8 52.699999999999996 45.9 0 0 0
3649 0 3 0.0 6.8 54.4 44.199999999999996 0 0 0
3652 0 3 0.0 6.8 56.1 45.9 0 0 0
5109 0 3 0.0 6.8 51.0 47.6 0 0 0
5112 0 3 0.0 6.8 52.699999999999996 49.3 0 0 0
5149 0 3 0.0 6.8 54.4 47.6 0 0 0
5152 0 3 0.0 6.8 56.1 49.3 0 0 0
2111 0 3 0.0 8.5 51.0 42.5 0 0 0
2115 0 3 0.0 11.9 51.0 42.5 0 0 0
2116 0 3 0.0 10.2 52.699999999999996 42.5 0 0 0
2151 0 3 0.0 8.5 54.4 42.5 0 0 0
2155 0 3 0.0 11.9 54.4 42.5 0 0 0
2156 0 3 0.0 10.2 56.1 42.5 0 0 0
2119 0 3 0.0 15.299999999999999 51.0 42.5 0 0 0
2120 0 3 0.0 13.6 52.699999999999996 42.5 0 0 0
2159 0 3 0.0 15.299999999999999 54.4 42.5 0 0 0
2160 0 3 0.0 13.6 56.1 42.5 0 0 0
3610 0 3 0.0 8.5 52.699999999999996 44.199999999999996 0 0 0
3611 0 3 0.0 8.5 51.0 45.9 0 0 0
3613 0 3 0.0 10.2 51.0 44.199999999999996 0 0 0
3614 0 3 0.0 11.9 52.699999999999996 44.199999999999996 0 0 0
3615 0 3 0.0 11.9 51.0 45.9 0 0 0
3616 0 3 0.0 10.2 52.699999999999996 45.9 0 0 0
3650 0 3 0.0 8.5 56.1 44.199999999999996 0 0 0
3651 0 3 0.0 8.5 54.4 45.9 0 0 0
3653 0 3 0.0 10.2 54.4 44.199999999999996 0 0 0
3654 0 3 0.0 11.9 56.1 44.199999999999996 0 0 0
3655 0 3 0.0 11.9 54.4 45.9 0 0 0
3656 0 3 0.0 10.2 56.1 45.9 0 0 0
5110 0 3 0.0 8.5 52.699999999999996 47.6 0 0 0
5111 0 3 0.0 8.5 51.0 49.3 0 0 0
5113 0 3 0.0 10.2 51.0 47.6 0 0 0
5114 0 3 0.0 11.9 52.699999999999996 47.6 0 0 0
5115 0 3 0.0 11.9 51.0 49.3 0 0 0
5116 0 3 0.0 10.2 52.699999999999996 49.3 0 0 0
5150 0 3 0.0 8.5 56.1 47.6 0 0 0
5151 0 3 0.0 8.5 54.4 49.3 0 0 0
5153 0 3 0.0 10.2 54.4 47.6 0 0 0
5154 0 3 0.0 11.9 56.1 47.6 0 0 0
5155 0 3 0.0 11.9 54.4 49.3 0 0 0
5156 0 3 0.0 10.2 56.1 49.3 0 0 0
3617 0 3 0.0 13.6 51.0 44.199999999999996 0 0 0
3618 0 3 0.0 15.299999999999999 52.699999999999996 44.199999999999996 0 0 0
3619 0 3 0.0 15.299999999999999 51.0 45.9 0 0 0
3620 0 3 0.0 13.6 52.699999999999996 45.9 0 0 0
3657 0 3 0.0 13.6 54.4 44.199999999999996 0 0 0
3658 0 3 0.0 15.299999999999999 56.1 44.199999999999996 0 0 0
3659 0 3 0.0 15.299999999999999 54.4 45.9 0 0 0
3660 0 3 0.0 13.6 56.1 45.9 0 0 0
5117 0 3 0.0 13.6 51.0 47.6 0 0 0
5118 0 3 0.0 15.299999999999999 52.699999999999996 47.6 0 0 0
5119 0 3 0.0 15.299999999999999 51.0 49.3 0 0 0
5120 0 3 0.0 13.6 52.699999999999996 49.3 0 0 0
5157 0 3 0.0 13.6 54.4 47.6 0 0 0
5158 0 3 0.0 15.299999999999999 56.1 47.6 0 0 0
5159 0 3 0.0 15.299999999999999 54.4 49.3 0 0 0
5160 0 3 0.0 13.6 56.1 49.3 0 0 0
2183 0 3 0.0 1.7 57.8 42.5 0 0 0
2184 0 3 0.0 0.0 59.5 42.5 0 0 0
2187 0 3 0.0 5.1 57.8 42.5 0 0 0
2188 0 3 0.0 3.4 59.5 42.5 0 0 0
2223 0 3 0.0 1.7 61.199999999999996 42.5 0 0 0
2224 0 3 0.0 0.0 62.9 42.5 0 0 0
2227 0 3 0.0 5.1 61.199999999999996 42.5 0 0 0
2228 0 3 0.0 3.4 62.9 42.5 0 0 0
2192 0 3 0.0 6.8 59.5 42.5 0 0 0
2232 0 3 0.0 6.8 62.9 42.5 0 0 0
3681 0 3 0.0 0.0 57.8 44.199999999999996 0 0 0
3682 0 3 0.0 1.7 59.5 44.199999999999996 0 0 0
3683 0 3 0.0 1.7 57.8 45.9 0 0 0
3684 0 3 0.0 0.0 59.5 45.9 0 0 0
3685 0 3 0.0 3.4 57.8 44.199999999999996 0 0 0
3686 0 3 0.0 5.1 59.5 44.199999999999996 0 0 0
3687 0 3 0.0 5.1 57.8 45.9 0 0 0
3688 0 3 0.0 3.4 59.5 45.9 0 0 0
3721 0 3 0.0 0.0 61.199999999999996 44.199999999999996 0 0 0
3722 0 3 0.0 1.7 62.9 44.199999999999996 0 0 0
3723 0 3 0.0 1.7 61.199999999999996 45.9 0 0 0
3724 0 3 0.0 0.0 62.9 45.9 0 0 0
3725 0 3 0.0 3.4 61.199999999999996 44.199999999999996 0 0 0
3726 0 3 0.0 5.1 62.9 44.199999999999996 0 0 0
3727 0 3 0.0 5.1 61.199999999999996 45.9 0 0 0
3728 0 3 0.0 3.4 62.9 45.9 0 0 0
5181 0 3 0.0 0.0 57.8 47.6 0 0 0
5182 0 3 0.0 1.7 59.5 47.6 0 0 0
5183 0 3 0.0 1.7 57.8 49.3 0 0 0
5184 0 3 0.0 0.0 59.5 49.3 0 0 0
5185 0 3 0.0 3.4 57.8 47.6 0 0 0
5186 0 3 0.0 5.1 59.5 47.6 0 0 0
5187 0 3 0.0 5.1 57.8 49.3 0 0 0
5188 0 3 0.0 3.4 59.5 49.3 0 0 0
5221 0 3 0.0 0.0 61.199999999999996 47.6 0 0 0
5222 0 3 0.0 1.7 62.9 47.6 0 0 0
5223 0 3 0.0 1.7 61.199999999999996 49.3 0 0 0
5224 0 3 0.0 0.0 62.9 49.3 0 0 0
5225 0 3 0.0 3.4 61.199999999999996 47.6 0 0 0
5226 0 3 0.0 5.1 62.9 47.6 0 0 0
5227 0 3 0.0 5.1 61.199999999999996 49.3 0 0 0
5228 0 3 0.0 3.4 62.9 49.3 0 0 0
3689 0 3 0.0 6.8 57.8 44.199999999999996 0 0 0
3692 0 3 0.0 6.8 59.5 45.9 0 0 0
3729 0 3 0.0 6.8 61.199999999999996 44.199999999999996 0 0 0
3732 0 3 0.0 6.8 62.9 45.9 0 0 0
5189 0 3 0.0 6.8 57.8 47.6 0 0 0
5192 0 3 0.0 6.8 59.5 49.3 0 0 0
5229 0 3 0.0 6.8 61.199999999999996 47.6 0 0 0
5232 0 3 0.0 6.8 62.9 49.3 0 0 0
2191 0 3 0.0 8.5 57.8 42.5 0 0 0
2195 0 3 0.0 11.9 57.8 42.5 0 0 0
2196 0 3 0.0 10.2 59.5 42.5 0 0 0
2231 0 3 0.0 8.5 61.199999999999996 42.5 0 0 0
2235 0 3 0.0 11.9 61.199999999999996 42.5 0 0 0
2236 0 3 0.0 10.2 62.9 42.5 0 0 0
2199 0 3 0.0 15.299999999999999 57.8 42.5 0 0 0
2200 0 3 0.0 13.6 59.5 42.5 0 0 0
2239 0 3 0.0 15.299999999999999 61.199999999999996 42.5 0 0 0
2240 0 3 0.0 13.6 62.9 42.5 0 0 0
3690 0 3 0.0 8.5 59.5 44.199999999999996 0 0 0
3691 0 3 0.0 8.5 57.8 45.9 0 0 0
3693 0 3 0.0 10.2 57.8 44.199999999999996 0 0 0
3694 0 3 0.0 11.9 59.5 44.199999999999996 0 0 0
3695 0 3 0.0 11.9 57.8 45.9 0 0 0
3696 0 3 0.0 10.2 59.5 45.9 0 0 0
3730 0 3 0.0 8.5 62.9 44.199999999999996 0 0 0
3731 0 3 0.0 8.5 61.199999999999996 45.9 0 0 0
3733 0 3 0.0 10.2 61.199999999999996 44.199999999999996 0 0 0
3734 0 3 0.0 11.9 62.9 44.199999999999996 0 0 0
3735 0 3 0.0 11.9 61.199999999999996 45.9 0 0 0
3736 0 3 0.0 10.2 62.9 45.9 0 0 0
5190 0 3 0.0 8.5 59.5 47.6 0 0 0
5191 0 3 0.0 8.5 57.8 49.3 0 0 0
5193 0 3 0.0 10.2 57.8 47.6 0 0 0
5194 0 3 0.0 11.9 59.5 47.6 0 0 0
5195 0 3 0.0 11.9 57.8 49.3 0 0 0
5196 0 3 0.0 10.2 59.5 49.3 0 0 0
5230 0 3 0.0 8.5 62.9 47.6 0 0 0
5231 0 3 0.0 8.5 61.199999999999996 49.3 0 0 0
5233 0 3 0.0 10.2 61.199999999999996 47.6 0 0 0
5234 0 3 0.0 11.9 62.9 47.6 0 0 0
5235 0 3 0.0 11.9 61.199999999999996 49.3 0 0 0
5236 0 3 0.0 10.2 62.9 49.3 0 0 0
3697 0 3 0.0 13.6 57.8 44.199999999999996 0 0 0
3698 0 3 0.0 15.299999999999999 59.5 44.199999999999996 0 0 0
3699 0 3 0.0 15.299999999999999 57.8 45.9 0 0 0
3700 0 3 0.0 13.6 59.5 45.9 0 0 0
3737 0 3 0.0 13.6 61.199999999999996 44.199999999999996 0 0 0
3738 0 3 0.0 15.299999999999999 62.9 44.199999999999996 0 0 0
3739 0 3 0.0 15.299999999999999 61.199999999999996 45.9 0 0 0
3740 0 3 0.0 13.6 62.9 45.9 0 0 0
5197 0 3 0.0 13.6 57.8 47.6 0 0 0
5198 0 3 0.0 15.299999999999999 59.5 47.6 0 0 0
5199 0 3 0.0 15.299999999999999 57.8 49.3 0 0 0
5200 0 3 0.0 13.6 59.5 49.3 0 0 0
5237 0 3 0.0 13.6 61.199999999999996 47.6 0 0 0
5238 0 3 0.0 15.299999999999999 62.9 47.6 0 0 0
5239 0 3 0.0 15.299999999999999 61.199999999999996 49.3 0 0 0
5240 0 3 0.0 13.6 62.9 49.3 0 0 0
6362 0 3 0.0 1.7 32.3 51.0 0 0 0
6364 0 3 0.0 0.0 32.3 52.699999999999996 0 0 0
6366 0 3 0.0 5.1 32.3 51.0 0 0 0
6368 0 3 0.0 3.4 32.3 52.699999999999996 0 0 0
6401 0 3 0.0 0.0 34.0 51.0 0 0 0
6402 0 3 0.0 1.7 35.699999999999996 51.0 0 0 0
6403 0 3 0.0 1.7 34.0 52.699999999999996 0 0 0
6404 0 3 0.0 0.0 35.699999999999996 52.699999999999996 0 0 0
6405 0 3 0.0 3.4 34.0 51.0 0 0 0
6406 0 3 0.0 5.1 35.699999999999996 51.0 0 0 0
6407 0 3 0.0 5.1 34.0 52.699999999999996 0 0 0
6408 0 3 0.0 3.4 35.699999999999996 52.699999999999996 0 0 0
6441 0 3 0.0 0.0 37.4 51.0 0 0 0
6443 0 3 0.0 1.7 37.4 52.699999999999996 0 0 0
6445 0 3 0.0 3.4 37.4 51.0 0 0 0
6447 0 3 0.0 5.1 37.4 52.699999999999996 0 0 0
7862 0 3 0.0 1.7 32.3 54.4 0 0 0
7864 0 3 0.0 0.0 32.3 56.1 0 0 0
7866 0 3 0.0 5.1 32.3 54.4 0 0 0
7868 0 3 0.0 3.4 32.3 56.1 0 0 0
7901 0 3 0.0 0.0 34.0 54.4 0 0 0
7902 0 3 0.0 1.7 35.699999999999996 54.4 0 0 0
7903 0 3 0.0 1.7 34.0 56.1 0 0 0
7904 0 3 0.0 0.0 35.699999999999996 56.1 0 0 0
7905 0 3 0.0 3.4 34.0 54.4 0 0 0
7906 0 3 0.0 5.1 35.699999999999996 54.4 0 0 0
7907 0 3 0.0 5.1 34.0 56.1 0 0 0
7908 0 3 0.0 3.4 35.699999999999996 56.1 0 0 0
7941 0 3 0.0 0.0 37.4 54.4 0 0 0
7943 0 3 0.0 1.7 37.4 56.1 0 0 0
7945 0 3 0.0 3.4 37.4 54.4 0 0 0
7947 0 3 0.0 5.1 37.4 56.1 0 0 0
6372 0 3 0.0 6.8 32.3 52.699999999999996 0 0 0
6409 0 3 0.0 6.8 34.0 51.0 0 0 0
6412 0 3 0.0 6.8 35.699999999999996 52.699999999999996 0 0 0
6449 0 3 0.0 6.8 37.4 51.0 0 0 0
7872 0 3 0.0 6.8 32.3 56.1 0 0 0
7909 0 3 0.0 6.8 34.0 54.4 0 0 0
7912 0 3 0.0 6.8 35.699999999999996 56.1 0 0 0
7949 0 3 0.0 6.8 37.4 54.4 0 0 0
9362 0 3 0.0 1.7 32.3 57.8 0 0 0
9366 0 3 0.0 5.1 32.3 57.8 0 0 0
9401 0 3 0.0 0.0 34.0 57.8 0 0 0
9402 0 3 0.0 1.7 35.699999999999996 57.8 0 0 0
9405 0 3 0.0 3.4 34.0 57.8 0 0 0
9406 0 3 0.0 5.1 35.699999999999996 57.8 0 0 0
9441 0 3 0.0 0.0 37.4 57.8 0 0 0
9445 0 3 0.0 3.4 37.4 57.8 0 0 0
9409 0 3 0.0 6.8 34.0 57.8 0 0 0
9449 0 3 0.0 6.8 37.4 57.8 0 0 0
6370 0 3 0.0 8.5 32.3 51.0 0 0 0
6374 0 3 0.0 11.9 32.3 51.0 0 0 0
6376 0 3 0.0 10.2 32.3 52.699999999999996 0 0 0
6410 0 3 0.0 8.5 35.699999999999996 51.0 0 0 0
6411 0 3 0.0 8.5 34.0 52.699999999999996 0 0 0
6413 0 3 0.0 10.2 34.0 51.0 0 0 0
6414 0 3 0.0 11.9 35.699999999999996 51.0 0 0 0
6415 0 3 0.0 11.9 34.0 52.699999999999996 0 0 0
6416 0 3 0.0 10.2 35.699999999999996 52.699999999999996 0 0 0
6451 0 3 0.0 8.5 37.4 52.699999999999996 0 0 0
6453 0 3 0.0 10.2 37.4 51.0 0 0 0
6455 0 3 0.0 11.9 37.4 52.699999999999996 0 0 0
7870 0 3 0.0 8.5 32.3 54.4 0 0 0
7874 0 3 0.0 11.9 32.3 54.4 0 0 0
7876 0 3 0.0 10.2 32.3 56.1 0 0 0
7910 0 3 0.0 8.5 35.699999999999996 54.4 0 0 0
7911 0 3 0.0 8.5 34.0 56.1 0 0 0
7913 0 3 0.0 10.2 34.0 54.4 0 0 0
7914 0 3 0.0 11.9 35.699999999999996 54.4 0 0 0
7915 0 3 0.0 11.9 34.0 56.1 0 0 0
7916 0 3 0.0 10.2 35.699999999999996 56.1 0 0 0
7951 0 3 0.0 8.5 37.4 56.1 0 0 0
7953 0 3 0.0 10.2 37.4 54.4 0 0 0
7955 0 3 0.0 11.9 37.4 56.1 0 0 0
6378 0 3 0.0 15.299999999999999 32.3 51.0 0 0 0
6380 0 3 0.0 13.6 32.3 52.699999999999996 0 0 0
6417 0 3 0.0 13.6 34.0 51.0 0 0 0
6418 0 3 0.0 15.299999999999999 35.699999999999996 51.0 0 0 0
6419 0 3 0.0 15.299999999999999 34.0 52.699999999999996 0 0 0
6420 0 3 0.0 13.6 35.699999999999996 52.699999999999996 0 0 0
6457 0 3 0.0 13.6 37.4 51.0 0 0 0
6459 0 3 0.0 15.299999999999999 37.4 52.699999999999996 0 0 0
7878 0 3 0.0 15.299999999999999 32.3 54.4 0 0 0
7880 0 3 0.0 13.6 32.3 56.1 0 0 0
7917 0 3 0.0 13.6 34.0 54.4 0 0 0
7918 0 3 0.0 15.299999999999999 35.699999999999996 54.4 0 0 0
7919 0 3 0.0 15.299999999999999 34.0 56.1 0 0 0
7920 0 3 0.0 13.6 35.699999999999996 56.1 0 0 0
7957 0 3 0.0 13.6 37.4 54.4 0 0 0
7959 0 3 0.0 15.299999999999999 37.4 56.1 0 0 0
9370 0 3 0.0 8.5 32.3 57.8 0 0 0
9374 0 3 0.0 11.9 32.3 57.8 0 0 0
9410 0 3 0.0 8.5 35.699999999999996 57.8 0 0 0
9413 0 3 0.0 10.2 34.0 57.8 0 0 0
9414 0 3 0.0 11.9 35.699999999999996 57.8 0 0 0
9453 0 3 0.0 10.2 37.4 57.8 0 0 0
9378 0 3 0.0 15.299999999999999 32.3 57.8 0 0 0
9417 0 3 0.0 13.6 34.0 57.8 0 0 0
9418 0 3 0.0 15.299999999999999 35.699999999999996 57.8 0 0 0
9457 0 3 0.0 13.6 37.4 57.8 0 0 0
6442 0 3 0.0 1.7 39.1 51.0 0 0 0
6444 0 3 0.0 0.0 39.1 52.699999999999996 0 0 0
6446 0 3 0.0 5.1 39.1 51.0 0 0 0
6448 0 3 0.0 3.4 39.1 52.699999999999996 0 0 0
6481 0 3 0.0 0.0 40.8 51.0 0 0 0
6482 0 3 0.0 1.7 42.5 51.0 0 0 0
6483 0 3 0.0 1.7 40.8 52.699999999999996 0 0 0
6484 0 3 0.0 0.0 42.5 52.699999999999996 0 0 0
6485 0 3 0.0 3.4 40.8 51.0 0 0 0
6486 0 3 0.0 5.1 42.5 51.0 0 0 0
6487 0 3 0.0 5.1 40.8 52.699999999999996 0 0 0
6488 0 3 0.0 3.4 42.5 52.699999999999996 0 0 0
7942 0 3 0.0 1.7 39.1 54.4 0 0 0
7944 0 3 0.0 0.0 39.1 56.1 0 0 0
7946 0 3 0.0 5.1 39.1 54.4 0 0 0
7948 0 3 0.0 3.4 39.1 56.1 0 0 0
7981 0 3 0.0 0.0 40.8 54.4 0 0 0
7982 0 3 0.0 1.7 42.5 54.4 0 0 0
7983 0 3 0.0 1.7 40.8 56.1 0 0 0
7984 0 3 0.0 0.0 42.5 56.1 0 0 0
7985 0 3 0.0 3.4 40.8 54.4 0 0 0
7986 0 3 0.0 5.1 42.5 54.4 0 0 0
7987 0 3 0.0 5.1 40.8 56.1 0 0 0
7988 0 3 0.0 3.4 42.5 56.1 0 0 0
6452 0 3 0.0 6.8 39.1 52.699999999999996 0 0 0
6489 0 3 0.0 6.8 40.8 51.0 0 0 0
6492 0 3 0.0 6.8 42.5 52.699999999999996 0 0 0
7952 0 3 0.0 6.8 39.1 56.1 0 0 0
7989 0 3 0.0 6.8 40.8 54.4 0 0 0
7992 0 3 0.0 6.8 42.5 56.1 0 0 0
9442 0 3 0.0 1.7 39.1 57.8 0 0 0
9446 0 3 0.0 5.1 39.1 57.8 0 0 0
9481 0 3 0.0 0.0 40.8 57.8 0 0 0
9482 0 3 0.0 1.7 42.5 57.8 0 0 0
9485 0 3 0.0 3.4 40.8 57.8 0 0 0
9486 0 3 0.0 5.1 42.5 57.8 0 0 0
9489 0 3 0.0 6.8 40.8 57.8 0 0 0
6450 0 3 0.0 8.5 39.1 51.0 0 0 0
6454 0 3 0.0 11.9 39.1 51.0 0 0 0
6456 0 3 0.0 10.2 39.1 52.699999999999996 0 0 0
6490 0 3 0.0 8.5 42.5 51.0 0 0 0
6491 0 3 0.0 8.5 40.8 52.699999999999996 0 0 0
6493 0 3 0.0 10.2 40.8 51.0 0 0 0
6494 0 3 0.0 11.9 42.5 51.0 0 0 0
6495 0 3 0.0 11.9 40.8 52.699999999999996 0 0 0
6496 0 3 0.0 10.2 42.5 52.699999999999996 0 0 0
7950 0 3 0.0 8.5 39.1 54.4 0 0 0
7954 0 3 0.0 11.9 39.1 54.4 0 0 0
7956 0 3 0.0 10.2 39.1 56.1 0 0 0
7990 0 3 0.0 8.5 42.5 54.4 0 0 0
7991 0 3 0.0 8.5 40.8 56.1 0 0 0
7993 0 3 0.0 10.2 40.8 54.4 0 0 0
7994 0 3 0.0 11.9 42.5 54.4 0 0 0
7995 0 3 0.0 11.9 40.8 56.1 0 0 0
7996 0 3 0.0 10.2 42.5 56.1 0 0 0
6458 0 3 0.0 15.299999999999999 39.1 51.0 0 0 0
6460 0 3 0.0 13.6 39.1 52.699999999999996 0 0 0
6497 0 3 0.0 13.6 40.8 51.0 0 0 0
6498 0 3 0.0 15.299999999999999 42.5 51.0 0 0 0
6499 0 3 0.0 15.299999999999999 40.8 52.699999999999996 0 0 0
6500 0 3 0.0 13.6 42.5 52.699999999999996 0 0 0
7958 0 3 0.0 15.299999999999999 39.1 54.4 0 0 0
7960 0 3 0.0 13.6 39.1 56.1 0 0 0
7997 0 3 0.0 13.6 40.8 54.4 0 0 0
7998 0 3 0.0 15.299999999999999 42.5 54.4 0 0 0
7999 0 3 0.0 15.299999999999999 40.8 56.1 0 0 0
8000 0 3 0.0 13.6 42.5 56.1 0 0 0
9450 0 3 0.0 8.5 39.1 57.8 0 0 0
9454 0 3 0.0 11.9 39.1 57.8 0 0 0
9490 0 3 0.0 8.5 42.5 57.8 0 0 0
9493 0 3 0.0 10.2 40.8 57.8 0 0 0
9494 0 3 0.0 11.9 42.5 57.8 0 0 0
9458 0 3 0.0 15.299999999999999 39.1 57.8 0 0 0
9497 0 3 0.0 13.6 40.8 57.8 0 0 0
9498 0 3 0.0 15.299999999999999 42.5 57.8 0 0 0
6521 0 3 0.0 0.0 44.199999999999996 51.0 0 0 0
6522 0 3 0.0 1.7 45.9 51.0 0 0 0
6523 0 3 0.0 1.7 44.199999999999996 52.699999999999996 0 0 0
6524 0 3 0.0 0.0 45.9 52.699999999999996 0 0 0
6525 0 3 0.0 3.4 44.199999999999996 51.0 0 0 0
6526 0 3 0.0 5.1 45.9 51.0 0 0 0
6527 0 3 0.0 5.1 44.199999999999996 52.699999999999996 0 0 0
6528 0 3 0.0 3.4 45.9 52.699999999999996 0 0 0
6561 0 3 0.0 0.0 47.6 51.0 0 0 0
6562 0 3 0.0 1.7 49.3 51.0 0 0 0
6563 0 3 0.0 1.7 47.6 52.699999999999996 0 0 0
6564 0 3 0.0 0.0 49.3 52.699999999999996 0 0 0
6565 0 3 0.0 3.4 47.6 51.0 0 0 0
6566 0 3 0.0 5.1 49.3 51.0 0 0 0
6567 0 3 0.0 5.1 47.6 52.699999999999996 0 0 0
6568 0 3 0.0 3.4 49.3 52.699999999999996 0 0 0
8021 0 3 0.0 0.0 44.199999999999996 54.4 0 0 0
8022 0 3 0.0 1.7 45.9 54.4 0 0 0
8023 0 3 0.0 1.7 44.199999999999996 56.1 0 0 0
8024 0 3 0.0 0.0 45.9 56.1 0 0 0
8025 0 3 0.0 3.4 44.199999999999996 54.4 0 0 0
8026 0 3 0.0 5.1 45.9 54.4 0 0 0
8027 0 3 0.0 5.1 44.199999999999996 56.1 0 0 0
8028 0 3 0.0 3.4 45.9 56.1 0 0 0
8061 0 3 0.0 0.0 47.6 54.4 0 0 0
8062 0 3 0.0 1.7 49.3 54.4 0 0 0
8063 0 3 0.0 1.7 47.6 56.1 0 0 0
8064 0 3 0.0 0.0 49.3 56.1 0 0 0
8065 0 3 0.0 3.4 47.6 54.4 0 0 0
8066 0 3 0.0 5.1 49.3 54.4 0 0 0
8067 0 3 0.0 5.1 47.6 56.1 0 0 0
8068 0 3 0.0 3.4 49.3 56.1 0 0 0
6529 0 3 0.0 6.8 44.199999999999996 51.0 0 0 0
6532 0 3 0.0 6.8 45.9 52.699999999999996 0 0 0
6569 0 3 0.0 6.8 47.6 51.0 0 0 0
6572 0 3 0.0 6.8 49.3 52.699999999999996 0 0 0
8029 0 3 0.0 6.8 44.199999999999996 54.4 0 0 0
8032 0 3 0.0 6.8 45.9 56.1 0 0 0
8069 0 3 0.0 6.8 47.6 54.4 0 0 0
8072 0 3 0.0 6.8 49.3 56.1 0 0 0
9521 0 3 0.0 0.0 44.199999999999996 57.8 0 0 0
9522 0 3 0.0 1.7 45.9 57.8 0 0 0
9525 0 3 0.0 3.4 44.199999999999996 57.8 0 0 0
9526 0 3 0.0 5.1 45.9 57.8 0 0 0
9561 0 3 0.0 0.0 47.6 57.8 0 0 0
9562 0 3 0.0 1.7 49.3 57.8 0 0 0
9565 0 3 0.0 3.4 47.6 57.8 0 0 0
9566 0 3 0.0 5.1 49.3 57.8 0 0 0
9529 0 3 0.0 6.8 44.199999999999996 57.8 0 0 0
9569 0 3 0.0 6.8 47.6 57.8 0 0 0
6530 0 3 0.0 8.5 45.9 51.0 0 0 0
6531 0 3 0.0 8.5 44.199999999999996 52.699999999999996 0 0 0
6533 0 3 0.0 10.2 44.199999999999996 51.0 0 0 0
6534 0 3 0.0 11.9 45.9 51.0 0 0 0
6535 0 3 0.0 11.9 44.199999999999996 52.699999999999996 0 0 0
6536 0 3 0.0 10.2 45.9 52.699999999999996 0 0 0
6570 0 3 0.0 8.5 49.3 51.0 0 0 0
6571 0 3 0.0 8.5 47.6 52.699999999999996 0 0 0
6573 0 3 0.0 10.2 47.6 51.0 0 0 0
6574 0 3 0.0 11.9 49.3 51.0 0 0 0
6575 0 3 0.0 11.9 47.6 52.699999999999996 0 0 0
6576 0 3 0.0 10.2 49.3 52.699999999999996 0 0 0
8030 0 3 0.0 8.5 45.9 54.4 0 0 0
8031 0 3 0.0 8.5 44.199999999999996 56.1 0 0 0
8033 0 3 0.0 10.2 44.199999999999996 54.4 0 0 0
8034 0 3 0.0 11.9 45.9 54.4 0 0 0
8035 0 3 0.0 11.9 44.199999999999996 56.1 0 0 0
8036 0 3 0.0 10.2 45.9 56.1 0 0 0
8070 0 3 0.0 8.5 49.3 54.4 0 0 0
8071 0 3 0.0 8.5 47.6 56.1 0 0 0
8073 0 3 0.0 10.2 47.6 54.4 0 0 0
8074 0 3 0.0 11.9 49.3 54.4 0 0 0
8075 0 3 0.0 11.9 47.6 56.1 0 0 0
8076 0 3 0.0 10.2 49.3 56.1 0 0 0
6537 0 3 0.0 13.6 44.199999999999996 51.0 0 0 0
6538 0 3 0.0 15.299999999999999 45.9 51.0 0 0 0
6539 0 3 0.0 15.299999999999999 44.199999999999996 52.699999999999996 0 0 0
6540 0 3 0.0 13.6 45.9 52.699999999999996 0 0 0
6577 0 3 0.0 13.6 47.6 51.0 0 0 0
6578 0 3 0.0 15.299999999999999 49.3 51.0 0 0 0
6579 0 3 0.0 15.299999999999999 47.6 52.699999999999996 0 0 0
6580 0 3 0.0 13.6 49.3 52.699999999999996 0 0 0
8037 0 3 0.0 13.6 44.199999999999996 54.4 0 0 0
8038 0 3 0.0 15.299999999999999 45.9 54.4 0 0 0
8039 0 3 0.0 15.299999999999999 44.199999999999996 56.1 0 0 0
8040 0 3 0.0 13.6 45.9 56.1 0 0 0
8077 0 3 0.0 13.6 47.6 54.4 0 0 0
8078 0 3 0.0 15.299999999999999 49.3 54.4 0 0 0
8079 0 3 0.0 15.299999999999999 47.6 56.1 0 0 0
8080 0 3 0.0 13.6 49.3 56.1 0 0 0
9530 0 3 0.0 8.5 45.9 57.8 0 0 0
9533 0 3 0.0 10.2 44.199999999999996 57.8 0 0 0
9534 0 3 0.0 11.9 45.9 57.8 0 0 0
9570 0 3 0.0 8.5 49.3 57.8 0 0 0
9573 0 3 0.0 10.2 47.6 57.8 0 0 0
9574 0 3 0.0 11.9 49.3 57.8 0 0 0
9537 0 3 0.0 13.6 44.199999999999996 57.8 0 0 0
9538 0 3 0.0 15.299999999999999 45.9 57.8 0 0 0
9577 0 3 0.0 13.6 47.6 57.8 0 0 0
9578 0 3 0.0 15.299999999999999 49.3 57.8 0 0 0
6601 0 3 0.0 0.0 51.0 51.0 0 0 0
6602 0 3 0.0 1.7 52.699999999999996 51.0 0 0 0
6603 0 3 0.0 1.7 51.0 52.699999999999996 0 0 0
6604 0 3 0.0 0.0 52.699999999999996 52.699999999999996 0 0 0
6605 0 3 0.0 3.4 51.0 51.0 0 0 0
6606 0 3 0.0 5.1 52.699999999999996 51.0 0 0 0
6607 0 3 0.0 5.1 51.0 52.699999999999996 0 0 0
6608 0 3 0.0 3.4 52.699999999999996 52.699999999999996 0 0 0
6641 0 3 0.0 0.0 54.4 51.0 0 0 0
6642 0 3 0.0 1.7 56.1 51.0 0 0 0
6643 0 3 0.0 1.7 54.4 52.699999999999996 0 0 0
6644 0 3 0.0 0.0 56.1 52.699999999999996 0 0 0
6645 0 3 0.0 3.4 54.4 51.0 0 0 0
6646 0 3 0.0 5.1 56.1 51.0 0 0 0
6647 0 3 0.0 5.1 54.4 52.699999999999996 0 0 0
6648 0 3 0.0 3.4 56.1 52.699999999999996 0 0 0
8101 0 3 0.0 0.0 51.0 54.4 0 0 0
8102 0 3 0.0 1.7 52.699999999999996 54.4 0 0 0
8103 0 3 0.0 1.7 51.0 56.1 0 0 0
8104 0 3 0.0 0.0 52.699999999999996 56.1 0 0 0
8105 0 3 0.0 3.4 51.0 54.4 0 0 0
8106 0 3 0.0 5.1 52.699999999999996 54.4 0 0 0
8107 0 3 0.0 5.1 51.0 56.1 0 0 0
8108 0 3 0.0 3.4 52.699999999999996 56.1 0 0 0
8141 0 3 0.0 0.0 54.4 54.4 0 0 0
8142 0 3 0.0 1.7 56.1 54.4 0 0 0
8143 0 3 0.0 1.7 54.4 56.1 0 0 0
8144 0 3 0.0 0.0 56.1 56.1 0 0 0
8145 0 3 0.0 3.4 54.4 54.4 0 0 0
8146 0 3 0.0 5.1 56.1 54.4 0 0 0
8147 0 3 0.0 5.1 54.4 56.1 0 0 0
8148 0 3 0.0 3.4 56.1 56.1 0 0 0
6609 0 3 0.0 6.8 51.0 51.0 0 0 0
6612 0 3 0.0 6.8 52.699999999999996 52.699999999999996 0 0 0
6649 0 3 0.0 6.8 54.4 51.0 0 0 0
6652 0 3 0.0 6.8 56.1 52.699999999999996 0 0 0
8109 0 3 0.0 6.8 51.0 54.4 0 0 0
8112 0 3 0.0 6.8 52.699999999999996 56.1 0 0 0
8149 0 3 0.0 6.8 54.4 54.4 0 0 0
8152 0 3 0.0 6.8 56.1 56.1 0 0 0
9601 0 3 0.0 0.0 51.0 57.8 0 0 0
9602 0 3 0.0 1.7 52.699999999999996 57.8 0 0 0
9605 0 3 0.0 3.4 51.0 57.8 0 0 0
9606 0 3 0.0 5.1 52.699999999999996 57.8 0 0 0
9641 0 3 0.0 0.0 54.4 57.8 0 0 0
9642 0 3 0.0 1.7 56.1 57.8 0 0 0
9645 0 3 0.0 3.4 54.4 57.8 0 0 0
9646 0 3 0.0 5.1 56.1 57.8 0 0 0
9609 0 3 0.0 6.8 51.0 57.8 0 0 0
9649 0 3 0.0 6.8 54.4 57.8 0 0 0
6610 0 3 0.0 8.5 52.699999999999996 51.0 0 0 0
6611 0 3 0.0 8.5 51.0 52.699999999999996 0 0 0
6613 0 3 0.0 10.2 51.0 51.0 0 0 0
6614 0 3 0.0 11.9 52.699999999999996 51.0 0 0 0
6615 0 3 0.0 11.9 51.0 52.699999999999996 0 0 0
6616 0 3 0.0 10.2 52.699999999999996 52.699999999999996 0 0 0
6650 0 3 0.0 8.5 56.1 51.0 0 0 0
6651 0 3 0.0 8.5 54.4 52.699999999999996 0 0 0
6653 0 3 0.0 10.2 54.4 51.0 0 0 0
6654 0 3 0.0 11.9 56.1 51.0 0 0 0
6655 0 3 0.0 11.9 54.4 52.699999999999996 0 0 0
6656 0 3 0.0 10.2 56.1 52.699999999999996 0 0 0
8110 0 3 0.0 8.5 52.699999999999996 54.4 0 0 0
8111 0 3 0.0 8.5 51.0 56.1 0 0 0
8113 0 3 0.0 10.2 51.0 54.4 0 0 0
8114 0 3 0.0 11.9 52.699999999999996 54.4 0 0 0
8115 0 3 0.0 11.9 51.0 56.1 0 0 0
8116 0 3 0.0 10.2 52.699999999999996 56.1 0 0 0
8150 0 3 0.0 8.5 56.1 54.4 0 0 0
8151 0 3 0.0 8.5 54.4 56.1 0 0 0
8153 0 3 0.0 10.2 54.4 54.4 0 0 0
8154 0 3 0.0 11.9 56.1 54.4 0 0 0
8155 0 3 0.0 11.9 54.4 56.1 0 0 0
8156 0 3 0.0 10.2 56.1 56.1 0 0 0
6617 0 3 0.0 13.6 51.0 51.0 0 0 0
6618 0 3 0.0 15.299999999999999 52.699999999999996 51.0 0 0 0
6619 0 3 0.0 15.299999999999999 51.0 52.699999999999996 0 0 0
6620 0 3 0.0 13.6 52.699999999999996 52.699999999999996 0 0 0
6657 0 3 0.0 13.6 54.4 51.0 0 0 0
6658 0 3 0.0 15.299999999999999 56.1 51.0 0 0 0
6659 0 3 0.0 15.299999999999999 54.4 52.699999999999996 0 0 0
6660 0 3 0.0 13.6 56.1 52.699999999999996 0 0 0
8117 0 3 0.0 13.6 51.0 54.4 0 0 0
8118 0 3 0.0 15.299999999999999 52.699999999999996 54.4 0 0 0
8119 0 3 0.0 15.299999999999999 51.0 56.1 0 0 0
8120 0 3 0.0 13.6 52.699999999999996 56.1 0 0 0
8157 0 3 0.0 13.6 54.4 54.4 0 0 0
8158 0 3 0.0 15.299999999999999 56.1 54.4 0 0 0
8159 0 3 0.0 15.299999999999999 54.4 56.1 0 0 0
8160 0 3 0.0 13.6 56.1 56.1 0 0 0
9610 0 3 0.0 8.5 52.699999999999996 57.8 0 0 0
9613 0 3 0.0 10.2 51.0 57.8 0 0 0
9614 0 3 0.0 11.9 52.699999999999996 57.8 0 0 0
9650 0 3 0.0 8.5 56.1 57.8 0 0 0
9653 0 3 0.0 10.2 54.4 57.8 0 0 0
9654 0 3 0.0 11.9 56.1 57.8 0 0 0
9617 0 3 0.0 13.6 51.0 57.8 0 0 0
9618 0 3 0.0 15.299999999999999 52.699999999999996 57.8 0 0 0
9657 0 3 0.0 13.6 54.4 57.8 0 0 0
9658 0 3 0.0 15.299999999999999 56.1 57.8 0 0 0
6681 0 3 0.0 0.0 57.8 51.0 0 0 0
6682 0 3 0.0 1.7 59.5 51.0 0 0 0
6683 0 3 0.0 1.7 57.8 52.699999999999996 0 0 0
6684 0 3 0.0 0.0 59.5 52.699999999999996 0 0 0
6685 0 3 0.0 3.4 57.8 51.0 0 0 0
6686 0 3 0.0 5.1 59.5 51.0 0 0 0
6687 0 3 0.0 5.1 57.8 52.699999999999996 0 0 0
6688 0 3 0.0 3.4 59.5 52.699999999999996 0 0 0
6721 0 3 0.0 0.0 61.199999999999996 51.0 0 0 0
6722 0 3 0.0 1.7 62.9 51.0 0 0 0
6723 0 3 0.0 1.7 61.199999999999996 52.699999999999996 0 0 0
6724 0 3 0.0 0.0 62.9 52.699999999999996 0 0 0
6725 0 3 0.0 3.4 61.199999999999996 51.0 0 0 0
6726 0 3 0.0 5.1 62.9 51.0 0 0 0
6727 0 3 0.0 5.1 61.199999999999996 52.699999999999996 0 0 0
6728 0 3 0.0 3.4 62.9 52.699999999999996 0 0 0
8181 0 3 0.0 0.0 57.8 54.4 0 0 0
8182 0 3 0.0 1.7 59.5 54.4 0 0 0
8183 0 3 0.0 1.7 57.8 56.1 0 0 0
8184 0 3 0.0 0.0 59.5 56.1 0 0 0
8185 0 3 0.0 3.4 57.8 54.4 0 0 0
8186 0 3 0.0 5.1 59.5 54.4 0 0 0
8187 0 3 0.0 5.1 57.8 56.1 0 0 0
8188 0 3 0.0 3.4 59.5 56.1 0 0 0
8221 0 3 0.0 0.0 61.199999999999996 54.4 0 0 0
8222 0 3 0.0 1.7 62.9 54.4 0 0 0
8223 0 3 0.0 1.7 61.199999999999996 56.1 0 0 0
8224 0 3 0.0 0.0 62.9 56.1 0 0 0
8225 0 3 0.0 3.4 61.199999999999996 54.4 0 0 0
8226 0 3 0.0 5.1 62.9 54.4 0 0 0
8227 0 3 0.0 5.1 61.199999999999996 56.1 0 0 0
8228 0 3 0.0 3.4 62.9 56.1 0 0 0
6689 0 3 0.0 6.8 57.8 51.0 0 0 0
6692 0 3 0.0 6.8 59.5 52.699999999999996 0 0 0
6729 0 3 0.0 6.8 61.199999999999996 51.0 0 0 0
6732 0 3 0.0 6.8 62.9 52.699999999999996 0 0 0
8189 0 3 0.0 6.8 57.8 54.4 0 0 0
8192 0 3 0.0 6.8 59.5 56.1 0 0 0
8229 0 3 0.0 6.8 61.199999999999996 54.4 0 0 0
8232 0 3 0.0 6.8 62.9 56.1 0 0 0
9681 0 3 0.0 0.0 57.8 57.8 0 0 0
9682 0 3 0.0 1.7 59.5 57.8 0 0 0
9685 0 3 0.0 3.4 57.8 57.8 0 0 0
9686 0 3 0.0 5.1 59.5 57.8 0 0 0
9721 0 3 0.0 0.0 61.199999999999996 57.8 0 0 0
9722 0 3 0.0 1.7 62.9 57.8 0 0 0
9725 0 3 0.0 3.4 61.199999999999996 57.8 0 0 0
9726 0 3 0.0 5.1 62.9 57.8 0 0 0
9689 0 3 0.0 6.8 57.8 57.8 0 0 0
9729 0 3 0.0 6.8 61.199999999999996 57.8 0 0 0
6690 0 3 0.0 8.5 59.5 51.0 0 0 0
6691 0 3 0.0 8.5 57.8 52.699999999999996 0 0 0
6693 0 3 0.0 10.2 57.8 51.0 0 0 0
6694 0 3 0.0 11.9 59.5 51.0 0 0 0
6695 0 3 0.0 11.9 57.8 52.699999999999996 0 0 0
6696 0 3 0.0 10.2 59.5 52.699999999999996 0 0 0
6730 0 3 0.0 8.5 62.9 51.0 0 0 0
6731 0 3 0.0 8.5 61.199999999999996 52.699999999999996 0 0 0
6733 0 3 0.0 10.2 61.199999999999996 51.0 0 0 0
6734 0 3 0.0 11.9 62.9 51.0 0 0 0
6735 0 3 0.0 11.9 61.199999999999996 52.699999999999996 0 0 0
6736 0 3 0.0 10.2 62.9 52.699999999999996 0 0 0
8190 0 3 0.0 8.5 59.5 54.4 0 0 0
8191 0 3 0.0 8.5 57.8 56.1 0 0 0
8193 0 3 0.0 10.2 57.8 54.4 0 0 0
8194 0 3 0.0 11.9 59.5 54.4 0 0 0
8195 0 3 0.0 11.9 57.8 56.1 0 0 0
8196 0 3 0.0 10.2 59.5 56.1 0 0 0
8230 0 3 0.0 8.5 62.9 54.4 0 0 0
8231 0 3 0.0 8.5 61.199999999999996 56.1 0 0 0
8233 0 3 0.0 10.2 61.199999999999996 54.4 0 0 0
8234 0 3 0.0 11.9 62.9 54.4 0 0 0
8235 0 3 0.0 11.9 61.199999999999996 56.1 0 0 0
8236 0 3 0.0 10.2 62.9 56.1 0 0 0
6697 0 3 0.0 13.6 57.8 51.0 0 0 0
6698 0 3 0.0 15.299999999999999 59.5 51.0 0 0 0
6699 0 3 0.0 15.299999999999999 57.8 52.699999999999996 0 0 0
6700 0 3 0.0 13.6 59.5 52.699999999999996 0 0 0
6737 0 3 0.0 13.6 61.199999999999996 51.0 0 0 0
6738 0 3 0.0 15.299999999999999 62.9 51.0 0 0 0
6739 0 3 0.0 15.299999999999999 61.199999999999996 52.699999999999996 0 0 0
6740 0 3 0.0 13.6 62.9 52.699999999999996 0 0 0
8197 0 3 0.0 13.6 57.8 54.4 0 0 0
8198 0 3 0.0 15.299999999999999 59.5 54.4 0 0 0
8199 0 3 0.0 15.299999999999999 57.8 56.1 0 0 0
8200 0 3 0.0 13.6 59.5 56.1 0 0 0
8237 0 3 0.0 13.6 61.199999999999996 54.4 0 0 0
8238 0 3 0.0 15.299999999999999 62.9 54.4 0 0 0
8239 0 3 0.0 15.299999999999999 61.199999999999996 56.1 0 0 0
8240 0 3 0.0 13.6 62.9 56.1 0 0 0
9690 0 3 0.0 8.5 59.5 57.8 0 0 0
9693 0 3 0.0 10.2 57.8 57.8 0 0 0
9694 0 3 0.0 11.9 59.5 57.8 0 0 0
9730 0 3 0.0 8.5 62.9 57.8 0 0 0
9733 0 3 0.0 10.2 61.199999999999996 57.8 0 0 0
9734 0 3 0.0 11.9 62.9 57.8 0 0 0
9697 0 3 0.0 13.6 57.8 57.8 0 0 0
9698 0 3 0.0 15.299999999999999 59.5 57.8 0 0 0
9737 0 3 0.0 13.6 61.199999999999996 57.8 0 0 0
9738 0 3 0.0 15.299999999999999 62.9 57.8 0 0 0
9364 0 3 0.0 0.0 32.3 59.5 0 0 0
9368 0 3 0.0 3.4 32.3 59.5 0 0 0
9403 0 3 0.0 1.7 34.0 59.5 0 0 0
9404 0 3 0.0 0.0 35.699999999999996 59.5 0 0 0
9407 0 3 0.0 5.1 34.0 59.5 0 0 0
9408 0 3 0.0 3.4 35.699999999999996 59.5 0 0 0
9443 0 3 0.0 1.7 37.4 59.5 0 0 0
9447 0 3 0.0 5.1 37.4 59.5 0 0 0
10682 0 3 0.0 1.7 32.3 61.199999999999996 0 0 0
10684 0 3 0.0 5.1 32.3 61.199999999999996 0 0 0
10701 0 3 0.0 0.0 34.0 61.199999999999996 0 0 0
10702 0 3 0.0 1.7 35.699999999999996 61.199999999999996 0 0 0
10703 0 3 0.0 3.4 34.0 61.199999999999996 0 0 0
10704 0 3 0.0 5.1 35.699999999999996 61.199999999999996 0 0 0
10721 0 3 0.0 0.0 37.4 61.199999999999996 0 0 0
10723 0 3 0.0 3.4 37.4 61.199999999999996 0 0 0
9372 0 3 0.0 6.8 32.3 59.5 0 0 0
9412 0 3 0.0 6.8 35.699999999999996 59.5 0 0 0
10705 0 3 0.0 6.8 34.0 61.199999999999996 0 0 0
10725 0 3 0.0 6.8 37.4 61.199999999999996 0 0 0
14562 1104 1 0.5564 5.617245689862959 33.30650585081532 64.80568285462422 0 0 0
15589 1447 2 -1.1128 1.3769430656279713 34.19267074476896 65.03527166745438 0 0 0
12460 404 2 -1.1128 5.208014840335069 34.70647137648362 65.31281265046691 0 0 0
12462 404 1 0.5564 4.323364467602804 35.09804894305523 65.56591533302483 0 0 0
14560 1104 2 -1.1128 5.955046331784509 32.47436972873398 64.36586348464915 0 0 0
15959 1570 1 0.5564 7.844935257375073 36.334792407718616 65.19997498341925 0 0 0
20108 2953 1 0.5564 7.466309509106406 32.40588776906363 64.499952471585 0 0 0
14561 1104 1 0.5564 5.628249706516674 32.440356873574494 63.421381002353705 0 0 0
15958 1570 2 -1.1128 7.010902966208124 36.49523075483327 65.72784793803064 0 0 0
15590 1447 1 0.5564 1.9086364812097423 34.911176056675394 65.4836604101688 0 0 0
15591 1447 1 0.5564 1.9914071257142232 33.59664982382045 64.5183645490693 0 0 0
12461 404 1 0.5564 5.924452314924924 35.39275093357409 65.43826428760713 0 0 0
20107 2953 2 -1.1128 8.410177928967471 32.27997232130364 64.80533512133545 0 0 0
19180 2644 2 -1.1128 3.0333240323928066 35.950533711102054 66.22652953212673 0 0 0
16712 1821 1 0.5564 4.452989865988826 31.772387576262762 65.39980160568537 0 0 0
14477 1076 1 0.5564 0.03273749498175771 33.0597570259061 65.41535956417684 0 0 0
17726 2159 1 0.5564 13.982133960278547 39.66742537546642 66.76474341458356 0 0 0
12438 396 1 0.5564 6.2134627122815544 37.90864780591315 65.44578844863929 0 0 0
18957 2569 1 0.5564 15.001815971417988 34.70310888981792 66.50255572718739 0 0 0
12044 265 1 0.5564 0.2899705389157873 53.503647618828595 66.44594968636163 0 0 0
13719 823 1 0.5564 11.167304018136742 33.56953335837484 65.67420493730027 0 0 0
13718 823 1 0.5564 9.571850023329834 33.22146729352417 65.67241004995529 0 0 0
9376 0 3 0.0 10.2 32.3 59.5 0 0 0
9411 0 3 0.0 8.5 34.0 59.5 0 0 0
9415 0 3 0.0 11.9 34.0 59.5 0 0 0
9416 0 3 0.0 10.2 35.699999999999996 59.5 0 0 0
9451 0 3 0.0 8.5 37.4 59.5 0 0 0
9455 0 3 0.0 11.9 37.4 59.5 0 0 0
10686 0 3 0.0 8.5 32.3 61.199999999999996 0 0 0
10688 0 3 0.0 11.9 32.3 61.199999999999996 0 0 0
10706 0 3 0.0 8.5 35.699999999999996 61.199999999999996 0 0 0
10707 0 3 0.0 10.2 34.0 61.199999999999996 0 0 0
10708 0 3 0.0 11.9 35.699999999999996 61.199999999999996 0 0 0
10727 0 3 0.0 10.2 37.4 61.199999999999996 0 0 0
9380 0 3 0.0 13.6 32.3 59.5 0 0 0
9419 0 3 0.0 15.299999999999999 34.0 59.5 0 0 0
9420 0 3 0.0 13.6 35.699999999999996 59.5 0 0 0
9459 0 3 0.0 15.299999999999999 37.4 59.5 0 0 0
10690 0 3 0.0 15.299999999999999 32.3 61.199999999999996 0 0 0
10709 0 3 0.0 13.6 34.0 61.199999999999996 0 0 0
10710 0 3 0.0 15.299999999999999 35.699999999999996 61.199999999999996 0 0 0
10729 0 3 0.0 13.6 37.4 61.199999999999996 0 0 0
14474 1075 1 0.5564 9.547619606364545 35.821326606146705 63.74346859323374 0 0 0
13323 691 1 0.5564 13.485230455612065 34.5948412654729 63.00908123966414 0 0 0
13321 691 2 -1.1128 13.065151750813389 34.96832034539345 63.83615274648675 0 0 0
13322 691 1 0.5564 12.75753860328213 34.21825404031583 64.42162260026699 0 0 0
18530 2427 1 0.5564 13.393345140172297 36.66907906692876 64.32209972728467 0 0 0
14475 1075 1 0.5564 9.7192922968067 35.26189837870259 65.26799967889121 0 0 0
18529 2427 2 -1.1128 13.420270416072718 37.432461695302266 64.96748516825595 0 0 0
14473 1075 2 -1.1128 9.411379264299278 36.03335863141469 64.7111880972883 0 0 0
14779 1177 2 -1.1128 12.547091323832385 32.91645217489262 65.2830741666661 0 0 0
18531 2427 1 0.5564 12.496790304500417 37.61756179747412 65.30352540184208 0 0 0
17990 2247 1 0.5564 10.300547597388869 37.222501257274466 65.39945648913098 0 0 0
14780 1177 1 0.5564 13.339504313825708 32.978635431798416 65.8898815377599 0 0 0
13717 823 2 -1.1128 10.25673602270019 33.911534892763235 65.90637164401558 0 0 0
13427 726 1 0.5564 14.927924213515258 36.54284007968825 65.60227836445367 0 0 0
17989 2247 2 -1.1128 10.9056434311676 37.950049015021634 65.7227734275827 0 0 0
14781 1177 1 0.5564 12.257459792026811 31.96212235122257 65.20980257480484 0 0 0
17451 2067 1 0.5564 6.006077985757175 46.60918674601432 66.36077727027883 0 0 0
17109 1953 1 0.5564 2.72027589841115 39.40911233411198 66.36801311179288 0 0 0
12389 380 1 0.5564 1.0891498406553457 40.3831296268596 66.36905997074973 0 0 0
9444 0 3 0.0 0.0 39.1 59.5 0 0 0
9448 0 3 0.0 3.4 39.1 59.5 0 0 0
9483 0 3 0.0 1.7 40.8 59.5 0 0 0
9484 0 3 0.0 0.0 42.5 59.5 0 0 0
9487 0 3 0.0 5.1 40.8 59.5 0 0 0
9488 0 3 0.0 3.4 42.5 59.5 0 0 0
10722 0 3 0.0 1.7 39.1 61.199999999999996 0 0 0
10724 0 3 0.0 5.1 39.1 61.199999999999996 0 0 0
10741 0 3 0.0 0.0 40.8 61.199999999999996 0 0 0
10742 0 3 0.0 1.7 42.5 61.199999999999996 0 0 0
10743 0 3 0.0 3.4 40.8 61.199999999999996 0 0 0
10744 0 3 0.0 5.1 42.5 61.199999999999996 0 0 0
9452 0 3 0.0 6.8 39.1 59.5 0 0 0
9492 0 3 0.0 6.8 42.5 59.5 0 0 0
10745 0 3 0.0 6.8 40.8 61.199999999999996 0 0 0
16914 1888 1 0.5564 6.7241423626980135 40.527559057883906 63.40099067405737 0 0 0
16912 1888 2 -1.1128 7.058959834190544 40.566558999833795 64.3424662406063 0 0 0
11428 60 2 -1.1128 7.911098859278603 42.949041192004564 65.04197417013694 0 0 0
16913 1888 1 0.5564 7.301995848897127 41.5092670461383 64.57101684956746 0 0 0
11430 60 1 0.5564 7.116880264857155 43.224264964837715 65.58370160172733 0 0 0
12437 396 1 0.5564 6.181969500709305 39.503527579101274 65.09651284895129 0 0 0
12436 396 2 -1.1128 5.6608254355360765 38.74134460676251 65.48055272233685 0 0 0
17108 1953 1 0.5564 4.067953680521132 38.64070815967784 65.85816386186639 0 0 0
12388 380 2 -1.1128 1.9245685346942 40.804452113931006 66.72199556139904 0 0 0
11429 60 1 0.5564 8.488985481570728 43.7465621010901 64.86874750258372 0 0 0
14768 1173 1 0.5564 8.92413735064291 40.53764061353206 64.63929065066783 0 0 0
17107 1953 2 -1.1128 3.218973466416086 38.542386551399154 66.37736113163545 0 0 0
17991 2247 1 0.5564 10.495081523157603 38.83928793551301 65.52104568433441 0 0 0
18875 2542 1 0.5564 16.199380238845265 39.494505097903506 66.17261464813511 0 0 0
9456 0 3 0.0 10.2 39.1 59.5 0 0 0
9491 0 3 0.0 8.5 40.8 59.5 0 0 0
9495 0 3 0.0 11.9 40.8 59.5 0 0 0
9496 0 3 0.0 10.2 42.5 59.5 0 0 0
10726 0 3 0.0 8.5 39.1 61.199999999999996 0 0 0
10728 0 3 0.0 11.9 39.1 61.199999999999996 0 0 0
10746 0 3 0.0 8.5 42.5 61.199999999999996 0 0 0
10747 0 3 0.0 10.2 40.8 61.199999999999996 0 0 0
10748 0 3 0.0 11.9 42.5 61.199999999999996 0 0 0
9460 0 3 0.0 13.6 39.1 59.5 0 0 0
9499 0 3 0.0 15.299999999999999 40.8 59.5 0 0 0
9500 0 3 0.0 13.6 42.5 59.5 0 0 0
10730 0 3 0.0 15.299999999999999 39.1 61.199999999999996 0 0 0
10749 0 3 0.0 13.6 40.8 61.199999999999996 0 0 0
10750 0 3 0.0 15.299999999999999 42.5 61.199999999999996 0 0 0
18125 2292 1 0.5564 12.187279608277777 42.541040232692914 65.33898901151647 0 0 0
17264 2005 1 0.5564 13.769773727969689 40.90613716595875 65.1801712303109 0 0 0
17263 2005 2 -1.1128 13.467775836236086 41.83513815497519 64.96626880666392 0 0 0
18124 2292 2 -1.1128 11.461538088139587 42.9856309631828 65.86400271268239 0 0 0
17265 2005 1 0.5564 14.26515844438847 42.43067645093197 64.86872421680577 0 0 0
14767 1173 2 -1.1128 9.704624392610773 40.220973967122504 65.17832874369685 0 0 0
17725 2159 2 -1.1128 14.406958036066701 39.564841752680884 65.86529864348354 0 0 0
17727 2159 1 0.5564 14.048085989003704 38.745232241647045 65.4186987009728 0 0 0
15064 1272 2 -1.1128 4.776185232485798 55.109369423913066 66.7947758858977 0 0 0
11758 170 2 -1.1128 15.274088097197101 43.73633940299627 65.02697513393728 0 0 0
11760 170 1 0.5564 16.148411313249994 43.45092999369559 64.63441860613435 0 0 0
18126 2292 1 0.5564 10.981769214283151 42.30228876171207 66.41433517956405 0 0 0
11762 171 1 0.5564 10.480663990431617 44.10971335677233 65.43432627151027 0 0 0
14769 1173 1 0.5564 9.797962114275286 40.789626092666374 65.99559438788323 0 0 0
11368 40 2 -1.1128 3.2524469681732078 50.039357695533035 66.82324723187492 0 0 0
11354 35 1 0.5564 1.4698806883047333 50.02910909750284 62.94381794239386 0 0 0
13963 905 2 -1.1128 1.651635429777326 46.26102642427308 65.52962217901741 0 0 0
9523 0 3 0.0 1.7 44.199999999999996 59.5 0 0 0
9524 0 3 0.0 0.0 45.9 59.5 0 0 0
9527 0 3 0.0 5.1 44.199999999999996 59.5 0 0 0
9528 0 3 0.0 3.4 45.9 59.5 0 0 0
9563 0 3 0.0 1.7 47.6 59.5 0 0 0
9564 0 3 0.0 0.0 49.3 59.5 0 0 0
9567 0 3 0.0 5.1 47.6 59.5 0 0 0
9568 0 3 0.0 3.4 49.3 59.5 0 0 0
10761 0 3 0.0 0.0 44.199999999999996 61.199999999999996 0 0 0
10762 0 3 0.0 1.7 45.9 61.199999999999996 0 0 0
10763 0 3 0.0 3.4 44.199999999999996 61.199999999999996 0 0 0
10764 0 3 0.0 5.1 45.9 61.199999999999996 0 0 0
10781 0 3 0.0 0.0 47.6 61.199999999999996 0 0 0
10782 0 3 0.0 1.7 49.3 61.199999999999996 0 0 0
10783 0 3 0.0 3.4 47.6 61.199999999999996 0 0 0
10784 0 3 0.0 5.1 49.3 61.199999999999996 0 0 0
9532 0 3 0.0 6.8 45.9 59.5 0 0 0
9572 0 3 0.0 6.8 49.3 59.5 0 0 0
10765 0 3 0.0 6.8 44.199999999999996 61.199999999999996 0 0 0
10785 0 3 0.0 6.8 47.6 61.199999999999996 0 0 0
15757 1503 2 -1.1128 6.4629103549588365 49.77212552304964 63.972599669667005 0 0 0
16292 1681 1 0.5564 7.841911917719437 50.03334944667055 64.65587551878845 0 0 0
15759 1503 1 0.5564 6.538483546817938 49.788852540362235 62.97559968002171 0 0 0
17177 1976 1 0.5564 6.654192546629017 48.24562187372973 64.88439302077575 0 0 0
17176 1976 2 -1.1128 6.798437896354299 47.44973047804857 65.47239820142451 0 0 0
13965 905 1 0.5564 2.5810331241452644 46.03992740520411 65.23409687854942 0 0 0
17178 1976 1 0.5564 7.774606678520783 47.35040783586885 65.66534766668578 0 0 0
12561 437 1 0.5564 1.4333225135057464 47.84788249296977 65.83070781641862 0 0 0
12559 437 2 -1.1128 1.1527516505910973 48.77788980810362 66.06812437661237 0 0 0
12560 437 1 0.5564 1.115074128766401 49.33645042548535 65.23951786406778 0 0 0
13964 905 1 0.5564 1.5617540838504984 46.081364350963135 66.50923603902862 0 0 0
16291 1681 2 -1.1128 8.76132824158129 50.17859501525643 65.02135863967713 0 0 0
15758 1503 1 0.5564 5.658665697152254 50.29518771757013 64.25472902466711 0 0 0
11759 170 1 0.5564 15.295152013542147 44.71957231788634 65.2081093739261 0 0 0
13656 802 1 0.5564 12.200898071174159 44.36352371376097 66.19145797386604 0 0 0
11761 171 2 -1.1128 9.760095212829771 44.80305788457661 65.42693032015329 0 0 0
16293 1681 1 0.5564 9.065745205551629 49.352613825513714 65.49579099427928 0 0 0
11763 171 1 0.5564 10.169192165589392 45.707674044183385 65.30730802708405 0 0 0
9531 0 3 0.0 8.5 44.199999999999996 59.5 0 0 0
9535 0 3 0.0 11.9 44.199999999999996 59.5 0 0 0
9536 0 3 0.0 10.2 45.9 59.5 0 0 0
9571 0 3 0.0 8.5 47.6 59.5 0 0 0
9575 0 3 0.0 11.9 47.6 59.5 0 0 0
9576 0 3 0.0 10.2 49.3 59.5 0 0 0
10766 0 3 0.0 8.5 45.9 61.199999999999996 0 0 0
10767 0 3 0.0 10.2 44.199999999999996 61.199999999999996 0 0 0
10768 0 3 0.0 11.9 45.9 61.199999999999996 0 0 0
10786 0 3 0.0 8.5 49.3 61.199999999999996 0 0 0
10787 0 3 0.0 10.2 47.6 61.199999999999996 0 0 0
10788 0 3 0.0 11.9 49.3 61.199999999999996 0 0 0
9539 0 3 0.0 15.299999999999999 44.199999999999996 59.5 0 0 0
9540 0 3 0.0 13.6 45.9 59.5 0 0 0
9579 0 3 0.0 15.299999999999999 47.6 59.5 0 0 0
9580 0 3 0.0 13.6 49.3 59.5 0 0 0
10769 0 3 0.0 13.6 44.199999999999996 61.199999999999996 0 0 0
10770 0 3 0.0 15.299999999999999 45.9 61.199999999999996 0 0 0
10789 0 3 0.0 13.6 47.6 61.199999999999996 0 0 0
10790 0 3 0.0 15.299999999999999 49.3 61.199999999999996 0 0 0
18494 2415 1 0.5564 14.030666097331613 48.65495806844531 64.52332277589774 0 0 0
18493 2415 2 -1.1128 14.958099433624383 48.33792028217632 64.32494364747213 0 0 0
18495 2415 1 0.5564 15.105147344503374 47.447380366715784 64.75542668068002 0 0 0
16943 1898 1 0.5564 11.856864459180093 47.72695813068295 64.91703294020729 0 0 0
14661 1137 1 0.5564 11.832350968959375 49.76729648588483 64.53415030579866 0 0 0
14659 1137 2 -1.1128 12.484895755852873 49.223781375918506 65.06214304774012 0 0 0
16942 1898 2 -1.1128 11.391300508730493 46.88932141178439 65.20271664188118 0 0 0
13786 846 2 -1.1128 15.067684500064432 46.107236596648974 65.81846758229804 0 0 0
13577 776 1 0.5564 16.763889937811634 48.87781823147334 64.2571027888748 0 0 0
16944 1898 1 0.5564 12.000734988589961 46.35128021113461 65.78504099244597 0 0 0
13787 846 1 0.5564 14.130947981537055 45.7755139795728 65.93020440557613 0 0 0
17384 2045 1 0.5564 10.093068093043522 47.48486673979416 66.0093562265835 0 0 0
14660 1137 1 0.5564 12.438796578430416 49.490388213042166 66.0248452066142 0 0 0
17383 2045 2 -1.1128 9.3323430325306 48.044777767119676 66.3376810162924 0 0 0
11353 35 2 -1.1128 1.200356367545057 50.36752309652591 63.8453902307487 0 0 0
13654 802 2 -1.1128 12.737535083416256 45.150624764975234 66.49558510567073 0 0 0
18955 2569 2 -1.1128 14.929557908647547 33.7067628183258 66.5480898598836 0 0 0
18647 2466 1 0.5564 7.97890548669638 50.807987507543814 66.3623224759992 0 0 0
16925 1892 1 0.5564 3.9692463912075153 50.70820310338633 65.46001656394661 0 0 0
14346 1032 1 0.5564 5.43369488256767 53.646101592601546 66.14029296596432 0 0 0
12043 265 2 -1.1128 0.5649270016267656 54.08578325343731 65.68075763146474 0 0 0
16924 1892 2 -1.1128 4.486287562108696 51.217563195743125 64.77210598728705 0 0 0
16926 1892 1 0.5564 5.063384453456969 51.897365842804014 65.22468542468563 0 0 0
11355 35 1 0.5564 1.5969710072309629 51.2734654968906 63.993605825013795 0 0 0
12129 293 1 0.5564 3.261458050544848 52.32328319333459 64.49923735698779 0 0 0
12127 293 2 -1.1128 2.4005472567354564 52.77281970645109 64.26101540813143 0 0 0
9603 0 3 0.0 1.7 51.0 59.5 0 0 0
9604 0 3 0.0 0.0 52.699999999999996 59.5 0 0 0
9607 0 3 0.0 5.1 51.0 59.5 0 0 0
9608 0 3 0.0 3.4 52.699999999999996 59.5 0 0 0
9643 0 3 0.0 1.7 54.4 59.5 0 0 0
9644 0 3 0.0 0.0 56.1 59.5 0 0 0
9647 0 3 0.0 5.1 54.4 59.5 0 0 0
9648 0 3 0.0 3.4 56.1 59.5 0 0 0
10801 0 3 0.0 0.0 51.0 61.199999999999996 0 0 0
10802 0 3 0.0 1.7 52.699999999999996 61.199999999999996 0 0 0
10803 0 3 0.0 3.4 51.0 61.199999999999996 0 0 0
10804 0 3 0.0 5.1 52.699999999999996 61.199999999999996 0 0 0
10821 0 3 0.0 0.0 54.4 61.199999999999996 0 0 0
10822 0 3 0.0 1.7 56.1 61.199999999999996 0 0 0
10823 0 3 0.0 3.4 54.4 61.199999999999996 0 0 0
10824 0 3 0.0 5.1 56.1 61.199999999999996 0 0 0
15531 1427 1 0.5564 7.13572359067019 54.07495622516223 62.93260868144182 0 0 0
15695 1482 1 0.5564 2.0062802773484165 56.03726808314596 63.958165532049016 0 0 0
9612 0 3 0.0 6.8 52.699999999999996 59.5 0 0 0
9652 0 3 0.0 6.8 56.1 59.5 0 0 0
10805 0 3 0.0 6.8 51.0 61.199999999999996 0 0 0
10825 0 3 0.0 6.8 54.4 61.199999999999996 0 0 0
15530 1427 1 0.5564 7.915423541300082 54.9826184757557 64.0438439362129 0 0 0
12128 293 1 0.5564 2.563272582700541 53.74866267763229 64.11523572925829 0 0 0
15694 1482 2 -1.1128 2.667208787535178 55.289109021193504 63.899586508575744 0 0 0
15696 1482 1 0.5564 3.5949907109885486 55.66005702209201 63.93981301691595 0 0 0
15529 1427 2 -1.1128 7.5141342166784 54.085680096097406 63.858184458026706 0 0 0
12015 255 1 0.5564 4.724680858485292 55.98445850472184 65.50684198655875 0 0 0
14345 1032 1 0.5564 6.437301197114676 53.49547060431682 64.8609527845362 0 0 0
12045 265 1 0.5564 1.1817271979512511 53.577277034417456 65.07994232754398 0 0 0
14344 1032 2 -1.1128 5.994475526695045 53.00758832450452 65.61320066198881 0 0 0
10867 0 3 0.0 10.2 61.199999999999996 61.199999999999996 0 0 0
14955 1235 1 0.5564 0.21329961702885614 56.75624893806807 64.26059267081669 0 0 0
12013 255 2 -1.1128 4.764335869374781 56.611678616176235 64.72900980422709 0 0 0
12014 255 1 0.5564 5.577707262126345 57.18819290476393 64.80684576374496 0 0 0
18268 2340 2 -1.1128 8.331632145155114 56.49698860471781 64.23025053849162 0 0 0
10848 0 3 0.0 11.9 59.5 61.199999999999996 0 0 0
18270 2340 1 0.5564 9.220040727530167 56.92965173039536 64.38365487474894 0 0 0
16220 1657 1 0.5564 9.033625461304524 54.156430296584396 65.97981155689442 0 0 0
16445 1732 1 0.5564 16.363775419709174 33.05271346601733 66.21605450609283 0 0 0
16082 1611 1 0.5564 16.651931405705543 51.15743218689418 65.66261643644638 0 0 0
19302 2684 1 0.5564 8.75067575963331 53.098183791566925 64.36017542229881 0 0 0
19301 2684 1 0.5564 9.253839887772774 51.64679360199407 64.91417818504252 0 0 0
19300 2684 2 -1.1128 9.510655860973039 52.60425988363032 64.78263208518987 0 0 0
12335 362 1 0.5564 13.237019233775264 56.10691693844502 64.33062217640841 0 0 0
12334 362 2 -1.1128 12.334691940216313 56.07395780533374 64.7604123340975 0 0 0
16083 1611 1 0.5564 15.817572350676517 52.21758682842399 64.74253836609708 0 0 0
15567 1439 1 0.5564 11.057200197142135 53.0448860841019 64.6066020917715 0 0 0
15565 1439 2 -1.1128 11.955228211523734 53.453016438650536 64.77084441797538 0 0 0
9611 0 3 0.0 8.5 51.0 59.5 0 0 0
9615 0 3 0.0 11.9 51.0 59.5 0 0 0
9616 0 3 0.0 10.2 52.699999999999996 59.5 0 0 0
9651 0 3 0.0 8.5 54.4 59.5 0 0 0
9655 0 3 0.0 11.9 54.4 59.5 0 0 0
9656 0 3 0.0 10.2 56.1 59.5 0 0 0
10806 0 3 0.0 8.5 52.699999999999996 61.199999999999996 0 0 0
10807 0 3 0.0 10.2 51.0 61.199999999999996 0 0 0
10808 0 3 0.0 11.9 52.699999999999996 61.199999999999996 0 0 0
10826 0 3 0.0 8.5 56.1 61.199999999999996 0 0 0
10827 0 3 0.0 10.2 54.4 61.199999999999996 0 0 0
10828 0 3 0.0 11.9 56.1 61.199999999999996 0 0 0
9619 0 3 0.0 15.299999999999999 51.0 59.5 0 0 0
9620 0 3 0.0 13.6 52.699999999999996 59.5 0 0 0
9659 0 3 0.0 15.299999999999999 54.4 59.5 0 0 0
9660 0 3 0.0 13.6 56.1 59.5 0 0 0
10809 0 3 0.0 13.6 51.0 61.199999999999996 0 0 0
10810 0 3 0.0 15.299999999999999 52.699999999999996 61.199999999999996 0 0 0
10829 0 3 0.0 13.6 54.4 61.199999999999996 0 0 0
10830 0 3 0.0 15.299999999999999 56.1 61.199999999999996 0 0 0
15566 1439 1 0.5564 11.91165975945902 54.436426506911026 64.59475777887074 0 0 0
18674 2475 1 0.5564 14.736886857602878 54.388256465888325 64.59422512573147 0 0 0
12324 358 1 0.5564 15.770770884655342 55.992389997644544 64.05813572258054 0 0 0
12323 358 1 0.5564 14.63867584123136 56.21629955577762 62.90277777417446 0 0 0
12322 358 2 -1.1128 14.802710271173336 55.88457440004182 63.831783363911875 0 0 0
18673 2475 2 -1.1128 14.547048499397308 53.464639581323645 64.92723195014975 0 0 0
18675 2475 1 0.5564 13.566215327436538 53.281435835325794 64.86087619132545 0 0 0
12336 362 1 0.5564 12.44025382301908 55.97881902325051 65.75026380041109 0 0 0
16081 1611 2 -1.1128 16.713501470798338 51.80265723986139 64.90110874531955 0 0 0
13515 755 1 0.5564 15.191900197305802 53.811255945627906 66.37607778599953 0 0 0
17744 2165 1 0.5564 11.227465666380025 57.27038104437769 64.89268825189164 0 0 0
18033 2261 1 0.5564 10.135672485025752 62.69995215365634 64.65459065992526 0 0 0
18805 2519 2 -1.1128 4.774359431754345 59.5663338060581 66.16919592218841 0 0 0
10849 0 3 0.0 13.6 57.8 61.199999999999996 0 0 0
9696 0 3 0.0 10.2 59.5 59.5 0 0 0
19791 2847 1 0.5564 6.7535204070769925 62.59069797374487 64.2035500212537 0 0 0
16172 1641 1 0.5564 5.80175188326282 60.64399928119956 65.17675052110485 0 0 0
14953 1235 2 -1.1128 1.0231889747227003 57.27446101969879 64.53543043799321 0 0 0
14945 1232 1 0.5564 1.393395960602977 59.888242988976195 66.21049728226359 0 0 0
14944 1232 2 -1.1128 1.2524497059817619 60.74248320103887 65.71008890462032 0 0 0
11708 153 1 0.5564 5.8636243396063525 58.67804450304454 65.46402747066783 0 0 0
16173 1641 1 0.5564 7.2164163737173865 60.813665439380394 64.37890098016324 0 0 0
11707 153 2 -1.1128 6.6892755206059 58.23488349516389 65.1148728999096 0 0 0
17415 2055 1 0.5564 3.914452000956983 57.78637849960226 64.25461576187352 0 0 0
17414 2055 1 0.5564 2.3359404433576576 58.18506407453751 64.38101855980159 0 0 0
18269 2340 1 0.5564 7.60581821916881 57.09887434931379 64.56330900857398 0 0 0
10865 0 3 0.0 6.8 61.199999999999996 61.199999999999996 0 0 0
10861 0 3 0.0 0.0 61.199999999999996 61.199999999999996 0 0 0
14946 1232 1 0.5564 1.8943360480144202 60.79026496954264 64.94477921319925 0 0 0
20160 2970 1 0.5564 4.3714317930830004 61.33202191311717 64.0825205272248 0 0 0
9723 0 3 0.0 1.7 61.199999999999996 59.5 0 0 0
9688 0 3 0.0 3.4 59.5 59.5 0 0 0
9687 0 3 0.0 5.1 57.8 59.5 0 0 0
10843 0 3 0.0 3.4 57.8 61.199999999999996 0 0 0
9728 0 3 0.0 3.4 62.9 59.5 0 0 0
20158 2970 2 -1.1128 3.4009775970445775 61.09075922680883 64.08584876499107 0 0 0
10862 0 3 0.0 1.7 62.9 61.199999999999996 0 0 0
9684 0 3 0.0 0.0 59.5 59.5 0 0 0
10863 0 3 0.0 3.4 61.199999999999996 61.199999999999996 0 0 0
9724 0 3 0.0 0.0 62.9 59.5 0 0 0
9683 0 3 0.0 1.7 57.8 59.5 0 0 0
10841 0 3 0.0 0.0 57.8 61.199999999999996 0 0 0
10842 0 3 0.0 1.7 59.5 61.199999999999996 0 0 0
17413 2055 2 -1.1128 3.267977123785112 58.54480240128624 64.3374665064173 0 0 0
10864 0 3 0.0 5.1 62.9 61.199999999999996 0 0 0
10844 0 3 0.0 5.1 59.5 61.199999999999996 0 0 0
10845 0 3 0.0 6.8 57.8 61.199999999999996 0 0 0
9732 0 3 0.0 6.8 62.9 59.5 0 0 0
9727 0 3 0.0 5.1 61.199999999999996 59.5 0 0 0
9692 0 3 0.0 6.8 59.5 59.5 0 0 0
20159 2970 1 0.5564 3.304918208920363 60.095451936686814 64.07417105450517 0 0 0
11709 153 1 0.5564 7.372828183320684 58.93048839833075 64.8937623964759 0 0 0
18807 2519 1 0.5564 4.00459639958514 59.216690779120675 65.6351408442352 0 0 0
16171 1641 2 -1.1128 6.310649983573892 61.210215353274286 64.52835089130369 0 0 0
14954 1235 1 0.5564 1.061807156054086 57.32810499032632 65.53324356389605 0 0 0
15332 1361 1 0.5564 1.0393762919077745 62.21533950593972 66.24069128723073 0 0 0
14992 1248 2 -1.1128 8.694387405202093 59.97262637066616 65.12530059553511 0 0 0
10847 0 3 0.0 10.2 57.8 61.199999999999996 0 0 0
9699 0 3 0.0 15.299999999999999 57.8 59.5 0 0 0
17751 2167 1 0.5564 14.696409748948524 61.61943127498828 64.72638480787818 0 0 0
9695 0 3 0.0 11.9 57.8 59.5 0 0 0
19496 2749 1 0.5564 14.984812436541905 58.90496731938006 65.35530182986233 0 0 0
13379 710 1 0.5564 11.94638852734774 60.3800645994515 66.53232557119928 0 0 0
10866 0 3 0.0 8.5 62.9 61.199999999999996 0 0 0
18031 2261 2 -1.1128 9.276233859942936 62.402771192081396 65.0705827310387 0 0 0
9731 0 3 0.0 8.5 61.199999999999996 59.5 0 0 0
10869 0 3 0.0 13.6 61.199999999999996 61.199999999999996 0 0 0
9691 0 3 0.0 8.5 57.8 59.5 0 0 0
10846 0 3 0.0 8.5 59.5 61.199999999999996 0 0 0
13378 710 2 -1.1128 12.388557892600275 60.457601731436185 65.63875147971753 0 0 0
10870 0 3 0.0 15.299999999999999 62.9 61.199999999999996 0 0 0
19495 2749 2 -1.1128 14.436868438048501 59.07135691606885 66.1751017823242 0 0 0
9739 0 3 0.0 15.299999999999999 61.199999999999996 59.5 0 0 0
17750 2167 1 0.5564 16.193625401265113 62.11121999228856 64.29846480570923 0 0 0
14994 1248 1 0.5564 8.98245598101404 60.92885511180564 65.1767197440379 0 0 0
19497 2749 1 0.5564 13.67122155740864 59.67311859849707 65.94779579847216 0 0 0
10850 0 3 0.0 15.299999999999999 59.5 61.199999999999996 0 0 0
10868 0 3 0.0 11.9 62.9 61.199999999999996 0 0 0
16744 1832 2 -1.1128 16.572768850540978 59.05690612660832 64.46375309057335 0 0 0
16745 1832 1 0.5564 16.17903099035261 59.960021445628094 64.29242139960864 0 0 0
9735 0 3 0.0 11.9 61.199999999999996 59.5 0 0 0
9740 0 3 0.0 13.6 62.9 59.5 0 0 0
13380 710 1 0.5564 12.02093120474408 59.76038933704031 65.02332837806979 0 0 0
9736 0 3 0.0 10.2 62.9 59.5 0 0 0
17743 2165 2 -1.1128 10.497902150266375 57.81244366178469 65.30970806211418 0 0 0
17745 2165 1 0.5564 10.32959594989489 57.4854200510052 66.23961613000046 0 0 0
14993 1248 1 0.5564 9.501081741752031 59.383629595252 65.077059643304 0 0 0
9700 0 3 0.0 13.6 59.5 59.5 0 0 0
15143 1298 1 0.5564 9.835287990195953 62.94727229706512 66.57351279417556 0 0 0
17749 2167 2 -1.1128 15.564141329414134 61.33448158451331 64.31914310462832 0 0 0
17641 2131 2 -1.1128 13.748996309224905 62.745033963515034 65.71432522608977 0 0 0
11369 40 1 0.5564 2.4020224511966264 49.56222579853695 66.60160794071814 0 0 0
17643 2131 1 0.5564 13.215012741111144 61.95126737993359 66.00552287277513 0 0 0
13426 726 2 -1.1128 15.485695073963985 36.34672428950788 66.4087709210482 0 0 0
12348 366 1 0.5564 12.214598526722146 52.95697910473609 66.41822581110145 0 0 0
18032 2261 1 0.5564 8.519462678874405 62.931279050446484 64.68590497573597 0 0 0
17246 1999 1 0.5564 2.9374564343863856 62.72719139585299 64.32495993649412 0 0 0
19806 2852 1 0.5564 14.740989368242055 43.23996956682063 66.50955644163959 0 0 0
19182 2644 1 0.5564 3.0261933287978007 36.94842361414874 66.16199031602956 0 0 0
13788 846 1 0.5564 15.483177911585525 46.24175567386899 66.71806189106763 0 0 0
13428 726 1 0.5564 16.442506964343117 36.56114457439065 66.21246734227059 0 0 0
16334 1695 1 0.5564 0.6718043862612735 55.47648914040855 66.4230415802378 0 0 0
15960 1570 1 0.5564 7.13267951639994 36.14730288941683 66.6574268606388 0 0 0
11284 12 2 -1.1128 5.878050683163504 43.43047408055861 66.62690134919451 0 0 0
18648 2466 1 0.5564 6.772654032207723 51.90771910509906 66.31569217337916 0 0 0
11285 12 1 0.5564 5.6917816124572544 44.4033692667525 66.76393774524867 0 0 0
15803 1518 1 0.5564 9.301611947804263 44.66383302130169 66.83503242209962 0 0 0
12273 341 1 0.5564 3.301041338474059 35.96543802079037 69.663479399389 0 0 0
18371 2374 1 0.5564 8.001272835346636 35.58922460195359 68.59014740939207 0 0 0
18372 2374 1 0.5564 6.597335920708451 36.391941095928146 68.81649583615524 0 0 0
12271 341 2 -1.1128 3.2922310975406277 35.307462298324026 68.91049168032211 0 0 0
18370 2374 2 -1.1128 7.069325368995587 35.716051341855966 68.25045741556397 0 0 0
14257 1003 2 -1.1128 5.441683720302966 34.15357547063529 69.80577146784836 0 0 0
12272 341 1 0.5564 3.9827963594519797 34.603188116861084 69.07516670135816 0 0 0
14258 1003 1 0.5564 6.0299013736894205 34.70805147767757 69.21708116344614 0 0 0
13575 775 1 0.5564 2.0960164477155745 34.40965161190143 69.44140575078806 0 0 0
13573 775 2 -1.1128 1.4080790528243372 34.06413343107744 70.07965291710504 0 0 0
14259 1003 1 0.5564 5.337419132304234 34.60430774570027 70.692320847576 0 0 0
13574 775 1 0.5564 1.2302126230407593 34.75253276572029 70.7828388709227 0 0 0
19765 2839 2 -1.1128 0.846991015441951 35.505265094222565 72.02619204993894 0 0 0
16884 1878 1 0.5564 4.682237974814723 36.08999225479029 71.88500048336527 0 0 0
16883 1878 1 0.5564 5.542633344114192 35.21353941879278 72.96118650418133 0 0 0
19766 2839 1 0.5564 1.3281094872674009 36.24222374702526 72.50097308325468 0 0 0
17956 2236 2 -1.1128 8.522067012004097 36.192529297706635 73.52733786145728 0 0 0
19586 2779 1 0.5564 8.31932181885211 37.23753926085213 72.1564894015756 0 0 0
19767 2839 1 0.5564 0.8295372723485752 34.69077307258259 72.60610422365818 0 0 0
16882 1878 2 -1.1128 5.104383350921415 35.20099553403626 72.06242078001686 0 0 0
11936 229 1 0.5564 4.853197604233173 33.603351013871034 72.50979917257303 0 0 0
13202 651 1 0.5564 8.287996602388997 33.38551143626563 72.48143558172539 0 0 0
12085 279 2 -1.1128 1.0119494225767351 33.23955262806162 73.59282308782201 0 0 0
17958 2236 1 0.5564 7.6387653626435394 36.018801453012514 73.96276553858243 0 0 0
12086 279 1 0.5564 1.0329288520355449 32.63913849063666 72.79340860415437 0 0 0
11312 21 1 0.5564 1.1524622568254732 32.612585593395956 70.82904247248159 0 0 0
12087 279 1 0.5564 1.7470465757912836 32.984191421522816 74.22085418636891 0 0 0
11929 227 2 -1.1128 6.061975586097948 35.45261949956482 74.71016502511463 0 0 0
14500 1084 2 -1.1128 3.637308772493244 37.30901278985171 70.88033990720548 0 0 0
14501 1084 1 0.5564 3.0310341564536296 37.38546125954345 71.6719127121097 0 0 0
19391 2714 1 0.5564 2.4301593554092595 37.56925895407464 73.89801960197273 0 0 0
19390 2714 2 -1.1128 2.108930454178074 37.67053223203646 72.95644848829423 0 0 0
19585 2779 2 -1.1128 8.341481967441101 37.84250780711725 71.36054835472065 0 0 0
13924 892 2 -1.1128 2.952131332792605 37.60858253947422 75.48326963094752 0 0 0
18519 2423 1 0.5564 6.157505841165233 32.71872909081689 69.75613828492031 0 0 0
14063 938 1 0.5564 5.316348442090997 37.75232158456535 70.20249488767458 0 0 0
14502 1084 1 0.5564 3.1614691082034194 37.63475672631919 70.06335277212315 0 0 0
11935 229 2 -1.1128 4.921482355932129 32.73362160966454 72.99858147650879 0 0 0
17981 2244 1 0.5564 2.4889539782999197 62.94944263022854 68.92966830916453 0 0 0
14064 938 1 0.5564 6.898167737575065 37.72276172752132 70.6069701587478 0 0 0
14062 938 2 -1.1128 6.240287532727045 37.56047261795973 69.87154100372852 0 0 0
19392 2714 1 0.5564 1.41594300722896 38.39036314607294 72.91629673750792 0 0 0
11311 21 2 -1.1128 0.979906489660564 31.899258423175855 71.50829894041694 0 0 0
14726 1159 1 0.5564 0.0006686516500786464 61.77247883229203 81.97657930180846 0 0 0
19181 2644 1 0.5564 3.1226006857670985 35.679133815953755 67.18484684429082 0 0 0
13203 651 1 0.5564 8.685291342176349 34.9663618695791 72.57990147832862 0 0 0
17957 2236 1 0.5564 9.092277620932204 36.74217275989555 74.13787231044132 0 0 0
12692 481 1 0.5564 8.925097750554285 34.68823517240689 70.4588218196611 0 0 0
13201 651 2 -1.1128 8.80529616121298 34.12567858964163 72.0518378574648 0 0 0
12691 481 2 -1.1128 9.199826390199362 35.13312100967508 69.60641289652041 0 0 0
19587 2779 1 0.5564 9.102986495116047 37.58372398507864 70.76629080664931 0 0 0
12693 481 1 0.5564 9.794133421169885 35.910468888106706 69.81264193167483 0 0 0
19611 2787 1 0.5564 13.902017557847454 35.98635901063445 68.86218202311277 0 0 0
19609 2787 2 -1.1128 13.967363147881612 36.87296502085408 68.40429547866702 0 0 0
13544 765 1 0.5564 10.981809005238821 37.51231526370319 69.16574857865498 0 0 0
13545 765 1 0.5564 11.181654815246864 37.00129406411708 70.70378164331731 0 0 0
13543 765 2 -1.1128 10.514813766401511 37.15502064448599 69.97460992778494 0 0 0
19464 2738 1 0.5564 12.63187779729373 37.76256103510069 68.12962682270066 0 0 0
13052 601 1 0.5564 10.220115693483576 34.39045909018586 68.83404528016058 0 0 0
19582 2778 2 -1.1128 14.1062215302011 34.78519796331625 70.00799461887702 0 0 0
19610 2787 1 0.5564 14.459937402239145 36.76652726265674 67.54055822272232 0 0 0
19584 2778 1 0.5564 13.85932638676546 34.042580317880976 69.38544981916749 0 0 0
13051 601 2 -1.1128 10.85032614565798 33.84737056905338 68.27916637292165 0 0 0
17767 2173 2 -1.1128 12.127907172884411 35.72037332858478 71.33972693419054 0 0 0
17769 2173 1 0.5564 12.886014393857185 35.62399593506144 70.69475749407907 0 0 0
19583 2778 1 0.5564 14.884276902143831 34.504308822912186 70.56989473814626 0 0 0
17768 2173 1 0.5564 11.706963129623833 34.82672123707004 71.49526843115979 0 0 0
17497 2083 2 -1.1128 11.093803331277758 33.46680674717507 71.55480332470634 0 0 0
14908 1220 2 -1.1128 13.218346532895977 32.98849747376223 68.14093668389339 0 0 0
14910 1220 1 0.5564 12.337022040639521 33.451710020248456 68.23422304017856 0 0 0
12134 295 1 0.5564 16.10076841663359 33.031805452094304 71.8560672104778 0 0 0
12984 578 1 0.5564 12.756046831782037 36.67077796291763 72.43944084113406 0 0 0
12982 578 2 -1.1128 13.331291752133945 37.032900293204925 73.17289939418357 0 0 0
19412 2721 1 0.5564 15.406026773655379 34.97446138048661 72.5790882489838 0 0 0
12983 578 1 0.5564 14.148007408895081 36.463718500553355 73.26781188875901 0 0 0
17499 2083 1 0.5564 10.198301747370106 33.81525589946843 71.83168103951701 0 0 0
12133 295 2 -1.1128 16.077779934470332 33.92640768172766 71.40979432838591 0 0 0
19411 2721 2 -1.1128 15.47352652750818 35.634082818771894 73.32764895156475 0 0 0
17103 1951 1 0.5564 12.117712390085511 32.25932890517302 72.22090607950646 0 0 0
14873 1208 1 0.5564 9.379202508188126 32.60264943676645 68.24461865973936 0 0 0
19413 2721 1 0.5564 15.656958460796165 35.149805550345306 74.1831185175995 0 0 0
19017 2589 1 0.5564 13.367997984841992 37.576507515412246 74.91305287277595 0 0 0
18956 2569 1 0.5564 14.323043154246598 33.45061199345533 67.30076983937352 0 0 0
17498 2083 1 0.5564 11.003041378888483 32.95654826112751 70.69958484267303 0 0 0
14909 1220 1 0.5564 13.131841953317922 32.041833512983196 68.45133142835806 0 0 0
17437 2063 2 -1.1128 12.738064002811178 32.79778360999472 75.3341784778154 0 0 0
17438 2063 1 0.5564 13.307851812532519 33.61927232619805 75.31185249184998 0 0 0
17102 1951 1 0.5564 12.552841214752808 32.13381152987719 73.78983390647886 0 0 0
13144 632 2 -1.1128 9.483765146300543 37.88578291833717 75.2307817273318 0 0 0
14291 1014 1 0.5564 8.173042368201513 31.746615147149715 78.677299959989 0 0 0
13053 601 1 0.5564 10.59987233168257 33.928658308023806 67.31445589943192 0 0 0
16261 1671 2 -1.1128 16.826379329057133 50.418233540434024 67.14776005962806 0 0 0
12390 380 1 0.5564 1.687350174475114 41.60529000694728 67.27189256246442 0 0 0
17416 2056 2 -1.1128 16.234510128061068 31.686169892326845 72.47693148739938 0 0 0
16235 1662 1 0.5564 16.76977450510903 55.02683241685793 79.83699533182678 0 0 0
18517 2423 2 -1.1128 6.517611322361531 31.78643274717231 69.72225673598871 0 0 0
15225 1325 1 0.5564 5.7224753491607245 39.25567814036842 67.01394966170542 0 0 0
19953 2901 1 0.5564 2.7384000412245175 38.49127156165237 68.0806900982013 0 0 0
19952 2901 1 0.5564 1.281727236233533 38.349086383354 68.804923698698 0 0 0
19951 2901 2 -1.1128 2.2381911998687873 38.60851308803997 68.9386212565662 0 0 0
15224 1325 1 0.5564 5.871937623452939 38.50789551900695 68.45794019733653 0 0 0
16566 1772 1 0.5564 2.0953689538907865 39.710245419121534 70.26502503403096 0 0 0
16564 1772 2 -1.1128 1.9488302107237054 40.233443809923656 71.10454281784077 0 0 0
15223 1325 2 -1.1128 5.6809425883982 39.37897196926124 68.00545054358868 0 0 0
19355 2702 1 0.5564 6.158084363782394 40.4218558322435 69.18502191435861 0 0 0
18710 2487 1 0.5564 7.4077915653945245 42.02487104693336 69.04507740140662 0 0 0
15648 1466 1 0.5564 0.9193002838120847 42.555559372189784 69.41320775486874 0 0 0
13023 591 1 0.5564 3.9885717591298704 42.94243805445396 68.6157322071079 0 0 0
19354 2702 2 -1.1128 6.375784012077324 40.95637373932203 70.00165987267103 0 0 0
19356 2702 1 0.5564 5.632175791959063 40.869879413994425 70.66465742559691 0 0 0
15646 1466 2 -1.1128 0.7549936916913139 42.38699387132385 70.38510747805965 0 0 0
16565 1772 1 0.5564 1.4581860515164582 41.077892412164864 70.88965791862638 0 0 0
13021 591 2 -1.1128 3.815898571114581 43.39243791458461 69.49190810544764 0 0 0
13022 591 1 0.5564 4.02338082841096 42.75986646895316 70.23810155002481 0 0 0
20115 2955 1 0.5564 1.0982534359230045 43.238267465422794 71.85148911303611 0 0 0
14535 1095 1 0.5564 7.555725822174144 40.620107916195735 70.97986546757718 0 0 0
15703 1485 2 -1.1128 4.278689999291661 41.6700037376632 67.436382905026 0 0 0
18709 2487 2 -1.1128 7.7892620950264515 42.45019655651209 68.22435907872561 0 0 0
15705 1485 1 0.5564 4.756461622657865 40.8276723771812 67.68580701179339 0 0 0
20150 2967 1 0.5564 3.4620037462545534 40.78455350188661 71.2846854157278 0 0 0
20113 2955 2 -1.1128 0.9797324757274384 43.73678866341728 72.71022631284352 0 0 0
16187 1646 1 0.5564 0.9555401949974198 39.8254317865778 72.2232357324216 0 0 0
20149 2967 2 -1.1128 4.237400306404646 41.38678650291844 71.4746217818987 0 0 0
20151 2967 1 0.5564 4.166142560616259 41.737497021046586 72.40839076986505 0 0 0
12363 371 1 0.5564 4.18027993645431 41.40830264119497 74.7236707646748 0 0 0
12361 371 2 -1.1128 4.687819234490087 42.17166788436526 74.32407409681444 0 0 0
12362 371 1 0.5564 5.554017711109564 41.83778008782552 73.95229584559489 0 0 0
12452 401 1 0.5564 7.646732730227158 41.196947974536755 73.0240317032763 0 0 0
12451 401 2 -1.1128 7.168318829415276 41.48686672456257 73.8529271567171 0 0 0
15108 1286 1 0.5564 7.440224907768242 42.927310523444056 73.14329803766408 0 0 0
16044 1598 1 0.5564 3.9812093826588577 43.8334473367753 73.93721967538809 0 0 0
20056 2936 2 -1.1128 1.111117038586112 43.10209841974131 67.77198392583745 0 0 0
14534 1095 1 0.5564 8.165612820435902 39.29876331161084 71.7206170460865 0 0 0
12453 401 1 0.5564 7.544327215828547 41.00105912416605 74.64198308010138 0 0 0
14533 1095 2 -1.1128 8.18527136380024 40.298002285007826 71.68691636743013 0 0 0
15106 1286 2 -1.1128 7.7682458327985655 43.796820529778174 72.77403532485305 0 0 0
20114 2955 1 0.5564 1.8692652433016084 44.05909317462547 73.03403400950513 0 0 0
18711 2487 1 0.5564 7.044891484204035 42.75569246085799 67.63057042665079 0 0 0
16186 1646 2 -1.1128 0.216459668714319 39.48943186486636 72.80707194731464 0 0 0
17561 2104 1 0.5564 3.361563667414918 39.15472773126736 75.68200399744124 0 0 0
15113 1288 1 0.5564 16.67635643142977 55.244631118638644 66.93581219020432 0 0 0
20057 2936 1 0.5564 0.11143713935358783 43.079467613514 67.78331040018377 0 0 0
17655 2135 1 0.5564 8.091681795973589 31.970034590419484 73.9629009949465 0 0 0
18234 2328 1 0.5564 16.907766910731137 55.19795748744524 73.63202638045085 0 0 0
17101 1951 2 -1.1128 12.591945524504418 31.69158142554114 72.89378483719192 0 0 0
13149 633 1 0.5564 0.26802931118526824 43.145231362371035 74.0452133945325 0 0 0
17278 2010 2 -1.1128 6.278841142587583 42.264620212883145 83.53175239557709 0 0 0
19463 2738 1 0.5564 11.445156429012178 38.29727568053443 67.1435236579069 0 0 0
20022 2924 1 0.5564 14.901921632517245 37.9178525917445 69.1458380155235 0 0 0
19462 2738 2 -1.1128 11.757146624434178 38.245723254386235 68.09220959551786 0 0 0
14302 1018 2 -1.1128 9.989597798214128 41.573314464632624 67.34415761465347 0 0 0
19804 2852 2 -1.1128 14.72475421397723 42.98422590991099 67.47616477209795 0 0 0
15804 1518 1 0.5564 8.585192763203006 43.667085186759465 67.91200233408826 0 0 0
20020 2924 2 -1.1128 15.450259895416782 38.68338861289414 69.48240949607403 0 0 0
16281 1677 1 0.5564 15.908527320080463 39.14113251922452 70.87838027720203 0 0 0
16322 1691 1 0.5564 11.552000273088636 39.63487465589676 68.71839878438475 0 0 0
16321 1691 2 -1.1128 11.494651924731079 40.584222600628465 69.02734861621302 0 0 0
16323 1691 1 0.5564 11.118528162414105 40.611188960923634 69.95352589871395 0 0 0
20021 2924 1 0.5564 15.045347146331384 39.54427347434665 69.17431295579817 0 0 0
13154 635 1 0.5564 9.824174902124591 40.434144945448004 71.460278774324 0 0 0
13153 635 2 -1.1128 10.773022765626813 40.735720190970184 71.36678892390304 0 0 0
15465 1405 1 0.5564 13.235739074329866 40.89295368794586 68.88394790797439 0 0 0
15463 1405 2 -1.1128 14.229781258049089 40.87505066809067 68.77643077787654 0 0 0
16349 1700 1 0.5564 10.155810094490853 42.29117660110739 71.47694482976107 0 0 0
16348 1700 2 -1.1128 10.018175905132896 43.244246916324464 71.7466002928522 0 0 0
19394 2715 1 0.5564 14.710823917693569 41.67673276206106 70.22532623760317 0 0 0
19395 2715 1 0.5564 14.759965492364712 41.51990666565432 71.85001609994556 0 0 0
19393 2715 2 -1.1128 14.980201637943372 42.11944618436946 71.08056921892856 0 0 0
15107 1286 1 0.5564 8.665600122187906 43.66303320066606 72.35349155780435 0 0 0
16350 1700 1 0.5564 10.771812194539601 43.53618567838645 72.33550169120626 0 0 0
19283 2678 1 0.5564 14.563939162353371 43.51612326877574 71.63833320544171 0 0 0
14303 1018 1 0.5564 10.61344251077402 41.34718059825894 68.09227647874954 0 0 0
15464 1405 1 0.5564 14.520246876492568 41.66120838404308 68.23091578861387 0 0 0
12719 490 1 0.5564 15.169547388644059 40.108999558269886 72.6154280318753 0 0 0
13155 635 1 0.5564 11.33218019162315 40.300415276511735 72.07237594168906 0 0 0
12718 490 2 -1.1128 14.562935314819297 40.56565553772044 73.26618727885635 0 0 0
12372 374 1 0.5564 16.632891895165383 42.948118811025495 70.89213540828808 0 0 0
12144 298 1 0.5564 12.514592044357386 38.51334518291099 73.08827697864216 0 0 0
12142 298 2 -1.1128 12.195542635188444 39.46102645402526 73.07788971987542 0 0 0
12143 298 1 0.5564 11.769213445826967 39.67883420832646 73.95584406906114 0 0 0
12720 490 1 0.5564 13.64738167180341 40.16833605728762 73.20374536453053 0 0 0
19130 2627 1 0.5564 15.349058273063251 41.10592950822006 74.35756167779684 0 0 0
19805 2852 1 0.5564 14.102446167775675 43.590740742773576 67.97101066132444 0 0 0
18216 2322 1 0.5564 11.76327745628506 42.83897547609928 74.10360367235731 0 0 0
18214 2322 2 -1.1128 11.462298805306023 42.31000661350324 74.89707965976109 0 0 0
14304 1018 1 0.5564 9.074876757095877 41.74064099926634 67.7119722020703 0 0 0
19129 2627 2 -1.1128 15.979788189120248 41.416240473498874 75.06881989658908 0 0 0
13146 632 1 0.5564 10.034503365523882 38.720106520790615 75.20644680758204 0 0 0
18518 2423 1 0.5564 7.383593067847646 31.781578491896706 69.22220428741457 0 0 0
12933 561 1 0.5564 15.257336083535797 31.704024196317746 79.03440682185428 0 0 0
11441 64 1 0.5564 16.227304826938852 43.63032862319812 67.68464413690856 0 0 0
20058 2936 1 0.5564 1.4224111400798847 44.050669704057384 67.71446252380066 0 0 0
11370 40 1 0.5564 3.911771252525048 49.38818287348795 67.19909753744875 0 0 0
16042 1598 2 -1.1128 3.4837074117581985 44.556423895904594 73.45784843896114 0 0 0
14601 1117 1 0.5564 3.845324298252322 44.484364248339254 70.50213200425517 0 0 0
14599 1117 2 -1.1128 4.0199629826307355 45.271891788837756 71.09315019106599 0 0 0
14600 1117 1 0.5564 3.822316249372871 45.026680410266195 72.0422589907452 0 0 0
16964 1905 1 0.5564 5.591985789788646 45.19995017493391 71.12199623141767 0 0 0
16965 1905 1 0.5564 7.034490800605186 44.89993490314821 71.82612441580257 0 0 0
16963 1905 2 -1.1128 6.51954836917696 45.54607538523815 71.26279768131955 0 0 0
14263 1005 2 -1.1128 2.7219571228638677 47.137726606087426 69.98240332229484 0 0 0
19912 2888 2 -1.1128 7.335400625169542 45.93855564358794 68.84303459899964 0 0 0
19913 2888 1 0.5564 7.011651718862534 45.513176958998145 69.68816168110519 0 0 0
14264 1005 1 0.5564 3.162271144402892 46.344795067065746 70.4035730396149 0 0 0
17450 2067 1 0.5564 6.1059809163621095 45.92795429027008 67.84150972301298 0 0 0
16181 1644 1 0.5564 1.8884094372290852 46.2988056738379 68.80002016458647 0 0 0
16180 1644 2 -1.1128 1.3264380241516045 45.850518503376385 68.10487487679201 0 0 0
18011 2254 1 0.5564 5.5148122520465295 49.167412091736864 68.60302263366331 0 0 0
16411 1721 2 -1.1128 4.401303502236151 48.0679286041162 67.93393105791922 0 0 0
16413 1721 1 0.5564 4.857563447742276 47.24086943848112 67.60560106993954 0 0 0
19833 2861 1 0.5564 7.176119611100897 50.046970207604026 69.90243399330184 0 0 0
14265 1005 1 0.5564 2.362652412426966 47.738064672019604 70.69689252708433 0 0 0
17789 2180 1 0.5564 3.3144754533313363 48.60404635443351 72.40337054381845 0 0 0
17790 2180 1 0.5564 4.127870746578552 50.02001215165389 72.41081870906436 0 0 0
17788 2180 2 -1.1128 4.164463119381537 49.055978906071736 72.67407197586718 0 0 0
12654 468 1 0.5564 0.9217734127182613 48.52711510576831 71.58793187166864 0 0 0
12652 468 2 -1.1128 1.7532290392824028 48.24940111186463 72.06913557970307 0 0 0
12653 468 1 0.5564 1.5067302551584247 47.78698777371427 72.92084726055275 0 0 0
17294 2015 1 0.5564 5.86875604877568 48.36137617568853 72.37877685737041 0 0 0
17293 2015 2 -1.1128 6.751122387386657 47.91032694425886 72.24467110216906 0 0 0
17295 2015 1 0.5564 6.603456939989077 46.99070787992044 71.88067072116826 0 0 0
19831 2861 2 -1.1128 7.830304054950203 49.75477294301974 70.60004678377183 0 0 0
19832 2861 1 0.5564 7.4139829908701245 49.04823425067646 71.17230555448484 0 0 0
16412 1721 1 0.5564 3.6174389619632916 47.813627521502546 68.50040050727772 0 0 0
18018 2256 1 0.5564 8.242463526916632 47.85816761470917 72.84137741196685 0 0 0
16043 1598 1 0.5564 3.6682452400888943 45.435654042490164 73.89705266881319 0 0 0
18602 2451 1 0.5564 4.174521011404247 47.47306461337093 73.72147490956935 0 0 0
18601 2451 2 -1.1128 4.262449892251041 46.78319186830226 74.44004572533309 0 0 0
16068 1606 1 0.5564 4.855405107329583 49.322027233862805 74.01413943169715 0 0 0
16337 1696 1 0.5564 7.579797016790223 45.17915868670735 73.94332543963745 0 0 0
16182 1644 1 0.5564 0.3789782708299984 45.80398186957071 68.4213467652393 0 0 0
16038 1596 1 0.5564 0.958691764966026 46.79308160218467 75.08086419492854 0 0 0
16066 1606 2 -1.1128 5.443154873255038 49.57348390261176 74.7831126376091 0 0 0
16336 1696 2 -1.1128 7.728931575544199 45.74470364811375 74.75444685753068 0 0 0
18603 2451 1 0.5564 5.036360595512783 47.01325363894578 75.030074467907 0 0 0
19914 2888 1 0.5564 8.109913806797364 45.41816951402106 68.48341235193942 0 0 0
18010 2254 2 -1.1128 5.863137692817693 50.07727505982781 68.82845318255352 0 0 0
18012 2254 1 0.5564 6.444095185956444 50.40571431230645 68.08372761535867 0 0 0
16036 1596 2 -1.1128 0.5362054324892163 47.196642410552364 74.26929536951113 0 0 0
14292 1014 1 0.5564 7.23637166213562 31.658794618937147 80.01205180228365 0 0 0
17402 2051 1 0.5564 8.322438199792014 47.1779933419409 69.10921261954843 0 0 0
17653 2135 2 -1.1128 7.479500854270617 32.11101380642678 73.18485243587178 0 0 0
13359 703 1 0.5564 3.9084247731644717 32.34278648352327 73.91352250249163 0 0 0
13048 600 2 -1.1128 5.228573133808635 39.91468429204835 83.60446210461087 0 0 0
14759 1170 1 0.5564 9.868412025982794 32.671062605184595 75.47171888652525 0 0 0
18339 2363 1 0.5564 10.505245312897332 44.14067062868247 70.47861000927318 0 0 0
18017 2256 1 0.5564 8.596631794527799 46.82104900009649 74.051987073731 0 0 0
19511 2754 1 0.5564 12.993709963401274 44.17355656780369 72.97089502502084 0 0 0
19510 2754 2 -1.1128 12.004884530746644 44.130537786509585 73.11363281306487 0 0 0
19652 2801 1 0.5564 15.481217915936176 44.32744075047162 73.37334441750254 0 0 0
19282 2678 2 -1.1128 14.387704334252932 44.38252208617724 72.10555364555474 0 0 0
17403 2051 1 0.5564 8.509878829630999 48.694942525785784 69.68398036277819 0 0 0
15326 1359 1 0.5564 15.607312894131656 48.051586880216774 68.19035597327291 0 0 0
15802 1518 2 -1.1128 9.109094536797597 44.51205555728702 67.8045176477927 0 0 0
12823 525 2 -1.1128 13.304052483455102 44.78509958814011 68.95232960664427 0 0 0
18016 2256 2 -1.1128 8.97633639883928 47.488134223934686 73.41103245208066 0 0 0
12824 525 1 0.5564 12.391309747742218 44.791328471167716 69.36081752447237 0 0 0
18338 2363 1 0.5564 10.231280213727205 44.3980481713853 68.88948241616357 0 0 0
18337 2363 2 -1.1128 10.854198877223112 44.579331642329166 69.65047458777471 0 0 0
12825 525 1 0.5564 13.959552333971553 45.181719267578934 69.59499041455014 0 0 0
19284 2678 1 0.5564 14.79274086875316 45.132010568780096 71.5819001050018 0 0 0
15927 1559 1 0.5564 11.033494718572774 46.26107333987096 69.57679604898463 0 0 0
14309 1020 1 0.5564 15.7270353102272 46.2410274370159 69.63705176744108 0 0 0
14308 1020 2 -1.1128 15.166140583883529 46.10736226564226 70.4540774079486 0 0 0
17401 2051 2 -1.1128 8.813951843218842 48.04085369962151 68.9913709624235 0 0 0
12732 494 1 0.5564 11.868075817228387 48.340139726655835 68.2639140061158 0 0 0
15926 1559 1 0.5564 10.224805268952032 47.636786249701814 69.23029634050529 0 0 0
15925 1559 2 -1.1128 11.104890100670955 47.2565885096306 69.51472730780006 0 0 0
15138 1296 1 0.5564 11.681782581097291 47.85043515447264 70.96769757081569 0 0 0
15136 1296 2 -1.1128 12.222587250664155 48.28092247314261 71.69033946042349 0 0 0
15137 1296 1 0.5564 13.17648143482139 48.34796178502841 71.39777788676403 0 0 0
11781 177 1 0.5564 14.70012267802076 48.704900509825336 69.95801052216511 0 0 0
14310 1020 1 0.5564 14.855252435378118 46.995009842253566 70.79382817385805 0 0 0
11779 177 2 -1.1128 14.617047178116126 48.5911171181252 70.94803685850052 0 0 0
11780 177 1 0.5564 15.484502753790462 48.82923955660407 71.38486521119268 0 0 0
12730 494 2 -1.1128 12.4767426041889 49.01071166316999 67.83981717666131 0 0 0
12731 494 1 0.5564 13.42162268798084 48.817112237868095 68.10386457729133 0 0 0
13847 866 1 0.5564 12.049278449174068 47.324433067467794 72.94791050363742 0 0 0
11730 160 1 0.5564 14.202918157946295 49.03668031369507 73.6294104979882 0 0 0
19651 2801 2 -1.1128 16.31093102040813 44.52120093308487 73.8968263418185 0 0 0
19512 2754 1 0.5564 11.659961195468117 45.04287155914583 73.33425730350888 0 0 0
13846 866 2 -1.1128 11.631426961046639 46.86538608584036 73.73192376631535 0 0 0
13848 866 1 0.5564 10.642330606708853 47.011751096175 73.71560457749024 0 0 0
15716 1489 1 0.5564 9.652770238198412 48.849268377035074 73.95542379456039 0 0 0
11728 160 2 -1.1128 14.168065239861829 49.20951429485612 74.61374458328687 0 0 0
11729 160 1 0.5564 13.319532195381154 49.68870162488074 74.83817991178498 0 0 0
15715 1489 2 -1.1128 9.827651042325952 49.7995137973906 74.21320425130396 0 0 0
15325 1359 2 -1.1128 15.052987299632948 48.87423119961672 68.3167659761225 0 0 0
15327 1359 1 0.5564 15.518248830696564 49.65655016042095 67.90262929973142 0 0 0
15182 1311 1 0.5564 11.714195911190178 46.33194878281377 75.14087372347454 0 0 0
19040 2597 1 0.5564 15.322933021941363 50.343499343696166 75.12953821728627 0 0 0
11468 73 1 0.5564 11.594347941770565 50.37472143908065 68.31571254675691 0 0 0
17385 2045 1 0.5564 9.244753567017094 47.94016691618861 67.32832966944241 0 0 0
19041 2597 1 0.5564 16.901511187850137 50.43639282539271 74.72199945756766 0 0 0
12601 451 2 -1.1128 16.588739158082245 46.53684152464081 68.1761624245492 0 0 0
13655 802 1 0.5564 12.934848231872115 45.06231447489756 67.47194034199343 0 0 0
14328 1026 1 0.5564 12.028671678672184 49.85510758025797 71.50720116102724 0 0 0
14758 1170 2 -1.1128 9.25991479089553 31.94742408897639 75.14602141170981 0 0 0
14901 1217 1 0.5564 9.213799252572922 43.29728641192317 83.40533663373814 0 0 0
19653 2801 1 0.5564 16.850764192210875 45.21553163557283 73.42092180980531 0 0 0
17622 2124 1 0.5564 15.074989625142083 39.86109716070574 83.47130015259644 0 0 0
15065 1272 1 0.5564 3.878947954060686 54.82489003594968 67.13246969695287 0 0 0
14149 967 2 -1.1128 16.982692601886487 55.4035146637177 83.6519739351 0 0 0
13189 647 2 -1.1128 6.522692302888053 49.5335752265069 83.55912539741797 0 0 0
15209 1320 1 0.5564 15.71520874060335 62.92548535934729 73.94249645629944 0 0 0
16526 1759 1 0.5564 8.407044533442804 50.6204404746545 71.80299386874628 0 0 0
17442 2064 1 0.5564 2.7983108896358213 51.3269236788169 67.78763468420692 0 0 0
18195 2315 1 0.5564 5.057502719689453 51.255651758197835 69.36448894982213 0 0 0
17440 2064 2 -1.1128 2.4264619622632306 52.01762069912764 68.40784945246685 0 0 0
15719 1490 1 0.5564 8.166098066910596 51.97630418380051 67.97611633569977 0 0 0
15249 1333 1 0.5564 6.489618698503813 50.86817236825952 74.63822843103527 0 0 0
13338 696 1 0.5564 2.0507932504846957 51.853776010771504 71.85385690370364 0 0 0
13337 696 1 0.5564 0.5145047030064335 51.662053339454935 72.37317015853579 0 0 0
14887 1213 2 -1.1128 3.815505422015517 51.584031569291554 71.93317096159538 0 0 0
14888 1213 1 0.5564 4.05343389477742 51.903783370068716 71.0160291099617 0 0 0
13336 696 2 -1.1128 1.2112644087555313 52.330843659467774 72.11385261344566 0 0 0
17441 2064 1 0.5564 1.4356541226923178 52.07624909849459 68.285936361732 0 0 0
18194 2315 1 0.5564 3.660255621770434 52.086705925575416 69.21061711177161 0 0 0
18193 2315 2 -1.1128 4.593833523183437 52.11806122426557 69.56761853863614 0 0 0
15198 1316 1 0.5564 5.40511106983517 53.521422809663164 70.02189391467829 0 0 0
14889 1213 1 0.5564 4.270486324710237 52.15739573500775 72.614526903949 0 0 0
15066 1272 1 0.5564 5.3347869603117335 55.42817471185087 67.56049629161613 0 0 0
18611 2454 1 0.5564 1.7719665516285628 55.04442441896139 67.89192083125053 0 0 0
18610 2454 2 -1.1128 2.6230983507287498 54.58066926489729 68.137900268899 0 0 0
20071 2941 2 -1.1128 6.648313100590691 55.72067424159544 68.30846884988662 0 0 0
18612 2454 1 0.5564 2.4597118680696375 53.596207632199096 68.20224506289644 0 0 0
20073 2941 1 0.5564 6.529445721557122 55.156734445888155 69.12568538202805 0 0 0
19073 2608 1 0.5564 3.063302379986698 55.46577132109826 69.65974084171057 0 0 0
19074 2608 1 0.5564 3.6377311462879254 55.81135386964109 71.14877764383417 0 0 0
15196 1316 2 -1.1128 5.975682798469972 54.274232852504824 70.35010917415858 0 0 0
15197 1316 1 0.5564 5.464687978206485 54.81187322169293 71.0208008386746 0 0 0
17323 2025 2 -1.1128 4.665194163139791 55.536477022110745 72.38503673072965 0 0 0
17325 2025 1 0.5564 4.722451060828064 54.77336418739765 73.02876081392803 0 0 0
18917 2556 1 0.5564 7.380361807407588 53.886482157418925 70.77544219659151 0 0 0
20072 2941 1 0.5564 7.440478224233601 55.39593160950972 67.79173219602058 0 0 0
17324 2025 1 0.5564 4.980357489500116 56.37377644218368 72.83180489515226 0 0 0
17225 1992 1 0.5564 0.48397273257124995 53.23896133250833 71.02642251344929 0 0 0
15248 1333 1 0.5564 7.6415987040326225 51.710545166103685 73.84451773308744 0 0 0
15302 1351 1 0.5564 1.556915717087912 53.5992306485711 73.22822476418153 0 0 0
15055 1269 2 -1.1128 4.9437054641581035 53.38070055667649 73.67112835935914 0 0 0
15056 1269 1 0.5564 5.841083090456179 52.98283752457243 73.86196525124855 0 0 0
16622 1791 1 0.5564 2.227526410052925 55.3630467903008 74.51964374112707 0 0 0
15247 1333 2 -1.1128 6.854797652476175 51.781426377603275 74.45764114396613 0 0 0
15301 1351 2 -1.1128 1.602308555928476 53.98919307230108 74.14793617795148 0 0 0
16621 1791 2 -1.1128 2.7455908588555507 56.15035255537449 74.8539480337646 0 0 0
15057 1269 1 0.5564 4.368466816638148 53.31197472697857 74.48622199982444 0 0 0
16333 1695 2 -1.1128 0.7048642396414198 56.13085456816362 67.17849754686499 0 0 0
15303 1351 1 0.5564 2.332154253510059 53.54118442154805 74.66428270989968 0 0 0
19072 2608 2 -1.1128 3.003471184117908 56.0991872005769 70.43123585660106 0 0 0
16525 1759 2 -1.1128 8.532777140970635 51.282788096257306 72.54156512122601 0 0 0
13868 873 1 0.5564 16.766139058795794 62.74535275888861 72.10225577731197 0 0 0
18646 2466 2 -1.1128 7.2985421670147135 51.297258630856085 66.90795919179334 0 0 0
20128 2960 2 -1.1128 16.988955707910453 62.61813816069349 78.23875976415306 0 0 0
14449 1067 2 -1.1128 14.267505072308984 62.95634568566958 70.04769885173722 0 0 0
20229 2993 1 0.5564 16.52085410682374 38.49890145775272 72.9569079224623 0 0 0
15688 1480 2 -1.1128 16.879483305181218 35.900552131434196 77.68446823267345 0 0 0
12121 291 2 -1.1128 16.696980364434197 51.96353651570473 69.15650024257553 0 0 0
14975 1242 1 0.5564 11.30579256856749 50.278764554342324 74.94455779687138 0 0 0
18916 2556 2 -1.1128 8.339090366667005 53.671701698865505 70.96174761191678 0 0 0
16219 1657 2 -1.1128 8.820359138806301 54.45731287585095 66.90932066561655 0 0 0
16527 1759 1 0.5564 8.648634913747038 52.197009556198104 72.15326575409375 0 0 0
19039 2597 2 -1.1128 16.088995382150337 50.96536557597847 74.96696160632632 0 0 0
18918 2556 1 0.5564 8.701507560964567 53.09944952411571 70.22609707885157 0 0 0
17857 2203 2 -1.1128 12.333213875432348 55.58601768250557 67.23717205693066 0 0 0
15717 1489 1 0.5564 9.4514061249128 50.40886064502596 73.51525231350229 0 0 0
15718 1490 2 -1.1128 8.796192733222524 52.43849787233797 68.60010173952874 0 0 0
18232 2328 2 -1.1128 16.537447254433165 54.89330739129172 72.75450017018552 0 0 0
16221 1657 1 0.5564 8.955367830331332 53.6972031568602 67.54493539453038 0 0 0
11467 73 2 -1.1128 11.198904866453804 51.15046387869431 68.8074940055112 0 0 0
11469 73 1 0.5564 11.499984924235767 51.12922680972911 69.76085739114795 0 0 0
14326 1026 2 -1.1128 11.819047185655979 50.762111259016976 71.14195906449274 0 0 0
14114 955 1 0.5564 16.46561920427368 56.08584575326701 69.97933535248063 0 0 0
15720 1490 1 0.5564 9.643256558662193 51.91152368080591 68.66924891431347 0 0 0
15240 1330 1 0.5564 15.621075418091953 52.096192628118864 73.83677006592117 0 0 0
12122 291 1 0.5564 15.813294890277541 52.42510620832625 69.23430467977313 0 0 0
14327 1026 1 0.5564 12.430767978451831 51.43710258113428 71.55449313051075 0 0 0
15238 1330 2 -1.1128 15.037863125084986 52.81880980444247 73.46570604502587 0 0 0
12347 366 1 0.5564 11.782704542167721 52.279332752090035 67.83980575619496 0 0 0
12346 366 2 -1.1128 12.424788560351134 52.90331423940901 67.3944123083462 0 0 0
13514 755 1 0.5564 14.770626730234728 53.786295372456 67.95358602032724 0 0 0
16986 1912 1 0.5564 9.517781926468338 55.91485228175801 67.42864764735474 0 0 0
17733 2161 1 0.5564 13.484005544896561 52.64370406717452 68.53606936152897 0 0 0
15009 1253 1 0.5564 15.221213358610427 55.488315105118026 68.41263310747982 0 0 0
17731 2161 2 -1.1128 14.197880497164237 52.92475038034642 69.1774707963472 0 0 0
17858 2203 1 0.5564 11.427418509825944 55.981660092202084 67.38883626084753 0 0 0
17732 2161 1 0.5564 13.848453145232918 52.864399221082294 70.11248883147441 0 0 0
17960 2237 1 0.5564 11.195032323571821 55.128412954118104 72.02673880500872 0 0 0
17724 2158 1 0.5564 12.894380289683857 53.78379872277376 71.66096535675754 0 0 0
17959 2237 2 -1.1128 12.13180486194721 55.19728119068392 71.68364286392426 0 0 0
13564 772 2 -1.1128 9.639829736939951 55.12709989471853 72.44247179378505 0 0 0
13566 772 1 0.5564 9.176288791815645 54.49071534045067 71.82591215722867 0 0 0
13565 772 1 0.5564 9.158217511952387 56.00348244606463 72.44059575602532 0 0 0
13058 603 1 0.5564 10.415898544417475 54.67477188152278 73.99580348191365 0 0 0
17722 2158 2 -1.1128 13.345881847608146 52.89488415568285 71.58365077748408 0 0 0
17723 2158 1 0.5564 14.072361993112953 52.8294176339173 72.26771302761404 0 0 0
17961 2237 1 0.5564 12.213032646773836 56.00191039081705 71.09544722737051 0 0 0
15007 1253 2 -1.1128 15.18232014835315 56.19544647155715 69.11864488948292 0 0 0
17382 2044 1 0.5564 15.061530495128839 55.561334364299825 72.78934752646857 0 0 0
18233 2328 1 0.5564 16.10066215792828 54.001027892781124 72.86876489376107 0 0 0
17380 2044 2 -1.1128 14.187355269726039 55.930208557086445 73.10517946635578 0 0 0
15239 1330 1 0.5564 14.248345934039595 52.95065299483654 74.06510663031854 0 0 0
19344 2698 1 0.5564 11.988267253915286 55.68832369638428 75.28802358282711 0 0 0
13057 603 2 -1.1128 10.854807235143179 54.54213698713636 74.88449195803362 0 0 0
17381 2044 1 0.5564 13.452577219924036 55.599616639955116 72.512886938512 0 0 0
17859 2203 1 0.5564 12.316294591449584 54.61438944543332 67.47307990850592 0 0 0
14045 932 1 0.5564 12.431039405396865 53.605677785372556 74.99221219862966 0 0 0
14044 932 2 -1.1128 13.213218970397575 53.02433146687378 75.21633670752554 0 0 0
14046 932 1 0.5564 12.886781333190688 52.15320241626082 75.58317840325672 0 0 0
14974 1242 2 -1.1128 12.115120409815104 50.62501675968459 75.4190027825585 0 0 0
13513 755 2 -1.1128 15.351502890930988 54.22900612169378 67.27051170716517 0 0 0
19343 2698 1 0.5564 13.270094134194844 56.20061031856235 74.41560802499589 0 0 0
16984 1912 2 -1.1128 10.012317671711637 56.767205425831875 67.59873258499508 0 0 0
16978 1910 2 -1.1128 2.0702386624727804 47.153744502404514 83.69591178533337 0 0 0
16262 1671 1 0.5564 16.797746870631702 51.23614159689598 67.7223965362211 0 0 0
11962 238 2 -1.1128 0.051298137651234144 34.53226463753722 76.9969409033154 0 0 0
16002 1584 1 0.5564 12.199334353505192 53.49461009950646 83.3751807766588 0 0 0
12036 262 1 0.5564 1.1713709786399062 57.82694027522868 67.40934025466233 0 0 0
16623 1791 1 0.5564 2.7135956246219095 56.88330477721972 74.17442064072462 0 0 0
18381 2377 1 0.5564 6.693430830669248 62.6162414838386 74.28814401730531 0 0 0
17980 2244 2 -1.1128 2.3605932393010405 62.20610790133608 69.58615710618753 0 0 0
19908 2886 1 0.5564 0.9062147342803575 62.49100044814986 69.66228192759023 0 0 0
16404 1718 1 0.5564 6.740910667342008 57.529973318767944 68.4379736361186 0 0 0
12035 262 1 0.5564 2.1442694695644193 59.06561488061852 67.84036636082038 0 0 0
18596 2449 1 0.5564 0.5299519403888528 58.646879406023 70.38763069539606 0 0 0
16402 1718 2 -1.1128 6.750099978998034 58.506164379246165 68.22125552653854 0 0 0
18791 2514 1 0.5564 6.076099662368752 59.318715510163784 69.2242284636439 0 0 0
17757 2169 1 0.5564 2.343476473874707 57.54638530205546 70.6236289035187 0 0 0
18044 2265 1 0.5564 8.034098186544819 58.222512988734614 72.47719377416877 0 0 0
17314 2022 2 -1.1128 3.042238134682596 59.894608460900706 69.05245866452388 0 0 0
17315 2022 1 0.5564 2.744304063487337 60.84787702653617 69.10261284605438 0 0 0
17316 2022 1 0.5564 2.6555680735469402 59.38371199012541 69.82022934588808 0 0 0
17899 2217 2 -1.1128 5.820021261502874 62.284012472481585 71.0573848038028 0 0 0
18790 2514 2 -1.1128 5.467164834464307 59.73932440321132 69.89675158579344 0 0 0
17900 2217 1 0.5564 5.854801066675208 61.40210192903268 70.58725303951549 0 0 0
17755 2169 2 -1.1128 1.9412767461179314 58.416254550584334 70.90922308524371 0 0 0
17756 2169 1 0.5564 2.14882677707109 58.57868346296711 71.87386833382293 0 0 0
18792 2514 1 0.5564 4.542414356258286 59.7949495218915 69.52026411198115 0 0 0
14718 1156 1 0.5564 3.5671654013021334 58.33568512254377 73.41399276862983 0 0 0
14716 1156 2 -1.1128 2.6091781302738504 58.6217978798388 73.43403715253253 0 0 0
14717 1156 1 0.5564 2.5601533432588344 59.615685512174856 73.53295794123594 0 0 0
15710 1487 1 0.5564 2.6780581952668774 61.80818963081837 72.79803994909788 0 0 0
15711 1487 1 0.5564 1.26708520035775 61.26291973835911 73.4132331713754 0 0 0
11478 76 1 0.5564 5.683375756697362 58.489192185076476 73.10277712349688 0 0 0
15709 1487 2 -1.1128 2.2559090648887685 61.116680686571755 73.38421921852117 0 0 0
11476 76 2 -1.1128 4.950262241855928 57.98314852214646 73.55716149476048 0 0 0
19625 2792 1 0.5564 6.176245688306111 59.54697447177527 71.48787876984908 0 0 0
11816 189 1 0.5564 0.9686656768836661 58.87509011544596 74.08454733954161 0 0 0
13464 738 1 0.5564 6.764891944097283 62.15998325544773 72.34971063375521 0 0 0
19626 2792 1 0.5564 7.150001467514679 60.18524808325437 72.63288218264184 0 0 0
19624 2792 2 -1.1128 6.735145475783809 59.34189001543077 72.29135328023357 0 0 0
13462 738 2 -1.1128 7.367909489894278 61.76101406372215 73.04050287100436 0 0 0
13463 738 1 0.5564 8.318158324686864 61.98237328692722 72.82135114269015 0 0 0
11477 76 1 0.5564 5.177335063049291 57.86333796632231 74.52364161206617 0 0 0
16403 1718 1 0.5564 6.897282593458796 58.6283163038965 67.23971788898403 0 0 0
17982 2244 1 0.5564 2.7497480949640005 62.46996646170281 70.46873152786002 0 0 0
18806 2519 1 0.5564 4.545765752057145 59.53660162503997 67.14226363996227 0 0 0
19502 2751 1 0.5564 8.144678307879607 59.40485603630095 68.82843049985685 0 0 0
13671 807 1 0.5564 14.14509617127994 59.50662787158148 80.91816247141202 0 0 0
19382 2711 1 0.5564 4.2874532595076715 62.52376159470339 71.58839411160726 0 0 0
13481 744 1 0.5564 14.735930447871368 61.43428778920618 81.10171661799127 0 0 0
15144 1298 1 0.5564 9.933532182707385 62.68866072840573 68.18288985949901 0 0 0
11937 229 1 0.5564 5.884790929234508 32.505379421132446 73.13979914793104 0 0 0
15930 1560 1 0.5564 16.330176557392093 59.50753019989426 78.37255382753816 0 0 0
11815 189 2 -1.1128 0.050787597671545455 59.17859113399831 74.34025620301266 0 0 0
12603 451 1 0.5564 16.769858153852578 45.556198006521136 68.25056185552636 0 0 0
19342 2698 2 -1.1128 12.610226193732998 56.45379764753638 75.12304772121419 0 0 0
18804 2518 1 0.5564 11.8468391481909 62.62052940990084 68.2029141196567 0 0 0
19047 2599 1 0.5564 11.792198238474272 58.89605059302987 68.07797023981779 0 0 0
19045 2599 2 -1.1128 11.287148711253225 59.738383399012534 67.88982011956516 0 0 0
16380 1710 1 0.5564 16.385061953020916 58.94709198004385 72.90881700936144 0 0 0
15008 1253 1 0.5564 14.472358676344337 56.86012000573724 68.88591368149238 0 0 0
16707 1819 1 0.5564 12.930044742267418 56.91533564547959 67.72625181770343 0 0 0
16985 1912 1 0.5564 9.663163131281802 57.19440896095015 68.43275198323069 0 0 0
16706 1819 1 0.5564 13.71142693063843 58.32855876025962 67.48362286252544 0 0 0
18043 2265 2 -1.1128 8.83294423494544 57.63601585663244 72.61085728177159 0 0 0
19501 2751 2 -1.1128 9.013472115570378 59.72524372693513 69.20598749876245 0 0 0
18152 2301 1 0.5564 9.182059962611675 61.23104011308519 69.59891393040657 0 0 0
15809 1520 1 0.5564 15.603348268015775 59.89004985740478 67.35188645323227 0 0 0
15808 1520 2 -1.1128 16.370016774424258 59.94564083824069 67.99151884908615 0 0 0
16705 1819 2 -1.1128 13.140677550365497 57.80997762442604 68.12026978490991 0 0 0
11614 122 2 -1.1128 9.8200055618743 57.478728679194504 70.13631636028019 0 0 0
11615 122 1 0.5564 10.812586626215554 57.576030504467845 70.20922516762005 0 0 0
14315 1022 1 0.5564 12.78163176049905 57.83106977262968 69.67821831580376 0 0 0
11616 122 1 0.5564 9.427912946069979 57.36858393788182 71.04962462375053 0 0 0
18153 2301 1 0.5564 9.560573469025922 62.497668049743965 70.55756292932804 0 0 0
18151 2301 2 -1.1128 9.412849496059279 62.20393979540949 69.6131574742478 0 0 0
14314 1022 2 -1.1128 12.41084938795082 57.73621119078886 70.6020810907564 0 0 0
18045 2265 1 0.5564 9.312117727108747 57.91037882859354 73.44459455399624 0 0 0
17610 2120 1 0.5564 15.094859385029391 57.189577083794376 73.46372328758517 0 0 0
19503 2751 1 0.5564 9.413162552303945 59.008442948603474 69.77734087944093 0 0 0
19794 2848 1 0.5564 10.489603763413978 62.23641905013418 72.5409552753362 0 0 0
14450 1067 1 0.5564 13.627233936140486 62.50799592215041 69.42397068838856 0 0 0
15756 1502 1 0.5564 15.660518312619132 60.395748832178946 69.52552074003007 0 0 0
15755 1502 1 0.5564 14.969222521467996 61.51892622501564 70.4884376198276 0 0 0
17868 2206 1 0.5564 12.283915907200688 60.67780346746484 72.67929867459624 0 0 0
17866 2206 2 -1.1128 11.70760092261534 61.368728555334954 73.11574285474825 0 0 0
14316 1022 1 0.5564 12.892335774713711 58.357849706659096 71.21992969850746 0 0 0
17867 2206 1 0.5564 11.457495526094784 61.06234882828619 74.0342085181465 0 0 0
17792 2181 1 0.5564 13.671219574312596 59.78328030384744 72.87579712551762 0 0 0
17791 2181 2 -1.1128 13.464143578445313 59.688408801543915 71.90208231661599 0 0 0
17793 2181 1 0.5564 14.280799815199032 59.900684210627354 71.36541464373983 0 0 0
16379 1710 1 0.5564 16.1141957611795 59.95853396916855 71.65572343058422 0 0 0
15754 1502 2 -1.1128 15.324923265702676 60.585189348325315 70.44828188096176 0 0 0
18802 2518 2 -1.1128 12.526443427519123 61.95463031364598 68.51067499955714 0 0 0
17608 2120 2 -1.1128 15.849972465285079 57.76356136633761 73.78049916658894 0 0 0
19792 2848 2 -1.1128 9.725770890310258 62.78096881356902 72.19450869272801 0 0 0
18260 2337 1 0.5564 12.556848121648565 62.621993285164244 72.71328469290106 0 0 0
12103 285 2 -1.1128 10.434831420066915 57.98236674647085 74.69046624008591 0 0 0
12105 285 1 0.5564 11.241203220522806 57.392248328487845 74.65141659735575 0 0 0
17377 2043 2 -1.1128 14.134216075342716 59.842783106278716 74.21527919805777 0 0 0
12104 285 1 0.5564 10.721185772986534 58.92847026646457 74.84175911576881 0 0 0
17378 2043 1 0.5564 14.828882489443945 59.12986397471889 74.31111548688406 0 0 0
18803 2518 1 0.5564 12.13126626801873 61.03654163335249 68.47988020424582 0 0 0
19046 2599 1 0.5564 10.402555853252508 59.707642116817134 68.3551700157859 0 0 0
17609 2120 1 0.5564 16.521730625653362 57.19708532324588 74.25783195532993 0 0 0
15322 1358 2 -1.1128 11.16623299376168 60.41492826851839 75.48809950718643 0 0 0
11841 197 1 0.5564 16.96701893033903 38.4745403674527 68.93733085547443 0 0 0
15704 1485 1 0.5564 3.3798116061110286 41.444590133601146 67.06060817479454 0 0 0
16378 1710 2 -1.1128 16.68608781581194 59.787422365330976 72.45800803851151 0 0 0
11931 227 1 0.5564 5.748831053361249 36.21849949160873 75.27174219505991 0 0 0
11930 227 1 0.5564 6.082412460877073 34.619974055716376 75.26359479372665 0 0 0
14290 1014 2 -1.1128 7.817828992706728 32.25689520219434 79.46052363533524 0 0 0
14147 966 1 0.5564 8.444488296231315 35.93474094698901 83.52839635294929 0 0 0
13925 892 1 0.5564 2.205151605572347 37.47588925925486 76.1347404404422 0 0 0
18899 2550 1 0.5564 7.174963197452021 33.0077090572127 76.52739806188508 0 0 0
14146 966 2 -1.1128 7.956251708231561 36.516330664851694 82.87772089247731 0 0 0
17170 1974 2 -1.1128 0.8886747927697835 37.223101888329296 76.9354088669949 0 0 0
13860 870 1 0.5564 7.9544403967920125 36.33131561216755 81.35424923254193 0 0 0
16353 1701 1 0.5564 4.954154690146724 32.76594004868546 76.8481664890296 0 0 0
16351 1701 2 -1.1128 3.97727245571732 32.58337316570097 76.9593892944906 0 0 0
16936 1896 2 -1.1128 5.17235830148337 37.121922867182654 76.65738155600064 0 0 0
16922 1891 1 0.5564 7.270097490730931 33.62977499243737 79.3412295904833 0 0 0
16937 1896 1 0.5564 4.983972413881313 36.57355946525673 77.47212626570234 0 0 0
15732 1494 1 0.5564 1.7451036483765128 34.448701379406515 77.66986448254575 0 0 0
15730 1494 2 -1.1128 2.6818976074981986 34.47833410736375 78.01848876643581 0 0 0
12906 552 1 0.5564 3.8244036645415194 35.35352559993303 78.54590441601167 0 0 0
12904 552 2 -1.1128 4.6558864656876935 35.85969012540858 78.7748906155205 0 0 0
12905 552 1 0.5564 5.4253279929400655 35.224387271618895 78.84084793488627 0 0 0
16921 1891 2 -1.1128 6.842684190810031 34.51143239325107 79.14123292612273 0 0 0
16923 1891 1 0.5564 7.28586438973965 35.22685907927056 79.6813776292177 0 0 0
18900 2550 1 0.5564 6.564067721415579 34.13932686097201 77.53381433308496 0 0 0
15731 1494 1 0.5564 3.2284453779092672 33.77379568084461 77.56581704626657 0 0 0
18898 2550 2 -1.1128 6.441664881938179 33.675242358547116 76.65652148917611 0 0 0
13859 870 1 0.5564 7.962815972749065 37.4253040648489 80.14191852134384 0 0 0
17525 2092 1 0.5564 4.119675815687872 36.8916724268834 79.86279988271627 0 0 0
13858 870 2 -1.1128 8.079173693978758 36.45870348720742 80.3702703038296 0 0 0
17526 2092 1 0.5564 4.409871344736452 37.184880984416814 81.44281315381167 0 0 0
16170 1640 1 0.5564 6.424638108237286 37.09990245417806 82.85296428434278 0 0 0
16168 1640 2 -1.1128 5.489111157928707 37.44144872350799 82.76276698297859 0 0 0
14148 966 1 0.5564 8.261006815546622 37.462937211810655 82.98289002790918 0 0 0
13926 892 1 0.5564 3.8185838788245503 37.3553417738743 75.91353650291781 0 0 0
17524 2092 2 -1.1128 3.8617579396343804 37.45169533424611 80.6501075092628 0 0 0
17171 1974 1 0.5564 1.150868854269028 37.614933901229165 77.81729466044655 0 0 0
16352 1701 1 0.5564 3.567349331730893 32.406020078778226 76.06467753371435 0 0 0
12034 262 2 -1.1128 1.6056985468478533 58.671337415507836 67.09572720885205 0 0 0
11954 235 1 0.5564 0.09468160402229425 48.87574318021383 67.23042535065711 0 0 0
17439 2063 1 0.5564 11.857378152061086 33.014338384340945 75.7554822183969 0 0 0
13145 632 1 0.5564 9.951989679060118 37.19321212188376 75.77951882300684 0 0 0
17536 2096 2 -1.1128 13.849102343069294 57.68839393649173 83.49546344172147 0 0 0
20228 2993 1 0.5564 16.31389217642616 37.01497963120654 73.60634556297744 0 0 0
19227 2659 1 0.5564 13.828112055450312 35.7794912120773 75.70884860727712 0 0 0
19225 2659 2 -1.1128 14.336687401929376 34.92729093942358 75.831755066881 0 0 0
18359 2370 1 0.5564 13.250492751880032 32.59079429205242 79.43775951871783 0 0 0
12467 406 1 0.5564 10.5755120328026 34.78357627753691 76.24341884389645 0 0 0
19015 2589 2 -1.1128 13.302770315298572 37.47631005354218 75.90588007227213 0 0 0
18358 2370 2 -1.1128 12.369347288451545 32.815129178515534 79.8540008635643 0 0 0
13759 837 2 -1.1128 15.670688194051143 37.669031811154404 81.64697977048763 0 0 0
18360 2370 1 0.5564 12.5206602560487 33.23375335017505 80.74946624441226 0 0 0
18933 2561 1 0.5564 9.320164753476183 32.98988372975453 79.16347528223785 0 0 0
12449 400 1 0.5564 13.75962344767566 35.408449006824924 81.19272924597514 0 0 0
12450 400 1 0.5564 14.238237470847372 35.52228629553425 79.63561773044626 0 0 0
18932 2561 1 0.5564 10.904964159505038 33.36140309249931 79.29390085709059 0 0 0
12468 406 1 0.5564 10.397434631667382 33.540904226134806 77.28777564015424 0 0 0
19226 2659 1 0.5564 14.488712023521794 34.767568200354965 76.80714095422296 0 0 0
13079 610 1 0.5564 11.789685506624815 36.695722358555564 76.53198089507238 0 0 0
13078 610 2 -1.1128 10.871912286960528 36.30940641621614 76.62391779378493 0 0 0
13080 610 1 0.5564 10.66292194754487 36.17357961123089 77.59235700954594 0 0 0
17625 2125 1 0.5564 10.103915655978652 34.933784529230564 78.89797871608378 0 0 0
17623 2125 2 -1.1128 10.16240671104293 35.91290076716884 79.09268629118434 0 0 0
17624 2125 1 0.5564 9.36223818482616 36.195970879033666 79.62146105506017 0 0 0
16847 1866 1 0.5564 11.339849406322578 36.85718976212568 79.62671357472883 0 0 0
20076 2942 1 0.5564 15.545759314773058 34.95289961027295 78.31245087186817 0 0 0
20074 2942 2 -1.1128 14.628642295327726 34.5553045475469 78.34099446299419 0 0 0
18931 2561 2 -1.1128 10.082350538906171 33.47707292824139 78.73718939662865 0 0 0
12466 406 2 -1.1128 10.547377720185263 33.787762755195196 76.33039423129225 0 0 0
20075 2942 1 0.5564 14.697803405713756 33.56742887466037 78.47998765205662 0 0 0
19719 2823 1 0.5564 15.810469950224853 37.13549726643961 77.44338945276428 0 0 0
19016 2589 1 0.5564 14.129931724741079 37.84171970866924 76.33282256388772 0 0 0
16848 1866 1 0.5564 12.919269595867538 36.994474115163236 80.01813539284292 0 0 0
12448 400 2 -1.1128 14.059039052431208 36.03642251415702 80.47439798991704 0 0 0
13761 837 1 0.5564 15.008062971647574 37.09674843870398 81.16384440408136 0 0 0
16846 1866 2 -1.1128 12.056228005623113 37.490067443482104 79.9204272447104 0 0 0
16154 1635 1 0.5564 12.618131226954462 34.76515718517499 82.78569020822113 0 0 0
16153 1635 2 -1.1128 12.907607290773985 33.999733478068165 82.21094570681707 0 0 0
16155 1635 1 0.5564 12.84455148406147 33.14882579651675 82.73246295484184 0 0 0
11440 64 2 -1.1128 16.954758508289903 44.08247575406488 68.20075863064413 0 0 0
16980 1910 1 0.5564 1.2725666706281804 47.217072601889875 83.09615423638346 0 0 0
13760 837 1 0.5564 16.597507716833057 37.36936760399078 81.42069046335655 0 0 0
13669 807 2 -1.1128 13.381611924652766 58.868953517667286 81.0204557069351 0 0 0
14872 1208 2 -1.1128 8.792760017848911 31.83858132474982 68.51347738510577 0 0 0
17560 2104 2 -1.1128 3.67077777340733 40.099646133051394 75.78931821736532 0 0 0
13164 638 1 0.5564 0.749461320508504 41.48717099949684 75.76167730996276 0 0 0
18459 2403 1 0.5564 2.4697861589927497 37.84302164240527 79.90605577038677 0 0 0
16938 1896 1 0.5564 5.4974449688708 38.026726596543305 76.93242521913322 0 0 0
18457 2403 2 -1.1128 1.7744523072075529 38.17889282120748 79.27068084386963 0 0 0
16178 1643 1 0.5564 8.30503606856157 39.11320966831834 75.42866121858044 0 0 0
17280 2010 1 0.5564 7.176120021114504 42.495125553476996 83.15524463497063 0 0 0
13163 638 1 0.5564 2.214424022794588 40.84557678575059 76.09162799379095 0 0 0
17562 2104 1 0.5564 4.462779989472416 40.123932911194494 76.39935347890706 0 0 0
15395 1382 1 0.5564 5.074971377745653 42.83343062761019 76.13010781238579 0 0 0
11432 61 1 0.5564 4.246680200062083 38.971543384325514 80.95890915911856 0 0 0
11433 61 1 0.5564 4.647932925024879 39.958692198109134 82.19630953942351 0 0 0
11431 61 2 -1.1128 4.3966676361324915 39.922606262235576 81.22906392442032 0 0 0
11646 132 1 0.5564 2.294108709387995 42.873471915277115 81.16608868994086 0 0 0
17844 2198 1 0.5564 3.6308886643407 41.13845636453645 80.53326751461591 0 0 0
15374 1375 1 0.5564 6.714222875404854 39.76415787346591 76.56755584858307 0 0 0
15373 1375 2 -1.1128 5.887379974088537 39.68464167276261 77.12433963241567 0 0 0
16177 1643 2 -1.1128 8.093212587381645 40.01680380326517 75.80101702917344 0 0 0
12673 475 2 -1.1128 8.048347217136248 39.068813392316216 79.91953770612103 0 0 0
13162 638 2 -1.1128 1.419546535090224 41.309727144886665 76.4824403723936 0 0 0
18296 2349 1 0.5564 1.8430599891834398 42.80472866412093 76.73583641830004 0 0 0
18458 2403 1 0.5564 1.491623844563326 39.09890640554244 79.5419429076807 0 0 0
12675 475 1 0.5564 7.370880149537612 39.78564273125905 79.75463045219198 0 0 0
15671 1474 1 0.5564 1.0715566196006447 40.935002032185686 78.09020735032072 0 0 0
15375 1375 1 0.5564 6.038630191683445 40.12320032225519 78.01022335705728 0 0 0
15670 1474 2 -1.1128 0.8937652905873903 40.805301489932475 79.06569100121946 0 0 0
11697 149 1 0.5564 5.603874414668073 40.39408746862489 80.26195616103388 0 0 0
17842 2198 2 -1.1128 3.078570546121367 41.89784830932041 80.18936488469613 0 0 0
17843 2198 1 0.5564 2.2504307242984467 41.539324545520394 79.75849888702828 0 0 0
11695 149 2 -1.1128 6.213031579809246 40.7369436194417 79.54684940662729 0 0 0
16118 1623 1 0.5564 4.00298538661246 42.95035190900011 79.75530700869987 0 0 0
13070 607 1 0.5564 6.189696950416326 43.49347093452364 80.07633509005403 0 0 0
11696 149 1 0.5564 6.561968208579254 41.63658505476533 79.80931654997084 0 0 0
16119 1623 1 0.5564 4.756482569713759 43.54546113268406 78.4344308164192 0 0 0
13069 607 2 -1.1128 7.041977596250636 43.014177909007124 80.28584910335506 0 0 0
13071 607 1 0.5564 7.6487579964917725 43.050633696776416 79.49181589047468 0 0 0
15394 1382 2 -1.1128 4.9320844121953 43.46880756875332 76.88897511133726 0 0 0
18295 2349 2 -1.1128 2.342472963281165 43.6710307562998 76.72546390299486 0 0 0
18297 2349 1 0.5564 3.3161162810372753 43.496244788189486 76.87198599056316 0 0 0
19937 2896 1 0.5564 7.910039124430206 43.766551999349005 77.25778345943594 0 0 0
16117 1623 2 -1.1128 4.674752327771483 43.6151985668563 79.42864287510241 0 0 0
15243 1331 1 0.5564 8.06569978098457 42.92450917906163 81.5030153147319 0 0 0
12674 475 1 0.5564 8.294240442386707 39.05919867200288 80.88878710481431 0 0 0
17357 2036 1 0.5564 8.44374216085565 39.47236549641482 83.29457148597791 0 0 0
14831 1194 1 0.5564 7.720537795300342 52.9191485246367 83.57575351100536 0 0 0
13272 674 1 0.5564 0.9145031521478812 43.8206929726667 83.00338627993676 0 0 0
15396 1382 1 0.5564 5.708791504775188 44.09575290848759 76.94952283273965 0 0 0
11644 132 2 -1.1128 2.034960368091104 43.55479793975845 81.85065957155095 0 0 0
15747 1499 1 0.5564 3.499498251840772 43.78323308318318 82.5123853160609 0 0 0
17172 1974 1 0.5564 0.6365145487069676 36.26332377502295 77.05886451310485 0 0 0
13270 674 2 -1.1128 0.18244212502417362 44.109937797531614 83.62017184964803 0 0 0
14784 1178 1 0.5564 11.135251427250013 40.96568221074443 75.19049116230644 0 0 0
14782 1178 2 -1.1128 11.067677552416445 39.97507057576129 75.30933618497833 0 0 0
19131 2627 1 0.5564 15.479150956459263 41.95512032959295 75.74629409423795 0 0 0
18112 2288 2 -1.1128 4.1197088851715264 48.726310907878464 83.52174430114003 0 0 0
19717 2823 2 -1.1128 15.493159583534691 38.03417473230279 77.14058036170101 0 0 0
19399 2717 2 -1.1128 16.948563088649227 48.96827625436675 72.12589127889113 0 0 0
16179 1643 1 0.5564 8.595824183934651 40.151608864519154 76.65495478415272 0 0 0
15241 1331 2 -1.1128 8.54006086848523 42.587307167859684 82.31620470443949 0 0 0
15253 1335 2 -1.1128 8.84763950040555 42.76825689178042 78.32138841355827 0 0 0
13357 703 2 -1.1128 3.223078065079509 32.00120345553982 74.55665716855746 0 0 0
19718 2823 1 0.5564 16.224547786468257 38.49344527392223 76.63645500647357 0 0 0
16827 1859 1 0.5564 15.55085854689494 41.97785345769066 83.23437003996742 0 0 0
18215 2322 1 0.5564 11.67270596131108 42.81543669404168 75.733900991436 0 0 0
17621 2124 1 0.5564 15.28938967004346 38.312844109106784 82.99846671957957 0 0 0
17356 2036 2 -1.1128 8.76110698737517 38.99659715213764 82.47425213548267 0 0 0
15784 1512 2 -1.1128 12.843054621482894 42.70458023224425 82.26882036960623 0 0 0
17358 2036 1 0.5564 9.741783929389033 39.15294401809448 82.35665705491479 0 0 0
20000 2917 1 0.5564 10.871987680040434 40.55343143994071 81.32383275203571 0 0 0
20001 2917 1 0.5564 11.612640250102034 41.94455398055199 81.75142869769233 0 0 0
14664 1138 1 0.5564 11.626981069389407 38.5430987922987 81.09023094141362 0 0 0
15242 1331 1 0.5564 9.403198890159883 42.16086557753115 82.04575927026129 0 0 0
14662 1138 2 -1.1128 11.277372697467598 39.0524306929964 81.87658681978833 0 0 0
14174 975 1 0.5564 15.628040747077613 39.1336549348325 80.81827216082371 0 0 0
14783 1178 1 0.5564 11.455828067786399 39.71830937415639 76.19444249419689 0 0 0
18550 2434 2 -1.1128 11.928462970870163 39.4544486714872 77.93610684753656 0 0 0
18552 2434 1 0.5564 11.99296196556885 38.7087497371217 78.59926086302924 0 0 0
18273 2341 1 0.5564 14.764572432904549 39.336319505576206 77.88366385589694 0 0 0
12169 307 2 -1.1128 12.178797172385615 43.66607082022683 76.87071359525522 0 0 0
14940 1230 1 0.5564 13.641250244553968 42.96082457172783 77.02998691217093 0 0 0
14938 1230 2 -1.1128 14.554647310425187 42.55384325274488 77.03849714188601 0 0 0
14939 1230 1 0.5564 14.515391864121646 41.65592035948128 77.4768962999515 0 0 0
18551 2434 1 0.5564 12.753215026222355 40.017683312118756 77.98661529991975 0 0 0
18271 2341 2 -1.1128 14.410413310556846 40.19109130878505 78.26305411539863 0 0 0
14602 1118 2 -1.1128 9.3986463719099 40.330717235987464 78.09632749636377 0 0 0
14603 1118 1 0.5564 10.35106839900566 40.02683448679264 78.11973488663705 0 0 0
14604 1118 1 0.5564 8.867807047637553 39.81566005457959 78.76932535077242 0 0 0
15254 1335 1 0.5564 8.976905233226823 41.812140916176965 78.0584556052134 0 0 0
16103 1618 1 0.5564 11.130825492945418 42.592790110648885 80.05380985049455 0 0 0
15255 1335 1 0.5564 9.687542653878205 43.11577776072971 78.73827315401743 0 0 0
12171 307 1 0.5564 11.861372930978858 43.55591388568063 77.8125774416576 0 0 0
18272 2341 1 0.5564 14.721771745495442 40.29057077174064 79.20812570330118 0 0 0
11610 120 1 0.5564 15.556486073946061 43.62557744654466 76.74533810579483 0 0 0
16102 1618 2 -1.1128 11.133070188873834 43.34250292533774 79.39205020007066 0 0 0
14173 975 2 -1.1128 15.620260089919505 40.09296495404569 80.53602356614428 0 0 0
19999 2917 2 -1.1128 10.81683496148492 41.55136594392171 81.29088780107695 0 0 0
14175 975 1 0.5564 15.391147537906543 40.66934547266934 81.32043014828001 0 0 0
16825 1859 2 -1.1128 14.976937261715015 41.380628197327056 82.6740697316656 0 0 0
14663 1138 1 0.5564 11.827171524142923 38.837880393558585 82.68386023803156 0 0 0
16826 1859 1 0.5564 14.1416435783896 41.866548969217796 82.41684263631137 0 0 0
15786 1512 1 0.5564 13.335323814021837 43.48891999179861 81.89135166088934 0 0 0
19381 2711 2 -1.1128 3.402450096038651 62.85279185257751 71.91780137246481 0 0 0
15785 1512 1 0.5564 12.523420336916358 42.92386174583244 83.19063936011611 0 0 0
11608 120 2 -1.1128 16.186215586511164 44.33480392353877 76.42841654007447 0 0 0
11295 15 1 0.5564 0.4457145560436197 53.81991550436815 75.27749935102254 0 0 0
13049 600 1 0.5564 5.552295352713411 40.84866768805227 83.45320205424332 0 0 0
18752 2501 1 0.5564 2.961162062717037 46.30176794276971 75.45586277722532 0 0 0
13893 881 1 0.5564 0.20151314714364219 44.96291685432283 76.8858782571624 0 0 0
15745 1499 2 -1.1128 4.391476023237103 43.95600491820574 82.93014789425126 0 0 0
16067 1606 1 0.5564 5.815713812055729 48.74565231416506 75.20251045238099 0 0 0
13867 873 2 -1.1128 16.769046200132244 62.23989737710681 72.96510357223146 0 0 0
17279 2010 1 0.5564 5.624509273490681 42.983769318910575 83.29792616409178 0 0 0
11817 189 1 0.5564 0.03453330355873874 60.17662227971007 74.40083394517264 1 0 0
19855 2869 2 -1.1128 2.587766358277439 52.64475689015658 83.61213759869123 0 0 0
19936 2896 2 -1.1128 7.323491755879891 44.5540763416244 77.06865758799917 0 0 0
15746 1499 1 0.5564 4.7802017633105915 44.795631505561154 82.55078044209833 0 0 0
11358 36 1 0.5564 16.655333170090124 48.00883606023973 78.2112177737428 0 0 0
11645 132 1 0.5564 1.89019449009007 44.43771967104659 81.4040142315682 0 0 0
18023 2258 1 0.5564 6.884583600332111 46.955811602427474 76.0024562687073 0 0 0
17342 2031 1 0.5564 6.774494671280786 46.80151231910585 82.5726303802604 0 0 0
12165 305 1 0.5564 4.573388624481049 47.118069504660234 82.66156726265761 0 0 0
18114 2288 1 0.5564 3.903751272661866 49.38850057023416 82.80420133259122 0 0 0
17341 2031 2 -1.1128 7.587230003990075 47.3604951916944 82.73694649642827 0 0 0
16338 1696 1 0.5564 7.542888543940609 45.205292296486306 75.57567990742913 0 0 0
12164 305 1 0.5564 4.881493634369666 46.25844666122981 81.30777762959089 0 0 0
18753 2501 1 0.5564 2.3043290397488807 45.04072752191517 76.2589656784678 0 0 0
18275 2342 1 0.5564 4.248963642594431 45.10149791421635 79.60882348629492 0 0 0
19938 2896 1 0.5564 7.368110668312691 45.19464982828552 77.83525786081356 0 0 0
18751 2501 2 -1.1128 2.1695327875651422 45.99231004958235 75.98270145155415 0 0 0
18022 2258 2 -1.1128 6.120489243691429 47.53226476816622 76.29204495568328 0 0 0
18024 2258 1 0.5564 6.251023040157198 47.804595517829014 77.24535350720647 0 0 0
13782 844 1 0.5564 1.3420909097187927 46.78011203672892 77.00403560165648 0 0 0
18309 2353 1 0.5564 0.8049088868751662 46.616324578626376 80.84799959817408 0 0 0
19593 2781 1 0.5564 3.911174899956509 47.51182359203665 79.67485694207767 0 0 0
19591 2781 2 -1.1128 3.981187199136875 48.50335784191867 79.56550254091529 0 0 0
14697 1149 1 0.5564 5.5662958447135376 48.422221715059045 79.15530237754712 0 0 0
13780 844 2 -1.1128 0.8446616964626978 47.2941188535707 77.70286479761967 0 0 0
13781 844 1 0.5564 1.317136323090022 48.157210822174825 77.88130567794383 0 0 0
19592 2781 1 0.5564 3.3554091288301513 48.804340734312966 78.84591156555781 0 0 0
18276 2342 1 0.5564 2.9143315333881747 45.9627204803523 79.9878746460427 0 0 0
18308 2353 1 0.5564 1.1103627975063108 46.48929298759401 79.2488787718177 0 0 0
18274 2342 2 -1.1128 3.914061199274653 45.95428968834168 80.00955655986937 0 0 0
15760 1504 2 -1.1128 2.1383249636749486 49.443072869303165 77.94117822844552 0 0 0
18307 2353 2 -1.1128 1.3975178898532816 46.19612530594658 80.16079693900839 0 0 0
14695 1149 2 -1.1128 6.480301501821471 48.31583870623119 78.76379670098136 0 0 0
14696 1149 1 0.5564 7.045780442763602 49.09995217970875 79.01953219043907 0 0 0
15206 1319 1 0.5564 7.190338538941147 46.83373028026966 78.97243414838846 0 0 0
15205 1319 2 -1.1128 7.858772935929913 46.09093839677281 79.01059645302064 0 0 0
15761 1504 1 0.5564 2.8156506561968944 50.01020568694171 77.47257331419632 0 0 0
15762 1504 1 0.5564 1.3643449343537337 50.01103629286888 78.22113044960696 0 0 0
15795 1515 1 0.5564 3.7513718596496344 49.77740586678433 80.55976747277911 0 0 0
12163 305 2 -1.1128 5.160412571618232 46.41815721328573 82.25471857316894 0 0 0
13190 647 1 0.5564 6.9873653680049514 48.70580739157222 83.24467318940137 0 0 0
20174 2975 1 0.5564 2.01389936263506 50.29621828768765 82.05088388897458 0 0 0
17343 2031 1 0.5564 8.214146378524726 47.272835199638806 81.96280714296917 0 0 0
18336 2362 1 0.5564 4.6188961603400776 50.24797844579367 76.0161851177818 0 0 0
15793 1515 2 -1.1128 3.5005859046401593 50.284681169869366 81.38425412512275 0 0 0
20173 2975 2 -1.1128 1.2718094806360145 50.49875754276826 82.68985236533823 0 0 0
13332 694 1 0.5564 14.13529187515586 56.17644851584182 83.40819378134593 0 0 0
16104 1618 1 0.5564 11.388222374095935 44.19273972536136 79.8524793141601 0 0 0
15207 1319 1 0.5564 8.48964841647713 46.24895762948499 79.77021951466782 0 0 0
11561 104 1 0.5564 13.890641935909844 47.9626377531387 75.87585715522516 0 0 0
11609 120 1 0.5564 16.26935806753478 44.28616959864284 75.43306592514355 0 0 0
12170 307 1 0.5564 12.021926574429953 44.608108006163924 76.57413619749666 0 0 0
12792 514 1 0.5564 14.505008192576938 50.277611358435614 82.93937697310722 0 0 0
14906 1219 1 0.5564 10.746748533294477 49.04897908346492 82.48944512750103 0 0 0
14381 1044 1 0.5564 14.163586802452258 45.7884533881842 82.59639045825034 0 0 0
14380 1044 2 -1.1128 13.972834976114754 45.12767203745491 81.87045505680467 0 0 0
14905 1219 2 -1.1128 10.54882073780336 49.111098868072666 81.51119876649592 0 0 0
14382 1044 1 0.5564 14.715722984936432 45.1439985077505 81.20123825744218 0 0 0
15181 1311 2 -1.1128 11.629600588246992 45.95183531415673 76.06193733078412 0 0 0
13064 605 1 0.5564 16.16632879415628 45.72246428010617 77.14587068566946 0 0 0
18175 2309 2 -1.1128 16.236704199818995 45.695780009112525 79.94836035038465 0 0 0
13265 672 1 0.5564 12.401004385070419 45.454485181554496 81.3350818183484 0 0 0
13264 672 2 -1.1128 11.660138381995683 45.526187398425606 80.66726699377884 0 0 0
15183 1311 1 0.5564 10.838545356165483 46.358467432578536 76.51897380594228 0 0 0
16956 1902 1 0.5564 9.575198248884059 48.11608805943282 77.03130077428423 0 0 0
11562 104 1 0.5564 12.966958581744127 46.72428545920442 76.40493117217302 0 0 0
11560 104 2 -1.1128 13.717758832143222 47.34148118941146 76.64023675698655 0 0 0
16954 1902 2 -1.1128 9.835998127090061 47.22535489479756 77.40356140782409 0 0 0
16955 1902 1 0.5564 9.040675780865401 46.797938342090106 77.83341898317249 0 0 0
16631 1794 1 0.5564 11.20294470538725 47.381788957232715 78.29017568531751 0 0 0
16632 1794 1 0.5564 12.816775253597626 47.42025829732309 78.04380666550955 0 0 0
13063 605 2 -1.1128 16.02103247725048 46.65536535781366 77.47539452666174 0 0 0
13065 605 1 0.5564 15.10532311071282 46.96183805180595 77.21548614407922 0 0 0
14204 985 1 0.5564 9.89358885267964 47.71132884319803 80.85903864825815 0 0 0
14907 1219 1 0.5564 11.399493310820985 49.263320236701574 81.0080239287994 0 0 0
14203 985 2 -1.1128 9.43799293705687 46.827880574398314 80.74971382952529 0 0 0
14205 985 1 0.5564 10.122205114648352 46.098632642907006 80.74253961086818 0 0 0
16630 1794 2 -1.1128 12.0971311339376 47.39478026203233 78.7376823703348 0 0 0
16737 1829 1 0.5564 12.268045043662234 48.82663468956523 79.45451687536962 0 0 0
13266 672 1 0.5564 11.873627006323845 46.24788527584611 80.00880283706397 0 0 0
16735 1829 2 -1.1128 12.329250488458065 49.79621620965381 79.69151040186246 0 0 0
18176 2309 1 0.5564 16.045459272683065 45.99549617247995 79.01369697313137 0 0 0
14468 1073 1 0.5564 15.786026412836787 49.80127237029723 79.24334294273548 0 0 0
18897 2549 1 0.5564 9.446235558574005 49.80541670813025 75.85168704196127 0 0 0
18895 2549 2 -1.1128 9.462520737316154 49.832488504179565 76.85118797996894 0 0 0
16736 1829 1 0.5564 13.283549438768583 50.036216754842236 79.86959335428473 0 0 0
14467 1073 2 -1.1128 14.957658460540689 50.20718535465715 79.62940167276635 0 0 0
18177 2309 1 0.5564 16.673555593886018 46.43966282580289 80.45412647125097 0 0 0
13191 647 1 0.5564 5.533006940834064 49.4033735241016 83.49936814200318 0 0 0
11667 139 1 0.5564 8.479269763584108 50.009147633014145 78.21985602569048 0 0 0
18122 2291 1 0.5564 11.059011624792415 60.82791475342734 79.53853972969145 0 0 0
20231 2994 1 0.5564 6.828405919036579 52.95533301969326 75.70020946784992 0 0 0
13067 606 1 0.5564 4.104617066110414 55.7014475420814 75.61382457735697 0 0 0
11665 139 2 -1.1128 7.887638946422464 50.304012818894655 78.9702078299808 0 0 0
18783 2511 1 0.5564 0.3270929417710329 54.32378119090618 83.2036720016197 0 0 0
16279 1677 2 -1.1128 16.24178537738041 39.52638248372177 71.73891628624223 0 0 0
12872 541 1 0.5564 7.410805343836391 50.74898852124121 83.27670422326146 0 0 0
20175 2975 1 0.5564 1.539858245987103 51.258784273713374 83.28189081464339 0 0 0
14832 1194 1 0.5564 7.706398399516194 54.54918126024937 83.47869443322703 0 0 0
18334 2362 2 -1.1128 4.161496675437496 50.635439950708715 76.81659729184791 0 0 0
15794 1515 1 0.5564 3.494696599788473 51.264396954158975 81.18394846738137 0 0 0
18335 2362 1 0.5564 4.834508072006051 51.09811044812604 77.39365133082258 0 0 0
19528 2760 2 -1.1128 6.151860936303519 51.97787831206588 78.32784741869236 0 0 0
19529 2760 1 0.5564 6.777274370009138 51.22738552369762 78.54143328984408 0 0 0
13066 606 2 -1.1128 4.901787470093107 55.57313783419479 76.2037877289269 0 0 0
14674 1142 2 -1.1128 3.3858234171259416 52.905623114958146 75.73167465402015 0 0 0
13068 606 1 0.5564 5.4215875359555135 56.426070298143344 76.25189750414113 0 0 0
14676 1142 1 0.5564 3.504049579348333 51.96363190829485 76.04580131394393 0 0 0
20230 2994 2 -1.1128 6.724441399039774 53.55345816776742 76.4948400728385 0 0 0
20232 2994 1 0.5564 6.105486071120532 54.30524514022099 76.26744017432708 0 0 0
14675 1142 1 0.5564 3.292304483298717 53.511245744795154 76.52191253725718 0 0 0
19250 2667 1 0.5564 4.14143010700288 54.84528755611064 77.33633043227127 0 0 0
19530 2760 1 0.5564 6.551014631020497 52.5509395100496 77.61211178056861 0 0 0
16294 1682 2 -1.1128 3.103619174407903 52.91437803822142 81.03815175855847 0 0 0
16295 1682 1 0.5564 3.9992981261992724 53.28012130380962 80.7851864135758 0 0 0
19249 2667 2 -1.1128 3.553643113551812 54.37969218929107 77.99794091905771 0 0 0
19251 2667 1 0.5564 4.077460778013123 54.17884158103755 78.82575456838832 0 0 0
18762 2504 1 0.5564 0.8789137717276769 54.44808667445382 79.25221729968439 0 0 0
18761 2504 1 0.5564 2.504863516005997 54.452583153921374 79.10091166599513 0 0 0
18760 2504 2 -1.1128 1.744735417575288 54.52468420228942 79.7466728527304 0 0 0
19062 2604 1 0.5564 5.609593584111921 53.07597705906611 79.22110466143586 0 0 0
19060 2604 2 -1.1128 5.230282098034318 53.84595962555344 79.73418406811903 0 0 0
19061 2604 1 0.5564 5.938779112903694 54.53894132215284 79.86763323222655 0 0 0
16296 1682 1 0.5564 2.388130552509275 53.42674750314261 80.56322616615176 0 0 0
11361 37 1 0.5564 7.2372944148954925 56.03344262416439 81.6838781776799 0 0 0
15411 1387 1 0.5564 1.516979932260938 56.00056670517098 80.44019951479157 0 0 0
13795 849 2 -1.1128 6.832889962290378 55.98266102078018 80.00260945090547 0 0 0
11359 37 2 -1.1128 7.679436345217951 55.963390365400286 82.57808358824744 0 0 0
19857 2869 1 0.5564 2.7466328281829893 52.68446006055958 82.62563595353676 0 0 0
12871 541 2 -1.1128 7.979619767275759 51.54717532220112 83.07833956385495 0 0 0
13796 849 1 0.5564 5.922611009694177 56.376639946179345 80.12978301745608 0 0 0
11666 139 1 0.5564 8.437829231624907 50.76274591732672 79.66795793413868 0 0 0
17717 2156 1 0.5564 8.52284890873976 54.09464286546072 76.88750119026712 0 0 0
12873 541 1 0.5564 8.295243056428609 51.50426456572405 82.13042561546959 0 0 0
18113 2288 1 0.5564 3.3735852310732843 48.065202726942786 83.60071459994151 0 0 0
14155 969 2 -1.1128 12.489106954360121 62.6468259439888 77.09671827516941 0 0 0
13059 603 1 0.5564 10.15601997694822 54.502123018393966 75.59870144092976 0 0 0
15335 1362 1 0.5564 10.230910258086976 61.21440393662635 83.52698479313673 0 0 0
17236 1996 2 -1.1128 16.99497836514966 52.92744904806149 76.35145086478268 0 0 0
18896 2549 1 0.5564 10.184610846092596 50.453475931591406 77.15608255495994 0 0 0
18039 2263 1 0.5564 16.818069310212366 32.22156037322657 73.86239579689314 0 0 0
15392 1381 1 0.5564 8.947406632731283 56.20151119164138 76.65527509510576 0 0 0
12791 514 1 0.5564 14.978875023567385 50.49779435506841 81.39225184404218 0 0 0
20227 2993 2 -1.1128 16.872089049329443 37.84444423689788 73.62647504673915 0 0 0
13331 694 1 0.5564 15.523959403241383 55.3332515296039 83.24312381700433 0 0 0
14276 1009 1 0.5564 9.785380203078955 50.63424525281496 80.97408270159032 0 0 0
17238 1996 1 0.5564 16.650583292470714 52.155397863628004 75.81728815101427 0 0 0
16234 1662 2 -1.1128 16.60975562250319 56.000570042229654 79.67503923974387 0 0 0
18407 2386 1 0.5564 11.8367814276851 50.97288976212787 78.59597970152194 0 0 0
14976 1242 1 0.5564 11.86064664511357 50.92085869276843 76.3397204112468 0 0 0
14702 1151 1 0.5564 16.212077374353733 51.568838431746336 82.85406020552449 0 0 0
12790 514 2 -1.1128 14.870886102376476 50.93800917852076 82.2836268346958 0 0 0
13330 694 2 -1.1128 14.530291850348164 55.29898225994989 83.13611092353376 0 0 0
18357 2369 1 0.5564 13.964531576869984 52.294604271398505 82.44660006072398 0 0 0
18355 2369 2 -1.1128 13.41192941213208 53.12492822606789 82.37453690225949 0 0 0
18356 2369 1 0.5564 13.9650697318223 53.91691335432924 82.63298496517535 0 0 0
18406 2386 2 -1.1128 11.424501985436722 51.43807574718624 77.81263564457065 0 0 0
18408 2386 1 0.5564 11.460881915278684 52.427169783809106 77.95535835396431 0 0 0
14469 1073 1 0.5564 14.956561346852595 51.19187592931671 79.4550891997227 0 0 0
14275 1009 2 -1.1128 9.260987939920463 51.464240900686875 80.78402948774406 0 0 0
17716 2156 2 -1.1128 9.301643893975543 54.72082512116286 76.92457159010117 0 0 0
12924 558 1 0.5564 14.060890533976044 53.61517752012878 76.37309401991247 0 0 0
12923 558 1 0.5564 14.76484713302375 54.94923021037158 76.99869365421347 0 0 0
12922 558 2 -1.1128 14.713022486441668 53.95201169814892 77.05226038517873 0 0 0
17301 2017 1 0.5564 15.735311041352977 53.06260745490667 79.83169465154636 0 0 0
18264 2338 1 0.5564 11.954673415074318 53.24833375065666 81.19508226550528 0 0 0
17718 2156 1 0.5564 9.90088778805849 54.462959948153944 77.68247164392011 0 0 0
15820 1524 2 -1.1128 11.319572502489688 54.036226679620945 78.60510860178607 0 0 0
15821 1524 1 0.5564 12.087036150671555 54.676928746922734 78.62748355988572 0 0 0
15822 1524 1 0.5564 11.045495388491117 53.81164191541396 79.54022560536394 0 0 0
14277 1009 1 0.5564 9.844397117961563 52.265212023850644 80.91848833521122 0 0 0
17815 2189 2 -1.1128 12.761660566028015 56.24350672724351 78.87740450466002 0 0 0
18262 2338 2 -1.1128 10.984052376586032 53.43786966068396 81.04685581938806 0 0 0
18263 2338 1 0.5564 10.729773087885786 54.27415853223712 81.5326164753785 0 0 0
17115 1955 1 0.5564 9.226593667408862 55.65045393793071 82.37186534865565 0 0 0
17816 2189 1 0.5564 13.300672890847594 56.226806811479214 79.7195372862099 0 0 0
11662 138 2 -1.1128 14.317057892361243 56.37958796105814 80.82557294283104 0 0 0
11663 138 1 0.5564 14.281505598228247 55.89061808419687 81.69714894608838 0 0 0
17300 2017 1 0.5564 14.999454477946205 52.99395540423007 78.37552555288785 0 0 0
17299 2017 2 -1.1128 15.009392489232885 52.62188239238032 79.3036758821993 0 0 0
17237 1996 1 0.5564 16.22994195023153 53.50888438500517 76.6283131429848 0 0 0
11664 138 1 0.5564 15.227802165221016 56.28044808369134 80.42467820952415 0 0 0
17113 1955 2 -1.1128 10.203140563755472 55.62207069530014 82.15843826873521 0 0 0
17114 1955 1 0.5564 10.72514320314593 55.96448163858378 82.93963517257747 0 0 0
15599 1450 1 0.5564 16.459032471376958 56.34180740678236 78.12569275385688 0 0 0
17817 2189 1 0.5564 13.233085522471542 56.79703895014391 78.19084701470273 0 0 0
18997 2583 2 -1.1128 14.06664906988487 62.76800777287063 81.68747463738397 0 0 0
16574 1775 1 0.5564 16.40327274051723 60.825793076213124 81.82318774109419 0 0 0
12944 565 1 0.5564 2.214022441907251 62.0296048528849 75.06189476571353 0 0 0
16244 1665 1 0.5564 4.298680333734033 57.17524055223183 83.40454945249262 0 0 0
15189 1313 1 0.5564 14.349708704941442 60.145370369962315 77.33345626894885 0 0 0
16408 1720 2 -1.1128 7.986018321856688 62.57103256534735 81.83993722077628 0 0 0
15872 1541 1 0.5564 16.9782341099282 56.20239706700707 75.92239512596369 0 0 0
18242 2331 1 0.5564 13.635602403417419 58.47476125543476 77.09306724746926 0 0 0
13797 849 1 0.5564 7.4146613362519975 56.63682830043548 79.51927984893103 0 0 0
12931 561 2 -1.1128 14.484072779315369 32.11336979395596 78.55015303821692 0 0 0
15692 1481 1 0.5564 5.98941027537902 58.01938004422388 83.41546663701239 0 0 0
12943 565 2 -1.1128 2.2421416174671 62.65192013269214 75.84415628050375 0 0 0
16245 1665 1 0.5564 3.996987034395515 58.740625455047315 83.05074438431272 0 0 0
15915 1555 1 0.5564 2.336905994041286 57.28181774602889 76.10538078857047 0 0 0
11360 37 1 0.5564 7.507154044054715 56.79793505075953 83.10139491922261 0 0 0
14868 1206 1 0.5564 3.5203269784325544 56.7561778881792 80.37677960128394 0 0 0
15914 1555 1 0.5564 1.2321340943208847 58.10508938772758 76.98192465322103 0 0 0
13486 746 2 -1.1128 6.162115297544303 57.921963383134646 75.94051663733643 0 0 0
15027 1259 1 0.5564 1.668259370455813 62.301387937486766 77.12253598348953 0 0 0
14176 976 2 -1.1128 3.1044502927945654 59.97640674977039 83.19089065142357 0 0 0
14178 976 1 0.5564 2.246511333417649 59.501946384857376 82.99384151640814 0 0 0
15913 1555 2 -1.1128 2.204533991847177 57.89226616980529 76.88629696449472 0 0 0
16243 1665 2 -1.1128 4.558304590679876 57.945317132852495 82.82181660661958 0 0 0
12544 432 2 -1.1128 0.936300841272331 58.64256214371036 82.60372441567239 0 0 0
11307 19 1 0.5564 4.518027315822896 62.27830923447523 81.88461306009847 0 0 0
16410 1720 1 0.5564 7.385852253245557 62.311940055545946 81.0831860408929 0 0 0
18855 2535 1 0.5564 3.9189599180495858 62.67458439840909 76.32978095680265 0 0 0
13488 746 1 0.5564 7.087854098078478 57.56163868167837 76.05529419433137 0 0 0
14867 1206 1 0.5564 4.564287241925536 57.460058599983874 81.41664765398099 0 0 0
14866 1206 2 -1.1128 4.457685242446572 57.08333676798879 80.49647494362019 0 0 0
15410 1387 1 0.5564 1.1971804357376583 57.48075792266322 79.82914405512635 0 0 0
15409 1387 2 -1.1128 1.543733196738543 56.983112733220764 80.62428580246828 0 0 0
12545 432 1 0.5564 1.0967021656936626 57.992951950862114 81.86057006345676 0 0 0
18853 2535 2 -1.1128 4.865967236220822 62.6479652904967 76.64988811969674 0 0 0
18854 2535 1 0.5564 5.133213319249766 61.699771668099096 76.821670343755 0 0 0
15026 1259 1 0.5564 1.6100931287969844 61.50049767278781 78.54444263491979 0 0 0
11305 19 2 -1.1128 4.105537982448076 61.52409796559049 81.37371356051847 0 0 0
13281 677 1 0.5564 4.7797070432379805 59.72807033991254 77.67864294858617 0 0 0
14033 928 1 0.5564 6.707624896413183 61.03887273432728 79.41908303429908 0 0 0
15025 1259 2 -1.1128 1.2322616956588763 62.2647113020218 78.02173671382886 0 0 0
13487 746 1 0.5564 6.085964396117813 58.80116837472767 76.4108352883845 0 0 0
12062 271 1 0.5564 2.957011849499088 60.98673157302171 80.2327907302911 0 0 0
13280 677 1 0.5564 6.340657351681107 60.20751367056236 77.69259281261239 0 0 0
18174 2308 1 0.5564 1.1508629166835171 59.57618470675902 79.42824262755964 0 0 0
14034 928 1 0.5564 5.393459122349472 61.526790769723675 80.25665745890528 0 0 0
13279 677 2 -1.1128 5.489728508119335 60.21225148063196 77.16733262933369 0 0 0
18766 2506 2 -1.1128 3.987032306113358 58.704711907170015 78.48877986785813 0 0 0
14032 928 2 -1.1128 6.329697276338953 61.76274320870678 79.99630248886945 0 0 0
11306 19 1 0.5564 3.789121608990426 60.82262597909722 82.01232009253197 0 0 0
12061 271 2 -1.1128 2.484775211643152 60.54515941623423 79.46989703378092 0 0 0
18767 2506 1 0.5564 3.389113387941704 58.138480613888795 77.92143912246348 0 0 0
16657 1803 2 -1.1128 7.66126224256085 60.11561154829414 78.38554043334818 0 0 0
12063 271 1 0.5564 3.0681997053661325 59.82936632394606 79.08615682208676 0 0 0
18768 2506 1 0.5564 4.43465238681934 58.13232129990257 79.17580604136616 0 0 0
16658 1803 1 0.5564 8.012242039511454 59.250980030315915 78.74502023902106 0 0 0
16659 1803 1 0.5564 8.396542432477636 60.60435257369012 77.91597109089183 0 0 0
12546 432 1 0.5564 0.5479171527071585 59.48555058115333 82.23152968521791 0 0 0
16409 1720 1 0.5564 8.491789838085738 61.767688529729554 82.15431552439868 0 0 0
15680 1477 1 0.5564 9.03173682740636 59.696384607646124 82.64008360519196 0 0 0
12174 308 1 0.5564 8.496397215103956 57.532881049731905 77.91220972130799 0 0 0
12172 308 2 -1.1128 8.445304787493768 57.6647234210649 78.90216320009087 0 0 0
12238 330 2 -1.1128 11.105219462292128 59.54464997166557 80.28754040138821 0 0 0
12173 308 1 0.5564 9.285163945255691 57.327077967572144 79.32717214243974 0 0 0
15493 1415 2 -1.1128 9.415685733221265 61.67583007943833 77.06283160466296 0 0 0
14156 969 1 0.5564 12.013653871072135 62.37646726512944 77.93388676799074 0 0 0
12443 398 1 0.5564 0.09198203180938594 34.328885292173574 69.29275775692014 0 0 0
15393 1381 1 0.5564 9.213266542757895 57.50251307682445 75.70483348674163 0 0 0
17379 2043 1 0.5564 13.85108562629253 60.15628015268915 75.12167680128964 0 0 0
13670 807 1 0.5564 13.605696825760079 58.00547058638689 80.56858944209782 0 0 0
18121 2291 2 -1.1128 11.168328780369823 61.72445547080957 79.10927808476599 0 0 0
13480 744 2 -1.1128 15.155445672876885 60.54964983468118 80.89819038365219 0 0 0
18123 2291 1 0.5564 11.416458738882415 62.398916555998085 79.80464467706979 0 0 0
18243 2331 1 0.5564 13.340026495434179 57.08005140844408 76.29679734970453 0 0 0
19525 2759 2 -1.1128 10.663555146902846 56.966065659238616 80.00096962553883 0 0 0
12239 330 1 0.5564 10.655594609856259 58.68570638188141 80.04248128732067 0 0 0
15929 1560 1 0.5564 15.995690565733192 61.10543620236699 78.33458483532246 0 0 0
19526 2759 1 0.5564 10.448794465276652 56.35073558853658 80.75942008293308 0 0 0
19527 2759 1 0.5564 11.489073054570456 56.646360615797484 79.53587883826593 0 0 0
12240 330 1 0.5564 12.06835057427172 59.370122253007494 80.49228364638017 0 0 0
15391 1381 2 -1.1128 8.663124484464346 57.139499149481914 76.45687403649114 0 0 0
13482 744 1 0.5564 15.321740539383272 60.47799559366165 79.9147210193593 0 0 0
15681 1477 1 0.5564 10.214290496385523 60.07577589462015 81.57977451448615 0 0 0
15324 1358 1 0.5564 11.98956639062204 60.40136889652071 76.05549565724601 0 0 0
15188 1313 1 0.5564 13.28585928649022 61.265424999375824 76.80399558858218 0 0 0
15679 1477 2 -1.1128 9.523050131349805 60.44764093966108 82.19937372565975 0 0 0
17538 2096 1 0.5564 13.62510991887025 58.11820126984515 82.62076732350704 0 0 0
18241 2331 2 -1.1128 13.867447861882034 57.503855454888885 77.03315181444606 0 0 0
15928 1560 2 -1.1128 15.600019869443035 60.18992650291251 78.40729684593425 0 0 0
17449 2067 2 -1.1128 5.535551801388611 46.03007273058113 67.02653530724604 0 0 0
15495 1415 1 0.5564 9.075800419488429 62.59536697982526 76.86552499552538 0 0 0
15323 1358 1 0.5564 10.467978789471067 60.980147330595464 75.92738159965741 0 0 0
15187 1313 2 -1.1128 13.567108043743277 60.30844397455629 76.73267004661628 0 0 0
15598 1450 2 -1.1128 16.337094435333128 56.70025015801203 77.20013873328585 0 0 0
15600 1450 1 0.5564 15.41101726935491 57.0649349600566 77.1032559913047 0 0 0
15494 1415 1 0.5564 10.009140726111225 61.705293587899256 77.86715945838377 0 0 0
15611 1454 1 0.5564 16.917637100640512 40.25436946593434 75.64524513205392 0 0 0
16169 1640 1 0.5564 5.45494427904254 38.39918391906522 83.04838193880944 0 0 0
13869 873 1 0.5564 16.559220909558157 61.278195812810594 72.7887411241338 0 0 0
18172 2308 2 -1.1128 0.3411453128566378 59.13365651560347 79.04284980283722 0 0 0
18999 2583 1 0.5564 13.75625080711402 62.94695009642979 82.62108741847403 0 0 0
11797 183 2 -1.1128 0.1557122520266246 50.790913549951725 78.6616556835558 0 0 0
12135 295 1 0.5564 16.937493269444314 34.077716318095185 70.92194266778583 0 0 0
17928 2226 1 0.5564 14.096625062923403 47.83583151350629 83.62637468496308 0 0 0
17926 2226 2 -1.1128 14.362980906118397 46.871970702260015 83.63159396969063 0 0 0
11286 12 1 0.5564 5.122662095191475 42.89088104690287 66.99869128101014 0 0 0
14678 1143 1 0.5564 9.223951751012835 35.030070364659046 85.45191811193878 0 0 0
14679 1143 1 0.5564 9.525801910540832 36.60119359572223 85.12468029058907 0 0 0
14677 1143 2 -1.1128 9.654166689895282 35.66172609055247 84.80699478249115 0 0 0
18835 2529 2 -1.1128 9.43093188717321 37.93195024002115 85.88185633454141 0 0 0
13730 827 1 0.5564 3.7668349672976036 39.47112098002464 86.76721596391295 0 0 0
13916 889 1 0.5564 4.963418318159735 41.59824918375661 86.30487342710042 0 0 0
13729 827 2 -1.1128 3.962200326781077 40.22940972912591 86.14525899714741 0 0 0
20123 2958 1 0.5564 1.227858689188762 42.02674448418181 85.63542686046716 0 0 0
13915 889 2 -1.1128 5.551120496663772 42.38043014201924 86.09799339869835 0 0 0
13731 827 1 0.5564 3.182098585498324 40.85478928838272 86.12676965586091 0 0 0
20122 2958 2 -1.1128 2.1567547291303626 42.2341527515496 85.9422397264487 0 0 0
13917 889 1 0.5564 5.995344897527699 42.23880651427269 85.2133423296064 0 0 0
18213 2321 1 0.5564 7.958794185458426 43.239057161597074 88.08553707787314 0 0 0
17400 2050 1 0.5564 6.286310025498739 43.50511476689089 87.1455072817807 0 0 0
12892 548 2 -1.1128 7.78372577463721 39.67704470397479 84.77691023652889 0 0 0
13050 600 1 0.5564 4.757566809572004 39.86368808268587 84.48511673475498 0 0 0
17268 2006 1 0.5564 4.695470390150036 43.906544529594335 85.86531258661788 0 0 0
18323 2358 1 0.5564 8.108613918521273 41.59880935322452 91.42133018348422 0 0 0
12893 548 1 0.5564 6.884805728351765 39.870615121672564 84.38387947360573 0 0 0
12894 548 1 0.5564 8.21296323176066 40.533107213424294 85.06485547198591 0 0 0
20124 2958 1 0.5564 2.3959432776629233 43.167245257467016 85.67367453297629 0 0 0
16073 1608 1 0.5564 6.960177537181891 62.773360118456665 93.86941152512269 0 0 0
18982 2578 2 -1.1128 1.0878881230575326 62.66314752724556 94.13955795551378 0 0 0
17949 2233 1 0.5564 5.231944834958639 62.5898593663916 96.63720536352561 0 0 0
17322 2024 1 0.5564 12.763526131010664 49.52451044859422 84.15711338160841 0 0 0
18212 2321 1 0.5564 8.73386883584525 42.40446433775713 89.25572547364804 0 0 0
18836 2529 1 0.5564 8.689442075413801 38.53454061281325 85.5867668220358 0 0 0
18211 2321 2 -1.1128 8.712097205152503 42.609964061046696 88.2773103429068 0 0 0
18837 2529 1 0.5564 10.28339890680338 38.45232333361277 85.93197421979794 0 0 0
11546 99 1 0.5564 15.827215553136288 38.69366050609679 85.30036767680454 0 0 0
18700 2484 2 -1.1128 12.612141355498526 42.50853972847904 88.93623660557313 0 0 0
13434 728 1 0.5564 14.574972018170463 40.03022370903844 87.9625151015453 0 0 0
13432 728 2 -1.1128 15.542228174842341 40.276023326433254 88.02574347297347 0 0 0
18701 2484 1 0.5564 12.736020786922786 42.17671463593805 88.00106485029511 0 0 0
19290 2680 1 0.5564 8.920808866414092 41.98626688692433 86.75918249590656 0 0 0
13433 728 1 0.5564 15.714814390786723 41.094047589525886 87.47706292192512 0 0 0
19288 2680 2 -1.1128 9.127518468650363 41.674216566493044 85.83187666053927 0 0 0
14038 930 2 -1.1128 15.636835688979671 42.35954403106481 86.37288216944627 0 0 0
17597 2116 1 0.5564 10.517438886221273 40.559800939783116 85.58345882554845 0 0 0
17598 2116 1 0.5564 12.09216514769001 40.7711046485242 85.96057221023209 0 0 0
15175 1309 2 -1.1128 13.147262497622023 41.898204091322334 86.42405716038893 0 0 0
17596 2116 2 -1.1128 11.416662734693098 40.1230483936518 85.60883372807467 0 0 0
15176 1309 1 0.5564 14.146193419803925 41.944269799661775 86.42800794807887 0 0 0
15177 1309 1 0.5564 12.787541063742179 42.52260417637241 85.73071326975231 0 0 0
19289 2680 1 0.5564 9.448395493202582 42.44677928986484 85.28398511416007 0 0 0
14039 930 1 0.5564 16.025182838388933 42.49356014372492 85.46116568599382 0 0 0
14040 930 1 0.5564 15.505717108185424 43.247768729212005 86.81318308168244 0 0 0
11444 65 1 0.5564 11.996290411189749 41.936209433363686 90.31238696068544 0 0 0
18322 2358 2 -1.1128 8.733265756990354 42.20904463362513 90.93406942322247 0 0 0
11445 65 1 0.5564 10.578867414930013 41.81215225566172 91.11372840173563 0 0 0
11443 65 2 -1.1128 11.569163530880807 41.90616185679472 91.21607926707001 0 0 0
18702 2484 1 0.5564 11.83015648581219 43.13101765255625 88.96819552340708 0 0 0
13866 872 1 0.5564 13.705441639709115 43.281353263489656 89.6011246019506 0 0 0
11324 25 1 0.5564 15.75046713727777 43.646907330873276 90.31613074233896 0 0 0
16554 1768 1 0.5564 12.0555755442777 39.04280310047622 84.61890442133156 0 0 0
12120 290 1 0.5564 11.168273470265143 43.666117239603324 84.54160790726614 0 0 0
12118 290 2 -1.1128 12.129435625257589 43.42390264397372 84.67389435126262 0 0 0
11547 99 1 0.5564 16.06123373566475 39.24323493897922 86.8201801529735 0 0 0
18324 2358 1 0.5564 8.908291574229311 43.02087568512555 91.49111224636985 0 0 0
12747 499 1 0.5564 10.039612183319857 43.77700146146648 88.45209431074721 0 0 0
13864 872 2 -1.1128 14.37423891773209 43.98278331552473 89.84751269632693 0 0 0
11545 99 2 -1.1128 16.50452334377763 38.83435411274015 86.02248923900653 0 0 0
14899 1217 2 -1.1128 9.507890808287026 43.69875600050096 84.27270803724262 0 0 0
13984 912 2 -1.1128 16.85335599071165 47.22890733657431 84.50101725999545 0 0 0
11785 179 2 -1.1128 0.12674563675155892 59.47440643588266 87.68207392636673 0 0 0
15163 1305 2 -1.1128 7.997779304348314 62.55726706078765 97.288703224989 0 0 0
13490 747 1 0.5564 12.611290956988732 62.332164124354875 95.45093163046303 0 0 0
19856 2869 1 0.5564 2.1855015023097826 53.506990095187064 83.9199320522075 0 0 0
14026 926 2 -1.1128 15.720647843950028 57.679834888048106 93.44226375700458 0 0 0
17398 2050 2 -1.1128 6.789967772971897 44.17149307857036 87.6952974287555 0 0 0
17267 2006 1 0.5564 4.353349380490974 44.63956264585753 84.44676974742849 0 0 0
17266 2006 2 -1.1128 4.3652310628850906 44.74951096900418 85.44063627644631 0 0 0
13589 780 1 0.5564 0.4314488440514733 47.25712338898189 87.6770350291464 0 0 0
16544 1765 1 0.5564 0.49817696243139103 48.502245616517804 85.55857338491757 0 0 0
17399 2050 1 0.5564 6.681759124332356 45.082251705536926 87.2967875969549 0 0 0
13208 653 1 0.5564 5.423547187005024 45.76934277014986 86.08073860823609 0 0 0
18166 2306 2 -1.1128 5.619522679070649 48.65128801518359 87.42853592935917 0 0 0
13886 879 1 0.5564 1.4870183200325708 48.72345745247156 89.6498029384445 0 0 0
13885 879 2 -1.1128 0.6335775910750813 48.60414793546937 90.1571534353979 0 0 0
15816 1522 1 0.5564 6.976626515001405 45.44047264790106 89.03126166678786 0 0 0
18167 2306 1 0.5564 5.463616784025698 48.96160192482124 88.36629858612035 0 0 0
13590 780 1 0.5564 1.98195201194849 47.73445285482487 87.49069450986953 0 0 0
18168 2306 1 0.5564 4.982882862031209 49.11632998060958 86.81337235108265 0 0 0
12177 309 1 0.5564 7.050788495377371 48.89053698572174 86.62140669500018 0 0 0
13588 780 2 -1.1128 1.2846737192073476 47.08648522433858 87.18419637422804 0 0 0
13207 653 2 -1.1128 6.228363459245515 46.25725040621958 86.41869909448168 0 0 0
13209 653 1 0.5564 5.94261429337441 47.1130472738271 86.8499292017197 0 0 0
12175 309 2 -1.1128 7.728995384570058 49.322881864928625 86.02717311642945 0 0 0
16397 1716 1 0.5564 1.582705691593091 45.76144887401533 86.26095352401485 0 0 0
16398 1716 1 0.5564 2.916894065741802 45.10528261996599 85.58566558821556 0 0 0
18432 2394 1 0.5564 7.469572865879515 45.972718830032434 85.38221499521303 0 0 0
16396 1716 2 -1.1128 1.9229271829735655 45.189066033351956 85.51487862203464 0 0 0
18430 2394 2 -1.1128 8.185040976296376 45.92396030426396 84.68527282585698 0 0 0
12176 309 1 0.5564 7.3218918082481155 49.5012006894237 85.1313666479213 0 0 0
16330 1694 2 -1.1128 2.70054618807712 48.95685250852715 88.38660694874245 0 0 0
16331 1694 1 0.5564 3.467041758881652 49.16025195579682 88.99579760981854 0 0 0
16332 1694 1 0.5564 2.9064249035433365 49.29388026678367 87.46789775139388 0 0 0
20167 2973 2 -1.1128 3.8550906824411197 49.83178741834573 86.05246896932081 0 0 0
20168 2973 1 0.5564 4.057308004837209 49.47049873839993 85.14220590585309 0 0 0
15814 1522 2 -1.1128 7.1331280509882635 46.02533786760516 89.82715104138505 0 0 0
17934 2228 1 0.5564 5.375266667973143 49.45503981453569 90.15610057917995 0 0 0
19621 2791 2 -1.1128 6.42586080296321 48.44164776573102 90.77231579402851 0 0 0
19623 2791 1 0.5564 7.285887827622566 48.898581335985234 90.54523521552548 0 0 0
15815 1522 1 0.5564 8.03168277536173 45.824085216726004 90.21714689900166 0 0 0
19622 2791 1 0.5564 6.518407755205052 47.45878236815248 90.61290693177132 0 0 0
13088 613 1 0.5564 0.6687882510172787 47.211949013246915 91.04179912614526 0 0 0
17932 2228 2 -1.1128 4.878802178670112 50.047626512445 89.52177810767523 0 0 0
13271 674 1 0.5564 0.5783252816180768 44.57195016217305 84.4137846497058 0 0 0
13087 613 2 -1.1128 0.6626589603591821 46.509932229371586 91.75393324925965 0 0 0
19888 2880 2 -1.1128 8.444891497165406 50.11567219396296 90.41150345046131 0 0 0
15513 1421 1 0.5564 0.6431786897984421 50.1658876587199 90.7698516346406 0 0 0
16543 1765 2 -1.1128 0.008848162756448225 48.968468575775766 84.8215568021145 0 0 0
17933 2228 1 0.5564 5.497369944994937 50.748827985208656 89.16724785662828 0 0 0
17846 2199 1 0.5564 2.0348784265956987 46.318936970314674 92.3826952000041 0 0 0
16553 1768 1 0.5564 13.469941600516615 38.5717852658635 83.95231839224041 0 0 0
16979 1910 1 0.5564 1.9689086822188524 46.36576995443177 84.30322425783923 0 0 0
19186 2646 2 -1.1128 14.452500212728138 61.63794752774637 95.7677176966547 0 0 0
18431 2394 1 0.5564 7.952548981703146 46.53158703829535 83.92584035819371 0 0 0
12119 290 1 0.5564 12.629985843047166 44.219933621596276 85.014165989789 0 0 0
16865 1872 1 0.5564 15.030012297088666 44.491365040724766 88.35337484180867 0 0 0
19361 2704 1 0.5564 16.801747415524698 62.71498370767202 84.55901972513244 0 0 0
17320 2024 2 -1.1128 13.75771429974092 49.41725862846529 84.1664525602359 0 0 0
17142 1964 1 0.5564 9.370174358127512 44.94987734701395 91.7185336043602 0 0 0
17927 2226 1 0.5564 13.815680286380934 46.37857866534572 84.3076314779556 0 0 0
14900 1217 1 0.5564 9.008310859176534 44.550200730388354 84.4322772325327 0 0 0
12745 499 2 -1.1128 10.844679613297652 44.321320296661234 88.68785589278959 0 0 0
16864 1872 2 -1.1128 15.188584754842383 44.64413168634538 87.37791726663919 0 0 0
13865 872 1 0.5564 13.918121351448818 44.71542029503919 90.35268696250672 0 0 0
16534 1762 2 -1.1128 16.395489595864724 46.79769664973952 87.10770958204469 0 0 0
17298 2016 1 0.5564 14.052433596649356 45.001727176889936 86.22467460881323 0 0 0
12394 382 2 -1.1128 12.187997929261421 47.78652983949905 88.87561296924727 0 0 0
12395 382 1 0.5564 13.122303522377797 47.98394872374374 88.57879758085824 0 0 0
12396 382 1 0.5564 11.759100596432699 48.62676072224225 89.20736519060017 0 0 0
18743 2498 1 0.5564 14.99508533703067 48.568803617848886 89.23032835653277 0 0 0
18208 2320 2 -1.1128 11.360492053504784 46.47544809114174 86.95140048726759 0 0 0
18209 2320 1 0.5564 11.829132827091714 47.01178317095052 87.65334154004054 0 0 0
12746 499 1 0.5564 10.974790616553644 45.03799576338511 88.00269357532662 0 0 0
11544 98 1 0.5564 14.914796378942997 49.5214890359377 87.18097269451683 0 0 0
16866 1872 1 0.5564 15.693379100786569 45.498142620854594 87.25202568924938 0 0 0
18742 2498 2 -1.1128 14.705708789291986 48.17779272756949 88.3566168419302 0 0 0
18744 2498 1 0.5564 15.471402092806724 47.686607225655955 87.94134476777157 0 0 0
18210 2320 1 0.5564 10.669404377424224 47.04321104396846 86.50413797650562 0 0 0
17297 2016 1 0.5564 12.628573410849018 45.80100914220884 86.2446065610006 0 0 0
13298 683 1 0.5564 9.052193382758198 48.501780549041314 85.83947472658308 0 0 0
17296 2016 2 -1.1128 13.338269309788329 45.41178334330717 85.6573796238555 0 0 0
13297 683 2 -1.1128 9.698594653298086 47.796976048394676 85.5472136090026 0 0 0
13299 683 1 0.5564 9.195280477544225 47.01430483154878 85.1810156131962 0 0 0
17321 2024 1 0.5564 14.120212154030382 49.745679635847885 85.03865392685707 0 0 0
18536 2429 1 0.5564 12.754594166781468 46.388636229689716 89.81199403800423 0 0 0
14820 1190 1 0.5564 10.2289713819691 45.6374218805417 89.83307504855271 0 0 0
19618 2790 2 -1.1128 15.456659334201373 49.43498038131856 90.44342141072255 0 0 0
19969 2907 2 -1.1128 11.004107090206327 50.015361749341494 89.61147644846776 0 0 0
18535 2429 2 -1.1128 13.210818079697122 45.95795692461989 90.59069516192298 0 0 0
14818 1190 2 -1.1128 9.651668077002443 46.001091669229204 90.56414631570095 0 0 0
20235 2995 1 0.5564 15.641283457225192 47.88072444651562 91.13201228151944 0 0 0
20234 2995 1 0.5564 14.858178514089959 46.448129017376324 91.16431315306019 0 0 0
20233 2995 2 -1.1128 15.69711311940215 46.926104625324044 91.4245596813683 0 0 0
11542 98 2 -1.1128 14.481800970077249 50.2119971671527 86.60156460035387 0 0 0
13896 882 1 0.5564 10.530268319886748 48.692241746606946 84.46943987138685 0 0 0
18537 2429 1 0.5564 12.864531868293204 46.35446497327392 91.44091156449268 0 0 0
14819 1190 1 0.5564 10.126200653554054 46.75391155643436 91.02030518670182 0 0 0
19619 2790 1 0.5564 15.0286059836919 50.312050807061006 90.2254350844948 0 0 0
19970 2907 1 0.5564 10.03483226067794 49.807197060042995 89.74252621938236 0 0 0
15859 1537 2 -1.1128 1.4404551658289702 54.75739047812757 84.33997562120956 0 0 0
19971 2907 1 0.5564 11.369923183746936 50.43590080890142 90.44173298622988 0 0 0
11543 98 1 0.5564 13.669360637489623 50.57084423188188 87.06109739507146 0 0 0
19620 2790 1 0.5564 16.37002735101525 49.593882895199755 90.81826714280074 0 0 0
13741 831 2 -1.1128 12.106056480608737 35.732854015652954 83.85249822349516 0 0 0
12000 250 1 0.5564 11.871624581107662 50.92690334814994 88.32566040366665 0 0 0
13986 912 1 0.5564 15.92789065922853 47.08316848578661 84.15133956272146 0 0 0
18118 2290 2 -1.1128 14.796126370498618 62.98100662845269 93.60440957343847 0 0 0
19187 2646 1 0.5564 14.183428563304151 60.681082208601836 95.87730511501934 0 0 0
14463 1071 1 0.5564 0.06047127957188388 56.051697660328315 90.12188210993759 0 0 0
19220 2657 1 0.5564 12.355502286644171 56.99896332420337 83.89954129505846 0 0 0
19889 2880 1 0.5564 7.878427039303103 50.63834658667041 89.77437718614145 0 0 0
15080 1277 1 0.5564 8.222854770889047 50.66891476852876 86.74428511505536 0 0 0
20169 2973 1 0.5564 4.013269374800346 50.81915321206604 86.06188965011047 0 0 0
18787 2513 2 -1.1128 0.6446027924435861 55.32899239117848 86.64125773894354 0 0 0
19102 2618 2 -1.1128 3.2688731273459677 53.24456027816011 88.25056942950617 0 0 0
11630 127 1 0.5564 7.348033821646003 51.62483175692046 88.22043411530709 0 0 0
20166 2972 1 0.5564 5.253006081080386 55.39752652806295 88.30935902180316 0 0 0
19104 2618 1 0.5564 3.6742625097977095 54.118586656543144 88.51840835813765 0 0 0
16194 1648 1 0.5564 1.7967321656360784 53.41841612336758 88.4325093373866 0 0 0
16192 1648 2 -1.1128 0.8538509198692615 53.64621212618795 88.67558272909017 0 0 0
20164 2972 2 -1.1128 4.318652214266614 55.50606344689116 88.64877439767209 0 0 0
18428 2393 1 0.5564 3.25426618442738 52.386424856419005 89.65532132638687 0 0 0
16193 1648 1 0.5564 0.8534562437809692 54.35425621015038 89.38175129958309 0 0 0
20165 2972 1 0.5564 4.342467531530793 55.868823270119485 89.58035288995603 0 0 0
18429 2393 1 0.5564 3.7528767562357452 51.04976368663304 90.44989729715583 0 0 0
18427 2393 2 -1.1128 3.1664468620820125 51.85821995675893 90.49988507210765 0 0 0
15313 1355 2 -1.1128 6.865960154273438 55.19479035315346 87.9178865221754 0 0 0
13897 883 2 -1.1128 5.802014706714362 54.35093566654459 85.65630573852764 0 0 0
11629 127 2 -1.1128 6.799334547767729 51.58006729223966 89.05525534569583 0 0 0
11631 127 1 0.5564 6.870676666893048 52.44736120994706 89.54791384510696 0 0 0
15314 1355 1 0.5564 6.857462090533799 54.70524318872528 88.78982226013098 0 0 0
15315 1355 1 0.5564 7.1730047505443935 56.13482729865359 88.06639395861457 0 0 0
16717 1823 2 -1.1128 7.005330244367529 53.82882867631278 90.15817976131689 0 0 0
14464 1072 2 -1.1128 4.118454393389475 52.418663800963685 85.75025148815111 0 0 0
19103 2618 1 0.5564 3.677203697618947 52.937214685564086 87.39103184962771 0 0 0
14465 1072 1 0.5564 4.852633380190632 53.09601715715074 85.70362376406504 0 0 0
12414 388 1 0.5564 4.591126398444952 55.31643713006866 84.76446819334606 0 0 0
13899 883 1 0.5564 6.217936250269698 54.732168301828075 86.4819395287862 0 0 0
13898 883 1 0.5564 6.5173037575116854 54.137153767171185 84.99097901964522 0 0 0
14466 1072 1 0.5564 3.528436647584793 52.51088351006567 84.94814487170127 0 0 0
14366 1039 1 0.5564 2.063655304598073 56.22295637553599 86.91781455748846 0 0 0
15512 1421 1 0.5564 1.7076633692102505 51.39336694697153 90.93353872391087 0 0 0
14461 1071 2 -1.1128 0.686358196220682 55.345338567946364 90.45252250205753 0 0 0
15511 1421 2 -1.1128 0.8501270315648825 51.00571631003915 91.27170861432695 0 0 0
16718 1823 1 0.5564 7.995087897483693 53.84223265693393 90.30030836142723 0 0 0
16719 1823 1 0.5564 6.542070485034318 54.038024606754405 91.01935823611117 0 0 0
11506 86 2 -1.1128 4.6309487671537 56.293643288454874 91.1173925482117 0 0 0
14462 1071 1 0.5564 1.3333150112288217 55.74941318118538 91.0991840840877 0 0 0
13422 724 1 0.5564 3.8005735509356096 52.25108328638242 91.96785684701545 0 0 0
11508 86 1 0.5564 5.115413048548661 55.61081467793389 91.66423793853434 0 0 0
15860 1537 1 0.5564 1.0619242052405893 54.904865476009036 85.2537405094297 0 0 0
14367 1039 1 0.5564 3.516543584945149 56.271624522222034 87.66170551398338 0 0 0
15079 1277 2 -1.1128 8.354011982714212 51.60201839403701 87.07912197305234 0 0 0
17502 2084 1 0.5564 8.331076066001655 54.86593877429831 86.79238154203462 0 0 0
12412 388 2 -1.1128 3.8129673686017216 55.93372648431117 84.64861259791023 0 0 0
11507 86 1 0.5564 3.7089516025659064 56.42057736115304 91.48319234802743 0 0 0
16535 1762 1 0.5564 16.49787978679168 46.80462114378817 86.11298915846245 0 0 0
17832 2194 1 0.5564 16.84502053946556 61.09844746418905 91.19329293259027 0 0 0
17501 2084 1 0.5564 8.634125339194522 54.31861170825869 85.28399816796363 0 0 0
15081 1277 1 0.5564 9.017609995234292 52.0741748055285 86.49885830977288 0 0 0
14830 1194 2 -1.1128 7.663499313241213 53.767921980963465 84.10142543378116 0 0 0
12413 388 1 0.5564 3.4725562849294414 56.21307186815439 85.54643590810616 0 0 0
14365 1039 2 -1.1128 2.898503676497177 56.758641572951674 87.04458164451148 0 0 0
13894 882 2 -1.1128 11.05893091093046 49.392086876976414 83.98909285550872 0 0 0
20013 2921 1 0.5564 16.75330421135036 39.98887031171521 89.04011020300304 0 0 0
13742 831 1 0.5564 12.240950555255782 36.72268375123639 83.89767489292768 0 0 0
16000 1584 2 -1.1128 11.570671929827409 53.69647585572707 84.12620263707362 0 0 0
19219 2657 2 -1.1128 11.519040883328277 56.52921117544626 84.18179155877127 0 0 0
14124 958 1 0.5564 16.723942487281736 53.4991511793812 90.43901842990446 0 0 0
16674 1808 1 0.5564 15.277164825274076 51.444211835651814 86.23308690073719 0 0 0
19890 2880 1 0.5564 8.739937704357304 50.70984825224557 91.15977004172828 0 0 0
11998 250 2 -1.1128 12.59616902113083 51.34544167893169 87.77806462775665 0 0 0
12056 269 1 0.5564 13.6657260013265 51.571658211464516 89.02265098374698 0 0 0
12055 269 2 -1.1128 14.214282693295731 51.68550782813647 89.8509770765645 0 0 0
16672 1808 2 -1.1128 15.933885926810104 52.12197939877321 85.90240661944216 0 0 0
11999 250 1 0.5564 12.273224115160986 52.21641726179109 87.4077833236478 0 0 0
11523 91 1 0.5564 15.197738831303203 53.547325089474555 85.73410547066109 0 0 0
18821 2524 1 0.5564 11.90419326722106 54.00485072140743 88.28960975418404 0 0 0
18822 2524 1 0.5564 11.960662112845617 55.46054513784691 89.02743834784451 0 0 0
18820 2524 2 -1.1128 11.903413010513056 54.47289951998098 89.1733123826083 0 0 0
15839 1530 1 0.5564 10.475721718760639 54.03713105469519 89.98848663597006 0 0 0
12057 269 1 0.5564 13.741965066857913 52.3014202381135 90.4815072045605 0 0 0
18649 2467 2 -1.1128 15.914942993640514 55.485774870186816 87.76703454609489 0 0 0
18650 2467 1 0.5564 15.905640811108494 54.70264075015675 88.38881824248234 0 0 0
13675 809 2 -1.1128 16.047600881393297 53.31610098384953 89.07980852976436 0 0 0
13677 809 1 0.5564 15.240214881810028 52.78130685185152 89.32905433269457 0 0 0
16148 1633 1 0.5564 11.927271399488323 53.651058530449326 85.77993562753825 0 0 0
18651 2467 1 0.5564 15.331810747280196 55.291941918937056 86.97812009570833 0 0 0
16147 1633 2 -1.1128 12.40151210619171 53.69059958956582 86.65944274112178 0 0 0
17500 2084 2 -1.1128 9.005488274227414 54.83653408099364 86.05461216452264 0 0 0
16149 1633 1 0.5564 13.354247569305043 53.95662922124612 86.5127329295619 0 0 0
14435 1062 1 0.5564 9.948355331332124 56.177402825224966 86.20345102851923 0 0 0
11521 91 2 -1.1128 14.74826710067246 54.43929687103199 85.685506087853 0 0 0
16570 1774 2 -1.1128 10.031307701499076 51.58906641703081 84.80507885758158 0 0 0
11522 91 1 0.5564 14.726756616202717 54.7503697840519 84.73536347779955 0 0 0
19287 2679 1 0.5564 12.435394249723126 53.84100915474077 90.45714938685387 0 0 0
15838 1530 2 -1.1128 9.68235651934758 53.96445586863427 90.59287875586678 0 0 0
12419 390 1 0.5564 9.60397338629061 55.660672808624575 90.73495272360132 0 0 0
13130 627 1 0.5564 15.58474914021944 56.257253206969594 91.12564183812208 0 0 0
15840 1530 1 0.5564 9.744411620561534 53.11957895428752 91.12422886182678 0 0 0
19285 2679 2 -1.1128 12.725319624111677 53.33364092369588 91.26864257900333 0 0 0
14353 1035 2 -1.1128 12.015560638522365 50.81559868665602 91.81223015886083 0 0 0
13131 627 1 0.5564 16.351601386879018 54.92633792894607 91.67992413995339 0 0 0
14354 1035 1 0.5564 12.445969972471067 51.716613508103855 91.75819056850908 0 0 0
17977 2243 2 -1.1128 9.568816685634669 51.938858041243904 91.92448580057089 0 0 0
17979 2243 1 0.5564 10.444221201076907 51.4743229191387 92.05817952379039 0 0 0
19286 2679 1 0.5564 12.990683797926478 53.9769495239078 91.9867900281005 0 0 0
13129 627 2 -1.1128 15.709940555759948 55.65637602138625 91.91511904137703 0 0 0
16572 1774 1 0.5564 10.462282888986309 52.43657664612035 84.49526122695656 0 0 0
16434 1728 1 0.5564 15.843276795532187 56.66888712576204 88.8424170502891 0 0 0
14434 1062 2 -1.1128 10.503612155535219 56.99764495759021 86.34090356346015 0 0 0
12418 390 2 -1.1128 9.596056426187472 56.58265460788789 90.34780002782323 0 0 0
14703 1151 1 0.5564 16.716827808296262 51.992088063753485 84.34828674532028 0 0 0
16673 1808 1 0.5564 16.778313946053444 52.05484350691897 86.43385258315942 0 0 0
16001 1584 1 0.5564 11.426848254351452 54.68438479285358 84.18408593071005 0 0 0
19221 2657 1 0.5564 11.282402042780753 56.80143238133069 85.114474983662 0 0 0
14436 1062 1 0.5564 10.967837548389916 56.941622917468706 87.22484730516297 0 0 0
13676 809 1 0.5564 16.62078273238373 52.78370282695715 88.45689993830929 0 0 0
13384 712 2 -1.1128 1.210690795458949 46.01042136160487 95.29834276486466 0 0 0
16571 1774 1 0.5564 9.163598572727484 51.4614117523757 84.32467782112046 0 0 0
15656 1469 1 0.5564 0.5735014606559415 59.91645365484652 89.45331477807218 0 0 0
14177 976 1 0.5564 2.9907052271799555 60.54673835412384 84.00439176490201 0 0 0
18220 2324 2 -1.1128 2.2671379775576783 56.6495802923739 91.91176152495461 0 0 0
19468 2740 2 -1.1128 7.757942577149274 57.448012895790136 88.79853348171247 0 0 0
14427 1059 1 0.5564 6.05256712806097 61.79053784486246 84.04416062520573 0 0 0
19469 2740 1 0.5564 7.140398123865616 57.94673757320473 89.40673841942193 0 0 0
17966 2239 1 0.5564 5.546113294549645 57.51623011912253 90.6515594821958 0 0 0
15655 1469 2 -1.1128 0.6194667588822557 60.53364290043915 90.23878573581213 0 0 0
14512 1088 2 -1.1128 6.480719250954152 59.284279532974814 86.15247584817827 0 0 0
14426 1059 1 0.5564 6.775229057329222 62.13520466703772 85.46739314178146 0 0 0
15593 1448 1 0.5564 5.531459776108294 59.397112430377256 87.46025031953467 0 0 0
16473 1741 1 0.5564 3.520483362248723 59.58405459693401 87.87211892180666 0 0 0
15592 1448 2 -1.1128 5.107074503810371 59.653196885846825 88.32876529908346 0 0 0
15594 1448 1 0.5564 5.466154696281354 59.07231638962891 89.05927175503348 0 0 0
11322 24 1 0.5564 5.0551882477952566 61.01294463564059 89.22413591060726 0 0 0
11321 24 1 0.5564 4.820154132432374 62.489150005465255 89.88155764014455 0 0 0
17965 2239 2 -1.1128 5.953496239539579 58.38848557345257 90.3809858811003 0 0 0
11320 24 2 -1.1128 5.312845621568288 61.623744996946904 89.97282540970761 0 0 0
11787 179 1 0.5564 1.0971829675520621 59.58731792040832 87.468759012031 0 0 0
16471 1741 2 -1.1128 2.6830936024870042 59.389164961074684 87.36143604355388 0 0 0
16472 1741 1 0.5564 2.654419743933062 58.417561776221106 87.12656219508324 0 0 0
18510 2420 1 0.5564 3.296143350950733 60.49365774138328 86.19263669215245 0 0 0
14513 1088 1 0.5564 7.430973576073683 59.17155256878433 86.44283757815974 0 0 0
14514 1088 1 0.5564 6.348956663799649 60.208731082453646 85.79466546510969 0 0 0
18509 2420 1 0.5564 4.5796624829621795 61.13494212579169 85.41291901278163 0 0 0
18508 2420 2 -1.1128 3.583312676670794 61.15175010050175 85.4966135040766 0 0 0
14425 1059 2 -1.1128 6.077047874730546 61.57586098856498 85.02053901938072 0 0 0
15635 1462 1 0.5564 3.359051146084883 62.76446275718283 85.59649123570456 0 0 0
17967 2239 1 0.5564 5.751549728018884 59.08005607551058 91.07449016858266 0 0 0
18525 2425 1 0.5564 6.874473208726103 61.71659265553515 90.6024716072057 0 0 0
18523 2425 2 -1.1128 7.738296363764097 61.99741743083473 91.02073850995855 0 0 0
17850 2200 1 0.5564 1.7650966490070286 59.719183858267044 91.31850581780861 0 0 0
16373 1708 1 0.5564 4.891614844080144 60.797082796477106 91.45210268483763 0 0 0
18221 2324 1 0.5564 2.173662440315557 57.644870933673786 91.88609232081583 0 0 0
12710 487 1 0.5564 0.037443432862332315 52.481127930399204 91.38483434741217 1 0 0
13905 885 1 0.5564 0.3651936726893878 61.8654820976885 89.55745145314734 0 0 0
15693 1481 1 0.5564 6.9023200117686185 58.37048777820839 84.72311550029711 0 0 0
19470 2740 1 0.5564 8.463105116545009 56.991360976148655 89.34094954270996 0 0 0
15861 1537 1 0.5564 2.2327440466828605 55.352937042964406 84.20729920839177 0 0 0
16372 1708 2 -1.1128 4.853845838181055 60.10689301099748 92.17474501028819 0 0 0
13385 712 1 0.5564 1.6531978555249045 46.19885786037204 94.42159935804668 0 0 0
18524 2425 1 0.5564 8.107926417798957 62.7840155282267 90.52613014328149 0 0 0
13047 599 1 0.5564 8.313366692669618 58.41639621006803 87.7160630733932 0 0 0
15468 1406 1 0.5564 15.353727593359324 62.603022803749155 90.59237025574828 0 0 0
13045 599 2 -1.1128 8.771726713941883 58.80080498177418 86.91472864532143 0 0 0
16432 1728 2 -1.1128 15.852608433811794 57.10398894170604 89.74275011746565 0 0 0
12420 390 1 0.5564 9.22979311922349 57.22409122571227 91.02189987843622 0 0 0
16421 1724 1 0.5564 10.812829908351901 56.911633523798244 89.31015862486635 0 0 0
19362 2704 1 0.5564 15.597266562315234 61.7775598069974 85.13961297928043 0 0 0
19360 2704 2 -1.1128 16.48228480970352 61.774394587646384 84.67406741320494 0 0 0
16115 1622 1 0.5564 8.730502662968691 60.9138534223086 91.67904680051856 0 0 0
11741 164 1 0.5564 10.900729703709281 60.10734345721032 91.63082337738908 0 0 0
16420 1724 2 -1.1128 11.6542097307632 56.966051512152404 88.77246078532835 0 0 0
14362 1038 2 -1.1128 9.715588902765251 61.213259404212465 86.52262991020096 0 0 0
15857 1536 1 0.5564 11.020569040445944 61.4305759164761 87.13095749523997 0 0 0
15856 1536 2 -1.1128 11.901739072333038 61.53678623493532 87.59167401127952 0 0 0
15858 1536 1 0.5564 11.865361319217966 62.327828067422026 88.20235390848327 0 0 0
12977 576 1 0.5564 12.306119524166258 60.20740960335043 88.53290594256214 0 0 0
16422 1724 1 0.5564 12.112276555795923 57.83553051992041 88.95734255544413 0 0 0
12976 576 2 -1.1128 12.594772971655717 59.50808303917151 89.18683402764651 0 0 0
12978 576 1 0.5564 13.593546580451708 59.4843507526689 89.23028945732308 0 0 0
15678 1476 1 0.5564 16.10896723853342 59.65500628138751 88.83131422498757 0 0 0
15676 1476 2 -1.1128 15.261013997349592 59.67713320090334 89.36092327609575 0 0 0
16433 1728 1 0.5564 15.501663261581882 58.03720194012131 89.66560672954762 0 0 0
15677 1476 1 0.5564 15.276598189738959 60.4603233986936 89.98251041035465 0 0 0
14363 1038 1 0.5564 8.88230517531663 61.76534700219356 86.49368777470005 0 0 0
13938 896 1 0.5564 13.257291232023581 61.85760444084501 86.52070405572967 0 0 0
14364 1038 1 0.5564 9.486790017646737 60.27842944610436 86.79418890668487 0 0 0
13936 896 2 -1.1128 13.92987055732006 62.28660739867168 85.9177167425106 0 0 0
15336 1362 1 0.5564 10.447462523332977 61.40518308972239 85.1342603417655 0 0 0
13046 599 1 0.5564 9.434305062741768 58.14057393260488 86.56105401578168 0 0 0
13937 896 1 0.5564 13.475901020516613 62.60627690744855 85.08601746149938 0 0 0
11740 164 2 -1.1128 11.895907482516135 60.12381014570141 91.53412694500385 0 0 0
11742 164 1 0.5564 12.14362896840835 59.883218464855965 90.59564404756796 0 0 0
15466 1406 2 -1.1128 15.461583941625845 61.739853579629084 91.08563117656942 0 0 0
15334 1362 2 -1.1128 10.719272968617883 61.73240580049681 84.22924960011204 0 0 0
14736 1162 1 0.5564 11.904029486483147 62.56443288750008 83.87740434171808 0 0 0
18120 2290 1 0.5564 14.79316353666562 62.498032044783436 94.48003953581785 0 0 0
11323 25 2 -1.1128 16.715763244515923 43.59244889261045 90.57154926600595 0 0 0
14745 1165 1 0.5564 16.850711832119025 54.44019367984234 99.55124891516799 0 0 0
13214 655 1 0.5564 9.066886851205412 57.58402798456851 98.4488359743501 0 0 0
14027 926 1 0.5564 14.840621855674497 58.15389515453324 93.47092425255904 0 0 0
13895 882 1 0.5564 10.791257927867218 50.297229000103684 84.31934991322294 0 0 0
11657 136 1 0.5564 11.6888341707139 42.82628143933012 92.47413853341213 0 0 0
11656 136 2 -1.1128 11.434603251019283 43.51446752166463 93.1536731505864 0 0 0
11658 136 1 0.5564 10.508161351034513 43.84118475847103 92.96669265910867 0 0 0
12233 328 1 0.5564 11.78431477295491 43.89645364195143 96.18881039420225 0 0 0
17140 1964 2 -1.1128 9.089531852557933 44.32420063477065 92.44638585312255 0 0 0
17141 1964 1 0.5564 8.746065727141213 44.850446525283445 93.22426540881983 0 0 0
15668 1473 1 0.5564 6.250012835998784 49.06712116975698 92.17736179253143 0 0 0
14948 1233 1 0.5564 8.9193818776356 49.280283462352365 100.33525032358854 0 0 0
11325 25 1 0.5564 16.88192829400245 42.73968812195089 91.06671445322736 0 0 0
14978 1243 1 0.5564 0.38100479766233636 47.64598197618087 97.539360623811 0 0 0
20198 2983 1 0.5564 6.76954872686471 50.316751998418944 100.2077374545934 0 0 0
17847 2199 1 0.5564 3.4533755323101505 45.538211049738884 92.5947322510326 0 0 0
17845 2199 2 -1.1128 2.805073534089736 46.17954855653803 93.00508671002193 0 0 0
16545 1765 1 0.5564 0.6004712225234798 49.03407800661701 84.01801617539127 0 0 0
15533 1428 1 0.5564 5.6593057977149055 46.15785618510835 98.80424515267198 0 0 0
15534 1428 1 0.5564 7.0788857575252 46.78929170169783 98.30154408000027 0 0 0
15293 1348 1 0.5564 5.248947981387583 48.33332192168814 98.26836066949038 0 0 0
15674 1475 1 0.5564 5.052742653019177 48.372399339368975 94.00323919165469 0 0 0
15675 1475 1 0.5564 3.9638996200794123 47.15837935840744 93.91836967478802 0 0 0
15673 1475 2 -1.1128 4.578965973142599 47.662619536963504 94.52453412102756 0 0 0
14069 940 1 0.5564 3.5380912020266515 48.3481651724639 95.55548247941454 0 0 0
16392 1714 1 0.5564 5.685338220460681 46.756994630825716 95.167171246207 0 0 0
15667 1473 2 -1.1128 6.26047903714529 49.32069032975495 93.1446226553411 0 0 0
15292 1348 2 -1.1128 4.99799224621501 49.25369583160786 97.96847178179017 0 0 0
14070 940 1 0.5564 2.172259310374277 48.53485486796068 96.43085488470679 0 0 0
14977 1243 2 -1.1128 0.8054299448376898 47.979312499007996 96.69748514346266 0 0 0
16391 1714 1 0.5564 6.400671747037226 46.49877895587353 96.61224878634528 0 0 0
16390 1714 2 -1.1128 6.465970022603572 46.33474949828785 95.62795681367938 0 0 0
11897 216 1 0.5564 6.550616375759561 49.17327116627912 96.89814569626577 0 0 0
11896 216 2 -1.1128 7.482092248882045 49.21851349827456 96.53716694617523 0 0 0
14068 940 2 -1.1128 3.093398133259193 48.88903411729194 96.26942148561953 0 0 0
15669 1473 1 0.5564 7.2067020210842205 49.41003147118432 93.45555768551948 0 0 0
15532 1428 2 -1.1128 6.087306950709953 46.80459810612344 98.17294500824458 0 0 0
14979 1243 1 0.5564 0.9462225606985777 47.2139258208227 96.06950231759605 0 0 0
15294 1348 1 0.5564 4.1809880068436645 49.20583706564841 97.39382914041865 0 0 0
14396 1049 1 0.5564 7.747759368520428 46.08982512691187 94.92090832548904 0 0 0
12705 485 1 0.5564 8.048702275581785 50.63580201864352 97.1534173505535 0 0 0
17715 2155 1 0.5564 8.178264852666349 49.308450196599956 95.06407293041677 0 0 0
11898 216 1 0.5564 8.04412395625097 48.51755470797254 96.97623096869204 0 0 0
13173 641 1 0.5564 5.503988662374101 50.38457292191844 98.69328584504323 0 0 0
11589 113 1 0.5564 3.018709625929513 50.63003389412984 96.08654077450076 0 0 0
18788 2513 1 0.5564 0.02389388760275324 56.109748527990526 86.71294045023362 1 0 0
14355 1035 1 0.5564 12.547998155457838 50.227860994272866 92.42138961021509 0 0 0
14054 935 1 0.5564 16.57457283475436 45.136436804462626 94.5940025422065 0 0 0
17713 2155 2 -1.1128 8.736264085068388 49.39605653458017 94.23886846210391 0 0 0
15355 1369 2 -1.1128 8.669222612804449 47.17237117915085 98.34523489088272 0 0 0
11769 173 1 0.5564 16.6761399676153 48.178079794026 95.85736887134583 0 0 0
12777 509 1 0.5564 12.52617786547825 44.34106447144122 93.68843310467291 0 0 0
14395 1049 2 -1.1128 8.661955611465125 45.94462428482331 94.54253872967462 0 0 0
14947 1233 2 -1.1128 9.693547960540581 48.97387614400484 99.78137163775322 0 0 0
16764 1838 1 0.5564 15.642902028973038 46.322768963666626 92.97660093789844 0 0 0
19252 2668 2 -1.1128 12.259612064794203 47.25728084097174 92.53813212225488 0 0 0
12232 328 2 -1.1128 12.265914790140744 44.767270851269124 96.28749663547386 0 0 0
12234 328 1 0.5564 12.57638394394087 45.0800537114478 95.38984610042532 0 0 0
19253 2668 1 0.5564 11.295672684189173 47.451142931522234 92.72044903353753 0 0 0
12574 442 2 -1.1128 9.794364008388769 47.55386903066326 92.93322223500302 0 0 0
13445 732 1 0.5564 13.722136191268433 45.6034282189668 98.82894616122073 0 0 0
15357 1369 1 0.5564 9.068226185674753 47.8765766257214 98.93250977264167 0 0 0
13444 732 2 -1.1128 13.510119660783115 46.17921038763786 98.03931090692404 0 0 0
15356 1369 1 0.5564 9.343381217260811 46.884207967948136 97.66518147593943 0 0 0
16143 1631 1 0.5564 14.144590842282796 47.54010404027729 97.72223500495748 0 0 0
11767 173 2 -1.1128 15.913864874533264 48.22950113785501 95.21216087687196 0 0 0
16141 1631 2 -1.1128 14.299490784509725 48.43452755846015 97.30269571437837 0 0 0
14397 1049 1 0.5564 9.346980249434642 46.11857338332465 95.24998734611098 0 0 0
12775 509 2 -1.1128 13.115158781999032 45.09656776114034 93.97534473715656 0 0 0
12776 509 1 0.5564 12.816753055932722 45.940020383135696 93.52864310690376 0 0 0
11768 173 1 0.5564 15.829671876764344 47.359850772476456 94.7257243165958 0 0 0
12575 442 1 0.5564 9.364878580209893 46.813375214397965 93.45014783345577 0 0 0
14871 1207 1 0.5564 10.844157252389595 47.594767012652056 96.59544108708663 0 0 0
19254 2668 1 0.5564 12.813548034715305 48.04843331839013 92.79742570543652 0 0 0
16763 1838 1 0.5564 14.568916662537738 45.621704894187374 93.98738846391075 0 0 0
16762 1838 2 -1.1128 15.468514459181472 46.05377415526942 93.92382373132877 0 0 0
14869 1207 2 -1.1128 10.378259313027986 46.719508482420544 96.46558722481963 0 0 0
12576 442 1 0.5564 9.326319586918185 48.414751590077344 93.13276296346832 0 0 0
16142 1631 1 0.5564 14.873628979460202 48.32702933618978 96.4910247614775 0 0 0
13446 732 1 0.5564 13.032606994220664 45.63561159080893 97.34903392684231 0 0 0
14870 1207 1 0.5564 11.056221091656905 45.98705407361961 96.40330938559964 0 0 0
14490 1080 1 0.5564 12.47961102448218 48.66564010180392 97.27226084455468 0 0 0
16405 1719 2 -1.1128 13.223844075016457 49.51449184522241 93.51318436211298 0 0 0
17045 1932 1 0.5564 15.628033013557888 49.7316457570864 94.8731659120096 0 0 0
14488 1080 2 -1.1128 11.548432002849905 48.95959293979328 97.05662900489028 0 0 0
16406 1719 1 0.5564 12.434115001140293 49.736268085477505 94.08514881138488 0 0 0
19581 2777 1 0.5564 11.255063180090785 49.68161847000474 95.69985705693325 0 0 0
16407 1719 1 0.5564 14.050428041298531 49.90178272276232 93.92155288306556 0 0 0
14489 1080 1 0.5564 11.276008030478838 49.68998018623728 97.68298356461388 0 0 0
17714 2155 1 0.5564 9.639668623804036 49.74839952862243 94.48323706195919 0 0 0
14949 1233 1 0.5564 10.205161870548357 49.76868869355949 99.45499087849774 0 0 0
19579 2777 2 -1.1128 10.95119338000648 50.18078019115773 94.88837611920684 0 0 0
17645 2132 1 0.5564 15.21813185999165 50.1184033203065 97.96576420699621 0 0 0
17044 1932 2 -1.1128 15.405775984272115 50.65792539909845 94.56884918559187 0 0 0
19018 2590 2 -1.1128 5.887668157490738 54.50139612868073 92.29940551144895 0 0 0
19019 2590 1 0.5564 5.193536066213444 53.816379496530374 92.52061485177899 0 0 0
11520 90 1 0.5564 0.08329048481271951 50.75158957924516 92.6834507683591 0 0 0
14933 1228 1 0.5564 5.83429571690277 50.55145552156446 94.02726237838158 0 0 0
13420 724 2 -1.1128 4.077813975749134 52.78206488569379 92.76860441959744 0 0 0
13171 641 2 -1.1128 5.9477145830718605 51.13393617365911 99.18477699610014 0 0 0
12704 485 1 0.5564 7.540875380633799 51.43807038162302 98.48198939276264 0 0 0
11587 113 2 -1.1128 3.2337312527733326 51.57455918320984 95.83827094113025 0 0 0
12703 485 2 -1.1128 8.228122186277941 51.413441889719465 97.75598287065779 0 0 0
13172 641 1 0.5564 5.430356460687054 51.977917362420975 99.04322685418944 0 0 0
11588 113 1 0.5564 4.169746396239147 51.62272141847971 95.48962178687714 0 0 0
14403 1051 1 0.5564 2.463118323685254 52.65934971520136 94.98441324244786 0 0 0
18948 2566 1 0.5564 6.836033507882673 52.28502391027478 95.30124977624119 0 0 0
14932 1228 2 -1.1128 5.586274595184099 51.402701098642424 94.48972001178727 0 0 0
20041 2931 2 -1.1128 6.736231509351509 55.013175525763096 94.67631777040705 0 0 0
13421 724 1 0.5564 3.2644856667898763 53.11641230788601 93.24474434733337 0 0 0
14934 1228 1 0.5564 5.132690393877554 52.014280333579656 93.8414665240059 0 0 0
19020 2590 1 0.5564 6.300053124644853 54.842843094650455 93.14400782801204 0 0 0
14401 1051 2 -1.1128 1.9647408946464353 53.25724091877438 94.35660224264952 0 0 0
18947 2566 1 0.5564 7.8829091502325275 52.447268427013796 96.54397040954659 0 0 0
18946 2566 2 -1.1128 7.6062020506117 52.81500343944526 95.65616158456689 0 0 0
14402 1051 1 0.5564 1.0011069929053626 52.99074478413241 94.33685861666746 0 0 0
16224 1658 1 0.5564 2.154271017126973 54.852558453506504 94.48638716169727 0 0 0
20043 2931 1 0.5564 7.104067753332678 54.15558237075052 95.0358048458242 0 0 0
20042 2931 1 0.5564 7.240007352185974 55.782554900001934 95.06908454977261 0 0 0
16223 1658 1 0.5564 1.2911526603469943 56.237823198379665 94.53829903912431 0 0 0
15236 1329 1 0.5564 5.230944138473953 56.167575434278454 94.94720700160333 0 0 0
16222 1658 2 -1.1128 2.2107820219145613 55.850842236727374 94.47100872402605 0 0 0
18222 2324 1 0.5564 2.1564652152371813 56.32855444846711 92.8523433008929 0 0 0
15237 1329 1 0.5564 3.6495746758695935 56.50525712496502 94.71946083824899 0 0 0
15235 1329 2 -1.1128 4.563789955978192 56.8999703249177 94.81118050879664 0 0 0
16649 1800 1 0.5564 16.978088341900833 51.63249697972611 97.59204152215223 0 0 0
17986 2246 2 -1.1128 16.72980198679309 42.85720064381538 84.07546830006605 0 0 0
13215 655 1 0.5564 10.145173632604896 57.76551696930052 97.23599399929208 0 0 0
15014 1255 1 0.5564 16.425615717531617 56.66148514366073 96.74453228162282 0 0 0
15015 1255 1 0.5564 16.44359569995675 55.38742934468732 97.76584762922349 0 0 0
17644 2132 2 -1.1128 15.631714214575432 50.87159582138594 97.45424601401021 0 0 0
20066 2939 1 0.5564 8.969661523821419 53.20096046843168 94.7653196433735 0 0 0
17646 2132 1 0.5564 15.568040687144586 50.68348660610967 96.47416400959273 0 0 0
17978 2243 1 0.5564 9.306352505426277 52.40493790929978 92.7694014280948 0 0 0
13829 860 1 0.5564 14.3929787952741 55.208173769609324 92.78066918756149 0 0 0
17046 1932 1 0.5564 16.08118684967761 50.95860452321374 93.89548992749599 0 0 0
13842 864 1 0.5564 9.698542437002935 51.16002010785009 98.29368032839596 0 0 0
13840 864 2 -1.1128 10.657663018374123 50.986931217701645 98.51757428298623 0 0 0
14001 917 1 0.5564 12.113671048168616 56.151942976178304 99.00218237830146 0 0 0
14057 936 1 0.5564 15.000540751498153 53.7123760171476 98.2225900699754 0 0 0
13841 864 1 0.5564 11.169991344634457 51.84464767485258 98.47464957810996 0 0 0
14000 917 1 0.5564 11.725178745446826 54.79660968855085 98.17830640014701 0 0 0
12981 577 1 0.5564 13.001363832530675 53.10594187550195 97.84958861673985 0 0 0
13999 917 2 -1.1128 11.566151020111159 55.78112679980869 98.25203777730755 0 0 0
12979 577 2 -1.1128 12.002035072180227 53.11747550581186 97.88436701351102 0 0 0
14743 1165 2 -1.1128 15.910392976705232 54.703069420613375 99.33514831030057 0 0 0
19580 2777 1 0.5564 11.323066972311793 51.108829331591316 94.90924254546908 0 0 0
13830 860 1 0.5564 14.03194322792436 54.2967893567304 94.086677736625 0 0 0
19363 2705 2 -1.1128 11.83390949371091 52.48335253385933 95.14484427591417 0 0 0
14862 1204 1 0.5564 12.54701836331842 55.8648001217547 93.76064199141291 0 0 0
19365 2705 1 0.5564 12.738159838987048 52.864967950264244 94.95326933995611 0 0 0
12844 532 2 -1.1128 14.420022096327743 53.058974053682896 94.98042610127551 0 0 0
12845 532 1 0.5564 14.516676902509861 53.145403055759324 95.97198468239364 0 0 0
13828 860 2 -1.1128 13.652642943780977 54.875935758254165 93.36506740583911 0 0 0
12846 532 1 0.5564 14.849836220885075 52.20874946054836 94.67648805506164 0 0 0
20065 2939 2 -1.1128 9.643013665102192 53.455692949473494 94.07126740654441 0 0 0
20067 2939 1 0.5564 9.582201030594561 54.43769283642149 93.8924422454766 0 0 0
19364 2705 1 0.5564 11.142626709494143 52.988629920001145 94.62829516362717 0 0 0
12980 577 1 0.5564 11.634504940448146 52.895195454013894 96.98130917909346 0 0 0
14058 936 1 0.5564 14.944043398079518 52.1803328340986 97.66020364613914 0 0 0
14056 936 2 -1.1128 14.560087224561075 53.09897321754376 97.56704591782909 0 0 0
14584 1112 2 -1.1128 9.419835820986812 56.01455486960529 93.78695749044344 0 0 0
14861 1204 1 0.5564 10.945311282872686 56.18279016739396 93.7672485195297 0 0 0
14744 1165 1 0.5564 15.61528521664129 55.4275182745768 99.95811341813715 0 0 0
14860 1204 2 -1.1128 11.848758913038553 56.535425537313166 94.01103320061061 0 0 0
14586 1112 1 0.5564 8.983282758340358 56.34036351345605 94.62557009517612 0 0 0
12255 335 1 0.5564 11.774095562658838 56.7249028870357 97.04237834208438 0 0 0
14585 1112 1 0.5564 9.05708189043382 56.52022994780761 93.0042041002249 0 0 0
13386 712 1 0.5564 0.7755457234488583 45.11065861517064 95.2655062700018 0 0 0
15013 1255 2 -1.1128 16.985540680257973 55.92125920892021 97.11675494614991 0 0 0
16552 1768 2 -1.1128 12.480399854175287 38.42755888293524 83.9548268096538 0 0 0
16074 1608 1 0.5564 7.8374745647374615 62.918450340430574 92.49976732944128 0 0 0
14740 1164 2 -1.1128 8.417157927381712 57.87918602037651 92.2620251708642 0 0 0
19705 2819 2 -1.1128 16.439661088500365 62.3514447783966 97.42172855294072 0 0 0
18680 2477 1 0.5564 8.284066952254701 57.327214455734484 96.4328085394768 0 0 0
16374 1708 1 0.5564 3.955678840592279 59.66727310784817 92.16916631625153 0 0 0
17848 2200 2 -1.1128 2.366684471530598 59.34968071641399 92.02671453841081 0 0 0
17537 2096 1 0.5564 14.49926582939697 58.26311542866983 83.99243701369855 0 0 0
14741 1164 1 0.5564 7.703001844468199 57.98622691429554 92.9537795251355 0 0 0
15164 1305 1 0.5564 7.8865380911616825 61.56611004555113 97.21636169569867 0 0 0
14541 1097 1 0.5564 4.892652382816036 60.41265835510427 95.89932614036901 0 0 0
17491 2081 2 -1.1128 8.003842267568578 60.07860085720146 96.59034500683822 0 0 0
14764 1172 2 -1.1128 5.445647143803349 62.10130899711765 93.75448019072189 0 0 0
14765 1172 1 0.5564 5.429675325401874 61.78904012799217 94.70433995695518 0 0 0
14540 1097 1 0.5564 6.477974697189938 60.457218855364694 96.28842047810645 0 0 0
17739 2163 1 0.5564 1.403789625058564 61.082039191101465 94.39303837821785 0 0 0
18681 2477 1 0.5564 7.568135823901533 57.78507818628311 95.0383807220099 0 0 0
14377 1043 2 -1.1128 3.816545278763003 59.522946445705145 95.4950901373254 0 0 0
14539 1097 2 -1.1128 5.667263844605428 61.01196767180928 96.1013324518177 0 0 0
17849 2200 1 0.5564 2.021196233283044 59.61204183523898 92.92771677055755 0 0 0
17352 2034 1 0.5564 5.6992381000870544 58.01900596706822 94.20578401388164 0 0 0
17351 2034 1 0.5564 5.853041412474387 59.30333016766844 93.20904812806886 0 0 0
14378 1043 1 0.5564 4.0575346022691035 58.5574785956922 95.39611509245745 0 0 0
18679 2477 2 -1.1128 7.997489962379346 57.023680605352986 95.52410561245999 0 0 0
17350 2034 2 -1.1128 6.350722908090181 58.60866685009751 93.72842886794245 0 0 0
14379 1043 1 0.5564 2.9953787825359166 59.718184924923875 94.95883679249737 0 0 0
14766 1172 1 0.5564 5.216062788124064 61.33915974188896 93.14915386213703 0 0 0
17737 2163 2 -1.1128 1.457210791789777 60.084475730871226 94.34816465453629 0 0 0
17738 2163 1 0.5564 0.6196493904463507 59.688560049044014 94.72465060157148 0 0 0
16050 1600 1 0.5564 16.821544152018227 40.88413594379872 92.3944780935789 0 0 0
16493 1748 1 0.5564 12.667637264045961 57.93314150523938 93.43720094050418 0 0 0
18119 2290 1 0.5564 13.94968856096114 62.781352452755 93.11076747461387 0 0 0
18555 2435 1 0.5564 8.82190593630199 62.02211899281992 94.24930895349124 0 0 0
13213 655 2 -1.1128 9.22638480581123 57.99999977924316 97.5535551318942 0 0 0
15467 1406 1 0.5564 15.495043294616067 61.919695569051875 92.06875750251665 0 0 0
16114 1622 2 -1.1128 9.313548330264897 60.27707012385863 92.18359144014363 0 0 0
17712 2154 1 0.5564 12.336657829670706 61.502845725272444 92.20230980296596 0 0 0
14742 1164 1 0.5564 8.837291614122046 58.76747649685687 92.07647563087944 0 0 0
17710 2154 2 -1.1128 12.588923069258593 62.3761880816826 92.61900617260993 0 0 0
18789 2513 1 0.5564 0.41697049248118917 54.65646026351693 87.34544812494357 0 0 0
14028 926 1 0.5564 15.655534958729419 56.89296039759166 92.8285951163834 0 0 0
13743 831 1 0.5564 11.253841321021186 35.491079922559095 84.31647541615301 0 0 0
18450 2400 1 0.5564 16.079242380247983 57.94532111964564 95.13938628825518 0 0 0
18554 2435 1 0.5564 10.22230298573704 61.668593380679106 95.01123673991009 0 0 0
18449 2400 1 0.5564 14.931648215925044 58.47876043454795 96.17142138972193 0 0 0
16494 1748 1 0.5564 12.865660896308277 59.27722662445503 92.53119407016916 0 0 0
18448 2400 2 -1.1128 15.828644236987174 58.04210708459948 96.10262731072697 0 0 0
17492 2081 1 0.5564 8.465932731340121 59.38553645777187 97.14363906332682 0 0 0
16116 1622 1 0.5564 9.285088656588913 60.499699128101106 93.15807931465815 0 0 0
12253 335 2 -1.1128 11.694260332656743 57.51159782252289 96.43021999676841 0 0 0
15290 1347 1 0.5564 13.412174444357644 59.215712610690964 94.86698471336166 0 0 0
19188 2646 1 0.5564 15.0083808010749 61.91954520130343 96.54982993799447 0 0 0
13491 747 1 0.5564 11.87023090757934 62.5290734946048 94.00916770621829 0 0 0
16492 1748 2 -1.1128 13.255983447349802 58.7235961418674 93.26681758687218 0 0 0
13489 747 2 -1.1128 11.755571288282471 62.58745953603232 95.00085559175295 0 0 0
17493 2081 1 0.5564 8.630435083303741 60.41673170012656 95.88817030570009 0 0 0
15289 1347 2 -1.1128 13.52790603216089 59.16788888548651 95.85911349432617 0 0 0
18553 2435 2 -1.1128 9.346453262064056 61.29980065096407 94.69998247623063 0 0 0
12254 335 1 0.5564 11.722015058146566 57.19921837906961 95.48066800791885 0 0 0
15291 1347 1 0.5564 12.732130651837322 58.719614626792506 96.26628945279846 0 0 0
13903 885 2 -1.1128 0.06474844767795673 62.65710676510365 89.02541392399496 1 0 0
17620 2124 2 -1.1128 15.011351753029375 38.904383035394325 83.75528726049016 0 0 0
15691 1481 2 -1.1128 6.918445145931146 58.02335532381174 83.78543794925433 0 0 0
20199 2983 1 0.5564 6.828089097622373 49.53301604386139 101.63915543432866 0 0 0
20197 2983 2 -1.1128 7.373857729890748 49.893199773440486 100.8825813835896 0 0 0
761 0 3 0.0 0.0 64.6 37.4 0 0 0
762 0 3 0.0 1.7 66.3 37.4 0 0 0
763 0 3 0.0 1.7 64.6 39.1 0 0 0
764 0 3 0.0 0.0 66.3 39.1 0 0 0
765 0 3 0.0 3.4 64.6 37.4 0 0 0
766 0 3 0.0 5.1 66.3 37.4 0 0 0
767 0 3 0.0 5.1 64.6 39.1 0 0 0
768 0 3 0.0 3.4 66.3 39.1 0 0 0
801 0 3 0.0 0.0 68.0 37.4 0 0 0
803 0 3 0.0 1.7 68.0 39.1 0 0 0
805 0 3 0.0 3.4 68.0 37.4 0 0 0
807 0 3 0.0 5.1 68.0 39.1 0 0 0
2261 0 3 0.0 0.0 64.6 40.8 0 0 0
2262 0 3 0.0 1.7 66.3 40.8 0 0 0
2265 0 3 0.0 3.4 64.6 40.8 0 0 0
2266 0 3 0.0 5.1 66.3 40.8 0 0 0
2301 0 3 0.0 0.0 68.0 40.8 0 0 0
2305 0 3 0.0 3.4 68.0 40.8 0 0 0
769 0 3 0.0 6.8 64.6 37.4 0 0 0
772 0 3 0.0 6.8 66.3 39.1 0 0 0
809 0 3 0.0 6.8 68.0 37.4 0 0 0
2269 0 3 0.0 6.8 64.6 40.8 0 0 0
2309 0 3 0.0 6.8 68.0 40.8 0 0 0
770 0 3 0.0 8.5 66.3 37.4 0 0 0
771 0 3 0.0 8.5 64.6 39.1 0 0 0
773 0 3 0.0 10.2 64.6 37.4 0 0 0
774 0 3 0.0 11.9 66.3 37.4 0 0 0
775 0 3 0.0 11.9 64.6 39.1 0 0 0
776 0 3 0.0 10.2 66.3 39.1 0 0 0
811 0 3 0.0 8.5 68.0 39.1 0 0 0
813 0 3 0.0 10.2 68.0 37.4 0 0 0
815 0 3 0.0 11.9 68.0 39.1 0 0 0
2270 0 3 0.0 8.5 66.3 40.8 0 0 0
2273 0 3 0.0 10.2 64.6 40.8 0 0 0
2274 0 3 0.0 11.9 66.3 40.8 0 0 0
2313 0 3 0.0 10.2 68.0 40.8 0 0 0
777 0 3 0.0 13.6 64.6 37.4 0 0 0
778 0 3 0.0 15.299999999999999 66.3 37.4 0 0 0
779 0 3 0.0 15.299999999999999 64.6 39.1 0 0 0
780 0 3 0.0 13.6 66.3 39.1 0 0 0
817 0 3 0.0 13.6 68.0 37.4 0 0 0
819 0 3 0.0 15.299999999999999 68.0 39.1 0 0 0
2277 0 3 0.0 13.6 64.6 40.8 0 0 0
2278 0 3 0.0 15.299999999999999 66.3 40.8 0 0 0
2317 0 3 0.0 13.6 68.0 40.8 0 0 0
802 0 3 0.0 1.7 69.7 37.4 0 0 0
804 0 3 0.0 0.0 69.7 39.1 0 0 0
806 0 3 0.0 5.1 69.7 37.4 0 0 0
808 0 3 0.0 3.4 69.7 39.1 0 0 0
841 0 3 0.0 0.0 71.39999999999999 37.4 0 0 0
842 0 3 0.0 1.7 73.1 37.4 0 0 0
843 0 3 0.0 1.7 71.39999999999999 39.1 0 0 0
844 0 3 0.0 0.0 73.1 39.1 0 0 0
845 0 3 0.0 3.4 71.39999999999999 37.4 0 0 0
846 0 3 0.0 5.1 73.1 37.4 0 0 0
847 0 3 0.0 5.1 71.39999999999999 39.1 0 0 0
848 0 3 0.0 3.4 73.1 39.1 0 0 0
881 0 3 0.0 0.0 74.8 37.4 0 0 0
883 0 3 0.0 1.7 74.8 39.1 0 0 0
885 0 3 0.0 3.4 74.8 37.4 0 0 0
887 0 3 0.0 5.1 74.8 39.1 0 0 0
2302 0 3 0.0 1.7 69.7 40.8 0 0 0
2306 0 3 0.0 5.1 69.7 40.8 0 0 0
2341 0 3 0.0 0.0 71.39999999999999 40.8 0 0 0
2342 0 3 0.0 1.7 73.1 40.8 0 0 0
2345 0 3 0.0 3.4 71.39999999999999 40.8 0 0 0
2346 0 3 0.0 5.1 73.1 40.8 0 0 0
2381 0 3 0.0 0.0 74.8 40.8 0 0 0
2385 0 3 0.0 3.4 74.8 40.8 0 0 0
812 0 3 0.0 6.8 69.7 39.1 0 0 0
849 0 3 0.0 6.8 71.39999999999999 37.4 0 0 0
852 0 3 0.0 6.8 73.1 39.1 0 0 0
889 0 3 0.0 6.8 74.8 37.4 0 0 0
2349 0 3 0.0 6.8 71.39999999999999 40.8 0 0 0
2389 0 3 0.0 6.8 74.8 40.8 0 0 0
810 0 3 0.0 8.5 69.7 37.4 0 0 0
814 0 3 0.0 11.9 69.7 37.4 0 0 0
816 0 3 0.0 10.2 69.7 39.1 0 0 0
850 0 3 0.0 8.5 73.1 37.4 0 0 0
851 0 3 0.0 8.5 71.39999999999999 39.1 0 0 0
853 0 3 0.0 10.2 71.39999999999999 37.4 0 0 0
854 0 3 0.0 11.9 73.1 37.4 0 0 0
855 0 3 0.0 11.9 71.39999999999999 39.1 0 0 0
856 0 3 0.0 10.2 73.1 39.1 0 0 0
891 0 3 0.0 8.5 74.8 39.1 0 0 0
893 0 3 0.0 10.2 74.8 37.4 0 0 0
895 0 3 0.0 11.9 74.8 39.1 0 0 0
2310 0 3 0.0 8.5 69.7 40.8 0 0 0
2314 0 3 0.0 11.9 69.7 40.8 0 0 0
2350 0 3 0.0 8.5 73.1 40.8 0 0 0
2353 0 3 0.0 10.2 71.39999999999999 40.8 0 0 0
2354 0 3 0.0 11.9 73.1 40.8 0 0 0
2393 0 3 0.0 10.2 74.8 40.8 0 0 0
818 0 3 0.0 15.299999999999999 69.7 37.4 0 0 0
820 0 3 0.0 13.6 69.7 39.1 0 0 0
857 0 3 0.0 13.6 71.39999999999999 37.4 0 0 0
858 0 3 0.0 15.299999999999999 73.1 37.4 0 0 0
859 0 3 0.0 15.299999999999999 71.39999999999999 39.1 0 0 0
860 0 3 0.0 13.6 73.1 39.1 0 0 0
897 0 3 0.0 13.6 74.8 37.4 0 0 0
899 0 3 0.0 15.299999999999999 74.8 39.1 0 0 0
2318 0 3 0.0 15.299999999999999 69.7 40.8 0 0 0
2357 0 3 0.0 13.6 71.39999999999999 40.8 0 0 0
2358 0 3 0.0 15.299999999999999 73.1 40.8 0 0 0
2397 0 3 0.0 13.6 74.8 40.8 0 0 0
882 0 3 0.0 1.7 76.5 37.4 0 0 0
884 0 3 0.0 0.0 76.5 39.1 0 0 0
886 0 3 0.0 5.1 76.5 37.4 0 0 0
888 0 3 0.0 3.4 76.5 39.1 0 0 0
921 0 3 0.0 0.0 78.2 37.4 0 0 0
922 0 3 0.0 1.7 79.89999999999999 37.4 0 0 0
923 0 3 0.0 1.7 78.2 39.1 0 0 0
924 0 3 0.0 0.0 79.89999999999999 39.1 0 0 0
925 0 3 0.0 3.4 78.2 37.4 0 0 0
926 0 3 0.0 5.1 79.89999999999999 37.4 0 0 0
927 0 3 0.0 5.1 78.2 39.1 0 0 0
928 0 3 0.0 3.4 79.89999999999999 39.1 0 0 0
961 0 3 0.0 0.0 81.6 37.4 0 0 0
963 0 3 0.0 1.7 81.6 39.1 0 0 0
965 0 3 0.0 3.4 81.6 37.4 0 0 0
967 0 3 0.0 5.1 81.6 39.1 0 0 0
2382 0 3 0.0 1.7 76.5 40.8 0 0 0
2386 0 3 0.0 5.1 76.5 40.8 0 0 0
2421 0 3 0.0 0.0 78.2 40.8 0 0 0
2422 0 3 0.0 1.7 79.89999999999999 40.8 0 0 0
2425 0 3 0.0 3.4 78.2 40.8 0 0 0
2426 0 3 0.0 5.1 79.89999999999999 40.8 0 0 0
2461 0 3 0.0 0.0 81.6 40.8 0 0 0
2465 0 3 0.0 3.4 81.6 40.8 0 0 0
892 0 3 0.0 6.8 76.5 39.1 0 0 0
929 0 3 0.0 6.8 78.2 37.4 0 0 0
932 0 3 0.0 6.8 79.89999999999999 39.1 0 0 0
969 0 3 0.0 6.8 81.6 37.4 0 0 0
2429 0 3 0.0 6.8 78.2 40.8 0 0 0
2469 0 3 0.0 6.8 81.6 40.8 0 0 0
890 0 3 0.0 8.5 76.5 37.4 0 0 0
894 0 3 0.0 11.9 76.5 37.4 0 0 0
896 0 3 0.0 10.2 76.5 39.1 0 0 0
930 0 3 0.0 8.5 79.89999999999999 37.4 0 0 0
931 0 3 0.0 8.5 78.2 39.1 0 0 0
933 0 3 0.0 10.2 78.2 37.4 0 0 0
934 0 3 0.0 11.9 79.89999999999999 37.4 0 0 0
935 0 3 0.0 11.9 78.2 39.1 0 0 0
936 0 3 0.0 10.2 79.89999999999999 39.1 0 0 0
971 0 3 0.0 8.5 81.6 39.1 0 0 0
973 0 3 0.0 10.2 81.6 37.4 0 0 0
975 0 3 0.0 11.9 81.6 39.1 0 0 0
2390 0 3 0.0 8.5 76.5 40.8 0 0 0
2394 0 3 0.0 11.9 76.5 40.8 0 0 0
2430 0 3 0.0 8.5 79.89999999999999 40.8 0 0 0
2433 0 3 0.0 10.2 78.2 40.8 0 0 0
2434 0 3 0.0 11.9 79.89999999999999 40.8 0 0 0
2473 0 3 0.0 10.2 81.6 40.8 0 0 0
898 0 3 0.0 15.299999999999999 76.5 37.4 0 0 0
900 0 3 0.0 13.6 76.5 39.1 0 0 0
937 0 3 0.0 13.6 78.2 37.4 0 0 0
938 0 3 0.0 15.299999999999999 79.89999999999999 37.4 0 0 0
939 0 3 0.0 15.299999999999999 78.2 39.1 0 0 0
940 0 3 0.0 13.6 79.89999999999999 39.1 0 0 0
977 0 3 0.0 13.6 81.6 37.4 0 0 0
979 0 3 0.0 15.299999999999999 81.6 39.1 0 0 0
2398 0 3 0.0 15.299999999999999 76.5 40.8 0 0 0
2437 0 3 0.0 13.6 78.2 40.8 0 0 0
2438 0 3 0.0 15.299999999999999 79.89999999999999 40.8 0 0 0
2477 0 3 0.0 13.6 81.6 40.8 0 0 0
962 0 3 0.0 1.7 83.3 37.4 0 0 0
964 0 3 0.0 0.0 83.3 39.1 0 0 0
966 0 3 0.0 5.1 83.3 37.4 0 0 0
968 0 3 0.0 3.4 83.3 39.1 0 0 0
1001 0 3 0.0 0.0 85.0 37.4 0 0 0
1002 0 3 0.0 1.7 86.7 37.4 0 0 0
1003 0 3 0.0 1.7 85.0 39.1 0 0 0
1004 0 3 0.0 0.0 86.7 39.1 0 0 0
1005 0 3 0.0 3.4 85.0 37.4 0 0 0
1006 0 3 0.0 5.1 86.7 37.4 0 0 0
1007 0 3 0.0 5.1 85.0 39.1 0 0 0
1008 0 3 0.0 3.4 86.7 39.1 0 0 0
2462 0 3 0.0 1.7 83.3 40.8 0 0 0
2466 0 3 0.0 5.1 83.3 40.8 0 0 0
2501 0 3 0.0 0.0 85.0 40.8 0 0 0
2502 0 3 0.0 1.7 86.7 40.8 0 0 0
2505 0 3 0.0 3.4 85.0 40.8 0 0 0
2506 0 3 0.0 5.1 86.7 40.8 0 0 0
972 0 3 0.0 6.8 83.3 39.1 0 0 0
1009 0 3 0.0 6.8 85.0 37.4 0 0 0
1012 0 3 0.0 6.8 86.7 39.1 0 0 0
2509 0 3 0.0 6.8 85.0 40.8 0 0 0
970 0 3 0.0 8.5 83.3 37.4 0 0 0
974 0 3 0.0 11.9 83.3 37.4 0 0 0
976 0 3 0.0 10.2 83.3 39.1 0 0 0
1010 0 3 0.0 8.5 86.7 37.4 0 0 0
1011 0 3 0.0 8.5 85.0 39.1 0 0 0
1013 0 3 0.0 10.2 85.0 37.4 0 0 0
1014 0 3 0.0 11.9 86.7 37.4 0 0 0
1015 0 3 0.0 11.9 85.0 39.1 0 0 0
1016 0 3 0.0 10.2 86.7 39.1 0 0 0
2470 0 3 0.0 8.5 83.3 40.8 0 0 0
2474 0 3 0.0 11.9 83.3 40.8 0 0 0
2510 0 3 0.0 8.5 86.7 40.8 0 0 0
2513 0 3 0.0 10.2 85.0 40.8 0 0 0
2514 0 3 0.0 11.9 86.7 40.8 0 0 0
978 0 3 0.0 15.299999999999999 83.3 37.4 0 0 0
980 0 3 0.0 13.6 83.3 39.1 0 0 0
1017 0 3 0.0 13.6 85.0 37.4 0 0 0
1018 0 3 0.0 15.299999999999999 86.7 37.4 0 0 0
1019 0 3 0.0 15.299999999999999 85.0 39.1 0 0 0
1020 0 3 0.0 13.6 86.7 39.1 0 0 0
2478 0 3 0.0 15.299999999999999 83.3 40.8 0 0 0
2517 0 3 0.0 13.6 85.0 40.8 0 0 0
2518 0 3 0.0 15.299999999999999 86.7 40.8 0 0 0
1041 0 3 0.0 0.0 88.39999999999999 37.4 0 0 0
1042 0 3 0.0 1.7 90.1 37.4 0 0 0
1043 0 3 0.0 1.7 88.39999999999999 39.1 0 0 0
1044 0 3 0.0 0.0 90.1 39.1 0 0 0
1045 0 3 0.0 3.4 88.39999999999999 37.4 0 0 0
1046 0 3 0.0 5.1 90.1 37.4 0 0 0
1047 0 3 0.0 5.1 88.39999999999999 39.1 0 0 0
1048 0 3 0.0 3.4 90.1 39.1 0 0 0
1081 0 3 0.0 0.0 91.8 37.4 0 0 0
1082 0 3 0.0 1.7 93.5 37.4 0 0 0
1083 0 3 0.0 1.7 91.8 39.1 0 0 0
1084 0 3 0.0 0.0 93.5 39.1 0 0 0
1085 0 3 0.0 3.4 91.8 37.4 0 0 0
1086 0 3 0.0 5.1 93.5 37.4 0 0 0
1087 0 3 0.0 5.1 91.8 39.1 0 0 0
1088 0 3 0.0 3.4 93.5 39.1 0 0 0
2541 0 3 0.0 0.0 88.39999999999999 40.8 0 0 0
2542 0 3 0.0 1.7 90.1 40.8 0 0 0
2545 0 3 0.0 3.4 88.39999999999999 40.8 0 0 0
2546 0 3 0.0 5.1 90.1 40.8 0 0 0
2581 0 3 0.0 0.0 91.8 40.8 0 0 0
2582 0 3 0.0 1.7 93.5 40.8 0 0 0
2585 0 3 0.0 3.4 91.8 40.8 0 0 0
2586 0 3 0.0 5.1 93.5 40.8 0 0 0
1049 0 3 0.0 6.8 88.39999999999999 37.4 0 0 0
1052 0 3 0.0 6.8 90.1 39.1 0 0 0
1089 0 3 0.0 6.8 91.8 37.4 0 0 0
1092 0 3 0.0 6.8 93.5 39.1 0 0 0
2549 0 3 0.0 6.8 88.39999999999999 40.8 0 0 0
2589 0 3 0.0 6.8 91.8 40.8 0 0 0
1050 0 3 0.0 8.5 90.1 37.4 0 0 0
1051 0 3 0.0 8.5 88.39999999999999 39.1 0 0 0
1053 0 3 0.0 10.2 88.39999999999999 37.4 0 0 0
1054 0 3 0.0 11.9 90.1 37.4 0 0 0
1055 0 3 0.0 11.9 88.39999999999999 39.1 0 0 0
1056 0 3 0.0 10.2 90.1 39.1 0 0 0
1090 0 3 0.0 8.5 93.5 37.4 0 0 0
1091 0 3 0.0 8.5 91.8 39.1 0 0 0
1093 0 3 0.0 10.2 91.8 37.4 0 0 0
1094 0 3 0.0 11.9 93.5 37.4 0 0 0
1095 0 3 0.0 11.9 91.8 39.1 0 0 0
1096 0 3 0.0 10.2 93.5 39.1 0 0 0
2550 0 3 0.0 8.5 90.1 40.8 0 0 0
2553 0 3 0.0 10.2 88.39999999999999 40.8 0 0 0
2554 0 3 0.0 11.9 90.1 40.8 0 0 0
2590 0 3 0.0 8.5 93.5 40.8 0 0 0
2593 0 3 0.0 10.2 91.8 40.8 0 0 0
2594 0 3 0.0 11.9 93.5 40.8 0 0 0
1057 0 3 0.0 13.6 88.39999999999999 37.4 0 0 0
1058 0 3 0.0 15.299999999999999 90.1 37.4 0 0 0
1059 0 3 0.0 15.299999999999999 88.39999999999999 39.1 0 0 0
1060 0 3 0.0 13.6 90.1 39.1 0 0 0
1097 0 3 0.0 13.6 91.8 37.4 0 0 0
1098 0 3 0.0 15.299999999999999 93.5 37.4 0 0 0
1099 0 3 0.0 15.299999999999999 91.8 39.1 0 0 0
1100 0 3 0.0 13.6 93.5 39.1 0 0 0
2557 0 3 0.0 13.6 88.39999999999999 40.8 0 0 0
2558 0 3 0.0 15.299999999999999 90.1 40.8 0 0 0
2597 0 3 0.0 13.6 91.8 40.8 0 0 0
2598 0 3 0.0 15.299999999999999 93.5 40.8 0 0 0
2263 0 3 0.0 1.7 64.6 42.5 0 0 0
2264 0 3 0.0 0.0 66.3 42.5 0 0 0
2267 0 3 0.0 5.1 64.6 42.5 0 0 0
2268 0 3 0.0 3.4 66.3 42.5 0 0 0
2303 0 3 0.0 1.7 68.0 42.5 0 0 0
2307 0 3 0.0 5.1 68.0 42.5 0 0 0
2272 0 3 0.0 6.8 66.3 42.5 0 0 0
3761 0 3 0.0 0.0 64.6 44.199999999999996 0 0 0
3762 0 3 0.0 1.7 66.3 44.199999999999996 0 0 0
3763 0 3 0.0 1.7 64.6 45.9 0 0 0
3764 0 3 0.0 0.0 66.3 45.9 0 0 0
3765 0 3 0.0 3.4 64.6 44.199999999999996 0 0 0
3766 0 3 0.0 5.1 66.3 44.199999999999996 0 0 0
3767 0 3 0.0 5.1 64.6 45.9 0 0 0
3768 0 3 0.0 3.4 66.3 45.9 0 0 0
3801 0 3 0.0 0.0 68.0 44.199999999999996 0 0 0
3803 0 3 0.0 1.7 68.0 45.9 0 0 0
3805 0 3 0.0 3.4 68.0 44.199999999999996 0 0 0
3807 0 3 0.0 5.1 68.0 45.9 0 0 0
5261 0 3 0.0 0.0 64.6 47.6 0 0 0
5262 0 3 0.0 1.7 66.3 47.6 0 0 0
5263 0 3 0.0 1.7 64.6 49.3 0 0 0
5264 0 3 0.0 0.0 66.3 49.3 0 0 0
5265 0 3 0.0 3.4 64.6 47.6 0 0 0
5266 0 3 0.0 5.1 66.3 47.6 0 0 0
5267 0 3 0.0 5.1 64.6 49.3 0 0 0
5268 0 3 0.0 3.4 66.3 49.3 0 0 0
5301 0 3 0.0 0.0 68.0 47.6 0 0 0
5303 0 3 0.0 1.7 68.0 49.3 0 0 0
5305 0 3 0.0 3.4 68.0 47.6 0 0 0
5307 0 3 0.0 5.1 68.0 49.3 0 0 0
3769 0 3 0.0 6.8 64.6 44.199999999999996 0 0 0
3772 0 3 0.0 6.8 66.3 45.9 0 0 0
3809 0 3 0.0 6.8 68.0 44.199999999999996 0 0 0
5269 0 3 0.0 6.8 64.6 47.6 0 0 0
5272 0 3 0.0 6.8 66.3 49.3 0 0 0
5309 0 3 0.0 6.8 68.0 47.6 0 0 0
2271 0 3 0.0 8.5 64.6 42.5 0 0 0
2275 0 3 0.0 11.9 64.6 42.5 0 0 0
2276 0 3 0.0 10.2 66.3 42.5 0 0 0
2311 0 3 0.0 8.5 68.0 42.5 0 0 0
2315 0 3 0.0 11.9 68.0 42.5 0 0 0
2279 0 3 0.0 15.299999999999999 64.6 42.5 0 0 0
2280 0 3 0.0 13.6 66.3 42.5 0 0 0
2319 0 3 0.0 15.299999999999999 68.0 42.5 0 0 0
3770 0 3 0.0 8.5 66.3 44.199999999999996 0 0 0
3771 0 3 0.0 8.5 64.6 45.9 0 0 0
3773 0 3 0.0 10.2 64.6 44.199999999999996 0 0 0
3774 0 3 0.0 11.9 66.3 44.199999999999996 0 0 0
3775 0 3 0.0 11.9 64.6 45.9 0 0 0
3776 0 3 0.0 10.2 66.3 45.9 0 0 0
3811 0 3 0.0 8.5 68.0 45.9 0 0 0
3813 0 3 0.0 10.2 68.0 44.199999999999996 0 0 0
3815 0 3 0.0 11.9 68.0 45.9 0 0 0
5270 0 3 0.0 8.5 66.3 47.6 0 0 0
5271 0 3 0.0 8.5 64.6 49.3 0 0 0
5273 0 3 0.0 10.2 64.6 47.6 0 0 0
5274 0 3 0.0 11.9 66.3 47.6 0 0 0
5275 0 3 0.0 11.9 64.6 49.3 0 0 0
5276 0 3 0.0 10.2 66.3 49.3 0 0 0
5311 0 3 0.0 8.5 68.0 49.3 0 0 0
5313 0 3 0.0 10.2 68.0 47.6 0 0 0
5315 0 3 0.0 11.9 68.0 49.3 0 0 0
3777 0 3 0.0 13.6 64.6 44.199999999999996 0 0 0
3778 0 3 0.0 15.299999999999999 66.3 44.199999999999996 0 0 0
3779 0 3 0.0 15.299999999999999 64.6 45.9 0 0 0
3780 0 3 0.0 13.6 66.3 45.9 0 0 0
3817 0 3 0.0 13.6 68.0 44.199999999999996 0 0 0
3819 0 3 0.0 15.299999999999999 68.0 45.9 0 0 0
5277 0 3 0.0 13.6 64.6 47.6 0 0 0
5278 0 3 0.0 15.299999999999999 66.3 47.6 0 0 0
5279 0 3 0.0 15.299999999999999 64.6 49.3 0 0 0
5280 0 3 0.0 13.6 66.3 49.3 0 0 0
5317 0 3 0.0 13.6 68.0 47.6 0 0 0
5319 0 3 0.0 15.299999999999999 68.0 49.3 0 0 0
2304 0 3 0.0 0.0 69.7 42.5 0 0 0
2308 0 3 0.0 3.4 69.7 42.5 0 0 0
2343 0 3 0.0 1.7 71.39999999999999 42.5 0 0 0
2344 0 3 0.0 0.0 73.1 42.5 0 0 0
2347 0 3 0.0 5.1 71.39999999999999 42.5 0 0 0
2348 0 3 0.0 3.4 73.1 42.5 0 0 0
2383 0 3 0.0 1.7 74.8 42.5 0 0 0
2387 0 3 0.0 5.1 74.8 42.5 0 0 0
2312 0 3 0.0 6.8 69.7 42.5 0 0 0
2352 0 3 0.0 6.8 73.1 42.5 0 0 0
3802 0 3 0.0 1.7 69.7 44.199999999999996 0 0 0
3804 0 3 0.0 0.0 69.7 45.9 0 0 0
3806 0 3 0.0 5.1 69.7 44.199999999999996 0 0 0
3808 0 3 0.0 3.4 69.7 45.9 0 0 0
3841 0 3 0.0 0.0 71.39999999999999 44.199999999999996 0 0 0
3842 0 3 0.0 1.7 73.1 44.199999999999996 0 0 0
3843 0 3 0.0 1.7 71.39999999999999 45.9 0 0 0
3844 0 3 0.0 0.0 73.1 45.9 0 0 0
3845 0 3 0.0 3.4 71.39999999999999 44.199999999999996 0 0 0
3846 0 3 0.0 5.1 73.1 44.199999999999996 0 0 0
3847 0 3 0.0 5.1 71.39999999999999 45.9 0 0 0
3848 0 3 0.0 3.4 73.1 45.9 0 0 0
3881 0 3 0.0 0.0 74.8 44.199999999999996 0 0 0
3883 0 3 0.0 1.7 74.8 45.9 0 0 0
3885 0 3 0.0 3.4 74.8 44.199999999999996 0 0 0
3887 0 3 0.0 5.1 74.8 45.9 0 0 0
5302 0 3 0.0 1.7 69.7 47.6 0 0 0
5304 0 3 0.0 0.0 69.7 49.3 0 0 0
5306 0 3 0.0 5.1 69.7 47.6 0 0 0
5308 0 3 0.0 3.4 69.7 49.3 0 0 0
5341 0 3 0.0 0.0 71.39999999999999 47.6 0 0 0
5342 0 3 0.0 1.7 73.1 47.6 0 0 0
5343 0 3 0.0 1.7 71.39999999999999 49.3 0 0 0
5344 0 3 0.0 0.0 73.1 49.3 0 0 0
5345 0 3 0.0 3.4 71.39999999999999 47.6 0 0 0
5346 0 3 0.0 5.1 73.1 47.6 0 0 0
5347 0 3 0.0 5.1 71.39999999999999 49.3 0 0 0
5348 0 3 0.0 3.4 73.1 49.3 0 0 0
5381 0 3 0.0 0.0 74.8 47.6 0 0 0
5383 0 3 0.0 1.7 74.8 49.3 0 0 0
5385 0 3 0.0 3.4 74.8 47.6 0 0 0
5387 0 3 0.0 5.1 74.8 49.3 0 0 0
3812 0 3 0.0 6.8 69.7 45.9 0 0 0
3849 0 3 0.0 6.8 71.39999999999999 44.199999999999996 0 0 0
3852 0 3 0.0 6.8 73.1 45.9 0 0 0
3889 0 3 0.0 6.8 74.8 44.199999999999996 0 0 0
5312 0 3 0.0 6.8 69.7 49.3 0 0 0
5349 0 3 0.0 6.8 71.39999999999999 47.6 0 0 0
5352 0 3 0.0 6.8 73.1 49.3 0 0 0
5389 0 3 0.0 6.8 74.8 47.6 0 0 0
2316 0 3 0.0 10.2 69.7 42.5 0 0 0
2351 0 3 0.0 8.5 71.39999999999999 42.5 0 0 0
2355 0 3 0.0 11.9 71.39999999999999 42.5 0 0 0
2356 0 3 0.0 10.2 73.1 42.5 0 0 0
2391 0 3 0.0 8.5 74.8 42.5 0 0 0
2395 0 3 0.0 11.9 74.8 42.5 0 0 0
2320 0 3 0.0 13.6 69.7 42.5 0 0 0
2359 0 3 0.0 15.299999999999999 71.39999999999999 42.5 0 0 0
2360 0 3 0.0 13.6 73.1 42.5 0 0 0
2399 0 3 0.0 15.299999999999999 74.8 42.5 0 0 0
3810 0 3 0.0 8.5 69.7 44.199999999999996 0 0 0
3814 0 3 0.0 11.9 69.7 44.199999999999996 0 0 0
3816 0 3 0.0 10.2 69.7 45.9 0 0 0
3850 0 3 0.0 8.5 73.1 44.199999999999996 0 0 0
3851 0 3 0.0 8.5 71.39999999999999 45.9 0 0 0
3853 0 3 0.0 10.2 71.39999999999999 44.199999999999996 0 0 0
3854 0 3 0.0 11.9 73.1 44.199999999999996 0 0 0
3855 0 3 0.0 11.9 71.39999999999999 45.9 0 0 0
3856 0 3 0.0 10.2 73.1 45.9 0 0 0
3891 0 3 0.0 8.5 74.8 45.9 0 0 0
3893 0 3 0.0 10.2 74.8 44.199999999999996 0 0 0
3895 0 3 0.0 11.9 74.8 45.9 0 0 0
5310 0 3 0.0 8.5 69.7 47.6 0 0 0
5314 0 3 0.0 11.9 69.7 47.6 0 0 0
5316 0 3 0.0 10.2 69.7 49.3 0 0 0
5350 0 3 0.0 8.5 73.1 47.6 0 0 0
5351 0 3 0.0 8.5 71.39999999999999 49.3 0 0 0
5353 0 3 0.0 10.2 71.39999999999999 47.6 0 0 0
5354 0 3 0.0 11.9 73.1 47.6 0 0 0
5355 0 3 0.0 11.9 71.39999999999999 49.3 0 0 0
5356 0 3 0.0 10.2 73.1 49.3 0 0 0
5391 0 3 0.0 8.5 74.8 49.3 0 0 0
5393 0 3 0.0 10.2 74.8 47.6 0 0 0
5395 0 3 0.0 11.9 74.8 49.3 0 0 0
3818 0 3 0.0 15.299999999999999 69.7 44.199999999999996 0 0 0
3820 0 3 0.0 13.6 69.7 45.9 0 0 0
3857 0 3 0.0 13.6 71.39999999999999 44.199999999999996 0 0 0
3858 0 3 0.0 15.299999999999999 73.1 44.199999999999996 0 0 0
3859 0 3 0.0 15.299999999999999 71.39999999999999 45.9 0 0 0
3860 0 3 0.0 13.6 73.1 45.9 0 0 0
3897 0 3 0.0 13.6 74.8 44.199999999999996 0 0 0
3899 0 3 0.0 15.299999999999999 74.8 45.9 0 0 0
5318 0 3 0.0 15.299999999999999 69.7 47.6 0 0 0
5320 0 3 0.0 13.6 69.7 49.3 0 0 0
5357 0 3 0.0 13.6 71.39999999999999 47.6 0 0 0
5358 0 3 0.0 15.299999999999999 73.1 47.6 0 0 0
5359 0 3 0.0 15.299999999999999 71.39999999999999 49.3 0 0 0
5360 0 3 0.0 13.6 73.1 49.3 0 0 0
5397 0 3 0.0 13.6 74.8 47.6 0 0 0
5399 0 3 0.0 15.299999999999999 74.8 49.3 0 0 0
2384 0 3 0.0 0.0 76.5 42.5 0 0 0
2388 0 3 0.0 3.4 76.5 42.5 0 0 0
2423 0 3 0.0 1.7 78.2 42.5 0 0 0
2424 0 3 0.0 0.0 79.89999999999999 42.5 0 0 0
2427 0 3 0.0 5.1 78.2 42.5 0 0 0
2428 0 3 0.0 3.4 79.89999999999999 42.5 0 0 0
2463 0 3 0.0 1.7 81.6 42.5 0 0 0
2467 0 3 0.0 5.1 81.6 42.5 0 0 0
2392 0 3 0.0 6.8 76.5 42.5 0 0 0
2432 0 3 0.0 6.8 79.89999999999999 42.5 0 0 0
3882 0 3 0.0 1.7 76.5 44.199999999999996 0 0 0
3884 0 3 0.0 0.0 76.5 45.9 0 0 0
3886 0 3 0.0 5.1 76.5 44.199999999999996 0 0 0
3888 0 3 0.0 3.4 76.5 45.9 0 0 0
3921 0 3 0.0 0.0 78.2 44.199999999999996 0 0 0
3922 0 3 0.0 1.7 79.89999999999999 44.199999999999996 0 0 0
3923 0 3 0.0 1.7 78.2 45.9 0 0 0
3924 0 3 0.0 0.0 79.89999999999999 45.9 0 0 0
3925 0 3 0.0 3.4 78.2 44.199999999999996 0 0 0
3926 0 3 0.0 5.1 79.89999999999999 44.199999999999996 0 0 0
3927 0 3 0.0 5.1 78.2 45.9 0 0 0
3928 0 3 0.0 3.4 79.89999999999999 45.9 0 0 0
3961 0 3 0.0 0.0 81.6 44.199999999999996 0 0 0
3963 0 3 0.0 1.7 81.6 45.9 0 0 0
3965 0 3 0.0 3.4 81.6 44.199999999999996 0 0 0
3967 0 3 0.0 5.1 81.6 45.9 0 0 0
5382 0 3 0.0 1.7 76.5 47.6 0 0 0
5384 0 3 0.0 0.0 76.5 49.3 0 0 0
5386 0 3 0.0 5.1 76.5 47.6 0 0 0
5388 0 3 0.0 3.4 76.5 49.3 0 0 0
5421 0 3 0.0 0.0 78.2 47.6 0 0 0
5422 0 3 0.0 1.7 79.89999999999999 47.6 0 0 0
5423 0 3 0.0 1.7 78.2 49.3 0 0 0
5424 0 3 0.0 0.0 79.89999999999999 49.3 0 0 0
5425 0 3 0.0 3.4 78.2 47.6 0 0 0
5426 0 3 0.0 5.1 79.89999999999999 47.6 0 0 0
5427 0 3 0.0 5.1 78.2 49.3 0 0 0
5428 0 3 0.0 3.4 79.89999999999999 49.3 0 0 0
5461 0 3 0.0 0.0 81.6 47.6 0 0 0
5463 0 3 0.0 1.7 81.6 49.3 0 0 0
5465 0 3 0.0 3.4 81.6 47.6 0 0 0
5467 0 3 0.0 5.1 81.6 49.3 0 0 0
3892 0 3 0.0 6.8 76.5 45.9 0 0 0
3929 0 3 0.0 6.8 78.2 44.199999999999996 0 0 0
3932 0 3 0.0 6.8 79.89999999999999 45.9 0 0 0
3969 0 3 0.0 6.8 81.6 44.199999999999996 0 0 0
5392 0 3 0.0 6.8 76.5 49.3 0 0 0
5429 0 3 0.0 6.8 78.2 47.6 0 0 0
5432 0 3 0.0 6.8 79.89999999999999 49.3 0 0 0
5469 0 3 0.0 6.8 81.6 47.6 0 0 0
2396 0 3 0.0 10.2 76.5 42.5 0 0 0
2431 0 3 0.0 8.5 78.2 42.5 0 0 0
2435 0 3 0.0 11.9 78.2 42.5 0 0 0
2436 0 3 0.0 10.2 79.89999999999999 42.5 0 0 0
2471 0 3 0.0 8.5 81.6 42.5 0 0 0
2475 0 3 0.0 11.9 81.6 42.5 0 0 0
2400 0 3 0.0 13.6 76.5 42.5 0 0 0
2439 0 3 0.0 15.299999999999999 78.2 42.5 0 0 0
2440 0 3 0.0 13.6 79.89999999999999 42.5 0 0 0
2479 0 3 0.0 15.299999999999999 81.6 42.5 0 0 0
3890 0 3 0.0 8.5 76.5 44.199999999999996 0 0 0
3894 0 3 0.0 11.9 76.5 44.199999999999996 0 0 0
3896 0 3 0.0 10.2 76.5 45.9 0 0 0
3930 0 3 0.0 8.5 79.89999999999999 44.199999999999996 0 0 0
3931 0 3 0.0 8.5 78.2 45.9 0 0 0
3933 0 3 0.0 10.2 78.2 44.199999999999996 0 0 0
3934 0 3 0.0 11.9 79.89999999999999 44.199999999999996 0 0 0
3935 0 3 0.0 11.9 78.2 45.9 0 0 0
3936 0 3 0.0 10.2 79.89999999999999 45.9 0 0 0
3971 0 3 0.0 8.5 81.6 45.9 0 0 0
3973 0 3 0.0 10.2 81.6 44.199999999999996 0 0 0
3975 0 3 0.0 11.9 81.6 45.9 0 0 0
5390 0 3 0.0 8.5 76.5 47.6 0 0 0
5394 0 3 0.0 11.9 76.5 47.6 0 0 0
5396 0 3 0.0 10.2 76.5 49.3 0 0 0
5430 0 3 0.0 8.5 79.89999999999999 47.6 0 0 0
5431 0 3 0.0 8.5 78.2 49.3 0 0 0
5433 0 3 0.0 10.2 78.2 47.6 0 0 0
5434 0 3 0.0 11.9 79.89999999999999 47.6 0 0 0
5435 0 3 0.0 11.9 78.2 49.3 0 0 0
5436 0 3 0.0 10.2 79.89999999999999 49.3 0 0 0
5471 0 3 0.0 8.5 81.6 49.3 0 0 0
5473 0 3 0.0 10.2 81.6 47.6 0 0 0
5475 0 3 0.0 11.9 81.6 49.3 0 0 0
3898 0 3 0.0 15.299999999999999 76.5 44.199999999999996 0 0 0
3900 0 3 0.0 13.6 76.5 45.9 0 0 0
3937 0 3 0.0 13.6 78.2 44.199999999999996 0 0 0
3938 0 3 0.0 15.299999999999999 79.89999999999999 44.199999999999996 0 0 0
3939 0 3 0.0 15.299999999999999 78.2 45.9 0 0 0
3940 0 3 0.0 13.6 79.89999999999999 45.9 0 0 0
3977 0 3 0.0 13.6 81.6 44.199999999999996 0 0 0
3979 0 3 0.0 15.299999999999999 81.6 45.9 0 0 0
5398 0 3 0.0 15.299999999999999 76.5 47.6 0 0 0
5400 0 3 0.0 13.6 76.5 49.3 0 0 0
5437 0 3 0.0 13.6 78.2 47.6 0 0 0
5438 0 3 0.0 15.299999999999999 79.89999999999999 47.6 0 0 0
5439 0 3 0.0 15.299999999999999 78.2 49.3 0 0 0
5440 0 3 0.0 13.6 79.89999999999999 49.3 0 0 0
5477 0 3 0.0 13.6 81.6 47.6 0 0 0
5479 0 3 0.0 15.299999999999999 81.6 49.3 0 0 0
2464 0 3 0.0 0.0 83.3 42.5 0 0 0
2468 0 3 0.0 3.4 83.3 42.5 0 0 0
2503 0 3 0.0 1.7 85.0 42.5 0 0 0
2504 0 3 0.0 0.0 86.7 42.5 0 0 0
2507 0 3 0.0 5.1 85.0 42.5 0 0 0
2508 0 3 0.0 3.4 86.7 42.5 0 0 0
2472 0 3 0.0 6.8 83.3 42.5 0 0 0
2512 0 3 0.0 6.8 86.7 42.5 0 0 0
3962 0 3 0.0 1.7 83.3 44.199999999999996 0 0 0
3964 0 3 0.0 0.0 83.3 45.9 0 0 0
3966 0 3 0.0 5.1 83.3 44.199999999999996 0 0 0
3968 0 3 0.0 3.4 83.3 45.9 0 0 0
4001 0 3 0.0 0.0 85.0 44.199999999999996 0 0 0
4002 0 3 0.0 1.7 86.7 44.199999999999996 0 0 0
4003 0 3 0.0 1.7 85.0 45.9 0 0 0
4004 0 3 0.0 0.0 86.7 45.9 0 0 0
4005 0 3 0.0 3.4 85.0 44.199999999999996 0 0 0
4006 0 3 0.0 5.1 86.7 44.199999999999996 0 0 0
4007 0 3 0.0 5.1 85.0 45.9 0 0 0
4008 0 3 0.0 3.4 86.7 45.9 0 0 0
5462 0 3 0.0 1.7 83.3 47.6 0 0 0
5464 0 3 0.0 0.0 83.3 49.3 0 0 0
5466 0 3 0.0 5.1 83.3 47.6 0 0 0
5468 0 3 0.0 3.4 83.3 49.3 0 0 0
5501 0 3 0.0 0.0 85.0 47.6 0 0 0
5502 0 3 0.0 1.7 86.7 47.6 0 0 0
5503 0 3 0.0 1.7 85.0 49.3 0 0 0
5504 0 3 0.0 0.0 86.7 49.3 0 0 0
5505 0 3 0.0 3.4 85.0 47.6 0 0 0
5506 0 3 0.0 5.1 86.7 47.6 0 0 0
5507 0 3 0.0 5.1 85.0 49.3 0 0 0
5508 0 3 0.0 3.4 86.7 49.3 0 0 0
3972 0 3 0.0 6.8 83.3 45.9 0 0 0
4009 0 3 0.0 6.8 85.0 44.199999999999996 0 0 0
4012 0 3 0.0 6.8 86.7 45.9 0 0 0
5472 0 3 0.0 6.8 83.3 49.3 0 0 0
5509 0 3 0.0 6.8 85.0 47.6 0 0 0
5512 0 3 0.0 6.8 86.7 49.3 0 0 0
2476 0 3 0.0 10.2 83.3 42.5 0 0 0
2511 0 3 0.0 8.5 85.0 42.5 0 0 0
2515 0 3 0.0 11.9 85.0 42.5 0 0 0
2516 0 3 0.0 10.2 86.7 42.5 0 0 0
2480 0 3 0.0 13.6 83.3 42.5 0 0 0
2519 0 3 0.0 15.299999999999999 85.0 42.5 0 0 0
2520 0 3 0.0 13.6 86.7 42.5 0 0 0
3970 0 3 0.0 8.5 83.3 44.199999999999996 0 0 0
3974 0 3 0.0 11.9 83.3 44.199999999999996 0 0 0
3976 0 3 0.0 10.2 83.3 45.9 0 0 0
4010 0 3 0.0 8.5 86.7 44.199999999999996 0 0 0
4011 0 3 0.0 8.5 85.0 45.9 0 0 0
4013 0 3 0.0 10.2 85.0 44.199999999999996 0 0 0
4014 0 3 0.0 11.9 86.7 44.199999999999996 0 0 0
4015 0 3 0.0 11.9 85.0 45.9 0 0 0
4016 0 3 0.0 10.2 86.7 45.9 0 0 0
5470 0 3 0.0 8.5 83.3 47.6 0 0 0
5474 0 3 0.0 11.9 83.3 47.6 0 0 0
5476 0 3 0.0 10.2 83.3 49.3 0 0 0
5510 0 3 0.0 8.5 86.7 47.6 0 0 0
5511 0 3 0.0 8.5 85.0 49.3 0 0 0
5513 0 3 0.0 10.2 85.0 47.6 0 0 0
5514 0 3 0.0 11.9 86.7 47.6 0 0 0
5515 0 3 0.0 11.9 85.0 49.3 0 0 0
5516 0 3 0.0 10.2 86.7 49.3 0 0 0
3978 0 3 0.0 15.299999999999999 83.3 44.199999999999996 0 0 0
3980 0 3 0.0 13.6 83.3 45.9 0 0 0
4017 0 3 0.0 13.6 85.0 44.199999999999996 0 0 0
4018 0 3 0.0 15.299999999999999 86.7 44.199999999999996 0 0 0
4019 0 3 0.0 15.299999999999999 85.0 45.9 0 0 0
4020 0 3 0.0 13.6 86.7 45.9 0 0 0
5478 0 3 0.0 15.299999999999999 83.3 47.6 0 0 0
5480 0 3 0.0 13.6 83.3 49.3 0 0 0
5517 0 3 0.0 13.6 85.0 47.6 0 0 0
5518 0 3 0.0 15.299999999999999 86.7 47.6 0 0 0
5519 0 3 0.0 15.299999999999999 85.0 49.3 0 0 0
5520 0 3 0.0 13.6 86.7 49.3 0 0 0
2543 0 3 0.0 1.7 88.39999999999999 42.5 0 0 0
2544 0 3 0.0 0.0 90.1 42.5 0 0 0
2547 0 3 0.0 5.1 88.39999999999999 42.5 0 0 0
2548 0 3 0.0 3.4 90.1 42.5 0 0 0
2583 0 3 0.0 1.7 91.8 42.5 0 0 0
2584 0 3 0.0 0.0 93.5 42.5 0 0 0
2587 0 3 0.0 5.1 91.8 42.5 0 0 0
2588 0 3 0.0 3.4 93.5 42.5 0 0 0
2552 0 3 0.0 6.8 90.1 42.5 0 0 0
2592 0 3 0.0 6.8 93.5 42.5 0 0 0
4041 0 3 0.0 0.0 88.39999999999999 44.199999999999996 0 0 0
4042 0 3 0.0 1.7 90.1 44.199999999999996 0 0 0
4043 0 3 0.0 1.7 88.39999999999999 45.9 0 0 0
4044 0 3 0.0 0.0 90.1 45.9 0 0 0
4045 0 3 0.0 3.4 88.39999999999999 44.199999999999996 0 0 0
4046 0 3 0.0 5.1 90.1 44.199999999999996 0 0 0
4047 0 3 0.0 5.1 88.39999999999999 45.9 0 0 0
4048 0 3 0.0 3.4 90.1 45.9 0 0 0
4081 0 3 0.0 0.0 91.8 44.199999999999996 0 0 0
4082 0 3 0.0 1.7 93.5 44.199999999999996 0 0 0
4083 0 3 0.0 1.7 91.8 45.9 0 0 0
4084 0 3 0.0 0.0 93.5 45.9 0 0 0
4085 0 3 0.0 3.4 91.8 44.199999999999996 0 0 0
4086 0 3 0.0 5.1 93.5 44.199999999999996 0 0 0
4087 0 3 0.0 5.1 91.8 45.9 0 0 0
4088 0 3 0.0 3.4 93.5 45.9 0 0 0
5541 0 3 0.0 0.0 88.39999999999999 47.6 0 0 0
5542 0 3 0.0 1.7 90.1 47.6 0 0 0
5543 0 3 0.0 1.7 88.39999999999999 49.3 0 0 0
5544 0 3 0.0 0.0 90.1 49.3 0 0 0
5545 0 3 0.0 3.4 88.39999999999999 47.6 0 0 0
5546 0 3 0.0 5.1 90.1 47.6 0 0 0
5547 0 3 0.0 5.1 88.39999999999999 49.3 0 0 0
5548 0 3 0.0 3.4 90.1 49.3 0 0 0
5581 0 3 0.0 0.0 91.8 47.6 0 0 0
5582 0 3 0.0 1.7 93.5 47.6 0 0 0
5583 0 3 0.0 1.7 91.8 49.3 0 0 0
5584 0 3 0.0 0.0 93.5 49.3 0 0 0
5585 0 3 0.0 3.4 91.8 47.6 0 0 0
5586 0 3 0.0 5.1 93.5 47.6 0 0 0
5587 0 3 0.0 5.1 91.8 49.3 0 0 0
5588 0 3 0.0 3.4 93.5 49.3 0 0 0
4049 0 3 0.0 6.8 88.39999999999999 44.199999999999996 0 0 0
4052 0 3 0.0 6.8 90.1 45.9 0 0 0
4089 0 3 0.0 6.8 91.8 44.199999999999996 0 0 0
4092 0 3 0.0 6.8 93.5 45.9 0 0 0
5549 0 3 0.0 6.8 88.39999999999999 47.6 0 0 0
5552 0 3 0.0 6.8 90.1 49.3 0 0 0
5589 0 3 0.0 6.8 91.8 47.6 0 0 0
5592 0 3 0.0 6.8 93.5 49.3 0 0 0
2551 0 3 0.0 8.5 88.39999999999999 42.5 0 0 0
2555 0 3 0.0 11.9 88.39999999999999 42.5 0 0 0
2556 0 3 0.0 10.2 90.1 42.5 0 0 0
2591 0 3 0.0 8.5 91.8 42.5 0 0 0
2595 0 3 0.0 11.9 91.8 42.5 0 0 0
2596 0 3 0.0 10.2 93.5 42.5 0 0 0
2559 0 3 0.0 15.299999999999999 88.39999999999999 42.5 0 0 0
2560 0 3 0.0 13.6 90.1 42.5 0 0 0
2599 0 3 0.0 15.299999999999999 91.8 42.5 0 0 0
2600 0 3 0.0 13.6 93.5 42.5 0 0 0
4050 0 3 0.0 8.5 90.1 44.199999999999996 0 0 0
4051 0 3 0.0 8.5 88.39999999999999 45.9 0 0 0
4053 0 3 0.0 10.2 88.39999999999999 44.199999999999996 0 0 0
4054 0 3 0.0 11.9 90.1 44.199999999999996 0 0 0
4055 0 3 0.0 11.9 88.39999999999999 45.9 0 0 0
4056 0 3 0.0 10.2 90.1 45.9 0 0 0
4090 0 3 0.0 8.5 93.5 44.199999999999996 0 0 0
4091 0 3 0.0 8.5 91.8 45.9 0 0 0
4093 0 3 0.0 10.2 91.8 44.199999999999996 0 0 0
4094 0 3 0.0 11.9 93.5 44.199999999999996 0 0 0
4095 0 3 0.0 11.9 91.8 45.9 0 0 0
4096 0 3 0.0 10.2 93.5 45.9 0 0 0
5550 0 3 0.0 8.5 90.1 47.6 0 0 0
5551 0 3 0.0 8.5 88.39999999999999 49.3 0 0 0
5553 0 3 0.0 10.2 88.39999999999999 47.6 0 0 0
5554 0 3 0.0 11.9 90.1 47.6 0 0 0
5555 0 3 0.0 11.9 88.39999999999999 49.3 0 0 0
5556 0 3 0.0 10.2 90.1 49.3 0 0 0
5590 0 3 0.0 8.5 93.5 47.6 0 0 0
5591 0 3 0.0 8.5 91.8 49.3 0 0 0
5593 0 3 0.0 10.2 91.8 47.6 0 0 0
5594 0 3 0.0 11.9 93.5 47.6 0 0 0
5595 0 3 0.0 11.9 91.8 49.3 0 0 0
5596 0 3 0.0 10.2 93.5 49.3 0 0 0
4057 0 3 0.0 13.6 88.39999999999999 44.199999999999996 0 0 0
4058 0 3 0.0 15.299999999999999 90.1 44.199999999999996 0 0 0
4059 0 3 0.0 15.299999999999999 88.39999999999999 45.9 0 0 0
4060 0 3 0.0 13.6 90.1 45.9 0 0 0
4097 0 3 0.0 13.6 91.8 44.199999999999996 0 0 0
4098 0 3 0.0 15.299999999999999 93.5 44.199999999999996 0 0 0
4099 0 3 0.0 15.299999999999999 91.8 45.9 0 0 0
4100 0 3 0.0 13.6 93.5 45.9 0 0 0
5557 0 3 0.0 13.6 88.39999999999999 47.6 0 0 0
5558 0 3 0.0 15.299999999999999 90.1 47.6 0 0 0
5559 0 3 0.0 15.299999999999999 88.39999999999999 49.3 0 0 0
5560 0 3 0.0 13.6 90.1 49.3 0 0 0
5597 0 3 0.0 13.6 91.8 47.6 0 0 0
5598 0 3 0.0 15.299999999999999 93.5 47.6 0 0 0
5599 0 3 0.0 15.299999999999999 91.8 49.3 0 0 0
5600 0 3 0.0 13.6 93.5 49.3 0 0 0
6761 0 3 0.0 0.0 64.6 51.0 0 0 0
6762 0 3 0.0 1.7 66.3 51.0 0 0 0
6763 0 3 0.0 1.7 64.6 52.699999999999996 0 0 0
6764 0 3 0.0 0.0 66.3 52.699999999999996 0 0 0
6765 0 3 0.0 3.4 64.6 51.0 0 0 0
6766 0 3 0.0 5.1 66.3 51.0 0 0 0
6767 0 3 0.0 5.1 64.6 52.699999999999996 0 0 0
6768 0 3 0.0 3.4 66.3 52.699999999999996 0 0 0
6801 0 3 0.0 0.0 68.0 51.0 0 0 0
6803 0 3 0.0 1.7 68.0 52.699999999999996 0 0 0
6805 0 3 0.0 3.4 68.0 51.0 0 0 0
6807 0 3 0.0 5.1 68.0 52.699999999999996 0 0 0
8261 0 3 0.0 0.0 64.6 54.4 0 0 0
8262 0 3 0.0 1.7 66.3 54.4 0 0 0
8263 0 3 0.0 1.7 64.6 56.1 0 0 0
8264 0 3 0.0 0.0 66.3 56.1 0 0 0
8265 0 3 0.0 3.4 64.6 54.4 0 0 0
8266 0 3 0.0 5.1 66.3 54.4 0 0 0
8267 0 3 0.0 5.1 64.6 56.1 0 0 0
8268 0 3 0.0 3.4 66.3 56.1 0 0 0
8301 0 3 0.0 0.0 68.0 54.4 0 0 0
8303 0 3 0.0 1.7 68.0 56.1 0 0 0
8305 0 3 0.0 3.4 68.0 54.4 0 0 0
8307 0 3 0.0 5.1 68.0 56.1 0 0 0
6769 0 3 0.0 6.8 64.6 51.0 0 0 0
6772 0 3 0.0 6.8 66.3 52.699999999999996 0 0 0
6809 0 3 0.0 6.8 68.0 51.0 0 0 0
8269 0 3 0.0 6.8 64.6 54.4 0 0 0
8272 0 3 0.0 6.8 66.3 56.1 0 0 0
8309 0 3 0.0 6.8 68.0 54.4 0 0 0
9761 0 3 0.0 0.0 64.6 57.8 0 0 0
9762 0 3 0.0 1.7 66.3 57.8 0 0 0
9765 0 3 0.0 3.4 64.6 57.8 0 0 0
9766 0 3 0.0 5.1 66.3 57.8 0 0 0
9801 0 3 0.0 0.0 68.0 57.8 0 0 0
9805 0 3 0.0 3.4 68.0 57.8 0 0 0
9769 0 3 0.0 6.8 64.6 57.8 0 0 0
9809 0 3 0.0 6.8 68.0 57.8 0 0 0
6770 0 3 0.0 8.5 66.3 51.0 0 0 0
6771 0 3 0.0 8.5 64.6 52.699999999999996 0 0 0
6773 0 3 0.0 10.2 64.6 51.0 0 0 0
6774 0 3 0.0 11.9 66.3 51.0 0 0 0
6775 0 3 0.0 11.9 64.6 52.699999999999996 0 0 0
6776 0 3 0.0 10.2 66.3 52.699999999999996 0 0 0
6811 0 3 0.0 8.5 68.0 52.699999999999996 0 0 0
6813 0 3 0.0 10.2 68.0 51.0 0 0 0
6815 0 3 0.0 11.9 68.0 52.699999999999996 0 0 0
8270 0 3 0.0 8.5 66.3 54.4 0 0 0
8271 0 3 0.0 8.5 64.6 56.1 0 0 0
8273 0 3 0.0 10.2 64.6 54.4 0 0 0
8274 0 3 0.0 11.9 66.3 54.4 0 0 0
8275 0 3 0.0 11.9 64.6 56.1 0 0 0
8276 0 3 0.0 10.2 66.3 56.1 0 0 0
8311 0 3 0.0 8.5 68.0 56.1 0 0 0
8313 0 3 0.0 10.2 68.0 54.4 0 0 0
8315 0 3 0.0 11.9 68.0 56.1 0 0 0
6777 0 3 0.0 13.6 64.6 51.0 0 0 0
6778 0 3 0.0 15.299999999999999 66.3 51.0 0 0 0
6779 0 3 0.0 15.299999999999999 64.6 52.699999999999996 0 0 0
6780 0 3 0.0 13.6 66.3 52.699999999999996 0 0 0
6817 0 3 0.0 13.6 68.0 51.0 0 0 0
6819 0 3 0.0 15.299999999999999 68.0 52.699999999999996 0 0 0
8277 0 3 0.0 13.6 64.6 54.4 0 0 0
8278 0 3 0.0 15.299999999999999 66.3 54.4 0 0 0
8279 0 3 0.0 15.299999999999999 64.6 56.1 0 0 0
8280 0 3 0.0 13.6 66.3 56.1 0 0 0
8317 0 3 0.0 13.6 68.0 54.4 0 0 0
8319 0 3 0.0 15.299999999999999 68.0 56.1 0 0 0
9770 0 3 0.0 8.5 66.3 57.8 0 0 0
9773 0 3 0.0 10.2 64.6 57.8 0 0 0
9774 0 3 0.0 11.9 66.3 57.8 0 0 0
9813 0 3 0.0 10.2 68.0 57.8 0 0 0
9777 0 3 0.0 13.6 64.6 57.8 0 0 0
9778 0 3 0.0 15.299999999999999 66.3 57.8 0 0 0
9817 0 3 0.0 13.6 68.0 57.8 0 0 0
6802 0 3 0.0 1.7 69.7 51.0 0 0 0
6804 0 3 0.0 0.0 69.7 52.699999999999996 0 0 0
6806 0 3 0.0 5.1 69.7 51.0 0 0 0
6808 0 3 0.0 3.4 69.7 52.699999999999996 0 0 0
6841 0 3 0.0 0.0 71.39999999999999 51.0 0 0 0
6842 0 3 0.0 1.7 73.1 51.0 0 0 0
6843 0 3 0.0 1.7 71.39999999999999 52.699999999999996 0 0 0
6844 0 3 0.0 0.0 73.1 52.699999999999996 0 0 0
6845 0 3 0.0 3.4 71.39999999999999 51.0 0 0 0
6846 0 3 0.0 5.1 73.1 51.0 0 0 0
6847 0 3 0.0 5.1 71.39999999999999 52.699999999999996 0 0 0
6848 0 3 0.0 3.4 73.1 52.699999999999996 0 0 0
6881 0 3 0.0 0.0 74.8 51.0 0 0 0
6883 0 3 0.0 1.7 74.8 52.699999999999996 0 0 0
6885 0 3 0.0 3.4 74.8 51.0 0 0 0
6887 0 3 0.0 5.1 74.8 52.699999999999996 0 0 0
8302 0 3 0.0 1.7 69.7 54.4 0 0 0
8304 0 3 0.0 0.0 69.7 56.1 0 0 0
8306 0 3 0.0 5.1 69.7 54.4 0 0 0
8308 0 3 0.0 3.4 69.7 56.1 0 0 0
8341 0 3 0.0 0.0 71.39999999999999 54.4 0 0 0
8342 0 3 0.0 1.7 73.1 54.4 0 0 0
8343 0 3 0.0 1.7 71.39999999999999 56.1 0 0 0
8344 0 3 0.0 0.0 73.1 56.1 0 0 0
8345 0 3 0.0 3.4 71.39999999999999 54.4 0 0 0
8346 0 3 0.0 5.1 73.1 54.4 0 0 0
8347 0 3 0.0 5.1 71.39999999999999 56.1 0 0 0
8348 0 3 0.0 3.4 73.1 56.1 0 0 0
8381 0 3 0.0 0.0 74.8 54.4 0 0 0
8383 0 3 0.0 1.7 74.8 56.1 0 0 0
8385 0 3 0.0 3.4 74.8 54.4 0 0 0
8387 0 3 0.0 5.1 74.8 56.1 0 0 0
6812 0 3 0.0 6.8 69.7 52.699999999999996 0 0 0
6849 0 3 0.0 6.8 71.39999999999999 51.0 0 0 0
6852 0 3 0.0 6.8 73.1 52.699999999999996 0 0 0
6889 0 3 0.0 6.8 74.8 51.0 0 0 0
8312 0 3 0.0 6.8 69.7 56.1 0 0 0
8349 0 3 0.0 6.8 71.39999999999999 54.4 0 0 0
8352 0 3 0.0 6.8 73.1 56.1 0 0 0
8389 0 3 0.0 6.8 74.8 54.4 0 0 0
9802 0 3 0.0 1.7 69.7 57.8 0 0 0
9806 0 3 0.0 5.1 69.7 57.8 0 0 0
9841 0 3 0.0 0.0 71.39999999999999 57.8 0 0 0
9842 0 3 0.0 1.7 73.1 57.8 0 0 0
9845 0 3 0.0 3.4 71.39999999999999 57.8 0 0 0
9846 0 3 0.0 5.1 73.1 57.8 0 0 0
9881 0 3 0.0 0.0 74.8 57.8 0 0 0
9885 0 3 0.0 3.4 74.8 57.8 0 0 0
9849 0 3 0.0 6.8 71.39999999999999 57.8 0 0 0
9889 0 3 0.0 6.8 74.8 57.8 0 0 0
6810 0 3 0.0 8.5 69.7 51.0 0 0 0
6814 0 3 0.0 11.9 69.7 51.0 0 0 0
6816 0 3 0.0 10.2 69.7 52.699999999999996 0 0 0
6850 0 3 0.0 8.5 73.1 51.0 0 0 0
6851 0 3 0.0 8.5 71.39999999999999 52.699999999999996 0 0 0
6853 0 3 0.0 10.2 71.39999999999999 51.0 0 0 0
6854 0 3 0.0 11.9 73.1 51.0 0 0 0
6855 0 3 0.0 11.9 71.39999999999999 52.699999999999996 0 0 0
6856 0 3 0.0 10.2 73.1 52.699999999999996 0 0 0
6891 0 3 0.0 8.5 74.8 52.699999999999996 0 0 0
6893 0 3 0.0 10.2 74.8 51.0 0 0 0
6895 0 3 0.0 11.9 74.8 52.699999999999996 0 0 0
8310 0 3 0.0 8.5 69.7 54.4 0 0 0
8314 0 3 0.0 11.9 69.7 54.4 0 0 0
8316 0 3 0.0 10.2 69.7 56.1 0 0 0
8350 0 3 0.0 8.5 73.1 54.4 0 0 0
8351 0 3 0.0 8.5 71.39999999999999 56.1 0 0 0
8353 0 3 0.0 10.2 71.39999999999999 54.4 0 0 0
8354 0 3 0.0 11.9 73.1 54.4 0 0 0
8355 0 3 0.0 11.9 71.39999999999999 56.1 0 0 0
8356 0 3 0.0 10.2 73.1 56.1 0 0 0
8391 0 3 0.0 8.5 74.8 56.1 0 0 0
8393 0 3 0.0 10.2 74.8 54.4 0 0 0
8395 0 3 0.0 11.9 74.8 56.1 0 0 0
6818 0 3 0.0 15.299999999999999 69.7 51.0 0 0 0
6820 0 3 0.0 13.6 69.7 52.699999999999996 0 0 0
6857 0 3 0.0 13.6 71.39999999999999 51.0 0 0 0
6858 0 3 0.0 15.299999999999999 73.1 51.0 0 0 0
6859 0 3 0.0 15.299999999999999 71.39999999999999 52.699999999999996 0 0 0
6860 0 3 0.0 13.6 73.1 52.699999999999996 0 0 0
6897 0 3 0.0 13.6 74.8 51.0 0 0 0
6899 0 3 0.0 15.299999999999999 74.8 52.699999999999996 0 0 0
8318 0 3 0.0 15.299999999999999 69.7 54.4 0 0 0
8320 0 3 0.0 13.6 69.7 56.1 0 0 0
8357 0 3 0.0 13.6 71.39999999999999 54.4 0 0 0
8358 0 3 0.0 15.299999999999999 73.1 54.4 0 0 0
8359 0 3 0.0 15.299999999999999 71.39999999999999 56.1 0 0 0
8360 0 3 0.0 13.6 73.1 56.1 0 0 0
8397 0 3 0.0 13.6 74.8 54.4 0 0 0
8399 0 3 0.0 15.299999999999999 74.8 56.1 0 0 0
9810 0 3 0.0 8.5 69.7 57.8 0 0 0
9814 0 3 0.0 11.9 69.7 57.8 0 0 0
9850 0 3 0.0 8.5 73.1 57.8 0 0 0
9853 0 3 0.0 10.2 71.39999999999999 57.8 0 0 0
9854 0 3 0.0 11.9 73.1 57.8 0 0 0
9893 0 3 0.0 10.2 74.8 57.8 0 0 0
9818 0 3 0.0 15.299999999999999 69.7 57.8 0 0 0
9857 0 3 0.0 13.6 71.39999999999999 57.8 0 0 0
9858 0 3 0.0 15.299999999999999 73.1 57.8 0 0 0
9897 0 3 0.0 13.6 74.8 57.8 0 0 0
6882 0 3 0.0 1.7 76.5 51.0 0 0 0
6884 0 3 0.0 0.0 76.5 52.699999999999996 0 0 0
6886 0 3 0.0 5.1 76.5 51.0 0 0 0
6888 0 3 0.0 3.4 76.5 52.699999999999996 0 0 0
6921 0 3 0.0 0.0 78.2 51.0 0 0 0
6922 0 3 0.0 1.7 79.89999999999999 51.0 0 0 0
6923 0 3 0.0 1.7 78.2 52.699999999999996 0 0 0
6924 0 3 0.0 0.0 79.89999999999999 52.699999999999996 0 0 0
6925 0 3 0.0 3.4 78.2 51.0 0 0 0
6926 0 3 0.0 5.1 79.89999999999999 51.0 0 0 0
6927 0 3 0.0 5.1 78.2 52.699999999999996 0 0 0
6928 0 3 0.0 3.4 79.89999999999999 52.699999999999996 0 0 0
6961 0 3 0.0 0.0 81.6 51.0 0 0 0
6963 0 3 0.0 1.7 81.6 52.699999999999996 0 0 0
6965 0 3 0.0 3.4 81.6 51.0 0 0 0
6967 0 3 0.0 5.1 81.6 52.699999999999996 0 0 0
8382 0 3 0.0 1.7 76.5 54.4 0 0 0
8384 0 3 0.0 0.0 76.5 56.1 0 0 0
8386 0 3 0.0 5.1 76.5 54.4 0 0 0
8388 0 3 0.0 3.4 76.5 56.1 0 0 0
8421 0 3 0.0 0.0 78.2 54.4 0 0 0
8422 0 3 0.0 1.7 79.89999999999999 54.4 0 0 0
8423 0 3 0.0 1.7 78.2 56.1 0 0 0
8424 0 3 0.0 0.0 79.89999999999999 56.1 0 0 0
8425 0 3 0.0 3.4 78.2 54.4 0 0 0
8426 0 3 0.0 5.1 79.89999999999999 54.4 0 0 0
8427 0 3 0.0 5.1 78.2 56.1 0 0 0
8428 0 3 0.0 3.4 79.89999999999999 56.1 0 0 0
8461 0 3 0.0 0.0 81.6 54.4 0 0 0
8463 0 3 0.0 1.7 81.6 56.1 0 0 0
8465 0 3 0.0 3.4 81.6 54.4 0 0 0
8467 0 3 0.0 5.1 81.6 56.1 0 0 0
6892 0 3 0.0 6.8 76.5 52.699999999999996 0 0 0
6929 0 3 0.0 6.8 78.2 51.0 0 0 0
6932 0 3 0.0 6.8 79.89999999999999 52.699999999999996 0 0 0
6969 0 3 0.0 6.8 81.6 51.0 0 0 0
8392 0 3 0.0 6.8 76.5 56.1 0 0 0
8429 0 3 0.0 6.8 78.2 54.4 0 0 0
8432 0 3 0.0 6.8 79.89999999999999 56.1 0 0 0
8469 0 3 0.0 6.8 81.6 54.4 0 0 0
9882 0 3 0.0 1.7 76.5 57.8 0 0 0
9886 0 3 0.0 5.1 76.5 57.8 0 0 0
9921 0 3 0.0 0.0 78.2 57.8 0 0 0
9922 0 3 0.0 1.7 79.89999999999999 57.8 0 0 0
9925 0 3 0.0 3.4 78.2 57.8 0 0 0
9926 0 3 0.0 5.1 79.89999999999999 57.8 0 0 0
9961 0 3 0.0 0.0 81.6 57.8 0 0 0
9965 0 3 0.0 3.4 81.6 57.8 0 0 0
9929 0 3 0.0 6.8 78.2 57.8 0 0 0
9969 0 3 0.0 6.8 81.6 57.8 0 0 0
6890 0 3 0.0 8.5 76.5 51.0 0 0 0
6894 0 3 0.0 11.9 76.5 51.0 0 0 0
6896 0 3 0.0 10.2 76.5 52.699999999999996 0 0 0
6930 0 3 0.0 8.5 79.89999999999999 51.0 0 0 0
6931 0 3 0.0 8.5 78.2 52.699999999999996 0 0 0
6933 0 3 0.0 10.2 78.2 51.0 0 0 0
6934 0 3 0.0 11.9 79.89999999999999 51.0 0 0 0
6935 0 3 0.0 11.9 78.2 52.699999999999996 0 0 0
6936 0 3 0.0 10.2 79.89999999999999 52.699999999999996 0 0 0
6971 0 3 0.0 8.5 81.6 52.699999999999996 0 0 0
6973 0 3 0.0 10.2 81.6 51.0 0 0 0
6975 0 3 0.0 11.9 81.6 52.699999999999996 0 0 0
8390 0 3 0.0 8.5 76.5 54.4 0 0 0
8394 0 3 0.0 11.9 76.5 54.4 0 0 0
8396 0 3 0.0 10.2 76.5 56.1 0 0 0
8430 0 3 0.0 8.5 79.89999999999999 54.4 0 0 0
8431 0 3 0.0 8.5 78.2 56.1 0 0 0
8433 0 3 0.0 10.2 78.2 54.4 0 0 0
8434 0 3 0.0 11.9 79.89999999999999 54.4 0 0 0
8435 0 3 0.0 11.9 78.2 56.1 0 0 0
8436 0 3 0.0 10.2 79.89999999999999 56.1 0 0 0
8471 0 3 0.0 8.5 81.6 56.1 0 0 0
8473 0 3 0.0 10.2 81.6 54.4 0 0 0
8475 0 3 0.0 11.9 81.6 56.1 0 0 0
6898 0 3 0.0 15.299999999999999 76.5 51.0 0 0 0
6900 0 3 0.0 13.6 76.5 52.699999999999996 0 0 0
6937 0 3 0.0 13.6 78.2 51.0 0 0 0
6938 0 3 0.0 15.299999999999999 79.89999999999999 51.0 0 0 0
6939 0 3 0.0 15.299999999999999 78.2 52.699999999999996 0 0 0
6940 0 3 0.0 13.6 79.89999999999999 52.699999999999996 0 0 0
6977 0 3 0.0 13.6 81.6 51.0 0 0 0
6979 0 3 0.0 15.299999999999999 81.6 52.699999999999996 0 0 0
8398 0 3 0.0 15.299999999999999 76.5 54.4 0 0 0
8400 0 3 0.0 13.6 76.5 56.1 0 0 0
8437 0 3 0.0 13.6 78.2 54.4 0 0 0
8438 0 3 0.0 15.299999999999999 79.89999999999999 54.4 0 0 0
8439 0 3 0.0 15.299999999999999 78.2 56.1 0 0 0
8440 0 3 0.0 13.6 79.89999999999999 56.1 0 0 0
8477 0 3 0.0 13.6 81.6 54.4 0 0 0
8479 0 3 0.0 15.299999999999999 81.6 56.1 0 0 0
9890 0 3 0.0 8.5 76.5 57.8 0 0 0
9894 0 3 0.0 11.9 76.5 57.8 0 0 0
9930 0 3 0.0 8.5 79.89999999999999 57.8 0 0 0
9933 0 3 0.0 10.2 78.2 57.8 0 0 0
9934 0 3 0.0 11.9 79.89999999999999 57.8 0 0 0
9973 0 3 0.0 10.2 81.6 57.8 0 0 0
9898 0 3 0.0 15.299999999999999 76.5 57.8 0 0 0
9937 0 3 0.0 13.6 78.2 57.8 0 0 0
9938 0 3 0.0 15.299999999999999 79.89999999999999 57.8 0 0 0
9977 0 3 0.0 13.6 81.6 57.8 0 0 0
6962 0 3 0.0 1.7 83.3 51.0 0 0 0
6964 0 3 0.0 0.0 83.3 52.699999999999996 0 0 0
6966 0 3 0.0 5.1 83.3 51.0 0 0 0
6968 0 3 0.0 3.4 83.3 52.699999999999996 0 0 0
7001 0 3 0.0 0.0 85.0 51.0 0 0 0
7002 0 3 0.0 1.7 86.7 51.0 0 0 0
7003 0 3 0.0 1.7 85.0 52.699999999999996 0 0 0
7004 0 3 0.0 0.0 86.7 52.699999999999996 0 0 0
7005 0 3 0.0 3.4 85.0 51.0 0 0 0
7006 0 3 0.0 5.1 86.7 51.0 0 0 0
7007 0 3 0.0 5.1 85.0 52.699999999999996 0 0 0
7008 0 3 0.0 3.4 86.7 52.699999999999996 0 0 0
8462 0 3 0.0 1.7 83.3 54.4 0 0 0
8464 0 3 0.0 0.0 83.3 56.1 0 0 0
8466 0 3 0.0 5.1 83.3 54.4 0 0 0
8468 0 3 0.0 3.4 83.3 56.1 0 0 0
8501 0 3 0.0 0.0 85.0 54.4 0 0 0
8502 0 3 0.0 1.7 86.7 54.4 0 0 0
8503 0 3 0.0 1.7 85.0 56.1 0 0 0
8504 0 3 0.0 0.0 86.7 56.1 0 0 0
8505 0 3 0.0 3.4 85.0 54.4 0 0 0
8506 0 3 0.0 5.1 86.7 54.4 0 0 0
8507 0 3 0.0 5.1 85.0 56.1 0 0 0
8508 0 3 0.0 3.4 86.7 56.1 0 0 0
6972 0 3 0.0 6.8 83.3 52.699999999999996 0 0 0
7009 0 3 0.0 6.8 85.0 51.0 0 0 0
7012 0 3 0.0 6.8 86.7 52.699999999999996 0 0 0
8472 0 3 0.0 6.8 83.3 56.1 0 0 0
8509 0 3 0.0 6.8 85.0 54.4 0 0 0
8512 0 3 0.0 6.8 86.7 56.1 0 0 0
9962 0 3 0.0 1.7 83.3 57.8 0 0 0
9966 0 3 0.0 5.1 83.3 57.8 0 0 0
10001 0 3 0.0 0.0 85.0 57.8 0 0 0
10002 0 3 0.0 1.7 86.7 57.8 0 0 0
10005 0 3 0.0 3.4 85.0 57.8 0 0 0
10006 0 3 0.0 5.1 86.7 57.8 0 0 0
10009 0 3 0.0 6.8 85.0 57.8 0 0 0
6970 0 3 0.0 8.5 83.3 51.0 0 0 0
6974 0 3 0.0 11.9 83.3 51.0 0 0 0
6976 0 3 0.0 10.2 83.3 52.699999999999996 0 0 0
7010 0 3 0.0 8.5 86.7 51.0 0 0 0
7011 0 3 0.0 8.5 85.0 52.699999999999996 0 0 0
7013 0 3 0.0 10.2 85.0 51.0 0 0 0
7014 0 3 0.0 11.9 86.7 51.0 0 0 0
7015 0 3 0.0 11.9 85.0 52.699999999999996 0 0 0
7016 0 3 0.0 10.2 86.7 52.699999999999996 0 0 0
8470 0 3 0.0 8.5 83.3 54.4 0 0 0
8474 0 3 0.0 11.9 83.3 54.4 0 0 0
8476 0 3 0.0 10.2 83.3 56.1 0 0 0
8510 0 3 0.0 8.5 86.7 54.4 0 0 0
8511 0 3 0.0 8.5 85.0 56.1 0 0 0
8513 0 3 0.0 10.2 85.0 54.4 0 0 0
8514 0 3 0.0 11.9 86.7 54.4 0 0 0
8515 0 3 0.0 11.9 85.0 56.1 0 0 0
8516 0 3 0.0 10.2 86.7 56.1 0 0 0
6978 0 3 0.0 15.299999999999999 83.3 51.0 0 0 0
6980 0 3 0.0 13.6 83.3 52.699999999999996 0 0 0
7017 0 3 0.0 13.6 85.0 51.0 0 0 0
7018 0 3 0.0 15.299999999999999 86.7 51.0 0 0 0
7019 0 3 0.0 15.299999999999999 85.0 52.699999999999996 0 0 0
7020 0 3 0.0 13.6 86.7 52.699999999999996 0 0 0
8478 0 3 0.0 15.299999999999999 83.3 54.4 0 0 0
8480 0 3 0.0 13.6 83.3 56.1 0 0 0
8517 0 3 0.0 13.6 85.0 54.4 0 0 0
8518 0 3 0.0 15.299999999999999 86.7 54.4 0 0 0
8519 0 3 0.0 15.299999999999999 85.0 56.1 0 0 0
8520 0 3 0.0 13.6 86.7 56.1 0 0 0
9970 0 3 0.0 8.5 83.3 57.8 0 0 0
9974 0 3 0.0 11.9 83.3 57.8 0 0 0
10010 0 3 0.0 8.5 86.7 57.8 0 0 0
10013 0 3 0.0 10.2 85.0 57.8 0 0 0
10014 0 3 0.0 11.9 86.7 57.8 0 0 0
9978 0 3 0.0 15.299999999999999 83.3 57.8 0 0 0
10017 0 3 0.0 13.6 85.0 57.8 0 0 0
10018 0 3 0.0 15.299999999999999 86.7 57.8 0 0 0
7041 0 3 0.0 0.0 88.39999999999999 51.0 0 0 0
7042 0 3 0.0 1.7 90.1 51.0 0 0 0
7043 0 3 0.0 1.7 88.39999999999999 52.699999999999996 0 0 0
7044 0 3 0.0 0.0 90.1 52.699999999999996 0 0 0
7045 0 3 0.0 3.4 88.39999999999999 51.0 0 0 0
7046 0 3 0.0 5.1 90.1 51.0 0 0 0
7047 0 3 0.0 5.1 88.39999999999999 52.699999999999996 0 0 0
7048 0 3 0.0 3.4 90.1 52.699999999999996 0 0 0
7081 0 3 0.0 0.0 91.8 51.0 0 0 0
7082 0 3 0.0 1.7 93.5 51.0 0 0 0
7083 0 3 0.0 1.7 91.8 52.699999999999996 0 0 0
7084 0 3 0.0 0.0 93.5 52.699999999999996 0 0 0
7085 0 3 0.0 3.4 91.8 51.0 0 0 0
7086 0 3 0.0 5.1 93.5 51.0 0 0 0
7087 0 3 0.0 5.1 91.8 52.699999999999996 0 0 0
7088 0 3 0.0 3.4 93.5 52.699999999999996 0 0 0
8541 0 3 0.0 0.0 88.39999999999999 54.4 0 0 0
8542 0 3 0.0 1.7 90.1 54.4 0 0 0
8543 0 3 0.0 1.7 88.39999999999999 56.1 0 0 0
8544 0 3 0.0 0.0 90.1 56.1 0 0 0
8545 0 3 0.0 3.4 88.39999999999999 54.4 0 0 0
8546 0 3 0.0 5.1 90.1 54.4 0 0 0
8547 0 3 0.0 5.1 88.39999999999999 56.1 0 0 0
8548 0 3 0.0 3.4 90.1 56.1 0 0 0
8581 0 3 0.0 0.0 91.8 54.4 0 0 0
8582 0 3 0.0 1.7 93.5 54.4 0 0 0
8583 0 3 0.0 1.7 91.8 56.1 0 0 0
8584 0 3 0.0 0.0 93.5 56.1 0 0 0
8585 0 3 0.0 3.4 91.8 54.4 0 0 0
8586 0 3 0.0 5.1 93.5 54.4 0 0 0
8587 0 3 0.0 5.1 91.8 56.1 0 0 0
8588 0 3 0.0 3.4 93.5 56.1 0 0 0
7049 0 3 0.0 6.8 88.39999999999999 51.0 0 0 0
7052 0 3 0.0 6.8 90.1 52.699999999999996 0 0 0
7089 0 3 0.0 6.8 91.8 51.0 0 0 0
7092 0 3 0.0 6.8 93.5 52.699999999999996 0 0 0
8549 0 3 0.0 6.8 88.39999999999999 54.4 0 0 0
8552 0 3 0.0 6.8 90.1 56.1 0 0 0
8589 0 3 0.0 6.8 91.8 54.4 0 0 0
8592 0 3 0.0 6.8 93.5 56.1 0 0 0
10041 0 3 0.0 0.0 88.39999999999999 57.8 0 0 0
10042 0 3 0.0 1.7 90.1 57.8 0 0 0
10045 0 3 0.0 3.4 88.39999999999999 57.8 0 0 0
10046 0 3 0.0 5.1 90.1 57.8 0 0 0
10081 0 3 0.0 0.0 91.8 57.8 0 0 0
10082 0 3 0.0 1.7 93.5 57.8 0 0 0
10085 0 3 0.0 3.4 91.8 57.8 0 0 0
10086 0 3 0.0 5.1 93.5 57.8 0 0 0
10049 0 3 0.0 6.8 88.39999999999999 57.8 0 0 0
10089 0 3 0.0 6.8 91.8 57.8 0 0 0
7050 0 3 0.0 8.5 90.1 51.0 0 0 0
7051 0 3 0.0 8.5 88.39999999999999 52.699999999999996 0 0 0
7053 0 3 0.0 10.2 88.39999999999999 51.0 0 0 0
7054 0 3 0.0 11.9 90.1 51.0 0 0 0
7055 0 3 0.0 11.9 88.39999999999999 52.699999999999996 0 0 0
7056 0 3 0.0 10.2 90.1 52.699999999999996 0 0 0
7090 0 3 0.0 8.5 93.5 51.0 0 0 0
7091 0 3 0.0 8.5 91.8 52.699999999999996 0 0 0
7093 0 3 0.0 10.2 91.8 51.0 0 0 0
7094 0 3 0.0 11.9 93.5 51.0 0 0 0
7095 0 3 0.0 11.9 91.8 52.699999999999996 0 0 0
7096 0 3 0.0 10.2 93.5 52.699999999999996 0 0 0
8550 0 3 0.0 8.5 90.1 54.4 0 0 0
8551 0 3 0.0 8.5 88.39999999999999 56.1 0 0 0
8553 0 3 0.0 10.2 88.39999999999999 54.4 0 0 0
8554 0 3 0.0 11.9 90.1 54.4 0 0 0
8555 0 3 0.0 11.9 88.39999999999999 56.1 0 0 0
8556 0 3 0.0 10.2 90.1 56.1 0 0 0
8590 0 3 0.0 8.5 93.5 54.4 0 0 0
8591 0 3 0.0 8.5 91.8 56.1 0 0 0
8593 0 3 0.0 10.2 91.8 54.4 0 0 0
8594 0 3 0.0 11.9 93.5 54.4 0 0 0
8595 0 3 0.0 11.9 91.8 56.1 0 0 0
8596 0 3 0.0 10.2 93.5 56.1 0 0 0
7057 0 3 0.0 13.6 88.39999999999999 51.0 0 0 0
7058 0 3 0.0 15.299999999999999 90.1 51.0 0 0 0
7059 0 3 0.0 15.299999999999999 88.39999999999999 52.699999999999996 0 0 0
7060 0 3 0.0 13.6 90.1 52.699999999999996 0 0 0
7097 0 3 0.0 13.6 91.8 51.0 0 0 0
7098 0 3 0.0 15.299999999999999 93.5 51.0 0 0 0
7099 0 3 0.0 15.299999999999999 91.8 52.699999999999996 0 0 0
7100 0 3 0.0 13.6 93.5 52.699999999999996 0 0 0
8557 0 3 0.0 13.6 88.39999999999999 54.4 0 0 0
8558 0 3 0.0 15.299999999999999 90.1 54.4 0 0 0
8559 0 3 0.0 15.299999999999999 88.39999999999999 56.1 0 0 0
8560 0 3 0.0 13.6 90.1 56.1 0 0 0
8597 0 3 0.0 13.6 91.8 54.4 0 0 0
8598 0 3 0.0 15.299999999999999 93.5 54.4 0 0 0
8599 0 3 0.0 15.299999999999999 91.8 56.1 0 0 0
8600 0 3 0.0 13.6 93.5 56.1 0 0 0
10050 0 3 0.0 8.5 90.1 57.8 0 0 0
10053 0 3 0.0 10.2 88.39999999999999 57.8 0 0 0
10054 0 3 0.0 11.9 90.1 57.8 0 0 0
10090 0 3 0.0 8.5 93.5 57.8 0 0 0
10093 0 3 0.0 10.2 91.8 57.8 0 0 0
10094 0 3 0.0 11.9 93.5 57.8 0 0 0
10057 0 3 0.0 13.6 88.39999999999999 57.8 0 0 0
10058 0 3 0.0 15.299999999999999 90.1 57.8 0 0 0
10097 0 3 0.0 13.6 91.8 57.8 0 0 0
10098 0 3 0.0 15.299999999999999 93.5 57.8 0 0 0
9763 0 3 0.0 1.7 64.6 59.5 0 0 0
9764 0 3 0.0 0.0 66.3 59.5 0 0 0
9767 0 3 0.0 5.1 64.6 59.5 0 0 0
9768 0 3 0.0 3.4 66.3 59.5 0 0 0
9803 0 3 0.0 1.7 68.0 59.5 0 0 0
9807 0 3 0.0 5.1 68.0 59.5 0 0 0
10881 0 3 0.0 0.0 64.6 61.199999999999996 0 0 0
10882 0 3 0.0 1.7 66.3 61.199999999999996 0 0 0
10883 0 3 0.0 3.4 64.6 61.199999999999996 0 0 0
10884 0 3 0.0 5.1 66.3 61.199999999999996 0 0 0
10901 0 3 0.0 0.0 68.0 61.199999999999996 0 0 0
10903 0 3 0.0 3.4 68.0 61.199999999999996 0 0 0
11790 180 1 0.5564 5.637342348148029 67.62214422238229 63.97685336048187 0 0 0
9772 0 3 0.0 6.8 66.3 59.5 0 0 0
10885 0 3 0.0 6.8 64.6 61.199999999999996 0 0 0
10905 0 3 0.0 6.8 68.0 61.199999999999996 0 0 0
11789 180 1 0.5564 4.222871252912052 68.10834662525156 64.63221994120704 0 0 0
17534 2095 1 0.5564 3.1886995344616635 66.68854906259415 63.81369267177021 0 0 0
13649 800 1 0.5564 4.938889839671346 65.86766053921559 64.5582346284678 0 0 0
11788 180 2 -1.1128 4.700164661103962 67.34769946767902 64.19221137181644 0 0 0
17533 2095 2 -1.1128 2.349754053806587 66.18696556186381 64.02484314162167 0 0 0
13650 800 1 0.5564 4.200917073518676 64.43075791164254 64.79767945878679 0 0 0
13648 800 2 -1.1128 5.01963442736084 64.97072633894452 64.99296464033051 0 0 0
19790 2847 1 0.5564 6.190899179438417 64.1168554779323 64.3482112560693 0 0 0
17535 2095 1 0.5564 2.5535653807388625 65.2103483274145 64.09325193628572 0 0 0
19789 2847 2 -1.1128 6.997923177885623 63.55911573413021 64.15420236785606 0 0 0
15782 1511 1 0.5564 7.596918483755503 67.15975313225441 64.05565262589027 0 0 0
15781 1511 2 -1.1128 7.128835709323651 68.03694115585255 63.94869595577972 0 0 0
17348 2033 1 0.5564 7.680479596804067 65.0116649423216 64.27362316094914 0 0 0
17247 1999 1 0.5564 2.1587217798068608 63.85981627681693 65.2066399153687 0 0 0
17245 1999 2 -1.1128 2.8385182200766415 63.708674091795324 64.48898188176621 0 0 0
19163 2638 1 0.5564 1.126074711569997 66.74356625886449 64.81532891532169 0 0 0
15783 1511 1 0.5564 7.655619256835568 68.75372625596285 64.40555300659854 0 0 0
17349 2033 1 0.5564 7.7846838155907 66.01227897579626 65.55991209119807 0 0 0
17347 2033 2 -1.1128 8.237492801439354 65.71169110645265 64.72050110353993 0 0 0
15331 1361 2 -1.1128 0.8560027447406237 63.19117966548053 66.3594799767904 0 0 0
14798 1183 1 0.5564 11.824032538248247 84.53220055788587 66.48544063370436 0 0 0
17759 2170 1 0.5564 2.526677395048399 85.03894544065257 66.8185440090016 0 0 0
12248 333 1 0.5564 15.74832493149031 91.21110678229859 64.95568643705779 0 0 0
17642 2131 1 0.5564 14.14058759429904 63.1957947088946 66.51649167213091 0 0 0
18388 2380 2 -1.1128 14.411791547612365 86.71829141310262 66.64297592398634 0 0 0
11473 75 2 -1.1128 14.974322292687638 67.52345923095106 65.59758473816355 0 0 0
9771 0 3 0.0 8.5 64.6 59.5 0 0 0
9775 0 3 0.0 11.9 64.6 59.5 0 0 0
9776 0 3 0.0 10.2 66.3 59.5 0 0 0
9811 0 3 0.0 8.5 68.0 59.5 0 0 0
9815 0 3 0.0 11.9 68.0 59.5 0 0 0
10886 0 3 0.0 8.5 66.3 61.199999999999996 0 0 0
10887 0 3 0.0 10.2 64.6 61.199999999999996 0 0 0
10888 0 3 0.0 11.9 66.3 61.199999999999996 0 0 0
10907 0 3 0.0 10.2 68.0 61.199999999999996 0 0 0
9779 0 3 0.0 15.299999999999999 64.6 59.5 0 0 0
9780 0 3 0.0 13.6 66.3 59.5 0 0 0
9819 0 3 0.0 15.299999999999999 68.0 59.5 0 0 0
10889 0 3 0.0 13.6 64.6 61.199999999999996 0 0 0
10890 0 3 0.0 15.299999999999999 66.3 61.199999999999996 0 0 0
10909 0 3 0.0 13.6 68.0 61.199999999999996 0 0 0
17508 2086 1 0.5564 11.094994640210565 66.99367618598903 64.31103446928493 0 0 0
14685 1145 1 0.5564 14.20543066859665 65.32082178684432 63.48360119065329 0 0 0
14683 1145 2 -1.1128 14.970178224585323 65.40280908830842 64.12269376933929 0 0 0
14684 1145 1 0.5564 14.864515699145048 66.23720975977668 64.66362935281542 0 0 0
12223 325 2 -1.1128 11.88198606187451 68.58584177606669 64.4185081558358 0 0 0
18965 2572 1 0.5564 15.914384686694715 64.12335883550963 64.5095688722904 0 0 0
17507 2086 1 0.5564 9.7584078604749 66.08751258487182 64.5539950927214 0 0 0
17506 2086 2 -1.1128 10.758401895544734 66.08408579824852 64.55465451382969 0 0 0
11847 199 1 0.5564 11.375346611938598 64.15740090872934 64.2599187823986 0 0 0
11845 199 2 -1.1128 11.58364142634247 63.179367223118106 64.25195570534608 0 0 0
11846 199 1 0.5564 12.48137676877168 63.02639779786103 64.66508003541145 0 0 0
12225 325 1 0.5564 11.559869361311002 68.63679944294569 65.36383596696258 0 0 0
11475 75 1 0.5564 15.893618479963767 67.61312465250045 65.98080144222959 0 0 0
15665 1472 1 0.5564 10.967795584616645 65.75379729307707 66.14251551722919 0 0 0
15446 1399 1 0.5564 16.441140344777356 65.90162541970946 64.11389121488 0 0 0
12224 325 1 0.5564 12.881915533534082 68.58606517405441 64.40662824496347 0 0 0
14067 939 1 0.5564 14.880771697312019 68.85008585249619 64.75052822585343 0 0 0
19443 2731 1 0.5564 8.552655276471937 69.27389307078238 66.24765983004484 0 0 0
18966 2572 1 0.5564 16.89537897597167 63.58326251303106 65.69808607972242 0 0 0
11026 0 3 0.0 8.5 90.1 61.199999999999996 0 0 0
14682 1144 1 0.5564 0.3901622612027672 69.72985767487071 63.88375345431105 0 0 0
13040 597 1 0.5564 3.202467272230629 69.38020623467071 66.24673369195438 0 0 0
13039 597 2 -1.1128 3.3472717596760444 69.42577225034846 65.25832298232795 0 0 0
16202 1651 1 0.5564 4.263298364478886 71.55924645054665 63.1222907850133 0 0 0
13041 597 1 0.5564 2.492963969190943 69.68515430234075 64.80790150436097 0 0 0
9804 0 3 0.0 0.0 69.7 59.5 0 0 0
9808 0 3 0.0 3.4 69.7 59.5 0 0 0
9843 0 3 0.0 1.7 71.39999999999999 59.5 0 0 0
9844 0 3 0.0 0.0 73.1 59.5 0 0 0
9847 0 3 0.0 5.1 71.39999999999999 59.5 0 0 0
9848 0 3 0.0 3.4 73.1 59.5 0 0 0
9883 0 3 0.0 1.7 74.8 59.5 0 0 0
9887 0 3 0.0 5.1 74.8 59.5 0 0 0
10902 0 3 0.0 1.7 69.7 61.199999999999996 0 0 0
10904 0 3 0.0 5.1 69.7 61.199999999999996 0 0 0
10921 0 3 0.0 0.0 71.39999999999999 61.199999999999996 0 0 0
10922 0 3 0.0 1.7 73.1 61.199999999999996 0 0 0
10923 0 3 0.0 3.4 71.39999999999999 61.199999999999996 0 0 0
10924 0 3 0.0 5.1 73.1 61.199999999999996 0 0 0
10941 0 3 0.0 0.0 74.8 61.199999999999996 0 0 0
10943 0 3 0.0 3.4 74.8 61.199999999999996 0 0 0
9812 0 3 0.0 6.8 69.7 59.5 0 0 0
9852 0 3 0.0 6.8 73.1 59.5 0 0 0
10925 0 3 0.0 6.8 71.39999999999999 61.199999999999996 0 0 0
10945 0 3 0.0 6.8 74.8 61.199999999999996 0 0 0
16018 1590 2 -1.1128 2.770179716538084 73.56078820902876 65.2175716688753 0 0 0
14680 1144 2 -1.1128 1.1454945991948664 70.3799124055487 63.966832698106394 0 0 0
16773 1841 1 0.5564 1.4454456418800756 72.85617510223494 64.83435721882753 0 0 0
19545 2765 1 0.5564 6.061089646284232 73.40506438396599 65.10593974234554 0 0 0
16020 1590 1 0.5564 2.822904371947851 74.51245720248977 64.91500549563918 0 0 0
19543 2765 2 -1.1128 5.658264127450604 74.21041288420666 65.54084807917783 0 0 0
16019 1590 1 0.5564 3.5307453538745994 73.04361553024233 64.82505116372114 0 0 0
16203 1651 1 0.5564 3.8652990830250786 70.79726753295989 64.51067478064027 0 0 0
16201 1651 2 -1.1128 4.382269291730975 71.55643094348815 64.11518448464119 0 0 0
15281 1344 1 0.5564 5.840111023250925 71.74318163305806 64.67283002427732 0 0 0
15280 1344 2 -1.1128 6.717238496501501 71.82111176814603 65.14672332552118 0 0 0
15282 1344 1 0.5564 7.177589659590721 70.93337881608893 65.14399565040165 0 0 0
14681 1144 1 0.5564 0.783040472915037 71.28582894349393 64.18579105478973 0 0 0
19544 2765 1 0.5564 5.584936488522942 74.05556908658485 66.52606169268225 0 0 0
13533 761 1 0.5564 5.1131996116317335 75.43604907545028 64.85301041610651 0 0 0
12566 439 1 0.5564 8.076797932057996 72.83739654235876 64.89948665217867 0 0 0
13827 859 1 0.5564 10.71606558379872 74.28488668725214 66.61007717647522 0 0 0
11919 223 1 0.5564 0.6844550978199919 75.28462860730642 63.949308784719754 0 0 0
13030 594 2 -1.1128 16.47679207700962 92.82422317222797 65.48120246891116 0 0 0
11987 246 1 0.5564 16.650209858859792 72.6189232432618 64.18699136577992 0 0 0
19441 2731 2 -1.1128 8.348918646992855 69.7836519678573 65.41181455666069 0 0 0
14065 939 2 -1.1128 14.460401377135586 69.60769780709163 64.25121566998897 0 0 0
14066 939 1 0.5564 15.172185727352106 70.14243323194458 63.79578080040956 0 0 0
12565 439 2 -1.1128 9.040238281310307 73.05804661382882 64.74751205115629 0 0 0
15751 1501 2 -1.1128 12.829658007456622 71.73907272206367 65.38099975150902 0 0 0
11986 246 2 -1.1128 16.425803872724575 73.59078229546763 64.25863012237228 0 0 0
19112 2621 1 0.5564 10.8488931269107 70.0259048304177 63.93967105620799 0 0 0
9816 0 3 0.0 10.2 69.7 59.5 0 0 0
9851 0 3 0.0 8.5 71.39999999999999 59.5 0 0 0
9855 0 3 0.0 11.9 71.39999999999999 59.5 0 0 0
9856 0 3 0.0 10.2 73.1 59.5 0 0 0
9891 0 3 0.0 8.5 74.8 59.5 0 0 0
9895 0 3 0.0 11.9 74.8 59.5 0 0 0
10906 0 3 0.0 8.5 69.7 61.199999999999996 0 0 0
10908 0 3 0.0 11.9 69.7 61.199999999999996 0 0 0
10926 0 3 0.0 8.5 73.1 61.199999999999996 0 0 0
10927 0 3 0.0 10.2 71.39999999999999 61.199999999999996 0 0 0
10928 0 3 0.0 11.9 73.1 61.199999999999996 0 0 0
10947 0 3 0.0 10.2 74.8 61.199999999999996 0 0 0
9820 0 3 0.0 13.6 69.7 59.5 0 0 0
9859 0 3 0.0 15.299999999999999 71.39999999999999 59.5 0 0 0
9860 0 3 0.0 13.6 73.1 59.5 0 0 0
9899 0 3 0.0 15.299999999999999 74.8 59.5 0 0 0
10910 0 3 0.0 15.299999999999999 69.7 61.199999999999996 0 0 0
10929 0 3 0.0 13.6 71.39999999999999 61.199999999999996 0 0 0
10930 0 3 0.0 15.299999999999999 73.1 61.199999999999996 0 0 0
10949 0 3 0.0 13.6 74.8 61.199999999999996 0 0 0
19113 2621 1 0.5564 11.216093174265447 71.43910568075988 64.67087134613948 0 0 0
19111 2621 2 -1.1128 10.47099106677279 70.86395695864498 64.33319221988214 0 0 0
12567 439 1 0.5564 9.561107136354968 72.21268190042434 64.62896082714508 0 0 0
15753 1501 1 0.5564 13.312212901252508 70.94949060532733 65.00192101701967 0 0 0
19094 2615 1 0.5564 14.859142178859024 73.96151733339977 64.66272571412667 0 0 0
19442 2731 1 0.5564 9.201624764102615 70.11165051777178 65.00523177589224 0 0 0
19093 2615 2 -1.1128 13.934110186753077 74.17292761431028 64.97835536608888 0 0 0
19095 2615 1 0.5564 13.391057581371042 73.33365091890703 65.00497999794898 0 0 0
11366 39 1 0.5564 12.948501222537761 75.6244903551513 64.7779444965424 0 0 0
13826 859 1 0.5564 9.670785958134546 74.20313503238802 65.35814501249125 0 0 0
13825 859 2 -1.1128 10.203426492173502 74.81945442349972 65.9381849734627 0 0 0
11367 39 1 0.5564 11.393371525893377 75.79700273632598 65.24531759333554 0 0 0
19128 2626 1 0.5564 14.59501719063733 75.25226330413308 65.93720703841726 0 0 0
15752 1501 1 0.5564 12.855695362025976 71.69759949513016 66.3797999420514 0 0 0
19162 2638 2 -1.1128 0.2523746265638521 66.95403583224822 65.25390755603571 0 0 0
12385 379 2 -1.1128 1.6131703008370093 77.72062946177435 66.28053666983575 0 0 0
19077 2609 1 0.5564 6.806398145122126 81.02960382434493 66.09749807480968 0 0 0
15603 1451 1 0.5564 1.8012256670415316 76.69268074793435 65.03827054606698 0 0 0
18967 2573 2 -1.1128 6.802615161691181 77.98558701314607 64.77618436089026 0 0 0
16761 1837 1 0.5564 0.6896196677467215 78.65738939965156 65.31864442386461 0 0 0
9884 0 3 0.0 0.0 76.5 59.5 0 0 0
9888 0 3 0.0 3.4 76.5 59.5 0 0 0
9923 0 3 0.0 1.7 78.2 59.5 0 0 0
9924 0 3 0.0 0.0 79.89999999999999 59.5 0 0 0
9927 0 3 0.0 5.1 78.2 59.5 0 0 0
9928 0 3 0.0 3.4 79.89999999999999 59.5 0 0 0
9963 0 3 0.0 1.7 81.6 59.5 0 0 0
9967 0 3 0.0 5.1 81.6 59.5 0 0 0
10942 0 3 0.0 1.7 76.5 61.199999999999996 0 0 0
10944 0 3 0.0 5.1 76.5 61.199999999999996 0 0 0
10961 0 3 0.0 0.0 78.2 61.199999999999996 0 0 0
10962 0 3 0.0 1.7 79.89999999999999 61.199999999999996 0 0 0
10963 0 3 0.0 3.4 78.2 61.199999999999996 0 0 0
10964 0 3 0.0 5.1 79.89999999999999 61.199999999999996 0 0 0
10981 0 3 0.0 0.0 81.6 61.199999999999996 0 0 0
10983 0 3 0.0 3.4 81.6 61.199999999999996 0 0 0
9892 0 3 0.0 6.8 76.5 59.5 0 0 0
9932 0 3 0.0 6.8 79.89999999999999 59.5 0 0 0
10965 0 3 0.0 6.8 78.2 61.199999999999996 0 0 0
10985 0 3 0.0 6.8 81.6 61.199999999999996 0 0 0
15601 1451 2 -1.1128 2.240957404467639 76.05381215143214 64.40701535891569 0 0 0
15602 1451 1 0.5564 3.1933074933786485 76.32517819571319 64.26776681628589 0 0 0
13532 761 1 0.5564 5.545346665477222 76.98544765470442 64.57151524117879 0 0 0
18969 2573 1 0.5564 7.312148171972321 78.62594037234179 64.20144639883725 0 0 0
13531 761 2 -1.1128 4.784109057935657 76.33697562860579 64.57011146540387 0 0 0
18968 2573 1 0.5564 7.385484952692559 77.67532671816049 65.52718454828239 0 0 0
18557 2436 1 0.5564 4.221234021789168 81.28209643320022 63.12952694960975 0 0 0
19076 2609 1 0.5564 7.276132740839977 80.51345928418117 64.62116117073509 0 0 0
13371 707 1 0.5564 4.4706982078677955 77.09204558457635 65.90809396086823 0 0 0
18558 2436 1 0.5564 5.222685112295028 81.32994702088813 64.41849269686907 0 0 0
19075 2609 2 -1.1128 6.65139198297564 81.11937405480707 65.11367149777954 0 0 0
18556 2436 2 -1.1128 4.284247304887451 81.4805622003491 64.10760704289332 0 0 0
19025 2592 1 0.5564 3.0480535478487734 81.94002454121264 64.93722858048457 0 0 0
16771 1841 2 -1.1128 0.48080956496264 72.69005750757644 64.62970405094984 0 0 0
11485 79 2 -1.1128 9.068186461472207 94.3693570266554 65.53311895308946 0 0 0
12387 379 1 0.5564 2.598223363099441 77.83355492529948 66.4106089976811 0 0 0
12182 311 1 0.5564 9.542617610620319 78.25565168327726 66.33816623367224 0 0 0
19762 2838 2 -1.1128 8.765524816827817 79.83749364510001 64.20674657392135 0 0 0
11365 39 2 -1.1128 12.233609000854745 76.28468456083003 65.00832028831023 0 0 0
16447 1733 2 -1.1128 8.796162909715854 76.95690328479212 66.45386266606661 0 0 0
19763 2838 1 0.5564 9.145081664186442 79.62942437977256 65.1082147109799 0 0 0
9896 0 3 0.0 10.2 76.5 59.5 0 0 0
9931 0 3 0.0 8.5 78.2 59.5 0 0 0
9935 0 3 0.0 11.9 78.2 59.5 0 0 0
9936 0 3 0.0 10.2 79.89999999999999 59.5 0 0 0
9971 0 3 0.0 8.5 81.6 59.5 0 0 0
9975 0 3 0.0 11.9 81.6 59.5 0 0 0
10946 0 3 0.0 8.5 76.5 61.199999999999996 0 0 0
10948 0 3 0.0 11.9 76.5 61.199999999999996 0 0 0
10966 0 3 0.0 8.5 79.89999999999999 61.199999999999996 0 0 0
10967 0 3 0.0 10.2 78.2 61.199999999999996 0 0 0
10968 0 3 0.0 11.9 79.89999999999999 61.199999999999996 0 0 0
10987 0 3 0.0 10.2 81.6 61.199999999999996 0 0 0
15999 1583 1 0.5564 13.73823556212795 79.68414056636279 63.129744781571596 0 0 0
9900 0 3 0.0 13.6 76.5 59.5 0 0 0
9939 0 3 0.0 15.299999999999999 78.2 59.5 0 0 0
9940 0 3 0.0 13.6 79.89999999999999 59.5 0 0 0
9979 0 3 0.0 15.299999999999999 81.6 59.5 0 0 0
10950 0 3 0.0 15.299999999999999 76.5 61.199999999999996 0 0 0
10969 0 3 0.0 13.6 78.2 61.199999999999996 0 0 0
10970 0 3 0.0 15.299999999999999 79.89999999999999 61.199999999999996 0 0 0
10989 0 3 0.0 13.6 81.6 61.199999999999996 0 0 0
15997 1583 2 -1.1128 13.512690873703026 80.27152954985402 63.90698599339624 0 0 0
15998 1583 1 0.5564 13.075867116926338 79.72541178678412 64.62178741322434 0 0 0
12470 407 1 0.5564 14.646938288959694 80.73948915888509 64.78128230521705 0 0 0
19875 2875 1 0.5564 12.26020630930985 77.8077176878625 65.22189766783275 0 0 0
19764 2838 1 0.5564 9.458329037832943 80.29763857441678 63.651508628674506 0 0 0
16122 1624 1 0.5564 12.48562520337526 81.59963496868463 63.91290511619172 0 0 0
18672 2474 1 0.5564 16.336762074311284 76.47596479568747 65.85782172272845 0 0 0
19873 2875 2 -1.1128 12.218563779560396 78.76572901280859 65.50559029728102 0 0 0
12471 407 1 0.5564 16.137293757030832 80.35025775568545 65.32346882779187 0 0 0
12469 407 2 -1.1128 15.381667902528553 80.9998231057194 65.40770012004354 0 0 0
19874 2875 1 0.5564 11.284563337829447 78.99091386896912 65.78296305218802 0 0 0
16449 1733 1 0.5564 9.343859102747572 76.19617525756469 66.10554841348504 0 0 0
12181 311 2 -1.1128 9.884983871069032 79.19089539747534 66.2481347915968 0 0 0
19026 2592 1 0.5564 1.5673398485480836 81.90087585569813 65.62467399399819 0 0 0
15658 1470 2 -1.1128 0.649818969189446 86.35217411347132 64.66416530633943 0 0 0
12487 413 2 -1.1128 4.9772057087737895 84.1943774730952 64.911440946783 0 0 0
12488 413 1 0.5564 5.938856517475308 83.93583963810914 64.81986478865075 0 0 0
9964 0 3 0.0 0.0 83.3 59.5 0 0 0
9968 0 3 0.0 3.4 83.3 59.5 0 0 0
10003 0 3 0.0 1.7 85.0 59.5 0 0 0
10004 0 3 0.0 0.0 86.7 59.5 0 0 0
10007 0 3 0.0 5.1 85.0 59.5 0 0 0
10008 0 3 0.0 3.4 86.7 59.5 0 0 0
10982 0 3 0.0 1.7 83.3 61.199999999999996 0 0 0
10984 0 3 0.0 5.1 83.3 61.199999999999996 0 0 0
11001 0 3 0.0 0.0 85.0 61.199999999999996 0 0 0
11002 0 3 0.0 1.7 86.7 61.199999999999996 0 0 0
11003 0 3 0.0 3.4 85.0 61.199999999999996 0 0 0
11004 0 3 0.0 5.1 86.7 61.199999999999996 0 0 0
9972 0 3 0.0 6.8 83.3 59.5 0 0 0
10012 0 3 0.0 6.8 86.7 59.5 0 0 0
11005 0 3 0.0 6.8 85.0 61.199999999999996 0 0 0
19024 2592 2 -1.1128 2.4506612872996687 82.36953280358689 65.61446241032556 0 0 0
14622 1124 1 0.5564 7.207018038246817 82.74624384867661 64.98037272493028 0 0 0
12489 413 1 0.5564 4.400100108999824 83.47184150334995 64.53079550283736 0 0 0
14620 1124 2 -1.1128 7.433086250883848 83.70481059780782 64.80704269871407 0 0 0
14915 1222 1 0.5564 4.506104396865613 85.05653193761859 66.15007092092232 0 0 0
15659 1470 1 0.5564 1.1030067548018412 85.58685279496245 65.12122588215078 0 0 0
17760 2170 1 0.5564 1.8065275916493124 83.76160197392853 66.09993137749494 0 0 0
14916 1222 1 0.5564 3.802256384540715 86.47645698174277 66.54381894293908 0 0 0
14393 1048 1 0.5564 2.0717649938318807 87.35416670915671 65.03640721516187 0 0 0
11607 119 1 0.5564 7.1608488969356445 84.89937416754522 65.99510930011768 0 0 0
18964 2572 2 -1.1128 16.75125964890959 63.61358265210833 64.70899009039218 0 0 0
14392 1048 2 -1.1128 3.0091537790608256 87.52713246410772 65.33870688325493 0 0 0
16844 1865 1 0.5564 5.265326332406642 85.95315585867229 63.94415124295329 0 0 0
12168 306 1 0.5564 7.995847564827925 87.89165640038325 65.69344580948527 0 0 0
12166 306 2 -1.1128 7.903522000536599 87.88307967154053 64.69775360940778 0 0 0
19127 2626 1 0.5564 14.329514916361651 76.69706936017005 66.65041847293595 0 0 0
14621 1124 1 0.5564 8.410132294628685 83.78653041636069 64.61030954001629 0 0 0
11048 0 3 0.0 11.9 93.5 61.199999999999996 0 0 0
16845 1865 1 0.5564 4.806268373580598 87.40933766391636 64.52331159222832 0 0 0
12167 306 1 0.5564 7.019678164088882 87.4873212092137 64.4483623164384 0 0 0
16843 1865 2 -1.1128 5.585981960816149 86.8057573902828 64.35676557098056 0 0 0
17509 2087 2 -1.1128 0.08907359070698387 81.52790883887255 65.4954756288957 0 0 0
16311 1687 1 0.5564 15.500071999050592 93.30476756027993 66.60015924761218 0 0 0
13783 845 2 -1.1128 16.66250116501442 85.72452332944157 64.1016780472978 0 0 0
18959 2570 1 0.5564 2.6420172034629212 73.67887582085373 66.80607649820338 0 0 0
16120 1624 2 -1.1128 11.89189183237656 82.40221886553451 63.970696064291616 0 0 0
19378 2710 2 -1.1128 15.245038233308556 83.53426357694899 64.96466070507417 0 0 0
9976 0 3 0.0 10.2 83.3 59.5 0 0 0
10011 0 3 0.0 8.5 85.0 59.5 0 0 0
10015 0 3 0.0 11.9 85.0 59.5 0 0 0
10016 0 3 0.0 10.2 86.7 59.5 0 0 0
10986 0 3 0.0 8.5 83.3 61.199999999999996 0 0 0
10988 0 3 0.0 11.9 83.3 61.199999999999996 0 0 0
11006 0 3 0.0 8.5 86.7 61.199999999999996 0 0 0
11007 0 3 0.0 10.2 85.0 61.199999999999996 0 0 0
11008 0 3 0.0 11.9 86.7 61.199999999999996 0 0 0
9980 0 3 0.0 13.6 83.3 59.5 0 0 0
10019 0 3 0.0 15.299999999999999 85.0 59.5 0 0 0
10020 0 3 0.0 13.6 86.7 59.5 0 0 0
10990 0 3 0.0 15.299999999999999 83.3 61.199999999999996 0 0 0
11009 0 3 0.0 13.6 85.0 61.199999999999996 0 0 0
11010 0 3 0.0 15.299999999999999 86.7 61.199999999999996 0 0 0
16121 1624 1 0.5564 12.423814540464063 83.22533980538434 63.77187381041222 0 0 0
16724 1825 1 0.5564 10.51081524472557 83.18377932618324 64.04933973716926 0 0 0
16723 1825 2 -1.1128 9.891132358524468 83.80659643071884 64.52692991393641 0 0 0
16725 1825 1 0.5564 10.176379172574439 84.75099326714263 64.36337762251107 0 0 0
19821 2857 1 0.5564 13.510712900124144 85.42386211793257 63.420405228073484 0 0 0
13945 899 2 -1.1128 10.258097164198318 86.36100744738414 64.16208868370707 0 0 0
13784 845 1 0.5564 16.020392698940757 86.45050270410718 63.855405497088014 0 0 0
13785 845 1 0.5564 16.162283746968825 84.96242134337729 64.51275360700954 0 0 0
19380 2710 1 0.5564 15.228084665996953 82.57334501319932 65.24097283208664 0 0 0
19820 2857 1 0.5564 12.688307632726964 85.0952731822143 64.79237656126027 0 0 0
19379 2710 1 0.5564 14.373436688353689 83.77347050842643 64.53676943409958 0 0 0
19819 2857 2 -1.1128 13.144834614310849 84.69425638596076 63.998166900244755 0 0 0
13770 840 1 0.5564 10.653025045215104 83.23360645355599 65.93130893620723 0 0 0
13523 758 1 0.5564 14.570590077279816 87.21825290710585 64.93190443717234 0 0 0
13946 899 1 0.5564 10.951974896670468 87.07518445393954 64.06997560881727 0 0 0
13947 899 1 0.5564 9.38405135926537 86.77607027275967 64.41460956420661 0 0 0
13522 758 2 -1.1128 14.749274375825093 87.68475329442288 64.0656195302902 0 0 0
15726 1492 1 0.5564 13.05604106189908 88.05465980114529 63.85554662427286 0 0 0
15724 1492 2 -1.1128 12.152347930405227 88.27782378820282 64.2209731326205 0 0 0
15725 1492 1 0.5564 12.197591766971387 88.32029138096561 65.2190461457171 0 0 0
16759 1837 2 -1.1128 0.15870205938549714 79.10330970773084 64.59803230771068 0 0 0
12476 409 1 0.5564 13.02153523600432 93.87827922899731 65.05409961162296 0 0 0
16634 1795 1 0.5564 16.184950858246115 89.82664229668633 66.31424299357408 0 0 0
11474 75 1 0.5564 14.341653258255931 67.22988549369416 66.3142053691705 0 0 0
12475 409 2 -1.1128 13.010581632418141 94.36621909723215 65.9269083713182 0 0 0
19126 2626 2 -1.1128 14.911467206597088 75.88386453264847 66.6449780142755 0 0 0
20133 2961 1 0.5564 7.8969095991051885 91.59791124730188 66.21820153826711 0 0 0
12754 502 2 -1.1128 3.215776181872487 90.07122674461482 66.07600379393516 0 0 0
13143 631 1 0.5564 3.323603152444815 92.83372055939348 64.00767915454023 0 0 0
17034 1928 1 0.5564 7.513511787924993 91.63093327564937 64.42416039577625 0 0 0
12721 491 2 -1.1128 6.079389092071128 90.9834886163864 64.52523796310881 0 0 0
11044 0 3 0.0 5.1 93.5 61.199999999999996 0 0 0
11041 0 3 0.0 0.0 91.8 61.199999999999996 0 0 0
11043 0 3 0.0 3.4 91.8 61.199999999999996 0 0 0
11024 0 3 0.0 5.1 90.1 61.199999999999996 0 0 0
10092 0 3 0.0 6.8 93.5 59.5 0 0 0
11023 0 3 0.0 3.4 88.39999999999999 61.199999999999996 0 0 0
11022 0 3 0.0 1.7 90.1 61.199999999999996 0 0 0
11042 0 3 0.0 1.7 93.5 61.199999999999996 0 0 0
10052 0 3 0.0 6.8 90.1 59.5 0 0 0
11045 0 3 0.0 6.8 91.8 61.199999999999996 0 0 0
11025 0 3 0.0 6.8 88.39999999999999 61.199999999999996 0 0 0
12723 491 1 0.5564 5.798247282160923 90.04088853388578 64.34505928084377 0 0 0
10043 0 3 0.0 1.7 88.39999999999999 59.5 0 0 0
10044 0 3 0.0 0.0 90.1 59.5 0 0 0
10047 0 3 0.0 5.1 88.39999999999999 59.5 0 0 0
10048 0 3 0.0 3.4 90.1 59.5 0 0 0
10083 0 3 0.0 1.7 91.8 59.5 0 0 0
10084 0 3 0.0 0.0 93.5 59.5 0 0 0
10087 0 3 0.0 5.1 91.8 59.5 0 0 0
10088 0 3 0.0 3.4 93.5 59.5 0 0 0
11021 0 3 0.0 0.0 88.39999999999999 61.199999999999996 0 0 0
12722 491 1 0.5564 5.275316208963145 91.5779930834632 64.51964157262049 0 0 0
14394 1048 1 0.5564 3.0708285376754523 88.44827926684665 65.72300477311188 0 0 0
13141 631 2 -1.1128 3.6908513685294904 92.15662849150779 64.64539000502289 0 0 0
12756 502 1 0.5564 3.3047772761936374 90.8810925790369 65.49617930276935 0 0 0
13142 631 1 0.5564 3.9387529392165024 92.60677569001739 65.50324360954735 0 0 0
17032 1928 2 -1.1128 8.456935890628216 91.96216463647181 64.4087536370869 0 0 0
18442 2398 2 -1.1128 11.57310972801281 88.32949549812166 66.80437815669961 0 0 0
12249 333 1 0.5564 14.42227154381004 90.34099336864764 65.34441613299434 0 0 0
11030 0 3 0.0 15.299999999999999 90.1 61.199999999999996 0 0 0
18521 2424 1 0.5564 9.419001261380458 89.11963906628561 64.38779156433323 0 0 0
18520 2424 2 -1.1128 10.126058215009946 89.79385966587702 64.17449087591328 0 0 0
11027 0 3 0.0 10.2 88.39999999999999 61.199999999999996 0 0 0
17504 2085 1 0.5564 11.94341704654693 90.75568262259617 66.14538173977773 0 0 0
10056 0 3 0.0 10.2 90.1 59.5 0 0 0
17503 2085 2 -1.1128 12.927442319029542 90.87093572125471 66.00969375048058 0 0 0
11029 0 3 0.0 13.6 88.39999999999999 61.199999999999996 0 0 0
10099 0 3 0.0 15.299999999999999 91.8 59.5 0 0 0
11049 0 3 0.0 13.6 91.8 61.199999999999996 0 0 0
14298 1016 1 0.5564 13.023191738648308 92.0757417916922 63.234577621293205 0 0 0
10100 0 3 0.0 13.6 93.5 59.5 0 0 0
14296 1016 2 -1.1128 13.141857821150232 92.63009315276555 64.058356835996 0 0 0
16359 1703 1 0.5564 4.980728088597027 65.20860056792611 66.53737382979058 0 0 0
11047 0 3 0.0 10.2 91.8 61.199999999999996 0 0 0
13031 594 1 0.5564 16.50853009488966 93.47594441387676 64.72340830092372 0 0 0
12477 409 1 0.5564 13.780257363179814 94.06229392353868 66.4883611799587 0 0 0
11486 79 1 0.5564 8.94704486086204 93.52856481600145 65.00548908023495 0 0 0
17033 1928 1 0.5564 9.06214885860291 91.23011368834847 64.09599346785535 0 0 0
13524 758 1 0.5564 15.188157025372524 88.56511541630321 64.24546554930605 0 0 0
11028 0 3 0.0 11.9 90.1 61.199999999999996 0 0 0
13777 843 2 -1.1128 10.422956625159422 90.7152582854076 66.54692305857012 0 0 0
10060 0 3 0.0 13.6 90.1 59.5 0 0 0
10051 0 3 0.0 8.5 88.39999999999999 59.5 0 0 0
10059 0 3 0.0 15.299999999999999 88.39999999999999 59.5 0 0 0
13508 753 1 0.5564 7.78097351573218 94.15225172587877 66.46173077518188 0 0 0
10095 0 3 0.0 11.9 91.8 59.5 0 0 0
11050 0 3 0.0 15.299999999999999 93.5 61.199999999999996 0 0 0
12247 333 2 -1.1128 15.370502400558786 90.28831600186422 65.03123438020177 0 0 0
11487 79 1 0.5564 9.761159790904983 94.2229366098552 66.23905764689873 0 0 0
13778 843 1 0.5564 10.244046991014354 90.55290658436344 65.57654491721662 0 0 0
11046 0 3 0.0 8.5 93.5 61.199999999999996 0 0 0
18522 2424 1 0.5564 10.989394999592621 89.32433795810243 63.989560380174396 0 0 0
14297 1016 1 0.5564 13.153644712373334 92.03486298347052 64.861825781601 0 0 0
10055 0 3 0.0 11.9 88.39999999999999 59.5 0 0 0
10096 0 3 0.0 10.2 93.5 59.5 0 0 0
10091 0 3 0.0 8.5 91.8 59.5 0 0 0
17758 2170 2 -1.1128 1.654500137887715 84.66282101503741 66.50575423573346 0 0 0
16772 1841 1 0.5564 0.055734745650184436 73.53895925418442 64.31557422439316 1 0 0
18670 2474 2 -1.1128 16.94482134050295 76.7738199324758 65.12192341603335 0 0 0
14797 1183 2 -1.1128 12.136174327213231 85.4436739992928 66.21751498433362 0 0 0
17511 2087 1 0.5564 0.07971782542374314 80.60182552425854 65.11827157061798 0 0 0
14651 1134 1 0.5564 0.3045958975086164 67.66571812384612 66.85881709713387 0 0 0
14799 1183 1 0.5564 11.375409082802532 86.08932484967868 66.28363137534932 0 0 0
18389 2380 1 0.5564 13.657057826727591 86.08890998222616 66.4578914091926 0 0 0
15834 1528 1 0.5564 5.1209557028407735 93.90971237751867 66.67004678856007 0 0 0
16596 1782 1 0.5564 2.8818382261813107 94.06250875611236 66.19498049960946 0 0 0
15950 1567 1 0.5564 15.894090807736749 83.65802792514242 66.50265051578464 0 0 0
15832 1528 2 -1.1128 4.323700426686898 93.32036050963592 66.80061751401989 0 0 0
13369 707 2 -1.1128 4.12210178918844 77.50989508501992 66.74707102350966 0 0 0
18444 2398 1 0.5564 11.055124449446678 89.18462808649411 66.78340666573287 0 0 0
15430 1394 2 -1.1128 11.119669621118263 68.86081353406914 66.8498816913142 0 0 0
12755 502 1 0.5564 2.6385830570691122 90.28697058625141 66.86359700690069 0 0 0
17235 1995 1 0.5564 11.677142780052366 93.97531890729482 66.69054748772587 0 0 0
17505 2085 1 0.5564 13.353420501678169 91.1421279915119 66.87282639632446 0 0 0
19153 2635 2 -1.1128 4.402027728783647 67.64886580943359 68.53616963594298 0 0 0
19154 2635 1 0.5564 4.904063083514367 67.67150692912973 69.40072029502231 0 0 0
13710 820 1 0.5564 2.053808374340907 65.11438510281857 68.5268700021931 0 0 0
15893 1548 1 0.5564 7.705468379041413 65.62106420461639 67.9213844187882 0 0 0
18301 2351 2 -1.1128 1.416443218676439 66.51691967135648 69.34377657300202 0 0 0
18303 2351 1 0.5564 1.8935661411463227 66.84078981030255 70.16076032216722 0 0 0
20148 2966 1 0.5564 3.2849189548357685 68.14063648259415 71.23967626717999 0 0 0
20146 2966 2 -1.1128 2.583169502013995 67.44319071205857 71.38499482124479 0 0 0
15475 1409 2 -1.1128 3.7722447696309485 65.46450641554962 72.78991570848993 0 0 0
15477 1409 1 0.5564 3.611767739632427 66.27392112003811 72.22503075892497 0 0 0
18770 2507 1 0.5564 6.674117942557304 66.52174290705807 70.6616875201465 0 0 0
18769 2507 2 -1.1128 6.217375512051488 67.40522800706262 70.55757013518843 0 0 0
20147 2966 1 0.5564 1.839734831906703 67.82737444385201 71.93245068925762 0 0 0
15476 1409 1 0.5564 3.089353148175338 65.42645156361154 73.51944364590787 0 0 0
19862 2871 1 0.5564 5.066247927054799 65.81487977387036 73.65223760221244 0 0 0
19861 2871 2 -1.1128 5.89607553825353 65.76005135487284 74.20755797977469 0 0 0
11404 52 2 -1.1128 0.6406772519411207 68.4003730777707 73.15390240242208 0 0 0
18771 2507 1 0.5564 6.846113605548443 68.05768445158365 70.13449915473187 0 0 0
11756 169 1 0.5564 7.457239294993476 66.33274128365282 74.02980767382043 0 0 0
16358 1703 1 0.5564 3.8891280521485307 64.90750505542071 67.71396949789775 0 0 0
13708 820 2 -1.1128 2.393551038239133 64.2946639671987 68.06574933547296 0 0 0
13538 763 1 0.5564 1.1360498897686915 64.88216526420622 74.41814930558796 0 0 0
16007 1586 1 0.5564 7.096805991070179 64.48996230196569 69.52436474959217 0 0 0
19383 2711 1 0.5564 3.4894964673716857 63.80418849807508 72.21321265390635 0 0 0
11755 169 2 -1.1128 8.347885338006218 66.78687804740612 74.00722691541769 0 0 0
19863 2871 1 0.5564 6.116914240129541 64.80065825346217 74.38304653984878 0 0 0
11405 52 1 0.5564 0.7764306933334953 68.14852458586013 74.11210081205304 0 0 0
13537 763 2 -1.1128 2.026858065922073 65.05848199598974 74.83692580336911 0 0 0
14673 1141 1 0.5564 5.1547685326466794 68.47166825537454 71.56253142724456 0 0 0
16008 1586 1 0.5564 5.551282038733822 64.84426632208758 69.13391490648485 0 0 0
16006 1586 2 -1.1128 6.145009081823989 64.43353399574805 69.82585941394956 0 0 0
14630 1127 1 0.5564 3.242753454488925 68.69814160076035 68.09775588769656 0 0 0
18302 2351 1 0.5564 1.0734203642879774 67.30035953225511 68.82555125081309 0 0 0
14631 1127 1 0.5564 1.681073713308397 68.9431389892728 67.68817120462 0 0 0
19155 2635 1 0.5564 4.519459393470904 66.75384381675453 68.10588412019602 0 0 0
16357 1703 2 -1.1128 4.765823127358204 65.34080260721146 67.50502026268543 0 0 0
13912 888 2 -1.1128 0.11224388804147145 63.312835039233796 81.92559471832762 0 0 0
12733 495 2 -1.1128 8.50991415733644 64.5744861464929 69.11800853046495 0 0 0
19968 2906 1 0.5564 8.286454302781552 67.47355746148814 67.33045853437503 0 0 0
13709 820 1 0.5564 1.7248699642669811 63.99327403572909 67.38602141382101 0 0 0
15892 1548 2 -1.1128 7.265993708603808 66.18742743376022 67.22417944732786 0 0 0
12734 495 1 0.5564 8.754570924412677 63.61308497226462 69.24390888730703 0 0 0
14629 1127 2 -1.1128 2.587165837645402 69.363052232959 67.73984633283094 0 0 0
15894 1548 1 0.5564 6.277821159406694 66.03559195164885 67.24565051035619 0 0 0
15575 1442 1 0.5564 6.617935486533302 63.15749417900385 82.52967130608039 0 0 0
16835 1862 1 0.5564 16.912581369600474 82.20910556553207 76.11761798151247 0 0 0
17901 2217 1 0.5564 5.983112430569373 63.01915721841167 70.39938499560228 0 0 0
18259 2337 2 -1.1128 13.145898799417372 63.38049100069892 72.43453522825084 0 0 0
15584 1445 1 0.5564 8.263076092325386 68.95909578785212 70.61600919081877 0 0 0
19787 2846 1 0.5564 14.018632546320752 63.24549922205928 76.85899185080545 0 0 0
19793 2848 1 0.5564 9.722340861343 63.67423343219567 72.64402732457812 0 0 0
12504 418 1 0.5564 15.699233526073389 63.516409606877886 70.256767773914 0 0 0
18678 2476 1 0.5564 8.51966277387674 67.9959642751053 72.8953952485765 0 0 0
19967 2906 1 0.5564 8.534224522599134 68.6705350286382 68.41327010002877 0 0 0
18676 2476 2 -1.1128 8.680793623184444 68.60071062659179 72.11544717021498 0 0 0
19966 2906 2 -1.1128 8.776576739343966 68.3273956197287 67.5057892294508 0 0 0
12503 418 1 0.5564 16.216918794096486 64.48507085031353 71.46520639651085 0 0 0
12735 495 1 0.5564 9.272873546431379 65.1530911335666 69.40629589742825 0 0 0
15432 1394 1 0.5564 10.172002820005252 68.67846064678787 67.11194162267182 0 0 0
18845 2532 1 0.5564 12.548217507753815 66.17963333556837 67.15445082012486 0 0 0
15812 1521 1 0.5564 13.129840829452203 67.82838768269052 68.19107449581023 0 0 0
15811 1521 2 -1.1128 13.042356773753106 68.74956533035629 68.5702561680379 0 0 0
18844 2532 2 -1.1128 13.464760501548465 66.49941581737222 67.39463583074085 0 0 0
18846 2532 1 0.5564 14.032089839295168 65.718769886178 67.65679967347195 0 0 0
14457 1069 1 0.5564 15.790446086556297 63.85548886114576 67.51307300534367 0 0 0
15813 1521 1 0.5564 13.734875472189389 68.88554183660358 69.27872527164958 0 0 0
14612 1121 1 0.5564 10.80437037204754 66.23294582252828 68.55501176632366 0 0 0
14613 1121 1 0.5564 10.730320338752337 67.1463897434815 69.9065899323111 0 0 0
14611 1121 2 -1.1128 10.493324455753775 66.2617802647484 69.50496923066038 0 0 0
19772 2841 1 0.5564 10.743450253079342 65.4760776910483 72.79052743693657 0 0 0
19771 2841 2 -1.1128 10.037083160364572 65.10279299491852 73.39194603268675 0 0 0
17309 2020 1 0.5564 12.285976135899258 66.87535465616956 72.6134062185462 0 0 0
11835 195 1 0.5564 12.454038261247362 64.7622824852754 71.94323945431681 0 0 0
11833 195 2 -1.1128 11.882998602424992 65.56194004749983 71.75760141481776 0 0 0
11834 195 1 0.5564 11.447020625818158 65.45985183314335 70.8634530729125 0 0 0
19773 2841 1 0.5564 9.349121850585556 65.80529198725738 73.57416850568947 0 0 0
17308 2020 2 -1.1128 12.690727665061347 67.67796918262944 73.05156904090983 0 0 0
17310 2020 1 0.5564 13.685857112024207 67.58118702892321 73.07030923679814 0 0 0
16264 1672 2 -1.1128 15.24711391392255 67.57639367093226 72.5581758404249 0 0 0
16265 1672 1 0.5564 15.798168981506985 68.15162882856325 73.1626949519047 0 0 0
14088 946 1 0.5564 15.979194944658218 66.11661701267948 72.77243575285436 0 0 0
16266 1672 1 0.5564 15.098785607635003 68.0508910282506 71.69050561152511 0 0 0
14087 946 1 0.5564 15.489826407170176 64.72404338613555 73.47092254491393 0 0 0
15431 1394 1 0.5564 11.70344827210668 68.82016898375768 67.66077661841211 0 0 0
14086 946 2 -1.1128 16.20331608648882 65.15280103207009 72.91675691233227 0 0 0
18677 2476 1 0.5564 9.588037160210733 68.4201872866911 71.73555146701482 0 0 0
18256 2336 2 -1.1128 11.048178956649522 68.44929838873315 70.96662646484091 0 0 0
16368 1706 1 0.5564 11.941951946590674 68.67369999511955 73.87626157812808 0 0 0
11925 225 1 0.5564 10.938983380799892 64.62505014165662 74.97168447293753 0 0 0
18257 2336 1 0.5564 11.61191586209552 68.4087361504191 71.79158435002347 0 0 0
16909 1887 2 -1.1128 14.736502811162788 69.08499641952542 70.60693030766441 0 0 0
12502 418 2 -1.1128 16.484899935667247 63.767748532596435 70.82206167305878 0 0 0
15627 1459 1 0.5564 16.306509656492562 69.16727057040288 74.90699991922614 0 0 0
14455 1069 2 -1.1128 14.907878071307499 64.24929016519403 67.76996637542149 0 0 0
16366 1706 2 -1.1128 11.58553629379404 69.48562624211017 74.33858671244204 0 0 0
15208 1320 2 -1.1128 14.934420224154143 63.47497832688344 74.23986373378334 0 0 0
14456 1069 1 0.5564 14.594921916247463 63.83635662844437 68.62526989143089 0 0 0
15625 1459 2 -1.1128 16.40984659956506 69.33863357654094 73.92722625145602 0 0 0
15666 1472 1 0.5564 10.817705730575073 64.57127664792749 67.25864477332213 0 0 0
12146 299 1 0.5564 0.5173591857331977 84.67532958677401 74.75706153689097 0 0 0
15664 1472 2 -1.1128 11.123296120770968 65.51010033329614 67.09982002029781 0 0 0
18379 2377 2 -1.1128 6.463364346216619 63.40732126783207 74.85494413145423 0 0 0
18474 2408 1 0.5564 14.758136856992428 80.87837763102468 67.0447723609909 0 0 0
15210 1320 1 0.5564 14.74153286529216 63.2863793195681 75.20278894476365 0 0 0
16010 1587 1 0.5564 0.16475053976680926 80.02958714796578 73.0682029403548 0 0 0
14671 1141 2 -1.1128 4.432487785060919 69.15525126211402 71.45753104437262 0 0 0
16546 1766 2 -1.1128 6.292463013422805 74.34250906228367 68.09802212893767 0 0 0
14672 1141 1 0.5564 4.768312325261826 69.91141381757414 70.89589002244867 0 0 0
17544 2098 1 0.5564 2.694651369716896 72.41517865022149 68.5988327075259 0 0 0
17543 2098 1 0.5564 2.687963472125384 70.78226210747465 68.58596633705982 0 0 0
17542 2098 2 -1.1128 2.796380697861142 71.59381701499102 69.16009594802294 0 0 0
14891 1214 1 0.5564 5.754188905757046 71.25879863626774 69.29672968042063 0 0 0
14892 1214 1 0.5564 4.224086336858291 71.49232563792187 69.81718887050899 0 0 0
15515 1422 1 0.5564 1.715222378072633 71.74798272845685 70.22782035371702 0 0 0
14890 1214 2 -1.1128 5.150574494294971 71.23706824680139 70.0937099096192 0 0 0
14108 953 1 0.5564 3.209249120806209 70.00042366190037 72.26173324497209 0 0 0
18776 2509 1 0.5564 5.790293101009427 71.8561844610184 71.31825926691309 0 0 0
15514 1422 2 -1.1128 1.278693742794251 72.01807325395244 71.0860130691104 0 0 0
15516 1422 1 0.5564 1.6292018103026318 71.45079568814687 71.8312251556112 0 0 0
17207 1986 1 0.5564 1.7474609075259007 73.42723012283403 71.61756095618195 0 0 0
17206 1986 2 -1.1128 2.055745037996729 74.31526532006404 71.95866925109603 0 0 0
17208 1986 1 0.5564 3.0171876909932385 74.25386731011268 72.2267333600219 0 0 0
15886 1546 2 -1.1128 4.610056626018393 74.27632177312792 72.88480130672957 0 0 0
15887 1546 1 0.5564 5.133619296793933 73.5369817805112 72.46140939671656 0 0 0
14107 953 2 -1.1128 2.3935691082832755 70.35288450681647 72.72046801769524 0 0 0
15888 1546 1 0.5564 4.138139323938523 73.92892088906581 73.69511531277044 0 0 0
18775 2509 2 -1.1128 6.0047229723350535 72.31671790400779 72.17961218026821 0 0 0
18777 2509 1 0.5564 6.630979989158463 71.74917357641294 72.71411749987247 0 0 0
18958 2570 2 -1.1128 2.407186296087189 73.8127130781242 67.76885506349659 0 0 0
17729 2160 1 0.5564 0.821997322673846 73.89314574963733 68.15689659386288 0 0 0
14911 1221 2 -1.1128 6.945816618323649 71.86358126107292 68.08509692908791 0 0 0
14912 1221 1 0.5564 6.721245788687128 72.83803691534382 68.0872748954021 0 0 0
14109 953 1 0.5564 1.7261835990950456 69.61578941765715 72.82671085804645 0 0 0
14805 1185 1 0.5564 2.731085276844258 70.2694785125764 74.42974825006009 0 0 0
17777 2176 1 0.5564 7.895694865634422 70.58214405089193 74.08552129119991 0 0 0
18960 2570 1 0.5564 3.033892085989837 74.47744947752282 68.17550738839316 0 0 0
16547 1766 1 0.5564 7.030169322747219 75.00895249308356 68.20592510088917 0 0 0
17586 2112 1 0.5564 1.4043641390180719 74.84091684149668 73.37150347459679 0 0 0
16548 1766 1 0.5564 5.435068848849452 74.7381555001985 68.42717160054143 0 0 0
17776 2176 2 -1.1128 7.892486844135828 70.83495522313636 73.118010861873 0 0 0
17778 2176 1 0.5564 8.297400248914908 70.09626345712245 72.57914171624822 0 0 0
17211 1987 1 0.5564 8.324562039083936 72.00621230944823 69.059211306392 0 0 0
14913 1221 1 0.5564 6.970314074948761 71.52928222459107 67.14294825377111 0 0 0
16927 1893 2 -1.1128 3.434653288083004 73.36500168547566 74.91569985993823 0 0 0
19218 2656 1 0.5564 7.979468702005405 73.7742003408876 72.23761779907748 0 0 0
17886 2212 1 0.5564 7.338148701820238 75.01764344273283 74.10947525239695 0 0 0
17584 2112 2 -1.1128 0.9240555917265221 75.34741860658325 74.08757606095992 0 0 0
13690 814 2 -1.1128 14.647839442486427 89.52530547206763 83.51251394452773 0 0 0
15041 1264 1 0.5564 0.13881656330064923 69.6881477914524 75.86809756853266 0 0 0
12611 454 1 0.5564 0.5361165546738252 94.4897033491574 78.75934615671031 0 0 0
15583 1445 2 -1.1128 8.020003254799146 69.25732912450351 69.69298540073626 0 0 0
18258 2336 1 0.5564 11.199515510515953 69.32181752495968 70.50207478543436 0 0 0
16911 1887 1 0.5564 15.64992929035743 69.19691811355997 70.21561750089592 0 0 0
15585 1445 1 0.5564 8.246936475057627 70.22521689313906 69.5848432015399 0 0 0
13196 649 1 0.5564 8.69235970101515 75.57411969375002 69.08421467397572 0 0 0
19217 2656 1 0.5564 8.415430718906574 72.23371891472193 72.55930159102861 0 0 0
19216 2656 2 -1.1128 8.675809128852398 73.07340370013988 72.0827173859026 0 0 0
17209 1987 2 -1.1128 9.046758095259028 71.93929477405744 69.74765517905625 0 0 0
17210 1987 1 0.5564 8.866040625093243 72.590541772799 70.48468891637225 0 0 0
15976 1576 2 -1.1128 9.9072221596675 74.80342537419419 69.6697946231036 0 0 0
15977 1576 1 0.5564 10.33831996974105 74.66497170846132 70.56141420104015 0 0 0
17055 1935 1 0.5564 12.093278076985193 70.9101773297036 69.31355548666632 0 0 0
16952 1901 1 0.5564 13.278245171286253 70.34541371906761 67.90561271235183 0 0 0
15978 1576 1 0.5564 10.475258765514441 74.39142128164498 68.95734310828676 0 0 0
14201 984 1 0.5564 13.616460020866892 74.45868861577272 70.04201163022107 0 0 0
18252 2334 1 0.5564 11.752421894914123 71.03846469089204 71.73268995506567 0 0 0
12992 581 1 0.5564 15.908741107762825 72.13148075602658 69.9894568306349 0 0 0
18250 2334 2 -1.1128 12.22856718320939 71.31115940171803 72.56870643642962 0 0 0
18251 2334 1 0.5564 13.15730408243197 70.94053760697044 72.55933547204253 0 0 0
14171 974 1 0.5564 12.15585120330082 73.92504446191732 71.60872239575889 0 0 0
14170 974 2 -1.1128 11.210966830089491 74.13032458485277 71.86377865351665 0 0 0
15548 1433 1 0.5564 12.735734368616313 72.19121239763825 73.81073064446689 0 0 0
14172 974 1 0.5564 10.795958697766544 73.32286427646648 72.28303521256738 0 0 0
14200 984 2 -1.1128 13.705526770989888 73.92395786539089 70.88232735532088 0 0 0
19892 2881 1 0.5564 14.17840790394964 74.30635476946667 72.1673190719575 0 0 0
15549 1433 1 0.5564 13.732676446875455 73.46117473233858 74.05553394808065 0 0 0
15938 1563 1 0.5564 15.142574090942864 71.37036072700417 72.12091511886595 0 0 0
12991 581 2 -1.1128 15.771940304888128 72.41857515525356 70.93754049579981 0 0 0
14202 984 1 0.5564 14.433560560379691 73.24746220829967 70.77132891683291 0 0 0
16910 1887 1 0.5564 14.559976510992051 69.82334829547628 71.25783369690778 0 0 0
15937 1563 2 -1.1128 14.673977869767542 70.62718380589695 72.59851954529772 0 0 0
19891 2881 2 -1.1128 14.458808893861185 74.51159744643314 73.10500321502856 0 0 0
15939 1563 1 0.5564 15.331499125923054 70.1251403587878 73.16031888628497 0 0 0
16953 1901 1 0.5564 14.141195481240853 71.71071695610587 68.14621695722657 0 0 0
16951 1901 2 -1.1128 13.229466911782781 71.342511025353 67.96407510681013 0 0 0
19178 2643 1 0.5564 15.928364013287723 73.18484885264581 68.1803304980937 0 0 0
19177 2643 2 -1.1128 15.796246892168284 72.20980585700758 68.3587589721618 0 0 0
12259 337 2 -1.1128 11.631064155101114 73.68467505603353 67.89860378320262 0 0 0
17053 1935 2 -1.1128 11.438254249813227 70.76084834214731 70.05426103722267 0 0 0
14815 1189 2 -1.1128 13.237296020588353 75.36616088319627 68.90372162833168 0 0 0
12807 519 1 0.5564 10.651227922604308 75.0679507507358 73.03635033016864 0 0 0
19893 2881 1 0.5564 15.380800744586033 74.8987752555218 73.10001218758377 0 0 0
14816 1189 1 0.5564 13.832596529861137 75.75260348915349 68.19925054617426 0 0 0
12261 337 1 0.5564 12.25790049697 74.32844754834821 68.33750422526256 0 0 0
17054 1935 1 0.5564 10.57967915801793 71.22605670948323 69.83878412456976 0 0 0
16367 1706 1 0.5564 11.855497419485461 70.30375870575143 73.83086571434835 0 0 0
15547 1433 2 -1.1128 13.147177444515531 72.78477926251321 74.50239057841998 0 0 0
17821 2191 2 -1.1128 16.227177214487135 74.68445423351665 68.38280277926827 0 0 0
14157 969 1 0.5564 11.882045527321015 63.20940897993691 76.53548984746996 0 0 0
17823 2191 1 0.5564 16.20549267347328 75.23824180616074 69.21517877795539 0 0 0
17822 2191 1 0.5564 15.674597681086716 75.12467679648779 67.67508771410965 0 0 0
12260 337 1 0.5564 12.044384948291649 72.77420119503047 67.88434231772817 0 0 0
14243 998 1 0.5564 13.463709633007332 75.73505271566167 73.6240770173891 0 0 0
16758 1836 1 0.5564 0.0005252396701962425 90.12177493827257 73.04230366324964 1 0 0
13507 753 2 -1.1128 6.946969393223804 94.26584477266495 67.00166952185437 0 0 0
15576 1442 1 0.5564 5.624225609863664 63.74657697356338 83.68385879102412 0 0 0
12669 473 1 0.5564 1.0920580374258626 75.2750711803947 71.01027998428833 0 0 0
17885 2212 1 0.5564 6.139414268045767 75.20044917432347 73.01574581069488 0 0 0
12386 379 1 0.5564 1.164465242068673 77.65636788138936 67.17190329519335 0 0 0
13402 718 2 -1.1128 4.031338153816178 75.51337807189134 68.55260593709875 0 0 0
16532 1761 1 0.5564 4.349349045946539 75.55693603321825 71.59452383201909 0 0 0
13404 718 1 0.5564 3.9862500837103148 75.88690720604345 69.47912799493811 0 0 0
13195 649 2 -1.1128 7.924220857396243 76.07699368432145 68.68787909610224 0 0 0
17719 2157 2 -1.1128 5.828688236001967 78.71364869118239 68.29143392761874 0 0 0
17884 2212 2 -1.1128 7.091370314733072 75.4209089415618 73.22829532979216 0 0 0
19261 2671 2 -1.1128 6.757954433490555 77.49045558339287 70.47754572724833 0 0 0
13113 621 1 0.5564 2.9417383272104924 80.31094400155654 70.269657271584 0 0 0
19263 2671 1 0.5564 5.947445968446076 76.97293751766728 70.75186583703189 0 0 0
19262 2671 1 0.5564 6.636959752843534 78.45287788902966 70.72065893773292 0 0 0
15093 1281 1 0.5564 0.772427975180609 79.8826753273701 70.00415335652715 0 0 0
13197 649 1 0.5564 7.358005663457703 76.45301198152569 69.421371446689 0 0 0
12535 429 2 -1.1128 4.330605134623941 80.55094672699137 69.36707318515298 0 0 0
13111 621 2 -1.1128 2.211332767246802 79.99239723458611 70.87383957816226 0 0 0
13112 621 1 0.5564 2.562043350468831 79.26831651904743 71.46773333063554 0 0 0
16531 1761 2 -1.1128 4.3949004918136385 76.41246335940757 71.07877366450268 0 0 0
16533 1761 1 0.5564 3.8933416339227875 77.12475959997344 71.56976569299044 0 0 0
16459 1737 2 -1.1128 3.268257536758968 78.30952025235074 72.56949903652298 0 0 0
16460 1737 1 0.5564 3.8778707769598393 79.01006391877904 72.94045823395685 0 0 0
16461 1737 1 0.5564 2.5158858688211367 78.15000185699427 73.20863233709132 0 0 0
17604 2118 1 0.5564 5.623162890732937 79.92497735364117 72.36046688174937 0 0 0
17602 2118 2 -1.1128 5.1719357036225455 79.92630977182324 73.25287569588909 0 0 0
19172 2641 1 0.5564 5.852817858636148 78.40834003171872 73.90978790703984 0 0 0
16227 1659 1 0.5564 0.5961661130985674 78.25131492594215 73.8873093478569 0 0 0
19173 2641 1 0.5564 6.725232283542605 77.02988191647634 73.98308743308185 0 0 0
14440 1064 2 -1.1128 6.262144031557405 80.0454300708031 70.96662676147331 0 0 0
17721 2157 1 0.5564 6.169653196383272 78.34208179491424 69.1549621210893 0 0 0
13403 718 1 0.5564 4.100432233561478 76.26277587977695 67.8941007036366 0 0 0
12537 429 1 0.5564 4.67859729865247 79.75653801146683 68.86926146850885 0 0 0
17603 2118 1 0.5564 5.412530512681894 80.76187966240899 73.74677679549212 0 0 0
14441 1064 1 0.5564 5.615381818651994 80.48470248094436 70.34313770259084 0 0 0
14442 1064 1 0.5564 7.141247773996852 80.52012771454926 70.92374482614271 0 0 0
17277 2009 1 0.5564 8.03318819519238 80.74020466043137 68.1433349090242 0 0 0
12536 429 1 0.5564 4.082767123038904 81.26929712570177 68.71703509685928 0 0 0
16226 1659 1 0.5564 1.3393460142531384 76.81158445248339 74.09099160499254 0 0 0
16225 1659 2 -1.1128 1.4413020035055992 77.8025793651319 74.1777951609597 0 0 0
19171 2641 2 -1.1128 6.367340925801287 77.79879712584851 74.51288287282809 0 0 0
17275 2009 2 -1.1128 7.130845435836853 80.9046352974051 67.7449123836186 0 0 0
16011 1587 1 0.5564 1.4619368345693007 80.3975537750764 72.14704336631898 0 0 0
16009 1587 2 -1.1128 0.840083552241142 80.7352022627971 72.85364968721805 0 0 0
17720 2157 1 0.5564 6.457910178900314 79.41636577574444 67.95936681578821 0 0 0
17276 2009 1 0.5564 6.76456520672315 81.7672274545857 68.09387414611456 0 0 0
16448 1733 1 0.5564 8.278364284571337 76.65563870803965 67.25456547273653 0 0 0
13997 916 1 0.5564 8.262301483872436 76.77475798008173 72.03020876529207 0 0 0
20129 2960 1 0.5564 16.34442071384068 63.09948278493281 77.64472061901945 0 0 0
15853 1535 2 -1.1128 16.74584604106629 86.53530847030123 72.3893312860612 0 0 0
12102 284 1 0.5564 2.3981261979822426 77.99405207127684 75.446691614932 0 0 0
16697 1816 1 0.5564 0.30123038212235076 76.7302853537521 69.24678456939111 0 0 0
18013 2255 2 -1.1128 16.491103250832595 76.0217572206991 70.59609592654824 0 0 0
18015 2255 1 0.5564 16.478129946265984 75.79782794461957 71.57061499594607 0 0 0
12183 311 1 0.5564 9.893451219720113 79.63064127788088 67.1462171330907 0 0 0
13837 863 2 -1.1128 8.591779144138545 81.14731301165995 71.19885519079892 0 0 0
12805 519 2 -1.1128 10.543448072141265 75.84021199997454 73.6624469050036 0 0 0
13838 863 1 0.5564 8.907849888965218 80.61656256869222 71.9852417609222 0 0 0
14817 1189 1 0.5564 12.851480687227495 76.10505228161048 69.45615863247433 0 0 0
11824 192 2 -1.1128 9.511538704339996 80.65956722206192 68.83556479261723 0 0 0
15128 1293 1 0.5564 12.887611641265826 77.87322328232185 68.40759583501712 0 0 0
18060 2270 1 0.5564 8.96670962769685 77.61943062250522 69.1462542785174 0 0 0
15304 1352 2 -1.1128 12.119854205637132 77.44733079239286 69.75731584160135 0 0 0
15306 1352 1 0.5564 11.142248351189423 77.59504218772365 69.60742096251585 0 0 0
18059 2270 1 0.5564 9.626136897158878 79.10598419024781 69.29437817186646 0 0 0
18058 2270 2 -1.1128 9.589021891996122 78.18652856460636 69.68581645274602 0 0 0
15305 1352 1 0.5564 12.377426896831581 77.80600829283537 70.65453796334343 0 0 0
12806 519 1 0.5564 9.821804564478416 76.44467039884228 73.32501355848586 0 0 0
13998 916 1 0.5564 9.492502880767061 77.52736140259702 71.26416770186205 0 0 0
13996 916 2 -1.1128 9.079049531193428 77.33813724377394 72.15481394303963 0 0 0
18365 2372 1 0.5564 10.747491576932127 80.08044829740126 72.72399724345107 0 0 0
18293 2348 1 0.5564 9.23197441869402 78.76570785108153 72.77381997620824 0 0 0
18292 2348 2 -1.1128 9.307916036581478 79.68460734420407 73.16093411117531 0 0 0
17805 2185 1 0.5564 12.454605314725335 79.13386552950809 72.34604917607757 0 0 0
17804 2185 1 0.5564 13.03547091577202 77.64102855857779 72.66331801582577 0 0 0
17803 2185 2 -1.1128 12.946805508340168 78.35124466412157 71.96494011273818 0 0 0
16933 1895 2 -1.1128 15.575838024969334 78.95318229485179 71.54857923516201 0 0 0
16935 1895 1 0.5564 14.610739201473327 78.6914432028555 71.55736800623615 0 0 0
18473 2408 1 0.5564 14.180256412057444 79.63635513695503 67.93362595247265 0 0 0
18472 2408 2 -1.1128 14.234705060502208 80.63219058671433 67.86049990775143 0 0 0
11825 192 1 0.5564 10.396377604616399 81.00622873022523 68.5242981183787 0 0 0
18364 2372 2 -1.1128 11.698478353154487 80.36892651677441 72.61261887457074 0 0 0
11826 192 1 0.5564 9.339038148130605 80.9759482671593 69.76838159520648 0 0 0
18366 2372 1 0.5564 12.055802577146327 80.68563639839502 73.4912624912172 0 0 0
13530 760 1 0.5564 16.056840099167566 80.52748282990488 71.78103518578192 0 0 0
16934 1895 1 0.5564 16.015130617492453 78.63506316071503 72.3887118503602 0 0 0
18294 2348 1 0.5564 8.836008729823952 79.71513935004612 74.04205405635686 0 0 0
14244 998 1 0.5564 11.911802616194032 76.22894356076412 73.74359077123214 0 0 0
17133 1961 1 0.5564 12.23265475219568 81.2200572776071 71.31232389126419 0 0 0
14936 1229 1 0.5564 15.541627915841044 78.30477636788004 74.33709052971163 0 0 0
14548 1100 2 -1.1128 11.725565106861726 81.1789883043546 68.05133460775816 0 0 0
14550 1100 1 0.5564 12.695302418008927 81.03226517971558 67.85618764094603 0 0 0
15127 1293 2 -1.1128 13.453253349823232 78.10820132735225 67.61713080772253 0 0 0
12016 256 2 -1.1128 12.889438677787538 80.6115337785198 74.93216087557447 0 0 0
12018 256 1 0.5564 13.390852189531776 79.74980997087091 75.00972995319998 0 0 0
13528 760 2 -1.1128 16.20110437187203 81.51348950879641 71.86457453325652 0 0 0
14935 1229 2 -1.1128 16.41728104568233 78.24845455371684 73.85744506824568 0 0 0
18546 2432 1 0.5564 16.5260877225449 76.7197176613849 73.46363584528875 0 0 0
16832 1861 1 0.5564 15.030258534191953 81.57057559658944 68.85583467330335 0 0 0
16973 1908 1 0.5564 10.226279216982384 75.92451315423287 75.15580439110698 0 0 0
17132 1961 1 0.5564 12.000128490017632 81.56678111915487 69.73360901708458 0 0 0
13118 623 1 0.5564 14.062368291201171 81.74402528279897 74.20021024477633 0 0 0
16162 1638 2 -1.1128 14.327035965583347 94.10395566467353 71.51949398086334 0 0 0
17131 1961 2 -1.1128 12.114247023978672 81.95726805320054 70.64711710526733 0 0 0
14078 943 1 0.5564 0.20901122075348588 94.49265452572608 71.75972138855806 0 0 0
15805 1519 2 -1.1128 10.729780646783874 92.3261299236236 80.86470995502002 0 0 0
18544 2432 2 -1.1128 16.62737799691473 75.74266867292768 73.27624314609142 0 0 0
17673 2141 1 0.5564 0.012512284055877338 66.87128636667562 79.61444736322426 0 0 0
14242 998 2 -1.1128 12.86741579267832 76.51581544877799 73.81074176088686 0 0 0
15992 1581 1 0.5564 13.538372605434203 77.62592375856569 74.73013083631426 0 0 0
19161 2637 1 0.5564 3.347408640297048 82.52896314136798 67.04735550992197 0 0 0
17014 1922 2 -1.1128 16.82039864250761 90.84243052911883 80.31848791521615 0 0 0
13839 863 1 0.5564 8.16990894200526 81.9961456809191 71.5174597570912 0 0 0
19159 2637 2 -1.1128 3.7597397464012583 82.57052224216847 67.95744120101388 0 0 0
19160 2637 1 0.5564 3.0699384804171514 82.85496854517571 68.62322269023146 0 0 0
17222 1991 1 0.5564 6.62721804479638 82.65058354243865 73.39010596168121 0 0 0
14965 1239 2 -1.1128 4.092085672632363 85.16999524097707 69.49899299258233 0 0 0
14967 1239 1 0.5564 3.228766182245493 84.8355664964498 69.87693086796892 0 0 0
16791 1847 1 0.5564 5.282847592741714 82.89075226111423 68.62524469346631 0 0 0
18817 2523 2 -1.1128 2.074060698374893 83.44183356437689 69.74779777160094 0 0 0
18818 2523 1 0.5564 1.1572338688458788 83.58098012393486 69.3735423076686 0 0 0
16789 1847 2 -1.1128 6.2491103685581715 82.95124005381624 68.87559954680046 0 0 0
18819 2523 1 0.5564 2.0061328456939016 83.20670720584296 70.71738627873839 0 0 0
16790 1847 1 0.5564 6.354400796516849 83.57537518996682 69.64978915801164 0 0 0
17951 2234 1 0.5564 2.531306671656202 83.39926566497486 72.57911446469231 0 0 0
17952 2234 1 0.5564 1.507485226335968 82.13070776612506 72.48331811349254 0 0 0
17950 2234 2 -1.1128 1.6368406060222367 83.09485285123456 72.25160359686625 0 0 0
13681 811 2 -1.1128 6.362169521069853 84.9269128490007 70.54450108923142 0 0 0
13682 811 1 0.5564 5.416982957131881 85.02004179125925 70.23153154460879 0 0 0
14459 1070 1 0.5564 3.472003131738267 85.3705007551155 73.61122898307818 0 0 0
13683 811 1 0.5564 6.708057431028018 85.82044681751933 70.83078469896343 0 0 0
18981 2577 1 0.5564 7.1914367536676655 84.1391523469487 71.61136289785516 0 0 0
18979 2577 2 -1.1128 7.48393043465454 83.49726256112983 72.32018251682564 0 0 0
16524 1758 1 0.5564 4.554890409431663 86.8128175962621 69.36245632867939 0 0 0
14458 1070 2 -1.1128 2.951660652574838 86.21437408159673 73.48037777373216 0 0 0
18571 2441 2 -1.1128 7.2645539104085195 87.00428440151731 71.95234893538873 0 0 0
18573 2441 1 0.5564 6.532887792019939 87.20880524721323 72.60260784774067 0 0 0
18572 2441 1 0.5564 8.137888811186643 86.95733101498098 72.43720200838736 0 0 0
18980 2577 1 0.5564 8.098330674104366 83.96202334181783 72.95776380447028 0 0 0
19948 2900 2 -1.1128 7.761584755770902 87.74311967866826 67.35009101684382 0 0 0
16615 1789 2 -1.1128 5.4388813840140084 87.39188075949899 73.7133914674546 0 0 0
16617 1789 1 0.5564 4.497162292676025 87.08694466377048 73.57133786103546 0 0 0
17221 1991 2 -1.1128 6.010648046150177 82.14921462799636 73.99712406217888 0 0 0
14460 1070 1 0.5564 2.017636538701596 86.08505503173257 73.81335862013162 0 0 0
19080 2610 1 0.5564 4.786007812693818 83.30130122639719 73.691582512369 0 0 0
19078 2610 2 -1.1128 3.877962372562141 83.69093172404402 73.84534127454896 0 0 0
19079 2610 1 0.5564 3.4698041565037867 83.27455960953728 74.6577704865146 0 0 0
17633 2128 1 0.5564 7.938990759628199 83.25203578014244 68.55308560459297 0 0 0
14966 1239 1 0.5564 4.03687360295797 85.18087850560124 68.50057753218522 0 0 0
17634 2128 1 0.5564 8.270561633394944 84.71877595025133 67.9164067713285 0 0 0
11604 118 1 0.5564 2.7078977174362127 87.7248783701954 73.0857007313711 0 0 0
17223 1991 1 0.5564 6.441195581621454 82.03960296521332 74.89301149383218 0 0 0
17632 2128 2 -1.1128 8.664862118219482 83.91011520108383 68.35297910599775 0 0 0
16522 1758 2 -1.1128 4.719614068961064 87.79329518692849 69.25507940745732 0 0 0
11979 243 1 0.5564 7.212325600453875 87.91354117740843 70.68813589217423 0 0 0
15360 1370 1 0.5564 0.9039157621856423 87.59954849690104 69.70773405799162 0 0 0
19949 2900 1 0.5564 7.46193956232215 86.80463297646538 67.17846357297736 0 0 0
11906 219 1 0.5564 5.441204880889617 86.9363629018626 75.2346951654792 0 0 0
12145 299 2 -1.1128 0.6627706970720025 85.64929433126255 74.58314155893666 0 0 0
19950 2900 1 0.5564 7.509970918105154 88.00840177407974 68.28085207254315 0 0 0
16616 1789 1 0.5564 5.478107460078919 88.38957777376176 73.65805492436031 0 0 0
19697 2816 1 0.5564 0.424287758573864 65.53973553146218 70.36590439158209 0 0 0
19471 2741 2 -1.1128 16.893831513093556 93.73059699519732 76.62773750966885 0 0 0
11602 118 2 -1.1128 2.384548499367119 88.55197527578822 72.62596582507697 0 0 0
19434 2728 1 0.5564 16.907555817014128 92.31873373843919 74.0188179503793 0 0 0
19823 2858 1 0.5564 9.181536816201623 89.49353965754081 77.98154571228409 0 0 0
11678 143 1 0.5564 10.78100867312323 93.9272047760347 71.30773520224676 0 0 0
15949 1567 2 -1.1128 16.54392673057781 83.56467677055424 67.25697067647236 0 0 0
15142 1298 2 -1.1128 10.38417219354723 63.106634180573394 67.39407932695701 0 0 0
13529 760 1 0.5564 15.636510465539612 81.87111523817869 72.60844119798259 0 0 0
15231 1327 1 0.5564 0.536651335016525 67.99076780072235 82.14236785163376 0 0 0
14024 925 1 0.5564 16.149110627571517 86.4622802369794 67.61421083728818 0 0 0
14549 1100 1 0.5564 11.379325384953752 81.92276524229825 67.47957010614107 0 0 0
16833 1861 1 0.5564 15.838693229237755 81.91647767177177 70.23184767480534 0 0 0
15276 1342 1 0.5564 9.569402815659018 84.62024007916112 69.46747605387768 0 0 0
16831 1861 2 -1.1128 15.568216336572995 82.26462021908411 69.33427361365312 0 0 0
16895 1882 1 0.5564 14.637929654424482 83.51098649364187 70.06092184302177 0 0 0
15274 1342 2 -1.1128 10.068238599300782 85.30740410519326 69.99565106651959 0 0 0
15275 1342 1 0.5564 10.309636830572046 84.9300307861633 70.8896961426907 0 0 0
14429 1060 1 0.5564 11.42975693297689 86.14948324338842 69.99412217920658 0 0 0
14430 1060 1 0.5564 12.971967016003585 85.7673894539003 70.37124138506253 0 0 0
19778 2843 1 0.5564 10.035687791150309 84.42285241211594 73.34684443224094 0 0 0
19779 2843 1 0.5564 9.367510425639281 85.83631152226103 73.81832969454048 0 0 0
15250 1334 2 -1.1128 11.137404207690919 84.11105062507389 72.04817839906528 0 0 0
15252 1334 1 0.5564 11.429542970730123 83.29898675928987 71.54299767002185 0 0 0
15251 1334 1 0.5564 11.91302579536457 84.48351998184738 72.55776444569663 0 0 0
16896 1882 1 0.5564 13.016104469304366 83.35971415838576 70.17678980053103 0 0 0
16894 1882 2 -1.1128 13.788440051929346 83.98383845426699 70.29497014343491 0 0 0
14418 1056 1 0.5564 13.619310654943018 84.2813994485628 71.88942622009738 0 0 0
14416 1056 2 -1.1128 13.548158483342354 84.38452255921932 72.88154671748599 0 0 0
15951 1567 1 0.5564 16.10028807485157 83.1004668129027 68.02358275832253 0 0 0
17747 2166 1 0.5564 9.179984352439773 87.15683607989364 67.71344988691426 0 0 0
17746 2166 2 -1.1128 10.046389078574599 86.6977503143 67.90987644627437 0 0 0
18390 2380 1 0.5564 14.191160740355395 87.27743657272099 67.44215002759697 0 0 0
17748 2166 1 0.5564 9.98253856966156 86.22792494502777 68.79032384869967 0 0 0
14428 1060 2 -1.1128 12.281142252091005 86.49008307481081 70.3930395742882 0 0 0
12955 569 2 -1.1128 9.30878248615207 87.32386691225447 73.39107805755552 0 0 0
15854 1535 1 0.5564 15.87249623974692 86.41961968840698 72.86248744491425 0 0 0
13117 623 2 -1.1128 14.735868104310555 82.39639497718947 73.85262985159389 0 0 0
13119 623 1 0.5564 14.263442192918593 83.17615962198944 73.44179916394855 0 0 0
14322 1024 1 0.5564 13.085709584244691 87.39712712507135 69.28044685033987 0 0 0
13845 865 1 0.5564 11.852523804365836 87.58821014743181 71.63660059674133 0 0 0
19777 2843 2 -1.1128 9.296931812343681 84.84046453525484 73.87584338832517 0 0 0
14417 1056 1 0.5564 13.964359353640699 85.25097514321752 73.15729485087151 0 0 0
12463 405 2 -1.1128 14.522844781111914 86.74299007121165 73.76681036858025 0 0 0
12077 276 1 0.5564 15.733193801647793 82.82611778600737 74.68908192414509 0 0 0
12465 405 1 0.5564 14.788520648426816 86.54418211057633 74.71015138112317 0 0 0
12957 569 1 0.5564 10.161226553992712 87.65609087152646 72.98738655574593 0 0 0
12956 569 1 0.5564 9.116552766438383 87.83314123951206 74.22993897032974 0 0 0
13769 840 1 0.5564 10.17285294446181 83.6049728217334 67.4472733458802 0 0 0
15102 1284 1 0.5564 9.042513022087332 84.27329413629086 75.24754720889203 0 0 0
12464 405 1 0.5564 14.11671403261919 87.65561531709584 73.72019251168963 0 0 0
18443 2398 1 0.5564 11.038138342539481 87.62718215087051 67.27401892901518 0 0 0
13843 865 2 -1.1128 11.502347121444268 88.25903465624312 72.29033674602114 0 0 0
18380 2377 1 0.5564 5.793927718307588 63.13794041815632 75.54725113591319 0 0 0
14320 1024 2 -1.1128 13.494427292012615 88.0325018221213 68.62527579947486 0 0 0
11606 119 1 0.5564 6.142718161417599 85.39205632697123 67.1729465178986 0 0 0
15807 1519 1 0.5564 10.679648109615759 91.7584116621538 81.68640502595358 0 0 0
17283 2011 1 0.5564 15.196124470105177 91.32392622608802 77.66959730708108 0 0 0
12076 276 2 -1.1128 16.46312082520924 83.29264012616314 75.18864701445838 0 0 0
19824 2858 1 0.5564 10.526102414247266 88.58264009039164 77.8111591384606 0 0 0
15874 1542 2 -1.1128 0.11904948784688586 82.77155943182302 81.86063617342158 0 0 0
16164 1638 1 0.5564 14.675547011089167 94.38155933941398 70.62424159734493 0 0 0
14214 988 1 0.5564 3.250337083842614 94.31817797779318 71.53208173193731 0 0 0
16523 1758 1 0.5564 5.634685431204037 88.01630884569191 69.59109958899383 0 0 0
13509 753 1 0.5564 7.082977795363895 93.87386397706115 67.91153385899648 0 0 0
14323 1025 2 -1.1128 5.358653212249709 89.79425007252598 67.670021246285 0 0 0
16696 1816 2 -1.1128 0.04973822401598808 77.32418835246175 68.48256521207212 0 0 0
15833 1528 1 0.5564 4.4449697820916345 92.77441779064317 67.62961736085279 0 0 0
14580 1110 1 0.5564 1.6928098672465883 93.48368645426812 68.7377841084274 0 0 0
15308 1353 1 0.5564 5.190686845946306 91.12068709660556 68.70320872621313 0 0 0
14325 1025 1 0.5564 5.253187946513602 89.01142739005107 68.28326337507127 0 0 0
14348 1033 1 0.5564 3.612082724222638 92.06332004263608 71.6540303426347 0 0 0
19524 2758 1 0.5564 3.135748324327577 88.32867683825094 69.6363005590608 0 0 0
19522 2758 2 -1.1128 2.2082647183562534 88.43257069287117 69.9954386501162 0 0 0
11978 243 1 0.5564 7.35662435917869 89.35473172214631 69.9339648023147 0 0 0
11977 243 2 -1.1128 7.169374886005177 88.38090648924846 69.80511531935987 0 0 0
19523 2758 1 0.5564 2.2335722311402204 88.41177712391845 70.99490224287989 0 0 0
11603 118 1 0.5564 1.4273171600915509 88.71398413361511 72.86567847228339 0 0 0
12480 410 1 0.5564 2.9037830086141603 89.95845925956907 72.49969804668615 0 0 0
14061 937 1 0.5564 1.673306135651994 89.583135341636 68.79693991985279 0 0 0
14060 937 1 0.5564 1.8226361170436847 91.20013381464379 68.62476804004734 0 0 0
14059 937 2 -1.1128 1.6830414745389695 90.33682501523104 68.13978139749864 0 0 0
15307 1353 2 -1.1128 4.965972236836444 92.04368134642928 69.01559501298601 0 0 0
15309 1353 1 0.5564 5.806886941658969 92.57532796206803 69.11666229773029 0 0 0
14579 1110 1 0.5564 2.747393869561678 92.75992488334202 69.7529926761063 0 0 0
14411 1054 1 0.5564 7.491643546226083 92.81301838797627 69.98786954069205 0 0 0
14349 1033 1 0.5564 4.3557333539474365 92.70182613359727 70.34792146050924 0 0 0
14347 1033 2 -1.1128 3.7432126436544237 92.89496007269219 71.11441869972063 0 0 0
14410 1054 2 -1.1128 7.01551491949405 93.49839202021984 69.4369026543218 0 0 0
14578 1110 2 -1.1128 1.9638633202102793 92.61345196372275 69.14915030368118 0 0 0
12478 410 2 -1.1128 3.2328802936644307 90.902354927819 72.52720236917165 0 0 0
18291 2347 1 0.5564 4.652414210740766 90.51129690964484 73.1813412790277 0 0 0
15246 1332 1 0.5564 8.18908291259814 91.75659639002907 73.60073180562533 0 0 0
18289 2347 2 -1.1128 5.4201378393278405 90.09310407980408 73.6668465833119 0 0 0
18290 2347 1 0.5564 6.1697694377076555 90.75143611952565 73.73504961637617 0 0 0
12479 410 1 0.5564 2.7341371773492447 91.40887548744914 73.23054628859596 0 0 0
15244 1332 2 -1.1128 7.2833425664163185 92.00059658889111 73.94728361436343 0 0 0
15245 1332 1 0.5564 6.865272539836147 92.67660239934207 73.34046074426256 0 0 0
13009 587 2 -1.1128 1.8823703121613315 91.99618293637847 74.56481479915415 0 0 0
14260 1004 2 -1.1128 6.181033871655717 94.02466558369147 72.87229093081235 0 0 0
16968 1906 1 0.5564 8.090674827852638 90.94072025995021 68.72588039991079 0 0 0
16966 1906 2 -1.1128 8.079760734101036 90.85963437900334 69.72252776298764 0 0 0
15362 1371 1 0.5564 4.829050666435137 89.62712333141329 75.1419600937792 0 0 0
14451 1067 1 0.5564 13.824994210117904 63.10034175561069 70.93282594772342 0 0 0
15510 1420 1 0.5564 0.5681480013112707 91.8320687231078 73.76229226681869 0 0 0
19179 2643 1 0.5564 16.493871303021955 71.68431384655123 67.87174916354942 0 0 0
20131 2961 2 -1.1128 7.841360946494578 91.10208434393377 67.08484453585058 0 0 0
16101 1617 1 0.5564 0.7865401685989849 92.76743561522152 70.41714069790774 0 0 0
13594 782 2 -1.1128 9.399280446471913 94.16438463874 72.1528518750077 0 0 0
16163 1638 1 0.5564 13.327184638025045 94.11452085426298 71.50585148390151 0 0 0
20132 2961 1 0.5564 7.037575428242616 90.50720944103047 67.07758546481608 0 0 0
13692 814 1 0.5564 13.8753375506058 90.15077686433288 83.40284193408378 0 0 0
14241 997 1 0.5564 9.602897486703627 76.9814216671194 83.51315758145404 0 0 0
12332 361 1 0.5564 12.702244132561562 63.225947296923316 81.05631534638192 0 0 0
18724 2492 2 -1.1128 0.4021541680287297 83.93803878678192 79.60502366786373 0 0 0
16309 1687 2 -1.1128 14.939957613075185 93.60227871112731 67.37330841327793 0 0 0
15574 1442 2 -1.1128 5.711910737795284 63.07803657562285 82.9453703680946 0 0 0
15984 1578 1 0.5564 10.592542590017363 92.13552354967452 73.90016390796347 0 0 0
16310 1687 1 0.5564 14.577280569557422 92.80141939435165 67.8498482555603 0 0 0
12378 376 1 0.5564 12.782302950365656 92.33428827520657 74.70238891585689 0 0 0
14321 1024 1 0.5564 12.784163834424529 88.38669667563347 68.01694031369087 0 0 0
14707 1153 2 -1.1128 13.895120329432757 91.57902075271033 68.28484569515643 0 0 0
12672 474 1 0.5564 14.582435674690284 88.87581310786628 69.17319200798423 0 0 0
12671 474 1 0.5564 16.007556938734538 89.5061401750405 68.68498752335269 0 0 0
14709 1153 1 0.5564 14.42709279398163 90.91972773244669 68.81620073750514 0 0 0
12670 474 2 -1.1128 15.261031602118836 89.58993823813795 69.34504694998024 0 0 0
13844 865 1 0.5564 12.26263195943714 88.79475352836369 72.65772297861675 0 0 0
17834 2195 1 0.5564 11.155804249674977 91.39355050631669 69.7451823948428 0 0 0
16967 1906 1 0.5564 9.005207551585478 90.67230794961691 70.05185592521681 0 0 0
16167 1639 1 0.5564 10.670861644254115 89.61183133005662 71.48877424185372 0 0 0
16166 1639 1 0.5564 9.969721155189161 91.05300071351742 71.80191754439767 0 0 0
16165 1639 2 -1.1128 10.334120393615057 90.46138793389743 71.08274599508046 0 0 0
14102 951 1 0.5564 15.679550289183323 89.94301474156103 70.95693000952157 0 0 0
14101 951 2 -1.1128 15.963412238059929 90.07587317324109 71.90654632538181 0 0 0
19090 2614 2 -1.1128 13.710749154620265 89.35933625449607 73.17813111973443 0 0 0
19091 2614 1 0.5564 14.490307739470113 89.58325929172797 72.59319766922897 0 0 0
17556 2102 1 0.5564 15.71949266020964 91.53024124531764 72.58162474109818 0 0 0
14708 1153 1 0.5564 13.021174491345821 91.7469844648414 68.74092385162605 0 0 0
17833 2195 2 -1.1128 11.631796227165385 92.18219662625788 69.35599224394824 0 0 0
15983 1578 1 0.5564 9.539822341061754 92.87101149881005 72.89146967942696 0 0 0
17555 2102 1 0.5564 15.186150726523381 93.07267465205895 72.52619708426775 0 0 0
17234 1995 1 0.5564 11.043770444540252 93.30208167974378 68.0367337765383 0 0 0
17835 2195 1 0.5564 11.736073628905498 92.88778895596306 70.05689604823463 0 0 0
17554 2102 2 -1.1128 15.642118577634117 92.3862751871226 73.09272090828354 0 0 0
12377 376 1 0.5564 14.252135128245436 92.13550310347159 74.01923120836229 0 0 0
19092 2614 1 0.5564 13.522301364964559 90.12697780129483 73.79067833653387 0 0 0
15982 1578 2 -1.1128 9.810855444491487 91.99588006585869 73.29232732384314 0 0 0
12376 376 2 -1.1128 13.488257200657838 91.66749864233273 74.4635987035764 0 0 0
18223 2325 2 -1.1128 11.58028783735981 93.25328630603127 74.88162855191887 0 0 0
17233 1995 2 -1.1128 10.882557220620152 93.95582219751138 67.29738690243586 0 0 0
19933 2895 2 -1.1128 0.304840702519816 68.03540275143541 80.52919431662426 0 0 0
17636 2129 1 0.5564 0.20857574978145552 81.6645486336231 74.1688607623818 0 0 0
15876 1542 1 0.5564 0.1445663824407796 83.37869038871487 81.06644392639791 0 0 0
14848 1200 2 -1.1128 14.561415009191222 90.58611082763336 76.57324290441183 0 0 0
17391 2047 1 0.5564 13.732138980818249 73.74065723996375 83.06545438201324 0 0 0
15099 1283 1 0.5564 16.17820630626694 90.10919189437195 76.16201338295348 0 0 0
16756 1836 2 -1.1128 0.013306248057837422 89.1366383918927 72.87100435768264 1 0 0
18261 2337 1 0.5564 13.88114480589273 63.49448081448489 73.10268228618538 0 0 0
13727 826 1 0.5564 11.867238888761165 91.0023108341415 83.1538664495808 0 0 0
11757 169 1 0.5564 8.548272919487259 67.17260832372051 74.90781424002043 0 0 0
13316 689 1 0.5564 9.876146575414612 89.86229905413366 82.15793869156573 0 0 0
18950 2567 1 0.5564 13.381518825287069 93.950676172233 79.94072093392317 0 0 0
13768 840 2 -1.1128 10.946058944424196 83.31350941988319 66.88406652295396 0 0 0
13517 756 1 0.5564 5.668690352913359 66.22148016068294 75.83900792069251 0 0 0
13382 711 1 0.5564 7.566101995092057 63.84816901749359 75.85312925492421 0 0 0
13381 711 2 -1.1128 8.300876151862855 64.03643455075657 76.50479123804372 0 0 0
12945 565 1 0.5564 2.06402416180182 63.58570207772612 75.53379293039244 0 0 0
17016 1922 1 0.5564 16.347827947858406 91.19123266910358 79.50915849601024 0 0 0
13913 888 1 0.5564 0.7136753951614416 63.46381800933395 81.14106621889555 0 0 0
13539 763 1 0.5564 1.9090504340676029 65.65051502502504 75.63418251779859 0 0 0
13518 756 1 0.5564 6.408114129997411 66.50088521365838 77.26792776393125 0 0 0
13516 756 2 -1.1128 5.550076317642239 66.58807592589076 76.76179633364706 0 0 0
18236 2329 1 0.5564 5.360023654423121 68.27128679006569 76.61536139597533 0 0 0
14135 962 1 0.5564 1.2801838162458774 63.38888507820016 79.30218144101862 0 0 0
14307 1019 1 0.5564 1.1877524749781352 67.61661271941477 76.20631273543164 0 0 0
14136 962 1 0.5564 1.008151800168267 64.94696607725825 79.70838866353435 0 0 0
14134 962 2 -1.1128 1.4739347391514683 64.10310805160117 79.97474837809234 0 0 0
11259 3 1 0.5564 4.276052968670554 66.04110492115451 81.55766225312658 0 0 0
11579 110 1 0.5564 6.498071317013336 68.7450009489616 81.9752726282684 0 0 0
18049 2267 2 -1.1128 3.8764831717278176 65.1211342425065 80.23147028419945 0 0 0
12687 479 1 0.5564 4.502127528905447 66.9957354241285 77.8783823328026 0 0 0
12685 479 2 -1.1128 3.7776527520059253 67.18526296845087 78.54111609160411 0 0 0
12686 479 1 0.5564 3.7532201242473673 66.45672765790584 79.22568873902829 0 0 0
17839 2197 2 -1.1128 1.5638936202508718 66.37649923949401 77.0266177552095 0 0 0
17840 2197 1 0.5564 0.8066064475429459 66.12690879249303 77.63012493223923 0 0 0
17841 2197 1 0.5564 2.329372882663147 66.71402779989793 77.57444628469183 0 0 0
18050 2267 1 0.5564 4.5579916117964965 64.57965096251621 79.73918715985704 0 0 0
14230 994 2 -1.1128 5.613994822667276 63.9564107998247 78.9138125144464 0 0 0
18051 2267 1 0.5564 3.00667878698041 64.62797691763649 80.2468484469314 0 0 0
11346 32 1 0.5564 6.772793806445463 65.17793871784667 78.63312563097637 0 0 0
18492 2414 1 0.5564 8.24216184926698 67.2591319361945 77.24319382146366 0 0 0
11344 32 2 -1.1128 7.4641778145547395 65.83973776917765 78.34327978357865 0 0 0
11345 32 1 0.5564 8.169971977187894 65.91456589162307 79.04773453275831 0 0 0
14266 1006 2 -1.1128 5.20151423456435 69.03618523829718 81.2524200172555 0 0 0
11258 3 1 0.5564 4.740067632491358 67.43331965912758 82.27394081361604 0 0 0
18490 2414 2 -1.1128 8.614160642413308 67.7140253482616 76.43406528669102 0 0 0
13383 711 1 0.5564 8.001546033831124 64.73848253902868 77.15095690252424 0 0 0
11578 110 2 -1.1128 7.28199547640309 68.54524496989733 82.56311698559615 0 0 0
11257 3 2 -1.1128 4.207914512730711 66.59437253954657 82.38787451515007 0 0 0
14305 1019 2 -1.1128 1.063008840763994 68.40020396207893 75.59768795189497 0 0 0
19934 2895 1 0.5564 1.2367006431082241 68.3820018687439 80.4219206141468 0 0 0
19994 2915 1 0.5564 3.137451781843951 68.25221172283321 79.4093964277135 0 0 0
19993 2915 2 -1.1128 2.742449154651153 68.79589403682817 80.14992560837139 0 0 0
11580 110 1 0.5564 8.103132738389307 68.44544573921608 82.00117939649482 0 0 0
13914 888 1 0.5564 0.6157362602090448 63.49174380972485 82.77086819004053 0 0 0
19995 2915 1 0.5564 3.470529824583574 69.10361113989444 80.76246860518926 0 0 0
14232 994 1 0.5564 5.334397917131741 63.716402237255814 77.98417729530738 0 0 0
14240 997 1 0.5564 9.935653929277573 75.40681458835753 83.23655032745143 0 0 0
15229 1327 2 -1.1128 0.4358305439328065 68.17378062793439 83.12029508844965 0 0 0
14268 1006 1 0.5564 5.407014238354382 69.3191344374662 80.31555790835125 0 0 0
14506 1086 2 -1.1128 13.401738451910104 88.88251880591895 79.52018428320666 0 0 0
14849 1200 1 0.5564 14.01827670768621 90.97194782201872 75.8275012061874 0 0 0
18410 2387 1 0.5564 11.33031280063419 68.55757840299796 75.57723204608854 0 0 0
14914 1222 2 -1.1128 4.210273883991157 85.63893025300854 66.90723510501314 0 0 0
15417 1389 1 0.5564 6.781207827918827 78.3209894814058 83.69869651379189 0 0 0
13726 826 2 -1.1128 12.837767444709957 91.18300603886476 83.31331418450551 0 0 0
19786 2846 2 -1.1128 14.997566564234141 63.44913396130858 76.84411633037669 0 0 0
18998 2583 1 0.5564 14.787694302525207 63.41735550417675 81.44572796735373 0 0 0
20250 3000 1 0.5564 8.790841186356177 63.864945583152654 82.12677371565493 0 0 0
12331 361 2 -1.1128 11.779900642504291 63.48938266521339 80.7736771592549 0 0 0
13882 878 2 -1.1128 15.961032247450095 68.28388185809213 76.3779588968943 0 0 0
16307 1686 1 0.5564 15.428816285518291 66.52926597834849 83.13181237689663 0 0 0
16306 1686 2 -1.1128 14.776474400924297 66.37477443246536 82.38979963282351 0 0 0
11923 225 2 -1.1128 10.812947212074938 64.22976140831067 75.88155368585544 0 0 0
11924 225 1 0.5564 9.83786089301106 64.20480859512467 76.10197316936888 0 0 0
15936 1562 1 0.5564 11.744247211676473 65.30544618504626 76.7488772315482 0 0 0
15934 1562 2 -1.1128 12.457135450150473 65.89452887606281 77.12936701921241 0 0 0
13883 878 1 0.5564 15.668790526033828 67.33070736389337 76.30015454647365 0 0 0
19788 2846 1 0.5564 15.135229457850436 64.40527969153634 76.58559204129665 0 0 0
19397 2716 1 0.5564 14.082185789729442 66.0096217799816 76.71854742384328 0 0 0
19396 2716 2 -1.1128 15.076172223257947 65.9172388146019 76.77734142240202 0 0 0
18491 2414 1 0.5564 9.607005743591117 67.79344546154714 76.52323762451512 0 0 0
18411 2387 1 0.5564 11.801366998527229 67.29242711114374 76.49599579619859 0 0 0
18409 2387 2 -1.1128 11.126352983537256 68.02366915031247 76.39780604284073 0 0 0
15935 1562 1 0.5564 12.382882939083359 65.9061268625406 78.12653967498191 0 0 0
16738 1830 2 -1.1128 11.994223903174838 65.78013673909972 79.54260553664032 0 0 0
16740 1830 1 0.5564 12.3522984294269 66.46951563946983 80.17231941334155 0 0 0
16739 1830 1 0.5564 11.821087185013894 64.93090850765917 80.0414394993105 0 0 0
12333 361 1 0.5564 11.232907151793897 63.70682703266182 81.58208052347855 0 0 0
20248 3000 2 -1.1128 9.524456981161315 64.54181032756667 82.18729238549835 0 0 0
17619 2123 1 0.5564 9.392806132854142 66.8325090761308 80.59882318150255 0 0 0
20249 3000 1 0.5564 9.496475341986326 65.13641840636801 81.38376378671555 0 0 0
13849 867 2 -1.1128 13.041645047335052 67.77186390269227 80.98068713197253 0 0 0
13850 867 1 0.5564 12.606095163338479 68.63251660521593 81.24445458002135 0 0 0
17617 2123 2 -1.1128 9.37067231467911 66.11167201290692 79.90607172903668 0 0 0
17618 2123 1 0.5564 10.30406641660468 65.89690114055456 79.61858397833556 0 0 0
13851 867 1 0.5564 13.544150811187166 67.39972027046066 81.76106981204245 0 0 0
20103 2951 1 0.5564 15.524245355025329 67.39189576250185 79.26450621020885 0 0 0
20101 2951 2 -1.1128 15.994388247060696 66.52915943108819 79.07835609020056 0 0 0
19398 2716 1 0.5564 15.369271160383693 66.06410864808582 77.72207571457645 0 0 0
20139 2963 1 0.5564 15.821413197638888 65.25000761663746 79.92349558189211 0 0 0
12896 549 1 0.5564 14.060145257285004 68.24260939413246 80.01162583103675 0 0 0
20137 2963 2 -1.1128 15.810310301093006 64.61285209973573 80.69415124997201 0 0 0
16308 1686 1 0.5564 15.197451585374202 65.79660273714627 81.69087475377847 0 0 0
12895 549 2 -1.1128 14.75929306862727 68.74420105703607 79.50211749832688 0 0 0
14509 1087 2 -1.1128 9.828528022368179 68.06956833676678 81.52568896602654 0 0 0
14511 1087 1 0.5564 10.241216398670751 68.92229210308139 81.20545343304453 0 0 0
14510 1087 1 0.5564 10.256801462136037 67.79469890341714 82.38651951642747 0 0 0
11439 63 1 0.5564 13.383754090508187 65.94215941030635 83.02758283344541 0 0 0
20138 2963 1 0.5564 16.612618779263055 64.01786354874851 80.64629665834114 0 0 0
12897 549 1 0.5564 14.333641539238855 69.22043755909246 78.73268966284701 0 0 0
13884 878 1 0.5564 15.190524241537043 68.8451402135076 76.68013002606888 0 0 0
12507 419 1 0.5564 3.141361255125393 94.42851050332688 81.55066587325838 0 0 0
15568 1440 2 -1.1128 11.87474037999569 90.99656036442708 78.97329055893788 0 0 0
18225 2325 1 0.5564 11.151275942637664 94.12664084480132 74.65097530027728 0 0 0
15230 1327 1 0.5564 0.42929406448855095 69.16162761269928 83.275588237597 0 0 0
16928 1893 1 0.5564 2.6748499304916216 73.01384158983171 75.46286126027873 0 0 0
12558 436 1 0.5564 8.23292158727871 69.40222592272332 75.90870176029112 0 0 0
14306 1019 1 0.5564 1.8511622845230031 69.01084737587487 75.6746889002289 0 0 0
14803 1185 2 -1.1128 2.8420139505556294 70.24521545858032 75.42328047411243 0 0 0
17557 2103 2 -1.1128 7.44865636205328 74.4252554551454 75.56218639351583 0 0 0
17558 2103 1 0.5564 6.487151335568149 74.43491201323017 75.83680510959744 0 0 0
17894 2215 1 0.5564 2.3219352337645316 72.90738926578743 83.53706918203487 0 0 0
17559 2103 1 0.5564 7.922694253627908 73.68202771223852 76.03431033537346 0 0 0
14267 1006 1 0.5564 4.900254597494947 69.82936707972789 81.78166992660637 0 0 0
15122 1291 1 0.5564 1.0396735979058274 75.10168119640866 75.72371579947772 0 0 0
19312 2688 2 -1.1128 4.576746768875149 71.23015207755381 82.8238881951793 0 0 0
18892 2548 2 -1.1128 1.8685552742451124 74.00820849000468 82.4615169931541 0 0 0
18142 2298 2 -1.1128 7.17488007505861 74.816729996821 82.39741065012262 0 0 0
18235 2329 2 -1.1128 5.367996197235016 69.26876765161578 76.54487362793209 0 0 0
12556 436 2 -1.1128 7.697675355908877 70.24258711278605 75.8232328746719 0 0 0
12557 436 1 0.5564 6.739673523297193 70.05071829605575 76.03635120391547 0 0 0
16123 1625 2 -1.1128 5.8484824511764115 69.89950712664269 78.95769214808189 0 0 0
16125 1625 1 0.5564 5.666658177864707 69.60674440014573 78.01895347326389 0 0 0
18237 2329 1 0.5564 4.513297034142939 69.58041573726068 76.12970523818183 0 0 0
16929 1893 1 0.5564 4.077638682650726 73.84847779386116 75.50968736014984 0 0 0
14804 1185 1 0.5564 2.6483969475284725 71.15004797621815 75.80247783421002 0 0 0
18901 2551 2 -1.1128 1.728496184874922 72.43614853973038 76.72089286279112 0 0 0
18902 2551 1 0.5564 1.3581755153510968 73.36384749843106 76.76819849189073 0 0 0
18747 2499 1 0.5564 8.368165582130773 71.56900962524853 76.55997360344338 0 0 0
18903 2551 1 0.5564 2.087711479084007 72.17456923931321 77.61673943468301 0 0 0
12739 497 2 -1.1128 2.59242127733642 71.23555275209239 78.79488847963628 0 0 0
17332 2028 2 -1.1128 5.093894146063885 73.9558608669803 79.0520769212376 0 0 0
14153 968 1 0.5564 6.247170736042641 72.89347028139014 78.87642439540811 0 0 0
16124 1625 1 0.5564 6.237302569145359 70.82078984511627 78.950127544421 0 0 0
12741 497 1 0.5564 2.6193347353977865 70.30915333787095 79.17046776574337 0 0 0
17333 2028 1 0.5564 4.5388019657340255 73.44172618913126 79.70594142987187 0 0 0
12740 497 1 0.5564 3.1186986796231633 71.84925070319719 79.383451942222 0 0 0
19642 2798 2 -1.1128 3.5867518962160374 72.68903583719307 80.86616274823228 0 0 0
19643 2798 1 0.5564 2.8536034602207123 73.19760478438923 81.31766176901522 0 0 0
19644 2798 1 0.5564 4.082734019324888 72.14664394378235 81.54425807907411 0 0 0
14152 968 2 -1.1128 7.061544197657291 72.31917183701985 78.95995502634351 0 0 0
14154 968 1 0.5564 7.6765803825100125 72.49927595636909 78.1923005188212 0 0 0
11991 247 1 0.5564 7.788284115767295 72.64739280202762 80.29631919926462 0 0 0
18143 2298 1 0.5564 7.489357520267227 73.9593046581568 81.99007061765818 0 0 0
14162 971 1 0.5564 4.98557904028809 74.14661098548399 77.52207665567909 0 0 0
17334 2028 1 0.5564 5.409936085348267 74.80390800078199 79.47744057942836 0 0 0
18894 2548 1 0.5564 2.1695246650701883 74.89792139558283 82.80477863695194 0 0 0
18893 2548 1 0.5564 1.1222762316187322 74.13791404517485 81.80864300069133 0 0 0
15121 1291 2 -1.1128 0.839997628504287 74.81099052556907 76.65946616033872 0 0 0
14161 971 2 -1.1128 5.061099087691741 74.46024388096096 76.57553999336902 0 0 0
18144 2298 1 0.5564 7.964107702062408 75.35155496712635 82.6992092163741 0 0 0
19313 2688 1 0.5564 5.464375904500839 71.22336062801713 83.28439705827117 0 0 0
19314 2688 1 0.5564 3.850893127307524 71.35141272590873 83.5009644378724 0 0 0
11989 247 2 -1.1128 8.39512272513871 72.89035512901151 81.0530997341206 0 0 0
15042 1264 1 0.5564 0.43635483623987814 71.2146370228225 76.36602142189938 0 0 0
18745 2499 2 -1.1128 8.592595948893393 72.47473110428407 76.91955668494802 0 0 0
11904 218 1 0.5564 9.301375258221459 92.89568188560034 80.5296367866768 0 0 0
14750 1167 1 0.5564 13.010555078706572 72.0023177584765 83.2062704600912 0 0 0
18315 2355 1 0.5564 7.247818269990094 69.68072376154595 83.72390948297918 0 0 0
17877 2209 1 0.5564 0.2986358464550451 85.46867788043072 67.1407926248325 0 0 0
14594 1115 1 0.5564 4.555573761055102 65.66588782192562 83.6781611123001 0 0 0
15743 1498 1 0.5564 10.646395629071531 72.16584639699326 83.03230671135348 0 0 0
16633 1795 2 -1.1128 16.61152679103299 89.40223602977164 67.11293732125776 0 0 0
12012 254 1 0.5564 8.719643167340173 72.32549612632843 82.60286320462902 0 0 0
14412 1054 1 0.5564 6.944289983260182 94.35116782335562 69.95430053229386 0 0 0
19473 2741 1 0.5564 16.429846718458876 93.06366303142205 77.2107618611829 0 0 0
15742 1498 2 -1.1128 11.427193463749882 71.57453516271657 83.23406398456858 0 0 0
20243 2998 1 0.5564 11.94789624798905 73.11842265283556 75.80648196701425 0 0 0
20244 2998 1 0.5564 11.353366916709502 73.8881848198734 77.11820893046242 0 0 0
19449 2733 1 0.5564 11.314113075726837 69.56378605044219 77.21492364077379 0 0 0
20242 2998 2 -1.1128 11.346183907474037 73.03261446060147 76.60057221086136 0 0 0
14144 965 1 0.5564 12.02891208778762 74.96383195817691 82.51116441788716 0 0 0
19448 2733 1 0.5564 11.465157349408328 71.1789191874259 77.02742190859003 0 0 0
19447 2733 2 -1.1128 11.763942568456908 70.3873463346453 77.56046947865876 0 0 0
19731 2827 1 0.5564 13.17856152753605 69.91243629508365 77.26020856094368 0 0 0
13407 719 1 0.5564 14.13834090801373 72.40140143294578 75.62436646978145 0 0 0
13405 719 2 -1.1128 14.634885173255611 72.14831765173598 76.4546632292635 0 0 0
19730 2827 1 0.5564 14.545632877644799 70.68849264338166 76.81807885471957 0 0 0
18746 2499 1 0.5564 9.578141717418971 72.62755415071284 76.84644861115825 0 0 0
16602 1784 1 0.5564 16.150824444433532 72.5003210819757 76.43130137415761 0 0 0
19729 2827 2 -1.1128 14.165845536338972 69.81833934694919 77.132079543293 0 0 0
19057 2603 2 -1.1128 12.647477416814203 71.68781331738839 79.54804100929151 0 0 0
13548 766 1 0.5564 10.990748238292383 73.98748810994229 79.5453596422407 0 0 0
19059 2603 1 0.5564 13.303894361521959 72.3547608867337 79.19548173669908 0 0 0
13547 766 1 0.5564 11.4713969309911 72.54861171627887 80.14970828618652 0 0 0
13546 766 2 -1.1128 10.903029881557725 73.35467806695502 80.31468210589263 0 0 0
19058 2603 1 0.5564 12.277261818521453 71.15148105333448 78.78956304968008 0 0 0
15345 1365 1 0.5564 12.226789777226061 70.64044593124748 80.63775522404885 0 0 0
11990 247 1 0.5564 9.317909243299608 73.04988555229392 80.70236436130536 0 0 0
15343 1365 2 -1.1128 11.67198813114371 70.04977678709363 81.2236782480642 0 0 0
14145 965 1 0.5564 10.962702124694564 74.41415799293569 81.40315650885444 0 0 0
15344 1365 1 0.5564 11.460533070908362 70.52905827932979 82.07548605918538 0 0 0
13406 719 1 0.5564 14.451711994227868 72.82170517615086 77.17090132832867 0 0 0
16811 1854 1 0.5564 15.553550498195223 73.84329440308781 81.50376257989495 0 0 0
18668 2473 1 0.5564 14.242170266163916 74.51284587019725 78.54426231890984 0 0 0
18667 2473 2 -1.1128 14.29735920970652 73.54204728750982 78.77772464267822 0 0 0
18669 2473 1 0.5564 14.697963700664623 73.44046848575226 79.6883276918862 0 0 0
18098 2283 1 0.5564 15.82587353092402 69.99521164354088 79.97124438393867 0 0 0
18097 2283 2 -1.1128 16.452158372278266 70.76262906889191 80.1084961055043 0 0 0
18099 2283 1 0.5564 15.930825272749152 71.57656989405908 80.36484019822096 0 0 0
16810 1854 2 -1.1128 15.23995486592146 72.9738514710189 81.12202021440453 0 0 0
16812 1854 1 0.5564 14.746651148285999 72.46019116193347 81.82402125355698 0 0 0
14143 965 2 -1.1128 11.123900048461495 75.10355364307422 82.10937860871222 0 0 0
11773 175 2 -1.1128 15.802056999201923 75.29949581070598 82.16487739019158 0 0 0
11774 175 1 0.5564 14.859275712043647 75.12072000429582 82.4463079614762 0 0 0
15697 1483 2 -1.1128 11.295082336104109 75.37069696993532 78.16473794837043 0 0 0
13691 814 1 0.5564 15.054719831068386 89.33815883182521 82.61840810035048 0 0 0
13779 843 1 0.5564 9.609513926403455 91.10969447180265 66.9743938171484 0 0 0
15699 1483 1 0.5564 10.809880624355179 75.59545170736651 77.31971397936958 0 0 0
16974 1908 1 0.5564 8.994608135215513 75.50416599306905 76.14217195575694 0 0 0
17345 2032 1 0.5564 7.239069847704676 78.99061306467054 75.14626144115071 0 0 0
18014 2255 1 0.5564 16.970873324429963 76.8884711234325 70.4596120270634 0 0 0
17344 2032 2 -1.1128 8.00309430195469 79.62038265446175 75.2864651235613 0 0 0
20025 2925 1 0.5564 0.744097858634335 80.57756452772247 76.96286745908935 0 0 0
18699 2483 1 0.5564 6.236773354406809 75.50685083255257 81.20654891551666 0 0 0
15123 1291 1 0.5564 0.9421725088027727 75.58912683198136 77.27919548477836 0 0 0
14163 971 1 0.5564 5.046318419218017 75.4598908996916 76.55345238451879 0 0 0
16500 1750 1 0.5564 1.7993026603846864 89.69549037136285 83.7232195961334 0 0 0
17346 2032 1 0.5564 7.678212277808224 80.43793624025155 75.76192052572004 0 0 0
19071 2607 1 0.5564 6.4933982245372786 79.51162531004772 82.10781583687736 0 0 0
12384 378 1 0.5564 3.5181561714011576 76.90217998352679 82.61377257050671 0 0 0
19069 2607 2 -1.1128 5.547245128485535 79.34037604871502 81.83310166523367 0 0 0
18697 2483 2 -1.1128 5.7025844707284 75.99841713190544 80.51879522256466 0 0 0
[truncated: 1,807,838 more chars]
