# Supplementary material for: When 20% Is Enough: Counterintuitive Contact Angle Maxima on Chemically Heterogeneous Hydrophobic/Hydrophilic Surfaces
Source: Langmuir. 2026 May 28;42(23):16191–202. doi: 10.1021/acs.langmuir.6c00428 (PMC13276908; doi:10.1021/acs.langmuir.6c00428)
Supplement: Supplementary file 2 [file la6c00428_si_002.zip › SI-input/tot_hydrophilic/previous.data]

LAMMPS data file via write_data, version 29 Oct 2020, timestep = 3000000

20250 atoms
4 atom types
6000 bonds
1 bond types
3000 angles
1 angle types

0.0 34.0 xlo xhi
0.0 126.0 ylo yhi
-85.0 185.0 zlo zhi

Masses

1 1.00794
2 15.9994
3 28.0855
4 63.546

Atoms # full

1 0 3 0.0 0.0 0.0 37.4 0 0 0
2 0 3 0.0 1.7 1.7 37.4 0 0 0
3 0 3 0.0 1.7 0.0 39.1 0 0 0
4 0 3 0.0 0.0 1.7 39.1 0 0 0
5 0 3 0.0 3.4 0.0 37.4 0 0 0
6 0 3 0.0 5.1 1.7 37.4 0 0 0
7 0 3 0.0 5.1 0.0 39.1 0 0 0
8 0 3 0.0 3.4 1.7 39.1 0 0 0
41 0 3 0.0 0.0 3.4 37.4 0 0 0
42 0 3 0.0 1.7 5.1 37.4 0 0 0
43 0 3 0.0 1.7 3.4 39.1 0 0 0
44 0 3 0.0 0.0 5.1 39.1 0 0 0
45 0 3 0.0 3.4 3.4 37.4 0 0 0
46 0 3 0.0 5.1 5.1 37.4 0 0 0
47 0 3 0.0 5.1 3.4 39.1 0 0 0
48 0 3 0.0 3.4 5.1 39.1 0 0 0
1501 0 3 0.0 0.0 0.0 40.8 0 0 0
1502 0 3 0.0 1.7 1.7 40.8 0 0 0
1505 0 3 0.0 3.4 0.0 40.8 0 0 0
1506 0 3 0.0 5.1 1.7 40.8 0 0 0
1541 0 3 0.0 0.0 3.4 40.8 0 0 0
1542 0 3 0.0 1.7 5.1 40.8 0 0 0
1545 0 3 0.0 3.4 3.4 40.8 0 0 0
1546 0 3 0.0 5.1 5.1 40.8 0 0 0
9 0 3 0.0 6.8 0.0 37.4 0 0 0
12 0 3 0.0 6.8 1.7 39.1 0 0 0
49 0 3 0.0 6.8 3.4 37.4 0 0 0
52 0 3 0.0 6.8 5.1 39.1 0 0 0
1509 0 3 0.0 6.8 0.0 40.8 0 0 0
1549 0 3 0.0 6.8 3.4 40.8 0 0 0
81 0 3 0.0 0.0 6.8 37.4 0 0 0
83 0 3 0.0 1.7 6.8 39.1 0 0 0
85 0 3 0.0 3.4 6.8 37.4 0 0 0
87 0 3 0.0 5.1 6.8 39.1 0 0 0
1581 0 3 0.0 0.0 6.8 40.8 0 0 0
1585 0 3 0.0 3.4 6.8 40.8 0 0 0
89 0 3 0.0 6.8 6.8 37.4 0 0 0
1589 0 3 0.0 6.8 6.8 40.8 0 0 0
10 0 3 0.0 8.5 1.7 37.4 0 0 0
11 0 3 0.0 8.5 0.0 39.1 0 0 0
13 0 3 0.0 10.2 0.0 37.4 0 0 0
14 0 3 0.0 11.9 1.7 37.4 0 0 0
15 0 3 0.0 11.9 0.0 39.1 0 0 0
16 0 3 0.0 10.2 1.7 39.1 0 0 0
50 0 3 0.0 8.5 5.1 37.4 0 0 0
51 0 3 0.0 8.5 3.4 39.1 0 0 0
53 0 3 0.0 10.2 3.4 37.4 0 0 0
54 0 3 0.0 11.9 5.1 37.4 0 0 0
55 0 3 0.0 11.9 3.4 39.1 0 0 0
56 0 3 0.0 10.2 5.1 39.1 0 0 0
1510 0 3 0.0 8.5 1.7 40.8 0 0 0
1513 0 3 0.0 10.2 0.0 40.8 0 0 0
1514 0 3 0.0 11.9 1.7 40.8 0 0 0
1550 0 3 0.0 8.5 5.1 40.8 0 0 0
1553 0 3 0.0 10.2 3.4 40.8 0 0 0
1554 0 3 0.0 11.9 5.1 40.8 0 0 0
17 0 3 0.0 13.6 0.0 37.4 0 0 0
18 0 3 0.0 15.299999999999999 1.7 37.4 0 0 0
19 0 3 0.0 15.299999999999999 0.0 39.1 0 0 0
20 0 3 0.0 13.6 1.7 39.1 0 0 0
57 0 3 0.0 13.6 3.4 37.4 0 0 0
58 0 3 0.0 15.299999999999999 5.1 37.4 0 0 0
59 0 3 0.0 15.299999999999999 3.4 39.1 0 0 0
60 0 3 0.0 13.6 5.1 39.1 0 0 0
1517 0 3 0.0 13.6 0.0 40.8 0 0 0
1518 0 3 0.0 15.299999999999999 1.7 40.8 0 0 0
1557 0 3 0.0 13.6 3.4 40.8 0 0 0
1558 0 3 0.0 15.299999999999999 5.1 40.8 0 0 0
91 0 3 0.0 8.5 6.8 39.1 0 0 0
93 0 3 0.0 10.2 6.8 37.4 0 0 0
95 0 3 0.0 11.9 6.8 39.1 0 0 0
1593 0 3 0.0 10.2 6.8 40.8 0 0 0
97 0 3 0.0 13.6 6.8 37.4 0 0 0
99 0 3 0.0 15.299999999999999 6.8 39.1 0 0 0
1597 0 3 0.0 13.6 6.8 40.8 0 0 0
82 0 3 0.0 1.7 8.5 37.4 0 0 0
84 0 3 0.0 0.0 8.5 39.1 0 0 0
86 0 3 0.0 5.1 8.5 37.4 0 0 0
88 0 3 0.0 3.4 8.5 39.1 0 0 0
121 0 3 0.0 0.0 10.2 37.4 0 0 0
122 0 3 0.0 1.7 11.9 37.4 0 0 0
123 0 3 0.0 1.7 10.2 39.1 0 0 0
124 0 3 0.0 0.0 11.9 39.1 0 0 0
125 0 3 0.0 3.4 10.2 37.4 0 0 0
126 0 3 0.0 5.1 11.9 37.4 0 0 0
127 0 3 0.0 5.1 10.2 39.1 0 0 0
128 0 3 0.0 3.4 11.9 39.1 0 0 0
1582 0 3 0.0 1.7 8.5 40.8 0 0 0
1586 0 3 0.0 5.1 8.5 40.8 0 0 0
1621 0 3 0.0 0.0 10.2 40.8 0 0 0
1622 0 3 0.0 1.7 11.9 40.8 0 0 0
1625 0 3 0.0 3.4 10.2 40.8 0 0 0
1626 0 3 0.0 5.1 11.9 40.8 0 0 0
92 0 3 0.0 6.8 8.5 39.1 0 0 0
129 0 3 0.0 6.8 10.2 37.4 0 0 0
132 0 3 0.0 6.8 11.9 39.1 0 0 0
1629 0 3 0.0 6.8 10.2 40.8 0 0 0
161 0 3 0.0 0.0 13.6 37.4 0 0 0
162 0 3 0.0 1.7 15.299999999999999 37.4 0 0 0
163 0 3 0.0 1.7 13.6 39.1 0 0 0
164 0 3 0.0 0.0 15.299999999999999 39.1 0 0 0
165 0 3 0.0 3.4 13.6 37.4 0 0 0
166 0 3 0.0 5.1 15.299999999999999 37.4 0 0 0
167 0 3 0.0 5.1 13.6 39.1 0 0 0
168 0 3 0.0 3.4 15.299999999999999 39.1 0 0 0
1661 0 3 0.0 0.0 13.6 40.8 0 0 0
1662 0 3 0.0 1.7 15.299999999999999 40.8 0 0 0
1665 0 3 0.0 3.4 13.6 40.8 0 0 0
1666 0 3 0.0 5.1 15.299999999999999 40.8 0 0 0
169 0 3 0.0 6.8 13.6 37.4 0 0 0
172 0 3 0.0 6.8 15.299999999999999 39.1 0 0 0
1669 0 3 0.0 6.8 13.6 40.8 0 0 0
90 0 3 0.0 8.5 8.5 37.4 0 0 0
94 0 3 0.0 11.9 8.5 37.4 0 0 0
96 0 3 0.0 10.2 8.5 39.1 0 0 0
130 0 3 0.0 8.5 11.9 37.4 0 0 0
131 0 3 0.0 8.5 10.2 39.1 0 0 0
133 0 3 0.0 10.2 10.2 37.4 0 0 0
134 0 3 0.0 11.9 11.9 37.4 0 0 0
135 0 3 0.0 11.9 10.2 39.1 0 0 0
136 0 3 0.0 10.2 11.9 39.1 0 0 0
1590 0 3 0.0 8.5 8.5 40.8 0 0 0
1594 0 3 0.0 11.9 8.5 40.8 0 0 0
1630 0 3 0.0 8.5 11.9 40.8 0 0 0
1633 0 3 0.0 10.2 10.2 40.8 0 0 0
1634 0 3 0.0 11.9 11.9 40.8 0 0 0
98 0 3 0.0 15.299999999999999 8.5 37.4 0 0 0
100 0 3 0.0 13.6 8.5 39.1 0 0 0
137 0 3 0.0 13.6 10.2 37.4 0 0 0
138 0 3 0.0 15.299999999999999 11.9 37.4 0 0 0
139 0 3 0.0 15.299999999999999 10.2 39.1 0 0 0
140 0 3 0.0 13.6 11.9 39.1 0 0 0
1598 0 3 0.0 15.299999999999999 8.5 40.8 0 0 0
1637 0 3 0.0 13.6 10.2 40.8 0 0 0
1638 0 3 0.0 15.299999999999999 11.9 40.8 0 0 0
170 0 3 0.0 8.5 15.299999999999999 37.4 0 0 0
171 0 3 0.0 8.5 13.6 39.1 0 0 0
173 0 3 0.0 10.2 13.6 37.4 0 0 0
174 0 3 0.0 11.9 15.299999999999999 37.4 0 0 0
175 0 3 0.0 11.9 13.6 39.1 0 0 0
176 0 3 0.0 10.2 15.299999999999999 39.1 0 0 0
1670 0 3 0.0 8.5 15.299999999999999 40.8 0 0 0
1673 0 3 0.0 10.2 13.6 40.8 0 0 0
1674 0 3 0.0 11.9 15.299999999999999 40.8 0 0 0
177 0 3 0.0 13.6 13.6 37.4 0 0 0
178 0 3 0.0 15.299999999999999 15.299999999999999 37.4 0 0 0
179 0 3 0.0 15.299999999999999 13.6 39.1 0 0 0
180 0 3 0.0 13.6 15.299999999999999 39.1 0 0 0
1677 0 3 0.0 13.6 13.6 40.8 0 0 0
1678 0 3 0.0 15.299999999999999 15.299999999999999 40.8 0 0 0
201 0 3 0.0 0.0 17.0 37.4 0 0 0
202 0 3 0.0 1.7 18.7 37.4 0 0 0
203 0 3 0.0 1.7 17.0 39.1 0 0 0
204 0 3 0.0 0.0 18.7 39.1 0 0 0
205 0 3 0.0 3.4 17.0 37.4 0 0 0
206 0 3 0.0 5.1 18.7 37.4 0 0 0
207 0 3 0.0 5.1 17.0 39.1 0 0 0
208 0 3 0.0 3.4 18.7 39.1 0 0 0
1701 0 3 0.0 0.0 17.0 40.8 0 0 0
1702 0 3 0.0 1.7 18.7 40.8 0 0 0
1705 0 3 0.0 3.4 17.0 40.8 0 0 0
1706 0 3 0.0 5.1 18.7 40.8 0 0 0
209 0 3 0.0 6.8 17.0 37.4 0 0 0
212 0 3 0.0 6.8 18.7 39.1 0 0 0
1709 0 3 0.0 6.8 17.0 40.8 0 0 0
241 0 3 0.0 0.0 20.4 37.4 0 0 0
242 0 3 0.0 1.7 22.099999999999998 37.4 0 0 0
243 0 3 0.0 1.7 20.4 39.1 0 0 0
244 0 3 0.0 0.0 22.099999999999998 39.1 0 0 0
245 0 3 0.0 3.4 20.4 37.4 0 0 0
246 0 3 0.0 5.1 22.099999999999998 37.4 0 0 0
247 0 3 0.0 5.1 20.4 39.1 0 0 0
248 0 3 0.0 3.4 22.099999999999998 39.1 0 0 0
1741 0 3 0.0 0.0 20.4 40.8 0 0 0
1742 0 3 0.0 1.7 22.099999999999998 40.8 0 0 0
1745 0 3 0.0 3.4 20.4 40.8 0 0 0
1746 0 3 0.0 5.1 22.099999999999998 40.8 0 0 0
249 0 3 0.0 6.8 20.4 37.4 0 0 0
252 0 3 0.0 6.8 22.099999999999998 39.1 0 0 0
1749 0 3 0.0 6.8 20.4 40.8 0 0 0
210 0 3 0.0 8.5 18.7 37.4 0 0 0
211 0 3 0.0 8.5 17.0 39.1 0 0 0
213 0 3 0.0 10.2 17.0 37.4 0 0 0
214 0 3 0.0 11.9 18.7 37.4 0 0 0
215 0 3 0.0 11.9 17.0 39.1 0 0 0
216 0 3 0.0 10.2 18.7 39.1 0 0 0
1710 0 3 0.0 8.5 18.7 40.8 0 0 0
1713 0 3 0.0 10.2 17.0 40.8 0 0 0
1714 0 3 0.0 11.9 18.7 40.8 0 0 0
217 0 3 0.0 13.6 17.0 37.4 0 0 0
218 0 3 0.0 15.299999999999999 18.7 37.4 0 0 0
219 0 3 0.0 15.299999999999999 17.0 39.1 0 0 0
220 0 3 0.0 13.6 18.7 39.1 0 0 0
1717 0 3 0.0 13.6 17.0 40.8 0 0 0
1718 0 3 0.0 15.299999999999999 18.7 40.8 0 0 0
250 0 3 0.0 8.5 22.099999999999998 37.4 0 0 0
251 0 3 0.0 8.5 20.4 39.1 0 0 0
253 0 3 0.0 10.2 20.4 37.4 0 0 0
254 0 3 0.0 11.9 22.099999999999998 37.4 0 0 0
255 0 3 0.0 11.9 20.4 39.1 0 0 0
256 0 3 0.0 10.2 22.099999999999998 39.1 0 0 0
1750 0 3 0.0 8.5 22.099999999999998 40.8 0 0 0
1753 0 3 0.0 10.2 20.4 40.8 0 0 0
1754 0 3 0.0 11.9 22.099999999999998 40.8 0 0 0
257 0 3 0.0 13.6 20.4 37.4 0 0 0
258 0 3 0.0 15.299999999999999 22.099999999999998 37.4 0 0 0
259 0 3 0.0 15.299999999999999 20.4 39.1 0 0 0
260 0 3 0.0 13.6 22.099999999999998 39.1 0 0 0
1757 0 3 0.0 13.6 20.4 40.8 0 0 0
1758 0 3 0.0 15.299999999999999 22.099999999999998 40.8 0 0 0
281 0 3 0.0 0.0 23.8 37.4 0 0 0
283 0 3 0.0 1.7 23.8 39.1 0 0 0
285 0 3 0.0 3.4 23.8 37.4 0 0 0
287 0 3 0.0 5.1 23.8 39.1 0 0 0
1781 0 3 0.0 0.0 23.8 40.8 0 0 0
1785 0 3 0.0 3.4 23.8 40.8 0 0 0
289 0 3 0.0 6.8 23.8 37.4 0 0 0
1789 0 3 0.0 6.8 23.8 40.8 0 0 0
282 0 3 0.0 1.7 25.5 37.4 0 0 0
284 0 3 0.0 0.0 25.5 39.1 0 0 0
286 0 3 0.0 5.1 25.5 37.4 0 0 0
288 0 3 0.0 3.4 25.5 39.1 0 0 0
321 0 3 0.0 0.0 27.2 37.4 0 0 0
322 0 3 0.0 1.7 28.9 37.4 0 0 0
323 0 3 0.0 1.7 27.2 39.1 0 0 0
324 0 3 0.0 0.0 28.9 39.1 0 0 0
325 0 3 0.0 3.4 27.2 37.4 0 0 0
326 0 3 0.0 5.1 28.9 37.4 0 0 0
327 0 3 0.0 5.1 27.2 39.1 0 0 0
328 0 3 0.0 3.4 28.9 39.1 0 0 0
361 0 3 0.0 0.0 30.599999999999998 37.4 0 0 0
363 0 3 0.0 1.7 30.599999999999998 39.1 0 0 0
365 0 3 0.0 3.4 30.599999999999998 37.4 0 0 0
367 0 3 0.0 5.1 30.599999999999998 39.1 0 0 0
1782 0 3 0.0 1.7 25.5 40.8 0 0 0
1786 0 3 0.0 5.1 25.5 40.8 0 0 0
1821 0 3 0.0 0.0 27.2 40.8 0 0 0
1822 0 3 0.0 1.7 28.9 40.8 0 0 0
1825 0 3 0.0 3.4 27.2 40.8 0 0 0
1826 0 3 0.0 5.1 28.9 40.8 0 0 0
1861 0 3 0.0 0.0 30.599999999999998 40.8 0 0 0
1865 0 3 0.0 3.4 30.599999999999998 40.8 0 0 0
292 0 3 0.0 6.8 25.5 39.1 0 0 0
329 0 3 0.0 6.8 27.2 37.4 0 0 0
332 0 3 0.0 6.8 28.9 39.1 0 0 0
369 0 3 0.0 6.8 30.599999999999998 37.4 0 0 0
1829 0 3 0.0 6.8 27.2 40.8 0 0 0
1869 0 3 0.0 6.8 30.599999999999998 40.8 0 0 0
291 0 3 0.0 8.5 23.8 39.1 0 0 0
293 0 3 0.0 10.2 23.8 37.4 0 0 0
295 0 3 0.0 11.9 23.8 39.1 0 0 0
1793 0 3 0.0 10.2 23.8 40.8 0 0 0
297 0 3 0.0 13.6 23.8 37.4 0 0 0
299 0 3 0.0 15.299999999999999 23.8 39.1 0 0 0
1797 0 3 0.0 13.6 23.8 40.8 0 0 0
290 0 3 0.0 8.5 25.5 37.4 0 0 0
294 0 3 0.0 11.9 25.5 37.4 0 0 0
296 0 3 0.0 10.2 25.5 39.1 0 0 0
330 0 3 0.0 8.5 28.9 37.4 0 0 0
331 0 3 0.0 8.5 27.2 39.1 0 0 0
333 0 3 0.0 10.2 27.2 37.4 0 0 0
334 0 3 0.0 11.9 28.9 37.4 0 0 0
335 0 3 0.0 11.9 27.2 39.1 0 0 0
336 0 3 0.0 10.2 28.9 39.1 0 0 0
371 0 3 0.0 8.5 30.599999999999998 39.1 0 0 0
373 0 3 0.0 10.2 30.599999999999998 37.4 0 0 0
375 0 3 0.0 11.9 30.599999999999998 39.1 0 0 0
1790 0 3 0.0 8.5 25.5 40.8 0 0 0
1794 0 3 0.0 11.9 25.5 40.8 0 0 0
1830 0 3 0.0 8.5 28.9 40.8 0 0 0
1833 0 3 0.0 10.2 27.2 40.8 0 0 0
1834 0 3 0.0 11.9 28.9 40.8 0 0 0
1873 0 3 0.0 10.2 30.599999999999998 40.8 0 0 0
298 0 3 0.0 15.299999999999999 25.5 37.4 0 0 0
300 0 3 0.0 13.6 25.5 39.1 0 0 0
337 0 3 0.0 13.6 27.2 37.4 0 0 0
338 0 3 0.0 15.299999999999999 28.9 37.4 0 0 0
339 0 3 0.0 15.299999999999999 27.2 39.1 0 0 0
340 0 3 0.0 13.6 28.9 39.1 0 0 0
377 0 3 0.0 13.6 30.599999999999998 37.4 0 0 0
379 0 3 0.0 15.299999999999999 30.599999999999998 39.1 0 0 0
1798 0 3 0.0 15.299999999999999 25.5 40.8 0 0 0
1837 0 3 0.0 13.6 27.2 40.8 0 0 0
1838 0 3 0.0 15.299999999999999 28.9 40.8 0 0 0
1877 0 3 0.0 13.6 30.599999999999998 40.8 0 0 0
1503 0 3 0.0 1.7 0.0 42.5 0 0 0
1504 0 3 0.0 0.0 1.7 42.5 0 0 0
1507 0 3 0.0 5.1 0.0 42.5 0 0 0
1508 0 3 0.0 3.4 1.7 42.5 0 0 0
1543 0 3 0.0 1.7 3.4 42.5 0 0 0
1544 0 3 0.0 0.0 5.1 42.5 0 0 0
1547 0 3 0.0 5.1 3.4 42.5 0 0 0
1548 0 3 0.0 3.4 5.1 42.5 0 0 0
1512 0 3 0.0 6.8 1.7 42.5 0 0 0
1552 0 3 0.0 6.8 5.1 42.5 0 0 0
3001 0 3 0.0 0.0 0.0 44.199999999999996 0 0 0
3002 0 3 0.0 1.7 1.7 44.199999999999996 0 0 0
3003 0 3 0.0 1.7 0.0 45.9 0 0 0
3004 0 3 0.0 0.0 1.7 45.9 0 0 0
3005 0 3 0.0 3.4 0.0 44.199999999999996 0 0 0
3006 0 3 0.0 5.1 1.7 44.199999999999996 0 0 0
3007 0 3 0.0 5.1 0.0 45.9 0 0 0
3008 0 3 0.0 3.4 1.7 45.9 0 0 0
3041 0 3 0.0 0.0 3.4 44.199999999999996 0 0 0
3042 0 3 0.0 1.7 5.1 44.199999999999996 0 0 0
3043 0 3 0.0 1.7 3.4 45.9 0 0 0
3044 0 3 0.0 0.0 5.1 45.9 0 0 0
3045 0 3 0.0 3.4 3.4 44.199999999999996 0 0 0
3046 0 3 0.0 5.1 5.1 44.199999999999996 0 0 0
3047 0 3 0.0 5.1 3.4 45.9 0 0 0
3048 0 3 0.0 3.4 5.1 45.9 0 0 0
4501 0 3 0.0 0.0 0.0 47.6 0 0 0
4502 0 3 0.0 1.7 1.7 47.6 0 0 0
4503 0 3 0.0 1.7 0.0 49.3 0 0 0
4504 0 3 0.0 0.0 1.7 49.3 0 0 0
4505 0 3 0.0 3.4 0.0 47.6 0 0 0
4506 0 3 0.0 5.1 1.7 47.6 0 0 0
4507 0 3 0.0 5.1 0.0 49.3 0 0 0
4508 0 3 0.0 3.4 1.7 49.3 0 0 0
4541 0 3 0.0 0.0 3.4 47.6 0 0 0
4542 0 3 0.0 1.7 5.1 47.6 0 0 0
4543 0 3 0.0 1.7 3.4 49.3 0 0 0
4544 0 3 0.0 0.0 5.1 49.3 0 0 0
4545 0 3 0.0 3.4 3.4 47.6 0 0 0
4546 0 3 0.0 5.1 5.1 47.6 0 0 0
4547 0 3 0.0 5.1 3.4 49.3 0 0 0
4548 0 3 0.0 3.4 5.1 49.3 0 0 0
3009 0 3 0.0 6.8 0.0 44.199999999999996 0 0 0
3012 0 3 0.0 6.8 1.7 45.9 0 0 0
3049 0 3 0.0 6.8 3.4 44.199999999999996 0 0 0
3052 0 3 0.0 6.8 5.1 45.9 0 0 0
4509 0 3 0.0 6.8 0.0 47.6 0 0 0
4512 0 3 0.0 6.8 1.7 49.3 0 0 0
4549 0 3 0.0 6.8 3.4 47.6 0 0 0
4552 0 3 0.0 6.8 5.1 49.3 0 0 0
1583 0 3 0.0 1.7 6.8 42.5 0 0 0
1587 0 3 0.0 5.1 6.8 42.5 0 0 0
3081 0 3 0.0 0.0 6.8 44.199999999999996 0 0 0
3083 0 3 0.0 1.7 6.8 45.9 0 0 0
3085 0 3 0.0 3.4 6.8 44.199999999999996 0 0 0
3087 0 3 0.0 5.1 6.8 45.9 0 0 0
4581 0 3 0.0 0.0 6.8 47.6 0 0 0
4583 0 3 0.0 1.7 6.8 49.3 0 0 0
4585 0 3 0.0 3.4 6.8 47.6 0 0 0
4587 0 3 0.0 5.1 6.8 49.3 0 0 0
3089 0 3 0.0 6.8 6.8 44.199999999999996 0 0 0
4589 0 3 0.0 6.8 6.8 47.6 0 0 0
1511 0 3 0.0 8.5 0.0 42.5 0 0 0
1515 0 3 0.0 11.9 0.0 42.5 0 0 0
1516 0 3 0.0 10.2 1.7 42.5 0 0 0
1551 0 3 0.0 8.5 3.4 42.5 0 0 0
1555 0 3 0.0 11.9 3.4 42.5 0 0 0
1556 0 3 0.0 10.2 5.1 42.5 0 0 0
1519 0 3 0.0 15.299999999999999 0.0 42.5 0 0 0
1520 0 3 0.0 13.6 1.7 42.5 0 0 0
1559 0 3 0.0 15.299999999999999 3.4 42.5 0 0 0
1560 0 3 0.0 13.6 5.1 42.5 0 0 0
3010 0 3 0.0 8.5 1.7 44.199999999999996 0 0 0
3011 0 3 0.0 8.5 0.0 45.9 0 0 0
3013 0 3 0.0 10.2 0.0 44.199999999999996 0 0 0
3014 0 3 0.0 11.9 1.7 44.199999999999996 0 0 0
3015 0 3 0.0 11.9 0.0 45.9 0 0 0
3016 0 3 0.0 10.2 1.7 45.9 0 0 0
3050 0 3 0.0 8.5 5.1 44.199999999999996 0 0 0
3051 0 3 0.0 8.5 3.4 45.9 0 0 0
3053 0 3 0.0 10.2 3.4 44.199999999999996 0 0 0
3054 0 3 0.0 11.9 5.1 44.199999999999996 0 0 0
3055 0 3 0.0 11.9 3.4 45.9 0 0 0
3056 0 3 0.0 10.2 5.1 45.9 0 0 0
4510 0 3 0.0 8.5 1.7 47.6 0 0 0
4511 0 3 0.0 8.5 0.0 49.3 0 0 0
4513 0 3 0.0 10.2 0.0 47.6 0 0 0
4514 0 3 0.0 11.9 1.7 47.6 0 0 0
4515 0 3 0.0 11.9 0.0 49.3 0 0 0
4516 0 3 0.0 10.2 1.7 49.3 0 0 0
4550 0 3 0.0 8.5 5.1 47.6 0 0 0
4551 0 3 0.0 8.5 3.4 49.3 0 0 0
4553 0 3 0.0 10.2 3.4 47.6 0 0 0
4554 0 3 0.0 11.9 5.1 47.6 0 0 0
4555 0 3 0.0 11.9 3.4 49.3 0 0 0
4556 0 3 0.0 10.2 5.1 49.3 0 0 0
3017 0 3 0.0 13.6 0.0 44.199999999999996 0 0 0
3018 0 3 0.0 15.299999999999999 1.7 44.199999999999996 0 0 0
3019 0 3 0.0 15.299999999999999 0.0 45.9 0 0 0
3020 0 3 0.0 13.6 1.7 45.9 0 0 0
3057 0 3 0.0 13.6 3.4 44.199999999999996 0 0 0
3058 0 3 0.0 15.299999999999999 5.1 44.199999999999996 0 0 0
3059 0 3 0.0 15.299999999999999 3.4 45.9 0 0 0
3060 0 3 0.0 13.6 5.1 45.9 0 0 0
4517 0 3 0.0 13.6 0.0 47.6 0 0 0
4518 0 3 0.0 15.299999999999999 1.7 47.6 0 0 0
4519 0 3 0.0 15.299999999999999 0.0 49.3 0 0 0
4520 0 3 0.0 13.6 1.7 49.3 0 0 0
4557 0 3 0.0 13.6 3.4 47.6 0 0 0
4558 0 3 0.0 15.299999999999999 5.1 47.6 0 0 0
4559 0 3 0.0 15.299999999999999 3.4 49.3 0 0 0
4560 0 3 0.0 13.6 5.1 49.3 0 0 0
1591 0 3 0.0 8.5 6.8 42.5 0 0 0
1595 0 3 0.0 11.9 6.8 42.5 0 0 0
1599 0 3 0.0 15.299999999999999 6.8 42.5 0 0 0
3091 0 3 0.0 8.5 6.8 45.9 0 0 0
3093 0 3 0.0 10.2 6.8 44.199999999999996 0 0 0
3095 0 3 0.0 11.9 6.8 45.9 0 0 0
4591 0 3 0.0 8.5 6.8 49.3 0 0 0
4593 0 3 0.0 10.2 6.8 47.6 0 0 0
4595 0 3 0.0 11.9 6.8 49.3 0 0 0
3097 0 3 0.0 13.6 6.8 44.199999999999996 0 0 0
3099 0 3 0.0 15.299999999999999 6.8 45.9 0 0 0
4597 0 3 0.0 13.6 6.8 47.6 0 0 0
4599 0 3 0.0 15.299999999999999 6.8 49.3 0 0 0
1584 0 3 0.0 0.0 8.5 42.5 0 0 0
1588 0 3 0.0 3.4 8.5 42.5 0 0 0
1623 0 3 0.0 1.7 10.2 42.5 0 0 0
1624 0 3 0.0 0.0 11.9 42.5 0 0 0
1627 0 3 0.0 5.1 10.2 42.5 0 0 0
1628 0 3 0.0 3.4 11.9 42.5 0 0 0
1592 0 3 0.0 6.8 8.5 42.5 0 0 0
1632 0 3 0.0 6.8 11.9 42.5 0 0 0
3082 0 3 0.0 1.7 8.5 44.199999999999996 0 0 0
3084 0 3 0.0 0.0 8.5 45.9 0 0 0
3086 0 3 0.0 5.1 8.5 44.199999999999996 0 0 0
3088 0 3 0.0 3.4 8.5 45.9 0 0 0
3121 0 3 0.0 0.0 10.2 44.199999999999996 0 0 0
3122 0 3 0.0 1.7 11.9 44.199999999999996 0 0 0
3123 0 3 0.0 1.7 10.2 45.9 0 0 0
3124 0 3 0.0 0.0 11.9 45.9 0 0 0
3125 0 3 0.0 3.4 10.2 44.199999999999996 0 0 0
3126 0 3 0.0 5.1 11.9 44.199999999999996 0 0 0
3127 0 3 0.0 5.1 10.2 45.9 0 0 0
3128 0 3 0.0 3.4 11.9 45.9 0 0 0
4582 0 3 0.0 1.7 8.5 47.6 0 0 0
4584 0 3 0.0 0.0 8.5 49.3 0 0 0
4586 0 3 0.0 5.1 8.5 47.6 0 0 0
4588 0 3 0.0 3.4 8.5 49.3 0 0 0
4621 0 3 0.0 0.0 10.2 47.6 0 0 0
4622 0 3 0.0 1.7 11.9 47.6 0 0 0
4623 0 3 0.0 1.7 10.2 49.3 0 0 0
4624 0 3 0.0 0.0 11.9 49.3 0 0 0
4625 0 3 0.0 3.4 10.2 47.6 0 0 0
4626 0 3 0.0 5.1 11.9 47.6 0 0 0
4627 0 3 0.0 5.1 10.2 49.3 0 0 0
4628 0 3 0.0 3.4 11.9 49.3 0 0 0
3092 0 3 0.0 6.8 8.5 45.9 0 0 0
3129 0 3 0.0 6.8 10.2 44.199999999999996 0 0 0
3132 0 3 0.0 6.8 11.9 45.9 0 0 0
4592 0 3 0.0 6.8 8.5 49.3 0 0 0
4629 0 3 0.0 6.8 10.2 47.6 0 0 0
4632 0 3 0.0 6.8 11.9 49.3 0 0 0
1663 0 3 0.0 1.7 13.6 42.5 0 0 0
1664 0 3 0.0 0.0 15.299999999999999 42.5 0 0 0
1667 0 3 0.0 5.1 13.6 42.5 0 0 0
1668 0 3 0.0 3.4 15.299999999999999 42.5 0 0 0
1672 0 3 0.0 6.8 15.299999999999999 42.5 0 0 0
3161 0 3 0.0 0.0 13.6 44.199999999999996 0 0 0
3162 0 3 0.0 1.7 15.299999999999999 44.199999999999996 0 0 0
3163 0 3 0.0 1.7 13.6 45.9 0 0 0
3164 0 3 0.0 0.0 15.299999999999999 45.9 0 0 0
3165 0 3 0.0 3.4 13.6 44.199999999999996 0 0 0
3166 0 3 0.0 5.1 15.299999999999999 44.199999999999996 0 0 0
3167 0 3 0.0 5.1 13.6 45.9 0 0 0
3168 0 3 0.0 3.4 15.299999999999999 45.9 0 0 0
4661 0 3 0.0 0.0 13.6 47.6 0 0 0
4662 0 3 0.0 1.7 15.299999999999999 47.6 0 0 0
4663 0 3 0.0 1.7 13.6 49.3 0 0 0
4664 0 3 0.0 0.0 15.299999999999999 49.3 0 0 0
4665 0 3 0.0 3.4 13.6 47.6 0 0 0
4666 0 3 0.0 5.1 15.299999999999999 47.6 0 0 0
4667 0 3 0.0 5.1 13.6 49.3 0 0 0
4668 0 3 0.0 3.4 15.299999999999999 49.3 0 0 0
3169 0 3 0.0 6.8 13.6 44.199999999999996 0 0 0
3172 0 3 0.0 6.8 15.299999999999999 45.9 0 0 0
4669 0 3 0.0 6.8 13.6 47.6 0 0 0
4672 0 3 0.0 6.8 15.299999999999999 49.3 0 0 0
1596 0 3 0.0 10.2 8.5 42.5 0 0 0
1631 0 3 0.0 8.5 10.2 42.5 0 0 0
1635 0 3 0.0 11.9 10.2 42.5 0 0 0
1636 0 3 0.0 10.2 11.9 42.5 0 0 0
1600 0 3 0.0 13.6 8.5 42.5 0 0 0
1639 0 3 0.0 15.299999999999999 10.2 42.5 0 0 0
1640 0 3 0.0 13.6 11.9 42.5 0 0 0
3090 0 3 0.0 8.5 8.5 44.199999999999996 0 0 0
3094 0 3 0.0 11.9 8.5 44.199999999999996 0 0 0
3096 0 3 0.0 10.2 8.5 45.9 0 0 0
3130 0 3 0.0 8.5 11.9 44.199999999999996 0 0 0
3131 0 3 0.0 8.5 10.2 45.9 0 0 0
3133 0 3 0.0 10.2 10.2 44.199999999999996 0 0 0
3134 0 3 0.0 11.9 11.9 44.199999999999996 0 0 0
3135 0 3 0.0 11.9 10.2 45.9 0 0 0
3136 0 3 0.0 10.2 11.9 45.9 0 0 0
4590 0 3 0.0 8.5 8.5 47.6 0 0 0
4594 0 3 0.0 11.9 8.5 47.6 0 0 0
4596 0 3 0.0 10.2 8.5 49.3 0 0 0
4630 0 3 0.0 8.5 11.9 47.6 0 0 0
4631 0 3 0.0 8.5 10.2 49.3 0 0 0
4633 0 3 0.0 10.2 10.2 47.6 0 0 0
4634 0 3 0.0 11.9 11.9 47.6 0 0 0
4635 0 3 0.0 11.9 10.2 49.3 0 0 0
4636 0 3 0.0 10.2 11.9 49.3 0 0 0
3098 0 3 0.0 15.299999999999999 8.5 44.199999999999996 0 0 0
3100 0 3 0.0 13.6 8.5 45.9 0 0 0
3137 0 3 0.0 13.6 10.2 44.199999999999996 0 0 0
3138 0 3 0.0 15.299999999999999 11.9 44.199999999999996 0 0 0
3139 0 3 0.0 15.299999999999999 10.2 45.9 0 0 0
3140 0 3 0.0 13.6 11.9 45.9 0 0 0
4598 0 3 0.0 15.299999999999999 8.5 47.6 0 0 0
4600 0 3 0.0 13.6 8.5 49.3 0 0 0
4637 0 3 0.0 13.6 10.2 47.6 0 0 0
4638 0 3 0.0 15.299999999999999 11.9 47.6 0 0 0
4639 0 3 0.0 15.299999999999999 10.2 49.3 0 0 0
4640 0 3 0.0 13.6 11.9 49.3 0 0 0
1671 0 3 0.0 8.5 13.6 42.5 0 0 0
1675 0 3 0.0 11.9 13.6 42.5 0 0 0
1676 0 3 0.0 10.2 15.299999999999999 42.5 0 0 0
1679 0 3 0.0 15.299999999999999 13.6 42.5 0 0 0
1680 0 3 0.0 13.6 15.299999999999999 42.5 0 0 0
3170 0 3 0.0 8.5 15.299999999999999 44.199999999999996 0 0 0
3171 0 3 0.0 8.5 13.6 45.9 0 0 0
3173 0 3 0.0 10.2 13.6 44.199999999999996 0 0 0
3174 0 3 0.0 11.9 15.299999999999999 44.199999999999996 0 0 0
3175 0 3 0.0 11.9 13.6 45.9 0 0 0
3176 0 3 0.0 10.2 15.299999999999999 45.9 0 0 0
4670 0 3 0.0 8.5 15.299999999999999 47.6 0 0 0
4671 0 3 0.0 8.5 13.6 49.3 0 0 0
4673 0 3 0.0 10.2 13.6 47.6 0 0 0
4674 0 3 0.0 11.9 15.299999999999999 47.6 0 0 0
4675 0 3 0.0 11.9 13.6 49.3 0 0 0
4676 0 3 0.0 10.2 15.299999999999999 49.3 0 0 0
3177 0 3 0.0 13.6 13.6 44.199999999999996 0 0 0
3178 0 3 0.0 15.299999999999999 15.299999999999999 44.199999999999996 0 0 0
3179 0 3 0.0 15.299999999999999 13.6 45.9 0 0 0
3180 0 3 0.0 13.6 15.299999999999999 45.9 0 0 0
4677 0 3 0.0 13.6 13.6 47.6 0 0 0
4678 0 3 0.0 15.299999999999999 15.299999999999999 47.6 0 0 0
4679 0 3 0.0 15.299999999999999 13.6 49.3 0 0 0
4680 0 3 0.0 13.6 15.299999999999999 49.3 0 0 0
1703 0 3 0.0 1.7 17.0 42.5 0 0 0
1704 0 3 0.0 0.0 18.7 42.5 0 0 0
1707 0 3 0.0 5.1 17.0 42.5 0 0 0
1708 0 3 0.0 3.4 18.7 42.5 0 0 0
1712 0 3 0.0 6.8 18.7 42.5 0 0 0
3201 0 3 0.0 0.0 17.0 44.199999999999996 0 0 0
3202 0 3 0.0 1.7 18.7 44.199999999999996 0 0 0
3203 0 3 0.0 1.7 17.0 45.9 0 0 0
3204 0 3 0.0 0.0 18.7 45.9 0 0 0
3205 0 3 0.0 3.4 17.0 44.199999999999996 0 0 0
3206 0 3 0.0 5.1 18.7 44.199999999999996 0 0 0
3207 0 3 0.0 5.1 17.0 45.9 0 0 0
3208 0 3 0.0 3.4 18.7 45.9 0 0 0
4701 0 3 0.0 0.0 17.0 47.6 0 0 0
4702 0 3 0.0 1.7 18.7 47.6 0 0 0
4703 0 3 0.0 1.7 17.0 49.3 0 0 0
4704 0 3 0.0 0.0 18.7 49.3 0 0 0
4705 0 3 0.0 3.4 17.0 47.6 0 0 0
4706 0 3 0.0 5.1 18.7 47.6 0 0 0
4707 0 3 0.0 5.1 17.0 49.3 0 0 0
4708 0 3 0.0 3.4 18.7 49.3 0 0 0
3209 0 3 0.0 6.8 17.0 44.199999999999996 0 0 0
3212 0 3 0.0 6.8 18.7 45.9 0 0 0
4709 0 3 0.0 6.8 17.0 47.6 0 0 0
4712 0 3 0.0 6.8 18.7 49.3 0 0 0
1743 0 3 0.0 1.7 20.4 42.5 0 0 0
1744 0 3 0.0 0.0 22.099999999999998 42.5 0 0 0
1747 0 3 0.0 5.1 20.4 42.5 0 0 0
1748 0 3 0.0 3.4 22.099999999999998 42.5 0 0 0
1752 0 3 0.0 6.8 22.099999999999998 42.5 0 0 0
3241 0 3 0.0 0.0 20.4 44.199999999999996 0 0 0
3242 0 3 0.0 1.7 22.099999999999998 44.199999999999996 0 0 0
3243 0 3 0.0 1.7 20.4 45.9 0 0 0
3244 0 3 0.0 0.0 22.099999999999998 45.9 0 0 0
3245 0 3 0.0 3.4 20.4 44.199999999999996 0 0 0
3246 0 3 0.0 5.1 22.099999999999998 44.199999999999996 0 0 0
3247 0 3 0.0 5.1 20.4 45.9 0 0 0
3248 0 3 0.0 3.4 22.099999999999998 45.9 0 0 0
4741 0 3 0.0 0.0 20.4 47.6 0 0 0
4742 0 3 0.0 1.7 22.099999999999998 47.6 0 0 0
4743 0 3 0.0 1.7 20.4 49.3 0 0 0
4744 0 3 0.0 0.0 22.099999999999998 49.3 0 0 0
4745 0 3 0.0 3.4 20.4 47.6 0 0 0
4746 0 3 0.0 5.1 22.099999999999998 47.6 0 0 0
4747 0 3 0.0 5.1 20.4 49.3 0 0 0
4748 0 3 0.0 3.4 22.099999999999998 49.3 0 0 0
3249 0 3 0.0 6.8 20.4 44.199999999999996 0 0 0
3252 0 3 0.0 6.8 22.099999999999998 45.9 0 0 0
4749 0 3 0.0 6.8 20.4 47.6 0 0 0
4752 0 3 0.0 6.8 22.099999999999998 49.3 0 0 0
1711 0 3 0.0 8.5 17.0 42.5 0 0 0
1715 0 3 0.0 11.9 17.0 42.5 0 0 0
1716 0 3 0.0 10.2 18.7 42.5 0 0 0
1719 0 3 0.0 15.299999999999999 17.0 42.5 0 0 0
1720 0 3 0.0 13.6 18.7 42.5 0 0 0
3210 0 3 0.0 8.5 18.7 44.199999999999996 0 0 0
3211 0 3 0.0 8.5 17.0 45.9 0 0 0
3213 0 3 0.0 10.2 17.0 44.199999999999996 0 0 0
3214 0 3 0.0 11.9 18.7 44.199999999999996 0 0 0
3215 0 3 0.0 11.9 17.0 45.9 0 0 0
3216 0 3 0.0 10.2 18.7 45.9 0 0 0
4710 0 3 0.0 8.5 18.7 47.6 0 0 0
4711 0 3 0.0 8.5 17.0 49.3 0 0 0
4713 0 3 0.0 10.2 17.0 47.6 0 0 0
4714 0 3 0.0 11.9 18.7 47.6 0 0 0
4715 0 3 0.0 11.9 17.0 49.3 0 0 0
4716 0 3 0.0 10.2 18.7 49.3 0 0 0
3217 0 3 0.0 13.6 17.0 44.199999999999996 0 0 0
3218 0 3 0.0 15.299999999999999 18.7 44.199999999999996 0 0 0
3219 0 3 0.0 15.299999999999999 17.0 45.9 0 0 0
3220 0 3 0.0 13.6 18.7 45.9 0 0 0
4717 0 3 0.0 13.6 17.0 47.6 0 0 0
4718 0 3 0.0 15.299999999999999 18.7 47.6 0 0 0
4719 0 3 0.0 15.299999999999999 17.0 49.3 0 0 0
4720 0 3 0.0 13.6 18.7 49.3 0 0 0
1751 0 3 0.0 8.5 20.4 42.5 0 0 0
1755 0 3 0.0 11.9 20.4 42.5 0 0 0
1756 0 3 0.0 10.2 22.099999999999998 42.5 0 0 0
1759 0 3 0.0 15.299999999999999 20.4 42.5 0 0 0
1760 0 3 0.0 13.6 22.099999999999998 42.5 0 0 0
3250 0 3 0.0 8.5 22.099999999999998 44.199999999999996 0 0 0
3251 0 3 0.0 8.5 20.4 45.9 0 0 0
3253 0 3 0.0 10.2 20.4 44.199999999999996 0 0 0
3254 0 3 0.0 11.9 22.099999999999998 44.199999999999996 0 0 0
3255 0 3 0.0 11.9 20.4 45.9 0 0 0
3256 0 3 0.0 10.2 22.099999999999998 45.9 0 0 0
4750 0 3 0.0 8.5 22.099999999999998 47.6 0 0 0
4751 0 3 0.0 8.5 20.4 49.3 0 0 0
4753 0 3 0.0 10.2 20.4 47.6 0 0 0
4754 0 3 0.0 11.9 22.099999999999998 47.6 0 0 0
4755 0 3 0.0 11.9 20.4 49.3 0 0 0
4756 0 3 0.0 10.2 22.099999999999998 49.3 0 0 0
3257 0 3 0.0 13.6 20.4 44.199999999999996 0 0 0
3258 0 3 0.0 15.299999999999999 22.099999999999998 44.199999999999996 0 0 0
3259 0 3 0.0 15.299999999999999 20.4 45.9 0 0 0
3260 0 3 0.0 13.6 22.099999999999998 45.9 0 0 0
4757 0 3 0.0 13.6 20.4 47.6 0 0 0
4758 0 3 0.0 15.299999999999999 22.099999999999998 47.6 0 0 0
4759 0 3 0.0 15.299999999999999 20.4 49.3 0 0 0
4760 0 3 0.0 13.6 22.099999999999998 49.3 0 0 0
1783 0 3 0.0 1.7 23.8 42.5 0 0 0
1787 0 3 0.0 5.1 23.8 42.5 0 0 0
3281 0 3 0.0 0.0 23.8 44.199999999999996 0 0 0
3283 0 3 0.0 1.7 23.8 45.9 0 0 0
3285 0 3 0.0 3.4 23.8 44.199999999999996 0 0 0
3287 0 3 0.0 5.1 23.8 45.9 0 0 0
4781 0 3 0.0 0.0 23.8 47.6 0 0 0
4783 0 3 0.0 1.7 23.8 49.3 0 0 0
4785 0 3 0.0 3.4 23.8 47.6 0 0 0
4787 0 3 0.0 5.1 23.8 49.3 0 0 0
3289 0 3 0.0 6.8 23.8 44.199999999999996 0 0 0
4789 0 3 0.0 6.8 23.8 47.6 0 0 0
1784 0 3 0.0 0.0 25.5 42.5 0 0 0
1788 0 3 0.0 3.4 25.5 42.5 0 0 0
1823 0 3 0.0 1.7 27.2 42.5 0 0 0
1824 0 3 0.0 0.0 28.9 42.5 0 0 0
1827 0 3 0.0 5.1 27.2 42.5 0 0 0
1828 0 3 0.0 3.4 28.9 42.5 0 0 0
1863 0 3 0.0 1.7 30.599999999999998 42.5 0 0 0
1867 0 3 0.0 5.1 30.599999999999998 42.5 0 0 0
1792 0 3 0.0 6.8 25.5 42.5 0 0 0
1832 0 3 0.0 6.8 28.9 42.5 0 0 0
3282 0 3 0.0 1.7 25.5 44.199999999999996 0 0 0
3284 0 3 0.0 0.0 25.5 45.9 0 0 0
3286 0 3 0.0 5.1 25.5 44.199999999999996 0 0 0
3288 0 3 0.0 3.4 25.5 45.9 0 0 0
3321 0 3 0.0 0.0 27.2 44.199999999999996 0 0 0
3322 0 3 0.0 1.7 28.9 44.199999999999996 0 0 0
3323 0 3 0.0 1.7 27.2 45.9 0 0 0
3324 0 3 0.0 0.0 28.9 45.9 0 0 0
3325 0 3 0.0 3.4 27.2 44.199999999999996 0 0 0
3326 0 3 0.0 5.1 28.9 44.199999999999996 0 0 0
3327 0 3 0.0 5.1 27.2 45.9 0 0 0
3328 0 3 0.0 3.4 28.9 45.9 0 0 0
3361 0 3 0.0 0.0 30.599999999999998 44.199999999999996 0 0 0
3363 0 3 0.0 1.7 30.599999999999998 45.9 0 0 0
3365 0 3 0.0 3.4 30.599999999999998 44.199999999999996 0 0 0
3367 0 3 0.0 5.1 30.599999999999998 45.9 0 0 0
4782 0 3 0.0 1.7 25.5 47.6 0 0 0
4784 0 3 0.0 0.0 25.5 49.3 0 0 0
4786 0 3 0.0 5.1 25.5 47.6 0 0 0
4788 0 3 0.0 3.4 25.5 49.3 0 0 0
4821 0 3 0.0 0.0 27.2 47.6 0 0 0
4822 0 3 0.0 1.7 28.9 47.6 0 0 0
4823 0 3 0.0 1.7 27.2 49.3 0 0 0
4824 0 3 0.0 0.0 28.9 49.3 0 0 0
4825 0 3 0.0 3.4 27.2 47.6 0 0 0
4826 0 3 0.0 5.1 28.9 47.6 0 0 0
4827 0 3 0.0 5.1 27.2 49.3 0 0 0
4828 0 3 0.0 3.4 28.9 49.3 0 0 0
4861 0 3 0.0 0.0 30.599999999999998 47.6 0 0 0
4863 0 3 0.0 1.7 30.599999999999998 49.3 0 0 0
4865 0 3 0.0 3.4 30.599999999999998 47.6 0 0 0
4867 0 3 0.0 5.1 30.599999999999998 49.3 0 0 0
3292 0 3 0.0 6.8 25.5 45.9 0 0 0
3329 0 3 0.0 6.8 27.2 44.199999999999996 0 0 0
3332 0 3 0.0 6.8 28.9 45.9 0 0 0
3369 0 3 0.0 6.8 30.599999999999998 44.199999999999996 0 0 0
4792 0 3 0.0 6.8 25.5 49.3 0 0 0
4829 0 3 0.0 6.8 27.2 47.6 0 0 0
4832 0 3 0.0 6.8 28.9 49.3 0 0 0
4869 0 3 0.0 6.8 30.599999999999998 47.6 0 0 0
4837 0 3 0.0 13.6 27.2 47.6 0 0 0
4800 0 3 0.0 13.6 25.5 49.3 0 0 0
4838 0 3 0.0 15.299999999999999 28.9 47.6 0 0 0
4839 0 3 0.0 15.299999999999999 27.2 49.3 0 0 0
4877 0 3 0.0 13.6 30.599999999999998 47.6 0 0 0
4840 0 3 0.0 13.6 28.9 49.3 0 0 0
1795 0 3 0.0 11.9 23.8 42.5 0 0 0
1791 0 3 0.0 8.5 23.8 42.5 0 0 0
4879 0 3 0.0 15.299999999999999 30.599999999999998 49.3 0 0 0
1799 0 3 0.0 15.299999999999999 23.8 42.5 0 0 0
3291 0 3 0.0 8.5 23.8 45.9 0 0 0
4791 0 3 0.0 8.5 23.8 49.3 0 0 0
3293 0 3 0.0 10.2 23.8 44.199999999999996 0 0 0
3295 0 3 0.0 11.9 23.8 45.9 0 0 0
3297 0 3 0.0 13.6 23.8 44.199999999999996 0 0 0
4795 0 3 0.0 11.9 23.8 49.3 0 0 0
4793 0 3 0.0 10.2 23.8 47.6 0 0 0
3299 0 3 0.0 15.299999999999999 23.8 45.9 0 0 0
4797 0 3 0.0 13.6 23.8 47.6 0 0 0
4799 0 3 0.0 15.299999999999999 23.8 49.3 0 0 0
1796 0 3 0.0 10.2 25.5 42.5 0 0 0
1831 0 3 0.0 8.5 27.2 42.5 0 0 0
1835 0 3 0.0 11.9 27.2 42.5 0 0 0
1836 0 3 0.0 10.2 28.9 42.5 0 0 0
1871 0 3 0.0 8.5 30.599999999999998 42.5 0 0 0
1875 0 3 0.0 11.9 30.599999999999998 42.5 0 0 0
1800 0 3 0.0 13.6 25.5 42.5 0 0 0
1839 0 3 0.0 15.299999999999999 27.2 42.5 0 0 0
1840 0 3 0.0 13.6 28.9 42.5 0 0 0
1879 0 3 0.0 15.299999999999999 30.599999999999998 42.5 0 0 0
3294 0 3 0.0 11.9 25.5 44.199999999999996 0 0 0
3290 0 3 0.0 8.5 25.5 44.199999999999996 0 0 0
3330 0 3 0.0 8.5 28.9 44.199999999999996 0 0 0
3296 0 3 0.0 10.2 25.5 45.9 0 0 0
3331 0 3 0.0 8.5 27.2 45.9 0 0 0
3333 0 3 0.0 10.2 27.2 44.199999999999996 0 0 0
3336 0 3 0.0 10.2 28.9 45.9 0 0 0
3335 0 3 0.0 11.9 27.2 45.9 0 0 0
3334 0 3 0.0 11.9 28.9 44.199999999999996 0 0 0
3373 0 3 0.0 10.2 30.599999999999998 44.199999999999996 0 0 0
3371 0 3 0.0 8.5 30.599999999999998 45.9 0 0 0
4790 0 3 0.0 8.5 25.5 47.6 0 0 0
3375 0 3 0.0 11.9 30.599999999999998 45.9 0 0 0
4794 0 3 0.0 11.9 25.5 47.6 0 0 0
4796 0 3 0.0 10.2 25.5 49.3 0 0 0
4830 0 3 0.0 8.5 28.9 47.6 0 0 0
4831 0 3 0.0 8.5 27.2 49.3 0 0 0
4833 0 3 0.0 10.2 27.2 47.6 0 0 0
4834 0 3 0.0 11.9 28.9 47.6 0 0 0
4835 0 3 0.0 11.9 27.2 49.3 0 0 0
4836 0 3 0.0 10.2 28.9 49.3 0 0 0
4871 0 3 0.0 8.5 30.599999999999998 49.3 0 0 0
4873 0 3 0.0 10.2 30.599999999999998 47.6 0 0 0
3300 0 3 0.0 13.6 25.5 45.9 0 0 0
3298 0 3 0.0 15.299999999999999 25.5 44.199999999999996 0 0 0
4875 0 3 0.0 11.9 30.599999999999998 49.3 0 0 0
3338 0 3 0.0 15.299999999999999 28.9 44.199999999999996 0 0 0
3337 0 3 0.0 13.6 27.2 44.199999999999996 0 0 0
3339 0 3 0.0 15.299999999999999 27.2 45.9 0 0 0
3377 0 3 0.0 13.6 30.599999999999998 44.199999999999996 0 0 0
3340 0 3 0.0 13.6 28.9 45.9 0 0 0
4798 0 3 0.0 15.299999999999999 25.5 47.6 0 0 0
3379 0 3 0.0 15.299999999999999 30.599999999999998 45.9 0 0 0
6001 0 3 0.0 0.0 0.0 51.0 0 0 0
6002 0 3 0.0 1.7 1.7 51.0 0 0 0
6003 0 3 0.0 1.7 0.0 52.699999999999996 0 0 0
6004 0 3 0.0 0.0 1.7 52.699999999999996 0 0 0
6005 0 3 0.0 3.4 0.0 51.0 0 0 0
6006 0 3 0.0 5.1 1.7 51.0 0 0 0
6007 0 3 0.0 5.1 0.0 52.699999999999996 0 0 0
6008 0 3 0.0 3.4 1.7 52.699999999999996 0 0 0
6041 0 3 0.0 0.0 3.4 51.0 0 0 0
6042 0 3 0.0 1.7 5.1 51.0 0 0 0
6043 0 3 0.0 1.7 3.4 52.699999999999996 0 0 0
6044 0 3 0.0 0.0 5.1 52.699999999999996 0 0 0
6045 0 3 0.0 3.4 3.4 51.0 0 0 0
6046 0 3 0.0 5.1 5.1 51.0 0 0 0
6047 0 3 0.0 5.1 3.4 52.699999999999996 0 0 0
6048 0 3 0.0 3.4 5.1 52.699999999999996 0 0 0
7501 0 3 0.0 0.0 0.0 54.4 0 0 0
7502 0 3 0.0 1.7 1.7 54.4 0 0 0
7503 0 3 0.0 1.7 0.0 56.1 0 0 0
7504 0 3 0.0 0.0 1.7 56.1 0 0 0
7505 0 3 0.0 3.4 0.0 54.4 0 0 0
7506 0 3 0.0 5.1 1.7 54.4 0 0 0
7507 0 3 0.0 5.1 0.0 56.1 0 0 0
7508 0 3 0.0 3.4 1.7 56.1 0 0 0
7541 0 3 0.0 0.0 3.4 54.4 0 0 0
7542 0 3 0.0 1.7 5.1 54.4 0 0 0
7543 0 3 0.0 1.7 3.4 56.1 0 0 0
7544 0 3 0.0 0.0 5.1 56.1 0 0 0
7545 0 3 0.0 3.4 3.4 54.4 0 0 0
7546 0 3 0.0 5.1 5.1 54.4 0 0 0
7547 0 3 0.0 5.1 3.4 56.1 0 0 0
7548 0 3 0.0 3.4 5.1 56.1 0 0 0
6009 0 3 0.0 6.8 0.0 51.0 0 0 0
6012 0 3 0.0 6.8 1.7 52.699999999999996 0 0 0
6049 0 3 0.0 6.8 3.4 51.0 0 0 0
6052 0 3 0.0 6.8 5.1 52.699999999999996 0 0 0
7509 0 3 0.0 6.8 0.0 54.4 0 0 0
7512 0 3 0.0 6.8 1.7 56.1 0 0 0
7549 0 3 0.0 6.8 3.4 54.4 0 0 0
7552 0 3 0.0 6.8 5.1 56.1 0 0 0
9001 0 3 0.0 0.0 0.0 57.8 0 0 0
9002 0 3 0.0 1.7 1.7 57.8 0 0 0
9005 0 3 0.0 3.4 0.0 57.8 0 0 0
9006 0 3 0.0 5.1 1.7 57.8 0 0 0
9041 0 3 0.0 0.0 3.4 57.8 0 0 0
9042 0 3 0.0 1.7 5.1 57.8 0 0 0
9045 0 3 0.0 3.4 3.4 57.8 0 0 0
9046 0 3 0.0 5.1 5.1 57.8 0 0 0
9009 0 3 0.0 6.8 0.0 57.8 0 0 0
9049 0 3 0.0 6.8 3.4 57.8 0 0 0
6081 0 3 0.0 0.0 6.8 51.0 0 0 0
6083 0 3 0.0 1.7 6.8 52.699999999999996 0 0 0
6085 0 3 0.0 3.4 6.8 51.0 0 0 0
6087 0 3 0.0 5.1 6.8 52.699999999999996 0 0 0
7581 0 3 0.0 0.0 6.8 54.4 0 0 0
7583 0 3 0.0 1.7 6.8 56.1 0 0 0
7585 0 3 0.0 3.4 6.8 54.4 0 0 0
7587 0 3 0.0 5.1 6.8 56.1 0 0 0
6089 0 3 0.0 6.8 6.8 51.0 0 0 0
7589 0 3 0.0 6.8 6.8 54.4 0 0 0
9081 0 3 0.0 0.0 6.8 57.8 0 0 0
9085 0 3 0.0 3.4 6.8 57.8 0 0 0
9089 0 3 0.0 6.8 6.8 57.8 0 0 0
6010 0 3 0.0 8.5 1.7 51.0 0 0 0
6011 0 3 0.0 8.5 0.0 52.699999999999996 0 0 0
6013 0 3 0.0 10.2 0.0 51.0 0 0 0
6014 0 3 0.0 11.9 1.7 51.0 0 0 0
6015 0 3 0.0 11.9 0.0 52.699999999999996 0 0 0
6016 0 3 0.0 10.2 1.7 52.699999999999996 0 0 0
6050 0 3 0.0 8.5 5.1 51.0 0 0 0
6051 0 3 0.0 8.5 3.4 52.699999999999996 0 0 0
6053 0 3 0.0 10.2 3.4 51.0 0 0 0
6054 0 3 0.0 11.9 5.1 51.0 0 0 0
6055 0 3 0.0 11.9 3.4 52.699999999999996 0 0 0
6056 0 3 0.0 10.2 5.1 52.699999999999996 0 0 0
7510 0 3 0.0 8.5 1.7 54.4 0 0 0
7511 0 3 0.0 8.5 0.0 56.1 0 0 0
7513 0 3 0.0 10.2 0.0 54.4 0 0 0
7514 0 3 0.0 11.9 1.7 54.4 0 0 0
7515 0 3 0.0 11.9 0.0 56.1 0 0 0
7516 0 3 0.0 10.2 1.7 56.1 0 0 0
7550 0 3 0.0 8.5 5.1 54.4 0 0 0
7551 0 3 0.0 8.5 3.4 56.1 0 0 0
7553 0 3 0.0 10.2 3.4 54.4 0 0 0
7554 0 3 0.0 11.9 5.1 54.4 0 0 0
7555 0 3 0.0 11.9 3.4 56.1 0 0 0
7556 0 3 0.0 10.2 5.1 56.1 0 0 0
6017 0 3 0.0 13.6 0.0 51.0 0 0 0
6018 0 3 0.0 15.299999999999999 1.7 51.0 0 0 0
6019 0 3 0.0 15.299999999999999 0.0 52.699999999999996 0 0 0
6020 0 3 0.0 13.6 1.7 52.699999999999996 0 0 0
6057 0 3 0.0 13.6 3.4 51.0 0 0 0
6058 0 3 0.0 15.299999999999999 5.1 51.0 0 0 0
6059 0 3 0.0 15.299999999999999 3.4 52.699999999999996 0 0 0
6060 0 3 0.0 13.6 5.1 52.699999999999996 0 0 0
7517 0 3 0.0 13.6 0.0 54.4 0 0 0
7518 0 3 0.0 15.299999999999999 1.7 54.4 0 0 0
7519 0 3 0.0 15.299999999999999 0.0 56.1 0 0 0
7520 0 3 0.0 13.6 1.7 56.1 0 0 0
7557 0 3 0.0 13.6 3.4 54.4 0 0 0
7558 0 3 0.0 15.299999999999999 5.1 54.4 0 0 0
7559 0 3 0.0 15.299999999999999 3.4 56.1 0 0 0
7560 0 3 0.0 13.6 5.1 56.1 0 0 0
9010 0 3 0.0 8.5 1.7 57.8 0 0 0
9013 0 3 0.0 10.2 0.0 57.8 0 0 0
9014 0 3 0.0 11.9 1.7 57.8 0 0 0
9050 0 3 0.0 8.5 5.1 57.8 0 0 0
9053 0 3 0.0 10.2 3.4 57.8 0 0 0
9054 0 3 0.0 11.9 5.1 57.8 0 0 0
9017 0 3 0.0 13.6 0.0 57.8 0 0 0
9018 0 3 0.0 15.299999999999999 1.7 57.8 0 0 0
9057 0 3 0.0 13.6 3.4 57.8 0 0 0
9058 0 3 0.0 15.299999999999999 5.1 57.8 0 0 0
6091 0 3 0.0 8.5 6.8 52.699999999999996 0 0 0
6093 0 3 0.0 10.2 6.8 51.0 0 0 0
6095 0 3 0.0 11.9 6.8 52.699999999999996 0 0 0
7591 0 3 0.0 8.5 6.8 56.1 0 0 0
7593 0 3 0.0 10.2 6.8 54.4 0 0 0
7595 0 3 0.0 11.9 6.8 56.1 0 0 0
6097 0 3 0.0 13.6 6.8 51.0 0 0 0
6099 0 3 0.0 15.299999999999999 6.8 52.699999999999996 0 0 0
7597 0 3 0.0 13.6 6.8 54.4 0 0 0
7599 0 3 0.0 15.299999999999999 6.8 56.1 0 0 0
9093 0 3 0.0 10.2 6.8 57.8 0 0 0
9097 0 3 0.0 13.6 6.8 57.8 0 0 0
6082 0 3 0.0 1.7 8.5 51.0 0 0 0
6084 0 3 0.0 0.0 8.5 52.699999999999996 0 0 0
6086 0 3 0.0 5.1 8.5 51.0 0 0 0
6088 0 3 0.0 3.4 8.5 52.699999999999996 0 0 0
6121 0 3 0.0 0.0 10.2 51.0 0 0 0
6122 0 3 0.0 1.7 11.9 51.0 0 0 0
6123 0 3 0.0 1.7 10.2 52.699999999999996 0 0 0
6124 0 3 0.0 0.0 11.9 52.699999999999996 0 0 0
6125 0 3 0.0 3.4 10.2 51.0 0 0 0
6126 0 3 0.0 5.1 11.9 51.0 0 0 0
6127 0 3 0.0 5.1 10.2 52.699999999999996 0 0 0
6128 0 3 0.0 3.4 11.9 52.699999999999996 0 0 0
7582 0 3 0.0 1.7 8.5 54.4 0 0 0
7584 0 3 0.0 0.0 8.5 56.1 0 0 0
7586 0 3 0.0 5.1 8.5 54.4 0 0 0
7588 0 3 0.0 3.4 8.5 56.1 0 0 0
7621 0 3 0.0 0.0 10.2 54.4 0 0 0
7622 0 3 0.0 1.7 11.9 54.4 0 0 0
7623 0 3 0.0 1.7 10.2 56.1 0 0 0
7624 0 3 0.0 0.0 11.9 56.1 0 0 0
7625 0 3 0.0 3.4 10.2 54.4 0 0 0
7626 0 3 0.0 5.1 11.9 54.4 0 0 0
7627 0 3 0.0 5.1 10.2 56.1 0 0 0
7628 0 3 0.0 3.4 11.9 56.1 0 0 0
6092 0 3 0.0 6.8 8.5 52.699999999999996 0 0 0
6129 0 3 0.0 6.8 10.2 51.0 0 0 0
6132 0 3 0.0 6.8 11.9 52.699999999999996 0 0 0
7592 0 3 0.0 6.8 8.5 56.1 0 0 0
7629 0 3 0.0 6.8 10.2 54.4 0 0 0
7632 0 3 0.0 6.8 11.9 56.1 0 0 0
9082 0 3 0.0 1.7 8.5 57.8 0 0 0
9086 0 3 0.0 5.1 8.5 57.8 0 0 0
9121 0 3 0.0 0.0 10.2 57.8 0 0 0
9122 0 3 0.0 1.7 11.9 57.8 0 0 0
9125 0 3 0.0 3.4 10.2 57.8 0 0 0
9126 0 3 0.0 5.1 11.9 57.8 0 0 0
9129 0 3 0.0 6.8 10.2 57.8 0 0 0
6161 0 3 0.0 0.0 13.6 51.0 0 0 0
6162 0 3 0.0 1.7 15.299999999999999 51.0 0 0 0
6163 0 3 0.0 1.7 13.6 52.699999999999996 0 0 0
6164 0 3 0.0 0.0 15.299999999999999 52.699999999999996 0 0 0
6165 0 3 0.0 3.4 13.6 51.0 0 0 0
6166 0 3 0.0 5.1 15.299999999999999 51.0 0 0 0
6167 0 3 0.0 5.1 13.6 52.699999999999996 0 0 0
6168 0 3 0.0 3.4 15.299999999999999 52.699999999999996 0 0 0
7661 0 3 0.0 0.0 13.6 54.4 0 0 0
7662 0 3 0.0 1.7 15.299999999999999 54.4 0 0 0
7663 0 3 0.0 1.7 13.6 56.1 0 0 0
7664 0 3 0.0 0.0 15.299999999999999 56.1 0 0 0
7665 0 3 0.0 3.4 13.6 54.4 0 0 0
7666 0 3 0.0 5.1 15.299999999999999 54.4 0 0 0
7667 0 3 0.0 5.1 13.6 56.1 0 0 0
7668 0 3 0.0 3.4 15.299999999999999 56.1 0 0 0
6169 0 3 0.0 6.8 13.6 51.0 0 0 0
6172 0 3 0.0 6.8 15.299999999999999 52.699999999999996 0 0 0
7669 0 3 0.0 6.8 13.6 54.4 0 0 0
7672 0 3 0.0 6.8 15.299999999999999 56.1 0 0 0
9161 0 3 0.0 0.0 13.6 57.8 0 0 0
9162 0 3 0.0 1.7 15.299999999999999 57.8 0 0 0
9165 0 3 0.0 3.4 13.6 57.8 0 0 0
9166 0 3 0.0 5.1 15.299999999999999 57.8 0 0 0
9169 0 3 0.0 6.8 13.6 57.8 0 0 0
6090 0 3 0.0 8.5 8.5 51.0 0 0 0
6094 0 3 0.0 11.9 8.5 51.0 0 0 0
6096 0 3 0.0 10.2 8.5 52.699999999999996 0 0 0
6130 0 3 0.0 8.5 11.9 51.0 0 0 0
6131 0 3 0.0 8.5 10.2 52.699999999999996 0 0 0
6133 0 3 0.0 10.2 10.2 51.0 0 0 0
6134 0 3 0.0 11.9 11.9 51.0 0 0 0
6135 0 3 0.0 11.9 10.2 52.699999999999996 0 0 0
6136 0 3 0.0 10.2 11.9 52.699999999999996 0 0 0
7590 0 3 0.0 8.5 8.5 54.4 0 0 0
7594 0 3 0.0 11.9 8.5 54.4 0 0 0
7596 0 3 0.0 10.2 8.5 56.1 0 0 0
7630 0 3 0.0 8.5 11.9 54.4 0 0 0
7631 0 3 0.0 8.5 10.2 56.1 0 0 0
7633 0 3 0.0 10.2 10.2 54.4 0 0 0
7634 0 3 0.0 11.9 11.9 54.4 0 0 0
7635 0 3 0.0 11.9 10.2 56.1 0 0 0
7636 0 3 0.0 10.2 11.9 56.1 0 0 0
6098 0 3 0.0 15.299999999999999 8.5 51.0 0 0 0
6100 0 3 0.0 13.6 8.5 52.699999999999996 0 0 0
6137 0 3 0.0 13.6 10.2 51.0 0 0 0
6138 0 3 0.0 15.299999999999999 11.9 51.0 0 0 0
6139 0 3 0.0 15.299999999999999 10.2 52.699999999999996 0 0 0
6140 0 3 0.0 13.6 11.9 52.699999999999996 0 0 0
7598 0 3 0.0 15.299999999999999 8.5 54.4 0 0 0
7600 0 3 0.0 13.6 8.5 56.1 0 0 0
7637 0 3 0.0 13.6 10.2 54.4 0 0 0
7638 0 3 0.0 15.299999999999999 11.9 54.4 0 0 0
7639 0 3 0.0 15.299999999999999 10.2 56.1 0 0 0
7640 0 3 0.0 13.6 11.9 56.1 0 0 0
9090 0 3 0.0 8.5 8.5 57.8 0 0 0
9094 0 3 0.0 11.9 8.5 57.8 0 0 0
9130 0 3 0.0 8.5 11.9 57.8 0 0 0
9133 0 3 0.0 10.2 10.2 57.8 0 0 0
9134 0 3 0.0 11.9 11.9 57.8 0 0 0
9098 0 3 0.0 15.299999999999999 8.5 57.8 0 0 0
9137 0 3 0.0 13.6 10.2 57.8 0 0 0
9138 0 3 0.0 15.299999999999999 11.9 57.8 0 0 0
6170 0 3 0.0 8.5 15.299999999999999 51.0 0 0 0
6171 0 3 0.0 8.5 13.6 52.699999999999996 0 0 0
6173 0 3 0.0 10.2 13.6 51.0 0 0 0
6174 0 3 0.0 11.9 15.299999999999999 51.0 0 0 0
6175 0 3 0.0 11.9 13.6 52.699999999999996 0 0 0
6176 0 3 0.0 10.2 15.299999999999999 52.699999999999996 0 0 0
7670 0 3 0.0 8.5 15.299999999999999 54.4 0 0 0
7671 0 3 0.0 8.5 13.6 56.1 0 0 0
7673 0 3 0.0 10.2 13.6 54.4 0 0 0
7674 0 3 0.0 11.9 15.299999999999999 54.4 0 0 0
7675 0 3 0.0 11.9 13.6 56.1 0 0 0
7676 0 3 0.0 10.2 15.299999999999999 56.1 0 0 0
6177 0 3 0.0 13.6 13.6 51.0 0 0 0
6178 0 3 0.0 15.299999999999999 15.299999999999999 51.0 0 0 0
6179 0 3 0.0 15.299999999999999 13.6 52.699999999999996 0 0 0
6180 0 3 0.0 13.6 15.299999999999999 52.699999999999996 0 0 0
7677 0 3 0.0 13.6 13.6 54.4 0 0 0
7678 0 3 0.0 15.299999999999999 15.299999999999999 54.4 0 0 0
7679 0 3 0.0 15.299999999999999 13.6 56.1 0 0 0
7680 0 3 0.0 13.6 15.299999999999999 56.1 0 0 0
9170 0 3 0.0 8.5 15.299999999999999 57.8 0 0 0
9173 0 3 0.0 10.2 13.6 57.8 0 0 0
9174 0 3 0.0 11.9 15.299999999999999 57.8 0 0 0
9177 0 3 0.0 13.6 13.6 57.8 0 0 0
9178 0 3 0.0 15.299999999999999 15.299999999999999 57.8 0 0 0
6201 0 3 0.0 0.0 17.0 51.0 0 0 0
6202 0 3 0.0 1.7 18.7 51.0 0 0 0
6203 0 3 0.0 1.7 17.0 52.699999999999996 0 0 0
6204 0 3 0.0 0.0 18.7 52.699999999999996 0 0 0
6205 0 3 0.0 3.4 17.0 51.0 0 0 0
6206 0 3 0.0 5.1 18.7 51.0 0 0 0
6207 0 3 0.0 5.1 17.0 52.699999999999996 0 0 0
6208 0 3 0.0 3.4 18.7 52.699999999999996 0 0 0
7701 0 3 0.0 0.0 17.0 54.4 0 0 0
7702 0 3 0.0 1.7 18.7 54.4 0 0 0
7703 0 3 0.0 1.7 17.0 56.1 0 0 0
7704 0 3 0.0 0.0 18.7 56.1 0 0 0
7705 0 3 0.0 3.4 17.0 54.4 0 0 0
7706 0 3 0.0 5.1 18.7 54.4 0 0 0
7707 0 3 0.0 5.1 17.0 56.1 0 0 0
7708 0 3 0.0 3.4 18.7 56.1 0 0 0
6209 0 3 0.0 6.8 17.0 51.0 0 0 0
6212 0 3 0.0 6.8 18.7 52.699999999999996 0 0 0
7709 0 3 0.0 6.8 17.0 54.4 0 0 0
7712 0 3 0.0 6.8 18.7 56.1 0 0 0
9201 0 3 0.0 0.0 17.0 57.8 0 0 0
9202 0 3 0.0 1.7 18.7 57.8 0 0 0
9205 0 3 0.0 3.4 17.0 57.8 0 0 0
9206 0 3 0.0 5.1 18.7 57.8 0 0 0
9209 0 3 0.0 6.8 17.0 57.8 0 0 0
6241 0 3 0.0 0.0 20.4 51.0 0 0 0
6242 0 3 0.0 1.7 22.099999999999998 51.0 0 0 0
6243 0 3 0.0 1.7 20.4 52.699999999999996 0 0 0
6244 0 3 0.0 0.0 22.099999999999998 52.699999999999996 0 0 0
6245 0 3 0.0 3.4 20.4 51.0 0 0 0
6246 0 3 0.0 5.1 22.099999999999998 51.0 0 0 0
6247 0 3 0.0 5.1 20.4 52.699999999999996 0 0 0
6248 0 3 0.0 3.4 22.099999999999998 52.699999999999996 0 0 0
7741 0 3 0.0 0.0 20.4 54.4 0 0 0
7742 0 3 0.0 1.7 22.099999999999998 54.4 0 0 0
7743 0 3 0.0 1.7 20.4 56.1 0 0 0
7744 0 3 0.0 0.0 22.099999999999998 56.1 0 0 0
7745 0 3 0.0 3.4 20.4 54.4 0 0 0
7746 0 3 0.0 5.1 22.099999999999998 54.4 0 0 0
7747 0 3 0.0 5.1 20.4 56.1 0 0 0
7748 0 3 0.0 3.4 22.099999999999998 56.1 0 0 0
6249 0 3 0.0 6.8 20.4 51.0 0 0 0
6252 0 3 0.0 6.8 22.099999999999998 52.699999999999996 0 0 0
7749 0 3 0.0 6.8 20.4 54.4 0 0 0
7752 0 3 0.0 6.8 22.099999999999998 56.1 0 0 0
9241 0 3 0.0 0.0 20.4 57.8 0 0 0
9242 0 3 0.0 1.7 22.099999999999998 57.8 0 0 0
9245 0 3 0.0 3.4 20.4 57.8 0 0 0
9246 0 3 0.0 5.1 22.099999999999998 57.8 0 0 0
9249 0 3 0.0 6.8 20.4 57.8 0 0 0
6210 0 3 0.0 8.5 18.7 51.0 0 0 0
6211 0 3 0.0 8.5 17.0 52.699999999999996 0 0 0
6213 0 3 0.0 10.2 17.0 51.0 0 0 0
6214 0 3 0.0 11.9 18.7 51.0 0 0 0
6215 0 3 0.0 11.9 17.0 52.699999999999996 0 0 0
6216 0 3 0.0 10.2 18.7 52.699999999999996 0 0 0
7710 0 3 0.0 8.5 18.7 54.4 0 0 0
7711 0 3 0.0 8.5 17.0 56.1 0 0 0
7713 0 3 0.0 10.2 17.0 54.4 0 0 0
7714 0 3 0.0 11.9 18.7 54.4 0 0 0
7715 0 3 0.0 11.9 17.0 56.1 0 0 0
7716 0 3 0.0 10.2 18.7 56.1 0 0 0
6217 0 3 0.0 13.6 17.0 51.0 0 0 0
6218 0 3 0.0 15.299999999999999 18.7 51.0 0 0 0
6219 0 3 0.0 15.299999999999999 17.0 52.699999999999996 0 0 0
6220 0 3 0.0 13.6 18.7 52.699999999999996 0 0 0
7717 0 3 0.0 13.6 17.0 54.4 0 0 0
7718 0 3 0.0 15.299999999999999 18.7 54.4 0 0 0
7719 0 3 0.0 15.299999999999999 17.0 56.1 0 0 0
7720 0 3 0.0 13.6 18.7 56.1 0 0 0
9210 0 3 0.0 8.5 18.7 57.8 0 0 0
9213 0 3 0.0 10.2 17.0 57.8 0 0 0
9214 0 3 0.0 11.9 18.7 57.8 0 0 0
9217 0 3 0.0 13.6 17.0 57.8 0 0 0
9218 0 3 0.0 15.299999999999999 18.7 57.8 0 0 0
6250 0 3 0.0 8.5 22.099999999999998 51.0 0 0 0
6251 0 3 0.0 8.5 20.4 52.699999999999996 0 0 0
6253 0 3 0.0 10.2 20.4 51.0 0 0 0
6254 0 3 0.0 11.9 22.099999999999998 51.0 0 0 0
6255 0 3 0.0 11.9 20.4 52.699999999999996 0 0 0
6256 0 3 0.0 10.2 22.099999999999998 52.699999999999996 0 0 0
7750 0 3 0.0 8.5 22.099999999999998 54.4 0 0 0
7751 0 3 0.0 8.5 20.4 56.1 0 0 0
7753 0 3 0.0 10.2 20.4 54.4 0 0 0
7754 0 3 0.0 11.9 22.099999999999998 54.4 0 0 0
7755 0 3 0.0 11.9 20.4 56.1 0 0 0
7756 0 3 0.0 10.2 22.099999999999998 56.1 0 0 0
6257 0 3 0.0 13.6 20.4 51.0 0 0 0
6258 0 3 0.0 15.299999999999999 22.099999999999998 51.0 0 0 0
6259 0 3 0.0 15.299999999999999 20.4 52.699999999999996 0 0 0
6260 0 3 0.0 13.6 22.099999999999998 52.699999999999996 0 0 0
7757 0 3 0.0 13.6 20.4 54.4 0 0 0
7758 0 3 0.0 15.299999999999999 22.099999999999998 54.4 0 0 0
7759 0 3 0.0 15.299999999999999 20.4 56.1 0 0 0
7760 0 3 0.0 13.6 22.099999999999998 56.1 0 0 0
9250 0 3 0.0 8.5 22.099999999999998 57.8 0 0 0
9253 0 3 0.0 10.2 20.4 57.8 0 0 0
9254 0 3 0.0 11.9 22.099999999999998 57.8 0 0 0
9257 0 3 0.0 13.6 20.4 57.8 0 0 0
9258 0 3 0.0 15.299999999999999 22.099999999999998 57.8 0 0 0
6281 0 3 0.0 0.0 23.8 51.0 0 0 0
6283 0 3 0.0 1.7 23.8 52.699999999999996 0 0 0
6285 0 3 0.0 3.4 23.8 51.0 0 0 0
6287 0 3 0.0 5.1 23.8 52.699999999999996 0 0 0
7781 0 3 0.0 0.0 23.8 54.4 0 0 0
7783 0 3 0.0 1.7 23.8 56.1 0 0 0
7785 0 3 0.0 3.4 23.8 54.4 0 0 0
7787 0 3 0.0 5.1 23.8 56.1 0 0 0
6289 0 3 0.0 6.8 23.8 51.0 0 0 0
7789 0 3 0.0 6.8 23.8 54.4 0 0 0
9281 0 3 0.0 0.0 23.8 57.8 0 0 0
9285 0 3 0.0 3.4 23.8 57.8 0 0 0
9289 0 3 0.0 6.8 23.8 57.8 0 0 0
6282 0 3 0.0 1.7 25.5 51.0 0 0 0
6284 0 3 0.0 0.0 25.5 52.699999999999996 0 0 0
6286 0 3 0.0 5.1 25.5 51.0 0 0 0
6288 0 3 0.0 3.4 25.5 52.699999999999996 0 0 0
6321 0 3 0.0 0.0 27.2 51.0 0 0 0
6322 0 3 0.0 1.7 28.9 51.0 0 0 0
6323 0 3 0.0 1.7 27.2 52.699999999999996 0 0 0
6324 0 3 0.0 0.0 28.9 52.699999999999996 0 0 0
6325 0 3 0.0 3.4 27.2 51.0 0 0 0
6326 0 3 0.0 5.1 28.9 51.0 0 0 0
6327 0 3 0.0 5.1 27.2 52.699999999999996 0 0 0
6328 0 3 0.0 3.4 28.9 52.699999999999996 0 0 0
6361 0 3 0.0 0.0 30.599999999999998 51.0 0 0 0
6363 0 3 0.0 1.7 30.599999999999998 52.699999999999996 0 0 0
6365 0 3 0.0 3.4 30.599999999999998 51.0 0 0 0
6367 0 3 0.0 5.1 30.599999999999998 52.699999999999996 0 0 0
7782 0 3 0.0 1.7 25.5 54.4 0 0 0
7784 0 3 0.0 0.0 25.5 56.1 0 0 0
7786 0 3 0.0 5.1 25.5 54.4 0 0 0
7788 0 3 0.0 3.4 25.5 56.1 0 0 0
7821 0 3 0.0 0.0 27.2 54.4 0 0 0
7822 0 3 0.0 1.7 28.9 54.4 0 0 0
7823 0 3 0.0 1.7 27.2 56.1 0 0 0
7824 0 3 0.0 0.0 28.9 56.1 0 0 0
7825 0 3 0.0 3.4 27.2 54.4 0 0 0
7826 0 3 0.0 5.1 28.9 54.4 0 0 0
7827 0 3 0.0 5.1 27.2 56.1 0 0 0
7828 0 3 0.0 3.4 28.9 56.1 0 0 0
7861 0 3 0.0 0.0 30.599999999999998 54.4 0 0 0
7863 0 3 0.0 1.7 30.599999999999998 56.1 0 0 0
7865 0 3 0.0 3.4 30.599999999999998 54.4 0 0 0
7867 0 3 0.0 5.1 30.599999999999998 56.1 0 0 0
6292 0 3 0.0 6.8 25.5 52.699999999999996 0 0 0
6329 0 3 0.0 6.8 27.2 51.0 0 0 0
6332 0 3 0.0 6.8 28.9 52.699999999999996 0 0 0
6369 0 3 0.0 6.8 30.599999999999998 51.0 0 0 0
7792 0 3 0.0 6.8 25.5 56.1 0 0 0
7829 0 3 0.0 6.8 27.2 54.4 0 0 0
7832 0 3 0.0 6.8 28.9 56.1 0 0 0
7869 0 3 0.0 6.8 30.599999999999998 54.4 0 0 0
9282 0 3 0.0 1.7 25.5 57.8 0 0 0
9286 0 3 0.0 5.1 25.5 57.8 0 0 0
9321 0 3 0.0 0.0 27.2 57.8 0 0 0
9322 0 3 0.0 1.7 28.9 57.8 0 0 0
9325 0 3 0.0 3.4 27.2 57.8 0 0 0
9326 0 3 0.0 5.1 28.9 57.8 0 0 0
9361 0 3 0.0 0.0 30.599999999999998 57.8 0 0 0
9365 0 3 0.0 3.4 30.599999999999998 57.8 0 0 0
9329 0 3 0.0 6.8 27.2 57.8 0 0 0
9369 0 3 0.0 6.8 30.599999999999998 57.8 0 0 0
6291 0 3 0.0 8.5 23.8 52.699999999999996 0 0 0
6293 0 3 0.0 10.2 23.8 51.0 0 0 0
6295 0 3 0.0 11.9 23.8 52.699999999999996 0 0 0
7791 0 3 0.0 8.5 23.8 56.1 0 0 0
7793 0 3 0.0 10.2 23.8 54.4 0 0 0
7795 0 3 0.0 11.9 23.8 56.1 0 0 0
6297 0 3 0.0 13.6 23.8 51.0 0 0 0
6299 0 3 0.0 15.299999999999999 23.8 52.699999999999996 0 0 0
7797 0 3 0.0 13.6 23.8 54.4 0 0 0
7799 0 3 0.0 15.299999999999999 23.8 56.1 0 0 0
9293 0 3 0.0 10.2 23.8 57.8 0 0 0
9297 0 3 0.0 13.6 23.8 57.8 0 0 0
6290 0 3 0.0 8.5 25.5 51.0 0 0 0
6294 0 3 0.0 11.9 25.5 51.0 0 0 0
6296 0 3 0.0 10.2 25.5 52.699999999999996 0 0 0
6330 0 3 0.0 8.5 28.9 51.0 0 0 0
6331 0 3 0.0 8.5 27.2 52.699999999999996 0 0 0
6333 0 3 0.0 10.2 27.2 51.0 0 0 0
6334 0 3 0.0 11.9 28.9 51.0 0 0 0
6335 0 3 0.0 11.9 27.2 52.699999999999996 0 0 0
6336 0 3 0.0 10.2 28.9 52.699999999999996 0 0 0
6371 0 3 0.0 8.5 30.599999999999998 52.699999999999996 0 0 0
6373 0 3 0.0 10.2 30.599999999999998 51.0 0 0 0
6375 0 3 0.0 11.9 30.599999999999998 52.699999999999996 0 0 0
7790 0 3 0.0 8.5 25.5 54.4 0 0 0
7794 0 3 0.0 11.9 25.5 54.4 0 0 0
7796 0 3 0.0 10.2 25.5 56.1 0 0 0
7830 0 3 0.0 8.5 28.9 54.4 0 0 0
7831 0 3 0.0 8.5 27.2 56.1 0 0 0
7833 0 3 0.0 10.2 27.2 54.4 0 0 0
7834 0 3 0.0 11.9 28.9 54.4 0 0 0
7835 0 3 0.0 11.9 27.2 56.1 0 0 0
7836 0 3 0.0 10.2 28.9 56.1 0 0 0
7871 0 3 0.0 8.5 30.599999999999998 56.1 0 0 0
7873 0 3 0.0 10.2 30.599999999999998 54.4 0 0 0
7875 0 3 0.0 11.9 30.599999999999998 56.1 0 0 0
6298 0 3 0.0 15.299999999999999 25.5 51.0 0 0 0
6300 0 3 0.0 13.6 25.5 52.699999999999996 0 0 0
6337 0 3 0.0 13.6 27.2 51.0 0 0 0
6338 0 3 0.0 15.299999999999999 28.9 51.0 0 0 0
6339 0 3 0.0 15.299999999999999 27.2 52.699999999999996 0 0 0
6340 0 3 0.0 13.6 28.9 52.699999999999996 0 0 0
6377 0 3 0.0 13.6 30.599999999999998 51.0 0 0 0
6379 0 3 0.0 15.299999999999999 30.599999999999998 52.699999999999996 0 0 0
7798 0 3 0.0 15.299999999999999 25.5 54.4 0 0 0
7800 0 3 0.0 13.6 25.5 56.1 0 0 0
7837 0 3 0.0 13.6 27.2 54.4 0 0 0
7838 0 3 0.0 15.299999999999999 28.9 54.4 0 0 0
7839 0 3 0.0 15.299999999999999 27.2 56.1 0 0 0
7840 0 3 0.0 13.6 28.9 56.1 0 0 0
7877 0 3 0.0 13.6 30.599999999999998 54.4 0 0 0
7879 0 3 0.0 15.299999999999999 30.599999999999998 56.1 0 0 0
9290 0 3 0.0 8.5 25.5 57.8 0 0 0
9294 0 3 0.0 11.9 25.5 57.8 0 0 0
9330 0 3 0.0 8.5 28.9 57.8 0 0 0
9333 0 3 0.0 10.2 27.2 57.8 0 0 0
9334 0 3 0.0 11.9 28.9 57.8 0 0 0
9373 0 3 0.0 10.2 30.599999999999998 57.8 0 0 0
9298 0 3 0.0 15.299999999999999 25.5 57.8 0 0 0
9337 0 3 0.0 13.6 27.2 57.8 0 0 0
9338 0 3 0.0 15.299999999999999 28.9 57.8 0 0 0
9377 0 3 0.0 13.6 30.599999999999998 57.8 0 0 0
9003 0 3 0.0 1.7 0.0 59.5 0 0 0
9004 0 3 0.0 0.0 1.7 59.5 0 0 0
9007 0 3 0.0 5.1 0.0 59.5 0 0 0
9008 0 3 0.0 3.4 1.7 59.5 0 0 0
9043 0 3 0.0 1.7 3.4 59.5 0 0 0
9044 0 3 0.0 0.0 5.1 59.5 0 0 0
9047 0 3 0.0 5.1 3.4 59.5 0 0 0
9048 0 3 0.0 3.4 5.1 59.5 0 0 0
10501 0 3 0.0 0.0 0.0 61.199999999999996 0 0 0
10502 0 4 0.0 1.7 1.7 61.199999999999996 0 0 0
10503 0 3 0.0 3.4 0.0 61.199999999999996 0 0 0
10504 0 3 0.0 5.1 1.7 61.199999999999996 0 0 0
10521 0 3 0.0 0.0 3.4 61.199999999999996 0 0 0
10522 0 3 0.0 1.7 5.1 61.199999999999996 0 0 0
10523 0 3 0.0 3.4 3.4 61.199999999999996 0 0 0
10524 0 3 0.0 5.1 5.1 61.199999999999996 0 0 0
9012 0 3 0.0 6.8 1.7 59.5 0 0 0
9052 0 3 0.0 6.8 5.1 59.5 0 0 0
10505 0 3 0.0 6.8 0.0 61.199999999999996 0 0 0
10525 0 3 0.0 6.8 3.4 61.199999999999996 0 0 0
9083 0 3 0.0 1.7 6.8 59.5 0 0 0
9087 0 3 0.0 5.1 6.8 59.5 0 0 0
10541 0 3 0.0 0.0 6.8 61.199999999999996 0 0 0
10543 0 3 0.0 3.4 6.8 61.199999999999996 0 0 0
10545 0 3 0.0 6.8 6.8 61.199999999999996 0 0 0
16604 1785 1 0.5564 5.859822474862094 5.017578416167884 64.10631108007739 0 0 0
16603 1785 2 -1.1128 6.847202180275578 5.123395316710033 64.22414340524188 0 0 0
16007 1586 1 0.5564 7.541395222789628 3.0366750102624405 63.7413839168468 0 0 0
15631 1461 2 -1.1128 3.929692013213745 5.038099294061897 64.60723786046547 0 0 0
16605 1785 1 0.5564 7.071275754729921 6.094781311027098 64.30288774666784 0 0 0
15632 1461 1 0.5564 3.4884845191771197 4.146695794460382 64.50362408353608 0 0 0
15633 1461 1 0.5564 3.274481599825854 5.761589945301855 64.38984282064176 0 0 0
19915 2889 2 -1.1128 2.6742872229551042 2.7659102348307276 64.6785314507079 0 0 0
19917 2889 1 0.5564 2.393028791052298 2.764778890487227 65.63816288161135 0 0 0
19916 2889 1 0.5564 3.2733317627693452 1.9840365648390155 64.50584903659171 0 0 0
17497 2083 2 -1.1128 2.1367991903374786 7.391016396337121 64.116794508283 0 0 0
17499 2083 1 0.5564 1.3027459013158005 7.433230828902957 64.66686091779835 0 0 0
11330 27 1 0.5564 4.96974902751567 5.025490671541202 65.9343005297396 0 0 0
16006 1586 2 -1.1128 8.257303989934666 2.4260775937437766 64.07997751065166 0 0 0
16008 1586 1 0.5564 8.082923903449641 1.4961692044538752 63.756150725410585 0 0 0
16848 1866 1 0.5564 7.920291105505724 7.335791770265044 65.59429077102449 0 0 0
11757 169 1 0.5564 1.2599607374515602 2.1417428070936997 64.23992013778609 0 0 0
16846 1866 2 -1.1128 8.398366105900642 7.264844487457526 64.71884184250152 0 0 0
17507 2086 1 0.5564 4.55575775293596 0.4484707421101473 65.4109727568971 0 0 0
19518 2756 1 0.5564 8.179068603559813 3.073965596019049 65.6994571023625 0 0 0
13800 850 1 0.5564 0.7919777573536374 5.998682093640218 66.45711697178606 0 0 0
19902 2884 1 0.5564 3.8234835634606696 7.868065654033701 66.66079899931013 0 0 0
11755 169 2 -1.1128 0.32956825008788315 1.777882393024402 64.19547375746599 0 0 0
19516 2756 2 -1.1128 8.013115588783101 3.6756455325286996 66.48076426597082 0 0 0
13798 850 2 -1.1128 0.5638405310987792 5.06953659457317 66.74805185790821 0 0 0
19517 2756 1 0.5564 7.2716140739608015 4.309771609025078 66.26153918703771 0 0 0
17506 2086 2 -1.1128 4.4498043701255945 0.3449548010301016 64.42200441109406 0 0 0
11756 169 1 0.5564 0.2277488816513622 1.2230500667657815 63.36976563309947 0 0 0
11329 27 2 -1.1128 5.307575118121576 5.158742458326806 66.86602881058154 0 0 0
17325 2025 1 0.5564 15.987452418006676 2.616802013943131 66.27475505899082 0 0 0
13170 640 1 0.5564 15.780762095961945 6.5429750933338315 65.28201517547147 0 0 0
16847 1866 1 0.5564 9.154160482525862 6.615526122542325 64.80346188617648 0 0 0
12849 533 1 0.5564 10.066544847363351 1.9036318681973026 64.2848126539738 0 0 0
17974 2242 2 -1.1128 14.522330664367123 4.041076615287241 64.74512678778662 0 0 0
18704 2485 1 0.5564 12.020428359326283 6.829116204494932 64.69011429550899 0 0 0
12213 321 1 0.5564 11.592641572144835 3.192358166969314 65.34871584402515 0 0 0
11465 72 1 0.5564 9.861769363861665 5.1279048635104285 63.721825230738105 0 0 0
11464 72 2 -1.1128 10.484615289477395 5.632119815242543 64.32001434177259 0 0 0
12212 321 1 0.5564 12.019185763867139 3.764214544392784 66.81761572928592 0 0 0
9011 0 3 0.0 8.5 0.0 59.5 0 0 0
9015 0 3 0.0 11.9 0.0 59.5 0 0 0
9016 0 3 0.0 10.2 1.7 59.5 0 0 0
9051 0 3 0.0 8.5 3.4 59.5 0 0 0
9055 0 3 0.0 11.9 3.4 59.5 0 0 0
9056 0 3 0.0 10.2 5.1 59.5 0 0 0
10506 0 3 0.0 8.5 1.7 61.199999999999996 0 0 0
10507 0 3 0.0 10.2 0.0 61.199999999999996 0 0 0
10508 0 3 0.0 11.9 1.7 61.199999999999996 0 0 0
10526 0 3 0.0 8.5 5.1 61.199999999999996 0 0 0
10527 0 4 0.0 10.2 3.4 61.199999999999996 0 0 0
10528 0 3 0.0 11.9 5.1 61.199999999999996 0 0 0
9019 0 3 0.0 15.299999999999999 0.0 59.5 0 0 0
9020 0 3 0.0 13.6 1.7 59.5 0 0 0
9059 0 3 0.0 15.299999999999999 3.4 59.5 0 0 0
9060 0 3 0.0 13.6 5.1 59.5 0 0 0
10509 0 3 0.0 13.6 0.0 61.199999999999996 0 0 0
10510 0 3 0.0 15.299999999999999 1.7 61.199999999999996 0 0 0
10529 0 3 0.0 13.6 3.4 61.199999999999996 0 0 0
10530 0 3 0.0 15.299999999999999 5.1 61.199999999999996 0 0 0
9091 0 3 0.0 8.5 6.8 59.5 0 0 0
9095 0 3 0.0 11.9 6.8 59.5 0 0 0
10547 0 3 0.0 10.2 6.8 61.199999999999996 0 0 0
9099 0 3 0.0 15.299999999999999 6.8 59.5 0 0 0
10549 0 3 0.0 13.6 6.8 61.199999999999996 0 0 0
12211 321 2 -1.1128 11.968874051740727 3.976799130794719 65.84176913888506 0 0 0
11466 72 1 0.5564 10.86028499833377 5.012021840549019 65.0087456454957 0 0 0
17976 2242 1 0.5564 14.71475408070118 4.9854670076366245 64.47847800340561 0 0 0
17975 2242 1 0.5564 13.558387836263496 3.9557094530497356 64.99717408241494 0 0 0
12847 533 2 -1.1128 11.065248407772698 1.9126262526549838 64.23470085280088 0 0 0
13169 640 1 0.5564 14.224447312827792 6.848583186441837 64.89328066942957 0 0 0
18703 2485 2 -1.1128 12.494508390426185 7.328721827823664 65.41512709788387 0 0 0
13168 640 2 -1.1128 15.14518945876681 6.710485684692511 64.52836562421056 0 0 0
12848 533 1 0.5564 11.413610173917906 0.9835761952883083 64.35924208638603 0 0 0
18944 2565 1 0.5564 15.847544080254739 3.029560815263077 64.58807357430491 0 0 0
18945 2565 1 0.5564 16.566067562684985 1.5656143752798861 64.67299356364052 0 0 0
18943 2565 2 -1.1128 16.718936529661505 2.553315344182673 64.70582569485764 0 0 0
18018 2256 1 0.5564 11.727951167174425 7.205620018852742 66.84136207922232 0 0 0
16237 1663 2 -1.1128 16.949975490770907 6.664785901627068 66.59008774998993 0 0 0
17498 2083 1 0.5564 2.7595728990016153 8.120696114281426 64.39914263376845 0 0 0
14629 1127 2 -1.1128 0.4999711531530117 10.288790772706655 66.41884556037147 0 0 0
15929 1560 1 0.5564 0.37225069211126977 15.242604620717179 65.64543500765757 0 0 0
18817 2523 2 -1.1128 0.12118353958240224 13.14979160212263 64.15489620323517 0 0 0
14718 1156 1 0.5564 7.039537886691229 8.48441622946777 63.940145500366285 0 0 0
14716 1156 2 -1.1128 6.315569429936562 9.119825673140946 64.20870558548663 0 0 0
14717 1156 1 0.5564 6.715019571337524 10.013948928176506 64.4111487772647 0 0 0
13577 776 1 0.5564 1.425542646706664 12.01352684417047 64.36029262438319 0 0 0
13378 710 2 -1.1128 3.654287437713236 9.184580047532233 65.1916734828803 0 0 0
13379 710 1 0.5564 3.09261772342549 9.955675937337226 64.89177345041195 0 0 0
13380 710 1 0.5564 4.49437321753071 9.153611706254898 64.65010260202607 0 0 0
12709 487 2 -1.1128 4.1665624540348976 12.4008385195848 65.96866850447967 0 0 0
9084 0 3 0.0 0.0 8.5 59.5 0 0 0
9088 0 3 0.0 3.4 8.5 59.5 0 0 0
9123 0 3 0.0 1.7 10.2 59.5 0 0 0
9124 0 3 0.0 0.0 11.9 59.5 0 0 0
9127 0 3 0.0 5.1 10.2 59.5 0 0 0
9128 0 3 0.0 3.4 11.9 59.5 0 0 0
10542 0 3 0.0 1.7 8.5 61.199999999999996 0 0 0
10544 0 3 0.0 5.1 8.5 61.199999999999996 0 0 0
10561 0 3 0.0 0.0 10.2 61.199999999999996 0 0 0
10562 0 4 0.0 1.7 11.9 61.199999999999996 0 0 0
10563 0 3 0.0 3.4 10.2 61.199999999999996 0 0 0
10564 0 3 0.0 5.1 11.9 61.199999999999996 0 0 0
9092 0 3 0.0 6.8 8.5 59.5 0 0 0
9132 0 3 0.0 6.8 11.9 59.5 0 0 0
10565 0 3 0.0 6.8 10.2 61.199999999999996 0 0 0
9163 0 3 0.0 1.7 13.6 59.5 0 0 0
9164 0 3 0.0 0.0 15.299999999999999 59.5 0 0 0
9167 0 3 0.0 5.1 13.6 59.5 0 0 0
9168 0 3 0.0 3.4 15.299999999999999 59.5 0 0 0
10581 0 3 0.0 0.0 13.6 61.199999999999996 0 0 0
10582 0 3 0.0 1.7 15.299999999999999 61.199999999999996 0 0 0
10583 0 3 0.0 3.4 13.6 61.199999999999996 0 0 0
10584 0 3 0.0 5.1 15.299999999999999 61.199999999999996 0 0 0
9172 0 3 0.0 6.8 15.299999999999999 59.5 0 0 0
10585 0 3 0.0 6.8 13.6 61.199999999999996 0 0 0
14251 1001 2 -1.1128 7.462461331429184 11.34625465142497 64.7988728898293 0 0 0
14253 1001 1 0.5564 7.08340647416935 11.384422249477335 65.72345998790604 0 0 0
15615 1455 1 0.5564 7.504657827229893 14.42598312719542 65.32266892564108 0 0 0
12711 487 1 0.5564 4.376354614755519 13.322164143503834 65.64133621510902 0 0 0
13578 776 1 0.5564 2.937029594563222 11.74109893040464 64.91510498928719 0 0 0
17227 1993 2 -1.1128 4.960801344305514 14.837479806795914 65.40735190005418 0 0 0
15614 1455 1 0.5564 7.149336722719948 13.302460308815206 64.19215140504743 0 0 0
15613 1455 2 -1.1128 7.283336537017286 14.279371265122686 64.35855173291478 0 0 0
13576 776 2 -1.1128 2.075244786300241 11.309868271493334 64.64795874695668 0 0 0
17229 1993 1 0.5564 5.824033231557254 14.729330344716564 64.91426524159117 0 0 0
14631 1127 1 0.5564 1.1061803958599414 10.676606694255103 65.72450466643015 0 0 0
14252 1001 1 0.5564 8.39172703221742 10.978564784434017 64.83452468832115 0 0 0
17228 1993 1 0.5564 5.069885100763597 15.527397175440841 66.12297384731703 0 0 0
17115 1955 1 0.5564 0.12052277213879606 8.62444371693835 65.9596663229877 0 0 0
18705 2485 1 0.5564 12.599863454291892 8.286113014112932 65.14623304579392 0 0 0
17978 2243 1 0.5564 15.3407294392131 9.700287876084513 63.61722378231715 0 0 0
16940 1897 1 0.5564 8.986064954496156 14.648426874824835 64.03292975531811 0 0 0
19335 2695 1 0.5564 9.162113795327691 9.017051363170298 64.76921054162065 0 0 0
19333 2695 2 -1.1128 9.733107075317376 9.810227270060281 64.9809644358914 0 0 0
19334 2695 1 0.5564 10.672334658349564 9.632776863861501 64.68708646277375 0 0 0
17135 1962 1 0.5564 10.873664618210283 12.582022349938281 65.24928232774904 0 0 0
17134 1962 2 -1.1128 11.338745670192472 12.56172099833176 64.36424701159532 0 0 0
16418 1723 1 0.5564 12.274988285007291 10.993263392756619 64.45169750485165 0 0 0
16417 1723 2 -1.1128 12.39184350069262 10.066661739479278 64.80912478501143 0 0 0
13977 909 1 0.5564 14.052766214973241 13.109312977514676 65.50706819358533 0 0 0
16419 1723 1 0.5564 12.441145659122814 10.098241788864257 65.80740932537546 0 0 0
17136 1962 1 0.5564 12.20636669804013 13.054272375870806 64.4322684843941 0 0 0
17979 2243 1 0.5564 15.7218376825827 8.286098593425029 64.3393398911128 0 0 0
14624 1125 1 0.5564 15.188581675330576 9.357115102830171 65.97694752949076 0 0 0
17977 2243 2 -1.1128 15.838045791858015 9.278666755275994 64.375453338953 0 0 0
9096 0 3 0.0 10.2 8.5 59.5 0 0 0
9131 0 3 0.0 8.5 10.2 59.5 0 0 0
9135 0 3 0.0 11.9 10.2 59.5 0 0 0
9136 0 3 0.0 10.2 11.9 59.5 0 0 0
10546 0 3 0.0 8.5 8.5 61.199999999999996 0 0 0
10548 0 3 0.0 11.9 8.5 61.199999999999996 0 0 0
10566 0 3 0.0 8.5 11.9 61.199999999999996 0 0 0
10567 0 3 0.0 10.2 10.2 61.199999999999996 0 0 0
10568 0 3 0.0 11.9 11.9 61.199999999999996 0 0 0
9100 0 3 0.0 13.6 8.5 59.5 0 0 0
9139 0 3 0.0 15.299999999999999 10.2 59.5 0 0 0
9140 0 3 0.0 13.6 11.9 59.5 0 0 0
10550 0 3 0.0 15.299999999999999 8.5 61.199999999999996 0 0 0
10569 0 3 0.0 13.6 10.2 61.199999999999996 0 0 0
10570 0 3 0.0 15.299999999999999 11.9 61.199999999999996 0 0 0
9171 0 3 0.0 8.5 13.6 59.5 0 0 0
9175 0 3 0.0 11.9 13.6 59.5 0 0 0
9176 0 3 0.0 10.2 15.299999999999999 59.5 0 0 0
10586 0 3 0.0 8.5 15.299999999999999 61.199999999999996 0 0 0
10587 0 4 0.0 10.2 13.6 61.199999999999996 0 0 0
10588 0 3 0.0 11.9 15.299999999999999 61.199999999999996 0 0 0
9179 0 3 0.0 15.299999999999999 13.6 59.5 0 0 0
9180 0 3 0.0 13.6 15.299999999999999 59.5 0 0 0
10589 0 3 0.0 13.6 13.6 61.199999999999996 0 0 0
10590 0 3 0.0 15.299999999999999 15.299999999999999 61.199999999999996 0 0 0
13975 909 2 -1.1128 13.80926193876507 13.653049260447842 64.70391181235328 0 0 0
16941 1897 1 0.5564 10.52996273415144 14.133404399128915 63.899670802691595 0 0 0
13976 909 1 0.5564 13.519391555817382 14.565030023104882 64.99420044127719 0 0 0
16939 1897 2 -1.1128 9.939803238550379 14.938792049760812 63.95501075899573 0 0 0
16740 1830 1 0.5564 15.809201464443843 13.597980853476868 64.14553404261412 0 0 0
18955 2569 2 -1.1128 10.351769937001345 12.837616671473858 66.85018950055735 0 0 0
16738 1830 2 -1.1128 16.8048317844608 13.564280004463248 64.23262499193127 0 0 0
18200 2317 1 0.5564 9.677227016053873 10.185724642403486 66.66844562744843 0 0 0
15930 1560 1 0.5564 1.0826888556763843 15.982609479536215 64.3748851511357 0 0 0
19130 2627 1 0.5564 0.010910600336178565 17.557248240477602 65.11486928799516 0 0 0
15928 1560 2 -1.1128 0.21059179984447213 15.791625931114995 64.82540936185995 0 0 0
19131 2627 1 0.5564 0.19093096108544844 18.174545720412247 66.6159232396444 0 0 0
20034 2928 1 0.5564 3.5534325849618353 16.087033943569764 64.21034798773027 0 0 0
14614 1122 2 -1.1128 4.457145193904402 22.920357734354884 66.18126899180022 0 0 0
20032 2928 2 -1.1128 2.704287914920625 16.60601993202435 64.1123321629265 0 0 0
12442 398 2 -1.1128 5.257875463968388 19.071751850992037 66.36066106489568 0 0 0
13916 889 1 0.5564 2.0014196303701297 18.569744161346634 65.54114363136146 0 0 0
13915 889 2 -1.1128 2.7988013587113034 19.121695742572413 65.29715216483586 0 0 0
12443 398 1 0.5564 4.315418188558958 19.163794855893887 66.03925412073772 0 0 0
17287 2013 2 -1.1128 6.874682190096043 19.044797647437235 64.14823443223604 0 0 0
9203 0 3 0.0 1.7 17.0 59.5 0 0 0
9204 0 3 0.0 0.0 18.7 59.5 0 0 0
9207 0 3 0.0 5.1 17.0 59.5 0 0 0
9208 0 3 0.0 3.4 18.7 59.5 0 0 0
10601 0 3 0.0 0.0 17.0 61.199999999999996 0 0 0
10602 0 3 0.0 1.7 18.7 61.199999999999996 0 0 0
10603 0 3 0.0 3.4 17.0 61.199999999999996 0 0 0
10604 0 3 0.0 5.1 18.7 61.199999999999996 0 0 0
9212 0 3 0.0 6.8 18.7 59.5 0 0 0
10605 0 3 0.0 6.8 17.0 61.199999999999996 0 0 0
9243 0 3 0.0 1.7 20.4 59.5 0 0 0
9244 0 3 0.0 0.0 22.099999999999998 59.5 0 0 0
9247 0 3 0.0 5.1 20.4 59.5 0 0 0
9248 0 3 0.0 3.4 22.099999999999998 59.5 0 0 0
10621 0 3 0.0 0.0 20.4 61.199999999999996 0 0 0
10622 0 4 0.0 1.7 22.099999999999998 61.199999999999996 0 0 0
10623 0 3 0.0 3.4 20.4 61.199999999999996 0 0 0
10624 0 3 0.0 5.1 22.099999999999998 61.199999999999996 0 0 0
9252 0 3 0.0 6.8 22.099999999999998 59.5 0 0 0
10625 0 3 0.0 6.8 20.4 61.199999999999996 0 0 0
17288 2013 1 0.5564 6.203910265142945 18.90038509975424 64.87570417488806 0 0 0
17289 2013 1 0.5564 6.399148764444237 19.234775889368574 63.28929538641559 0 0 0
13729 827 2 -1.1128 6.353743896109467 21.88084225422625 64.53490211306719 0 0 0
13731 827 1 0.5564 6.840583452900124 21.04072475176396 64.77404689505383 0 0 0
19757 2836 1 0.5564 3.0237440199554073 22.030445138460056 65.42775188872294 0 0 0
19756 2836 2 -1.1128 2.116279380106936 21.701753696593812 65.16608083623511 0 0 0
13917 889 1 0.5564 2.4996610428139414 19.942984703436657 64.81135434307251 0 0 0
20033 2928 1 0.5564 2.903371142277542 17.584439917878466 64.16765614805145 0 0 0
19758 2836 1 0.5564 1.709205671457274 22.335333863653197 64.50815425464022 0 0 0
14615 1122 1 0.5564 5.243212765978105 22.72400035692484 65.59514477616138 0 0 0
13730 827 1 0.5564 7.014822152411516 22.607836632900195 64.34927824124736 0 0 0
17382 2044 1 0.5564 8.380855916917637 18.11847376386554 64.57014140121234 0 0 0
16574 1775 1 0.5564 1.3731898842388452 20.942193614101754 66.75198463897057 0 0 0
19129 2627 2 -1.1128 0.08611941857825073 18.400313005026398 65.6473967047378 0 0 0
19980 2910 1 0.5564 16.59364656492945 20.025192729161496 64.55166645036279 0 0 0
17860 2204 2 -1.1128 11.756634735052453 20.672058348215803 66.65740614684952 0 0 0
16363 1705 2 -1.1128 16.837368715022286 16.936432309530744 66.8279476337509 0 0 0
18638 2463 1 0.5564 12.052026635449945 16.057565916250987 66.43037497902462 0 0 0
17380 2044 2 -1.1128 9.223199209589302 17.63105835927589 64.80011085807568 0 0 0
17381 2044 1 0.5564 9.300219719431459 16.812054619065666 64.23151504006401 0 0 0
11504 85 1 0.5564 11.486523351750613 15.922164148749648 64.51478834977613 0 0 0
11503 85 2 -1.1128 12.437796800123735 15.901899215148148 64.82247205272064 0 0 0
19790 2847 1 0.5564 11.077687883508744 21.029963065099423 63.95996579515264 0 0 0
14837 1196 1 0.5564 10.637846775842736 19.195464004754033 64.09966347239607 0 0 0
14836 1196 2 -1.1128 11.55966279857406 19.53438027942097 64.2877883713754 0 0 0
14838 1196 1 0.5564 11.64402487234757 19.748174200739655 65.26101766103038 0 0 0
11924 225 1 0.5564 13.242213295130277 18.740718005666025 64.30435562740811 0 0 0
11923 225 2 -1.1128 13.993628157493266 18.091110560690005 64.42006154400795 0 0 0
11925 225 1 0.5564 14.176145333364449 17.962758582324632 65.3948515365149 0 0 0
9211 0 3 0.0 8.5 17.0 59.5 0 0 0
9215 0 3 0.0 11.9 17.0 59.5 0 0 0
9216 0 3 0.0 10.2 18.7 59.5 0 0 0
10606 0 3 0.0 8.5 18.7 61.199999999999996 0 0 0
10607 0 3 0.0 10.2 17.0 61.199999999999996 0 0 0
10608 0 3 0.0 11.9 18.7 61.199999999999996 0 0 0
9219 0 3 0.0 15.299999999999999 17.0 59.5 0 0 0
9220 0 3 0.0 13.6 18.7 59.5 0 0 0
10609 0 3 0.0 13.6 17.0 61.199999999999996 0 0 0
10610 0 3 0.0 15.299999999999999 18.7 61.199999999999996 0 0 0
9251 0 3 0.0 8.5 20.4 59.5 0 0 0
9255 0 3 0.0 11.9 20.4 59.5 0 0 0
9256 0 3 0.0 10.2 22.099999999999998 59.5 0 0 0
10626 0 3 0.0 8.5 22.099999999999998 61.199999999999996 0 0 0
10627 0 3 0.0 10.2 20.4 61.199999999999996 0 0 0
10628 0 3 0.0 11.9 22.099999999999998 61.199999999999996 0 0 0
9259 0 3 0.0 15.299999999999999 20.4 59.5 0 0 0
9260 0 3 0.0 13.6 22.099999999999998 59.5 0 0 0
10629 0 3 0.0 13.6 20.4 61.199999999999996 0 0 0
10630 0 3 0.0 15.299999999999999 22.099999999999998 61.199999999999996 0 0 0
19979 2910 1 0.5564 15.123542319980302 19.372597469413304 64.83369774307306 0 0 0
19978 2910 2 -1.1128 15.67082443190582 20.207583823320338 64.89098037527519 0 0 0
11505 85 1 0.5564 12.90496333711529 16.731273609023024 64.51604705656672 0 0 0
19789 2847 2 -1.1128 10.810469406777733 21.991092700019284 63.890509754767635 0 0 0
15887 1546 1 0.5564 15.041412428246238 21.81439769476609 64.28213455137984 0 0 0
19791 2847 1 0.5564 11.603207500397366 22.571701956108452 64.07614168485472 0 0 0
11417 56 1 0.5564 16.20385858228993 20.712337063776967 66.46766487391308 0 0 0
12549 433 1 0.5564 9.638952963667261 17.970851454490447 66.50523103182394 0 0 0
17146 1966 2 -1.1128 8.601189719477711 23.509767892255205 64.5271940441002 0 0 0
15886 1546 2 -1.1128 15.26700311634381 22.78854329307023 64.2943867561269 0 0 0
17147 1966 1 0.5564 9.42250475232433 23.09185880022286 64.13887069563218 0 0 0
15888 1546 1 0.5564 14.428052474864243 23.326056135914854 64.20928020533236 0 0 0
19554 2768 1 0.5564 15.364683743138539 23.42395163507818 66.18218492431278 0 0 0
16365 1705 1 0.5564 16.785136765514117 15.938133636105704 66.80203190015938 0 0 0
19275 2675 1 0.5564 11.998569500244644 22.37492429743063 66.67540753951309 0 0 0
12691 481 2 -1.1128 1.072796981553227 31.191764211471998 64.31918793350277 0 0 0
12467 406 1 0.5564 4.10062763650595 24.480271064493344 66.57534098642492 0 0 0
12200 317 1 0.5564 7.736183633145841 31.171196295132223 66.11475480142778 0 0 0
12693 481 1 0.5564 1.5546272651870798 31.49967919139316 65.13957076368966 0 0 0
17967 2239 1 0.5564 0.2659534041479878 24.501201727193564 64.30792139691498 0 0 0
12288 346 1 0.5564 8.391792704158613 29.59513908423542 65.19917486451023 0 0 0
12880 544 2 -1.1128 5.041710281720748 31.17327203631978 64.16910004922113 0 0 0
17413 2055 2 -1.1128 0.7570274486139216 26.463897845625485 64.72612260378503 0 0 0
12882 544 1 0.5564 4.481979800351858 31.054030263389475 63.349049325322085 0 0 0
17414 2055 1 0.5564 1.3714688879280619 27.122207837860994 65.1609670491802 0 0 0
17128 1960 2 -1.1128 2.0175860992112895 28.804295789697544 65.24616479736054 0 0 0
17129 1960 1 0.5564 1.7568213003782627 29.58953935855181 64.68456505004374 0 0 0
17130 1960 1 0.5564 3.0142757125161235 28.759177766869335 65.31379841530877 0 0 0
15020 1257 1 0.5564 5.061158229772417 29.367377244371397 65.06670187729387 0 0 0
15021 1257 1 0.5564 5.240768071152011 27.864926365924276 65.68071401990181 0 0 0
9283 0 3 0.0 1.7 23.8 59.5 0 0 0
9287 0 3 0.0 5.1 23.8 59.5 0 0 0
10641 0 3 0.0 0.0 23.8 61.199999999999996 0 0 0
10643 0 3 0.0 3.4 23.8 61.199999999999996 0 0 0
10645 0 3 0.0 6.8 23.8 61.199999999999996 0 0 0
9284 0 3 0.0 0.0 25.5 59.5 0 0 0
9288 0 3 0.0 3.4 25.5 59.5 0 0 0
9323 0 3 0.0 1.7 27.2 59.5 0 0 0
9324 0 3 0.0 0.0 28.9 59.5 0 0 0
9327 0 3 0.0 5.1 27.2 59.5 0 0 0
9328 0 3 0.0 3.4 28.9 59.5 0 0 0
9363 0 3 0.0 1.7 30.599999999999998 59.5 0 0 0
9367 0 3 0.0 5.1 30.599999999999998 59.5 0 0 0
10642 0 3 0.0 1.7 25.5 61.199999999999996 0 0 0
10644 0 3 0.0 5.1 25.5 61.199999999999996 0 0 0
10661 0 3 0.0 0.0 27.2 61.199999999999996 0 0 0
10662 0 3 0.0 1.7 28.9 61.199999999999996 0 0 0
10663 0 3 0.0 3.4 27.2 61.199999999999996 0 0 0
10664 0 3 0.0 5.1 28.9 61.199999999999996 0 0 0
10681 0 3 0.0 0.0 30.599999999999998 61.199999999999996 0 0 0
10683 0 3 0.0 3.4 30.599999999999998 61.199999999999996 0 0 0
9292 0 3 0.0 6.8 25.5 59.5 0 0 0
9332 0 3 0.0 6.8 28.9 59.5 0 0 0
10665 0 3 0.0 6.8 27.2 61.199999999999996 0 0 0
10685 0 3 0.0 6.8 30.599999999999998 61.199999999999996 0 0 0
15019 1257 2 -1.1128 4.577111015823956 28.558203216458 65.39977265596185 0 0 0
16937 1896 1 0.5564 7.128069573845487 26.68330962754022 65.42122003983715 0 0 0
16936 1896 2 -1.1128 6.32420884313365 26.626087205591418 66.01327875514048 0 0 0
12468 406 1 0.5564 4.93754052469681 25.878294428235662 66.68366451531209 0 0 0
13197 649 1 0.5564 7.812895377926354 24.246465730634405 66.47343772133969 0 0 0
13192 648 2 -1.1128 8.403804622958635 26.333565169044288 64.33390875518067 0 0 0
13194 648 1 0.5564 8.294618929951193 27.21428711805734 63.87303204130638 0 0 0
18596 2449 1 0.5564 1.4610897484001315 25.703725478410195 66.30354698471575 0 0 0
16055 1602 1 0.5564 8.305669897674754 31.409774335333537 64.1032514422351 0 0 0
12692 481 1 0.5564 0.21919831120746686 30.74249239101061 64.58286235711756 0 0 0
9331 0 3 0.0 8.5 27.2 59.5 0 0 0
15996 1582 1 0.5564 11.309934819204008 26.814112806116295 63.21775863572623 0 0 0
15063 1271 1 0.5564 12.498889349671222 23.79862332049395 65.37117917651229 0 0 0
15994 1582 2 -1.1128 11.838424559978852 26.56906454854649 64.0305625254365 0 0 0
13946 899 1 0.5564 16.782210440062578 28.854028987723133 66.3088286830675 0 0 0
17166 1972 1 0.5564 10.955434979174315 27.913878210349303 66.55220462638624 0 0 0
9379 0 3 0.0 15.299999999999999 30.599999999999998 59.5 0 0 0
17165 1972 1 0.5564 11.210769069611088 29.389020005031725 65.89998705792111 0 0 0
10648 0 3 0.0 11.9 25.5 61.199999999999996 0 0 0
13208 653 1 0.5564 14.599226520218975 29.24399454858837 63.84983449867259 0 0 0
9375 0 3 0.0 11.9 30.599999999999998 59.5 0 0 0
17164 1972 2 -1.1128 11.492916931016136 28.754462408756503 66.61952111045525 0 0 0
10647 0 4 0.0 10.2 23.8 61.199999999999996 0 0 0
10670 0 3 0.0 15.299999999999999 28.9 61.199999999999996 0 0 0
12516 422 1 0.5564 11.799264258219795 31.345392064481366 64.51312263432486 0 0 0
17980 2244 2 -1.1128 15.98189870242103 30.607040752423792 64.36553474883105 0 0 0
10646 0 3 0.0 8.5 25.5 61.199999999999996 0 0 0
13193 648 1 0.5564 9.060577926894812 26.428033963866646 65.082056155495 0 0 0
9336 0 3 0.0 10.2 28.9 59.5 0 0 0
12287 346 1 0.5564 9.719283588311692 29.752268958503628 64.26124846356831 0 0 0
9371 0 3 0.0 8.5 30.599999999999998 59.5 0 0 0
17982 2244 1 0.5564 16.71087618775624 31.25465095389629 64.14374009125817 0 0 0
9296 0 3 0.0 10.2 25.5 59.5 0 0 0
10668 0 3 0.0 11.9 28.9 61.199999999999996 0 0 0
9300 0 3 0.0 13.6 25.5 59.5 0 0 0
10649 0 3 0.0 13.6 23.8 61.199999999999996 0 0 0
19094 2615 1 0.5564 10.943526837500512 26.515113759570752 65.54691706221962 0 0 0
15061 1271 2 -1.1128 12.717417825791568 23.949958908695137 64.40715486898392 0 0 0
12286 346 2 -1.1128 8.827070169037855 29.308618250179354 64.34568797872559 0 0 0
17981 2244 1 0.5564 16.095605287902607 30.286421548626304 65.30589329323102 0 0 0
9295 0 3 0.0 11.9 23.8 59.5 0 0 0
13209 653 1 0.5564 14.128945138113494 28.33218485395231 65.12029305996296 0 0 0
12515 422 1 0.5564 12.338823252168815 29.817366635246138 64.31152680253044 0 0 0
9339 0 3 0.0 15.299999999999999 27.2 59.5 0 0 0
17148 1966 1 0.5564 8.596623811025603 24.488581529486005 64.32248989707809 0 0 0
10689 0 3 0.0 13.6 30.599999999999998 61.199999999999996 0 0 0
13207 653 2 -1.1128 13.921804956789739 28.58416564055833 64.17498959536975 0 0 0
9340 0 3 0.0 13.6 28.9 59.5 0 0 0
9299 0 3 0.0 15.299999999999999 23.8 59.5 0 0 0
10687 0 3 0.0 10.2 30.599999999999998 61.199999999999996 0 0 0
10650 0 3 0.0 15.299999999999999 25.5 61.199999999999996 0 0 0
10669 0 3 0.0 13.6 27.2 61.199999999999996 0 0 0
9335 0 3 0.0 11.9 27.2 59.5 0 0 0
12514 422 2 -1.1128 11.525544798426074 30.39822228740668 64.3459488247017 0 0 0
15995 1582 1 0.5564 12.652928784016824 27.146647002812276 64.08517746722674 0 0 0
9291 0 3 0.0 8.5 23.8 59.5 0 0 0
10666 0 3 0.0 8.5 28.9 61.199999999999996 0 0 0
15062 1271 1 0.5564 12.23818368988794 24.764659811198147 64.08066277699115 0 0 0
10667 0 3 0.0 10.2 27.2 61.199999999999996 0 0 0
19093 2615 2 -1.1128 10.265655482118227 26.60905963223377 66.27607045246046 0 0 0
18045 2265 1 0.5564 13.101913008802486 28.254708622804316 66.86838197580508 0 0 0
13945 899 2 -1.1128 16.304087387365 29.607467493149283 66.76019194170806 0 0 0
14926 1226 2 -1.1128 6.351657437087016 5.84679900356212 73.22128459695674 0 0 0
16926 1892 1 0.5564 7.15514222630316 4.442354837874771 73.50718129740373 0 0 0
18536 2429 1 0.5564 4.440309452426776 3.100585817140839 69.31816518851322 0 0 0
18537 2429 1 0.5564 5.17806792145132 3.6239421144518014 67.9585927666736 0 0 0
18535 2429 2 -1.1128 4.873360848711247 2.815970948132302 68.46291031932567 0 0 0
14927 1226 1 0.5564 6.576295237513899 6.758333275439614 72.87683835447044 0 0 0
14928 1226 1 0.5564 5.395300536185171 5.639140796798952 73.01571325439593 0 0 0
20211 2987 1 0.5564 4.264663422244438 2.4221115977891317 71.41062726190563 0 0 0
20210 2987 1 0.5564 2.8730045380039626 3.0930441808230085 70.8817023815789 0 0 0
20209 2987 2 -1.1128 3.863263713992134 3.2140718965093935 70.95054335462564 0 0 0
12792 514 1 0.5564 3.6928247750917618 4.559526508396371 72.01251068064094 0 0 0
12790 514 2 -1.1128 3.6146189304172314 5.4222762352982175 72.51205727359019 0 0 0
12791 514 1 0.5564 3.049078303479403 5.286352968408783 73.325499748282 0 0 0
18239 2330 1 0.5564 3.2107012787121256 6.248738904606596 71.21794460084053 0 0 0
15519 1423 1 0.5564 6.931878694012416 1.5385956361269573 68.80045990213313 0 0 0
18238 2330 2 -1.1128 2.815234701411452 6.786149306221907 70.47309811086855 0 0 0
13697 816 1 0.5564 5.160198525327599 1.4728919660580253 73.28436164982604 0 0 0
13735 829 2 -1.1128 1.6744810326372002 4.660781390905417 74.63313531269318 0 0 0
13675 809 2 -1.1128 2.04260191618285 0.09347263404267998 67.72280317849282 0 0 0
19670 2807 1 0.5564 1.8043352061269617 1.1421224571963482 74.25383877360744 0 0 0
13696 816 2 -1.1128 4.662013159921009 1.0671694924481205 72.51807146983724 0 0 0
13737 829 1 0.5564 1.0579774771005728 5.434183318238806 74.48557890426862 0 0 0
19671 2807 1 0.5564 3.247642959413249 0.6279714904889462 73.68891480155567 0 0 0
14326 1026 2 -1.1128 1.15408397237914 2.508839905101757 71.15935971894753 0 0 0
14328 1026 1 0.5564 0.7393673844517108 2.4040878786845736 72.06326081769214 0 0 0
17344 2032 2 -1.1128 4.466810136573968 0.6829446475723064 66.97482546155794 0 0 0
19586 2779 1 0.5564 1.6246637637427275 0.9181830734477637 70.78117651286547 0 0 0
15518 1423 1 0.5564 7.769032881685655 2.34099580549011 67.65069761227811 0 0 0
17816 2189 1 0.5564 6.420578859047648 0.8108199282920887 74.67061455094571 0 0 0
16925 1892 1 0.5564 7.006816588399705 3.0030631272239066 74.26419217719881 0 0 0
16924 1892 2 -1.1128 7.653739013761463 3.65291753888928 73.86521764560817 0 0 0
12144 298 1 0.5564 5.9130436524071905 6.505844116291069 74.77978305313282 0 0 0
17815 2189 2 -1.1128 6.188247811910124 1.7809177154532978 74.74084683039143 0 0 0
11415 55 1 0.5564 3.0600433283729354 3.0117664845168663 67.75159290361852 0 0 0
18242 2331 1 0.5564 0.6809536685134041 3.236972590265647 74.18466241720324 0 0 0
13698 816 1 0.5564 5.3130843647438235 0.7371540765990214 71.83455401839754 0 0 0
15185 1312 1 0.5564 8.002444808546105 6.69085118005599 67.54674703198008 0 0 0
17346 2032 1 0.5564 4.548114942808905 1.4415980681696505 67.62122669956625 0 0 0
11413 55 2 -1.1128 2.1929894971542003 2.8575295216953136 67.27785394650208 0 0 0
15517 1423 2 -1.1128 7.814440388935651 1.6145711703226424 68.33644204496109 0 0 0
18500 2417 1 0.5564 8.278916377259344 0.2345515639053956 67.38965223442558 0 0 0
18240 2330 1 0.5564 2.8781791837163797 7.759334000145174 70.69434357403773 0 0 0
13677 809 1 0.5564 2.963471188823279 0.15560255385884258 67.33791396849189 0 0 0
13676 809 1 0.5564 2.0742738682186306 0.3074746016527712 68.69912283220631 0 0 0
19900 2884 2 -1.1128 3.870304934242194 7.472960281341954 67.5782408255842 0 0 0
19585 2779 2 -1.1128 1.808272601601192 0.023553473287805105 70.37383672457939 0 0 0
11414 55 1 0.5564 1.91966645308296 1.9016742813428364 67.38572088822052 0 0 0
19669 2807 2 -1.1128 2.678867898998166 0.7274821516284676 74.5053668444598 0 0 0
18241 2331 2 -1.1128 0.15102536702358904 2.5202751396664906 73.73131837926 0 0 0
14327 1026 1 0.5564 0.48371401967352234 2.8991348345815084 70.52827013763945 0 0 0
15184 1312 2 -1.1128 7.209570130966256 7.183975089055634 67.18872652083967 0 0 0
15583 1445 2 -1.1128 0.7121363059228253 5.660926883696066 69.36552486663572 0 0 0
15584 1445 1 0.5564 1.5226064891664792 6.0689864944615115 69.78579327125667 0 0 0
12551 434 1 0.5564 0.3650208341694275 7.400603700529785 74.541088603984 0 0 0
11331 27 1 0.5564 4.816738625741887 5.918127200998589 67.29312882755222 0 0 0
15585 1445 1 0.5564 0.9060877245869999 5.444306600625431 68.40872890973779 0 0 0
13799 850 1 0.5564 1.4055818545631695 4.560047696663281 66.92663943064355 0 0 0
15186 1312 1 0.5564 6.431390147248647 6.559586304027831 67.12109070577911 0 0 0
18323 2358 1 0.5564 8.923875130915349 4.732343124580005 67.20181386708154 0 0 0
14375 1042 1 0.5564 8.709312656231713 4.828818619515168 74.86080325032695 0 0 0
19624 2792 2 -1.1128 11.893493071947256 3.1140527715950737 68.33423090539046 0 0 0
17324 2025 1 0.5564 16.386698132981962 2.550440887952775 67.8567871690713 0 0 0
12399 383 1 0.5564 16.08428253350345 6.143554298225396 69.27612861005424 0 0 0
19724 2825 1 0.5564 8.94994446268467 2.407974436050123 73.94131246544791 0 0 0
12086 279 1 0.5564 9.2178561573322 2.0591961690211438 69.22052166315356 0 0 0
18895 2549 2 -1.1128 10.510778801093181 0.5134452404258191 71.93963306496008 0 0 0
16565 1772 1 0.5564 9.838137182188932 3.8946194485644297 70.12222356502438 0 0 0
16564 1772 2 -1.1128 9.983629442499529 4.883593095483613 70.14984900588853 0 0 0
16566 1772 1 0.5564 9.971821209555797 5.1958247916959035 71.09978162604669 0 0 0
18324 2358 1 0.5564 9.502541798127819 5.331828456155647 68.60623147911483 0 0 0
18322 2358 2 -1.1128 9.112105190746378 5.568739033852474 67.71660644057724 0 0 0
12085 279 2 -1.1128 9.992303614904477 2.1965150840019843 69.83807707273574 0 0 0
12087 279 1 0.5564 10.790577212740912 2.4891605801076944 69.31165711575974 0 0 0
18897 2549 1 0.5564 10.297820311916265 0.9236475230175604 71.0528507914595 0 0 0
16572 1774 1 0.5564 9.791356985696952 6.652594303051455 72.51393591413554 0 0 0
18896 2549 1 0.5564 10.371061753913335 1.1904568360042282 72.66222178952482 0 0 0
16570 1774 2 -1.1128 10.036737401065913 5.692267360462189 72.64645656245841 0 0 0
16571 1774 1 0.5564 9.990316202508422 5.4676399002565015 73.61979537336373 0 0 0
12177 309 1 0.5564 12.292809203812423 0.8143272735019561 71.88657650250882 0 0 0
12176 309 1 0.5564 13.554122594584168 1.841886822603414 71.7457258772069 0 0 0
14881 1211 2 -1.1128 14.211548551644483 3.2839673990893323 70.77576231854135 0 0 0
14883 1211 1 0.5564 15.164757816293811 3.452225806170672 71.02692204361794 0 0 0
20075 2942 1 0.5564 12.422148256084027 5.657473433822842 72.12879887248671 0 0 0
20074 2942 2 -1.1128 13.255132845764232 5.694051806743648 71.57671313588568 0 0 0
20076 2942 1 0.5564 13.557366045087733 4.764088653086917 71.36737212958792 0 0 0
12175 309 2 -1.1128 13.203428202884202 1.0414353230576971 72.2318243668908 0 0 0
14882 1211 1 0.5564 14.178674780557921 2.7558747847626153 69.92721207802767 0 0 0
15740 1497 1 0.5564 12.724152682365208 5.678852920809529 69.88520232450864 0 0 0
15739 1497 2 -1.1128 12.688218549693316 5.509314711714944 68.90033258505964 0 0 0
11728 160 2 -1.1128 13.807062300321494 1.4235844395864123 68.79768545933644 0 0 0
11729 160 1 0.5564 14.472860000293666 1.5904405673403585 68.07044674922727 0 0 0
15443 1398 1 0.5564 15.481376857415245 4.3622930813611935 75.26513620196296 0 0 0
15442 1398 2 -1.1128 15.213650973991008 5.3169033757413775 75.13459110509075 0 0 0
14310 1020 1 0.5564 14.272552833078556 5.45027228513761 68.2711865635306 0 0 0
19625 2792 1 0.5564 12.676878262395741 2.49339475777455 68.36726606805625 0 0 0
19725 2825 1 0.5564 10.317530976149593 2.3374001740367834 74.8308945401182 0 0 0
14308 1020 2 -1.1128 15.187286279443759 5.368259603338697 67.87553939700877 0 0 0
14309 1020 1 0.5564 15.253147696436086 4.512244657279875 67.36280096524526 0 0 0
17323 2025 2 -1.1128 15.62889807425707 2.5333317068103534 67.20452465329292 0 0 0
19723 2825 2 -1.1128 9.653502690853854 1.800661950110302 74.31033695973834 0 0 0
19626 2792 1 0.5564 12.118004464433257 3.960187783342059 68.8176046854314 0 0 0
14374 1042 2 -1.1128 9.102572623170925 5.654956371660664 75.26434277774526 0 0 0
15741 1497 1 0.5564 12.094740918341932 6.1874381952849085 68.46681765150846 0 0 0
18309 2353 1 0.5564 9.348366412155139 0.4293236452858264 75.16031353172976 0 0 0
11730 160 1 0.5564 13.515324487373151 0.467498842201831 68.76956228886456 0 0 0
13989 913 1 0.5564 14.910081653270783 0.43271913930991956 74.73020057656622 0 0 0
15453 1401 1 0.5564 13.838385130704166 7.132900866039352 71.81734736474318 0 0 0
12645 465 1 0.5564 11.021435003425674 7.698799873495588 69.46996614371417 0 0 0
18550 2434 2 -1.1128 16.81782055644773 4.0713737414122475 71.17437930727183 0 0 0
18016 2256 2 -1.1128 11.183236782974438 7.232390960159713 67.67955640623073 0 0 0
18551 2434 1 0.5564 16.631145875127444 4.99760071678153 70.84687941160284 0 0 0
18017 2256 1 0.5564 10.432884906841924 6.574960633387999 67.61058161835761 0 0 0
16239 1663 1 0.5564 16.227844711752116 6.162094462988421 67.06530192582368 0 0 0
12397 383 2 -1.1128 16.780746569795944 6.510292311186779 69.8929285653084 0 0 0
14160 970 1 0.5564 7.207162244693044 13.327699900725802 67.1287888943485 0 0 0
15285 1345 1 0.5564 0.6146381445722087 13.493336625465123 72.00385875814965 0 0 0
13719 823 1 0.5564 6.4191277531161 8.059024408790762 68.48294829409603 0 0 0
13718 823 1 0.5564 5.817122940596252 7.944854122860284 69.9966133403304 0 0 0
19901 2884 1 0.5564 4.602425711311024 7.916519316141538 68.095207557798 0 0 0
16756 1836 2 -1.1128 6.724855043769249 7.997821641546682 71.8636089582525 0 0 0
13717 823 2 -1.1128 5.78847162337339 8.4660910914122 69.14368244307204 0 0 0
16758 1836 1 0.5564 7.702032092854682 8.205196390156988 71.81755738929375 0 0 0
16559 1770 1 0.5564 1.2339273966498285 9.341787330094936 74.39652138456806 0 0 0
18496 2416 2 -1.1128 1.4097303407561208 13.81985107344507 69.35455802541183 0 0 0
13646 799 1 0.5564 1.683581226856833 12.766404012514899 75.16317605074371 0 0 0
13647 799 1 0.5564 2.279605435157531 12.627715295730626 73.6491922085128 0 0 0
11375 42 1 0.5564 2.3479386129625306 12.4773668611497 68.7801314895425 0 0 0
11376 42 1 0.5564 3.0522405524908836 11.070522693517697 68.34266167307968 0 0 0
18441 2397 1 0.5564 6.851543029389009 9.683597677203972 69.52126977240037 0 0 0
16757 1836 1 0.5564 6.208448846785493 8.847527815835505 71.97002371684958 0 0 0
11303 18 1 0.5564 5.695058002411145 11.64685193620894 74.54329802644014 0 0 0
18138 2296 1 0.5564 5.9956763040691685 12.01263499122291 69.97674207490154 0 0 0
18136 2296 2 -1.1128 5.093942249039976 12.06564044532089 70.40577202596496 0 0 0
19308 2686 1 0.5564 5.233143327531031 10.258949725884069 73.08549088217141 0 0 0
19307 2686 1 0.5564 5.367643956922012 10.878253653814006 71.58049962700257 0 0 0
19306 2686 2 -1.1128 5.126958348686367 10.064966911315407 72.11024966673257 0 0 0
18137 2296 1 0.5564 4.38653545050282 12.035036964770915 69.69962689240491 0 0 0
18906 2552 1 0.5564 5.127653953224481 13.685694454989287 70.97542580914435 0 0 0
17171 1974 1 0.5564 7.110260545166373 13.324732566277339 73.63585231888193 0 0 0
11302 18 2 -1.1128 4.836124635061392 11.139689018415352 74.61414498332118 0 0 0
17170 1974 2 -1.1128 7.081168574459584 12.467512072984883 74.1499817438771 0 0 0
18439 2397 2 -1.1128 7.423225000807905 10.494938883986354 69.3991828496675 0 0 0
19394 2715 1 0.5564 3.575603734927631 9.663674532675472 71.29799776024024 0 0 0
11374 42 2 -1.1128 3.1824307216854963 12.058857696254332 68.42169782353244 0 0 0
11304 18 1 0.5564 4.0771395899110034 11.729316210829218 74.33795398915264 0 0 0
19393 2715 2 -1.1128 2.6622533970101676 9.397363845438528 70.98998489032616 0 0 0
19395 2715 1 0.5564 2.5566383858970805 9.627019028309675 70.02245890632541 0 0 0
17050 1934 2 -1.1128 2.353612838605048 9.483639483525044 68.34555678777016 0 0 0
13645 799 2 -1.1128 2.519061767117721 12.707758218316167 74.61679431318254 0 0 0
12863 538 1 0.5564 6.288522204345774 14.857182583713563 72.0511528114149 0 0 0
12862 538 2 -1.1128 7.039843467158263 14.740787276400102 72.70074566010722 0 0 0
18904 2552 2 -1.1128 5.10885889252077 14.678712410639289 70.85896929439232 0 0 0
12864 538 1 0.5564 7.855890051791021 15.202234335624093 72.35269845582914 0 0 0
18498 2416 1 0.5564 1.8541729465972228 14.713957038333607 69.29937318991686 0 0 0
18905 2552 1 0.5564 5.620588922990096 14.92761928270664 70.03666899382395 0 0 0
17051 1934 1 0.5564 1.8271666945935536 9.84012494079864 67.5736937247207 0 0 0
11306 19 1 0.5564 7.155742123870411 15.063345754412458 68.19136556286105 0 0 0
17052 1934 1 0.5564 2.7937672575296126 8.625606976077425 68.08089784611597 0 0 0
19538 2763 1 0.5564 1.4219449560572122 10.09026703126546 72.07485690634354 0 0 0
16558 1770 2 -1.1128 1.3276106359716067 8.645978458832465 75.10861229691211 0 0 0
18497 2416 1 0.5564 1.557069401513334 13.42992537641683 70.26354050083167 0 0 0
19537 2763 2 -1.1128 0.7315340305243937 10.472821046984654 72.68884812676018 0 0 0
15283 1345 2 -1.1128 1.4609600758473926 12.987397877775951 72.17048770420962 0 0 0
15284 1345 1 0.5564 1.2563067997428088 12.011590208044634 72.2474063046738 0 0 0
18365 2372 1 0.5564 3.238545201349033 14.215781275968475 74.89024978838295 0 0 0
18440 2397 1 0.5564 8.076447776288257 10.334150598324529 68.65928616643711 0 0 0
19601 2784 1 0.5564 6.559956843589271 15.60107431581584 74.01305619769259 0 0 0
19602 2784 1 0.5564 5.221152321223395 15.380991736266205 74.92178754422366 0 0 0
17172 1974 1 0.5564 7.533497062393455 12.592916486112438 75.0329735119978 0 0 0
14820 1190 1 0.5564 8.236574673064847 11.3251825099187 73.60230800783393 0 0 0
11305 19 2 -1.1128 6.878558624770846 15.490636440360747 69.05194212519632 0 0 0
12998 583 1 0.5564 6.339415959232594 11.39660668319716 68.14433734780054 0 0 0
19400 2717 1 0.5564 0.6206942641507679 14.16781159789497 68.01063466863471 0 0 0
12999 583 1 0.5564 5.427191748163738 12.023097172556081 66.94350847554932 0 0 0
12997 583 2 -1.1128 6.293692238286341 12.101495076437521 67.43649393795873 0 0 0
19399 2717 2 -1.1128 0.13241141939690948 14.370505593579697 67.16181487334708 0 0 0
12710 487 1 0.5564 3.771224329362703 12.454860219990186 66.88561424841808 0 0 0
14158 970 2 -1.1128 7.819019695209436 14.087932562283749 66.91043856242298 0 0 0
14903 1218 1 0.5564 16.91978815658389 8.066932002271363 68.75804831439386 0 0 0
18956 2569 1 0.5564 10.099747737433908 11.996931490792422 67.32949448528915 0 0 0
11875 209 2 -1.1128 16.99543022289445 14.230951913441338 67.4594211462109 0 0 0
15870 1540 1 0.5564 9.05455138436209 8.326504534739358 74.21387599333708 0 0 0
15451 1401 2 -1.1128 14.101541144786417 8.088055087876363 71.95310219556549 0 0 0
18199 2317 2 -1.1128 9.604594036592477 10.323885000990419 67.65618860534495 0 0 0
18877 2543 2 -1.1128 9.448764015023105 12.119964584460122 70.73834909981883 0 0 0
18879 2543 1 0.5564 8.961604542459272 11.81183309272968 69.92120123832166 0 0 0
18878 2543 1 0.5564 9.188401224603092 11.548841463161777 71.51682812741304 0 0 0
15868 1540 2 -1.1128 9.316462462673535 8.68086224034732 75.1115582356013 0 0 0
14818 1190 2 -1.1128 8.957776818806275 10.982907420929287 73.00004956230968 0 0 0
18590 2447 1 0.5564 9.085319087487449 9.470413760047803 72.60403454511945 0 0 0
18589 2447 2 -1.1128 9.329275411183843 8.544004552143395 72.31723945871056 0 0 0
18504 2418 1 0.5564 10.672461102185311 13.098441494136628 70.77412480859998 0 0 0
18591 2447 1 0.5564 9.877360325847482 8.5871370474168 71.48192960842324 0 0 0
14819 1190 1 0.5564 9.835729110905225 11.019015640385623 73.47743411462694 0 0 0
18502 2418 2 -1.1128 11.423571541462016 13.721819998269174 70.99145506759227 0 0 0
12643 465 2 -1.1128 10.915006718235421 8.328185058222784 70.23973708957732 0 0 0
14484 1078 1 0.5564 15.691761332027879 8.608362613848866 72.49420504229013 0 0 0
19177 2643 2 -1.1128 11.500033209428775 11.187872622223152 73.7685531688939 0 0 0
19179 2643 1 0.5564 12.234483405171096 11.835454271606643 73.56552375543416 0 0 0
13134 628 1 0.5564 12.745726991566034 13.26561421249185 72.13361191636491 0 0 0
13133 628 1 0.5564 13.759005776318899 13.381232683073845 73.4089648062213 0 0 0
12644 465 1 0.5564 11.706631599943076 8.937592785468519 70.28392208584236 0 0 0
13132 628 2 -1.1128 13.43382819297123 12.78366025042379 72.67604822231213 0 0 0
19178 2643 1 0.5564 11.894933503213956 10.317586940152013 74.06292815258043 0 0 0
17268 2006 1 0.5564 13.47358591890704 8.88258775516008 73.33329233541572 0 0 0
15452 1401 1 0.5564 13.731270324553876 8.644725886741353 71.20945096530457 0 0 0
17266 2006 2 -1.1128 13.121614831112522 9.156372775777108 74.22836670971421 0 0 0
16266 1672 1 0.5564 12.842014750632472 9.748306525891172 69.11315630859893 0 0 0
14483 1078 1 0.5564 16.375798543277853 9.528078165336428 73.6573227695328 0 0 0
16265 1672 1 0.5564 13.639488681403732 10.50956832630629 70.31778997215875 0 0 0
16264 1672 2 -1.1128 13.095406566624563 9.705069736513709 70.07955333774251 0 0 0
11610 120 1 0.5564 15.752952445317034 11.62077957268145 70.50599544932439 0 0 0
11608 120 2 -1.1128 14.815691385459074 11.951754759136094 70.3964638560803 0 0 0
11609 120 1 0.5564 14.44246380802133 12.1979238195766 71.29094806440125 0 0 0
13237 663 2 -1.1128 14.212305148881292 14.534656537653198 74.64387294987766 0 0 0
13238 663 1 0.5564 14.641649199125492 15.219751807575205 74.05539338842327 0 0 0
11284 12 2 -1.1128 12.473387039597377 13.754537560567488 68.11913728864081 0 0 0
11286 12 1 0.5564 12.343009788980243 14.703823803181653 67.83302991458432 0 0 0
11285 12 1 0.5564 12.286384033271236 13.672782528808924 69.09808876042992 0 0 0
18503 2418 1 0.5564 11.114286304486836 14.666681729139736 70.88384971062011 0 0 0
13239 663 1 0.5564 14.920629473066791 14.006890032875301 75.11263641304437 0 0 0
18201 2317 1 0.5564 10.308477027638064 9.786399187267588 68.1205782196386 0 0 0
14625 1125 1 0.5564 15.647211024570483 9.399899599695908 67.54361760672431 0 0 0
17267 2006 1 0.5564 12.562325055789323 8.418654290845941 74.60647569744724 0 0 0
11840 197 1 0.5564 16.40059130066262 14.42422510448212 68.98252198231138 0 0 0
13475 742 1 0.5564 13.920543283461916 12.713453278075209 67.44994426080476 0 0 0
11841 197 1 0.5564 15.578001009755534 13.511073268929652 70.05775473867045 0 0 0
11839 197 2 -1.1128 16.012229781525 14.398600255286622 69.90367276372257 0 0 0
18957 2569 1 0.5564 11.179629439718637 13.219937128164014 67.26065237201071 0 0 0
14482 1078 2 -1.1128 16.506212145503124 9.129385244468882 72.74955836979323 0 0 0
14902 1218 2 -1.1128 16.864564071386003 9.06445707618299 68.71451860118204 0 0 0
13474 742 2 -1.1128 14.727250258529123 12.422941144251793 66.93533008774489 0 0 0
18657 2469 1 0.5564 11.845294428262209 8.856977152704486 67.5284428773118 0 0 0
18655 2469 2 -1.1128 12.388137979074918 9.696599008470313 67.54731133759266 0 0 0
13476 742 1 0.5564 14.860731360888705 11.438831913101394 67.05243225889059 0 0 0
19808 2853 1 0.5564 14.677764913073252 9.473165962529386 75.19717225367461 0 0 0
18998 2583 1 0.5564 12.608154909147625 14.697749803909039 75.28241729620451 0 0 0
18656 2469 1 0.5564 13.342453869022346 9.481236727070849 67.34018722911404 0 0 0
14904 1218 1 0.5564 16.993166752260443 9.445667303608916 69.63001923986647 0 0 0
11876 209 1 0.5564 16.22558495114868 13.634846405831045 67.2313936938573 0 0 0
14623 1125 2 -1.1128 14.910416820111848 9.614324509108982 66.90240290557227 0 0 0
14159 970 1 0.5564 8.768599583768069 13.791161623654691 67.01155753339046 0 0 0
16573 1775 2 -1.1128 0.8166281633750929 20.84006707267468 67.5764900893177 0 0 0
16547 1766 1 0.5564 0.01572661694182327 18.204658151709832 68.8644105049371 0 0 0
15654 1468 1 0.5564 2.408783180022747 16.155951767549535 75.20301724493525 0 0 0
14138 963 1 0.5564 0.16912051171471182 22.60668431265439 75.12447577851835 0 0 0
16546 1766 2 -1.1128 0.8819081495139376 18.365453599443033 68.39125684729808 0 0 0
13035 595 1 0.5564 4.3483761242497785 16.774028402341223 68.04131904221207 0 0 0
13034 595 1 0.5564 5.9020156600366676 16.271376016509738 68.05440636677314 0 0 0
19600 2784 2 -1.1128 6.086969760567275 15.876185845351152 74.85007286101529 0 0 0
17751 2167 1 0.5564 1.6522831432269764 22.971135959120808 73.94877427056011 0 0 0
11307 19 1 0.5564 7.564497868540385 16.164967622517093 69.32537373008583 0 0 0
15482 1411 1 0.5564 2.6386501354989815 21.162977797519368 72.63224777580636 0 0 0
13306 686 2 -1.1128 1.7140476078288223 17.58744026879212 72.62216432766714 0 0 0
13025 592 1 0.5564 3.0808968381251547 16.561132720440167 69.91580430212677 0 0 0
17598 2116 1 0.5564 4.235069203317639 16.165227268641146 71.49504685102646 0 0 0
19615 2789 2 -1.1128 4.846606929720599 20.5371480504102 70.69022805406041 0 0 0
19593 2781 1 0.5564 6.953997433177653 21.606477946354897 68.47861268402062 0 0 0
15371 1374 1 0.5564 5.902494008580391 18.74539544857176 73.28802574847602 0 0 0
15370 1374 2 -1.1128 5.876934117187813 18.580547452969725 72.30203799278223 0 0 0
16349 1700 1 0.5564 7.225102011774622 21.653034855382973 72.50517566793789 0 0 0
16350 1700 1 0.5564 5.668611877259781 21.282720309341524 72.17832383759146 0 0 0
19592 2781 1 0.5564 7.067414756613873 22.819113058008913 69.56639900404187 0 0 0
19591 2781 2 -1.1128 7.58129068827955 22.2357967014038 68.93737310141879 0 0 0
19616 2789 1 0.5564 5.122048019840839 19.78794831973449 71.29258342467999 0 0 0
19418 2723 1 0.5564 7.550783922891912 18.558986045161525 72.09431373467547 0 0 0
15372 1374 1 0.5564 5.1199985713558105 17.96353206180768 72.08676929463992 0 0 0
19617 2789 1 0.5564 3.8525362697554137 20.529373341810572 70.58177025497434 0 0 0
18165 2305 1 0.5564 5.100626930708946 20.908238230495417 69.11036465461767 0 0 0
18163 2305 2 -1.1128 5.196956743515801 21.20521189955576 68.16035031080858 0 0 0
17596 2116 2 -1.1128 3.8554497096866602 17.064797756363404 71.27903297757037 0 0 0
17597 2116 1 0.5564 2.9835735595079447 17.181594785220152 71.75462789421086 0 0 0
13024 592 2 -1.1128 2.6063498811283123 16.238367856284203 69.09688545315842 0 0 0
16348 1700 2 -1.1128 6.272323084487492 21.893162237660412 72.69105516716748 0 0 0
16129 1627 2 -1.1128 2.2103247941551287 21.118097715643962 69.9020595897667 0 0 0
13308 686 1 0.5564 1.743862161320229 17.199790971515423 73.54348903048933 0 0 0
15618 1456 1 0.5564 3.8363585993990865 23.569360145232512 73.91375075607243 0 0 0
16397 1716 1 0.5564 5.563237960074258 17.537558191921477 74.8428223614638 0 0 0
16396 1716 2 -1.1128 5.56268567532318 18.51451465308231 75.05626038066498 0 0 0
13026 592 1 0.5564 2.031802985110769 16.97185458477628 68.7337145572594 0 0 0
13307 686 1 0.5564 2.204831405336769 18.458651042030734 72.61106998480537 0 0 0
15481 1411 2 -1.1128 2.930624592789909 20.254518645074864 72.93133510330749 0 0 0
15483 1411 1 0.5564 2.856488728552344 20.191454203992762 73.9265878974744 0 0 0
17749 2167 2 -1.1128 2.2767991677550983 23.184015246820607 73.19733333030958 0 0 0
16575 1775 1 0.5564 1.3748848281770893 21.0382701378825 68.38213585560018 0 0 0
16130 1627 1 0.5564 1.286629582447575 21.238860516609236 70.26565761171797 0 0 0
16131 1627 1 0.5564 2.636969494371203 22.01310933222742 69.77194975133608 0 0 0
15617 1456 1 0.5564 5.354387513052032 23.021343192241755 73.66496951245767 0 0 0
15652 1468 2 -1.1128 1.67987760532684 16.833907485077656 75.10776619790623 0 0 0
15616 1456 2 -1.1128 4.751681734146929 23.49241074952601 74.30905111802076 0 0 0
14912 1221 1 0.5564 5.978736520691381 23.09528697552871 71.46577148698466 0 0 0
16548 1766 1 0.5564 0.8724800981050875 19.27655034835321 67.97917203333112 0 0 0
13196 649 1 0.5564 7.560212797966611 23.53132256607671 67.91958719167927 0 0 0
15653 1468 1 0.5564 2.05615245503768 17.749775723468765 75.24777567179237 0 0 0
13033 595 2 -1.1128 5.183671636786679 16.68913033016545 67.49811214171531 0 0 0
14616 1122 1 0.5564 4.459557885522323 22.29594729018948 66.9623616955494 0 0 0
18164 2305 1 0.5564 5.2847461941869005 20.404301033467835 67.56803720494155 0 0 0
17429 2060 1 0.5564 0.09621199305347261 17.469298952844422 72.36315549563996 0 0 0
11850 200 1 0.5564 0.27670326220872 22.423336722058135 67.24211850428358 0 0 0
12444 398 1 0.5564 5.320339371622755 18.300024531611292 66.9935396010285 0 0 0
11416 56 2 -1.1128 16.383734216078185 21.136877246775473 67.35502636147511 0 0 0
19273 2675 2 -1.1128 12.264217938515719 23.282021479446257 67.00191275512577 0 0 0
15567 1439 1 0.5564 13.780973940147256 17.476095088041088 67.49207808745616 0 0 0
12224 325 1 0.5564 14.858787200124063 15.900942773453611 70.2586014532769 0 0 0
19417 2723 2 -1.1128 8.500238566012488 18.41241031836092 71.81673226482778 0 0 0
18039 2263 1 0.5564 8.982266531406873 20.194921988190398 72.93974810003456 0 0 0
17862 2204 1 0.5564 12.60639515567394 20.727694675344793 67.18163116845272 0 0 0
18037 2263 2 -1.1128 8.811385978346115 21.12046694793261 72.60186261564826 0 0 0
19419 2723 1 0.5564 8.802318244938794 17.51050206494197 72.12545456013528 0 0 0
11418 56 1 0.5564 16.185749672818254 22.115673847856456 67.30249685989975 0 0 0
19793 2848 1 0.5564 8.7340635247358 17.74845560784843 70.32330466387752 0 0 0
13583 778 1 0.5564 9.07363250198356 21.24257497211933 68.64364963311709 0 0 0
18038 2263 1 0.5564 8.950866714679137 21.77697396371807 73.34317550165483 0 0 0
19582 2778 2 -1.1128 9.045716812891063 23.031971837874426 74.82269347760415 0 0 0
17861 2204 1 0.5564 10.978351041444343 20.65420801752423 67.2850652439238 0 0 0
19792 2848 2 -1.1128 9.026233043544025 16.96685472041952 69.77218117706943 0 0 0
19794 2848 1 0.5564 9.173036496247281 17.26117366352251 68.82781622141813 0 0 0
18827 2526 1 0.5564 16.346072462638382 16.532669395769748 73.43677961018054 0 0 0
16168 1640 2 -1.1128 9.285545944195583 16.064847323757604 72.55593787590522 0 0 0
16169 1640 1 0.5564 9.428685054670991 16.023751250441414 73.54478687773114 0 0 0
19041 2597 1 0.5564 12.282817269223381 16.820092736362323 70.36876418751224 0 0 0
18826 2526 2 -1.1128 15.347425970291129 16.564834463286182 73.39590673209204 0 0 0
19040 2597 1 0.5564 10.652493729337943 16.742380267819712 70.3174568859444 0 0 0
19039 2597 2 -1.1128 11.46096505364404 16.56751662380773 70.87941496682768 0 0 0
16170 1640 1 0.5564 10.166334574842177 15.990611366173951 72.08828371592692 0 0 0
17831 2194 1 0.5564 14.780526123267348 20.942551259445466 68.2945693357403 0 0 0
19583 2778 1 0.5564 10.027031182481327 22.847708424094915 74.87809305753966 0 0 0
13582 778 2 -1.1128 9.898511557017692 20.701225414684636 68.48081469744416 0 0 0
16949 1900 1 0.5564 10.284981515560366 21.010153330315124 71.39483628937624 0 0 0
13584 778 1 0.5564 10.477502256359527 20.72258827525298 69.29586895326749 0 0 0
16948 1900 2 -1.1128 11.15563760979523 20.859159630791662 70.92669220257616 0 0 0
12225 325 1 0.5564 14.734602877900771 16.583466095325996 71.73690002689875 0 0 0
12223 325 2 -1.1128 14.475872985315137 16.667191439014584 70.77458565955104 0 0 0
16950 1900 1 0.5564 11.682760065232639 20.16618710529435 71.41855706782523 0 0 0
14586 1112 1 0.5564 12.138737065899262 22.221366974922876 71.61329719537929 0 0 0
18828 2526 1 0.5564 14.999880532664028 17.108116701090353 74.16014271146207 0 0 0
16125 1625 1 0.5564 11.996652165225015 17.9180519143396 71.5785521361419 0 0 0
16123 1625 2 -1.1128 12.373678940061836 18.789080915270358 71.89344783927035 0 0 0
12939 563 1 0.5564 12.051972931907006 19.184596026300724 73.73919145847515 0 0 0
17839 2197 2 -1.1128 11.851104462127854 22.13732497644358 74.7554976449548 0 0 0
17841 2197 1 0.5564 11.993226916479747 21.17271821562213 74.97761255633515 0 0 0
12937 563 2 -1.1128 12.072307558406346 19.43538010392076 74.70702143577601 0 0 0
16124 1625 1 0.5564 13.288374031487855 18.914690198792453 71.50931865639203 0 0 0
18727 2493 2 -1.1128 14.663764409169994 19.21758453078387 70.58796475403373 0 0 0
18728 2493 1 0.5564 14.505484742779652 19.601753447691515 69.67837042664772 0 0 0
18729 2493 1 0.5564 14.923088158740066 18.255542144546347 70.50296073146231 0 0 0
14736 1162 1 0.5564 15.444343840761297 22.083657532851042 72.32453414905892 0 0 0
15749 1500 1 0.5564 15.69962565981848 19.915328099568143 71.52226227683106 0 0 0
17830 2194 2 -1.1128 13.976701920049004 20.35418659539345 68.38228322961011 0 0 0
14584 1112 2 -1.1128 12.57312170077916 22.922982896283052 72.17813798432536 0 0 0
17840 2197 1 0.5564 12.230037308756387 22.33029043626694 73.85041518934482 0 0 0
14585 1112 1 0.5564 13.548793550306941 22.966908478221594 71.96334735817935 0 0 0
14734 1162 2 -1.1128 15.252456155527463 22.97063807992941 71.90448101699482 0 0 0
17832 2194 1 0.5564 14.146697366503936 19.485943347582822 67.91617665646937 0 0 0
16172 1641 1 0.5564 13.731178887172437 18.4270825020177 75.17842601217315 0 0 0
15748 1500 2 -1.1128 16.12988736291897 20.352636764904194 72.3119685953277 0 0 0
12938 563 1 0.5564 11.21232342946983 19.16467573211355 75.13962766445154 0 0 0
14963 1238 1 0.5564 16.71900483803181 22.742319956852626 70.9592769444523 0 0 0
15150 1300 1 0.5564 16.13175864653699 20.351598053581018 74.02504407904438 0 0 0
19553 2768 1 0.5564 14.041921426118487 23.44863845965392 67.13942934237558 0 0 0
15149 1300 1 0.5564 16.944659352137105 19.560646124447004 75.19986918704139 0 0 0
15565 1439 2 -1.1128 14.52215298543539 18.074979779661884 67.18877832322802 0 0 0
18639 2463 1 0.5564 11.395342508331868 17.06914138404221 67.53133252106184 0 0 0
19552 2768 2 -1.1128 15.036249186213684 23.552792527351617 67.11788292936698 0 0 0
12548 433 1 0.5564 9.667803249414511 18.994966357972864 67.7768391953694 0 0 0
15148 1300 2 -1.1128 16.23563501189118 20.24073988630684 75.01343681835966 0 0 0
16173 1641 1 0.5564 15.204414812377797 19.12322361225749 75.28608295372646 0 0 0
13480 744 2 -1.1128 9.587451832162918 15.926942122446702 75.28020284936905 0 0 0
18637 2463 2 -1.1128 12.083508067886813 16.35882949234072 67.38339608378357 0 0 0
15566 1439 1 0.5564 15.376708871998982 17.556732717661905 67.15480346659508 0 0 0
12547 433 2 -1.1128 9.705442789010123 18.034502588973155 67.5009867316429 0 0 0
18597 2449 1 0.5564 2.4966869640146996 25.266061228068693 67.48786742534128 0 0 0
12466 406 2 -1.1128 4.1779102990122885 25.34994329231272 67.06288346857114 0 0 0
11849 200 1 0.5564 0.5949001579775435 24.01828547842704 67.38882482938368 0 0 0
15873 1541 1 0.5564 0.9197648364820089 26.08683586171693 74.7696438684178 0 0 0
18595 2449 2 -1.1128 1.5526861900648754 25.524804745324992 67.28313744713068 0 0 0
17750 2167 1 0.5564 1.8871435589144048 23.914888229906058 72.6369807679347 0 0 0
17677 2143 2 -1.1128 3.1021525149780556 23.649034979205677 69.77246293721191 0 0 0
17678 2143 1 0.5564 4.003573554248544 23.75062501792162 70.19331965041187 0 0 0
14911 1221 2 -1.1128 5.919524244892902 23.833673762238995 70.79399854109731 0 0 0
12269 340 1 0.5564 1.5412340653270846 28.994897711885745 66.99402262053285 0 0 0
16789 1847 2 -1.1128 5.041557097707603 30.871426192724286 67.58039606613212 0 0 0
15227 1326 1 0.5564 0.6975416719601014 31.036064612387808 70.83355592638082 0 0 0
13886 879 1 0.5564 0.5029552545798299 24.728905088670544 70.87678203156715 0 0 0
15027 1259 1 0.5564 0.9273054905955633 27.435054031400064 70.92250458721317 0 0 0
15025 1259 2 -1.1128 0.8481651266676621 27.319755194310314 71.9126778182634 0 0 0
16401 1717 1 0.5564 4.704752795179817 30.31307698576417 71.94618506150161 0 0 0
12270 340 1 0.5564 0.9052905298198359 28.557035258466204 68.43293850065115 0 0 0
14843 1198 1 0.5564 0.8642379171825035 26.52840884670454 68.51530280472595 0 0 0
11570 107 1 0.5564 3.885653175691343 26.29228521832577 68.87331768360544 0 0 0
14565 1105 1 0.5564 2.818989124009214 29.134629055558488 68.68071019891168 0 0 0
18630 2460 1 0.5564 3.8851032340892098 30.46687210925298 70.1437927503233 0 0 0
16400 1717 1 0.5564 5.175320792042004 28.779425098888094 72.25131498344074 0 0 0
14564 1105 1 0.5564 4.357634051007632 29.662446110787968 68.53715727157764 0 0 0
15026 1259 1 0.5564 1.5352438053285065 27.884391278750783 72.36996224141836 0 0 0
14463 1071 1 0.5564 1.957302624046662 29.613133986238253 73.84130186046204 0 0 0
11569 107 2 -1.1128 4.453774728341534 26.737667026249333 69.56532415054495 0 0 0
14462 1071 1 0.5564 3.423027323977659 29.38780328719527 73.15755859721682 0 0 0
15119 1290 1 0.5564 6.123037772899112 26.39892306139489 69.04561073193378 0 0 0
14913 1221 1 0.5564 6.474111082949255 24.6076314404957 71.09965025019802 0 0 0
12960 570 1 0.5564 7.649763628464913 26.48757777454953 71.42770615529932 0 0 0
12958 570 2 -1.1128 7.0923751487263385 25.957819749490092 72.06698273049207 0 0 0
12959 570 1 0.5564 6.227166794943828 26.432807847647393 72.2276092946282 0 0 0
17952 2234 1 0.5564 4.274055499634993 26.83001198427817 72.82096650399416 0 0 0
17950 2234 2 -1.1128 4.839739175411491 27.23129335108013 72.10056707906891 0 0 0
17951 2234 1 0.5564 4.5216158192373594 26.909458267355767 71.20881612823939 0 0 0
14461 1071 2 -1.1128 2.4660650116844423 29.097647954219205 73.15178289141339 0 0 0
11571 107 1 0.5564 4.403757745602955 27.72968559795533 69.44957657173838 0 0 0
17679 2143 1 0.5564 2.393655523111255 23.83897323849806 70.45213684279935 0 0 0
17384 2045 1 0.5564 4.28816096559498 25.387836748572497 74.32914626488957 0 0 0
14563 1105 2 -1.1128 3.689931270281093 29.251627330841558 69.15796402669058 0 0 0
13153 635 2 -1.1128 6.3255520406693035 30.780532201067277 74.8693662426247 0 0 0
13154 635 1 0.5564 5.954152624916931 30.43608574072866 74.0071477729957 0 0 0
13195 649 2 -1.1128 8.024636631004343 24.28225518568596 67.45010796135448 0 0 0
17385 2045 1 0.5564 2.8694768647229565 26.115491133086053 74.68196494933561 0 0 0
17383 2045 2 -1.1128 3.7019039646190053 26.173319874020848 74.13085607321324 0 0 0
15120 1290 1 0.5564 7.408335352809538 25.70322594983322 68.31715880478242 0 0 0
15118 1290 2 -1.1128 7.012094942734697 26.56969061908088 68.62085691544877 0 0 0
16399 1717 2 -1.1128 5.253147279146467 29.731516436523307 72.54706015416848 0 0 0
16017 1589 1 0.5564 7.091670901863644 29.970719947262918 72.1396681373643 0 0 0
16015 1589 2 -1.1128 8.090777522583384 29.961121955618676 72.09851143966779 0 0 0
13155 635 1 0.5564 7.306899160047499 30.59229238390942 74.90842895410795 0 0 0
13887 879 1 0.5564 1.4422044019269535 25.943408665131592 71.43303612392043 0 0 0
13885 879 2 -1.1128 1.321287239896759 24.951091653146076 71.40684420914174 0 0 0
14371 1041 2 -1.1128 1.283979944961356 30.64862693180945 75.05851811174537 0 0 0
14842 1198 2 -1.1128 0.4844960007139841 27.199500628041072 69.15203817130755 0 0 0
18628 2460 2 -1.1128 3.696958709344602 31.155418032198735 70.84415427021818 0 0 0
16791 1847 1 0.5564 5.979300210372703 30.557703112319068 67.43134674104091 0 0 0
12268 340 2 -1.1128 1.3206885661622891 29.30697677671695 67.91812562082166 0 0 0
12563 438 1 0.5564 8.089314182812405 27.549206548992917 69.64269623022719 0 0 0
16016 1589 1 0.5564 8.391940131367274 29.23529312015817 71.48006688404558 0 0 0
11811 187 1 0.5564 8.427906996776816 25.598055028112594 73.00673898580085 0 0 0
16938 1896 1 0.5564 6.598560402733973 26.775655377884075 66.96320539675463 0 0 0
12201 317 1 0.5564 8.471403774629898 30.964583016540082 67.55814969507858 0 0 0
18629 2460 1 0.5564 2.71474103310217 31.340780951259383 70.87397229062432 0 0 0
20205 2985 1 0.5564 2.348143586732897 31.32843599658768 67.2174791812806 0 0 0
12199 317 2 -1.1128 7.797742295027825 30.5861018894335 66.9233802469212 0 0 0
13078 610 2 -1.1128 16.761891605110744 28.11744902229709 70.95174183909272 0 0 0
11624 125 1 0.5564 14.95041006398665 28.07458715232072 75.28400184955987 0 0 0
17600 2117 1 0.5564 14.533562198230534 31.370051851766863 71.04716759726723 0 0 0
13079 610 1 0.5564 16.805257423074014 28.807614652606457 70.22938959026415 0 0 0
13080 610 1 0.5564 15.99434290128588 27.500544034895263 70.77767437984454 0 0 0
14735 1162 1 0.5564 15.533837519461914 23.70167799630289 72.5260960276599 0 0 0
19274 2675 1 0.5564 11.514303539328393 23.678467312660143 67.5314966912329 0 0 0
12562 438 2 -1.1128 8.55848616553825 28.002081679576097 70.4008398765524 0 0 0
11809 187 2 -1.1128 9.273160422946187 25.201359830714864 73.36476079644343 0 0 0
11810 187 1 0.5564 9.066599294666846 24.340199409333465 73.82923393470185 0 0 0
12564 438 1 0.5564 9.516289292426816 28.154132771206303 70.15692656782223 0 0 0
12699 483 1 0.5564 11.551229052431866 24.095101660925124 71.47389316394855 0 0 0
12574 442 2 -1.1128 16.357867792424663 24.883017549488404 73.28602794421154 0 0 0
12575 442 1 0.5564 15.974521736875502 24.78761761206083 74.20469256600813 0 0 0
13694 815 1 0.5564 9.690467296742732 29.794006721085545 72.92603895968193 0 0 0
14421 1057 1 0.5564 9.574428792117391 24.339523945291834 68.07286618376082 0 0 0
12698 483 1 0.5564 10.18767381679988 24.92853381270674 71.80965265120957 0 0 0
13693 815 2 -1.1128 10.353059490418874 30.172296771986755 73.5724662296833 0 0 0
14419 1057 2 -1.1128 10.471962358462223 24.566278220806673 68.45104080837854 0 0 0
12347 366 1 0.5564 11.25980247138451 28.519486216168854 68.66273644098683 0 0 0
12346 366 2 -1.1128 11.00311499207967 28.570971756503642 69.62785859918714 0 0 0
14420 1057 1 0.5564 10.418874349678347 24.58110399054893 69.44952058738889 0 0 0
12697 483 2 -1.1128 10.877425964339816 24.73872198420181 71.1109299148157 0 0 0
13695 815 1 0.5564 11.158313674017911 29.580494945664498 73.60902234966143 0 0 0
12348 366 1 0.5564 11.468429698643735 27.845968244349336 70.13565016792002 0 0 0
20008 2920 2 -1.1128 12.230104262879255 28.242941713935274 73.52372879408604 0 0 0
16468 1740 2 -1.1128 15.241527586746349 25.911689765115465 68.23936876416009 0 0 0
12845 532 1 0.5564 11.75791923014725 26.16654889421761 71.16430086984953 0 0 0
12846 532 1 0.5564 12.129721418444666 27.484509126966653 72.05389096114618 0 0 0
12844 532 2 -1.1128 12.251998579544615 27.03595540660579 71.168539121536 0 0 0
16469 1740 1 0.5564 14.89823025320153 25.738833419000894 69.16255218570733 0 0 0
18602 2451 1 0.5564 15.169704582209803 25.562748163517494 71.70494161815347 0 0 0
18932 2561 1 0.5564 16.461934961052528 29.343388857466906 72.19876006017707 0 0 0
18601 2451 2 -1.1128 14.876350733690847 26.18683538558254 70.98074622095122 0 0 0
18603 2451 1 0.5564 13.930644706805367 26.467197756308938 71.14518217291281 0 0 0
18931 2561 2 -1.1128 16.10057680650401 30.057767167321444 72.79799619863394 0 0 0
18387 2379 1 0.5564 11.73730378679193 30.07995555542813 69.26706114670579 0 0 0
18933 2561 1 0.5564 15.476586454024561 29.649699884287763 73.46441735250552 0 0 0
20010 2920 1 0.5564 13.112086280611084 28.37834760917145 73.97514107734109 0 0 0
20009 2920 1 0.5564 11.644889854251286 27.672376621101556 74.09990553312119 0 0 0
11295 15 1 0.5564 9.637198216336307 30.45133761591056 74.90596780212714 0 0 0
20117 2956 1 0.5564 10.230550242301476 26.178389866833484 74.34721536411261 0 0 0
18044 2265 1 0.5564 14.25395001187883 27.304225952442344 67.52870416610472 0 0 0
16470 1740 1 0.5564 15.187557802511542 25.070831990512723 67.70081000597422 0 0 0
19095 2615 1 0.5564 10.467070457839672 25.954521088270926 67.004775678858 0 0 0
20116 2956 2 -1.1128 10.80121143711038 26.558520480319313 75.075120967102 0 0 0
14135 962 1 0.5564 16.825824691125618 29.983807847604673 68.16509602120806 0 0 0
12207 319 1 0.5564 16.80410149774281 26.29548461562922 68.06196541548941 0 0 0
11623 125 2 -1.1128 14.494958467584741 28.81066259154625 74.78324555850409 0 0 0
18385 2379 2 -1.1128 12.199465352307731 30.957071491801823 69.13638803068812 0 0 0
16302 1684 1 0.5564 11.458069322999373 31.289021585620706 73.11505416625832 0 0 0
18386 2379 1 0.5564 12.39992930055724 31.364210775235406 70.02748411757767 0 0 0
18043 2265 2 -1.1128 14.080157416026857 28.047760782737853 66.88298502255844 0 0 0
13947 899 1 0.5564 15.370808726232664 29.3248439937856 66.9818107669541 0 0 0
17817 2189 1 0.5564 5.494242513036734 1.9069774201263794 75.44969495444965 0 0 0
15634 1462 2 -1.1128 2.1812499472278795 0.44553293445746106 82.82492493157612 0 0 0
14636 1129 1 0.5564 0.16431549663673345 6.223279127843338 79.11804024712171 0 0 0
16540 1764 2 -1.1128 0.620311971811102 7.391129359567634 80.1507738482847 0 0 0
13267 673 2 -1.1128 2.204248598087565 5.762721945882541 83.46722011409561 0 0 0
13268 673 1 0.5564 1.339807182393029 5.264723261444684 83.3983842156218 0 0 0
19633 2795 2 -1.1128 4.472691179213029 0.13635512377417186 78.71418032290511 0 0 0
13736 829 1 0.5564 1.9478961460662088 4.631191323890769 75.59457627109546 0 0 0
15635 1462 1 0.5564 1.5735567464257856 0.9927297315911956 83.40049826258092 0 0 0
16542 1764 1 0.5564 1.4781335499568085 7.388513070185057 80.66471484215096 0 0 0
15789 1513 1 0.5564 1.5408582280863956 3.6585078969903084 80.11726575395072 0 0 0
12142 298 2 -1.1128 5.699254867670053 6.909484075636627 75.66937237336668 0 0 0
12143 298 1 0.5564 6.544876143750028 7.045635709591333 76.18549967353854 0 0 0
12637 463 2 -1.1128 3.790937944990934 1.7106399336546492 81.17243967737458 0 0 0
12639 463 1 0.5564 3.207846467713429 2.271384947970666 80.58458812218011 0 0 0
12638 463 1 0.5564 4.373995333593939 1.1284612445823337 80.60577217242734 0 0 0
19634 2795 1 0.5564 4.603632535294222 0.8075930007710893 77.98459544866687 0 0 0
14758 1170 2 -1.1128 8.10728782645304 6.883703448167084 83.0888408297981 0 0 0
15775 1509 2 -1.1128 4.425670233611777 2.145921226168146 76.58308400289579 0 0 0
15777 1509 1 0.5564 3.6008295097733236 1.7362145604947858 76.193496030708 0 0 0
15290 1347 1 0.5564 2.7938529492128548 5.631261581265072 81.9012070221288 0 0 0
15289 1347 2 -1.1128 3.1914188741027436 5.783278472131444 80.9963135174368 0 0 0
15788 1513 1 0.5564 2.318628400484015 3.718636339702645 78.68266312177819 0 0 0
17138 1963 1 0.5564 4.58110165393244 3.0465266163124007 81.16835049089846 0 0 0
17484 2078 1 0.5564 5.1174550470797975 5.689037566161091 76.35717260643828 0 0 0
14013 921 1 0.5564 6.7890574710238045 6.977860219903028 81.68276511517386 0 0 0
13071 607 1 0.5564 7.164414600415665 1.439368123709352 79.26372080922664 0 0 0
17137 1963 2 -1.1128 5.080855148543559 3.8996205288200665 81.31827479926487 0 0 0
17482 2078 2 -1.1128 4.879701149143462 4.863726723862274 76.86935935255597 0 0 0
17483 2078 1 0.5564 5.351202163856218 4.871298217866134 77.75119239378247 0 0 0
17139 1963 1 0.5564 4.510354238914605 4.673079475936786 81.04206837744186 0 0 0
18482 2411 1 0.5564 5.9951578328765045 4.490045815744868 79.83284218670133 0 0 0
18483 2411 1 0.5564 6.441564247165911 6.035888584012093 79.55406277878993 0 0 0
18481 2411 2 -1.1128 6.358862283701969 5.124536084688547 79.15082957731869 0 0 0
18029 2260 1 0.5564 7.4907425055271535 3.988423420162525 78.98313089496641 0 0 0
19302 2684 1 0.5564 3.110208394793415 4.95202667271216 77.03622282366948 0 0 0
15787 1513 2 -1.1128 2.412248670674148 3.498278545592039 79.65357903402202 0 0 0
15291 1347 1 0.5564 2.9150614226854317 5.043911070107877 80.38234085325976 0 0 0
19300 2684 2 -1.1128 2.1775256778414276 4.599758724241189 77.1137694600196 0 0 0
15776 1509 1 0.5564 4.447975485468519 3.1216607090819988 76.36528545133827 0 0 0
18028 2260 2 -1.1128 7.926208968702688 3.089253341656191 79.02628364064039 0 0 0
19301 2684 1 0.5564 1.5877319406222625 5.302655544811105 77.51136269690606 0 0 0
15636 1462 1 0.5564 2.7356364661526973 1.0518103199472368 82.25476411347279 0 0 0
13069 607 2 -1.1128 7.078120772835184 0.585743222855974 79.77741130268475 0 0 0
14011 921 2 -1.1128 6.555571271093931 7.53625023547964 80.88672134079098 0 0 0
20156 2969 1 0.5564 3.9342418618101567 7.620100669320918 80.56317532721923 0 0 0
14148 966 1 0.5564 5.402176655359623 3.3653057565401125 82.88971246839023 0 0 0
19776 2842 1 0.5564 8.445918105664466 7.4247475100573785 77.60598648226113 0 0 0
14870 1207 1 0.5564 8.371291051972158 3.847246544097801 83.71632831846397 0 0 0
20114 2955 1 0.5564 0.09887613742849055 4.610504222586659 79.90917562306556 0 0 0
13070 607 1 0.5564 6.123085740819795 0.2892803253798452 79.77318991896549 0 0 0
20113 2955 2 -1.1128 0.1572828096668838 4.098350181103413 80.76608114277703 0 0 0
14759 1170 1 0.5564 7.881092724595638 5.967205516182238 83.41879140710364 0 0 0
13547 766 1 0.5564 11.5705534837561 0.5028103269675142 80.43683964503485 0 0 0
12785 512 1 0.5564 12.142912649555685 1.9631136054367253 76.22379544550303 0 0 0
15444 1398 1 0.5564 15.90279853248834 5.915237090841422 75.54333602112516 0 0 0
12784 512 2 -1.1128 11.515917564166957 2.7401195868753176 76.16776826906673 0 0 0
12786 512 1 0.5564 12.041116937795268 3.586572756930388 76.08010575205343 0 0 0
13987 913 2 -1.1128 14.547332112051274 1.1066717851358105 75.37378477875751 0 0 0
18635 2462 1 0.5564 16.33976676270362 1.2192909949265727 80.04497408686952 0 0 0
11482 78 2 -1.1128 16.875499195281208 4.44228262648085 82.1666032484888 0 0 0
12808 520 2 -1.1128 16.4524319640857 3.042487191949989 75.8529304941556 0 0 0
18030 2260 1 0.5564 8.864432158631715 3.1566547556382067 78.68688079763564 0 0 0
19531 2761 2 -1.1128 15.433173594384229 0.35027091542762356 82.7017069535987 0 0 0
14376 1042 1 0.5564 9.463445362143743 5.443003060346699 76.17255350967883 0 0 0
19119 2623 1 0.5564 16.668297099300283 4.629902550652033 77.28946899078427 0 0 0
11311 21 2 -1.1128 8.612444377739921 0.0069307798046137035 82.08444319849814 0 0 0
13988 913 1 0.5564 14.369243097421144 0.6654598591799581 76.25333940607277 0 0 0
19977 2909 1 0.5564 13.571460488954456 5.249963580844879 75.69627084936624 0 0 0
17186 1979 1 0.5564 10.89245837996739 3.8252557972251653 79.46171121607969 0 0 0
17187 1979 1 0.5564 11.063187137294657 3.4622002135744236 77.87877915545043 0 0 0
16678 1810 2 -1.1128 15.657683948878244 2.485196355489529 80.95186264375845 0 0 0
11550 100 1 0.5564 9.716436797266876 6.552433450472223 82.57273264160744 0 0 0
16176 1642 1 0.5564 8.968009499507561 1.693896768356269 82.86929567261213 0 0 0
17185 1979 2 -1.1128 10.529866408140022 3.9852535968404834 78.54359867915977 0 0 0
12567 439 1 0.5564 10.724895644217188 1.0411278344898627 78.99088657324697 0 0 0
19976 2909 1 0.5564 12.213050376559307 6.09894478997688 76.01341349429934 0 0 0
14143 965 2 -1.1128 14.990216807082456 5.963983401658992 83.26236855094966 0 0 0
18228 2326 1 0.5564 9.96877595145261 5.646660749289687 78.73732917001222 0 0 0
16679 1810 1 0.5564 14.879179012831207 2.700699877309063 80.36238125356975 0 0 0
12566 439 1 0.5564 12.287801731390392 0.661325037725317 78.70857304942774 0 0 0
18700 2484 2 -1.1128 11.009561284056591 3.9382083357678908 81.12905640993007 0 0 0
18701 2484 1 0.5564 10.554238710672715 3.148779779472306 81.54074064667735 0 0 0
12565 439 2 -1.1128 11.662040522798087 1.390044020756636 78.9867664886525 0 0 0
16360 1704 2 -1.1128 13.296271982339064 3.834910390496666 82.40328418347619 0 0 0
18702 2484 1 0.5564 11.876687865147305 4.105039759513454 81.59837378013466 0 0 0
17768 2173 1 0.5564 13.474449408275314 5.396608660035504 77.64716086384927 0 0 0
17769 2173 1 0.5564 14.899208766421324 5.571055170584915 78.42578512431048 0 0 0
17767 2173 2 -1.1128 13.906114077521867 5.649495041988885 78.51302122242939 0 0 0
13539 763 1 0.5564 13.386276729261828 4.091160390066684 79.4398601558777 0 0 0
16362 1704 1 0.5564 13.330043042577962 3.507620120496162 81.45896398337601 0 0 0
13538 763 1 0.5564 12.811636282657844 2.5709507700205263 79.28054275806704 0 0 0
13537 763 2 -1.1128 13.39498367668494 3.170026086906933 79.8290103900806 0 0 0
19975 2909 2 -1.1128 12.696836811353082 5.239947898504216 76.18096990735019 0 0 0
16361 1704 1 0.5564 14.084775608652016 4.423913537448944 82.58030766783827 0 0 0
16680 1810 1 0.5564 15.387057762024146 1.794105254897766 81.62205259489072 0 0 0
11548 100 2 -1.1128 10.638689115036016 6.362653734023232 82.23593245470265 0 0 0
18864 2538 1 0.5564 11.389610748056958 7.438384832235579 78.26035127896512 0 0 0
11549 100 1 0.5564 10.63535438072835 5.506174268635808 81.71976210756183 0 0 0
17302 2018 2 -1.1128 11.614704026546345 7.507795751332796 75.76566865982787 0 0 0
16174 1642 2 -1.1128 9.451329854498539 2.5671039077778937 82.93184340215977 0 0 0
18226 2326 2 -1.1128 9.710586506064178 6.571725749019844 78.45877402885488 0 0 0
18227 2326 1 0.5564 9.569024532410165 7.137196788857807 79.27130264894338 0 0 0
18479 2410 1 0.5564 16.164005529301964 7.461883937287361 82.57981759467295 0 0 0
15240 1330 1 0.5564 9.799097055949838 7.551474568493917 81.334923589504 0 0 0
12810 520 1 0.5564 15.808916459469124 2.3122366577386737 75.62353560998312 0 0 0
14145 965 1 0.5564 15.664425689644892 5.402323500939016 82.78280560341497 0 0 0
11483 78 1 0.5564 16.42731583250448 3.624592910966795 81.80533424782557 0 0 0
18863 2538 1 0.5564 12.90498347115761 6.965223857212334 78.64296167166731 0 0 0
18621 2457 1 0.5564 12.035189549572461 6.923070284250725 83.05388992798039 0 0 0
18620 2457 1 0.5564 13.545671969855581 6.691273263487848 83.62951338843578 0 0 0
17304 2018 1 0.5564 10.65478627504132 7.719697684681089 75.58221426374067 0 0 0
18862 2538 2 -1.1128 12.344695393620963 7.728425961375042 78.32109236147943 0 0 0
16175 1642 1 0.5564 10.255879609102752 2.461633122002197 83.51628933537694 0 0 0
19117 2623 2 -1.1128 16.6477755492699 5.296205440523216 78.0348677626346 0 0 0
19118 2623 1 0.5564 16.87560166483472 6.202294264772801 77.67835923524635 0 0 0
18619 2457 2 -1.1128 12.756495042428549 7.305437156609972 83.63139827479736 0 0 0
19736 2829 1 0.5564 12.403591787722473 3.1891670562502634 83.66164608281886 0 0 0
16717 1823 2 -1.1128 0.33852314132546696 10.395326247567192 76.75182231344202 0 0 0
16560 1770 1 0.5564 2.2516869360687 8.680882919085096 75.48922325213904 0 0 0
13797 849 1 0.5564 0.10213253999135245 11.95607953988681 76.36038984457386 0 0 0
17440 2064 2 -1.1128 3.443709505576618 11.871565261299514 83.23895135485779 0 0 0
17441 2064 1 0.5564 4.281562840488091 11.454768085147236 83.59148779681205 0 0 0
13795 849 2 -1.1128 0.15101194176581015 12.87248984255313 75.96314557866556 0 0 0
14012 921 1 0.5564 5.903727410828305 8.245038989518795 81.15638471317286 0 0 0
20157 2969 1 0.5564 3.5663399544231393 9.022075181482444 81.31533487203316 0 0 0
18575 2442 1 0.5564 4.156446784657891 9.777774612802476 75.53891109018932 0 0 0
17540 2097 1 0.5564 2.389984114884933 8.963902085230892 83.0879594810956 0 0 0
20155 2969 2 -1.1128 4.026016900325482 8.615184460815899 80.52594381917525 0 0 0
15239 1330 1 0.5564 8.408540875179284 8.05580275715566 80.64308793626785 0 0 0
18364 2372 2 -1.1128 3.6017527795858557 14.991732353056653 75.40598251056824 0 0 0
17189 1980 1 0.5564 0.6662554792419891 10.10192962735996 81.65478014381189 0 0 0
18576 2442 1 0.5564 4.5084875817952 8.281602858472471 76.0904216201737 0 0 0
16719 1823 1 0.5564 0.6761976182856182 9.597851815354485 76.25181177726651 0 0 0
18366 2372 1 0.5564 3.654187313591767 14.752361416536015 76.3754938509822 0 0 0
19774 2842 2 -1.1128 7.7178113050891906 8.01650401612762 77.26002885037278 0 0 0
18574 2442 2 -1.1128 3.8510406080587303 9.033880284168195 76.13334218863345 0 0 0
16718 1823 1 0.5564 0.9182885095309474 10.558228625974074 77.55015493286882 0 0 0
17442 2064 1 0.5564 3.667617522018045 12.472128889093364 82.47136518121233 0 0 0
15135 1295 1 0.5564 1.0458953368907251 13.845991857744222 79.90716623252327 0 0 0
17392 2048 2 -1.1128 5.842107140249827 14.263785867687115 79.79306059251684 0 0 0
14238 996 1 0.5564 1.68664329833304 10.528803324040028 79.77589242660585 0 0 0
14236 996 2 -1.1128 1.949960000274993 11.003816223754095 78.93623352984903 0 0 0
15134 1295 1 0.5564 1.9515391225444563 12.643676940392439 79.27401954184771 0 0 0
14237 996 1 0.5564 2.8888350849171642 10.758366521286405 78.69484560700982 0 0 0
14318 1023 1 0.5564 2.9005538239602298 14.485071312722459 78.58833766655643 0 0 0
19775 2842 1 0.5564 7.638140390348899 8.823687715983622 77.8449301751528 0 0 0
14978 1243 1 0.5564 4.3098952659474365 9.463382273181672 79.15847106761576 0 0 0
14979 1243 1 0.5564 4.161160803619476 9.786774695337025 77.56475778497597 0 0 0
18843 2531 1 0.5564 3.681166297252699 14.997646623479685 81.65082224307456 0 0 0
14977 1243 2 -1.1128 4.30979855926522 10.187516099452065 78.4688115523108 0 0 0
18842 2531 1 0.5564 2.9757179979629975 13.860518139444144 80.71492265719318 0 0 0
13459 737 2 -1.1128 8.34411830525183 12.38888984196016 76.71720520027793 0 0 0
16383 1711 1 0.5564 7.379537964896887 11.116101040150685 77.638490878849 0 0 0
17394 2048 1 0.5564 5.351293530379476 13.96136145032664 78.97596726834367 0 0 0
13460 737 1 0.5564 8.102792837012029 13.325767139444697 76.97023581508803 0 0 0
17541 2097 1 0.5564 2.6733704580504014 10.532999535366837 82.73546564818298 0 0 0
17539 2097 2 -1.1128 2.23711595272862 9.690850839150775 82.4184993484479 0 0 0
16381 1711 2 -1.1128 7.120344787015585 10.341811548122417 78.21580887067658 0 0 0
16382 1711 1 0.5564 6.129890324844014 10.210838660830326 78.17282328604308 0 0 0
14603 1118 1 0.5564 7.360119172737553 11.620246595408547 79.58304342674327 0 0 0
14604 1118 1 0.5564 6.78181475177331 13.003636921769905 80.22989865826575 0 0 0
14602 1118 2 -1.1128 7.420286147538851 12.245292888871765 80.36130885361528 0 0 0
18841 2531 2 -1.1128 3.661839826346991 14.023945321402742 81.4238150555956 0 0 0
15133 1295 2 -1.1128 1.8997867141178213 13.629455944506596 79.43389914983159 0 0 0
17393 2048 1 0.5564 5.214711579262543 14.28073923312791 80.57157676917504 0 0 0
14317 1023 2 -1.1128 3.7127085696188082 14.787220613982166 78.08922792055003 0 0 0
14582 1111 1 0.5564 8.281389168077727 11.218679889360162 81.24514046734366 0 0 0
16975 1909 2 -1.1128 7.561496858543249 15.123607879897312 76.97054686811614 0 0 0
12656 469 1 0.5564 8.221759547083185 9.796151148909031 83.1287211955396 0 0 0
16976 1909 1 0.5564 7.319194155308243 15.483194265057593 77.87165011546264 0 0 0
16977 1909 1 0.5564 6.866644411480766 15.39616525202453 76.30504511310254 0 0 0
14319 1023 1 0.5564 3.979983727219679 15.696924407178647 78.4070376201211 0 0 0
17188 1980 2 -1.1128 0.11607380166934261 10.578487507111095 80.96907413911376 0 0 0
13303 685 2 -1.1128 16.82437363562569 15.040640985478516 78.10468743730475 0 0 0
13181 644 1 0.5564 11.981324734877905 11.652208850232233 83.63885273633257 0 0 0
15869 1540 1 0.5564 8.721990877809118 8.286134188194207 75.81212565771284 0 0 0
17303 2018 1 0.5564 11.928135313360432 8.037197166960869 76.55401818070658 0 0 0
14906 1219 1 0.5564 10.032811979382608 13.002516706758383 83.5311307589387 0 0 0
16990 1914 2 -1.1128 16.17514373091959 13.177068369175121 76.03381631360145 0 0 0
14581 1111 2 -1.1128 8.833835645307973 10.528785050935248 81.71295244145136 0 0 0
13461 737 1 0.5564 9.324627841290628 12.336852811718341 76.52774662332632 0 0 0
14351 1034 1 0.5564 9.339387693704717 13.591059055580235 80.61084173463186 0 0 0
14583 1111 1 0.5564 9.21271098048116 9.893022251906986 81.04045028413447 0 0 0
12188 313 1 0.5564 16.275730995004903 12.59920278318794 80.42551816852414 0 0 0
15591 1447 1 0.5564 15.690307238252794 12.895115971265035 82.99605067509604 0 0 0
15238 1330 2 -1.1128 9.40451425544329 8.144939378441139 80.63342146835346 0 0 0
14658 1136 1 0.5564 11.34749110371836 11.666085918032545 75.76782909708263 0 0 0
18478 2410 2 -1.1128 16.341567167533718 8.234855269610202 81.97073042468382 0 0 0
18997 2583 2 -1.1128 11.894200376566921 14.84774022365984 75.96635576711132 0 0 0
14657 1136 1 0.5564 11.565559595010406 13.176009574836888 76.35024063243881 0 0 0
14350 1034 2 -1.1128 10.22289468016877 13.937337155757326 80.9262888557183 0 0 0
14352 1034 1 0.5564 10.460160096897816 13.502969138244335 81.79521325909315 0 0 0
16992 1914 1 0.5564 15.650643447441224 12.417926081114448 76.41930618702855 0 0 0
14907 1219 1 0.5564 10.061781218864903 11.646018143765735 82.62245097332546 0 0 0
14905 1219 2 -1.1128 10.601648552917107 12.422076334309073 82.94845245350449 0 0 0
19807 2853 2 -1.1128 15.50976639268828 9.303380886225938 75.72532618485468 0 0 0
13700 817 1 0.5564 11.31887304090704 12.351935888077863 79.9037608516716 0 0 0
13701 817 1 0.5564 11.437588284850497 12.084831834038354 78.29715224354742 0 0 0
14656 1136 2 -1.1128 11.214653960267444 12.263152812097543 76.55894566376813 0 0 0
13699 817 2 -1.1128 11.948279749585055 12.144686956099255 79.15483136119215 0 0 0
15674 1475 1 0.5564 12.851700387790933 10.694829548445034 79.4858554941779 0 0 0
19809 2853 1 0.5564 15.513315777040273 9.88594597479227 76.53810251056356 0 0 0
18480 2410 1 0.5564 15.578036952795989 8.87887892822104 82.01821940659744 0 0 0
15675 1475 1 0.5564 13.208880962967301 9.108506520312432 79.33543005066201 0 0 0
15673 1475 2 -1.1128 13.58071953373585 10.012880551817243 79.54481893024587 0 0 0
11661 137 1 0.5564 14.718019236710466 10.713718333068213 78.45195336678475 0 0 0
15590 1447 1 0.5564 14.86350653849702 11.78745934612324 82.1264968183884 0 0 0
11660 137 1 0.5564 16.099949462538493 11.558468071617014 78.24388314021874 0 0 0
11500 84 2 -1.1128 14.420921050521114 10.0898231611444 82.08632192113953 0 0 0
11659 137 2 -1.1128 15.45630889239672 10.926664721080831 77.81196723056122 0 0 0
17259 2003 1 0.5564 12.639302862948574 14.030969681322528 78.89064663640211 0 0 0
11501 84 1 0.5564 14.118139150958829 10.155176163750317 81.13550534693786 0 0 0
15589 1447 2 -1.1128 15.120049496103372 12.752088336797577 82.18713211947637 0 0 0
11502 84 1 0.5564 13.744476314655405 10.52286939990869 82.68205128765253 0 0 0
19895 2882 1 0.5564 14.708869800103848 14.444497288789126 82.37898188872626 0 0 0
18999 2583 1 0.5564 12.316370056528278 15.047543465325365 76.85057944228203 0 0 0
17257 2003 2 -1.1128 12.75576170942898 14.86439853486026 78.35043030862748 0 0 0
17258 2003 1 0.5564 13.616208979210805 15.307342892794358 78.60228507895528 0 0 0
13304 685 1 0.5564 16.023809471942375 15.327004577844656 78.63108526716698 0 0 0
13305 685 1 0.5564 16.53039872602053 14.68758017182072 77.21647143765578 0 0 0
13482 744 1 0.5564 8.927762141186058 15.691497505635535 75.99390823215295 0 0 0
19894 2882 2 -1.1128 14.569192361379427 15.422897318352225 82.5313748407271 0 0 0
13481 744 1 0.5564 10.486013931228937 15.561503467114205 75.52318596813573 0 0 0
16991 1914 1 0.5564 16.83733140091577 12.823209190219428 75.3732929087978 0 0 0
19896 2882 1 0.5564 14.931751748293713 15.675607220159451 83.42841909886276 0 0 0
17265 2005 1 0.5564 16.497068637121114 7.96415733328131 76.15454962550352 0 0 0
12187 313 2 -1.1128 16.846148989260378 12.487129811944628 79.61184522019387 0 0 0
12189 313 1 0.5564 16.90879573108723 13.35895027202354 79.12604083597225 0 0 0
19788 2846 1 0.5564 3.9609526863621465 19.179659299950668 75.40654402274181 0 0 0
14137 963 2 -1.1128 1.0161938414254574 22.948258268240473 75.53165520344666 0 0 0
19786 2846 2 -1.1128 2.993852354720824 19.323510278271172 75.61636271056908 0 0 0
20240 2997 1 0.5564 0.16462832630557903 17.109947402938083 75.68173238794117 0 0 0
17730 2160 1 0.5564 6.239434944391486 15.998768302794439 79.40227107741119 0 0 0
16398 1716 1 0.5564 6.309423357152604 18.71775186195932 75.68956716173629 0 0 0
17619 2123 1 0.5564 1.2885161335096733 17.384393266591335 82.00566865095969 0 0 0
18649 2467 2 -1.1128 1.4360278826856647 17.86653988490559 78.29074503275567 0 0 0
11843 198 1 0.5564 5.040670964332 23.01387135497797 75.81444889762952 0 0 0
16071 1607 1 0.5564 1.3933413203777305 19.18253890319358 82.93792205754505 0 0 0
17694 2148 1 0.5564 8.366566562234688 16.75742927722545 80.36852486654892 0 0 0
17728 2160 2 -1.1128 7.044661081798963 16.530795915708715 79.14043341680059 0 0 0
11941 231 2 -1.1128 0.9545384506618855 20.569855681021767 78.87290273595846 0 0 0
12373 375 2 -1.1128 4.0268682852561355 16.72185112025406 81.79192724826866 0 0 0
12374 375 1 0.5564 4.759127030723785 16.52554885101966 82.44404883554598 0 0 0
12375 375 1 0.5564 3.206480370066175 17.006677489204396 82.28774746364286 0 0 0
11943 231 1 0.5564 1.5204065703825813 20.803156903902885 79.66370223993073 0 0 0
17729 2160 1 0.5564 6.758201439237727 17.435144769488527 78.82405473285418 0 0 0
17992 2248 2 -1.1128 2.7562399515950733 20.854858763490302 80.7829114585162 0 0 0
17993 2248 1 0.5564 2.2602675868806834 20.459830307876878 81.55619276763203 0 0 0
17994 2248 1 0.5564 2.5969873066584435 21.8416685320408 80.75384030268376 0 0 0
18256 2336 2 -1.1128 2.712567638328192 21.51152779692054 76.80769464247861 0 0 0
19787 2846 1 0.5564 2.8910399208838626 20.156564824920814 76.15991567421904 0 0 0
11480 77 1 0.5564 3.889325572669053 16.992814505792154 80.14333170209393 0 0 0
11479 77 2 -1.1128 4.055730981542359 17.179607344466987 79.17512835958387 0 0 0
13065 605 1 0.5564 8.38269270647153 19.269621366043662 76.44372546085823 0 0 0
15431 1394 1 0.5564 5.218804119342394 18.409046552058836 78.97873643536161 0 0 0
15432 1394 1 0.5564 5.8986274527396905 19.837372814001416 79.38413849649586 0 0 0
15430 1394 2 -1.1128 5.9875899465510605 19.02520964849155 78.80753059727145 0 0 0
15839 1530 1 0.5564 4.121909390692558 21.28771979646318 79.98219461960389 0 0 0
13064 605 1 0.5564 7.158335075076673 19.41302878022672 77.51471068908461 0 0 0
15840 1530 1 0.5564 4.865381596728244 22.461344898422567 79.12401066484217 0 0 0
15838 1530 2 -1.1128 5.005520549577284 21.694551240146716 79.75041986959647 0 0 0
11844 198 1 0.5564 5.989219446506826 22.430803220606812 77.00898391328354 0 0 0
11842 198 2 -1.1128 5.086503448065582 22.801468879622686 76.79055580979045 0 0 0
13063 605 2 -1.1128 7.478402591915211 19.666207856797417 76.60177195058694 0 0 0
14866 1206 2 -1.1128 7.7675393025687525 22.290386415504315 77.02313685974528 0 0 0
18258 2336 1 0.5564 3.59766591579647 21.973340554158877 76.86540117750114 0 0 0
11481 77 1 0.5564 3.209462900299026 17.495936947656872 78.7464490601876 0 0 0
16496 1749 1 0.5564 7.098352408019964 21.140871751376245 82.34594401359615 0 0 0
18257 2336 1 0.5564 2.071187135973707 22.082997866464982 76.29578342269639 0 0 0
18014 2255 1 0.5564 5.725278219745454 22.148481453950804 81.1479531172607 0 0 0
18013 2255 2 -1.1128 6.127121568499742 22.42449594540371 82.02107279895101 0 0 0
11942 231 1 0.5564 1.2882520277064757 21.060380959093635 78.06790571070863 0 0 0
18015 2255 1 0.5564 6.60360595206437 23.29636526611362 81.9079068659385 0 0 0
18651 2467 1 0.5564 1.3252754465143837 18.858360462932055 78.35419456872143 0 0 0
15179 1310 1 0.5564 7.806997103173254 18.89084791912198 83.10524216279714 0 0 0
14867 1206 1 0.5564 7.8698604958371305 21.3210013310102 76.79992623192213 0 0 0
16495 1749 2 -1.1128 7.709870495623 20.487950032376947 82.79286559273092 0 0 0
17617 2123 2 -1.1128 1.7986120567449138 17.570805834482698 82.84534278132521 0 0 0
15178 1310 2 -1.1128 7.882596565889061 17.89435681959218 83.06932213844253 0 0 0
16069 1607 2 -1.1128 1.4909689890560158 20.173546273563534 83.02942773561007 0 0 0
16070 1607 1 0.5564 0.6646614240527748 20.552842127362187 83.4457815356935 0 0 0
15180 1310 1 0.5564 8.194202908720118 17.616262238148405 82.16071613946546 0 0 0
18650 2467 1 0.5564 0.6550526145479205 17.47436572987382 77.80466164322836 0 0 0
16915 1889 2 -1.1128 2.021351335252188 23.522517469984916 80.4980956866427 0 0 0
14868 1206 1 0.5564 8.278892730958674 22.49607385295798 77.85752906009755 0 0 0
17618 2123 1 0.5564 1.4932250831624032 16.948394697491345 83.5659974789345 0 0 0
18467 2406 1 0.5564 5.094612498028869 22.493314175325914 83.69504351081093 0 0 0
16778 1843 1 0.5564 3.2247618483499108 23.396443322791594 83.60582613813364 0 0 0
16544 1765 1 0.5564 0.6761512555083088 17.53966071050386 79.90644938333212 0 0 0
16543 1765 2 -1.1128 0.25902578613292093 17.319924358762428 80.78833504430196 0 0 0
16545 1765 1 0.5564 0.10075583597443227 16.334203269190745 80.845820982878 0 0 0
15004 1252 2 -1.1128 16.57879672492376 22.175572612233353 76.85788752120446 0 0 0
19584 2778 1 0.5564 8.622062066107237 22.851530594384823 75.71036326591647 0 0 0
16792 1848 2 -1.1128 16.838510271704028 19.30660422793688 81.05600419106824 0 0 0
20046 2932 1 0.5564 16.529027159257794 23.145128459956183 81.97317162924651 0 0 0
16794 1848 1 0.5564 16.40864502017664 19.762358071598324 80.27657854151528 0 0 0
20044 2932 2 -1.1128 16.38335292545111 22.628580175165844 82.81694846819532 0 0 0
15006 1252 1 0.5564 16.403681326300333 21.506460077203126 76.13565277434826 0 0 0
16793 1848 1 0.5564 16.270670519403275 19.431183562647913 81.86966142087596 0 0 0
17693 2148 1 0.5564 9.438098137792451 15.862350088683094 81.21545016009446 0 0 0
20045 2932 1 0.5564 15.662038953094845 23.065106372605772 83.3546775610918 0 0 0
16171 1641 2 -1.1128 14.699958579236869 18.26336403906242 75.36460387919443 0 0 0
17901 2217 1 0.5564 16.454853793733783 17.685673824444066 81.05495490380521 0 0 0
17692 2148 2 -1.1128 9.245536641333766 16.77110835725255 80.84520765183093 0 0 0
14169 973 1 0.5564 12.528354333115558 22.795534959786597 76.11482988559932 0 0 0
14175 975 1 0.5564 16.29527659043933 20.493502771654825 83.37671458572449 0 0 0
17900 2217 1 0.5564 16.042200134920446 16.20679279905207 81.61106136945887 0 0 0
14173 975 2 -1.1128 15.621696265232071 19.75608054827994 83.32673042370043 0 0 0
15005 1252 1 0.5564 16.16140010156376 23.0499762472282 76.61050448720091 0 0 0
15553 1435 2 -1.1128 14.751071348700474 16.401945722193663 79.18273684769102 0 0 0
15555 1435 1 0.5564 15.39604285949221 16.55517411512025 79.93142426944796 0 0 0
15209 1320 1 0.5564 13.312493907993058 20.19490778904947 82.77865778795892 0 0 0
15208 1320 2 -1.1128 12.43382447905844 19.798686088758192 82.51229637886635 0 0 0
12957 569 1 0.5564 11.889019520998906 15.921780681869095 79.25836043311958 0 0 0
16497 1749 1 0.5564 8.647532450577552 20.834064084822 82.761319492842 0 0 0
13929 893 1 0.5564 9.581062016180082 17.784608995730313 75.78972299013449 0 0 0
18317 2356 1 0.5564 13.231097327998283 16.370318929970317 82.31587301217384 0 0 0
13927 893 2 -1.1128 9.727879565686386 18.72369929529356 76.10045443818018 0 0 0
12055 269 2 -1.1128 9.700757114221942 23.58553368333023 78.67558878371169 0 0 0
15773 1508 1 0.5564 11.096794896922543 21.064881231104472 82.32195734263621 0 0 0
15210 1320 1 0.5564 12.575996027612776 18.867114011923277 82.17769102907222 0 0 0
12956 569 1 0.5564 10.668805298150888 16.762807664711424 79.94420115248595 0 0 0
18318 2356 1 0.5564 12.163843526828607 16.939132661949944 81.21858234339497 0 0 0
12955 569 2 -1.1128 11.639107542057493 16.781889497262465 79.70305906228946 0 0 0
18316 2356 2 -1.1128 12.578558310208566 17.10070917912541 82.11407368963555 0 0 0
15772 1508 2 -1.1128 10.168041692090686 21.41035180494602 82.18753539966917 0 0 0
15774 1508 1 0.5564 10.091272071980503 22.324054388708294 82.58660443863322 0 0 0
12056 269 1 0.5564 10.147260364739049 22.84248222710457 79.17409856305393 0 0 0
13928 893 1 0.5564 10.23041343898356 18.714013430486784 76.9649577206003 0 0 0
12435 395 1 0.5564 10.47549765828873 21.12014763327338 80.6131394888573 0 0 0
12433 395 2 -1.1128 10.676298613163677 21.29907231990595 79.64998583542737 0 0 0
19397 2716 1 0.5564 11.490674141049496 18.186287286097702 78.90373289514966 0 0 0
15554 1435 1 0.5564 14.238135217755346 17.242282123072687 79.00743347381965 0 0 0
19396 2716 2 -1.1128 11.330239934936266 19.024583518910134 78.3826567424943 0 0 0
12434 395 1 0.5564 11.654452465146898 21.47591091936648 79.54070084240216 0 0 0
19398 2716 1 0.5564 11.16595939828207 19.78288807860411 79.01351813757732 0 0 0
16341 1697 1 0.5564 13.21654347339376 22.397291173556866 78.15458838017605 0 0 0
16602 1784 1 0.5564 13.034165019899733 18.87257018451926 77.9383380455206 0 0 0
16601 1784 1 0.5564 14.348354529317094 18.38898688589553 77.09828798793264 0 0 0
16600 1784 2 -1.1128 14.03255584185684 18.816295549063963 77.94544841055492 0 0 0
16339 1697 2 -1.1128 13.251295572698847 21.992147876897292 79.0681808650469 0 0 0
16340 1697 1 0.5564 14.138270306282633 21.5505891932225 79.20346489120837 0 0 0
11847 199 1 0.5564 16.1770376448975 21.305617788595484 78.4683624171272 0 0 0
11845 199 2 -1.1128 15.650037618729531 20.64136334668229 78.99849166617605 0 0 0
11846 199 1 0.5564 15.168187449624048 20.02488538815308 78.37577553658721 0 0 0
14167 973 2 -1.1128 12.947778113320776 23.422529824645196 76.77130621915065 0 0 0
17899 2217 2 -1.1128 16.649677831606063 16.706744340918075 80.99379375217177 0 0 0
16280 1677 1 0.5564 11.297707964107405 16.35903403155977 83.36821925649396 0 0 0
14231 994 1 0.5564 0.1067034996958153 31.13723908501691 80.86736014523864 0 0 0
13280 677 1 0.5564 5.821860590846504 27.79178036509956 83.27665342063428 0 0 0
15871 1541 2 -1.1128 1.510262770462054 25.66054814050308 75.4549109605112 0 0 0
14139 963 1 0.5564 1.0116680360552643 23.94819066062887 75.5208412840079 0 0 0
17574 2108 1 0.5564 5.200477975988574 27.123076173848077 75.38408297058503 0 0 0
12445 399 2 -1.1128 2.263416880751584 31.23328012441444 83.16688867269193 0 0 0
16777 1843 2 -1.1128 2.5601490210274718 24.038586720430665 83.22380289115394 0 0 0
16779 1843 1 0.5564 2.7628849979424923 24.96176150874272 83.55037063970266 0 0 0
16896 1882 1 0.5564 8.489852051309615 24.3734023651452 79.15732396943389 0 0 0
16916 1889 1 0.5564 1.0566553063677475 23.724204643499387 80.32873255517372 0 0 0
12446 399 1 0.5564 1.8676745106810868 30.8350421473472 82.33936555603603 0 0 0
15387 1379 1 0.5564 0.4822684309529571 27.4389643647387 77.5623187806202 0 0 0
12072 274 1 0.5564 6.415930351599708 30.54179979464161 79.93629104379971 0 0 0
12070 274 2 -1.1128 5.638799713790045 30.908260604325587 79.42465203172486 0 0 0
18541 2431 2 -1.1128 3.0941644056590873 29.940934650006824 80.11029690051512 0 0 0
13637 796 1 0.5564 5.45503001343954 24.456034769907674 77.16515422865629 0 0 0
18542 2431 1 0.5564 2.7789615015113807 29.814808696938172 79.16969103964253 0 0 0
16917 1889 1 0.5564 2.261957678959969 23.8014309446397 81.427781598566 0 0 0
14372 1041 1 0.5564 1.5834855425164578 30.18113745104003 75.89023322849401 0 0 0
15872 1541 1 0.5564 1.4902901175710124 26.2020483599833 76.29537435329802 0 0 0
15803 1518 1 0.5564 2.2194003620554263 28.750108030780456 77.47622244671572 0 0 0
15386 1379 1 0.5564 1.7344050759736465 26.572401539487398 78.15210628459837 0 0 0
14230 994 2 -1.1128 0.6042339134981071 30.293402423859014 81.06836575434 0 0 0
12495 415 1 0.5564 2.584493913791477 24.777341611735874 79.58728091405993 0 0 0
15802 1518 2 -1.1128 2.4197563807363807 29.726167861201684 77.39157778514557 0 0 0
14232 994 1 0.5564 1.5042470834356747 30.32551519800258 80.63368759529246 0 0 0
19771 2841 2 -1.1128 7.218283964781358 25.13255881881763 82.06313955548453 0 0 0
19772 2841 1 0.5564 7.438766605838794 25.178491616272414 81.08883076747786 0 0 0
16706 1819 1 0.5564 3.1948056238351685 26.591044561140745 80.61104619884904 0 0 0
16705 1819 2 -1.1128 3.500682623096608 27.184973480389196 81.35514887702853 0 0 0
16707 1819 1 0.5564 2.992564660516719 26.964686221266934 82.18778953862696 0 0 0
16894 1882 2 -1.1128 7.661416373076457 24.869290925104956 79.41768716610576 0 0 0
16895 1882 1 0.5564 6.947567764295004 24.706498453785397 78.7365713337163 0 0 0
13636 796 2 -1.1128 5.500385813589607 25.329016519946784 77.65079604013731 0 0 0
12494 415 1 0.5564 3.6944415070243943 25.38105939227564 78.55279180019734 0 0 0
16440 1730 1 0.5564 5.460751721178755 30.38955814383483 76.31234156930591 0 0 0
13638 796 1 0.5564 5.596768543038206 26.07340153997937 76.99003690754158 0 0 0
16439 1730 1 0.5564 5.513209513423693 30.386124705314263 77.94447605528129 0 0 0
14643 1131 1 0.5564 7.870810841168473 29.910780873379707 81.59345341594613 0 0 0
19773 2841 1 0.5564 6.736039011528682 25.96522456697906 82.33536665555084 0 0 0
14642 1131 1 0.5564 6.973541053007826 28.54640299103019 81.59091578180674 0 0 0
16438 1730 2 -1.1128 5.108381899002402 29.952089440489466 77.13966052068928 0 0 0
13281 677 1 0.5564 5.13374043211515 27.22390925081595 81.90894015477969 0 0 0
17573 2108 1 0.5564 5.808989184249612 28.307998283484054 76.32869989391828 0 0 0
17572 2108 2 -1.1128 5.989569522956643 27.410135825539594 75.92715925490464 0 0 0
12071 274 1 0.5564 4.793658447654316 30.489613193922096 79.75702325972836 0 0 0
11429 60 1 0.5564 8.03354952657141 27.402854559543357 75.99571590642697 0 0 0
15804 1518 1 0.5564 3.407126216014615 29.857263685149466 77.30261296137893 0 0 0
14641 1131 2 -1.1128 7.312458317379752 29.301792118961917 81.03009280481248 0 0 0
13279 677 2 -1.1128 6.000684956478577 27.442455042946044 82.35687426664157 0 0 0
12493 415 2 -1.1128 2.8604562166659524 25.584647541523804 79.06564695201462 0 0 0
15385 1379 2 -1.1128 1.4601797371319947 27.251060333927654 77.47076735587137 0 0 0
18543 2431 1 0.5564 3.1168638565904687 29.056124130320047 80.57569466916107 0 0 0
12663 471 1 0.5564 7.942195880785005 26.606110718458794 79.28100803610558 0 0 0
12662 471 1 0.5564 7.916485249276875 28.16386803676429 79.77025510976101 0 0 0
12661 471 2 -1.1128 8.432190547034928 27.477518975445367 79.2574444391629 0 0 0
11931 227 1 0.5564 16.256214378140864 31.416787219824204 78.4725741398334 0 0 0
18092 2281 1 0.5564 12.803345391572032 31.106104790143704 77.25710675455706 0 0 0
11929 227 2 -1.1128 16.3606536684256 30.932538730383392 77.60389935905901 0 0 0
16503 1751 1 0.5564 14.875614097562918 31.08739289117618 76.68435052379144 0 0 0
18735 2495 1 0.5564 10.74521085933702 28.19527891600752 81.30446125503025 0 0 0
19927 2893 2 -1.1128 11.389636697199032 25.455929514255118 77.26448160922426 0 0 0
15564 1438 1 0.5564 15.337345377482174 31.364991745743392 82.03349762982056 0 0 0
18093 2281 1 0.5564 11.323926916038527 31.315039769817677 77.91612171212994 0 0 0
19316 2689 1 0.5564 16.984916695849453 25.9042345667742 81.86828285907623 0 0 0
15124 1292 2 -1.1128 12.144256133337622 25.289843122607525 81.65844261772531 0 0 0
17525 2092 1 0.5564 9.157776682764203 24.560417599634537 82.51425931569528 0 0 0
18173 2308 1 0.5564 11.01767682603037 29.274221254978425 83.49442890600164 0 0 0
13027 593 2 -1.1128 13.103399863970012 28.952152645059925 79.59088312211269 0 0 0
16501 1751 2 -1.1128 14.0833682329444 30.989164532444907 76.08210661474595 0 0 0
11428 60 2 -1.1128 8.809996349326317 27.84595525398785 76.44381424108413 0 0 0
19488 2746 1 0.5564 15.680658673579408 25.40477445350162 76.12292928888478 0 0 0
18172 2308 2 -1.1128 11.375149675682755 29.513226795113738 82.5916058054349 0 0 0
18734 2495 1 0.5564 10.289683197209836 27.409201102968265 79.94755117580756 0 0 0
13834 862 2 -1.1128 16.792925647550984 24.406530926860658 80.93006212610292 0 0 0
17151 1967 1 0.5564 13.63255022062371 24.94880174287362 80.86969571271774 0 0 0
19928 2893 1 0.5564 11.083354677388519 25.816184246901976 76.38334145608506 0 0 0
17150 1967 1 0.5564 13.820603049057773 23.97846636206542 79.56980653297704 0 0 0
13200 650 1 0.5564 9.495966394591225 31.462602408705223 76.72784033210422 0 0 0
17178 1976 1 0.5564 13.575003484575912 27.63347093079409 78.6437229210902 0 0 0
15895 1549 2 -1.1128 15.278040233741368 30.43367297733126 80.58206522295083 0 0 0
11294 15 1 0.5564 8.86022684040465 29.49635326335475 75.97878974432483 0 0 0
18174 2308 1 0.5564 11.281839280774841 30.49819196641362 82.44622068974009 0 0 0
12057 269 1 0.5564 10.395541180897057 24.18076524671642 78.27188647585221 0 0 0
14168 973 1 0.5564 12.381299657644965 24.242002932106377 76.85828928732327 0 0 0
13029 593 1 0.5564 12.762386777579268 29.752238470185468 79.09734992190208 0 0 0
15896 1549 1 0.5564 16.085578902130887 29.85457971886237 80.47011218742048 0 0 0
17149 1967 2 -1.1128 14.204453837078635 24.752589996669535 80.07318629602004 0 0 0
19929 2893 1 0.5564 11.833853905324874 26.18430923599368 77.78614631709054 0 0 0
16677 1809 1 0.5564 14.344971503438469 30.841422674863114 83.4261085333364 0 0 0
15125 1292 1 0.5564 11.650775655891087 26.047151361747524 81.23070284099167 0 0 0
13028 593 1 0.5564 12.331764857530759 28.435699524907054 79.96217342797263 0 0 0
17176 1976 2 -1.1128 13.526999238721782 26.718363265731462 78.24338107177434 0 0 0
17524 2092 2 -1.1128 9.977984403227785 24.05052374635623 82.77361922458023 0 0 0
16531 1761 2 -1.1128 15.530712033919233 27.1279557495749 76.44125398919272 0 0 0
18733 2495 2 -1.1128 10.89150113651216 27.379012789196295 80.74561435611896 0 0 0
19486 2746 2 -1.1128 15.482131506084308 24.474022547479525 75.8158659903512 0 0 0
19487 2746 1 0.5564 14.496653541713957 24.31073792996329 75.86246346212435 0 0 0
11293 15 2 -1.1128 8.951935927643934 30.43053030735037 75.63396695589655 0 0 0
13836 862 1 0.5564 15.95988285568555 24.57551660717637 80.40329308631452 0 0 0
17526 2092 1 0.5564 10.730046383709622 24.295318767687238 82.16167298263251 0 0 0
15846 1532 1 0.5564 16.29024758838757 26.91342555127612 83.68721397291368 0 0 0
16676 1809 1 0.5564 13.266331759469189 29.656264720165282 83.11215663997027 0 0 0
15126 1292 1 0.5564 12.472260473054517 25.572562687631574 82.55982090754007 0 0 0
12855 535 1 0.5564 9.464872075042384 31.062430446361205 83.06619415939855 0 0 0
16532 1761 1 0.5564 14.797708639604995 26.82248772696458 77.04903301828793 0 0 0
17177 1976 1 0.5564 13.710749029568426 26.03526472916588 78.95021374795193 0 0 0
11625 125 1 0.5564 14.432456527717976 29.621089428970706 75.36574185021861 0 0 0
20118 2956 1 0.5564 10.282452111883822 27.24910987514566 75.57908037356935 0 0 0
16533 1761 1 0.5564 16.23279575684615 27.598252104567905 76.97595003929088 0 0 0
15897 1549 1 0.5564 14.452979772857232 29.88410613703023 80.45071560233245 0 0 0
11430 60 1 0.5564 8.7699503669445 27.673120726681603 77.4279506999608 0 0 0
12853 535 2 -1.1128 8.670289199369336 30.45850027334099 83.12870644312278 0 0 0
18091 2281 2 -1.1128 12.269963474353538 31.048921242332007 78.10104807324892 0 0 0
16675 1809 2 -1.1128 14.040180369293708 29.925052385191798 83.6856655073294 0 0 0
12854 535 1 0.5564 8.911207007399309 29.6442992638812 83.65694508984812 0 0 0
15701 1484 1 0.5564 5.442897284002734 6.18209132009417 87.52982290379272 0 0 0
19717 2823 2 -1.1128 5.715580703625629 0.9590960721002678 86.86925208076013 0 0 0
15700 1484 2 -1.1128 5.033266780730683 5.287284556832981 87.70737216284361 0 0 0
17568 2106 1 0.5564 6.123440790517026 4.0538302626566125 87.46278932858536 0 0 0
17566 2106 2 -1.1128 6.871110586870571 3.3902015930379688 87.48701557706374 0 0 0
11732 161 1 0.5564 3.5584843286362777 4.837498528831683 89.1439286575519 0 0 0
15702 1484 1 0.5564 4.47554761772134 5.014552033409402 86.92342935113733 0 0 0
17567 2106 1 0.5564 6.595748527419835 2.560013900602695 87.00228458586027 0 0 0
15920 1557 1 0.5564 7.346613898564696 3.9176493050498147 89.16957366065583 0 0 0
14617 1123 2 -1.1128 2.1127421084896727 2.4131137829631903 86.3432547366405 0 0 0
11731 161 2 -1.1128 3.3528704921408057 4.141256300167368 89.831656579396 0 0 0
11733 161 1 0.5564 3.5852504869763178 3.2378784456210026 89.47122908928394 0 0 0
14619 1123 1 0.5564 2.6841902431821834 1.7810479983252172 85.81986061146172 0 0 0
14618 1123 1 0.5564 2.301405878309834 2.3029565670124432 87.3190988589768 0 0 0
13643 798 1 0.5564 3.8649227363840977 1.2304003636511527 89.380886807569 0 0 0
13642 798 2 -1.1128 3.8917110974908096 1.802449852184752 88.56110527690156 0 0 0
14020 924 2 -1.1128 3.6814041198347143 4.527522606536498 85.31248687684587 0 0 0
14021 924 1 0.5564 3.1969339427617127 3.792723459097012 85.78720666549691 0 0 0
14022 924 1 0.5564 4.447648092296246 4.143234120452252 84.79751837619635 0 0 0
15127 1293 2 -1.1128 4.15092970313483 1.3534818675122198 84.80255966303088 0 0 0
15129 1293 1 0.5564 4.74625974983892 2.0318908626263243 84.3720443140605 0 0 0
13269 673 1 0.5564 2.7573971127464763 5.37027943934359 84.20207771082832 0 0 0
14869 1207 2 -1.1128 7.895210200159464 4.573126158505222 84.21276140434617 0 0 0
14871 1207 1 0.5564 8.240431382053973 4.617591635961377 85.15022882273313 0 0 0
17787 2179 1 0.5564 8.4023878890916 4.588224030144988 87.32886865654082 0 0 0
13644 798 1 0.5564 4.565852358301105 1.4351998345614543 87.92027689373054 0 0 0
15919 1557 2 -1.1128 7.773539950649906 4.532467694872766 89.83269785498956 0 0 0
11319 23 1 0.5564 7.925740630052837 7.6810703476322955 92.0185531365448 0 0 0
11367 39 1 0.5564 0.756191226639508 2.204730623766955 85.28201645702357 0 0 0
12461 404 1 0.5564 8.019279049030668 6.757308300136165 89.99584323717217 0 0 0
14948 1233 1 0.5564 2.314680267526894 7.132410169093771 84.14160405325701 0 0 0
13354 702 2 -1.1128 4.887820317393065 7.391085930441559 89.77197815307035 0 0 0
13355 702 1 0.5564 5.195988337010699 6.639561538933591 90.35528221174435 0 0 0
16038 1596 1 0.5564 6.404395266919737 4.962411766243465 90.70325895279953 0 0 0
16037 1596 1 0.5564 4.77186287139594 4.925944951298561 90.69165317462505 0 0 0
12460 404 2 -1.1128 8.322422777727857 7.6440238664738756 90.34489821978255 0 0 0
19951 2901 2 -1.1128 6.025170954912329 7.774661610958395 87.51429632023932 0 0 0
19719 2823 1 0.5564 5.152047337097684 1.0235909070577893 86.04568020193933 0 0 0
14146 966 2 -1.1128 5.6150528967129745 3.229276834921494 83.85727636990514 0 0 0
14147 966 1 0.5564 6.4816855991186415 3.678572080504325 84.07425929654055 0 0 0
15128 1293 1 0.5564 3.752870814162683 0.7649300026144528 84.09888656358207 0 0 0
11366 39 1 0.5564 0.31958688479073 3.018441782237158 83.93521383029179 0 0 0
19953 2901 1 0.5564 5.6310362459731556 7.538534505591021 88.40249783188877 0 0 0
11365 39 2 -1.1128 0.5844529767756844 2.1258336809049903 84.3000382379872 0 0 0
19718 2823 1 0.5564 6.148320714119188 0.05838174626301107 86.90732813919757 0 0 0
16036 1596 2 -1.1128 5.5772770055863425 5.280740379776843 91.16644607496443 0 0 0
14760 1170 1 0.5564 7.80630339811654 7.562725876044146 83.75842048014965 0 0 0
12703 485 2 -1.1128 8.631355371743158 7.813035780202111 87.55451556461692 0 0 0
19878 2876 1 0.5564 13.376019515635564 0.6085335901624014 88.69048357929145 0 0 0
17786 2179 1 0.5564 9.174082647336439 6.002447184696679 87.0622448107632 0 0 0
17785 2179 2 -1.1128 9.077969313826951 5.054733148347495 86.7579398358187 0 0 0
19735 2829 2 -1.1128 11.971664898799274 2.692310406868778 84.4143563105892 0 0 0
15921 1557 1 0.5564 8.767856446726583 4.4388436919433385 89.78199260797854 0 0 0
14048 933 1 0.5564 12.450497930991414 2.84219435372055 88.75702245501289 0 0 0
17688 2146 1 0.5564 10.720353201459462 4.486602308224745 86.40527031950201 0 0 0
14047 933 2 -1.1128 12.266833919980998 3.8140062950105174 88.90483683104605 0 0 0
17686 2146 2 -1.1128 11.71542987187314 4.397268493955109 86.44818792819177 0 0 0
13671 807 1 0.5564 11.907072678487998 6.071533410521436 86.84555915700969 0 0 0
14593 1115 2 -1.1128 10.3831649982012 4.8090481609119955 90.44186427304727 0 0 0
14595 1115 1 0.5564 10.808435387122413 5.251301499009869 91.23152057814731 0 0 0
13846 866 2 -1.1128 16.141327073368288 2.6163057849257436 85.36703645291634 0 0 0
13847 866 1 0.5564 15.432992671714466 2.029239642613577 84.97509789873001 0 0 0
20244 2998 1 0.5564 14.503441837418041 5.798365824292479 91.64545037139787 0 0 0
19737 2829 1 0.5564 11.776857894348275 3.3255574209964953 85.16338800807053 0 0 0
17687 2146 1 0.5564 11.989779981726215 4.171148742971767 87.38285470701702 0 0 0
13542 764 1 0.5564 14.42774518680001 5.536952584467604 89.18601073708213 0 0 0
14594 1115 1 0.5564 11.08395307634983 4.337881835059561 89.90623531173863 0 0 0
14891 1214 1 0.5564 11.434004485797779 7.268419926581877 91.60413266058583 0 0 0
14049 933 1 0.5564 13.011411680026802 4.216732042172441 89.43720511559381 0 0 0
13669 807 2 -1.1128 11.914381649804492 6.9219939208519055 87.3715472992828 0 0 0
19337 2696 1 0.5564 14.848310442564964 6.068842574544332 87.17394766850427 0 0 0
19336 2696 2 -1.1128 14.48397697018491 6.5458147352912395 87.97379683824612 0 0 0
19338 2696 1 0.5564 13.524951251713697 6.779849055900745 87.81411698034826 0 0 0
13840 864 2 -1.1128 14.102395699256638 1.2098568194181054 84.7651176506697 0 0 0
16005 1585 1 0.5564 15.838430628209869 4.334355321189255 85.72113810924641 0 0 0
16003 1585 2 -1.1128 15.65389639486629 5.312715517593507 85.81472468052921 0 0 0
19877 2876 1 0.5564 13.176230707384795 0.7076718985718642 87.0728053608284 0 0 0
13540 764 2 -1.1128 14.450244871728328 4.91870418144955 89.97167149747071 0 0 0
19876 2876 2 -1.1128 13.024094572120678 1.1737473824532738 87.94437212261533 0 0 0
13541 764 1 0.5564 15.380096202775688 4.572806463851948 90.09709597302424 0 0 0
13842 864 1 0.5564 13.23836309637336 1.6817394408499078 84.58968159041244 0 0 0
13749 833 1 0.5564 11.347717891673607 7.317856900256257 89.09923351392429 0 0 0
12462 404 1 0.5564 9.321065127670446 7.688914572527616 90.31847190708872 0 0 0
13670 807 1 0.5564 11.802379994372414 7.698431481364214 86.75138573995457 0 0 0
13747 833 2 -1.1128 10.958909713822306 7.7726235939469674 89.90049285156941 0 0 0
16004 1585 1 0.5564 16.518661911927424 5.814412727983401 85.83664526781952 0 0 0
13841 864 1 0.5564 14.372524210467631 0.6955172366047649 83.95118454826563 0 0 0
14750 1167 1 0.5564 16.49379681846409 3.572172910712617 89.1236010745956 0 0 0
14144 965 1 0.5564 15.16454736643802 5.926541472427966 84.2463436768941 0 0 0
15380 1377 1 0.5564 15.698918167165726 2.4621799994564384 86.90742684029685 0 0 0
15379 1377 2 -1.1128 15.388465508929004 2.5742394071846313 87.85138757444332 0 0 0
15381 1377 1 0.5564 14.471818243199209 2.1866522902847474 87.94902981414096 0 0 0
12704 485 1 0.5564 7.695579119966578 7.879221887845199 87.20818873046453 0 0 0
13356 702 1 0.5564 5.376313184917524 8.227594443331967 90.02022849184054 0 0 0
13229 660 1 0.5564 3.235245038377971 8.07591324807386 89.8295647897712 0 0 0
12210 320 1 0.5564 1.3601057558924037 13.272528552993776 88.50834974363349 0 0 0
18314 2355 1 0.5564 0.749790238237217 11.61035971329173 91.08068292284221 0 0 0
14427 1059 1 0.5564 5.844723819776317 11.87675446517627 84.51820287136205 0 0 0
13228 660 2 -1.1128 2.395684485049242 8.615641386290449 89.89146494883305 0 0 0
19952 2901 1 0.5564 5.356325816830454 8.29104529575571 86.9795121201639 0 0 0
19158 2636 1 0.5564 3.6097919613580762 8.742682577966987 85.57413312014538 0 0 0
19156 2636 2 -1.1128 4.437866206911399 9.113062742022162 85.9949794096994 0 0 0
19157 2636 1 0.5564 4.8388322969562685 9.802267821375482 85.39147083674503 0 0 0
13230 660 1 0.5564 2.4237170913465413 9.354074524564412 89.21772116022265 0 0 0
18159 2303 1 0.5564 3.885673833678907 10.124717121697191 87.30935387206557 0 0 0
15558 1436 1 0.5564 3.9054109014917677 12.918216478790047 89.93645723961767 0 0 0
15139 1297 2 -1.1128 5.727313896385061 10.383772732750533 90.13282966822055 0 0 0
15141 1297 1 0.5564 6.0441504829114026 10.27580210932534 91.0751443409432 0 0 0
15140 1297 1 0.5564 6.472358490474039 10.740994405159087 89.56953462968285 0 0 0
17889 2213 1 0.5564 6.462523412850453 13.957534150252906 86.4653000797159 0 0 0
17887 2213 2 -1.1128 6.3866814448466025 13.999608517817887 87.46153187074611 0 0 0
17659 2137 2 -1.1128 7.532721602089847 11.879992394481725 88.95589186775831 0 0 0
17660 2137 1 0.5564 6.931015850755676 12.544259867610362 88.51238432360509 0 0 0
17661 2137 1 0.5564 7.986022950256049 12.310088972488725 89.73661899496686 0 0 0
17888 2213 1 0.5564 6.657617920796125 14.908577238530603 87.77834300337739 0 0 0
18135 2295 1 0.5564 4.716418341648175 14.819761640898822 87.15906432350918 0 0 0
18158 2303 1 0.5564 4.396848287868598 10.438553416391441 88.82818122594654 0 0 0
18133 2295 2 -1.1128 3.837383025142427 15.095827391748617 86.77036702828096 0 0 0
17880 2210 1 0.5564 2.7362562026797916 14.200817839987947 85.58798531893721 0 0 0
18157 2303 2 -1.1128 3.613517651808312 10.47035523643152 88.2073891245841 0 0 0
19569 2773 1 0.5564 3.0482397631207347 12.093737496758292 88.46341700241372 0 0 0
19568 2773 1 0.5564 3.348773090889606 13.602607006610336 87.91604236435667 0 0 0
19567 2773 2 -1.1128 2.924075477785942 13.068816861443636 88.647274217922 0 0 0
17878 2210 2 -1.1128 1.98042515221473 13.646540275757152 85.23942075574222 0 0 0
14312 1021 1 0.5564 4.8065545436302255 14.223944968061353 91.3078806409045 0 0 0
13190 647 1 0.5564 3.023257904373675 11.471518685122971 91.30249076509914 0 0 0
17879 2210 1 0.5564 2.3437959858762745 12.90117217798603 84.68050306615328 0 0 0
12682 478 2 -1.1128 6.374256095997477 13.84464177776735 84.81372031642003 0 0 0
12684 478 1 0.5564 7.373206274767248 13.816293223829906 84.77773492163163 0 0 0
14949 1233 1 0.5564 1.4285316541697497 8.204245565501527 84.99748727726839 0 0 0
13189 647 2 -1.1128 2.184688111764212 10.94588748354208 91.445717548022 0 0 0
15556 1436 2 -1.1128 4.431678131225462 12.557162853439841 90.70631641059987 0 0 0
14947 1233 2 -1.1128 2.289477413774312 8.062113545743495 84.50905004453593 0 0 0
15260 1337 1 0.5564 8.118024862030499 14.246390911214688 90.98543379777145 0 0 0
13191 647 1 0.5564 2.203507829016196 10.12587233703951 90.87368404606966 0 0 0
15259 1337 2 -1.1128 8.41915631485865 13.323968565000825 91.22721236991613 0 0 0
14311 1021 2 -1.1128 4.985554009349098 15.207181142999035 91.27315537928692 0 0 0
15261 1337 1 0.5564 7.822600270271482 12.954639355322616 91.93975489674318 0 0 0
15557 1436 1 0.5564 4.929512571662696 11.740022025598762 90.41572774332651 0 0 0
13470 740 1 0.5564 6.656628134782116 15.642199517887223 90.54162355358282 0 0 0
14425 1059 2 -1.1128 5.574878870411135 10.917902093530243 84.42996561345707 0 0 0
12655 469 2 -1.1128 7.729796490411233 9.40129994731294 83.90464962367382 0 0 0
13521 757 1 0.5564 1.2211581993845506 14.723963404779804 84.2908895967412 0 0 0
16409 1720 1 0.5564 1.1335448834970219 8.068933091604611 88.68482578127112 0 0 0
12657 469 1 0.5564 8.274736139743107 9.511574847379443 84.73584171177123 0 0 0
12683 478 1 0.5564 6.067044866003385 14.796160549080419 84.7984460057045 0 0 0
18315 2355 1 0.5564 0.01603053641113128 12.466162760780549 89.89923278878513 0 0 0
12209 320 1 0.5564 0.17297571095042924 12.484458226033286 87.71066941796326 0 0 0
14426 1059 1 0.5564 6.358929234642783 10.37777734308297 84.12413831973444 0 0 0
14313 1021 1 0.5564 5.247149799519964 15.530669287932518 92.1825084936486 0 0 0
12208 320 2 -1.1128 0.380513634204465 13.072143643334455 88.49268859037556 0 0 0
18618 2456 1 0.5564 0.054071590763800935 8.327908856951767 86.66778723935583 0 0 0
18617 2456 1 0.5564 0.03316350595595963 9.732726221715675 85.83551480149951 0 0 0
15915 1555 1 0.5564 0.6469021076711199 12.247696176407835 85.71588563847865 0 0 0
16408 1720 2 -1.1128 0.23570962990331282 8.080005684354107 88.24463212049207 0 0 0
13519 757 2 -1.1128 0.43445440363521143 15.307634696322248 84.08982983692648 0 0 0
15913 1555 2 -1.1128 0.29045235490395116 11.574979262208672 86.3642648011966 0 0 0
12705 485 1 0.5564 8.623585751677037 7.885783633531948 88.55183568343033 0 0 0
14974 1242 2 -1.1128 16.617760630679403 13.557089548318562 84.40323582261843 0 0 0
12543 431 1 0.5564 8.647227934861546 12.040457565454853 87.85227881004458 0 0 0
12541 431 2 -1.1128 9.387506028038617 12.104757285647086 87.18305988196971 0 0 0
13628 793 1 0.5564 12.273940023927478 8.199395650624469 84.81959224936091 0 0 0
16521 1757 1 0.5564 14.709568406731313 13.956218491034457 91.90931228394894 0 0 0
17073 1941 1 0.5564 9.112581192504845 8.954855516771252 86.47872895989607 0 0 0
16018 1590 2 -1.1128 9.002499168224356 13.654376231998427 84.61246690317006 0 0 0
16020 1590 1 0.5564 8.97571994445462 13.296740372914373 85.54594470801169 0 0 0
17072 1941 1 0.5564 9.484599235207535 10.527235938897068 86.24240519209617 0 0 0
17071 1941 2 -1.1128 9.491348369592101 9.615837945094508 85.83093444493376 0 0 0
12542 431 1 0.5564 10.259663063988983 11.90765327619888 87.6308233935693 0 0 0
13629 793 1 0.5564 11.158316822651257 9.19557948165245 85.4750533961767 0 0 0
19372 2708 2 -1.1128 11.73796337999702 11.677710122343685 88.37293599853881 0 0 0
19373 2708 1 0.5564 12.396296844913786 11.80211538604 87.63055999630865 0 0 0
13627 793 2 -1.1128 12.119785839009829 8.921331103171049 85.49416309227179 0 0 0
15327 1359 1 0.5564 11.622329755613805 13.476941625360224 90.84600633082887 0 0 0
14702 1151 1 0.5564 14.75065781340886 8.65531615551391 87.56998070708453 0 0 0
13748 833 1 0.5564 11.499950418923024 8.585027214051786 90.11792585347774 0 0 0
15325 1359 2 -1.1128 12.368772244183972 13.444321713903186 90.18135638262507 0 0 0
19374 2708 1 0.5564 12.066586194391359 10.966274321392685 88.99411838095423 0 0 0
15326 1359 1 0.5564 12.233697924217017 12.667495924256048 89.56629810806983 0 0 0
17437 2063 2 -1.1128 15.993482692765959 11.688637034996253 86.28170781071631 0 0 0
11523 91 1 0.5564 15.627445543087196 9.588174758353956 90.94926951489566 0 0 0
14703 1151 1 0.5564 15.37090204900749 9.716218392717757 88.64534577151439 0 0 0
14701 1151 2 -1.1128 15.30432895114019 9.481325457298269 87.67560696489774 0 0 0
11522 91 1 0.5564 15.202407830831447 11.135808140979131 90.6479384177056 0 0 0
11521 91 2 -1.1128 15.068813369112336 10.183909582880103 90.37218186797404 0 0 0
12897 549 1 0.5564 13.12457934357595 13.361477916909058 85.98287187912615 0 0 0
13367 706 1 0.5564 15.693484655605804 12.833549602419312 89.9328283481241 0 0 0
13366 706 2 -1.1128 15.008430915744352 12.865378852714075 90.66062520646254 0 0 0
13368 706 1 0.5564 14.107827420754925 13.041338440266301 90.26319398212203 0 0 0
17438 2063 1 0.5564 15.843807174495986 10.778015694575977 86.66689098192371 0 0 0
16799 1850 1 0.5564 13.354950877745427 9.968743646746384 90.41652193373496 0 0 0
16798 1850 2 -1.1128 12.38657993741069 10.095707809911758 90.63131925962844 0 0 0
16800 1850 1 0.5564 12.271089753344365 10.163554213871562 91.62230813367573 0 0 0
17439 2063 1 0.5564 15.11664279818219 12.161084479274773 86.19257129895415 0 0 0
12895 549 2 -1.1128 13.462882642901457 12.42642542352188 86.08883294424332 0 0 0
12896 549 1 0.5564 13.159191499780855 11.872257835004202 85.31380381681161 0 0 0
13182 644 1 0.5564 12.510240803428706 10.386824493489266 84.52523686360219 0 0 0
16019 1590 1 0.5564 9.29479836738047 14.610540679818977 84.63011355820375 0 0 0
16156 1636 2 -1.1128 16.25807847712398 8.453515321686721 91.95156828574322 0 0 0
19868 2873 1 0.5564 16.416674177869126 12.349782551294261 87.7472449081545 0 0 0
16520 1757 1 0.5564 15.30664719466804 15.459500212527168 92.13351641086005 0 0 0
13750 834 2 -1.1128 12.593020350934008 14.910468556391105 85.93619301862915 0 0 0
13164 638 1 0.5564 15.802723962728809 14.770272239885209 85.01736964844945 0 0 0
13163 638 1 0.5564 14.367187416731449 15.378481818020362 85.50310877296633 0 0 0
13752 834 1 0.5564 11.858934146189382 15.239883207156554 85.34238880745022 0 0 0
11988 246 1 0.5564 11.946489524176599 14.623993330242495 88.91668623277536 0 0 0
13751 834 1 0.5564 12.290454121391978 14.941575835973323 86.88881365261524 0 0 0
16857 1869 1 0.5564 9.786860084837874 13.409930170851727 92.0960467341484 0 0 0
13162 638 2 -1.1128 15.315458439135329 15.603392721273819 85.27906152958072 0 0 0
11986 246 2 -1.1128 12.18593906323631 15.467054951319964 88.43511478683303 0 0 0
11987 246 1 0.5564 13.136883011467932 15.705152860334064 88.63263707211404 0 0 0
19867 2873 2 -1.1128 16.826592930503647 12.891047070999988 88.48141068419824 0 0 0
14975 1242 1 0.5564 16.804299182790263 12.796357722878792 85.02491939371815 0 0 0
13180 644 2 -1.1128 12.790073718138707 11.200059052996414 84.01499855835534 0 0 0
12125 292 1 0.5564 16.82780214393652 8.263380345234692 87.75396622447028 0 0 0
12451 401 2 -1.1128 5.744318019295923 16.480847563503705 84.1678143924662 0 0 0
14295 1015 1 0.5564 0.30444396874718965 22.363123898319397 84.4333793099802 0 0 0
13520 757 1 0.5564 0.13907178359897898 15.768790473417914 84.92654036459815 0 0 0
13468 740 2 -1.1128 7.6312648132624945 15.865937856840183 90.5366741756828 0 0 0
13469 740 1 0.5564 7.901959789126736 16.156192636543754 89.61880904313571 0 0 0
18134 2295 1 0.5564 3.4958298415786566 15.900173474835396 87.25654579353257 0 0 0
17351 2034 1 0.5564 3.3727555577867614 16.016915889091674 91.266479735635 0 0 0
18466 2406 2 -1.1128 4.428931485877166 22.727679567412565 84.40352192064906 0 0 0
17350 2034 2 -1.1128 2.55546134744633 16.57811439973226 91.13576465696181 0 0 0
19057 2603 2 -1.1128 7.303733644811378 16.580861906981585 87.80618876826681 0 0 0
19059 2603 1 0.5564 7.7728760496712805 16.735526992829623 86.93671511222321 0 0 0
18143 2298 1 0.5564 2.7089053269451187 17.037841858697217 89.5215398711771 0 0 0
18142 2298 2 -1.1128 2.6560781816275503 17.214564685161207 88.5386978839068 0 0 0
14489 1080 1 0.5564 1.3135216309556612 23.557920137382787 90.73014854843747 0 0 0
13172 641 1 0.5564 2.2620787571675978 20.76149888085548 88.11905368582468 0 0 0
16466 1739 1 0.5564 2.4720625830538245 20.23333880321154 84.40877744368291 0 0 0
19058 2603 1 0.5564 6.554903859888567 17.236642434807507 87.9021457612589 0 0 0
16467 1739 1 0.5564 2.614866034674325 20.814967608113868 85.9279685561997 0 0 0
12429 393 1 0.5564 4.323707234802694 18.242513237559763 88.55465080521793 0 0 0
12427 393 2 -1.1128 5.292876433739882 18.368694372294115 88.34301574399717 0 0 0
12428 393 1 0.5564 5.395853913544968 18.594555194955714 87.37431421843785 0 0 0
12970 574 2 -1.1128 5.3060942821658275 19.039596983867753 85.8240561641187 0 0 0
12971 574 1 0.5564 4.488550954437721 19.58046447625083 85.62635614220426 0 0 0
18893 2548 1 0.5564 7.019199699274422 21.68591435453355 85.62326988284644 0 0 0
19120 2624 2 -1.1128 5.037029349883512 23.341298288383232 88.87745607315617 0 0 0
19122 2624 1 0.5564 5.7469141621895705 23.06114130691657 89.52365698893097 0 0 0
18892 2548 2 -1.1128 7.303009783705726 20.773377824539278 85.32876763946362 0 0 0
12972 574 1 0.5564 6.105604452962485 19.639849047297204 85.84598758376626 0 0 0
18468 2406 1 0.5564 3.9948286615404567 21.8929210973538 84.74224463068616 0 0 0
20165 2972 1 0.5564 4.18205161867344 21.972430893462978 89.0162404946457 0 0 0
13621 791 2 -1.1128 6.617816107726716 20.275544261336673 89.55612664586997 0 0 0
13622 791 1 0.5564 7.556344986984106 20.25246117781938 89.21169847244276 0 0 0
13623 791 1 0.5564 6.0850849359174966 19.54977405608095 89.12086218011451 0 0 0
20164 2972 2 -1.1128 3.509696809962173 21.28002472160052 89.27798992121117 0 0 0
16465 1739 2 -1.1128 3.116063657961815 20.45548569348723 85.1408385116208 0 0 0
20166 2972 1 0.5564 2.7281685109832075 21.72343842394423 89.71684963217793 0 0 0
13171 641 2 -1.1128 1.5298632962324854 20.964573584052236 87.46896043564679 0 0 0
13173 641 1 0.5564 1.0305950956709586 21.776249909508692 87.77213171455342 0 0 0
18144 2298 1 0.5564 1.791575362339641 17.670942031831498 88.32809259013274 0 0 0
19556 2769 1 0.5564 4.4027758628286024 20.86857357444071 91.03929164411562 0 0 0
15689 1480 1 0.5564 5.8637569938611005 23.155055294702155 87.2724687368985 0 0 0
15690 1480 1 0.5564 5.560393430580241 23.306440727843896 85.67507101645148 0 0 0
15688 1480 2 -1.1128 6.199483003285846 22.945319446335816 86.3541556518178 0 0 0
11669 140 1 0.5564 7.208931288778923 19.835448586207512 91.08956750491893 0 0 0
14823 1191 1 0.5564 0.8956963600549556 19.54325443109243 87.6594544148961 0 0 0
14488 1080 2 -1.1128 1.4160916441809908 22.569029271602577 90.83773276330422 0 0 0
17352 2034 1 0.5564 2.678824129613547 17.458407218657378 91.593876301884 0 0 0
19555 2769 2 -1.1128 4.550137058028399 20.419910117134545 91.9207596110928 0 0 0
19557 2769 1 0.5564 5.449680511028507 19.983112446648754 91.9261826876002 0 0 0
11668 140 2 -1.1128 7.088904841465336 19.48792309080456 92.01952626263393 0 0 0
19700 2817 1 0.5564 8.173726105895257 16.58087148251686 91.89010263711623 0 0 0
14490 1080 1 0.5564 1.7345927276937008 22.365734888434748 91.7635990983357 0 0 0
14821 1191 2 -1.1128 0.2894022838832749 18.74943826197523 87.70703052146487 0 0 0
12453 401 1 0.5564 5.334595475840075 17.16444287765104 84.77182175491862 0 0 0
11547 99 1 0.5564 0.7416107511235573 23.584677443973295 86.5460935082253 0 0 0
18894 2548 1 0.5564 7.531166481171113 20.79322827822511 84.35534377234407 0 0 0
14293 1015 2 -1.1128 0.6403960321321264 23.19096456538994 84.88261871252249 0 0 0
14294 1015 1 0.5564 1.4635415275020236 23.51324806347332 84.4151094973634 0 0 0
12452 401 1 0.5564 6.630451843289163 16.81138435545353 83.84298783922874 0 0 0
16596 1782 1 0.5564 16.98105381847164 17.83026881335751 87.07788258957332 0 0 0
16279 1677 2 -1.1128 10.790761545080736 15.777238208945429 84.00423730686266 0 0 0
13764 838 1 0.5564 8.582331430147462 17.143874833746228 84.39385599793845 0 0 0
14472 1074 1 0.5564 16.650866712075125 22.686296041747838 92.10965745705516 0 0 0
15437 1396 1 0.5564 8.719385933377348 20.123694252511427 86.1515592152003 0 0 0
14235 995 1 0.5564 12.102617463665512 19.56269210649247 84.40768830741717 0 0 0
13762 838 2 -1.1128 8.985471708312481 16.946361441270245 85.28742550581967 0 0 0
16281 1677 1 0.5564 10.182958687632983 16.343042102257108 84.56141030997331 0 0 0
13763 838 1 0.5564 9.071208085490973 17.795034850198896 85.80934769993688 0 0 0
13969 907 2 -1.1128 9.127334444677453 20.008116609461982 89.04664350398991 0 0 0
13970 907 1 0.5564 9.388488359190918 20.037338663742624 88.08178870978111 0 0 0
15436 1396 2 -1.1128 9.377846832525345 19.45337627298785 86.49376600833791 0 0 0
16403 1718 1 0.5564 15.463038620639333 18.703711724256404 86.17227932572897 0 0 0
14222 991 1 0.5564 10.021685243108513 21.606269841121907 89.34946580973289 0 0 0
14221 991 2 -1.1128 10.700088769822582 22.334910946077194 89.44354458146103 0 0 0
15438 1396 1 0.5564 10.277147004472237 19.636855502244064 86.09678143474 0 0 0
13971 907 1 0.5564 9.452087941579638 19.154608940103536 89.45414792724453 0 0 0
18249 2333 1 0.5564 10.660056416787205 22.52226596150471 91.14374987807005 0 0 0
14223 991 1 0.5564 11.502431122058637 22.117081436906695 88.88784945119029 0 0 0
16402 1718 2 -1.1128 16.00832046219296 18.113676068799425 85.57685874827789 0 0 0
19588 2780 2 -1.1128 14.737513744086534 16.232462123216 88.86668821136657 0 0 0
19589 2780 1 0.5564 14.373467564220876 17.156471165738253 88.98363997106993 0 0 0
14234 995 1 0.5564 12.036477575321095 20.791156696650084 85.48152570318737 0 0 0
13089 613 1 0.5564 11.10317729634781 17.91307807552454 90.73323191897742 0 0 0
11350 34 2 -1.1128 11.855430097713345 22.405131112465835 85.52812737568327 0 0 0
14766 1172 1 0.5564 12.488687315587764 22.251659211568477 86.96399537141022 0 0 0
13087 613 2 -1.1128 10.867930714385336 17.71352500396738 89.78200236368846 0 0 0
13088 613 1 0.5564 11.053951247705355 16.750393799304575 89.58764534404524 0 0 0
14765 1172 1 0.5564 13.49604388463885 21.13073381200804 87.59279225272748 0 0 0
15197 1316 1 0.5564 12.383172000351884 18.250490177356944 89.50441669482024 0 0 0
15196 1316 2 -1.1128 13.366015784838257 18.419918189668387 89.43153117460928 0 0 0
14925 1225 1 0.5564 13.839914484424533 19.04370349249493 87.96331573186933 0 0 0
15198 1316 1 0.5564 13.587462769071115 19.29109991229067 89.86971337244086 0 0 0
14764 1172 2 -1.1128 12.90453854900254 21.908302287367057 87.80611997328162 0 0 0
16404 1718 1 0.5564 15.692290101320731 17.168923876095214 85.6638537537356 0 0 0
14923 1225 2 -1.1128 14.10695721306581 19.486677806191995 87.1074758086706 0 0 0
14924 1225 1 0.5564 13.31575136252744 19.538869775614355 86.49815707003587 0 0 0
14233 995 2 -1.1128 11.93433622715049 19.803403017284847 85.36358563463737 0 0 0
19590 2780 1 0.5564 15.580045870537424 16.271677986233094 88.32947154829185 0 0 0
18247 2333 2 -1.1128 10.679426291907474 22.62717516014499 92.1380430460545 0 0 0
17400 2050 1 0.5564 15.931482936093806 18.071334730679734 91.42640768531113 0 0 0
18681 2477 1 0.5564 14.588511301258185 20.124055185752496 91.58284600888018 0 0 0
20067 2939 1 0.5564 15.630985475846911 16.25597321182752 90.35162982764066 0 0 0
11352 34 1 0.5564 12.695437634967638 22.760382607086527 85.11802527272995 0 0 0
12737 496 1 0.5564 13.599978363077003 23.217345400759037 88.66672539374966 0 0 0
14786 1179 1 0.5564 14.6616181686161 22.418449505211676 91.06040754263239 0 0 0
18679 2477 2 -1.1128 13.830498720999545 20.706565541117712 91.28942030139763 0 0 0
14785 1179 2 -1.1128 15.1488914863722 23.24158752375923 91.35196975971351 0 0 0
17398 2050 2 -1.1128 15.860117045638125 19.033268594913554 91.69020729463651 0 0 0
20065 2939 2 -1.1128 16.152274230806217 16.470271042311833 91.17766526280555 0 0 0
11351 34 1 0.5564 11.146646748485582 23.109983141366353 85.49967013649385 0 0 0
13843 865 2 -1.1128 14.472304557748084 23.304668126152986 84.69584268295932 0 0 0
13845 865 1 0.5564 15.073500914499288 23.386983215685905 85.490693091615 0 0 0
19195 2649 2 -1.1128 15.884719012072715 23.273529312385083 87.14171842466223 0 0 0
19196 2649 1 0.5564 15.312497592296745 23.593904595501744 87.89665045646345 0 0 0
17399 2050 1 0.5564 16.685792163331506 19.51948764454512 91.40411003746253 0 0 0
18680 2477 1 0.5564 13.136429437274746 20.737877713814516 92.00864724924035 0 0 0
14174 975 1 0.5564 15.645411942225618 19.225009135551556 84.17372634963122 0 0 0
14277 1009 1 0.5564 16.949912307332518 21.76415917007117 87.13468419358759 0 0 0
18275 2342 1 0.5564 3.5669747136951684 30.966028253505215 84.11227601956503 0 0 0
20040 2930 1 0.5564 0.5690178322060875 29.20110481550402 88.72890781366576 0 0 0
11545 99 2 -1.1128 0.634363145465527 23.758105199252757 87.52508319243266 0 0 0
19121 2624 1 0.5564 4.730712387780421 24.26697425745241 89.09947854596135 0 0 0
14855 1202 1 0.5564 0.15892647590897482 29.4969504782533 84.95868766815637 0 0 0
14854 1202 2 -1.1128 0.3294228003348821 30.478934859583468 84.87721549350807 0 0 0
15621 1457 1 0.5564 7.705387988738023 24.583178480903364 91.87948943067713 0 0 0
18245 2332 1 0.5564 1.7394544389889102 25.55013862925453 91.42123903793976 0 0 0
17064 1938 1 0.5564 1.7734494564962777 25.242844127898433 87.95335021811843 0 0 0
17062 1938 2 -1.1128 2.042585826263526 26.069705015227104 88.44717882776195 0 0 0
18246 2332 1 0.5564 1.6213100175102553 25.58848006091149 89.79298887611529 0 0 0
15619 1457 2 -1.1128 7.462817353564706 25.06050961740085 91.03490994408561 0 0 0
18753 2501 1 0.5564 7.523159649788602 24.107821691812283 86.53468897788717 0 0 0
14856 1202 1 0.5564 1.0219105233275285 30.639782310877102 84.17394536448703 0 0 0
18720 2490 1 0.5564 1.5075644965035861 30.503552217684557 86.02495462211027 0 0 0
14605 1119 2 -1.1128 2.174722283707156 28.964717389795943 88.73061723564551 0 0 0
14607 1119 1 0.5564 2.1899038072801584 28.028200652161008 88.3803231719101 0 0 0
14606 1119 1 0.5564 2.4073515819239626 29.59988064053801 87.99410430260853 0 0 0
18276 2342 1 0.5564 5.0706442225662105 31.309332600404886 84.6486962708428 0 0 0
12408 386 1 0.5564 8.255947287974477 30.363880854433667 90.29494312953067 0 0 0
17063 1938 1 0.5564 2.9828340846420276 25.971973844329526 88.77334123770834 0 0 0
15620 1457 1 0.5564 6.669738903036556 25.646973324573935 91.19949091032497 0 0 0
18751 2501 2 -1.1128 8.034793087018713 24.957666106193614 86.6611629847377 0 0 0
17612 2121 1 0.5564 4.839711365232784 26.15003708987078 90.30170704824336 0 0 0
14860 1204 2 -1.1128 5.363671934844458 26.56861320523432 91.70895252140926 0 0 0
15696 1482 1 0.5564 4.71459039202655 28.969654356971148 84.95249916445893 0 0 0
17611 2121 2 -1.1128 4.4393957743579495 25.80988117494635 89.45080080577739 0 0 0
17613 2121 1 0.5564 4.907068755132413 26.227863868020318 88.6719731379115 0 0 0
13652 801 1 0.5564 6.677946874813281 26.43436020010679 87.29551780951105 0 0 0
13651 801 2 -1.1128 5.8192849917227365 26.899080065737017 87.51170307361117 0 0 0
13653 801 1 0.5564 5.998096031016072 27.652158965816835 88.14486957170827 0 0 0
12186 312 1 0.5564 5.523216929281088 30.07579836766129 88.80572645866599 0 0 0
12184 312 2 -1.1128 5.71692631610813 29.273196964237574 89.36991410043197 0 0 0
12406 386 2 -1.1128 8.237332636494994 29.443606479889358 89.90411246914039 0 0 0
12185 312 1 0.5564 5.0981658068225695 29.260719436840887 90.1553947012135 0 0 0
12407 386 1 0.5564 7.356861314114323 29.289661921126896 89.45570264779012 0 0 0
15695 1482 1 0.5564 5.341353377924698 27.81321589530949 85.92020157662272 0 0 0
15694 1482 2 -1.1128 5.226132504243595 28.11062648237217 84.9724294981794 0 0 0
14025 925 1 0.5564 7.664252744531712 28.769332318190106 91.33532547128871 0 0 0
14861 1204 1 0.5564 6.137915033587921 27.187642731044267 91.84068056256216 0 0 0
16612 1788 2 -1.1128 3.5746781646691455 29.623188583771526 90.96876967213142 0 0 0
16614 1788 1 0.5564 3.8952742903093838 30.570361935439454 90.95966383233018 0 0 0
16613 1788 1 0.5564 3.0088933431156475 29.455029978973176 90.16154449133688 0 0 0
18274 2342 2 -1.1128 4.290907324888557 30.69064479648053 84.74479920956941 0 0 0
18719 2490 1 0.5564 3.128899469874529 30.356792187462094 85.8970446136282 0 0 0
18718 2490 2 -1.1128 2.3627082352626907 30.419897359172804 86.53655125644906 0 0 0
18244 2332 2 -1.1128 1.2800169541861668 25.153761613858123 90.62637900152583 0 0 0
11626 126 2 -1.1128 2.694408756857635 26.52827114326789 84.04019868716371 0 0 0
17468 2073 1 0.5564 0.2357276915370418 30.754083837372352 92.14477145907216 0 0 0
11627 126 1 0.5564 1.8669872937212826 26.763600551945352 84.55009537073714 0 0 0
16692 1814 1 0.5564 7.415204507405484 31.20016440494674 84.18682257308599 0 0 0
11628 126 1 0.5564 3.479847451704402 26.996526162505244 84.44495030180575 0 0 0
13725 825 1 0.5564 0.29148700130703376 26.53342774668315 90.78224115798972 0 0 0
19197 2649 1 0.5564 16.503684199179165 24.006099052493493 86.85848055676382 0 0 0
15845 1532 1 0.5564 15.230965165158107 28.099262954371113 84.05915057943784 0 0 0
15237 1329 1 0.5564 15.41292470041366 31.49299149078976 86.78067883922162 0 0 0
17904 2218 1 0.5564 8.758858708285912 24.99424259306108 89.92196300827331 0 0 0
18752 2501 1 0.5564 8.525272484625239 24.92498832912108 87.53200289289718 0 0 0
17454 2068 1 0.5564 14.292601130209265 26.19502692836285 84.08481769338997 0 0 0
15844 1532 2 -1.1128 15.66619376346723 27.26080853420678 84.38712960883515 0 0 0
17902 2218 2 -1.1128 9.43862898311841 24.817088169254575 89.21025468293271 0 0 0
18990 2580 1 0.5564 9.38613052797757 24.611342849603997 85.8188311844967 0 0 0
17903 2218 1 0.5564 9.98181006839633 24.01555286481408 89.46024563038016 0 0 0
18989 2580 1 0.5564 10.083250657812806 24.45114026100362 84.35084437771572 0 0 0
18988 2580 2 -1.1128 10.255761157486761 24.521816628274408 85.33331322923272 0 0 0
12736 496 2 -1.1128 14.193655747640992 23.982574817627775 88.91566541349668 0 0 0
12738 496 1 0.5564 14.64919976895772 23.782536492696863 89.78311244205292 0 0 0
14096 949 1 0.5564 9.900157384776437 29.181086257845386 89.43722725710562 0 0 0
18205 2319 2 -1.1128 14.057077377067055 30.443888740375513 86.257770726573 0 0 0
18206 2319 1 0.5564 13.913075889120206 30.295908404182697 85.27932019406158 0 0 0
15099 1283 1 0.5564 10.357352519817605 29.330296994540802 85.68637433142773 0 0 0
15097 1283 2 -1.1128 10.30604972551519 28.71083999745633 84.90302188185835 0 0 0
18393 2381 1 0.5564 10.36590488463848 26.132365955719983 89.61094996558471 0 0 0
17759 2170 1 0.5564 10.444202506118817 30.090190965089402 87.8447847908239 0 0 0
14095 949 2 -1.1128 10.860095883590963 29.1500564662769 89.1587397620542 0 0 0
15098 1283 1 0.5564 10.611027647469161 27.799183721429813 85.17846930738239 0 0 0
18392 2381 1 0.5564 11.10164784511982 27.58608258528407 89.72059873093356 0 0 0
18391 2381 2 -1.1128 11.016054708001008 26.680833990054293 90.13677356424739 0 0 0
14097 949 1 0.5564 11.40656746147479 29.70789680973154 89.78338604609341 0 0 0
18509 2420 1 0.5564 11.216186132609552 25.803711604195897 85.83796379494756 0 0 0
13844 865 1 0.5564 14.015793536667454 24.179027413627786 84.53124134119103 0 0 0
18508 2420 2 -1.1128 11.903558024286264 26.52867634609298 85.88207778754304 0 0 0
12281 344 1 0.5564 12.780856017314946 26.778073408021537 89.08913878930612 0 0 0
18510 2420 1 0.5564 12.44493406037568 26.4243718225431 86.7163634391711 0 0 0
17453 2068 1 0.5564 12.795699071842433 25.953106683632 84.69094092289316 0 0 0
12282 344 1 0.5564 13.741464889429594 25.538430473468313 88.63400974132107 0 0 0
12280 344 2 -1.1128 13.390712348656733 26.43789141066352 88.37335149386298 0 0 0
12053 268 1 0.5564 16.741198894321215 27.355217383763524 85.6359544230718 0 0 0
18207 2319 1 0.5564 14.24801307172673 29.568892367741803 86.70265827383655 0 0 0
15597 1449 1 0.5564 15.959878763988877 28.227333621397108 87.55161315139473 0 0 0
15595 1449 2 -1.1128 15.034282721615108 28.49968945854347 87.81447109529229 0 0 0
15596 1449 1 0.5564 14.463524137325281 27.684979515977922 87.91685470048652 0 0 0
15831 1527 1 0.5564 15.21933303871077 28.667637607885368 89.4293543925973 0 0 0
15829 1527 2 -1.1128 14.977066522204188 28.86537522799197 90.37920008187817 0 0 0
12674 475 1 0.5564 16.2789450419864 29.60022360926941 90.88819875589141 0 0 0
19388 2713 1 0.5564 13.595544571614134 29.814610604454618 90.79854544504308 0 0 0
19387 2713 2 -1.1128 12.701379676995655 30.26165326268513 90.82353932130032 0 0 0
17758 2170 2 -1.1128 10.229184755307434 30.61573819900084 87.02163990280467 0 0 0
15830 1527 1 0.5564 15.052707369384006 28.029806323245825 90.92335363567652 0 0 0
14787 1179 1 0.5564 14.58010215720176 23.75586944323969 91.99383642925451 0 0 0
17336 2029 1 0.5564 11.159185849197174 26.393460235606234 91.70321343891786 0 0 0
17452 2068 2 -1.1128 13.482666690445136 25.609504372153303 84.05061827908298 0 0 0
18790 2514 2 -1.1128 15.700401279095765 26.92622984835925 92.07099694883901 0 0 0
17760 2170 1 0.5564 10.928104308121657 31.317170709509377 86.88198354135585 0 0 0
19389 2713 1 0.5564 12.235344359050355 30.027395394759488 91.6767302193478 0 0 0
11318 23 1 0.5564 6.469143620550251 7.0915963633059915 92.46293143629936 0 0 0
11317 23 2 -1.1128 7.3011556083500375 7.541856859905034 92.78700171410163 0 0 0
15704 1485 1 0.5564 8.475122040424152 6.752153598147832 93.60279311301112 0 0 0
20242 2998 2 -1.1128 14.384555248998181 6.4297426541618306 92.41175982475232 0 0 0
20243 2998 1 0.5564 13.409037613388753 6.552487380050902 92.59424298727613 0 0 0
14890 1214 2 -1.1128 11.525743815716627 6.6861152718644945 92.41191097324072 0 0 0
16158 1636 1 0.5564 15.544798271826402 7.811522008479916 92.23277810431775 0 0 0
14892 1214 1 0.5564 10.673151693247956 6.703896446532724 92.9341874826995 0 0 0
15703 1485 2 -1.1128 9.230739216861446 6.103913300184737 93.6967464543212 0 0 0
15705 1485 1 0.5564 8.93836119984469 5.202600294493002 93.37713739075518 0 0 0
13271 674 1 0.5564 0.21771938075926905 15.181714747920221 93.01447115794004 0 0 0
15570 1440 1 0.5564 4.7765283367878455 10.042969178169358 95.9127408392892 0 0 0
17363 2038 1 0.5564 0.40338354241020796 14.666775377455018 97.07455120890205 0 0 0
16862 1871 1 0.5564 6.696441199731874 11.31912736438651 93.4228570533148 0 0 0
16861 1871 2 -1.1128 7.052957722643004 12.244234277767639 93.55352708083873 0 0 0
19411 2721 2 -1.1128 5.9225296024712915 9.882341495492904 92.85218470326154 0 0 0
19730 2827 1 0.5564 0.9113103670826468 11.477861594362789 94.46659513577657 0 0 0
19412 2721 1 0.5564 6.581868844585357 9.130766263616245 92.83202360294068 0 0 0
15568 1440 2 -1.1128 4.339411102811551 9.750167115133854 95.06233180232967 0 0 0
16901 1884 1 0.5564 1.5784001018936458 15.126872044511368 94.65354819205645 0 0 0
19413 2721 1 0.5564 5.345189286716276 9.797556197978384 93.66427439737113 0 0 0
17025 1925 1 0.5564 4.057419810880513 13.263033220065251 96.00209232473122 0 0 0
17023 1925 2 -1.1128 3.13395468146927 12.935507305360453 96.20194435711043 0 0 0
16902 1884 1 0.5564 2.30090765780173 14.518758493701947 95.98576709818707 0 0 0
16863 1871 1 0.5564 6.695096603979692 12.621812264666387 94.40755957514608 0 0 0
19729 2827 2 -1.1128 1.8497173688256734 11.177705520743228 94.29542669052434 0 0 0
15569 1440 1 0.5564 3.4133368777243787 10.124824927836055 95.01739978853419 0 0 0
15964 1572 2 -1.1128 5.680634530957438 13.574984335880476 95.48880678524115 0 0 0
15965 1572 1 0.5564 6.355701000609069 13.838875598041012 96.17775284098443 0 0 0
15966 1572 1 0.5564 5.442699376405037 14.371543091512205 94.93303602423731 0 0 0
19731 2827 1 0.5564 1.9538648159961534 10.94414850761903 93.3286772734566 0 0 0
16900 1884 2 -1.1128 1.6829139090384173 15.226327265361096 95.64308622658919 0 0 0
17024 1925 1 0.5564 2.802844079865543 12.38415687802643 95.43619028240032 0 0 0
15574 1442 2 -1.1128 8.259776644910376 14.435434554090136 96.38775769701445 0 0 0
15576 1442 1 0.5564 8.417861297057367 14.938885310363649 97.23719671762981 0 0 0
16014 1588 1 0.5564 7.839690543849439 15.724723461814303 95.53501996869957 0 0 0
12781 511 2 -1.1128 5.328765423072508 15.618116181283604 94.04101280486425 0 0 0
15922 1558 2 -1.1128 12.261606056401003 15.611389917933124 92.21227075963427 0 0 0
15923 1558 1 0.5564 11.627608640923022 14.989439265737712 92.67186327715741 0 0 0
16855 1869 2 -1.1128 10.680259005632447 13.289698386831974 92.52892404320494 0 0 0
16519 1757 2 -1.1128 14.793840494376388 14.713006707668267 92.55751742900823 0 0 0
15924 1558 1 0.5564 13.174862377005587 15.204328711119038 92.19598955669217 0 0 0
16942 1898 2 -1.1128 12.327788342627334 10.968717624454724 93.21600554280595 0 0 0
15575 1442 1 0.5564 9.102026170292275 13.971150945292536 96.11379332704894 0 0 0
16944 1898 1 0.5564 12.998325977319611 11.392494548862455 93.82493409095011 0 0 0
16943 1898 1 0.5564 11.79129295646224 11.681120190653766 92.76361656285407 0 0 0
19386 2712 1 0.5564 11.205099326637317 12.388091025838806 95.19495625914224 0 0 0
19384 2712 2 -1.1128 10.76257948104241 13.247387772265057 95.45144268036493 0 0 0
16856 1869 1 0.5564 10.554542538418952 13.041401720363654 93.489415657406 0 0 0
19385 2712 1 0.5564 11.434199034440532 13.85431202713513 95.87637814429463 0 0 0
18464 2405 1 0.5564 13.922839600495637 11.95404920929789 96.1742577556985 0 0 0
18463 2405 2 -1.1128 13.864603457772393 12.073057142061344 95.18307378852504 0 0 0
18465 2405 1 0.5564 14.757339701663422 12.34991439557922 94.8275852481547 0 0 0
15559 1437 2 -1.1128 15.592230221873084 15.386202576502056 96.8388899286076 0 0 0
18534 2428 1 0.5564 14.274921792609634 15.59185643477866 93.97455952363522 0 0 0
17326 2026 2 -1.1128 12.33553916516987 15.247146963498249 96.49082553688041 0 0 0
17327 2026 1 0.5564 12.915033247962942 15.698360008541913 95.81215520382098 0 0 0
20149 2967 2 -1.1128 16.038711340053492 12.798966918213 93.95115841575081 0 0 0
16157 1636 1 0.5564 16.599391181705307 8.944561846902447 92.7530548259509 0 0 0
19504 2752 2 -1.1128 10.913267523960064 15.649708422438943 99.56250470670649 0 0 0
20151 2967 1 0.5564 15.807347419827952 13.572698014054673 93.36140343277472 0 0 0
20150 2967 1 0.5564 16.63601888463951 13.110194926536048 94.69032067330224 0 0 0
19505 2752 1 0.5564 11.029269043747496 14.971288242079654 100.28796299330695 0 0 0
14123 958 1 0.5564 16.805475400771478 11.090673646093101 93.46482313071904 0 0 0
15324 1358 1 0.5564 16.9374940314854 14.43334351904503 96.29839142081342 0 0 0
16877 1876 1 0.5564 0.5898980389678957 21.96320589398994 95.28716054500234 0 0 0
16876 1876 2 -1.1128 0.11722118364854019 21.50648305097862 96.04080567706023 0 0 0
11686 146 2 -1.1128 0.14243338063259545 18.743744323834772 97.07661019213297 0 0 0
19675 2809 2 -1.1128 0.2638842882052112 19.55765517346925 99.73794992224428 0 0 0
11687 146 1 0.5564 0.05130167942712462 19.669752524643915 96.71027037201965 0 0 0
13272 674 1 0.5564 1.488419322588456 15.931029737530086 92.31413180560266 0 0 0
13270 674 2 -1.1128 0.9948197816490182 15.79093827048102 93.17246383863065 0 0 0
13251 667 1 0.5564 3.2757346371820306 19.23962155581081 92.51314156252279 0 0 0
14228 993 1 0.5564 0.5034674855311423 23.16029949804165 99.46835835076223 0 0 0
19701 2817 1 0.5564 7.816318260405622 17.99236656373914 92.62940482277014 0 0 0
19699 2817 2 -1.1128 8.381127110593802 17.168264404070218 92.67237782012432 0 0 0
13758 836 1 0.5564 0.7062502253321169 21.65446121270463 97.67885286718031 0 0 0
13904 885 1 0.5564 1.1600845202072307 21.260693941202724 93.14168300583371 0 0 0
13903 885 2 -1.1128 1.7267726503268443 22.00329682048106 93.4986222176725 0 0 0
18180 2310 1 0.5564 1.071299896014697 19.279341600982644 92.43265401837854 0 0 0
12783 511 1 0.5564 6.19361748337543 15.928500917146936 94.43559151500124 0 0 0
12782 511 1 0.5564 4.5787684901368335 16.16942007592312 94.40648330266875 0 0 0
13756 836 2 -1.1128 1.1900052081455692 21.89399211730183 98.52064154268625 0 0 0
15737 1496 1 0.5564 5.375005463992977 21.71602897845825 92.97670776083214 0 0 0
20000 2917 1 0.5564 2.6352716293998215 16.61446527312065 95.26132194365758 0 0 0
15780 1510 1 0.5564 8.14390382577588 17.800537405323176 98.99662601275405 0 0 0
14719 1157 2 -1.1128 5.39557526217422 19.600166821549816 99.05977440756864 0 0 0
13905 885 1 0.5564 2.3930765163804484 21.63266728999261 94.14567160985554 0 0 0
13249 667 2 -1.1128 2.531130275846644 18.5907083364859 92.6695896491816 0 0 0
19999 2917 2 -1.1128 3.359400446888656 17.21036769902498 94.91413185419366 0 0 0
13275 675 1 0.5564 7.633325133717251 18.792038159947843 97.14389824371247 0 0 0
20001 2917 1 0.5564 3.4703443398379354 17.992291730417634 95.52755440306198 0 0 0
13250 667 1 0.5564 2.764113702531554 17.99504911791065 93.43829561222341 0 0 0
13274 675 1 0.5564 7.590352195341006 18.044480716428463 95.69271329605792 0 0 0
14042 931 1 0.5564 2.786041938137281 22.35603934648539 98.00711738032665 0 0 0
14043 931 1 0.5564 4.417262645771865 22.428769480739042 97.98576620574406 0 0 0
13377 709 1 0.5564 5.636774957266667 19.047117640622364 96.14119175402692 0 0 0
13375 709 2 -1.1128 4.676336653620427 19.164230711667102 96.39386308295812 0 0 0
13376 709 1 0.5564 4.356798667966859 20.05951718634067 96.08344779007311 0 0 0
18977 2576 1 0.5564 7.715472964899988 20.0046775572289 94.91879332635189 0 0 0
18976 2576 2 -1.1128 7.843456093568387 20.792453428253364 94.31627398433581 0 0 0
15151 1301 2 -1.1128 3.963843719612028 21.36483650271259 95.15585498796511 0 0 0
15152 1301 1 0.5564 4.683695708783461 21.822288823168744 94.63379130950678 0 0 0
15736 1496 2 -1.1128 5.74357795192803 22.47464588615237 93.51397532373556 0 0 0
15153 1301 1 0.5564 3.722581986524514 21.922372164513998 95.95017657913637 0 0 0
15738 1496 1 0.5564 6.728206821370868 22.349410938885185 93.63572342325489 0 0 0
17794 2182 2 -1.1128 8.305413320118834 23.02534934706373 98.2624633539166 0 0 0
17795 2182 1 0.5564 7.31388349172212 22.900273405254232 98.29745820618166 0 0 0
17986 2246 2 -1.1128 5.857975134148745 22.255161626102375 98.92354554085027 0 0 0
14041 931 2 -1.1128 3.583193271445872 22.655659039321215 97.48292483384141 0 0 0
13273 675 2 -1.1128 7.582661787220017 18.931215635262745 96.15492762399698 0 0 0
11670 140 1 0.5564 7.405191128779854 20.17368619399368 92.67503662742436 0 0 0
15778 1510 2 -1.1128 7.92847258689895 18.757444937361065 98.80189947491137 0 0 0
17988 2246 1 0.5564 5.754592425123619 21.264972487772447 99.01755362296811 0 0 0
15779 1510 1 0.5564 7.011617511905446 18.968334838722992 99.14087527120398 0 0 0
14721 1157 1 0.5564 5.105957077945036 19.30349339414314 98.14977099732513 0 0 0
14720 1157 1 0.5564 4.615641195700259 19.567871390601095 99.68480230427855 0 0 0
16012 1588 2 -1.1128 7.5280200814083855 16.508467822733547 94.99779898884883 0 0 0
16013 1588 1 0.5564 7.97117193897731 16.49556892576901 94.10144520433626 0 0 0
13757 836 1 0.5564 1.0441640231545848 21.17859991764046 99.2039759094203 0 0 0
17987 2246 1 0.5564 5.775568069119392 22.685712546758925 99.82234195423689 0 0 0
19677 2809 1 0.5564 0.32649367950557573 19.182783736928982 98.81298965614245 0 0 0
19088 2613 1 0.5564 0.020660201230432336 16.683880500152462 94.22393076255229 0 0 0
18178 2310 2 -1.1128 0.38628996208623095 19.987450901708325 92.26135705956774 0 0 0
14573 1108 1 0.5564 0.7784322466711336 23.43938646413464 93.81998103758461 0 0 0
20142 2964 1 0.5564 2.246342488416761 19.23445231518684 100.58695657924137 0 0 0
16965 1905 1 0.5564 13.56411233538641 17.435267133410896 100.2576692136913 0 0 0
18248 2333 1 0.5564 11.460867099046515 23.194331497425143 92.39820464512812 0 0 0
20121 2957 1 0.5564 11.44227789181813 21.250036050054916 92.66665858733633 0 0 0
15560 1437 1 0.5564 15.15542000210805 15.90956800431748 97.57052226711674 0 0 0
15561 1437 1 0.5564 15.335553611419915 15.773184905160399 95.95324717306528 0 0 0
18532 2428 2 -1.1128 14.139776400902438 16.305590877849323 94.66181411540487 0 0 0
12273 341 1 0.5564 13.2355047816607 16.041285277919233 97.71550839276857 0 0 0
17328 2026 1 0.5564 11.652484050694714 15.894463342545306 96.82908170426013 0 0 0
18978 2576 1 0.5564 8.548561473328087 21.3913694894185 94.6959132593018 0 0 0
18056 2269 1 0.5564 10.023784318503012 17.733541227590027 92.53863507520015 0 0 0
17796 2182 1 0.5564 8.758288970015709 22.175650751776313 98.53249296531612 0 0 0
14337 1029 1 0.5564 8.555909044758115 23.072720140385304 96.59373089241001 0 0 0
14335 1029 2 -1.1128 9.135365733482924 23.097691521198392 95.77910934402462 0 0 0
12903 551 1 0.5564 10.698607380855837 17.36465212415226 95.51662903511364 0 0 0
19256 2669 1 0.5564 10.09483918621129 21.179178258395574 99.53021673049778 0 0 0
19257 2669 1 0.5564 9.190448516452904 19.972487568686237 98.903631575118 0 0 0
14382 1044 1 0.5564 9.264414839680649 23.497827818043092 92.78257590989834 0 0 0
18057 2269 1 0.5564 11.540724161524874 17.145618501117603 92.39768494875356 0 0 0
19427 2726 1 0.5564 9.524633040331516 16.014002619240625 98.85612314128016 0 0 0
19426 2726 2 -1.1128 8.784893627434787 16.21265113792863 98.21321997968147 0 0 0
12725 492 1 0.5564 16.85375103264908 19.677472971145765 99.11115557453786 0 0 0
15579 1443 1 0.5564 12.06125135018997 22.534270925342078 97.07424484371307 0 0 0
18116 2289 1 0.5564 13.888900682356432 22.53304851572184 98.8839700527257 0 0 0
19506 2752 1 0.5564 11.810042823282258 15.982450608861367 99.27082499623931 0 0 0
18891 2547 1 0.5564 15.969250534659995 18.609571552501503 93.39386687338519 0 0 0
19428 2726 1 0.5564 9.162773681191192 16.640592185595704 97.39220038495016 0 0 0
18055 2269 2 -1.1128 10.986141241831943 17.977479379862643 92.41878783827866 0 0 0
20120 2957 1 0.5564 11.67186721699082 19.669473178749403 93.00685899781259 0 0 0
20119 2957 2 -1.1128 11.954186488056857 20.602269718684948 93.23088233572052 0 0 0
12271 341 2 -1.1128 13.575207741677215 16.550273655654536 98.50641470678333 0 0 0
18889 2547 2 -1.1128 16.33009546631699 18.25561795857901 94.25671551556988 0 0 0
18533 2428 1 0.5564 14.653002667886325 17.122669092683722 94.39916989027228 0 0 0
12272 341 1 0.5564 13.943944195962633 17.42918532184629 98.20384600483074 0 0 0
19255 2669 2 -1.1128 9.723898715545905 20.790106171582217 98.68699165036728 0 0 0
18890 2547 1 0.5564 16.332419421492 18.984713395588187 94.94112364443306 0 0 0
12901 551 2 -1.1128 10.657917208096968 17.393379055837702 96.51538779007893 0 0 0
19693 2815 2 -1.1128 14.460544634621371 18.738390122168678 97.47636352052227 0 0 0
19694 2815 1 0.5564 13.663243601071441 19.333119612530137 97.5793582568169 0 0 0
18195 2315 1 0.5564 10.709979747954566 22.59325666697063 95.62217654643362 0 0 0
12902 551 1 0.5564 10.898531903671307 18.310725033291373 96.83253278942631 0 0 0
18193 2315 2 -1.1128 11.470896394317661 21.94786234865503 95.55530304871644 0 0 0
18194 2315 1 0.5564 11.468782071268834 21.522705657329542 94.65018574628735 0 0 0
18012 2254 1 0.5564 11.873308065300382 20.27995135718647 96.4326975511617 0 0 0
18011 2254 1 0.5564 11.0575018846416 20.089824525361088 97.83446019996211 0 0 0
18010 2254 2 -1.1128 11.805598961681092 19.739133105738933 97.27110741951836 0 0 0
13109 620 1 0.5564 15.479178072902673 19.610967077562112 96.54306803072427 0 0 0
13110 620 1 0.5564 16.202036620489228 20.85412896890815 95.76933638749279 0 0 0
13108 620 2 -1.1128 16.357042573005362 19.9946881421025 96.25650866833077 0 0 0
15248 1333 1 0.5564 13.466002329054879 23.22166029458361 96.10023814979583 0 0 0
18760 2504 2 -1.1128 16.302484989006615 22.3300094083317 94.7578166504111 0 0 0
19695 2815 1 0.5564 15.09300827390965 18.894440447312167 98.23507172316687 0 0 0
15249 1333 1 0.5564 14.811297753006752 23.020906628373236 95.19662728119644 0 0 0
15247 1333 2 -1.1128 13.971029966432734 23.552529527873993 95.303070901968 0 0 0
15577 1443 2 -1.1128 12.633602163521928 23.073192059341707 97.69228900787702 0 0 0
12724 492 2 -1.1128 15.906058303378114 19.722427627258185 99.42715810917186 0 0 0
14336 1029 1 0.5564 8.627600328279371 23.507490117904222 95.02132292511678 0 0 0
12726 492 1 0.5564 15.527072054669242 20.623684282309714 99.21714409592155 0 0 0
18115 2289 2 -1.1128 14.568830759018782 22.11720544532591 99.48793168677719 0 0 0
18117 2289 1 0.5564 14.104516870179973 21.64174149046799 100.23515767382011 0 0 0
20199 2983 1 0.5564 15.197559096938846 23.466426825914823 100.10529688662503 0 0 0
18761 2504 1 0.5564 16.841782665975412 22.98596441598905 95.28590869853703 0 0 0
18762 2504 1 0.5564 16.68256034632833 22.251353725732113 93.83621149085933 0 0 0
13858 870 2 -1.1128 11.268655210937727 22.2038952200041 100.41414247337637 0 0 0
16964 1905 1 0.5564 14.803952096443458 18.47721792439841 100.46686567846712 0 0 0
13859 870 1 0.5564 11.468857329973515 23.181846344679272 100.35472271151288 0 0 0
18426 2392 1 0.5564 5.265255204095525 31.096093160528792 97.76143502996548 0 0 0
14572 1108 2 -1.1128 0.11452824927622009 24.068205600670336 94.22472540575484 0 0 0
13685 812 1 0.5564 2.1885712265904607 31.10180835455056 96.58848195068234 0 0 0
14862 1204 1 0.5564 5.213854591197956 26.03977908857202 92.54435155122191 0 0 0
14569 1107 2 -1.1128 1.5906392930698128 31.421711732968816 100.40530451619156 0 0 0
13667 806 1 0.5564 2.833452925678457 28.970976124391974 92.54168350658092 0 0 0
14380 1044 2 -1.1128 8.48462946829612 23.989375655691436 93.17028137556676 0 0 0
19834 2862 2 -1.1128 0.33182733770212997 28.972940150106922 99.642253716674 0 0 0
16755 1835 1 0.5564 0.6383921899427808 26.181799628126626 97.70906256581758 0 0 0
14023 925 2 -1.1128 7.378912387462926 28.462669423908928 92.24336663417493 0 0 0
11518 90 2 -1.1128 3.5911668404729635 28.9392998459828 99.81304835237059 0 0 0
11519 90 1 0.5564 3.807482773884909 28.030004621453575 100.16856371995718 0 0 0
12522 424 1 0.5564 0.39012430515620566 29.579027104296603 97.90137514073203 0 0 0
17030 1927 1 0.5564 5.539955915050004 26.326042829798286 100.08653675661236 0 0 0
16330 1694 2 -1.1128 7.474650923127883 26.652813200931714 99.7775487827656 0 0 0
12521 424 1 0.5564 0.621295942411267 29.244488367791142 96.3198337229862 0 0 0
17029 1927 2 -1.1128 4.555423657766541 26.20098372482611 100.20924156014861 0 0 0
16753 1835 2 -1.1128 0.9630952626466205 26.329954258592114 98.64320290636321 0 0 0
13776 842 1 0.5564 0.7882052825150194 28.364475022043028 94.20252596689862 0 0 0
14024 925 1 0.5564 8.068128367849743 27.842152194024173 92.61745184302619 0 0 0
15638 1463 1 0.5564 5.129725010577022 24.20245516218581 93.88315249364047 0 0 0
15816 1522 1 0.5564 3.5049965845761264 24.332890231847664 97.87185995802824 0 0 0
12995 582 1 0.5564 1.3013079806024643 25.545121805321408 93.59547410197108 0 0 0
14227 993 2 -1.1128 0.13020519232828834 23.88140585334875 100.05203711406666 0 0 0
16331 1694 1 0.5564 8.337861875612486 26.308743734764086 99.40811090233673 0 0 0
15637 1463 2 -1.1128 4.682269580419158 25.09388926522325 93.95476867796575 0 0 0
12994 582 2 -1.1128 2.137756170729209 25.863007339337077 93.14903949733164 0 0 0
13668 806 1 0.5564 2.263712989572584 27.52773206756624 93.05067221802003 0 0 0
13666 806 2 -1.1128 2.2892813304041018 28.50893223261954 93.24196396760608 0 0 0
12996 582 1 0.5564 2.925162718861869 25.383252650907096 93.53611559719769 0 0 0
15639 1463 1 0.5564 4.73675952988789 25.419308141273397 94.89876732036464 0 0 0
17031 1927 1 0.5564 4.150943457544421 25.87983694308117 99.35293521360916 0 0 0
15814 1522 2 -1.1128 3.50678073751655 25.32988779252848 97.94927266517692 0 0 0
11588 113 1 0.5564 6.490205800434945 29.32141803628716 93.2386780767293 0 0 0
15815 1522 1 0.5564 2.580954698515117 25.650296698636797 98.14973287387315 0 0 0
17699 2150 1 0.5564 8.124003297965492 30.209410999146613 98.99168220882228 0 0 0
17698 2150 2 -1.1128 7.763120026693493 29.30920667938711 98.74797037888648 0 0 0
17700 2150 1 0.5564 6.821603698529262 29.40393556452197 98.42459217164622 0 0 0
16205 1652 1 0.5564 3.6248909903177187 28.51596782536078 94.64922421140247 0 0 0
19490 2747 1 0.5564 4.615277241897913 25.974724451202114 96.99984792849878 0 0 0
19489 2747 2 -1.1128 5.144496842481751 26.331776428464316 96.23014634028858 0 0 0
11589 113 1 0.5564 7.02923703127259 30.309142059720838 94.42209392750567 0 0 0
11587 113 2 -1.1128 6.223132947162727 30.013080400640924 93.9097037042751 0 0 0
18353 2368 1 0.5564 6.837034082021832 26.690410149779193 96.10169431005602 0 0 0
18354 2368 1 0.5564 8.211331356630225 27.548579496313227 96.3053757856271 0 0 0
19491 2747 1 0.5564 4.728430786746552 27.18097891313253 95.90496302102335 0 0 0
16206 1652 1 0.5564 5.125223975359367 29.14240329537971 94.80155953081136 0 0 0
16204 1652 2 -1.1128 4.324337856735357 28.81087335763539 95.3002271530852 0 0 0
18352 2368 2 -1.1128 7.831487065898169 26.676279671328803 95.99745681273211 0 0 0
15314 1355 1 0.5564 5.032408488875237 29.075779381516497 96.8374863944451 0 0 0
15315 1355 1 0.5564 4.614069255328467 29.20391452322216 98.41076329537923 0 0 0
15313 1355 2 -1.1128 5.2761955123502995 29.485766098056317 97.71639412273971 0 0 0
16332 1694 1 0.5564 7.433432277366836 27.644958277004104 99.65943727237944 0 0 0
19835 2862 1 0.5564 0.5117538606797561 28.0317348761139 99.35631825413635 0 0 0
12520 424 2 -1.1128 0.6162654048959191 29.969222015393036 97.00884544497072 0 0 0
16754 1835 1 0.5564 0.7717570755124394 25.518384233151938 99.1952389740304 0 0 0
11520 90 1 0.5564 2.602192150864677 29.022764788807496 99.6907254784994 0 0 0
13418 723 1 0.5564 8.338225896840283 26.62808769195725 94.37370743765295 0 0 0
13774 842 2 -1.1128 0.18633155573319332 28.107641014476062 94.95869019226372 0 0 0
14570 1107 1 0.5564 1.304621394677189 30.507989752149314 100.11667690041476 0 0 0
19349 2700 1 0.5564 16.360457206801744 31.434369481562694 98.11663418765394 0 0 0
11529 93 1 0.5564 16.033951796856385 31.440499197115322 94.53843041872796 0 0 0
20197 2983 2 -1.1128 15.536410390352565 24.35294462737809 100.42036204141019 0 0 0
11720 157 1 0.5564 14.166757958220966 25.363751606684577 99.90438983602655 0 0 0
17504 2085 1 0.5564 16.44931815493873 27.73700548573517 98.17789969290479 0 0 0
18284 2345 1 0.5564 12.258608584290881 24.73331498547824 92.94170574662472 0 0 0
18791 2514 1 0.5564 16.534133160250875 26.688575587272165 92.56940602985391 0 0 0
15171 1307 1 0.5564 15.885734793935564 26.319825307891207 96.47798839000909 0 0 0
16145 1632 1 0.5564 9.118545042506387 30.05055563890501 95.34519674307762 0 0 0
15533 1428 1 0.5564 12.861710977164677 28.885771426648535 100.56430867375533 0 0 0
15578 1443 1 0.5564 12.204326201560662 23.961703426628322 97.85436825399995 0 0 0
17587 2113 2 -1.1128 13.356294407662277 27.243612814566497 93.69033996833332 0 0 0
19350 2700 1 0.5564 16.55071628045764 29.813475854211216 98.06067097173965 0 0 0
15529 1427 2 -1.1128 14.227538958821572 25.98412275000712 96.142231914965 0 0 0
13012 588 2 -1.1128 13.218315315520128 30.062588796204427 94.78255434353123 0 0 0
11393 48 1 0.5564 10.201702458209732 31.077860592349058 93.55335806589181 0 0 0
11721 157 1 0.5564 13.206265566511973 26.631815163131506 100.27330138680132 0 0 0
15531 1427 1 0.5564 14.251666394695405 25.030172418582463 95.84323907667087 0 0 0
18283 2345 2 -1.1128 12.787572035128868 23.885943857824874 92.98821129571492 0 0 0
17588 2113 1 0.5564 12.789219439189273 27.968047520540093 94.08228428482023 0 0 0
19348 2700 2 -1.1128 16.884903746250053 30.68746237635113 97.70787306368801 0 0 0
13014 588 1 0.5564 12.75632525193838 30.92785332310434 94.58792011508226 0 0 0
11392 48 2 -1.1128 10.765371689751193 31.228013365476766 92.74111855682027 0 0 0
13388 713 1 0.5564 8.928979706851784 24.649361078696085 98.14372920432186 0 0 0
14381 1044 1 0.5564 8.678456587930649 24.97039439960863 93.17605681569165 0 0 0
13389 713 1 0.5564 8.886046530786686 26.102848721079617 97.40065659034599 0 0 0
13387 713 2 -1.1128 9.353477756793465 25.55337783362457 98.09318082610375 0 0 0
17335 2029 2 -1.1128 11.284966243502993 26.080408303942484 92.64458364889262 0 0 0
13417 723 2 -1.1128 8.668011598845263 26.543020728097623 93.43349201049405 0 0 0
16144 1632 2 -1.1128 8.879560271792778 30.878058266830685 94.83713600033471 0 0 0
13006 586 2 -1.1128 9.22892037558474 28.855643785441888 96.61516501351531 0 0 0
13008 586 1 0.5564 8.613101079896115 29.0891922215861 97.36764214295303 0 0 0
11528 93 1 0.5564 16.154823477506696 30.623462108058543 95.94714149725453 0 0 0
11719 157 2 -1.1128 13.255388938194837 25.758648767681102 99.78836071661235 0 0 0
18792 2514 1 0.5564 14.967299575213392 27.122536861631893 92.72216932498915 0 0 0
15727 1493 2 -1.1128 12.09373530059541 29.122871284885445 97.04067405530103 0 0 0
15534 1428 1 0.5564 14.12881173190744 28.313134119107982 99.70805476142131 0 0 0
13013 588 1 0.5564 14.207913691681213 30.20641609235979 94.7855203079863 0 0 0
18285 2345 1 0.5564 13.064479827369341 23.71736836018238 93.93420682313527 0 0 0
19618 2790 2 -1.1128 12.08581220384524 26.48991471319574 97.60327147008786 0 0 0
15169 1307 2 -1.1128 16.856634106066394 26.557697134789432 96.45021164450948 0 0 0
19620 2790 1 0.5564 11.111803515041505 26.264403681135764 97.62452868502919 0 0 0
15532 1428 2 -1.1128 13.531242376029379 28.146479430933706 100.49236186686015 0 0 0
15530 1427 1 0.5564 13.463010548479401 26.11646178801957 96.77309063321697 0 0 0
13419 723 1 0.5564 9.651537098318586 26.362379762099046 93.44030529328548 0 0 0
15728 1493 1 0.5564 12.490571998585073 28.25181201659391 97.3301155628042 0 0 0
19619 2790 1 0.5564 12.509990301534536 26.21727608648185 98.4668346016953 0 0 0
17337 2029 1 0.5564 12.068325607766823 26.55111337364212 93.05052075618634 0 0 0
13007 586 1 0.5564 10.15191310709403 28.711990628881477 96.97216389787232 0 0 0
16802 1851 1 0.5564 11.671074502447103 30.696085109015737 97.68451293165765 0 0 0
17503 2085 2 -1.1128 16.022279347579353 28.41595436634224 98.7751156798505 0 0 0
17589 2113 1 0.5564 13.76503756028553 26.704894205277743 94.42702940003512 0 0 0
17927 2226 1 0.5564 11.909872060755704 30.801186171043398 99.6281805112794 0 0 0
17505 2085 1 0.5564 16.561373684991885 28.509703394299788 99.6121283559835 0 0 0
15729 1493 1 0.5564 12.557036038994324 29.44185946377943 96.2138735946533 0 0 0
11527 93 2 -1.1128 15.90661356501852 30.55285800399185 94.98101163513856 0 0 0
17926 2226 2 -1.1128 12.032172257527906 30.466103165253006 100.56239787266797 0 0 0
14401 1051 2 -1.1128 2.9648136978313775 22.43664130737163 101.23478122476983 0 0 0
14402 1051 1 0.5564 3.8105398508051724 22.970248364808487 101.23149189219572 0 0 0
20140 2964 2 -1.1128 3.1399348161395273 19.421134500268696 100.99517567918437 0 0 0
14403 1051 1 0.5564 2.1826566790874953 23.052251313657003 101.3309826641942 0 0 0
20141 2964 1 0.5564 3.0941542694819155 20.268344517585163 101.5244578982891 0 0 0
19124 2625 1 0.5564 13.368000971986337 20.609266605841945 102.39984072224324 0 0 0
19123 2625 2 -1.1128 13.345832130867496 20.639727836790513 101.40055065211256 0 0 0
19125 2625 1 0.5564 13.362532276225993 19.707826571168642 101.03822313967243 0 0 0
16963 1905 2 -1.1128 13.918099685919566 18.180129414189114 100.82324272011778 0 0 0
13860 870 1 0.5564 12.038160814026044 21.731660583550344 100.84409170873201 0 0 0
17854 2202 2 -1.1128 5.193274520939639 23.70471808820527 101.18854249794381 0 0 0
17855 2202 1 0.5564 4.915812086925654 24.64036913591091 100.97043300703413 0 0 0
17856 2202 1 0.5564 5.670809461578538 23.694892374532262 102.06710031199077 0 0 0
14019 923 1 0.5564 3.9937622497085394 30.161561433425362 101.09016843957534 0 0 0
14017 923 2 -1.1128 3.962334311142899 31.06748036048683 101.51245260099871 0 0 0
14571 1107 1 0.5564 2.4176604689542605 31.351433505265515 100.963065213783 0 0 0
20198 2983 1 0.5564 15.493881544052845 24.39035485196736 101.41875663769395 0 0 0
19290 2680 1 0.5564 15.5274157187918 30.95069056457937 101.48216269721475 0 0 0
17928 2226 1 0.5564 11.467484032504077 31.00588035085125 101.18671175459006 0 0 0
19289 2680 1 0.5564 13.94742959467004 30.988257539210412 101.07123700185726 0 0 0
11957 236 1 0.5564 16.78775783395771 28.88111942022592 102.06363459534758 0 0 0
11956 236 2 -1.1128 16.88578384769403 29.368913877741296 101.19619729905071 0 0 0
15993 1581 1 0.5564 10.39501021664152 31.403357128469143 103.33591736953186 0 0 0
362 0 3 0.0 1.7 32.3 37.4 0 0 0
364 0 3 0.0 0.0 32.3 39.1 0 0 0
366 0 3 0.0 5.1 32.3 37.4 0 0 0
368 0 3 0.0 3.4 32.3 39.1 0 0 0
401 0 3 0.0 0.0 34.0 37.4 0 0 0
402 0 3 0.0 1.7 35.699999999999996 37.4 0 0 0
403 0 3 0.0 1.7 34.0 39.1 0 0 0
404 0 3 0.0 0.0 35.699999999999996 39.1 0 0 0
405 0 3 0.0 3.4 34.0 37.4 0 0 0
406 0 3 0.0 5.1 35.699999999999996 37.4 0 0 0
407 0 3 0.0 5.1 34.0 39.1 0 0 0
408 0 3 0.0 3.4 35.699999999999996 39.1 0 0 0
441 0 3 0.0 0.0 37.4 37.4 0 0 0
443 0 3 0.0 1.7 37.4 39.1 0 0 0
445 0 3 0.0 3.4 37.4 37.4 0 0 0
447 0 3 0.0 5.1 37.4 39.1 0 0 0
1862 0 3 0.0 1.7 32.3 40.8 0 0 0
1866 0 3 0.0 5.1 32.3 40.8 0 0 0
1901 0 3 0.0 0.0 34.0 40.8 0 0 0
1902 0 3 0.0 1.7 35.699999999999996 40.8 0 0 0
1905 0 3 0.0 3.4 34.0 40.8 0 0 0
1906 0 3 0.0 5.1 35.699999999999996 40.8 0 0 0
1941 0 3 0.0 0.0 37.4 40.8 0 0 0
1945 0 3 0.0 3.4 37.4 40.8 0 0 0
372 0 3 0.0 6.8 32.3 39.1 0 0 0
409 0 3 0.0 6.8 34.0 37.4 0 0 0
412 0 3 0.0 6.8 35.699999999999996 39.1 0 0 0
449 0 3 0.0 6.8 37.4 37.4 0 0 0
1909 0 3 0.0 6.8 34.0 40.8 0 0 0
1949 0 3 0.0 6.8 37.4 40.8 0 0 0
442 0 3 0.0 1.7 39.1 37.4 0 0 0
444 0 3 0.0 0.0 39.1 39.1 0 0 0
446 0 3 0.0 5.1 39.1 37.4 0 0 0
448 0 3 0.0 3.4 39.1 39.1 0 0 0
1942 0 3 0.0 1.7 39.1 40.8 0 0 0
1946 0 3 0.0 5.1 39.1 40.8 0 0 0
452 0 3 0.0 6.8 39.1 39.1 0 0 0
370 0 3 0.0 8.5 32.3 37.4 0 0 0
374 0 3 0.0 11.9 32.3 37.4 0 0 0
376 0 3 0.0 10.2 32.3 39.1 0 0 0
410 0 3 0.0 8.5 35.699999999999996 37.4 0 0 0
411 0 3 0.0 8.5 34.0 39.1 0 0 0
413 0 3 0.0 10.2 34.0 37.4 0 0 0
414 0 3 0.0 11.9 35.699999999999996 37.4 0 0 0
415 0 3 0.0 11.9 34.0 39.1 0 0 0
416 0 3 0.0 10.2 35.699999999999996 39.1 0 0 0
451 0 3 0.0 8.5 37.4 39.1 0 0 0
453 0 3 0.0 10.2 37.4 37.4 0 0 0
455 0 3 0.0 11.9 37.4 39.1 0 0 0
1870 0 3 0.0 8.5 32.3 40.8 0 0 0
1874 0 3 0.0 11.9 32.3 40.8 0 0 0
1910 0 3 0.0 8.5 35.699999999999996 40.8 0 0 0
1913 0 3 0.0 10.2 34.0 40.8 0 0 0
1914 0 3 0.0 11.9 35.699999999999996 40.8 0 0 0
1953 0 3 0.0 10.2 37.4 40.8 0 0 0
378 0 3 0.0 15.299999999999999 32.3 37.4 0 0 0
380 0 3 0.0 13.6 32.3 39.1 0 0 0
417 0 3 0.0 13.6 34.0 37.4 0 0 0
418 0 3 0.0 15.299999999999999 35.699999999999996 37.4 0 0 0
419 0 3 0.0 15.299999999999999 34.0 39.1 0 0 0
420 0 3 0.0 13.6 35.699999999999996 39.1 0 0 0
457 0 3 0.0 13.6 37.4 37.4 0 0 0
459 0 3 0.0 15.299999999999999 37.4 39.1 0 0 0
1878 0 3 0.0 15.299999999999999 32.3 40.8 0 0 0
1917 0 3 0.0 13.6 34.0 40.8 0 0 0
1918 0 3 0.0 15.299999999999999 35.699999999999996 40.8 0 0 0
1957 0 3 0.0 13.6 37.4 40.8 0 0 0
450 0 3 0.0 8.5 39.1 37.4 0 0 0
454 0 3 0.0 11.9 39.1 37.4 0 0 0
456 0 3 0.0 10.2 39.1 39.1 0 0 0
1950 0 3 0.0 8.5 39.1 40.8 0 0 0
1954 0 3 0.0 11.9 39.1 40.8 0 0 0
458 0 3 0.0 15.299999999999999 39.1 37.4 0 0 0
460 0 3 0.0 13.6 39.1 39.1 0 0 0
1958 0 3 0.0 15.299999999999999 39.1 40.8 0 0 0
481 0 3 0.0 0.0 40.8 37.4 0 0 0
482 0 3 0.0 1.7 42.5 37.4 0 0 0
483 0 3 0.0 1.7 40.8 39.1 0 0 0
484 0 3 0.0 0.0 42.5 39.1 0 0 0
485 0 3 0.0 3.4 40.8 37.4 0 0 0
486 0 3 0.0 5.1 42.5 37.4 0 0 0
487 0 3 0.0 5.1 40.8 39.1 0 0 0
488 0 3 0.0 3.4 42.5 39.1 0 0 0
1981 0 3 0.0 0.0 40.8 40.8 0 0 0
1982 0 3 0.0 1.7 42.5 40.8 0 0 0
1985 0 3 0.0 3.4 40.8 40.8 0 0 0
1986 0 3 0.0 5.1 42.5 40.8 0 0 0
489 0 3 0.0 6.8 40.8 37.4 0 0 0
492 0 3 0.0 6.8 42.5 39.1 0 0 0
1989 0 3 0.0 6.8 40.8 40.8 0 0 0
521 0 3 0.0 0.0 44.199999999999996 37.4 0 0 0
522 0 3 0.0 1.7 45.9 37.4 0 0 0
523 0 3 0.0 1.7 44.199999999999996 39.1 0 0 0
524 0 3 0.0 0.0 45.9 39.1 0 0 0
525 0 3 0.0 3.4 44.199999999999996 37.4 0 0 0
526 0 3 0.0 5.1 45.9 37.4 0 0 0
527 0 3 0.0 5.1 44.199999999999996 39.1 0 0 0
528 0 3 0.0 3.4 45.9 39.1 0 0 0
2021 0 3 0.0 0.0 44.199999999999996 40.8 0 0 0
2022 0 3 0.0 1.7 45.9 40.8 0 0 0
2025 0 3 0.0 3.4 44.199999999999996 40.8 0 0 0
2026 0 3 0.0 5.1 45.9 40.8 0 0 0
529 0 3 0.0 6.8 44.199999999999996 37.4 0 0 0
532 0 3 0.0 6.8 45.9 39.1 0 0 0
2029 0 3 0.0 6.8 44.199999999999996 40.8 0 0 0
490 0 3 0.0 8.5 42.5 37.4 0 0 0
491 0 3 0.0 8.5 40.8 39.1 0 0 0
493 0 3 0.0 10.2 40.8 37.4 0 0 0
494 0 3 0.0 11.9 42.5 37.4 0 0 0
495 0 3 0.0 11.9 40.8 39.1 0 0 0
496 0 3 0.0 10.2 42.5 39.1 0 0 0
1990 0 3 0.0 8.5 42.5 40.8 0 0 0
1993 0 3 0.0 10.2 40.8 40.8 0 0 0
1994 0 3 0.0 11.9 42.5 40.8 0 0 0
497 0 3 0.0 13.6 40.8 37.4 0 0 0
498 0 3 0.0 15.299999999999999 42.5 37.4 0 0 0
499 0 3 0.0 15.299999999999999 40.8 39.1 0 0 0
500 0 3 0.0 13.6 42.5 39.1 0 0 0
1997 0 3 0.0 13.6 40.8 40.8 0 0 0
1998 0 3 0.0 15.299999999999999 42.5 40.8 0 0 0
530 0 3 0.0 8.5 45.9 37.4 0 0 0
531 0 3 0.0 8.5 44.199999999999996 39.1 0 0 0
533 0 3 0.0 10.2 44.199999999999996 37.4 0 0 0
534 0 3 0.0 11.9 45.9 37.4 0 0 0
535 0 3 0.0 11.9 44.199999999999996 39.1 0 0 0
536 0 3 0.0 10.2 45.9 39.1 0 0 0
2030 0 3 0.0 8.5 45.9 40.8 0 0 0
2033 0 3 0.0 10.2 44.199999999999996 40.8 0 0 0
2034 0 3 0.0 11.9 45.9 40.8 0 0 0
537 0 3 0.0 13.6 44.199999999999996 37.4 0 0 0
538 0 3 0.0 15.299999999999999 45.9 37.4 0 0 0
539 0 3 0.0 15.299999999999999 44.199999999999996 39.1 0 0 0
540 0 3 0.0 13.6 45.9 39.1 0 0 0
2037 0 3 0.0 13.6 44.199999999999996 40.8 0 0 0
2038 0 3 0.0 15.299999999999999 45.9 40.8 0 0 0
561 0 3 0.0 0.0 47.6 37.4 0 0 0
562 0 3 0.0 1.7 49.3 37.4 0 0 0
563 0 3 0.0 1.7 47.6 39.1 0 0 0
564 0 3 0.0 0.0 49.3 39.1 0 0 0
565 0 3 0.0 3.4 47.6 37.4 0 0 0
566 0 3 0.0 5.1 49.3 37.4 0 0 0
567 0 3 0.0 5.1 47.6 39.1 0 0 0
568 0 3 0.0 3.4 49.3 39.1 0 0 0
2061 0 3 0.0 0.0 47.6 40.8 0 0 0
2062 0 3 0.0 1.7 49.3 40.8 0 0 0
2065 0 3 0.0 3.4 47.6 40.8 0 0 0
2066 0 3 0.0 5.1 49.3 40.8 0 0 0
569 0 3 0.0 6.8 47.6 37.4 0 0 0
572 0 3 0.0 6.8 49.3 39.1 0 0 0
2069 0 3 0.0 6.8 47.6 40.8 0 0 0
601 0 3 0.0 0.0 51.0 37.4 0 0 0
602 0 3 0.0 1.7 52.699999999999996 37.4 0 0 0
603 0 3 0.0 1.7 51.0 39.1 0 0 0
604 0 3 0.0 0.0 52.699999999999996 39.1 0 0 0
605 0 3 0.0 3.4 51.0 37.4 0 0 0
606 0 3 0.0 5.1 52.699999999999996 37.4 0 0 0
607 0 3 0.0 5.1 51.0 39.1 0 0 0
608 0 3 0.0 3.4 52.699999999999996 39.1 0 0 0
641 0 3 0.0 0.0 54.4 37.4 0 0 0
643 0 3 0.0 1.7 54.4 39.1 0 0 0
645 0 3 0.0 3.4 54.4 37.4 0 0 0
647 0 3 0.0 5.1 54.4 39.1 0 0 0
2101 0 3 0.0 0.0 51.0 40.8 0 0 0
2102 0 3 0.0 1.7 52.699999999999996 40.8 0 0 0
2105 0 3 0.0 3.4 51.0 40.8 0 0 0
2106 0 3 0.0 5.1 52.699999999999996 40.8 0 0 0
2141 0 3 0.0 0.0 54.4 40.8 0 0 0
2145 0 3 0.0 3.4 54.4 40.8 0 0 0
609 0 3 0.0 6.8 51.0 37.4 0 0 0
612 0 3 0.0 6.8 52.699999999999996 39.1 0 0 0
649 0 3 0.0 6.8 54.4 37.4 0 0 0
2109 0 3 0.0 6.8 51.0 40.8 0 0 0
2149 0 3 0.0 6.8 54.4 40.8 0 0 0
570 0 3 0.0 8.5 49.3 37.4 0 0 0
571 0 3 0.0 8.5 47.6 39.1 0 0 0
573 0 3 0.0 10.2 47.6 37.4 0 0 0
574 0 3 0.0 11.9 49.3 37.4 0 0 0
575 0 3 0.0 11.9 47.6 39.1 0 0 0
576 0 3 0.0 10.2 49.3 39.1 0 0 0
2070 0 3 0.0 8.5 49.3 40.8 0 0 0
2073 0 3 0.0 10.2 47.6 40.8 0 0 0
2074 0 3 0.0 11.9 49.3 40.8 0 0 0
577 0 3 0.0 13.6 47.6 37.4 0 0 0
578 0 3 0.0 15.299999999999999 49.3 37.4 0 0 0
579 0 3 0.0 15.299999999999999 47.6 39.1 0 0 0
580 0 3 0.0 13.6 49.3 39.1 0 0 0
2077 0 3 0.0 13.6 47.6 40.8 0 0 0
2078 0 3 0.0 15.299999999999999 49.3 40.8 0 0 0
610 0 3 0.0 8.5 52.699999999999996 37.4 0 0 0
611 0 3 0.0 8.5 51.0 39.1 0 0 0
613 0 3 0.0 10.2 51.0 37.4 0 0 0
614 0 3 0.0 11.9 52.699999999999996 37.4 0 0 0
615 0 3 0.0 11.9 51.0 39.1 0 0 0
616 0 3 0.0 10.2 52.699999999999996 39.1 0 0 0
651 0 3 0.0 8.5 54.4 39.1 0 0 0
653 0 3 0.0 10.2 54.4 37.4 0 0 0
655 0 3 0.0 11.9 54.4 39.1 0 0 0
2110 0 3 0.0 8.5 52.699999999999996 40.8 0 0 0
2113 0 3 0.0 10.2 51.0 40.8 0 0 0
2114 0 3 0.0 11.9 52.699999999999996 40.8 0 0 0
2153 0 3 0.0 10.2 54.4 40.8 0 0 0
617 0 3 0.0 13.6 51.0 37.4 0 0 0
618 0 3 0.0 15.299999999999999 52.699999999999996 37.4 0 0 0
619 0 3 0.0 15.299999999999999 51.0 39.1 0 0 0
620 0 3 0.0 13.6 52.699999999999996 39.1 0 0 0
657 0 3 0.0 13.6 54.4 37.4 0 0 0
659 0 3 0.0 15.299999999999999 54.4 39.1 0 0 0
2117 0 3 0.0 13.6 51.0 40.8 0 0 0
2118 0 3 0.0 15.299999999999999 52.699999999999996 40.8 0 0 0
2157 0 3 0.0 13.6 54.4 40.8 0 0 0
642 0 3 0.0 1.7 56.1 37.4 0 0 0
644 0 3 0.0 0.0 56.1 39.1 0 0 0
646 0 3 0.0 5.1 56.1 37.4 0 0 0
648 0 3 0.0 3.4 56.1 39.1 0 0 0
2142 0 3 0.0 1.7 56.1 40.8 0 0 0
2146 0 3 0.0 5.1 56.1 40.8 0 0 0
652 0 3 0.0 6.8 56.1 39.1 0 0 0
681 0 3 0.0 0.0 57.8 37.4 0 0 0
682 0 3 0.0 1.7 59.5 37.4 0 0 0
683 0 3 0.0 1.7 57.8 39.1 0 0 0
684 0 3 0.0 0.0 59.5 39.1 0 0 0
685 0 3 0.0 3.4 57.8 37.4 0 0 0
686 0 3 0.0 5.1 59.5 37.4 0 0 0
687 0 3 0.0 5.1 57.8 39.1 0 0 0
688 0 3 0.0 3.4 59.5 39.1 0 0 0
721 0 3 0.0 0.0 61.199999999999996 37.4 0 0 0
722 0 3 0.0 1.7 62.9 37.4 0 0 0
723 0 3 0.0 1.7 61.199999999999996 39.1 0 0 0
724 0 3 0.0 0.0 62.9 39.1 0 0 0
725 0 3 0.0 3.4 61.199999999999996 37.4 0 0 0
726 0 3 0.0 5.1 62.9 37.4 0 0 0
727 0 3 0.0 5.1 61.199999999999996 39.1 0 0 0
728 0 3 0.0 3.4 62.9 39.1 0 0 0
2181 0 3 0.0 0.0 57.8 40.8 0 0 0
2182 0 3 0.0 1.7 59.5 40.8 0 0 0
2185 0 3 0.0 3.4 57.8 40.8 0 0 0
2186 0 3 0.0 5.1 59.5 40.8 0 0 0
2221 0 3 0.0 0.0 61.199999999999996 40.8 0 0 0
2222 0 3 0.0 1.7 62.9 40.8 0 0 0
2225 0 3 0.0 3.4 61.199999999999996 40.8 0 0 0
2226 0 3 0.0 5.1 62.9 40.8 0 0 0
689 0 3 0.0 6.8 57.8 37.4 0 0 0
692 0 3 0.0 6.8 59.5 39.1 0 0 0
729 0 3 0.0 6.8 61.199999999999996 37.4 0 0 0
732 0 3 0.0 6.8 62.9 39.1 0 0 0
2189 0 3 0.0 6.8 57.8 40.8 0 0 0
2229 0 3 0.0 6.8 61.199999999999996 40.8 0 0 0
650 0 3 0.0 8.5 56.1 37.4 0 0 0
654 0 3 0.0 11.9 56.1 37.4 0 0 0
656 0 3 0.0 10.2 56.1 39.1 0 0 0
2150 0 3 0.0 8.5 56.1 40.8 0 0 0
2154 0 3 0.0 11.9 56.1 40.8 0 0 0
658 0 3 0.0 15.299999999999999 56.1 37.4 0 0 0
660 0 3 0.0 13.6 56.1 39.1 0 0 0
2158 0 3 0.0 15.299999999999999 56.1 40.8 0 0 0
690 0 3 0.0 8.5 59.5 37.4 0 0 0
691 0 3 0.0 8.5 57.8 39.1 0 0 0
693 0 3 0.0 10.2 57.8 37.4 0 0 0
694 0 3 0.0 11.9 59.5 37.4 0 0 0
695 0 3 0.0 11.9 57.8 39.1 0 0 0
696 0 3 0.0 10.2 59.5 39.1 0 0 0
730 0 3 0.0 8.5 62.9 37.4 0 0 0
731 0 3 0.0 8.5 61.199999999999996 39.1 0 0 0
733 0 3 0.0 10.2 61.199999999999996 37.4 0 0 0
734 0 3 0.0 11.9 62.9 37.4 0 0 0
735 0 3 0.0 11.9 61.199999999999996 39.1 0 0 0
736 0 3 0.0 10.2 62.9 39.1 0 0 0
2190 0 3 0.0 8.5 59.5 40.8 0 0 0
2193 0 3 0.0 10.2 57.8 40.8 0 0 0
2194 0 3 0.0 11.9 59.5 40.8 0 0 0
2230 0 3 0.0 8.5 62.9 40.8 0 0 0
2233 0 3 0.0 10.2 61.199999999999996 40.8 0 0 0
2234 0 3 0.0 11.9 62.9 40.8 0 0 0
697 0 3 0.0 13.6 57.8 37.4 0 0 0
698 0 3 0.0 15.299999999999999 59.5 37.4 0 0 0
699 0 3 0.0 15.299999999999999 57.8 39.1 0 0 0
700 0 3 0.0 13.6 59.5 39.1 0 0 0
737 0 3 0.0 13.6 61.199999999999996 37.4 0 0 0
738 0 3 0.0 15.299999999999999 62.9 37.4 0 0 0
739 0 3 0.0 15.299999999999999 61.199999999999996 39.1 0 0 0
740 0 3 0.0 13.6 62.9 39.1 0 0 0
2197 0 3 0.0 13.6 57.8 40.8 0 0 0
2198 0 3 0.0 15.299999999999999 59.5 40.8 0 0 0
2237 0 3 0.0 13.6 61.199999999999996 40.8 0 0 0
2238 0 3 0.0 15.299999999999999 62.9 40.8 0 0 0
1864 0 3 0.0 0.0 32.3 42.5 0 0 0
1868 0 3 0.0 3.4 32.3 42.5 0 0 0
1903 0 3 0.0 1.7 34.0 42.5 0 0 0
1904 0 3 0.0 0.0 35.699999999999996 42.5 0 0 0
1907 0 3 0.0 5.1 34.0 42.5 0 0 0
1908 0 3 0.0 3.4 35.699999999999996 42.5 0 0 0
1943 0 3 0.0 1.7 37.4 42.5 0 0 0
1947 0 3 0.0 5.1 37.4 42.5 0 0 0
1872 0 3 0.0 6.8 32.3 42.5 0 0 0
1912 0 3 0.0 6.8 35.699999999999996 42.5 0 0 0
3362 0 3 0.0 1.7 32.3 44.199999999999996 0 0 0
3364 0 3 0.0 0.0 32.3 45.9 0 0 0
3366 0 3 0.0 5.1 32.3 44.199999999999996 0 0 0
3368 0 3 0.0 3.4 32.3 45.9 0 0 0
3401 0 3 0.0 0.0 34.0 44.199999999999996 0 0 0
3402 0 3 0.0 1.7 35.699999999999996 44.199999999999996 0 0 0
3403 0 3 0.0 1.7 34.0 45.9 0 0 0
3404 0 3 0.0 0.0 35.699999999999996 45.9 0 0 0
3405 0 3 0.0 3.4 34.0 44.199999999999996 0 0 0
3406 0 3 0.0 5.1 35.699999999999996 44.199999999999996 0 0 0
3407 0 3 0.0 5.1 34.0 45.9 0 0 0
3408 0 3 0.0 3.4 35.699999999999996 45.9 0 0 0
3441 0 3 0.0 0.0 37.4 44.199999999999996 0 0 0
3443 0 3 0.0 1.7 37.4 45.9 0 0 0
3445 0 3 0.0 3.4 37.4 44.199999999999996 0 0 0
3447 0 3 0.0 5.1 37.4 45.9 0 0 0
4862 0 3 0.0 1.7 32.3 47.6 0 0 0
4864 0 3 0.0 0.0 32.3 49.3 0 0 0
4866 0 3 0.0 5.1 32.3 47.6 0 0 0
4868 0 3 0.0 3.4 32.3 49.3 0 0 0
4901 0 3 0.0 0.0 34.0 47.6 0 0 0
4902 0 3 0.0 1.7 35.699999999999996 47.6 0 0 0
4903 0 3 0.0 1.7 34.0 49.3 0 0 0
4904 0 3 0.0 0.0 35.699999999999996 49.3 0 0 0
4905 0 3 0.0 3.4 34.0 47.6 0 0 0
4906 0 3 0.0 5.1 35.699999999999996 47.6 0 0 0
4907 0 3 0.0 5.1 34.0 49.3 0 0 0
4908 0 3 0.0 3.4 35.699999999999996 49.3 0 0 0
4941 0 3 0.0 0.0 37.4 47.6 0 0 0
4943 0 3 0.0 1.7 37.4 49.3 0 0 0
4945 0 3 0.0 3.4 37.4 47.6 0 0 0
4947 0 3 0.0 5.1 37.4 49.3 0 0 0
3372 0 3 0.0 6.8 32.3 45.9 0 0 0
3409 0 3 0.0 6.8 34.0 44.199999999999996 0 0 0
3412 0 3 0.0 6.8 35.699999999999996 45.9 0 0 0
3449 0 3 0.0 6.8 37.4 44.199999999999996 0 0 0
4872 0 3 0.0 6.8 32.3 49.3 0 0 0
4909 0 3 0.0 6.8 34.0 47.6 0 0 0
4912 0 3 0.0 6.8 35.699999999999996 49.3 0 0 0
4949 0 3 0.0 6.8 37.4 47.6 0 0 0
1944 0 3 0.0 0.0 39.1 42.5 0 0 0
1948 0 3 0.0 3.4 39.1 42.5 0 0 0
1952 0 3 0.0 6.8 39.1 42.5 0 0 0
3442 0 3 0.0 1.7 39.1 44.199999999999996 0 0 0
3444 0 3 0.0 0.0 39.1 45.9 0 0 0
3446 0 3 0.0 5.1 39.1 44.199999999999996 0 0 0
3448 0 3 0.0 3.4 39.1 45.9 0 0 0
4942 0 3 0.0 1.7 39.1 47.6 0 0 0
4944 0 3 0.0 0.0 39.1 49.3 0 0 0
4946 0 3 0.0 5.1 39.1 47.6 0 0 0
4948 0 3 0.0 3.4 39.1 49.3 0 0 0
3452 0 3 0.0 6.8 39.1 45.9 0 0 0
4952 0 3 0.0 6.8 39.1 49.3 0 0 0
1876 0 3 0.0 10.2 32.3 42.5 0 0 0
1911 0 3 0.0 8.5 34.0 42.5 0 0 0
1915 0 3 0.0 11.9 34.0 42.5 0 0 0
1916 0 3 0.0 10.2 35.699999999999996 42.5 0 0 0
1951 0 3 0.0 8.5 37.4 42.5 0 0 0
1955 0 3 0.0 11.9 37.4 42.5 0 0 0
1880 0 3 0.0 13.6 32.3 42.5 0 0 0
1919 0 3 0.0 15.299999999999999 34.0 42.5 0 0 0
1920 0 3 0.0 13.6 35.699999999999996 42.5 0 0 0
1959 0 3 0.0 15.299999999999999 37.4 42.5 0 0 0
3370 0 3 0.0 8.5 32.3 44.199999999999996 0 0 0
3374 0 3 0.0 11.9 32.3 44.199999999999996 0 0 0
3376 0 3 0.0 10.2 32.3 45.9 0 0 0
3410 0 3 0.0 8.5 35.699999999999996 44.199999999999996 0 0 0
3411 0 3 0.0 8.5 34.0 45.9 0 0 0
3413 0 3 0.0 10.2 34.0 44.199999999999996 0 0 0
3414 0 3 0.0 11.9 35.699999999999996 44.199999999999996 0 0 0
3415 0 3 0.0 11.9 34.0 45.9 0 0 0
3416 0 3 0.0 10.2 35.699999999999996 45.9 0 0 0
3451 0 3 0.0 8.5 37.4 45.9 0 0 0
3453 0 3 0.0 10.2 37.4 44.199999999999996 0 0 0
3455 0 3 0.0 11.9 37.4 45.9 0 0 0
4870 0 3 0.0 8.5 32.3 47.6 0 0 0
4874 0 3 0.0 11.9 32.3 47.6 0 0 0
4876 0 3 0.0 10.2 32.3 49.3 0 0 0
4910 0 3 0.0 8.5 35.699999999999996 47.6 0 0 0
4911 0 3 0.0 8.5 34.0 49.3 0 0 0
4913 0 3 0.0 10.2 34.0 47.6 0 0 0
4914 0 3 0.0 11.9 35.699999999999996 47.6 0 0 0
4915 0 3 0.0 11.9 34.0 49.3 0 0 0
4916 0 3 0.0 10.2 35.699999999999996 49.3 0 0 0
4951 0 3 0.0 8.5 37.4 49.3 0 0 0
4953 0 3 0.0 10.2 37.4 47.6 0 0 0
4955 0 3 0.0 11.9 37.4 49.3 0 0 0
3378 0 3 0.0 15.299999999999999 32.3 44.199999999999996 0 0 0
3380 0 3 0.0 13.6 32.3 45.9 0 0 0
3417 0 3 0.0 13.6 34.0 44.199999999999996 0 0 0
3418 0 3 0.0 15.299999999999999 35.699999999999996 44.199999999999996 0 0 0
3419 0 3 0.0 15.299999999999999 34.0 45.9 0 0 0
3420 0 3 0.0 13.6 35.699999999999996 45.9 0 0 0
3457 0 3 0.0 13.6 37.4 44.199999999999996 0 0 0
3459 0 3 0.0 15.299999999999999 37.4 45.9 0 0 0
4878 0 3 0.0 15.299999999999999 32.3 47.6 0 0 0
4880 0 3 0.0 13.6 32.3 49.3 0 0 0
4917 0 3 0.0 13.6 34.0 47.6 0 0 0
4918 0 3 0.0 15.299999999999999 35.699999999999996 47.6 0 0 0
4919 0 3 0.0 15.299999999999999 34.0 49.3 0 0 0
4920 0 3 0.0 13.6 35.699999999999996 49.3 0 0 0
4957 0 3 0.0 13.6 37.4 47.6 0 0 0
4959 0 3 0.0 15.299999999999999 37.4 49.3 0 0 0
1956 0 3 0.0 10.2 39.1 42.5 0 0 0
1960 0 3 0.0 13.6 39.1 42.5 0 0 0
3450 0 3 0.0 8.5 39.1 44.199999999999996 0 0 0
3454 0 3 0.0 11.9 39.1 44.199999999999996 0 0 0
3456 0 3 0.0 10.2 39.1 45.9 0 0 0
4950 0 3 0.0 8.5 39.1 47.6 0 0 0
4954 0 3 0.0 11.9 39.1 47.6 0 0 0
4956 0 3 0.0 10.2 39.1 49.3 0 0 0
3458 0 3 0.0 15.299999999999999 39.1 44.199999999999996 0 0 0
3460 0 3 0.0 13.6 39.1 45.9 0 0 0
4958 0 3 0.0 15.299999999999999 39.1 47.6 0 0 0
4960 0 3 0.0 13.6 39.1 49.3 0 0 0
1983 0 3 0.0 1.7 40.8 42.5 0 0 0
1984 0 3 0.0 0.0 42.5 42.5 0 0 0
1987 0 3 0.0 5.1 40.8 42.5 0 0 0
1988 0 3 0.0 3.4 42.5 42.5 0 0 0
1992 0 3 0.0 6.8 42.5 42.5 0 0 0
3481 0 3 0.0 0.0 40.8 44.199999999999996 0 0 0
3482 0 3 0.0 1.7 42.5 44.199999999999996 0 0 0
3483 0 3 0.0 1.7 40.8 45.9 0 0 0
3484 0 3 0.0 0.0 42.5 45.9 0 0 0
3485 0 3 0.0 3.4 40.8 44.199999999999996 0 0 0
3486 0 3 0.0 5.1 42.5 44.199999999999996 0 0 0
3487 0 3 0.0 5.1 40.8 45.9 0 0 0
3488 0 3 0.0 3.4 42.5 45.9 0 0 0
4981 0 3 0.0 0.0 40.8 47.6 0 0 0
4982 0 3 0.0 1.7 42.5 47.6 0 0 0
4983 0 3 0.0 1.7 40.8 49.3 0 0 0
4984 0 3 0.0 0.0 42.5 49.3 0 0 0
4985 0 3 0.0 3.4 40.8 47.6 0 0 0
4986 0 3 0.0 5.1 42.5 47.6 0 0 0
4987 0 3 0.0 5.1 40.8 49.3 0 0 0
4988 0 3 0.0 3.4 42.5 49.3 0 0 0
3489 0 3 0.0 6.8 40.8 44.199999999999996 0 0 0
3492 0 3 0.0 6.8 42.5 45.9 0 0 0
4989 0 3 0.0 6.8 40.8 47.6 0 0 0
4992 0 3 0.0 6.8 42.5 49.3 0 0 0
2023 0 3 0.0 1.7 44.199999999999996 42.5 0 0 0
2024 0 3 0.0 0.0 45.9 42.5 0 0 0
2027 0 3 0.0 5.1 44.199999999999996 42.5 0 0 0
2028 0 3 0.0 3.4 45.9 42.5 0 0 0
2032 0 3 0.0 6.8 45.9 42.5 0 0 0
3521 0 3 0.0 0.0 44.199999999999996 44.199999999999996 0 0 0
3522 0 3 0.0 1.7 45.9 44.199999999999996 0 0 0
3523 0 3 0.0 1.7 44.199999999999996 45.9 0 0 0
3524 0 3 0.0 0.0 45.9 45.9 0 0 0
3525 0 3 0.0 3.4 44.199999999999996 44.199999999999996 0 0 0
3526 0 3 0.0 5.1 45.9 44.199999999999996 0 0 0
3527 0 3 0.0 5.1 44.199999999999996 45.9 0 0 0
3528 0 3 0.0 3.4 45.9 45.9 0 0 0
5021 0 3 0.0 0.0 44.199999999999996 47.6 0 0 0
5022 0 3 0.0 1.7 45.9 47.6 0 0 0
5023 0 3 0.0 1.7 44.199999999999996 49.3 0 0 0
5024 0 3 0.0 0.0 45.9 49.3 0 0 0
5025 0 3 0.0 3.4 44.199999999999996 47.6 0 0 0
5026 0 3 0.0 5.1 45.9 47.6 0 0 0
5027 0 3 0.0 5.1 44.199999999999996 49.3 0 0 0
5028 0 3 0.0 3.4 45.9 49.3 0 0 0
3529 0 3 0.0 6.8 44.199999999999996 44.199999999999996 0 0 0
3532 0 3 0.0 6.8 45.9 45.9 0 0 0
5029 0 3 0.0 6.8 44.199999999999996 47.6 0 0 0
5032 0 3 0.0 6.8 45.9 49.3 0 0 0
1991 0 3 0.0 8.5 40.8 42.5 0 0 0
1995 0 3 0.0 11.9 40.8 42.5 0 0 0
1996 0 3 0.0 10.2 42.5 42.5 0 0 0
1999 0 3 0.0 15.299999999999999 40.8 42.5 0 0 0
2000 0 3 0.0 13.6 42.5 42.5 0 0 0
3490 0 3 0.0 8.5 42.5 44.199999999999996 0 0 0
3491 0 3 0.0 8.5 40.8 45.9 0 0 0
3493 0 3 0.0 10.2 40.8 44.199999999999996 0 0 0
3494 0 3 0.0 11.9 42.5 44.199999999999996 0 0 0
3495 0 3 0.0 11.9 40.8 45.9 0 0 0
3496 0 3 0.0 10.2 42.5 45.9 0 0 0
4990 0 3 0.0 8.5 42.5 47.6 0 0 0
4991 0 3 0.0 8.5 40.8 49.3 0 0 0
4993 0 3 0.0 10.2 40.8 47.6 0 0 0
4994 0 3 0.0 11.9 42.5 47.6 0 0 0
4995 0 3 0.0 11.9 40.8 49.3 0 0 0
4996 0 3 0.0 10.2 42.5 49.3 0 0 0
3497 0 3 0.0 13.6 40.8 44.199999999999996 0 0 0
3498 0 3 0.0 15.299999999999999 42.5 44.199999999999996 0 0 0
3499 0 3 0.0 15.299999999999999 40.8 45.9 0 0 0
3500 0 3 0.0 13.6 42.5 45.9 0 0 0
4997 0 3 0.0 13.6 40.8 47.6 0 0 0
4998 0 3 0.0 15.299999999999999 42.5 47.6 0 0 0
4999 0 3 0.0 15.299999999999999 40.8 49.3 0 0 0
5000 0 3 0.0 13.6 42.5 49.3 0 0 0
2031 0 3 0.0 8.5 44.199999999999996 42.5 0 0 0
2035 0 3 0.0 11.9 44.199999999999996 42.5 0 0 0
2036 0 3 0.0 10.2 45.9 42.5 0 0 0
2039 0 3 0.0 15.299999999999999 44.199999999999996 42.5 0 0 0
2040 0 3 0.0 13.6 45.9 42.5 0 0 0
3530 0 3 0.0 8.5 45.9 44.199999999999996 0 0 0
3531 0 3 0.0 8.5 44.199999999999996 45.9 0 0 0
3533 0 3 0.0 10.2 44.199999999999996 44.199999999999996 0 0 0
3534 0 3 0.0 11.9 45.9 44.199999999999996 0 0 0
3535 0 3 0.0 11.9 44.199999999999996 45.9 0 0 0
3536 0 3 0.0 10.2 45.9 45.9 0 0 0
5030 0 3 0.0 8.5 45.9 47.6 0 0 0
5031 0 3 0.0 8.5 44.199999999999996 49.3 0 0 0
5033 0 3 0.0 10.2 44.199999999999996 47.6 0 0 0
5034 0 3 0.0 11.9 45.9 47.6 0 0 0
5035 0 3 0.0 11.9 44.199999999999996 49.3 0 0 0
5036 0 3 0.0 10.2 45.9 49.3 0 0 0
3537 0 3 0.0 13.6 44.199999999999996 44.199999999999996 0 0 0
3538 0 3 0.0 15.299999999999999 45.9 44.199999999999996 0 0 0
3539 0 3 0.0 15.299999999999999 44.199999999999996 45.9 0 0 0
3540 0 3 0.0 13.6 45.9 45.9 0 0 0
5037 0 3 0.0 13.6 44.199999999999996 47.6 0 0 0
5038 0 3 0.0 15.299999999999999 45.9 47.6 0 0 0
5039 0 3 0.0 15.299999999999999 44.199999999999996 49.3 0 0 0
5040 0 3 0.0 13.6 45.9 49.3 0 0 0
2063 0 3 0.0 1.7 47.6 42.5 0 0 0
2064 0 3 0.0 0.0 49.3 42.5 0 0 0
2067 0 3 0.0 5.1 47.6 42.5 0 0 0
2068 0 3 0.0 3.4 49.3 42.5 0 0 0
2072 0 3 0.0 6.8 49.3 42.5 0 0 0
3561 0 3 0.0 0.0 47.6 44.199999999999996 0 0 0
3562 0 3 0.0 1.7 49.3 44.199999999999996 0 0 0
3563 0 3 0.0 1.7 47.6 45.9 0 0 0
3564 0 3 0.0 0.0 49.3 45.9 0 0 0
3565 0 3 0.0 3.4 47.6 44.199999999999996 0 0 0
3566 0 3 0.0 5.1 49.3 44.199999999999996 0 0 0
3567 0 3 0.0 5.1 47.6 45.9 0 0 0
3568 0 3 0.0 3.4 49.3 45.9 0 0 0
5061 0 3 0.0 0.0 47.6 47.6 0 0 0
5062 0 3 0.0 1.7 49.3 47.6 0 0 0
5063 0 3 0.0 1.7 47.6 49.3 0 0 0
5064 0 3 0.0 0.0 49.3 49.3 0 0 0
5065 0 3 0.0 3.4 47.6 47.6 0 0 0
5066 0 3 0.0 5.1 49.3 47.6 0 0 0
5067 0 3 0.0 5.1 47.6 49.3 0 0 0
5068 0 3 0.0 3.4 49.3 49.3 0 0 0
3569 0 3 0.0 6.8 47.6 44.199999999999996 0 0 0
3572 0 3 0.0 6.8 49.3 45.9 0 0 0
5069 0 3 0.0 6.8 47.6 47.6 0 0 0
5072 0 3 0.0 6.8 49.3 49.3 0 0 0
2103 0 3 0.0 1.7 51.0 42.5 0 0 0
2104 0 3 0.0 0.0 52.699999999999996 42.5 0 0 0
2107 0 3 0.0 5.1 51.0 42.5 0 0 0
2108 0 3 0.0 3.4 52.699999999999996 42.5 0 0 0
2143 0 3 0.0 1.7 54.4 42.5 0 0 0
2147 0 3 0.0 5.1 54.4 42.5 0 0 0
2112 0 3 0.0 6.8 52.699999999999996 42.5 0 0 0
3601 0 3 0.0 0.0 51.0 44.199999999999996 0 0 0
3602 0 3 0.0 1.7 52.699999999999996 44.199999999999996 0 0 0
3603 0 3 0.0 1.7 51.0 45.9 0 0 0
3604 0 3 0.0 0.0 52.699999999999996 45.9 0 0 0
3605 0 3 0.0 3.4 51.0 44.199999999999996 0 0 0
3606 0 3 0.0 5.1 52.699999999999996 44.199999999999996 0 0 0
3607 0 3 0.0 5.1 51.0 45.9 0 0 0
3608 0 3 0.0 3.4 52.699999999999996 45.9 0 0 0
3641 0 3 0.0 0.0 54.4 44.199999999999996 0 0 0
3643 0 3 0.0 1.7 54.4 45.9 0 0 0
3645 0 3 0.0 3.4 54.4 44.199999999999996 0 0 0
3647 0 3 0.0 5.1 54.4 45.9 0 0 0
5101 0 3 0.0 0.0 51.0 47.6 0 0 0
5102 0 3 0.0 1.7 52.699999999999996 47.6 0 0 0
5103 0 3 0.0 1.7 51.0 49.3 0 0 0
5104 0 3 0.0 0.0 52.699999999999996 49.3 0 0 0
5105 0 3 0.0 3.4 51.0 47.6 0 0 0
5106 0 3 0.0 5.1 52.699999999999996 47.6 0 0 0
5107 0 3 0.0 5.1 51.0 49.3 0 0 0
5108 0 3 0.0 3.4 52.699999999999996 49.3 0 0 0
5141 0 3 0.0 0.0 54.4 47.6 0 0 0
5143 0 3 0.0 1.7 54.4 49.3 0 0 0
5145 0 3 0.0 3.4 54.4 47.6 0 0 0
5147 0 3 0.0 5.1 54.4 49.3 0 0 0
3609 0 3 0.0 6.8 51.0 44.199999999999996 0 0 0
3612 0 3 0.0 6.8 52.699999999999996 45.9 0 0 0
3649 0 3 0.0 6.8 54.4 44.199999999999996 0 0 0
5109 0 3 0.0 6.8 51.0 47.6 0 0 0
5112 0 3 0.0 6.8 52.699999999999996 49.3 0 0 0
5149 0 3 0.0 6.8 54.4 47.6 0 0 0
2071 0 3 0.0 8.5 47.6 42.5 0 0 0
2075 0 3 0.0 11.9 47.6 42.5 0 0 0
2076 0 3 0.0 10.2 49.3 42.5 0 0 0
2079 0 3 0.0 15.299999999999999 47.6 42.5 0 0 0
2080 0 3 0.0 13.6 49.3 42.5 0 0 0
3570 0 3 0.0 8.5 49.3 44.199999999999996 0 0 0
3571 0 3 0.0 8.5 47.6 45.9 0 0 0
3573 0 3 0.0 10.2 47.6 44.199999999999996 0 0 0
3574 0 3 0.0 11.9 49.3 44.199999999999996 0 0 0
3575 0 3 0.0 11.9 47.6 45.9 0 0 0
3576 0 3 0.0 10.2 49.3 45.9 0 0 0
5070 0 3 0.0 8.5 49.3 47.6 0 0 0
5071 0 3 0.0 8.5 47.6 49.3 0 0 0
5073 0 3 0.0 10.2 47.6 47.6 0 0 0
5074 0 3 0.0 11.9 49.3 47.6 0 0 0
5075 0 3 0.0 11.9 47.6 49.3 0 0 0
5076 0 3 0.0 10.2 49.3 49.3 0 0 0
3577 0 3 0.0 13.6 47.6 44.199999999999996 0 0 0
3578 0 3 0.0 15.299999999999999 49.3 44.199999999999996 0 0 0
3579 0 3 0.0 15.299999999999999 47.6 45.9 0 0 0
3580 0 3 0.0 13.6 49.3 45.9 0 0 0
5077 0 3 0.0 13.6 47.6 47.6 0 0 0
5078 0 3 0.0 15.299999999999999 49.3 47.6 0 0 0
5079 0 3 0.0 15.299999999999999 47.6 49.3 0 0 0
5080 0 3 0.0 13.6 49.3 49.3 0 0 0
2111 0 3 0.0 8.5 51.0 42.5 0 0 0
2115 0 3 0.0 11.9 51.0 42.5 0 0 0
2116 0 3 0.0 10.2 52.699999999999996 42.5 0 0 0
2151 0 3 0.0 8.5 54.4 42.5 0 0 0
2155 0 3 0.0 11.9 54.4 42.5 0 0 0
2119 0 3 0.0 15.299999999999999 51.0 42.5 0 0 0
2120 0 3 0.0 13.6 52.699999999999996 42.5 0 0 0
2159 0 3 0.0 15.299999999999999 54.4 42.5 0 0 0
3610 0 3 0.0 8.5 52.699999999999996 44.199999999999996 0 0 0
3611 0 3 0.0 8.5 51.0 45.9 0 0 0
3613 0 3 0.0 10.2 51.0 44.199999999999996 0 0 0
3614 0 3 0.0 11.9 52.699999999999996 44.199999999999996 0 0 0
3615 0 3 0.0 11.9 51.0 45.9 0 0 0
3616 0 3 0.0 10.2 52.699999999999996 45.9 0 0 0
3651 0 3 0.0 8.5 54.4 45.9 0 0 0
3653 0 3 0.0 10.2 54.4 44.199999999999996 0 0 0
3655 0 3 0.0 11.9 54.4 45.9 0 0 0
5110 0 3 0.0 8.5 52.699999999999996 47.6 0 0 0
5111 0 3 0.0 8.5 51.0 49.3 0 0 0
5113 0 3 0.0 10.2 51.0 47.6 0 0 0
5114 0 3 0.0 11.9 52.699999999999996 47.6 0 0 0
5115 0 3 0.0 11.9 51.0 49.3 0 0 0
5116 0 3 0.0 10.2 52.699999999999996 49.3 0 0 0
5151 0 3 0.0 8.5 54.4 49.3 0 0 0
5153 0 3 0.0 10.2 54.4 47.6 0 0 0
5155 0 3 0.0 11.9 54.4 49.3 0 0 0
3617 0 3 0.0 13.6 51.0 44.199999999999996 0 0 0
3618 0 3 0.0 15.299999999999999 52.699999999999996 44.199999999999996 0 0 0
3619 0 3 0.0 15.299999999999999 51.0 45.9 0 0 0
3620 0 3 0.0 13.6 52.699999999999996 45.9 0 0 0
3657 0 3 0.0 13.6 54.4 44.199999999999996 0 0 0
3659 0 3 0.0 15.299999999999999 54.4 45.9 0 0 0
5117 0 3 0.0 13.6 51.0 47.6 0 0 0
5118 0 3 0.0 15.299999999999999 52.699999999999996 47.6 0 0 0
5119 0 3 0.0 15.299999999999999 51.0 49.3 0 0 0
5120 0 3 0.0 13.6 52.699999999999996 49.3 0 0 0
5157 0 3 0.0 13.6 54.4 47.6 0 0 0
5159 0 3 0.0 15.299999999999999 54.4 49.3 0 0 0
2144 0 3 0.0 0.0 56.1 42.5 0 0 0
2148 0 3 0.0 3.4 56.1 42.5 0 0 0
2152 0 3 0.0 6.8 56.1 42.5 0 0 0
3642 0 3 0.0 1.7 56.1 44.199999999999996 0 0 0
3644 0 3 0.0 0.0 56.1 45.9 0 0 0
3646 0 3 0.0 5.1 56.1 44.199999999999996 0 0 0
3648 0 3 0.0 3.4 56.1 45.9 0 0 0
5142 0 3 0.0 1.7 56.1 47.6 0 0 0
5144 0 3 0.0 0.0 56.1 49.3 0 0 0
5146 0 3 0.0 5.1 56.1 47.6 0 0 0
5148 0 3 0.0 3.4 56.1 49.3 0 0 0
3652 0 3 0.0 6.8 56.1 45.9 0 0 0
5152 0 3 0.0 6.8 56.1 49.3 0 0 0
2183 0 3 0.0 1.7 57.8 42.5 0 0 0
2184 0 3 0.0 0.0 59.5 42.5 0 0 0
2187 0 3 0.0 5.1 57.8 42.5 0 0 0
2188 0 3 0.0 3.4 59.5 42.5 0 0 0
2223 0 3 0.0 1.7 61.199999999999996 42.5 0 0 0
2224 0 3 0.0 0.0 62.9 42.5 0 0 0
2227 0 3 0.0 5.1 61.199999999999996 42.5 0 0 0
2228 0 3 0.0 3.4 62.9 42.5 0 0 0
2192 0 3 0.0 6.8 59.5 42.5 0 0 0
2232 0 3 0.0 6.8 62.9 42.5 0 0 0
3681 0 3 0.0 0.0 57.8 44.199999999999996 0 0 0
3682 0 3 0.0 1.7 59.5 44.199999999999996 0 0 0
3683 0 3 0.0 1.7 57.8 45.9 0 0 0
3684 0 3 0.0 0.0 59.5 45.9 0 0 0
3685 0 3 0.0 3.4 57.8 44.199999999999996 0 0 0
3686 0 3 0.0 5.1 59.5 44.199999999999996 0 0 0
3687 0 3 0.0 5.1 57.8 45.9 0 0 0
3688 0 3 0.0 3.4 59.5 45.9 0 0 0
3721 0 3 0.0 0.0 61.199999999999996 44.199999999999996 0 0 0
3722 0 3 0.0 1.7 62.9 44.199999999999996 0 0 0
3723 0 3 0.0 1.7 61.199999999999996 45.9 0 0 0
3724 0 3 0.0 0.0 62.9 45.9 0 0 0
3725 0 3 0.0 3.4 61.199999999999996 44.199999999999996 0 0 0
3726 0 3 0.0 5.1 62.9 44.199999999999996 0 0 0
3727 0 3 0.0 5.1 61.199999999999996 45.9 0 0 0
3728 0 3 0.0 3.4 62.9 45.9 0 0 0
5181 0 3 0.0 0.0 57.8 47.6 0 0 0
5182 0 3 0.0 1.7 59.5 47.6 0 0 0
5183 0 3 0.0 1.7 57.8 49.3 0 0 0
5184 0 3 0.0 0.0 59.5 49.3 0 0 0
5185 0 3 0.0 3.4 57.8 47.6 0 0 0
5186 0 3 0.0 5.1 59.5 47.6 0 0 0
5187 0 3 0.0 5.1 57.8 49.3 0 0 0
5188 0 3 0.0 3.4 59.5 49.3 0 0 0
5221 0 3 0.0 0.0 61.199999999999996 47.6 0 0 0
5222 0 3 0.0 1.7 62.9 47.6 0 0 0
5223 0 3 0.0 1.7 61.199999999999996 49.3 0 0 0
5224 0 3 0.0 0.0 62.9 49.3 0 0 0
5225 0 3 0.0 3.4 61.199999999999996 47.6 0 0 0
5226 0 3 0.0 5.1 62.9 47.6 0 0 0
5227 0 3 0.0 5.1 61.199999999999996 49.3 0 0 0
5228 0 3 0.0 3.4 62.9 49.3 0 0 0
3689 0 3 0.0 6.8 57.8 44.199999999999996 0 0 0
3692 0 3 0.0 6.8 59.5 45.9 0 0 0
3729 0 3 0.0 6.8 61.199999999999996 44.199999999999996 0 0 0
3732 0 3 0.0 6.8 62.9 45.9 0 0 0
5189 0 3 0.0 6.8 57.8 47.6 0 0 0
5192 0 3 0.0 6.8 59.5 49.3 0 0 0
5229 0 3 0.0 6.8 61.199999999999996 47.6 0 0 0
5232 0 3 0.0 6.8 62.9 49.3 0 0 0
3654 0 3 0.0 11.9 56.1 44.199999999999996 0 0 0
2160 0 3 0.0 13.6 56.1 42.5 0 0 0
3650 0 3 0.0 8.5 56.1 44.199999999999996 0 0 0
3656 0 3 0.0 10.2 56.1 45.9 0 0 0
5150 0 3 0.0 8.5 56.1 47.6 0 0 0
5154 0 3 0.0 11.9 56.1 47.6 0 0 0
5156 0 3 0.0 10.2 56.1 49.3 0 0 0
3658 0 3 0.0 15.299999999999999 56.1 44.199999999999996 0 0 0
5158 0 3 0.0 15.299999999999999 56.1 47.6 0 0 0
3660 0 3 0.0 13.6 56.1 45.9 0 0 0
5160 0 3 0.0 13.6 56.1 49.3 0 0 0
2191 0 3 0.0 8.5 57.8 42.5 0 0 0
2195 0 3 0.0 11.9 57.8 42.5 0 0 0
2196 0 3 0.0 10.2 59.5 42.5 0 0 0
2231 0 3 0.0 8.5 61.199999999999996 42.5 0 0 0
2235 0 3 0.0 11.9 61.199999999999996 42.5 0 0 0
2236 0 3 0.0 10.2 62.9 42.5 0 0 0
2199 0 3 0.0 15.299999999999999 57.8 42.5 0 0 0
2240 0 3 0.0 13.6 62.9 42.5 0 0 0
2200 0 3 0.0 13.6 59.5 42.5 0 0 0
2239 0 3 0.0 15.299999999999999 61.199999999999996 42.5 0 0 0
3690 0 3 0.0 8.5 59.5 44.199999999999996 0 0 0
3691 0 3 0.0 8.5 57.8 45.9 0 0 0
3694 0 3 0.0 11.9 59.5 44.199999999999996 0 0 0
3693 0 3 0.0 10.2 57.8 44.199999999999996 0 0 0
3695 0 3 0.0 11.9 57.8 45.9 0 0 0
3696 0 3 0.0 10.2 59.5 45.9 0 0 0
3730 0 3 0.0 8.5 62.9 44.199999999999996 0 0 0
3731 0 3 0.0 8.5 61.199999999999996 45.9 0 0 0
3733 0 3 0.0 10.2 61.199999999999996 44.199999999999996 0 0 0
3734 0 3 0.0 11.9 62.9 44.199999999999996 0 0 0
3735 0 3 0.0 11.9 61.199999999999996 45.9 0 0 0
3736 0 3 0.0 10.2 62.9 45.9 0 0 0
5191 0 3 0.0 8.5 57.8 49.3 0 0 0
5193 0 3 0.0 10.2 57.8 47.6 0 0 0
5190 0 3 0.0 8.5 59.5 47.6 0 0 0
5195 0 3 0.0 11.9 57.8 49.3 0 0 0
5194 0 3 0.0 11.9 59.5 47.6 0 0 0
5196 0 3 0.0 10.2 59.5 49.3 0 0 0
5231 0 3 0.0 8.5 61.199999999999996 49.3 0 0 0
5230 0 3 0.0 8.5 62.9 47.6 0 0 0
5233 0 3 0.0 10.2 61.199999999999996 47.6 0 0 0
5234 0 3 0.0 11.9 62.9 47.6 0 0 0
5235 0 3 0.0 11.9 61.199999999999996 49.3 0 0 0
5236 0 3 0.0 10.2 62.9 49.3 0 0 0
3698 0 3 0.0 15.299999999999999 59.5 44.199999999999996 0 0 0
3697 0 3 0.0 13.6 57.8 44.199999999999996 0 0 0
3699 0 3 0.0 15.299999999999999 57.8 45.9 0 0 0
3700 0 3 0.0 13.6 59.5 45.9 0 0 0
3737 0 3 0.0 13.6 61.199999999999996 44.199999999999996 0 0 0
3738 0 3 0.0 15.299999999999999 62.9 44.199999999999996 0 0 0
3739 0 3 0.0 15.299999999999999 61.199999999999996 45.9 0 0 0
3740 0 3 0.0 13.6 62.9 45.9 0 0 0
5197 0 3 0.0 13.6 57.8 47.6 0 0 0
5199 0 3 0.0 15.299999999999999 57.8 49.3 0 0 0
5198 0 3 0.0 15.299999999999999 59.5 47.6 0 0 0
5200 0 3 0.0 13.6 59.5 49.3 0 0 0
5238 0 3 0.0 15.299999999999999 62.9 47.6 0 0 0
5237 0 3 0.0 13.6 61.199999999999996 47.6 0 0 0
5239 0 3 0.0 15.299999999999999 61.199999999999996 49.3 0 0 0
5240 0 3 0.0 13.6 62.9 49.3 0 0 0
2156 0 3 0.0 10.2 56.1 42.5 0 0 0
6362 0 3 0.0 1.7 32.3 51.0 0 0 0
6364 0 3 0.0 0.0 32.3 52.699999999999996 0 0 0
6366 0 3 0.0 5.1 32.3 51.0 0 0 0
6368 0 3 0.0 3.4 32.3 52.699999999999996 0 0 0
6401 0 3 0.0 0.0 34.0 51.0 0 0 0
6402 0 3 0.0 1.7 35.699999999999996 51.0 0 0 0
6403 0 3 0.0 1.7 34.0 52.699999999999996 0 0 0
6404 0 3 0.0 0.0 35.699999999999996 52.699999999999996 0 0 0
6405 0 3 0.0 3.4 34.0 51.0 0 0 0
6406 0 3 0.0 5.1 35.699999999999996 51.0 0 0 0
6407 0 3 0.0 5.1 34.0 52.699999999999996 0 0 0
6408 0 3 0.0 3.4 35.699999999999996 52.699999999999996 0 0 0
6441 0 3 0.0 0.0 37.4 51.0 0 0 0
6443 0 3 0.0 1.7 37.4 52.699999999999996 0 0 0
6445 0 3 0.0 3.4 37.4 51.0 0 0 0
6447 0 3 0.0 5.1 37.4 52.699999999999996 0 0 0
7862 0 3 0.0 1.7 32.3 54.4 0 0 0
7864 0 3 0.0 0.0 32.3 56.1 0 0 0
7866 0 3 0.0 5.1 32.3 54.4 0 0 0
7868 0 3 0.0 3.4 32.3 56.1 0 0 0
7901 0 3 0.0 0.0 34.0 54.4 0 0 0
7902 0 3 0.0 1.7 35.699999999999996 54.4 0 0 0
7903 0 3 0.0 1.7 34.0 56.1 0 0 0
7904 0 3 0.0 0.0 35.699999999999996 56.1 0 0 0
7905 0 3 0.0 3.4 34.0 54.4 0 0 0
7906 0 3 0.0 5.1 35.699999999999996 54.4 0 0 0
7907 0 3 0.0 5.1 34.0 56.1 0 0 0
7908 0 3 0.0 3.4 35.699999999999996 56.1 0 0 0
7941 0 3 0.0 0.0 37.4 54.4 0 0 0
7943 0 3 0.0 1.7 37.4 56.1 0 0 0
7945 0 3 0.0 3.4 37.4 54.4 0 0 0
7947 0 3 0.0 5.1 37.4 56.1 0 0 0
6372 0 3 0.0 6.8 32.3 52.699999999999996 0 0 0
6409 0 3 0.0 6.8 34.0 51.0 0 0 0
6412 0 3 0.0 6.8 35.699999999999996 52.699999999999996 0 0 0
6449 0 3 0.0 6.8 37.4 51.0 0 0 0
7872 0 3 0.0 6.8 32.3 56.1 0 0 0
7909 0 3 0.0 6.8 34.0 54.4 0 0 0
7912 0 3 0.0 6.8 35.699999999999996 56.1 0 0 0
7949 0 3 0.0 6.8 37.4 54.4 0 0 0
9362 0 3 0.0 1.7 32.3 57.8 0 0 0
9366 0 3 0.0 5.1 32.3 57.8 0 0 0
9401 0 3 0.0 0.0 34.0 57.8 0 0 0
9402 0 3 0.0 1.7 35.699999999999996 57.8 0 0 0
9405 0 3 0.0 3.4 34.0 57.8 0 0 0
9406 0 3 0.0 5.1 35.699999999999996 57.8 0 0 0
9441 0 3 0.0 0.0 37.4 57.8 0 0 0
9445 0 3 0.0 3.4 37.4 57.8 0 0 0
9409 0 3 0.0 6.8 34.0 57.8 0 0 0
9449 0 3 0.0 6.8 37.4 57.8 0 0 0
6442 0 3 0.0 1.7 39.1 51.0 0 0 0
6444 0 3 0.0 0.0 39.1 52.699999999999996 0 0 0
6446 0 3 0.0 5.1 39.1 51.0 0 0 0
6448 0 3 0.0 3.4 39.1 52.699999999999996 0 0 0
7942 0 3 0.0 1.7 39.1 54.4 0 0 0
7944 0 3 0.0 0.0 39.1 56.1 0 0 0
7946 0 3 0.0 5.1 39.1 54.4 0 0 0
7948 0 3 0.0 3.4 39.1 56.1 0 0 0
6452 0 3 0.0 6.8 39.1 52.699999999999996 0 0 0
7952 0 3 0.0 6.8 39.1 56.1 0 0 0
9442 0 3 0.0 1.7 39.1 57.8 0 0 0
9446 0 3 0.0 5.1 39.1 57.8 0 0 0
6370 0 3 0.0 8.5 32.3 51.0 0 0 0
6374 0 3 0.0 11.9 32.3 51.0 0 0 0
6376 0 3 0.0 10.2 32.3 52.699999999999996 0 0 0
6410 0 3 0.0 8.5 35.699999999999996 51.0 0 0 0
6411 0 3 0.0 8.5 34.0 52.699999999999996 0 0 0
6413 0 3 0.0 10.2 34.0 51.0 0 0 0
6414 0 3 0.0 11.9 35.699999999999996 51.0 0 0 0
6415 0 3 0.0 11.9 34.0 52.699999999999996 0 0 0
6416 0 3 0.0 10.2 35.699999999999996 52.699999999999996 0 0 0
6451 0 3 0.0 8.5 37.4 52.699999999999996 0 0 0
6453 0 3 0.0 10.2 37.4 51.0 0 0 0
6455 0 3 0.0 11.9 37.4 52.699999999999996 0 0 0
7870 0 3 0.0 8.5 32.3 54.4 0 0 0
7874 0 3 0.0 11.9 32.3 54.4 0 0 0
7876 0 3 0.0 10.2 32.3 56.1 0 0 0
7910 0 3 0.0 8.5 35.699999999999996 54.4 0 0 0
7911 0 3 0.0 8.5 34.0 56.1 0 0 0
7913 0 3 0.0 10.2 34.0 54.4 0 0 0
7914 0 3 0.0 11.9 35.699999999999996 54.4 0 0 0
7915 0 3 0.0 11.9 34.0 56.1 0 0 0
7916 0 3 0.0 10.2 35.699999999999996 56.1 0 0 0
7951 0 3 0.0 8.5 37.4 56.1 0 0 0
7953 0 3 0.0 10.2 37.4 54.4 0 0 0
7955 0 3 0.0 11.9 37.4 56.1 0 0 0
6378 0 3 0.0 15.299999999999999 32.3 51.0 0 0 0
6380 0 3 0.0 13.6 32.3 52.699999999999996 0 0 0
6417 0 3 0.0 13.6 34.0 51.0 0 0 0
6418 0 3 0.0 15.299999999999999 35.699999999999996 51.0 0 0 0
6419 0 3 0.0 15.299999999999999 34.0 52.699999999999996 0 0 0
6420 0 3 0.0 13.6 35.699999999999996 52.699999999999996 0 0 0
6457 0 3 0.0 13.6 37.4 51.0 0 0 0
6459 0 3 0.0 15.299999999999999 37.4 52.699999999999996 0 0 0
7878 0 3 0.0 15.299999999999999 32.3 54.4 0 0 0
7880 0 3 0.0 13.6 32.3 56.1 0 0 0
7917 0 3 0.0 13.6 34.0 54.4 0 0 0
7918 0 3 0.0 15.299999999999999 35.699999999999996 54.4 0 0 0
7919 0 3 0.0 15.299999999999999 34.0 56.1 0 0 0
7920 0 3 0.0 13.6 35.699999999999996 56.1 0 0 0
7957 0 3 0.0 13.6 37.4 54.4 0 0 0
7959 0 3 0.0 15.299999999999999 37.4 56.1 0 0 0
9370 0 3 0.0 8.5 32.3 57.8 0 0 0
9374 0 3 0.0 11.9 32.3 57.8 0 0 0
9410 0 3 0.0 8.5 35.699999999999996 57.8 0 0 0
9413 0 3 0.0 10.2 34.0 57.8 0 0 0
9414 0 3 0.0 11.9 35.699999999999996 57.8 0 0 0
9453 0 3 0.0 10.2 37.4 57.8 0 0 0
9378 0 3 0.0 15.299999999999999 32.3 57.8 0 0 0
9417 0 3 0.0 13.6 34.0 57.8 0 0 0
9418 0 3 0.0 15.299999999999999 35.699999999999996 57.8 0 0 0
9457 0 3 0.0 13.6 37.4 57.8 0 0 0
6450 0 3 0.0 8.5 39.1 51.0 0 0 0
6454 0 3 0.0 11.9 39.1 51.0 0 0 0
6456 0 3 0.0 10.2 39.1 52.699999999999996 0 0 0
7950 0 3 0.0 8.5 39.1 54.4 0 0 0
7954 0 3 0.0 11.9 39.1 54.4 0 0 0
7956 0 3 0.0 10.2 39.1 56.1 0 0 0
6458 0 3 0.0 15.299999999999999 39.1 51.0 0 0 0
6460 0 3 0.0 13.6 39.1 52.699999999999996 0 0 0
7958 0 3 0.0 15.299999999999999 39.1 54.4 0 0 0
7960 0 3 0.0 13.6 39.1 56.1 0 0 0
9450 0 3 0.0 8.5 39.1 57.8 0 0 0
9454 0 3 0.0 11.9 39.1 57.8 0 0 0
9458 0 3 0.0 15.299999999999999 39.1 57.8 0 0 0
6481 0 3 0.0 0.0 40.8 51.0 0 0 0
6482 0 3 0.0 1.7 42.5 51.0 0 0 0
6483 0 3 0.0 1.7 40.8 52.699999999999996 0 0 0
6484 0 3 0.0 0.0 42.5 52.699999999999996 0 0 0
6485 0 3 0.0 3.4 40.8 51.0 0 0 0
6486 0 3 0.0 5.1 42.5 51.0 0 0 0
6487 0 3 0.0 5.1 40.8 52.699999999999996 0 0 0
6488 0 3 0.0 3.4 42.5 52.699999999999996 0 0 0
7981 0 3 0.0 0.0 40.8 54.4 0 0 0
7982 0 3 0.0 1.7 42.5 54.4 0 0 0
7983 0 3 0.0 1.7 40.8 56.1 0 0 0
7984 0 3 0.0 0.0 42.5 56.1 0 0 0
7985 0 3 0.0 3.4 40.8 54.4 0 0 0
7986 0 3 0.0 5.1 42.5 54.4 0 0 0
7987 0 3 0.0 5.1 40.8 56.1 0 0 0
7988 0 3 0.0 3.4 42.5 56.1 0 0 0
6489 0 3 0.0 6.8 40.8 51.0 0 0 0
6492 0 3 0.0 6.8 42.5 52.699999999999996 0 0 0
7989 0 3 0.0 6.8 40.8 54.4 0 0 0
7992 0 3 0.0 6.8 42.5 56.1 0 0 0
9481 0 3 0.0 0.0 40.8 57.8 0 0 0
9482 0 3 0.0 1.7 42.5 57.8 0 0 0
9485 0 3 0.0 3.4 40.8 57.8 0 0 0
9486 0 3 0.0 5.1 42.5 57.8 0 0 0
9489 0 3 0.0 6.8 40.8 57.8 0 0 0
6521 0 3 0.0 0.0 44.199999999999996 51.0 0 0 0
6522 0 3 0.0 1.7 45.9 51.0 0 0 0
6523 0 3 0.0 1.7 44.199999999999996 52.699999999999996 0 0 0
6524 0 3 0.0 0.0 45.9 52.699999999999996 0 0 0
6525 0 3 0.0 3.4 44.199999999999996 51.0 0 0 0
6526 0 3 0.0 5.1 45.9 51.0 0 0 0
6527 0 3 0.0 5.1 44.199999999999996 52.699999999999996 0 0 0
6528 0 3 0.0 3.4 45.9 52.699999999999996 0 0 0
8021 0 3 0.0 0.0 44.199999999999996 54.4 0 0 0
8022 0 3 0.0 1.7 45.9 54.4 0 0 0
8023 0 3 0.0 1.7 44.199999999999996 56.1 0 0 0
8024 0 3 0.0 0.0 45.9 56.1 0 0 0
8025 0 3 0.0 3.4 44.199999999999996 54.4 0 0 0
8026 0 3 0.0 5.1 45.9 54.4 0 0 0
8027 0 3 0.0 5.1 44.199999999999996 56.1 0 0 0
8028 0 3 0.0 3.4 45.9 56.1 0 0 0
6529 0 3 0.0 6.8 44.199999999999996 51.0 0 0 0
6532 0 3 0.0 6.8 45.9 52.699999999999996 0 0 0
8029 0 3 0.0 6.8 44.199999999999996 54.4 0 0 0
8032 0 3 0.0 6.8 45.9 56.1 0 0 0
9521 0 3 0.0 0.0 44.199999999999996 57.8 0 0 0
9522 0 3 0.0 1.7 45.9 57.8 0 0 0
9525 0 3 0.0 3.4 44.199999999999996 57.8 0 0 0
9526 0 3 0.0 5.1 45.9 57.8 0 0 0
9529 0 3 0.0 6.8 44.199999999999996 57.8 0 0 0
6490 0 3 0.0 8.5 42.5 51.0 0 0 0
6491 0 3 0.0 8.5 40.8 52.699999999999996 0 0 0
6493 0 3 0.0 10.2 40.8 51.0 0 0 0
6494 0 3 0.0 11.9 42.5 51.0 0 0 0
6495 0 3 0.0 11.9 40.8 52.699999999999996 0 0 0
6496 0 3 0.0 10.2 42.5 52.699999999999996 0 0 0
7990 0 3 0.0 8.5 42.5 54.4 0 0 0
7991 0 3 0.0 8.5 40.8 56.1 0 0 0
7993 0 3 0.0 10.2 40.8 54.4 0 0 0
7994 0 3 0.0 11.9 42.5 54.4 0 0 0
7995 0 3 0.0 11.9 40.8 56.1 0 0 0
7996 0 3 0.0 10.2 42.5 56.1 0 0 0
6497 0 3 0.0 13.6 40.8 51.0 0 0 0
6498 0 3 0.0 15.299999999999999 42.5 51.0 0 0 0
6499 0 3 0.0 15.299999999999999 40.8 52.699999999999996 0 0 0
6500 0 3 0.0 13.6 42.5 52.699999999999996 0 0 0
7997 0 3 0.0 13.6 40.8 54.4 0 0 0
7998 0 3 0.0 15.299999999999999 42.5 54.4 0 0 0
7999 0 3 0.0 15.299999999999999 40.8 56.1 0 0 0
8000 0 3 0.0 13.6 42.5 56.1 0 0 0
9490 0 3 0.0 8.5 42.5 57.8 0 0 0
9493 0 3 0.0 10.2 40.8 57.8 0 0 0
9494 0 3 0.0 11.9 42.5 57.8 0 0 0
9497 0 3 0.0 13.6 40.8 57.8 0 0 0
9498 0 3 0.0 15.299999999999999 42.5 57.8 0 0 0
6530 0 3 0.0 8.5 45.9 51.0 0 0 0
6531 0 3 0.0 8.5 44.199999999999996 52.699999999999996 0 0 0
6533 0 3 0.0 10.2 44.199999999999996 51.0 0 0 0
6534 0 3 0.0 11.9 45.9 51.0 0 0 0
6535 0 3 0.0 11.9 44.199999999999996 52.699999999999996 0 0 0
6536 0 3 0.0 10.2 45.9 52.699999999999996 0 0 0
8030 0 3 0.0 8.5 45.9 54.4 0 0 0
8031 0 3 0.0 8.5 44.199999999999996 56.1 0 0 0
8033 0 3 0.0 10.2 44.199999999999996 54.4 0 0 0
8034 0 3 0.0 11.9 45.9 54.4 0 0 0
8035 0 3 0.0 11.9 44.199999999999996 56.1 0 0 0
8036 0 3 0.0 10.2 45.9 56.1 0 0 0
6537 0 3 0.0 13.6 44.199999999999996 51.0 0 0 0
6538 0 3 0.0 15.299999999999999 45.9 51.0 0 0 0
6539 0 3 0.0 15.299999999999999 44.199999999999996 52.699999999999996 0 0 0
6540 0 3 0.0 13.6 45.9 52.699999999999996 0 0 0
8037 0 3 0.0 13.6 44.199999999999996 54.4 0 0 0
8038 0 3 0.0 15.299999999999999 45.9 54.4 0 0 0
8039 0 3 0.0 15.299999999999999 44.199999999999996 56.1 0 0 0
8040 0 3 0.0 13.6 45.9 56.1 0 0 0
9530 0 3 0.0 8.5 45.9 57.8 0 0 0
9533 0 3 0.0 10.2 44.199999999999996 57.8 0 0 0
9534 0 3 0.0 11.9 45.9 57.8 0 0 0
9537 0 3 0.0 13.6 44.199999999999996 57.8 0 0 0
9538 0 3 0.0 15.299999999999999 45.9 57.8 0 0 0
6561 0 3 0.0 0.0 47.6 51.0 0 0 0
6562 0 3 0.0 1.7 49.3 51.0 0 0 0
6563 0 3 0.0 1.7 47.6 52.699999999999996 0 0 0
6564 0 3 0.0 0.0 49.3 52.699999999999996 0 0 0
6565 0 3 0.0 3.4 47.6 51.0 0 0 0
6566 0 3 0.0 5.1 49.3 51.0 0 0 0
6567 0 3 0.0 5.1 47.6 52.699999999999996 0 0 0
6568 0 3 0.0 3.4 49.3 52.699999999999996 0 0 0
8061 0 3 0.0 0.0 47.6 54.4 0 0 0
8062 0 3 0.0 1.7 49.3 54.4 0 0 0
8063 0 3 0.0 1.7 47.6 56.1 0 0 0
8064 0 3 0.0 0.0 49.3 56.1 0 0 0
8065 0 3 0.0 3.4 47.6 54.4 0 0 0
8066 0 3 0.0 5.1 49.3 54.4 0 0 0
8067 0 3 0.0 5.1 47.6 56.1 0 0 0
8068 0 3 0.0 3.4 49.3 56.1 0 0 0
6569 0 3 0.0 6.8 47.6 51.0 0 0 0
6572 0 3 0.0 6.8 49.3 52.699999999999996 0 0 0
8069 0 3 0.0 6.8 47.6 54.4 0 0 0
8072 0 3 0.0 6.8 49.3 56.1 0 0 0
9561 0 3 0.0 0.0 47.6 57.8 0 0 0
9562 0 3 0.0 1.7 49.3 57.8 0 0 0
9565 0 3 0.0 3.4 47.6 57.8 0 0 0
9566 0 3 0.0 5.1 49.3 57.8 0 0 0
9569 0 3 0.0 6.8 47.6 57.8 0 0 0
6601 0 3 0.0 0.0 51.0 51.0 0 0 0
6602 0 3 0.0 1.7 52.699999999999996 51.0 0 0 0
6603 0 3 0.0 1.7 51.0 52.699999999999996 0 0 0
6604 0 3 0.0 0.0 52.699999999999996 52.699999999999996 0 0 0
6605 0 3 0.0 3.4 51.0 51.0 0 0 0
6606 0 3 0.0 5.1 52.699999999999996 51.0 0 0 0
6607 0 3 0.0 5.1 51.0 52.699999999999996 0 0 0
6608 0 3 0.0 3.4 52.699999999999996 52.699999999999996 0 0 0
6641 0 3 0.0 0.0 54.4 51.0 0 0 0
6643 0 3 0.0 1.7 54.4 52.699999999999996 0 0 0
6645 0 3 0.0 3.4 54.4 51.0 0 0 0
6647 0 3 0.0 5.1 54.4 52.699999999999996 0 0 0
8101 0 3 0.0 0.0 51.0 54.4 0 0 0
8102 0 3 0.0 1.7 52.699999999999996 54.4 0 0 0
8103 0 3 0.0 1.7 51.0 56.1 0 0 0
8104 0 3 0.0 0.0 52.699999999999996 56.1 0 0 0
8105 0 3 0.0 3.4 51.0 54.4 0 0 0
8106 0 3 0.0 5.1 52.699999999999996 54.4 0 0 0
8107 0 3 0.0 5.1 51.0 56.1 0 0 0
8108 0 3 0.0 3.4 52.699999999999996 56.1 0 0 0
8141 0 3 0.0 0.0 54.4 54.4 0 0 0
8143 0 3 0.0 1.7 54.4 56.1 0 0 0
8145 0 3 0.0 3.4 54.4 54.4 0 0 0
8147 0 3 0.0 5.1 54.4 56.1 0 0 0
6609 0 3 0.0 6.8 51.0 51.0 0 0 0
6612 0 3 0.0 6.8 52.699999999999996 52.699999999999996 0 0 0
6649 0 3 0.0 6.8 54.4 51.0 0 0 0
8109 0 3 0.0 6.8 51.0 54.4 0 0 0
8112 0 3 0.0 6.8 52.699999999999996 56.1 0 0 0
8149 0 3 0.0 6.8 54.4 54.4 0 0 0
9601 0 3 0.0 0.0 51.0 57.8 0 0 0
9602 0 3 0.0 1.7 52.699999999999996 57.8 0 0 0
9605 0 3 0.0 3.4 51.0 57.8 0 0 0
9606 0 3 0.0 5.1 52.699999999999996 57.8 0 0 0
9641 0 3 0.0 0.0 54.4 57.8 0 0 0
9645 0 3 0.0 3.4 54.4 57.8 0 0 0
9609 0 3 0.0 6.8 51.0 57.8 0 0 0
9649 0 3 0.0 6.8 54.4 57.8 0 0 0
6570 0 3 0.0 8.5 49.3 51.0 0 0 0
6571 0 3 0.0 8.5 47.6 52.699999999999996 0 0 0
6573 0 3 0.0 10.2 47.6 51.0 0 0 0
6574 0 3 0.0 11.9 49.3 51.0 0 0 0
6575 0 3 0.0 11.9 47.6 52.699999999999996 0 0 0
6576 0 3 0.0 10.2 49.3 52.699999999999996 0 0 0
8070 0 3 0.0 8.5 49.3 54.4 0 0 0
8071 0 3 0.0 8.5 47.6 56.1 0 0 0
8073 0 3 0.0 10.2 47.6 54.4 0 0 0
8074 0 3 0.0 11.9 49.3 54.4 0 0 0
8075 0 3 0.0 11.9 47.6 56.1 0 0 0
8076 0 3 0.0 10.2 49.3 56.1 0 0 0
6577 0 3 0.0 13.6 47.6 51.0 0 0 0
6578 0 3 0.0 15.299999999999999 49.3 51.0 0 0 0
6579 0 3 0.0 15.299999999999999 47.6 52.699999999999996 0 0 0
6580 0 3 0.0 13.6 49.3 52.699999999999996 0 0 0
8077 0 3 0.0 13.6 47.6 54.4 0 0 0
8078 0 3 0.0 15.299999999999999 49.3 54.4 0 0 0
8079 0 3 0.0 15.299999999999999 47.6 56.1 0 0 0
8080 0 3 0.0 13.6 49.3 56.1 0 0 0
9570 0 3 0.0 8.5 49.3 57.8 0 0 0
9573 0 3 0.0 10.2 47.6 57.8 0 0 0
9574 0 3 0.0 11.9 49.3 57.8 0 0 0
9577 0 3 0.0 13.6 47.6 57.8 0 0 0
9578 0 3 0.0 15.299999999999999 49.3 57.8 0 0 0
6610 0 3 0.0 8.5 52.699999999999996 51.0 0 0 0
6611 0 3 0.0 8.5 51.0 52.699999999999996 0 0 0
6613 0 3 0.0 10.2 51.0 51.0 0 0 0
6614 0 3 0.0 11.9 52.699999999999996 51.0 0 0 0
6615 0 3 0.0 11.9 51.0 52.699999999999996 0 0 0
6616 0 3 0.0 10.2 52.699999999999996 52.699999999999996 0 0 0
6651 0 3 0.0 8.5 54.4 52.699999999999996 0 0 0
6653 0 3 0.0 10.2 54.4 51.0 0 0 0
6655 0 3 0.0 11.9 54.4 52.699999999999996 0 0 0
8110 0 3 0.0 8.5 52.699999999999996 54.4 0 0 0
8111 0 3 0.0 8.5 51.0 56.1 0 0 0
8113 0 3 0.0 10.2 51.0 54.4 0 0 0
8114 0 3 0.0 11.9 52.699999999999996 54.4 0 0 0
8115 0 3 0.0 11.9 51.0 56.1 0 0 0
8116 0 3 0.0 10.2 52.699999999999996 56.1 0 0 0
8151 0 3 0.0 8.5 54.4 56.1 0 0 0
8153 0 3 0.0 10.2 54.4 54.4 0 0 0
8155 0 3 0.0 11.9 54.4 56.1 0 0 0
6617 0 3 0.0 13.6 51.0 51.0 0 0 0
6618 0 3 0.0 15.299999999999999 52.699999999999996 51.0 0 0 0
6619 0 3 0.0 15.299999999999999 51.0 52.699999999999996 0 0 0
6620 0 3 0.0 13.6 52.699999999999996 52.699999999999996 0 0 0
6657 0 3 0.0 13.6 54.4 51.0 0 0 0
6659 0 3 0.0 15.299999999999999 54.4 52.699999999999996 0 0 0
8117 0 3 0.0 13.6 51.0 54.4 0 0 0
8118 0 3 0.0 15.299999999999999 52.699999999999996 54.4 0 0 0
8119 0 3 0.0 15.299999999999999 51.0 56.1 0 0 0
8120 0 3 0.0 13.6 52.699999999999996 56.1 0 0 0
8157 0 3 0.0 13.6 54.4 54.4 0 0 0
8159 0 3 0.0 15.299999999999999 54.4 56.1 0 0 0
9610 0 3 0.0 8.5 52.699999999999996 57.8 0 0 0
9613 0 3 0.0 10.2 51.0 57.8 0 0 0
9614 0 3 0.0 11.9 52.699999999999996 57.8 0 0 0
9653 0 3 0.0 10.2 54.4 57.8 0 0 0
9617 0 3 0.0 13.6 51.0 57.8 0 0 0
9618 0 3 0.0 15.299999999999999 52.699999999999996 57.8 0 0 0
9657 0 3 0.0 13.6 54.4 57.8 0 0 0
6642 0 3 0.0 1.7 56.1 51.0 0 0 0
6644 0 3 0.0 0.0 56.1 52.699999999999996 0 0 0
6646 0 3 0.0 5.1 56.1 51.0 0 0 0
6648 0 3 0.0 3.4 56.1 52.699999999999996 0 0 0
8142 0 3 0.0 1.7 56.1 54.4 0 0 0
8144 0 3 0.0 0.0 56.1 56.1 0 0 0
8146 0 3 0.0 5.1 56.1 54.4 0 0 0
8148 0 3 0.0 3.4 56.1 56.1 0 0 0
6652 0 3 0.0 6.8 56.1 52.699999999999996 0 0 0
8152 0 3 0.0 6.8 56.1 56.1 0 0 0
9642 0 3 0.0 1.7 56.1 57.8 0 0 0
9646 0 3 0.0 5.1 56.1 57.8 0 0 0
6681 0 3 0.0 0.0 57.8 51.0 0 0 0
6682 0 3 0.0 1.7 59.5 51.0 0 0 0
6683 0 3 0.0 1.7 57.8 52.699999999999996 0 0 0
6684 0 3 0.0 0.0 59.5 52.699999999999996 0 0 0
6685 0 3 0.0 3.4 57.8 51.0 0 0 0
6686 0 3 0.0 5.1 59.5 51.0 0 0 0
6687 0 3 0.0 5.1 57.8 52.699999999999996 0 0 0
6688 0 3 0.0 3.4 59.5 52.699999999999996 0 0 0
6721 0 3 0.0 0.0 61.199999999999996 51.0 0 0 0
6722 0 3 0.0 1.7 62.9 51.0 0 0 0
6723 0 3 0.0 1.7 61.199999999999996 52.699999999999996 0 0 0
6724 0 3 0.0 0.0 62.9 52.699999999999996 0 0 0
6725 0 3 0.0 3.4 61.199999999999996 51.0 0 0 0
6726 0 3 0.0 5.1 62.9 51.0 0 0 0
6727 0 3 0.0 5.1 61.199999999999996 52.699999999999996 0 0 0
6728 0 3 0.0 3.4 62.9 52.699999999999996 0 0 0
8181 0 3 0.0 0.0 57.8 54.4 0 0 0
8182 0 3 0.0 1.7 59.5 54.4 0 0 0
8183 0 3 0.0 1.7 57.8 56.1 0 0 0
8184 0 3 0.0 0.0 59.5 56.1 0 0 0
8185 0 3 0.0 3.4 57.8 54.4 0 0 0
8186 0 3 0.0 5.1 59.5 54.4 0 0 0
8187 0 3 0.0 5.1 57.8 56.1 0 0 0
8188 0 3 0.0 3.4 59.5 56.1 0 0 0
8221 0 3 0.0 0.0 61.199999999999996 54.4 0 0 0
8222 0 3 0.0 1.7 62.9 54.4 0 0 0
8223 0 3 0.0 1.7 61.199999999999996 56.1 0 0 0
8224 0 3 0.0 0.0 62.9 56.1 0 0 0
8225 0 3 0.0 3.4 61.199999999999996 54.4 0 0 0
8226 0 3 0.0 5.1 62.9 54.4 0 0 0
8227 0 3 0.0 5.1 61.199999999999996 56.1 0 0 0
8228 0 3 0.0 3.4 62.9 56.1 0 0 0
6689 0 3 0.0 6.8 57.8 51.0 0 0 0
6692 0 3 0.0 6.8 59.5 52.699999999999996 0 0 0
6729 0 3 0.0 6.8 61.199999999999996 51.0 0 0 0
6732 0 3 0.0 6.8 62.9 52.699999999999996 0 0 0
8189 0 3 0.0 6.8 57.8 54.4 0 0 0
8192 0 3 0.0 6.8 59.5 56.1 0 0 0
8229 0 3 0.0 6.8 61.199999999999996 54.4 0 0 0
8232 0 3 0.0 6.8 62.9 56.1 0 0 0
9681 0 3 0.0 0.0 57.8 57.8 0 0 0
9682 0 3 0.0 1.7 59.5 57.8 0 0 0
9685 0 3 0.0 3.4 57.8 57.8 0 0 0
9686 0 3 0.0 5.1 59.5 57.8 0 0 0
9721 0 3 0.0 0.0 61.199999999999996 57.8 0 0 0
9722 0 3 0.0 1.7 62.9 57.8 0 0 0
9725 0 3 0.0 3.4 61.199999999999996 57.8 0 0 0
9726 0 3 0.0 5.1 62.9 57.8 0 0 0
9689 0 3 0.0 6.8 57.8 57.8 0 0 0
9729 0 3 0.0 6.8 61.199999999999996 57.8 0 0 0
6650 0 3 0.0 8.5 56.1 51.0 0 0 0
6654 0 3 0.0 11.9 56.1 51.0 0 0 0
6656 0 3 0.0 10.2 56.1 52.699999999999996 0 0 0
8150 0 3 0.0 8.5 56.1 54.4 0 0 0
8154 0 3 0.0 11.9 56.1 54.4 0 0 0
8156 0 3 0.0 10.2 56.1 56.1 0 0 0
6658 0 3 0.0 15.299999999999999 56.1 51.0 0 0 0
6660 0 3 0.0 13.6 56.1 52.699999999999996 0 0 0
8158 0 3 0.0 15.299999999999999 56.1 54.4 0 0 0
8160 0 3 0.0 13.6 56.1 56.1 0 0 0
9650 0 3 0.0 8.5 56.1 57.8 0 0 0
9654 0 3 0.0 11.9 56.1 57.8 0 0 0
9658 0 3 0.0 15.299999999999999 56.1 57.8 0 0 0
6690 0 3 0.0 8.5 59.5 51.0 0 0 0
6691 0 3 0.0 8.5 57.8 52.699999999999996 0 0 0
6693 0 3 0.0 10.2 57.8 51.0 0 0 0
6694 0 3 0.0 11.9 59.5 51.0 0 0 0
6695 0 3 0.0 11.9 57.8 52.699999999999996 0 0 0
6696 0 3 0.0 10.2 59.5 52.699999999999996 0 0 0
6730 0 3 0.0 8.5 62.9 51.0 0 0 0
6731 0 3 0.0 8.5 61.199999999999996 52.699999999999996 0 0 0
6733 0 3 0.0 10.2 61.199999999999996 51.0 0 0 0
6734 0 3 0.0 11.9 62.9 51.0 0 0 0
6735 0 3 0.0 11.9 61.199999999999996 52.699999999999996 0 0 0
6736 0 3 0.0 10.2 62.9 52.699999999999996 0 0 0
8190 0 3 0.0 8.5 59.5 54.4 0 0 0
8191 0 3 0.0 8.5 57.8 56.1 0 0 0
8193 0 3 0.0 10.2 57.8 54.4 0 0 0
8194 0 3 0.0 11.9 59.5 54.4 0 0 0
8195 0 3 0.0 11.9 57.8 56.1 0 0 0
8196 0 3 0.0 10.2 59.5 56.1 0 0 0
8230 0 3 0.0 8.5 62.9 54.4 0 0 0
8231 0 3 0.0 8.5 61.199999999999996 56.1 0 0 0
8233 0 3 0.0 10.2 61.199999999999996 54.4 0 0 0
8234 0 3 0.0 11.9 62.9 54.4 0 0 0
8235 0 3 0.0 11.9 61.199999999999996 56.1 0 0 0
8236 0 3 0.0 10.2 62.9 56.1 0 0 0
6697 0 3 0.0 13.6 57.8 51.0 0 0 0
6698 0 3 0.0 15.299999999999999 59.5 51.0 0 0 0
6699 0 3 0.0 15.299999999999999 57.8 52.699999999999996 0 0 0
6700 0 3 0.0 13.6 59.5 52.699999999999996 0 0 0
6737 0 3 0.0 13.6 61.199999999999996 51.0 0 0 0
6738 0 3 0.0 15.299999999999999 62.9 51.0 0 0 0
6739 0 3 0.0 15.299999999999999 61.199999999999996 52.699999999999996 0 0 0
6740 0 3 0.0 13.6 62.9 52.699999999999996 0 0 0
8197 0 3 0.0 13.6 57.8 54.4 0 0 0
8198 0 3 0.0 15.299999999999999 59.5 54.4 0 0 0
8199 0 3 0.0 15.299999999999999 57.8 56.1 0 0 0
8200 0 3 0.0 13.6 59.5 56.1 0 0 0
8237 0 3 0.0 13.6 61.199999999999996 54.4 0 0 0
8238 0 3 0.0 15.299999999999999 62.9 54.4 0 0 0
8239 0 3 0.0 15.299999999999999 61.199999999999996 56.1 0 0 0
8240 0 3 0.0 13.6 62.9 56.1 0 0 0
9690 0 3 0.0 8.5 59.5 57.8 0 0 0
9693 0 3 0.0 10.2 57.8 57.8 0 0 0
9694 0 3 0.0 11.9 59.5 57.8 0 0 0
9730 0 3 0.0 8.5 62.9 57.8 0 0 0
9733 0 3 0.0 10.2 61.199999999999996 57.8 0 0 0
9734 0 3 0.0 11.9 62.9 57.8 0 0 0
9697 0 3 0.0 13.6 57.8 57.8 0 0 0
9698 0 3 0.0 15.299999999999999 59.5 57.8 0 0 0
9737 0 3 0.0 13.6 61.199999999999996 57.8 0 0 0
9738 0 3 0.0 15.299999999999999 62.9 57.8 0 0 0
9364 0 3 0.0 0.0 32.3 59.5 0 0 0
9368 0 3 0.0 3.4 32.3 59.5 0 0 0
9403 0 3 0.0 1.7 34.0 59.5 0 0 0
9404 0 3 0.0 0.0 35.699999999999996 59.5 0 0 0
9407 0 3 0.0 5.1 34.0 59.5 0 0 0
9408 0 3 0.0 3.4 35.699999999999996 59.5 0 0 0
9443 0 3 0.0 1.7 37.4 59.5 0 0 0
9447 0 3 0.0 5.1 37.4 59.5 0 0 0
10682 0 4 0.0 1.7 32.3 61.199999999999996 0 0 0
10684 0 3 0.0 5.1 32.3 61.199999999999996 0 0 0
10701 0 3 0.0 0.0 34.0 61.199999999999996 0 0 0
10702 0 3 0.0 1.7 35.699999999999996 61.199999999999996 0 0 0
10703 0 3 0.0 3.4 34.0 61.199999999999996 0 0 0
10704 0 3 0.0 5.1 35.699999999999996 61.199999999999996 0 0 0
10721 0 3 0.0 0.0 37.4 61.199999999999996 0 0 0
10723 0 3 0.0 3.4 37.4 61.199999999999996 0 0 0
9372 0 3 0.0 6.8 32.3 59.5 0 0 0
9412 0 3 0.0 6.8 35.699999999999996 59.5 0 0 0
10705 0 3 0.0 6.8 34.0 61.199999999999996 0 0 0
10725 0 3 0.0 6.8 37.4 61.199999999999996 0 0 0
9444 0 3 0.0 0.0 39.1 59.5 0 0 0
9448 0 3 0.0 3.4 39.1 59.5 0 0 0
10722 0 3 0.0 1.7 39.1 61.199999999999996 0 0 0
10724 0 3 0.0 5.1 39.1 61.199999999999996 0 0 0
9452 0 3 0.0 6.8 39.1 59.5 0 0 0
14680 1144 2 -1.1128 5.037413215911374 37.235906266684246 64.10536838058765 0 0 0
14681 1144 1 0.5564 4.892958401956992 38.22480570996599 64.14020313788915 0 0 0
14682 1144 1 0.5564 6.018469659890225 37.042618806443315 64.09235264261153 0 0 0
16167 1639 1 0.5564 3.5113291170661736 36.473044521870456 64.38784861706407 0 0 0
16165 1639 2 -1.1128 2.8472066274225845 36.02000183717826 64.98257013518034 0 0 0
16166 1639 1 0.5564 2.7418939272579252 36.54628784328073 65.82633094597739 0 0 0
19304 2685 1 0.5564 3.952944153966694 34.27452963086179 64.9538203909775 0 0 0
19303 2685 2 -1.1128 4.308791647766057 33.43141877124668 65.35697873560912 0 0 0
12063 271 1 0.5564 1.1527561748857589 35.619117417645576 64.33624563977301 0 0 0
17479 2077 2 -1.1128 7.772072370043591 36.838023016231695 64.39628867413293 0 0 0
16050 1600 1 0.5564 5.61463135011409 37.42677411982396 65.94764988114066 0 0 0
19305 2685 1 0.5564 3.563328013543901 32.93315676058542 65.79971910255469 0 0 0
17481 2077 1 0.5564 8.046894082770327 36.03349964233669 64.92280100074456 0 0 0
16113 1621 1 0.5564 8.00254907229145 33.57556628500907 65.01596559745563 0 0 0
17480 2077 1 0.5564 8.292647283234691 36.87181454716747 63.543141623914536 0 0 0
16111 1621 2 -1.1128 8.346774649539942 34.46421807986088 65.31896192382074 0 0 0
12061 271 2 -1.1128 0.17610517248091384 35.471188508668405 64.49203791123614 0 0 0
20203 2985 2 -1.1128 2.3918005815692926 32.05594192186615 66.53276815107617 0 0 0
16056 1602 1 0.5564 6.7392176003585655 31.832725747855054 64.28754944319368 0 0 0
16048 1600 2 -1.1128 5.4948043257831305 38.05542159553989 66.71605399135156 0 0 0
20204 2985 1 0.5564 1.8910392414454975 32.855721798235315 66.86381236825673 0 0 0
16421 1724 1 0.5564 5.00356357147983 33.773419128619864 66.80029186021936 0 0 0
12881 544 1 0.5564 4.790691382140208 32.028483585371525 64.62253446337284 0 0 0
13907 886 1 0.5564 0.7910883049111143 34.86168909462762 66.42573500598895 0 0 0
16054 1602 2 -1.1128 7.662858138278061 31.940929804312482 64.65521783809436 0 0 0
16049 1600 1 0.5564 5.872926837517258 38.94980175564081 66.4770818182435 0 0 0
17925 2225 1 0.5564 8.811116208060394 37.89045243744414 65.05663893812248 0 0 0
14774 1175 1 0.5564 12.070533351029546 33.26984525428313 65.85709686220723 0 0 0
16112 1621 1 0.5564 9.297502669143444 34.57034507325133 65.02766591444563 0 0 0
15883 1545 2 -1.1128 10.720237031828368 35.066182760409696 64.26990204108834 0 0 0
14775 1175 1 0.5564 13.02797201118473 33.00902721518471 64.56021148251322 0 0 0
9376 0 3 0.0 10.2 32.3 59.5 0 0 0
9411 0 3 0.0 8.5 34.0 59.5 0 0 0
9415 0 3 0.0 11.9 34.0 59.5 0 0 0
9416 0 3 0.0 10.2 35.699999999999996 59.5 0 0 0
9451 0 3 0.0 8.5 37.4 59.5 0 0 0
9455 0 3 0.0 11.9 37.4 59.5 0 0 0
10686 0 3 0.0 8.5 32.3 61.199999999999996 0 0 0
10688 0 3 0.0 11.9 32.3 61.199999999999996 0 0 0
10706 0 3 0.0 8.5 35.699999999999996 61.199999999999996 0 0 0
10707 0 4 0.0 10.2 34.0 61.199999999999996 0 0 0
10708 0 3 0.0 11.9 35.699999999999996 61.199999999999996 0 0 0
10727 0 3 0.0 10.2 37.4 61.199999999999996 0 0 0
9380 0 3 0.0 13.6 32.3 59.5 0 0 0
9419 0 3 0.0 15.299999999999999 34.0 59.5 0 0 0
9420 0 3 0.0 13.6 35.699999999999996 59.5 0 0 0
9459 0 3 0.0 15.299999999999999 37.4 59.5 0 0 0
10690 0 3 0.0 15.299999999999999 32.3 61.199999999999996 0 0 0
10709 0 3 0.0 13.6 34.0 61.199999999999996 0 0 0
10710 0 3 0.0 15.299999999999999 35.699999999999996 61.199999999999996 0 0 0
10729 0 3 0.0 13.6 37.4 61.199999999999996 0 0 0
9456 0 3 0.0 10.2 39.1 59.5 0 0 0
10726 0 3 0.0 8.5 39.1 61.199999999999996 0 0 0
10728 0 3 0.0 11.9 39.1 61.199999999999996 0 0 0
9460 0 3 0.0 13.6 39.1 59.5 0 0 0
10730 0 3 0.0 15.299999999999999 39.1 61.199999999999996 0 0 0
13204 652 2 -1.1128 11.892221898258539 37.2885984764114 64.9587390902023 0 0 0
13206 652 1 0.5564 10.970989530899764 37.67750729627492 64.94974561261628 0 0 0
14773 1175 2 -1.1128 12.090498471707164 32.96373838227048 64.90530908443093 0 0 0
14113 955 2 -1.1128 14.677594701193206 32.93184245611331 64.35881323456982 0 0 0
14114 955 1 0.5564 14.998690024713584 31.984796006516866 64.35788724011911 0 0 0
15885 1545 1 0.5564 11.24715403714076 34.22848158141707 64.41348219119122 0 0 0
15884 1545 1 0.5564 11.328430192709225 35.85745483702733 64.33306538088006 0 0 0
14115 955 1 0.5564 14.737215968247035 33.303101216208 65.28542658046013 0 0 0
18077 2276 1 0.5564 15.99898975236344 36.82531458653858 65.27165863278039 0 0 0
18076 2276 2 -1.1128 16.27611603927007 37.25663349205009 64.41307545563929 0 0 0
13205 652 1 0.5564 12.248186918330763 37.29635704892083 65.89320616978685 0 0 0
20073 2941 1 0.5564 14.665505937907508 38.39030875051856 64.00466769168334 0 0 0
18078 2276 1 0.5564 16.548123794131183 38.202892126701414 64.58802236477837 0 0 0
13868 873 1 0.5564 15.930435692618072 34.301329599636546 63.86535020987132 0 0 0
20072 2941 1 0.5564 13.151120149536146 38.81965522945454 64.43932166163381 0 0 0
20071 2941 2 -1.1128 14.05686401541338 39.16195052454179 64.1893962054314 0 0 0
17923 2225 2 -1.1128 9.473486780668189 38.633587423566276 65.15158976788133 0 0 0
17924 2225 1 0.5564 9.403822764725748 39.24492477254543 64.36329187272342 0 0 0
13867 873 2 -1.1128 16.819768041042042 34.73435766815474 64.01223566803515 0 0 0
13869 873 1 0.5564 16.70721066980533 35.72775834560752 64.03431885521051 0 0 0
13514 755 1 0.5564 15.374069813787305 35.194365793486135 66.71432944429696 0 0 0
19732 2828 2 -1.1128 6.89052754930816 42.010354901876866 66.73941863880803 0 0 0
14171 974 1 0.5564 0.5185341977929192 39.5254242492576 66.15119095970158 0 0 0
18793 2515 2 -1.1128 4.440027776217365 39.89764235090252 64.35858213976304 0 0 0
18794 2515 1 0.5564 3.5261716716607654 40.2012041177922 64.08892064057622 0 0 0
18795 2515 1 0.5564 5.102591393278491 40.62073019345165 64.16325300312447 0 0 0
14522 1091 1 0.5564 1.3811698639482035 43.80472870597281 64.22752351940926 0 0 0
13256 669 1 0.5564 1.0341021306010139 40.17350331125248 64.40037182207796 0 0 0
13255 669 2 -1.1128 1.8601574680883664 40.57319987372085 64.0030344322282 0 0 0
19496 2749 1 0.5564 4.558258887206931 40.38737942099866 66.04223988705004 0 0 0
15217 1323 2 -1.1128 6.033873760341004 42.00221633820147 64.2735224182921 0 0 0
15218 1323 1 0.5564 6.036297200153703 42.87956098344106 63.793667758767064 0 0 0
15166 1306 2 -1.1128 6.210446634056387 45.17254073668796 64.62439834776968 0 0 0
9483 0 3 0.0 1.7 40.8 59.5 0 0 0
9484 0 3 0.0 0.0 42.5 59.5 0 0 0
9487 0 3 0.0 5.1 40.8 59.5 0 0 0
9488 0 3 0.0 3.4 42.5 59.5 0 0 0
10741 0 3 0.0 0.0 40.8 61.199999999999996 0 0 0
10742 0 4 0.0 1.7 42.5 61.199999999999996 0 0 0
10743 0 3 0.0 3.4 40.8 61.199999999999996 0 0 0
10744 0 3 0.0 5.1 42.5 61.199999999999996 0 0 0
9492 0 3 0.0 6.8 42.5 59.5 0 0 0
10745 0 3 0.0 6.8 40.8 61.199999999999996 0 0 0
9523 0 3 0.0 1.7 44.199999999999996 59.5 0 0 0
9524 0 3 0.0 0.0 45.9 59.5 0 0 0
9527 0 3 0.0 5.1 44.199999999999996 59.5 0 0 0
9528 0 3 0.0 3.4 45.9 59.5 0 0 0
10761 0 3 0.0 0.0 44.199999999999996 61.199999999999996 0 0 0
10762 0 3 0.0 1.7 45.9 61.199999999999996 0 0 0
10763 0 3 0.0 3.4 44.199999999999996 61.199999999999996 0 0 0
10764 0 3 0.0 5.1 45.9 61.199999999999996 0 0 0
9532 0 3 0.0 6.8 45.9 59.5 0 0 0
10765 0 3 0.0 6.8 44.199999999999996 61.199999999999996 0 0 0
15168 1306 1 0.5564 6.186575348870044 44.620782970722 65.45806106772109 0 0 0
15167 1306 1 0.5564 5.275894993792434 45.376044512158764 64.33250884505007 0 0 0
16845 1865 1 0.5564 7.6795813587479795 46.08529150562622 64.87494200715152 0 0 0
15244 1332 2 -1.1128 3.6577770963117553 45.82444640273376 64.19481214688261 0 0 0
15245 1332 1 0.5564 3.6726612876672498 45.9310497224567 65.18900239169234 0 0 0
15246 1332 1 0.5564 3.2503333691701397 44.94184303664516 63.96028933873544 0 0 0
13257 669 1 0.5564 1.6132850352959192 41.12638652310636 63.20739720684308 0 0 0
14521 1091 2 -1.1128 2.311229955172296 43.48705274143883 64.41210525721836 0 0 0
14523 1091 1 0.5564 2.2865856141195806 42.77104319003785 65.1097613222137 0 0 0
15219 1323 1 0.5564 6.506491313979716 42.10002211513801 65.14934587740765 0 0 0
15144 1298 1 0.5564 7.862968459514837 41.49225540236273 63.74010434110523 0 0 0
20130 2960 1 0.5564 3.518740815774883 41.696015150929895 66.85691772238881 0 0 0
20128 2960 2 -1.1128 2.56264673808457 41.98906925946031 66.85943939599524 0 0 0
17955 2235 1 0.5564 2.8635932887986613 46.79109454763819 66.85566290421369 0 0 0
17953 2235 2 -1.1128 3.7606847985639758 46.34926222113599 66.85899117301813 0 0 0
17107 1953 2 -1.1128 10.367647746439657 42.720584047167506 66.487991879885 0 0 0
13211 654 1 0.5564 15.351078047471018 43.78419541351288 66.59248853493153 0 0 0
16843 1865 2 -1.1128 8.543010304755107 46.50128919360087 65.1603126295717 0 0 0
16844 1865 1 0.5564 8.52593007725881 46.660881195793024 66.14734792795097 0 0 0
13564 772 2 -1.1128 16.63695393374199 42.08814041022075 64.0768367158107 0 0 0
13566 772 1 0.5564 16.219687545396088 41.810537672824545 63.21148964169014 0 0 0
15110 1287 1 0.5564 14.347620739045459 39.86803811570571 65.92994345668454 0 0 0
15143 1298 1 0.5564 9.442500429959294 41.803747287637854 64.0133775388771 0 0 0
15142 1298 2 -1.1128 8.72320131008026 41.112259115872234 64.0801081126011 0 0 0
13210 654 2 -1.1128 14.873831250653234 43.16999227272779 65.96400618390823 0 0 0
9491 0 3 0.0 8.5 40.8 59.5 0 0 0
9495 0 3 0.0 11.9 40.8 59.5 0 0 0
9496 0 3 0.0 10.2 42.5 59.5 0 0 0
10746 0 3 0.0 8.5 42.5 61.199999999999996 0 0 0
10747 0 3 0.0 10.2 40.8 61.199999999999996 0 0 0
10748 0 3 0.0 11.9 42.5 61.199999999999996 0 0 0
9499 0 3 0.0 15.299999999999999 40.8 59.5 0 0 0
9500 0 3 0.0 13.6 42.5 59.5 0 0 0
10749 0 3 0.0 13.6 40.8 61.199999999999996 0 0 0
10750 0 3 0.0 15.299999999999999 42.5 61.199999999999996 0 0 0
9531 0 3 0.0 8.5 44.199999999999996 59.5 0 0 0
9535 0 3 0.0 11.9 44.199999999999996 59.5 0 0 0
9536 0 3 0.0 10.2 45.9 59.5 0 0 0
10766 0 3 0.0 8.5 45.9 61.199999999999996 0 0 0
10767 0 4 0.0 10.2 44.199999999999996 61.199999999999996 0 0 0
10768 0 3 0.0 11.9 45.9 61.199999999999996 0 0 0
9539 0 3 0.0 15.299999999999999 44.199999999999996 59.5 0 0 0
9540 0 3 0.0 13.6 45.9 59.5 0 0 0
10769 0 3 0.0 13.6 44.199999999999996 61.199999999999996 0 0 0
10770 0 3 0.0 15.299999999999999 45.9 61.199999999999996 0 0 0
13212 654 1 0.5564 15.531188333186444 42.77013088810745 65.32526323861521 0 0 0
13361 704 1 0.5564 14.00594615077142 44.84123759342608 65.49471193537383 0 0 0
13360 704 2 -1.1128 13.397799819624856 45.609607553485965 65.29529730685736 0 0 0
13362 704 1 0.5564 12.58100496300157 45.27495954321031 64.82534239001724 0 0 0
19644 2798 1 0.5564 10.553802843092232 43.89840425243722 65.24844410505933 0 0 0
19642 2798 2 -1.1128 10.523557051690677 44.70127250886783 64.65305535025722 0 0 0
19643 2798 1 0.5564 9.785856192977949 45.30808759869032 64.9489824900656 0 0 0
14432 1061 1 0.5564 9.122584564712403 39.7921049523479 66.21986061698574 0 0 0
18557 2436 1 0.5564 13.909206753447227 47.203462786095415 64.46048200439743 0 0 0
17109 1953 1 0.5564 9.921360431150223 41.82623618438487 66.51912989482291 0 0 0
16953 1901 1 0.5564 0.48938189285232847 47.408846991041095 64.37296830310936 0 0 0
12198 316 1 0.5564 2.643369917810303 47.26797227702482 64.01545822432915 0 0 0
16290 1680 1 0.5564 0.6580382258893691 47.341858469714104 66.26861447555032 0 0 0
19685 2812 1 0.5564 0.057050878217244735 53.41947111584947 64.82539104368607 0 0 0
17391 2047 1 0.5564 2.6616947193399705 50.624180241566705 66.81989307668834 0 0 0
12196 316 2 -1.1128 2.057800240088519 48.07510546326929 63.94032119612656 0 0 0
11918 223 1 0.5564 7.287343973329046 48.104131605124635 64.45987512300634 0 0 0
12343 365 2 -1.1128 4.328662202195434 52.60731963455473 65.28492164988138 0 0 0
9563 0 3 0.0 1.7 47.6 59.5 0 0 0
9564 0 3 0.0 0.0 49.3 59.5 0 0 0
9567 0 3 0.0 5.1 47.6 59.5 0 0 0
9568 0 3 0.0 3.4 49.3 59.5 0 0 0
10781 0 3 0.0 0.0 47.6 61.199999999999996 0 0 0
10782 0 3 0.0 1.7 49.3 61.199999999999996 0 0 0
10783 0 3 0.0 3.4 47.6 61.199999999999996 0 0 0
10784 0 3 0.0 5.1 49.3 61.199999999999996 0 0 0
9572 0 3 0.0 6.8 49.3 59.5 0 0 0
10785 0 3 0.0 6.8 47.6 61.199999999999996 0 0 0
9603 0 3 0.0 1.7 51.0 59.5 0 0 0
9604 0 3 0.0 0.0 52.699999999999996 59.5 0 0 0
9607 0 3 0.0 5.1 51.0 59.5 0 0 0
9608 0 3 0.0 3.4 52.699999999999996 59.5 0 0 0
9643 0 3 0.0 1.7 54.4 59.5 0 0 0
9647 0 3 0.0 5.1 54.4 59.5 0 0 0
10801 0 3 0.0 0.0 51.0 61.199999999999996 0 0 0
10802 0 4 0.0 1.7 52.699999999999996 61.199999999999996 0 0 0
10803 0 3 0.0 3.4 51.0 61.199999999999996 0 0 0
10804 0 3 0.0 5.1 52.699999999999996 61.199999999999996 0 0 0
10821 0 3 0.0 0.0 54.4 61.199999999999996 0 0 0
10823 0 3 0.0 3.4 54.4 61.199999999999996 0 0 0
9612 0 3 0.0 6.8 52.699999999999996 59.5 0 0 0
10805 0 3 0.0 6.8 51.0 61.199999999999996 0 0 0
10825 0 3 0.0 6.8 54.4 61.199999999999996 0 0 0
19627 2793 2 -1.1128 7.025213497691855 53.1196935935666 65.3093098155376 0 0 0
19628 2793 1 0.5564 7.316256980432276 52.419363932484316 64.65751836866333 0 0 0
19629 2793 1 0.5564 6.030506727233131 53.09054578247633 65.40784344500938 0 0 0
11917 223 2 -1.1128 6.770675171316996 48.91440359595929 64.73648498490148 0 0 0
12344 365 1 0.5564 3.901733706736861 52.87481757017243 66.14873699286473 0 0 0
12345 365 1 0.5564 4.3735013346538425 53.39926555289569 64.67597899915292 0 0 0
11969 240 1 0.5564 3.3634517438405824 51.23065765853719 64.88386691634399 0 0 0
12197 316 1 0.5564 2.4856237498473943 48.842853203844236 64.41732341141254 0 0 0
11968 240 2 -1.1128 2.632440467372619 50.583067385928814 65.09892361421319 0 0 0
14598 1116 1 0.5564 6.217225886380214 48.36163445797878 66.0351313289565 0 0 0
11970 240 1 0.5564 1.7509746794138765 51.054568728845794 65.07237935939796 0 0 0
12754 502 2 -1.1128 0.4036207968191365 51.96417141708132 65.41776934024573 0 0 0
11919 223 1 0.5564 7.145115029421668 49.72079062064122 64.27873452990973 0 0 0
17837 2196 1 0.5564 7.924909347179948 54.83765319892528 65.58730731515031 0 0 0
19180 2644 2 -1.1128 8.172993765155693 51.09516327216748 63.99880291337502 0 0 0
17797 2183 2 -1.1128 4.513351570918583 55.0296409552105 64.17956687816564 0 0 0
17799 2183 1 0.5564 5.228075534254119 55.049772826177666 63.480450023183884 0 0 0
13759 837 2 -1.1128 13.423326744636137 49.62954886902432 66.72945177500678 0 0 0
13760 837 1 0.5564 13.524244923051352 50.62442808208399 66.73501571408885 0 0 0
13849 867 2 -1.1128 9.436192119600317 51.09227884259815 66.73906802791885 0 0 0
14852 1201 1 0.5564 13.72083440386063 52.76443510798747 66.25268937985904 0 0 0
14851 1201 2 -1.1128 14.2123794567737 51.972731996983114 66.6154422339757 0 0 0
13850 867 1 0.5564 9.75222967900433 51.946936477472406 66.3271449511532 0 0 0
19181 2644 1 0.5564 8.805074765766603 51.03518380681522 64.7713811363191 0 0 0
14321 1024 1 0.5564 9.930560042081323 54.19145543103338 65.67588067410998 0 0 0
18558 2436 1 0.5564 14.090083849623552 48.48810988775776 65.45224419374439 0 0 0
18556 2436 2 -1.1128 14.503911905185815 47.96965661774061 64.7039436397211 0 0 0
14320 1024 2 -1.1128 10.552799424251313 53.42019570221991 65.80995755855984 0 0 0
13769 840 1 0.5564 16.253800503969806 51.737642457124956 64.054546933397 0 0 0
14322 1024 1 0.5564 11.375137749465878 53.555394376257304 65.2572541659295 0 0 0
19182 2644 1 0.5564 8.6926183656606 51.187535424081624 63.149416266431494 0 0 0
9571 0 3 0.0 8.5 47.6 59.5 0 0 0
9575 0 3 0.0 11.9 47.6 59.5 0 0 0
9576 0 3 0.0 10.2 49.3 59.5 0 0 0
10786 0 3 0.0 8.5 49.3 61.199999999999996 0 0 0
10787 0 3 0.0 10.2 47.6 61.199999999999996 0 0 0
10788 0 3 0.0 11.9 49.3 61.199999999999996 0 0 0
9579 0 3 0.0 15.299999999999999 47.6 59.5 0 0 0
9580 0 3 0.0 13.6 49.3 59.5 0 0 0
10789 0 3 0.0 13.6 47.6 61.199999999999996 0 0 0
10790 0 3 0.0 15.299999999999999 49.3 61.199999999999996 0 0 0
9611 0 3 0.0 8.5 51.0 59.5 0 0 0
9615 0 3 0.0 11.9 51.0 59.5 0 0 0
9616 0 3 0.0 10.2 52.699999999999996 59.5 0 0 0
9651 0 3 0.0 8.5 54.4 59.5 0 0 0
9655 0 3 0.0 11.9 54.4 59.5 0 0 0
10806 0 3 0.0 8.5 52.699999999999996 61.199999999999996 0 0 0
10807 0 3 0.0 10.2 51.0 61.199999999999996 0 0 0
10808 0 3 0.0 11.9 52.699999999999996 61.199999999999996 0 0 0
10827 0 4 0.0 10.2 54.4 61.199999999999996 0 0 0
9619 0 3 0.0 15.299999999999999 51.0 59.5 0 0 0
9620 0 3 0.0 13.6 52.699999999999996 59.5 0 0 0
9659 0 3 0.0 15.299999999999999 54.4 59.5 0 0 0
10809 0 3 0.0 13.6 51.0 61.199999999999996 0 0 0
10810 0 3 0.0 15.299999999999999 52.699999999999996 61.199999999999996 0 0 0
10829 0 3 0.0 13.6 54.4 61.199999999999996 0 0 0
14503 1085 2 -1.1128 12.975854129223142 53.75376656084481 64.75675163262339 0 0 0
14504 1085 1 0.5564 13.445871235618293 53.04070835218728 64.23652805043979 0 0 0
13551 767 1 0.5564 14.609214316927574 50.44848001945407 64.00256423066959 0 0 0
13549 767 2 -1.1128 14.682401884063378 51.42715582890297 64.19449440918537 0 0 0
13550 767 1 0.5564 14.707009165152463 51.57190461910299 65.18365687040784 0 0 0
19478 2743 1 0.5564 16.365592187374023 48.4077239322903 64.0631119616141 0 0 0
14505 1085 1 0.5564 13.368412041656242 54.64517998091963 64.53029649075903 0 0 0
15987 1579 1 0.5564 0.2241065164874359 56.48562120256383 66.72923459592499 0 0 0
13948 900 2 -1.1128 0.46703938542485074 59.79603064830634 64.23512732736093 0 0 0
12357 369 1 0.5564 8.401710705784884 62.409961063213174 65.62650667218409 0 0 0
13665 805 1 0.5564 4.709123431847358 57.53254680275723 66.40916842877355 0 0 0
20080 2944 2 -1.1128 8.279963536452296 57.9658148818166 66.68931544243405 0 0 0
12475 409 2 -1.1128 1.7651113123419016 57.1814542016725 66.83210039739674 0 0 0
11268 6 1 0.5564 5.196770201732397 62.93992388377772 65.11812923036112 0 0 0
17865 2205 1 0.5564 5.5668773390556305 60.7073765075513 66.52634207456764 0 0 0
13949 900 1 0.5564 0.5642129398485406 59.84795199655017 65.2290403759444 0 0 0
17798 2183 1 0.5564 4.569714509703354 55.85741654797227 64.73778803791438 0 0 0
14409 1053 1 0.5564 2.952797741368493 55.645277986486974 64.33719052223287 0 0 0
14408 1053 1 0.5564 1.3440217324877075 55.42980460710815 64.15819728829614 0 0 0
14407 1053 2 -1.1128 2.057333902998699 56.08483627720476 64.4074360246901 0 0 0
13663 805 2 -1.1128 4.77607370375015 57.419717742163414 65.417812120433 0 0 0
17863 2205 2 -1.1128 5.598598252432816 60.933892004939665 65.55285115317564 0 0 0
13664 805 1 0.5564 5.636274512108337 57.814308958426054 65.09477597608169 0 0 0
19378 2710 2 -1.1128 3.64900688764059 59.51492295839155 64.38211453553032 0 0 0
19380 2710 1 0.5564 3.9059622708864192 58.595542403389665 64.6799624170556 0 0 0
15308 1353 1 0.5564 7.993823798577672 59.02791079886904 64.16963409501484 0 0 0
15309 1353 1 0.5564 6.576322382803682 59.60017434613762 64.74394302212569 0 0 0
17864 2205 1 0.5564 4.830259549535993 60.49815335668852 65.08403611928405 0 0 0
9727 0 3 0.0 5.1 61.199999999999996 59.5 0 0 0
10845 0 3 0.0 6.8 57.8 61.199999999999996 0 0 0
9687 0 3 0.0 5.1 57.8 59.5 0 0 0
10841 0 3 0.0 0.0 57.8 61.199999999999996 0 0 0
9644 0 3 0.0 0.0 56.1 59.5 0 0 0
9648 0 3 0.0 3.4 56.1 59.5 0 0 0
10822 0 3 0.0 1.7 56.1 61.199999999999996 0 0 0
10824 0 3 0.0 5.1 56.1 61.199999999999996 0 0 0
9652 0 3 0.0 6.8 56.1 59.5 0 0 0
10843 0 3 0.0 3.4 57.8 61.199999999999996 0 0 0
9688 0 3 0.0 3.4 59.5 59.5 0 0 0
10864 0 3 0.0 5.1 62.9 61.199999999999996 0 0 0
9728 0 3 0.0 3.4 62.9 59.5 0 0 0
9732 0 3 0.0 6.8 62.9 59.5 0 0 0
10862 0 4 0.0 1.7 62.9 61.199999999999996 0 0 0
9724 0 3 0.0 0.0 62.9 59.5 0 0 0
10844 0 3 0.0 5.1 59.5 61.199999999999996 0 0 0
10861 0 3 0.0 0.0 61.199999999999996 61.199999999999996 0 0 0
10863 0 3 0.0 3.4 61.199999999999996 61.199999999999996 0 0 0
9684 0 3 0.0 0.0 59.5 59.5 0 0 0
10865 0 3 0.0 6.8 61.199999999999996 61.199999999999996 0 0 0
9683 0 3 0.0 1.7 57.8 59.5 0 0 0
9692 0 3 0.0 6.8 59.5 59.5 0 0 0
10842 0 3 0.0 1.7 59.5 61.199999999999996 0 0 0
9723 0 3 0.0 1.7 61.199999999999996 59.5 0 0 0
15307 1353 2 -1.1128 7.043729218969218 58.79553254511802 64.37777032889291 0 0 0
19379 2710 1 0.5564 2.712996818667743 59.50191158309278 64.03038189780115 0 0 0
12476 409 1 0.5564 1.9287237547647753 56.92272066319393 65.88010880253967 0 0 0
20082 2944 1 0.5564 7.906339323430637 58.36125667748603 65.8502500181327 0 0 0
18024 2258 1 0.5564 9.330422670484504 62.58429845313949 63.78851555618931 0 0 0
14516 1089 1 0.5564 11.777356097974662 61.65142127508757 66.5772369825721 0 0 0
15918 1556 1 0.5564 16.501645895948624 57.22204005303292 63.76113358061078 0 0 0
11473 75 2 -1.1128 13.578720462088858 56.38229925127907 64.44123224456646 0 0 0
11494 82 2 -1.1128 16.560468260235574 60.57744775169098 66.7531286856638 0 0 0
17202 1984 1 0.5564 11.86138166470522 58.810796128653664 65.75736413699433 0 0 0
20081 2944 1 0.5564 8.533949515029807 57.01278569437733 66.52431078045572 0 0 0
9660 0 3 0.0 13.6 56.1 59.5 0 0 0
17836 2196 2 -1.1128 8.634789705013603 55.430293869989136 65.96789490590896 0 0 0
10868 0 3 0.0 11.9 62.9 61.199999999999996 0 0 0
10850 0 3 0.0 15.299999999999999 59.5 61.199999999999996 0 0 0
15916 1556 2 -1.1128 15.86848247276656 57.589825394082126 64.44219014152624 0 0 0
17201 1984 1 0.5564 13.023508440105841 59.28091510327567 64.71090440077822 0 0 0
17235 1995 1 0.5564 15.551650786581664 56.00663410004819 66.6891615939406 0 0 0
10849 0 3 0.0 13.6 57.8 61.199999999999996 0 0 0
10848 0 3 0.0 11.9 59.5 61.199999999999996 0 0 0
17200 1984 2 -1.1128 12.217380482930507 58.70114520630749 64.82933247740188 0 0 0
17234 1995 1 0.5564 16.764487128299844 55.467313429222244 65.73795818573446 0 0 0
18682 2478 2 -1.1128 9.595651947512593 59.164214533922035 64.28344441592156 0 0 0
9739 0 3 0.0 15.299999999999999 61.199999999999996 59.5 0 0 0
11474 75 1 0.5564 14.466735200629117 56.79176532441108 64.23202559816282 0 0 0
10846 0 3 0.0 8.5 59.5 61.199999999999996 0 0 0
9696 0 3 0.0 10.2 59.5 59.5 0 0 0
9700 0 3 0.0 13.6 59.5 59.5 0 0 0
10830 0 3 0.0 15.299999999999999 56.1 61.199999999999996 0 0 0
10869 0 3 0.0 13.6 61.199999999999996 61.199999999999996 0 0 0
20013 2921 1 0.5564 15.286824495930023 59.5390942315934 64.4297534050218 0 0 0
18022 2258 2 -1.1128 9.653264678583566 61.884933100481156 64.42621543998764 0 0 0
10828 0 3 0.0 11.9 56.1 61.199999999999996 0 0 0
11496 82 1 0.5564 15.730319141587808 60.569173160703706 66.19564725777421 0 0 0
20011 2921 2 -1.1128 14.746946813474457 60.33781679442063 64.69541420896535 0 0 0
9736 0 3 0.0 10.2 62.9 59.5 0 0 0
9656 0 3 0.0 10.2 56.1 59.5 0 0 0
18023 2258 1 0.5564 10.621989178390283 62.035422926757626 64.62351143525142 0 0 0
13958 903 1 0.5564 12.937024636902748 62.38365816440076 64.55263076085403 0 0 0
17233 1995 2 -1.1128 16.503992446535822 56.15048305258913 66.42017656358695 0 0 0
18683 2478 1 0.5564 10.520525887426066 58.7912208238812 64.20939122005511 0 0 0
13056 602 1 0.5564 13.64374453329336 56.19516197173438 66.1703082957601 0 0 0
10847 0 3 0.0 10.2 57.8 61.199999999999996 0 0 0
10870 0 3 0.0 15.299999999999999 62.9 61.199999999999996 0 0 0
9735 0 3 0.0 11.9 61.199999999999996 59.5 0 0 0
11475 75 1 0.5564 12.86811897752304 57.08416177581987 64.39189112904533 0 0 0
10826 0 3 0.0 8.5 56.1 61.199999999999996 0 0 0
13957 903 2 -1.1128 12.104601578486474 62.483197763815554 65.09775801818074 0 0 0
10866 0 3 0.0 8.5 62.9 61.199999999999996 0 0 0
9695 0 3 0.0 11.9 57.8 59.5 0 0 0
20012 2921 1 0.5564 15.096225408574316 61.14786423635145 64.22442814895354 0 0 0
18684 2478 1 0.5564 9.644917376264086 60.1551044024156 64.40878478947195 0 0 0
10867 0 3 0.0 10.2 61.199999999999996 61.199999999999996 0 0 0
9691 0 3 0.0 8.5 57.8 59.5 0 0 0
15917 1556 1 0.5564 15.941490893524312 57.05866377316169 65.28630933492845 0 0 0
9740 0 3 0.0 13.6 62.9 59.5 0 0 0
9731 0 3 0.0 8.5 61.199999999999996 59.5 0 0 0
9699 0 3 0.0 15.299999999999999 57.8 59.5 0 0 0
18757 2503 2 -1.1128 7.1601091495622144 38.52286768773949 74.25368465685288 0 0 0
18758 2503 1 0.5564 7.0468211301340276 37.76503665467741 73.61114442940615 0 0 0
16097 1616 1 0.5564 4.712443673968725 36.70995675056456 73.72483252188253 0 0 0
14244 998 1 0.5564 5.895013413998058 36.99575356336882 71.80095802797847 0 0 0
14242 998 2 -1.1128 6.087831722471458 36.4753070469894 72.63279726195539 0 0 0
14243 998 1 0.5564 6.201320919809643 35.50882722284884 72.40249963083647 0 0 0
14715 1155 1 0.5564 6.768851206550873 37.93175257110714 70.01035533398519 0 0 0
18781 2511 2 -1.1128 4.146299400348856 33.918879292451614 70.21797867877503 0 0 0
18782 2511 1 0.5564 4.723656696109996 33.94697455257165 69.40197057770011 0 0 0
17671 2141 2 -1.1128 6.154030226988695 33.94908911825186 72.3884032633733 0 0 0
17672 2141 1 0.5564 5.4455298902385 33.975736600681266 71.68319605891188 0 0 0
19579 2777 2 -1.1128 7.119232076302879 37.16470411002138 68.49223323358076 0 0 0
16096 1616 2 -1.1128 3.81058360102735 36.811318966973886 74.14480173121748 0 0 0
17673 2141 1 0.5564 6.946589061368095 33.44468340828835 72.04572932781409 0 0 0
19581 2777 1 0.5564 6.428658088575206 37.40444442893618 67.80986076530229 0 0 0
16098 1616 1 0.5564 3.1975657598561993 37.28016477582751 73.50888289453655 0 0 0
15053 1268 1 0.5564 3.0822302890732356 35.057056725573275 69.47741161130075 0 0 0
18783 2511 1 0.5564 3.97622749488736 32.96711055099667 70.47334474143219 0 0 0
20003 2918 1 0.5564 3.1498703306343274 37.01942244237231 68.24168433915868 0 0 0
15052 1268 2 -1.1128 2.244440352946256 35.477464679711254 69.12903649146257 0 0 0
11562 104 1 0.5564 6.933911436524485 33.74770925517076 73.85625083009555 0 0 0
14713 1155 2 -1.1128 6.4187606861980155 38.526103759446386 70.73436182891638 0 0 0
11560 104 2 -1.1128 6.914876820425137 33.34702865354651 74.77227088991872 0 0 0
15054 1268 1 0.5564 1.6247062346310424 35.66648717559461 69.89074520771 0 0 0
16910 1887 1 0.5564 1.9277630754934265 38.700853734061475 72.20623717346373 0 0 0
16909 1887 2 -1.1128 1.8348124234217649 37.88581615189126 72.77814100161915 0 0 0
16911 1887 1 0.5564 1.368433288668109 37.16765350927159 72.26167902886424 0 0 0
18965 2572 1 0.5564 4.20656608194557 35.28656186205485 75.13253965260095 0 0 0
11561 104 1 0.5564 6.852625713414921 32.351628566900445 74.6994458523967 0 0 0
11563 105 2 -1.1128 2.0160799838168093 33.52366884637936 75.11259273424311 0 0 0
14714 1155 1 0.5564 7.092684537063386 39.23643433377645 70.93748405276862 0 0 0
19580 2777 1 0.5564 7.486736125589276 36.25696822593233 68.28985640745805 0 0 0
16420 1724 2 -1.1128 5.3978801514696615 33.70069587459841 67.71638454641848 0 0 0
11468 73 1 0.5564 1.0824482729349532 33.412079809702234 73.52071295185164 0 0 0
18759 2503 1 0.5564 8.132769218484855 38.655887474478575 74.44404780379821 0 0 0
20152 2968 2 -1.1128 0.7334828100774559 35.955076850470626 71.35465921491266 0 0 0
13908 886 1 0.5564 1.4833814231062892 34.68944606636615 67.89464246935123 0 0 0
19997 2916 1 0.5564 1.72655184866323 38.76660260668035 74.16245961847797 0 0 0
19996 2916 2 -1.1128 1.7716242652387046 39.25641663569193 75.03312071017336 0 0 0
20153 2968 1 0.5564 0.7127252073046303 35.121433307555854 71.90657451766909 0 0 0
11469 73 1 0.5564 0.7776626916137883 32.87345082585211 72.00955077745364 0 0 0
11467 73 2 -1.1128 0.5827109118573561 33.59486916915416 72.67404263380602 0 0 0
13906 886 2 -1.1128 0.9216162286677361 34.241402623872126 67.19917353125712 0 0 0
16422 1724 1 0.5564 6.376920322422122 33.900039216265654 67.67464026403277 0 0 0
16580 1777 1 0.5564 0.06380685451837564 33.57314464589364 68.32312729932568 0 0 0
12001 251 2 -1.1128 8.244205477411871 32.663180781106036 71.2640108168391 0 0 0
12003 251 1 0.5564 8.29083362473411 31.70084908237019 71.5318606453049 0 0 0
14373 1041 1 0.5564 1.5556614905019026 31.610104308323763 75.10035599075431 0 0 0
18036 2262 1 0.5564 8.48733660092614 38.30045082622084 68.83234988845892 0 0 0
19155 2635 1 0.5564 8.358339033242997 33.92148765327977 68.33263374728055 0 0 0
20002 2918 2 -1.1128 3.105053970366367 37.46770858233904 67.34891839476361 0 0 0
15228 1326 1 0.5564 0.7218704052325824 32.43855617504031 69.99746266840103 0 0 0
15226 1326 2 -1.1128 1.1624953523077648 31.914916088179023 70.72660650120861 0 0 0
19153 2635 2 -1.1128 7.938531285573024 34.723971201349016 67.90862708628133 0 0 0
19154 2635 1 0.5564 8.15284419748615 34.73538174166374 66.93192864359628 0 0 0
17276 2009 1 0.5564 2.1773060264783384 38.85210216847008 67.41669737065428 0 0 0
20004 2918 1 0.5564 4.024377373971735 37.74280844727285 67.06755628257358 0 0 0
16790 1847 1 0.5564 5.035633053497376 31.865766655190892 67.68647132519916 0 0 0
17601 2117 1 0.5564 13.368154936570786 32.184011062994024 71.85086082154918 0 0 0
13575 775 1 0.5564 15.793822344933925 32.922166955219794 72.19529666807014 0 0 0
12504 418 1 0.5564 8.814059602104857 32.502545112524736 69.59662477728733 0 0 0
12502 418 2 -1.1128 9.085473096184232 32.30380050268091 68.654904268366 0 0 0
12002 251 1 0.5564 9.007686832053837 33.16103609505195 71.67539425866994 0 0 0
14452 1068 2 -1.1128 10.502190017665715 35.827603944923794 74.29209387545491 0 0 0
15447 1399 1 0.5564 11.953017566521739 32.4148803244058 68.6297539987379 0 0 0
12503 418 1 0.5564 10.035985030124172 32.58182645745392 68.5162347645361 0 0 0
13451 734 1 0.5564 10.430448907484193 34.616846571782084 72.98117251727592 0 0 0
13450 734 2 -1.1128 10.470385172073057 34.01611137428892 72.18272254191297 0 0 0
13452 734 1 0.5564 11.013760596798585 34.45143516210394 71.46492283940341 0 0 0
16301 1684 1 0.5564 11.573076071443005 32.886978720577254 72.79893242766377 0 0 0
15445 1399 2 -1.1128 11.915035174396627 33.304226583912644 68.17409991136216 0 0 0
15446 1399 1 0.5564 12.060377116654024 34.02982185318271 68.84669729939391 0 0 0
14916 1222 1 0.5564 15.329725952123928 33.421019618769584 67.48492545482573 0 0 0
17565 2105 1 0.5564 11.880035326765736 36.0399000436838 70.31940547249523 0 0 0
17563 2105 2 -1.1128 12.1059016692477 35.06580690004874 70.3081367880968 0 0 0
17564 2105 1 0.5564 12.893534714539602 34.899397201778974 70.90138380833315 0 0 0
14915 1222 1 0.5564 13.702856234859627 33.40865202260219 67.34432501612696 0 0 0
20056 2936 2 -1.1128 14.083689559187462 35.353092050292474 72.13317623574235 0 0 0
20057 2936 1 0.5564 14.83690880435646 34.77381372883513 72.4447807774892 0 0 0
20058 2936 1 0.5564 14.361288747199925 36.3128065165039 72.17661425924932 0 0 0
16128 1626 1 0.5564 13.517014929903194 35.40910108802639 73.8262061211095 0 0 0
13573 775 2 -1.1128 16.440496610641976 33.571581936352494 72.59538739893384 0 0 0
18009 2253 1 0.5564 10.79197158906454 37.92968343950169 69.31934646980359 0 0 0
18008 2253 1 0.5564 12.37315025819786 37.65175964575554 69.02058421789332 0 0 0
18007 2253 2 -1.1128 11.6524698995741 37.605449517553545 69.71230325628788 0 0 0
13574 775 1 0.5564 16.312430496648968 33.60163398779173 73.586697633716 0 0 0
16127 1626 1 0.5564 12.403470348879079 35.59495289644329 75.00608071514911 0 0 0
16126 1626 2 -1.1128 13.367156729108636 35.713608043784376 74.7668538005964 0 0 0
14453 1068 1 0.5564 10.434773105290612 36.825318693859096 74.29659562621156 0 0 0
16300 1684 2 -1.1128 12.089522409723797 32.05752097148679 73.01173065851714 0 0 0
16766 1839 1 0.5564 12.34281841484023 38.7140108376143 70.80937569465148 0 0 0
11648 133 1 0.5564 15.835002143026806 37.80597192023052 72.3854680882792 0 0 0
16956 1902 1 0.5564 10.517627421016638 38.97542497378809 74.1943001092346 0 0 0
11647 133 2 -1.1128 14.870354572343349 37.974147717213526 72.58837937656345 0 0 0
16954 1902 2 -1.1128 9.956254152002142 38.45558592065128 74.8382157938727 0 0 0
14454 1068 1 0.5564 9.91906706991308 35.450877312182406 75.01184706252495 0 0 0
18034 2262 2 -1.1128 9.214214805825204 38.93395592043187 69.09752790658548 0 0 0
16767 1839 1 0.5564 13.633622070921048 39.288497796883966 71.62816576036604 0 0 0
11649 133 1 0.5564 14.75560381157379 38.1106782983008 73.57234781230689 0 0 0
11935 229 2 -1.1128 16.637537516648397 33.158592171768134 68.46923543374263 0 0 0
18918 2556 1 0.5564 14.051993402286346 37.1949599092786 75.1046725951075 0 0 0
16487 1746 1 0.5564 13.728338528984295 38.65035736163708 67.27998621697834 0 0 0
16488 1746 1 0.5564 13.808522257900579 37.02372016064104 67.39935319355892 0 0 0
13515 755 1 0.5564 16.51769522752064 36.27448229486562 67.15261942177585 0 0 0
17599 2117 2 -1.1128 14.086005853553257 32.25734556961764 71.1585370982938 0 0 0
11936 229 1 0.5564 16.659076899083903 32.17610571399388 68.65432373303194 0 0 0
17963 2238 1 0.5564 12.027799155896561 33.06367222189079 74.88574581783763 0 0 0
17643 2131 1 0.5564 14.39577365868619 34.2264533835779 75.01791706016407 0 0 0
17641 2131 2 -1.1128 15.294280600411922 33.78776777658913 75.03341606128825 0 0 0
18916 2556 2 -1.1128 14.521995741366283 38.064433615437906 75.25670321387719 0 0 0
16322 1691 1 0.5564 16.457199969432992 38.45877326339227 75.01824742120107 0 0 0
13513 755 2 -1.1128 15.563389493948298 36.16298683436294 66.87536551661825 0 0 0
16486 1746 2 -1.1128 13.202401037797337 37.81736319287626 67.45177249107118 0 0 0
14914 1222 2 -1.1128 14.557875246283423 33.69078235320219 66.90918713290768 0 0 0
19343 2698 1 0.5564 0.1974632692942294 45.02684311266762 73.84334712094335 0 0 0
16608 1786 1 0.5564 1.5806076137845155 39.61301744951956 70.45300751059496 0 0 0
17275 2009 2 -1.1128 1.46309533210059 39.54947156902794 67.47652246571378 0 0 0
17353 2035 2 -1.1128 0.03790207369140575 39.43231414697132 69.88665098691105 0 0 0
17534 2095 1 0.5564 5.233682290682872 39.716079923582704 69.92913942389913 0 0 0
17533 2095 2 -1.1128 4.538806345763188 40.4192461493834 69.77845333961068 0 0 0
16606 1786 2 -1.1128 2.3945255717719203 39.67799671475195 71.03034507082897 0 0 0
16607 1786 1 0.5564 3.2043317520468544 39.78666596271319 70.45379730663167 0 0 0
17535 2095 1 0.5564 4.261198963433053 40.413059861452666 68.81777814303757 0 0 0
12066 272 1 0.5564 6.587962441650768 40.31133186440554 73.74987385822409 0 0 0
17954 2235 1 0.5564 3.908770123475418 45.90218971169346 67.74114586634595 0 0 0
12065 272 1 0.5564 5.4509856661258675 41.18896405206851 74.52683721730867 0 0 0
19806 2852 1 0.5564 6.254038513306538 44.475969341329275 68.61745764469232 0 0 0
12064 272 2 -1.1128 6.184845441692493 41.22117193513342 73.8483001778367 0 0 0
15214 1322 2 -1.1128 7.359930212336981 42.82040434939554 70.51874296258332 0 0 0
15215 1322 1 0.5564 7.2725949170256445 43.22083093071988 69.60658557136637 0 0 0
15216 1322 1 0.5564 6.4504215830799385 42.62313499677005 70.88463766836344 0 0 0
15269 1340 1 0.5564 5.415917803895675 42.01690053934163 72.5704643337049 0 0 0
15268 1340 2 -1.1128 5.102531786857007 42.41627155607981 71.70890061487438 0 0 0
15270 1340 1 0.5564 4.6984379360659885 41.70174123849396 71.1378011548519 0 0 0
18830 2527 1 0.5564 4.202173675594602 44.10833636419583 72.04275067011964 0 0 0
14742 1164 1 0.5564 7.740565169334639 42.09460517167655 74.6044738472293 0 0 0
18831 2527 1 0.5564 4.6727686788388185 45.28282035686907 73.0751044214537 0 0 0
18829 2527 2 -1.1128 3.898187224511285 44.90144533063728 72.570548392915 0 0 0
16215 1655 1 0.5564 2.740592471323802 45.998784888035736 72.30483673206469 0 0 0
13160 637 1 0.5564 4.632248531441188 45.575708482548436 70.02982708374114 0 0 0
13161 637 1 0.5564 3.881408270063647 44.29985026185852 69.3405865777628 0 0 0
13159 637 2 -1.1128 4.759325637543728 44.76336208907899 69.46066473652971 0 0 0
13535 762 1 0.5564 3.2239850531074965 43.86951127513865 73.59957624103819 0 0 0
18191 2314 1 0.5564 1.777435483706481 43.333902526288114 70.0319979687106 0 0 0
18190 2314 2 -1.1128 1.9454049488443657 43.81881020957247 69.17371432167883 0 0 0
20129 2960 1 0.5564 2.4488465424231607 42.749673890147776 67.49860337017007 0 0 0
13534 762 2 -1.1128 2.6398942907467644 43.27160418742449 74.14852536484668 0 0 0
16213 1655 2 -1.1128 2.1411717115736817 46.76431364498515 72.07104076721558 0 0 0
16343 1698 1 0.5564 2.252419967020319 42.81518396462921 72.28907682680276 0 0 0
16344 1698 1 0.5564 1.835998619530079 41.40602407982279 71.57669407252997 0 0 0
16342 1698 2 -1.1128 1.8530407989525073 42.40033254110332 71.47152237817828 0 0 0
19325 2692 1 0.5564 7.811978244234319 46.27471524400512 71.27553487752246 0 0 0
18192 2314 1 0.5564 1.1657392533312358 44.409786879982754 68.96666837200908 0 0 0
18320 2357 1 0.5564 8.036681896386964 41.370135014788914 71.04167514419588 0 0 0
13536 762 1 0.5564 3.1924139071031714 42.538502873304935 74.54511655083135 0 0 0
16025 1592 1 0.5564 8.197226643300466 46.51080756268204 73.18111262402095 0 0 0
18319 2357 2 -1.1128 8.398129747625358 40.43783857722503 71.05513105134297 0 0 0
19804 2852 2 -1.1128 7.097322715198576 44.1727543602945 68.17368689089456 0 0 0
15047 1266 1 0.5564 0.6535608484275441 46.655039018333305 71.22009874582626 0 0 0
14740 1164 2 -1.1128 8.313948336548892 42.706412596677566 75.14938063846648 0 0 0
19805 2852 1 0.5564 7.717675056738753 44.95022188511637 68.07021073862458 0 0 0
13317 689 1 0.5564 1.5907812213726806 44.09859249244797 75.11042136544087 0 0 0
18741 2497 1 0.5564 6.653977119260197 45.95045559751913 74.2613444435693 0 0 0
18739 2497 2 -1.1128 5.759723519258161 46.12930543126601 73.85107230270015 0 0 0
18853 2535 2 -1.1128 3.898169000718173 41.26830140048623 75.24184811875223 0 0 0
19324 2692 2 -1.1128 7.4302351455620315 47.034341923383884 71.80207116805202 0 0 0
19326 2692 1 0.5564 6.545667001385005 46.764769923484 72.18269014211468 0 0 0
16500 1750 1 0.5564 0.34091609827743313 45.82682149272756 67.91212606369064 0 0 0
18740 2497 1 0.5564 5.1994812295668105 46.65678826014726 74.4897353522704 0 0 0
17277 2009 1 0.5564 1.8776117872482905 40.45734392227533 67.41372168371338 0 0 0
16288 1680 2 -1.1128 1.2278972547355897 47.14578580817631 67.06662213744816 0 0 0
17355 2035 1 0.5564 0.3589283116363759 39.39794039115535 68.94020354751164 0 0 0
20225 2992 1 0.5564 8.356978629749538 43.8553893818421 71.09763444160019 0 0 0
18048 2266 1 0.5564 3.4906793322774514 47.20484330306821 71.25851593899533 0 0 0
19763 2838 1 0.5564 7.4582011351144155 47.000893798819085 67.83396458380696 0 0 0
19733 2828 1 0.5564 6.922014382751839 42.764686260589684 67.39515702264187 0 0 0
18854 2535 1 0.5564 3.2070288262624347 40.54558872264488 75.2384373744757 0 0 0
19762 2838 2 -1.1128 8.25052437392619 46.393402358486334 67.77758297651053 0 0 0
19495 2749 2 -1.1128 4.700833036274032 40.631286479402796 67.00150107045796 0 0 0
19497 2749 1 0.5564 5.490786891260335 41.23980762473428 67.07683365535617 0 0 0
19734 2828 1 0.5564 7.5930824070239895 41.33757118844981 66.97132116518081 0 0 0
16765 1839 2 -1.1128 12.79353274296952 39.54011974396914 71.14760741660719 0 0 0
16024 1592 2 -1.1128 8.520803598044886 46.333696479441876 74.11059081437088 0 0 0
17681 2144 1 0.5564 13.630497529936024 42.620981013747915 66.97558325316314 0 0 0
18035 2262 1 0.5564 8.910539876534363 39.48241492661491 69.87661346370355 0 0 0
14741 1164 1 0.5564 9.012097498454324 43.11841272848823 74.56385207868975 0 0 0
20224 2992 2 -1.1128 8.977730905357982 44.63901621127707 71.122041249261 0 0 0
16026 1592 1 0.5564 9.071822368424106 45.499239846849804 74.11836371170186 0 0 0
12921 557 1 0.5564 10.229334966734708 43.96719549905966 72.79479743986083 0 0 0
12919 557 2 -1.1128 10.123129159205416 44.03665138797159 73.78671285581079 0 0 0
20226 2992 1 0.5564 9.545302543801983 44.6404026961106 70.29871837292937 0 0 0
17219 1990 1 0.5564 11.450785024064556 40.19044400149503 72.0593891265029 0 0 0
17218 1990 2 -1.1128 10.765549677715951 40.303783545529114 72.77883799685866 0 0 0
18321 2357 1 0.5564 9.229565430869732 40.410674259833165 71.6100890142431 0 0 0
16355 1702 1 0.5564 15.500057323068324 45.45147366921619 67.94994870577229 0 0 0
14433 1061 1 0.5564 9.237858174329165 39.97333349192536 67.83865484151787 0 0 0
17220 1990 1 0.5564 11.097272039874191 40.96231893209684 73.45433147206526 0 0 0
12178 310 2 -1.1128 10.420470405514628 44.08052806469968 68.9095926865295 0 0 0
12920 557 1 0.5564 10.876884160499529 43.55798066459096 74.23696586158249 0 0 0
12179 310 1 0.5564 10.861969554825764 43.39817994651304 69.4922414144136 0 0 0
12604 452 2 -1.1128 11.723079881231854 42.13351722565856 74.71754394802906 0 0 0
19473 2741 1 0.5564 12.511761095936185 41.308456893975226 70.44913051949607 0 0 0
19471 2741 2 -1.1128 12.228707096583003 42.174182853119106 70.03633636173126 0 0 0
12605 452 1 0.5564 12.695978673653574 42.174312460000124 74.48993420738223 0 0 0
19472 2741 1 0.5564 12.568115290810574 42.22223579039555 69.09692532817488 0 0 0
17240 1997 1 0.5564 15.306572267337918 42.15068188908513 70.80545439050863 0 0 0
17241 1997 1 0.5564 13.761768139995919 42.674981690065636 70.7324937001751 0 0 0
17239 1997 2 -1.1128 14.638626701501627 42.78078729848767 71.20145719905157 0 0 0
19647 2799 1 0.5564 14.358668704956498 42.27604661028372 72.77958332255366 0 0 0
18127 2293 2 -1.1128 15.495307584000898 45.11461258409002 71.74568727196332 0 0 0
18129 2293 1 0.5564 15.12040004832002 44.21234636817463 71.53270794608908 0 0 0
17067 1939 1 0.5564 13.503417339309037 46.23861621743831 72.00656061326188 0 0 0
17066 1939 1 0.5564 12.155909870410396 47.16103064909132 72.00814910641728 0 0 0
18128 2293 1 0.5564 15.817051473364929 45.126860910536735 72.6924348799595 0 0 0
19645 2799 2 -1.1128 14.22121593182208 41.84750465235519 73.67258949753018 0 0 0
12180 310 1 0.5564 11.095985035169502 44.75844474212562 68.61957712432948 0 0 0
16626 1792 1 0.5564 14.958605367628895 45.67102072737917 70.17710185687095 0 0 0
16624 1792 2 -1.1128 14.524191135939969 45.942082821047826 69.31814340011861 0 0 0
19646 2799 1 0.5564 14.845133142638192 42.25683578028296 74.33830554522584 0 0 0
12850 534 2 -1.1128 16.392199740657627 44.842340541875885 74.03737175332837 0 0 0
12852 534 1 0.5564 16.022117381018507 44.08880541718227 74.58071692481639 0 0 0
17108 1953 1 0.5564 10.187350209439712 43.2128903862012 67.33953594858382 0 0 0
16354 1702 2 -1.1128 16.15308205654916 44.95301809340746 67.37977266922046 0 0 0
17065 1939 2 -1.1128 12.722310270680069 46.54205768182726 72.55226670873778 0 0 0
13783 845 2 -1.1128 12.1532327189142 45.8369202761995 68.06229885516485 0 0 0
13784 845 1 0.5564 12.867609179895775 45.85876511634705 68.76171940868078 0 0 0
16625 1792 1 0.5564 14.795770303132642 46.876482938283885 69.08761929841758 0 0 0
19764 2838 1 0.5564 9.030254213684143 46.81908198493864 68.23673448593797 0 0 0
16236 1662 1 0.5564 11.32208341986572 47.16019528480019 68.21406417257619 0 0 0
12867 539 1 0.5564 15.283635146079543 45.551239130992265 75.08169192643267 0 0 0
12068 273 1 0.5564 12.99554836442517 47.23670214304561 74.04882222383367 0 0 0
19571 2774 1 0.5564 16.066467357178638 39.866604304543145 67.23379008419973 0 0 0
14431 1061 2 -1.1128 9.041054758284101 40.44058581642199 66.97671300383512 0 0 0
17682 2144 1 0.5564 12.013682766443722 42.49533861502051 67.167287567803 0 0 0
15111 1287 1 0.5564 13.918825246810433 40.83296075500193 67.1756100443589 0 0 0
17059 1937 2 -1.1128 16.884393346426812 41.42141519813285 70.42306880384922 0 0 0
17680 2144 2 -1.1128 12.903054592118567 42.22434960102709 67.53550318329893 0 0 0
13785 845 1 0.5564 12.564965151259162 45.64626582322886 67.17116065340825 0 0 0
16356 1702 1 0.5564 16.856898921707128 45.582656399485316 67.05083893428936 0 0 0
15109 1287 2 -1.1128 14.495303079177583 40.06395483340641 66.89937967593855 0 0 0
13922 891 1 0.5564 7.132059911699758 52.58661416378212 67.04031899902043 0 0 0
14597 1116 1 0.5564 5.165131675830441 47.52658428006115 66.96379467150143 0 0 0
16214 1655 1 0.5564 2.0714101956016515 47.3838710227235 72.8528860227288 0 0 0
17648 2133 1 0.5564 0.206048920293512 50.68581677025789 73.91758867932506 0 0 0
18046 2266 2 -1.1128 4.227316181049432 47.42523044157493 70.61914242896437 0 0 0
16289 1680 1 0.5564 1.2970633972126524 47.9648386352986 67.63615571022407 0 0 0
13921 891 2 -1.1128 7.31260356997166 52.084501644540566 67.88606543678425 0 0 0
18047 2266 1 0.5564 4.65537408354064 48.287948310630206 70.8883762190925 0 0 0
20070 2940 1 0.5564 2.82193297843265 52.44770319271225 67.76879241255556 0 0 0
20068 2940 2 -1.1128 3.294086300432774 53.329209925302216 67.77293482946791 0 0 0
20069 2940 1 0.5564 4.085068165719455 53.28079505790346 68.38285593246857 0 0 0
18721 2491 2 -1.1128 5.389064387343834 50.33351590922702 68.15363914061079 0 0 0
16338 1696 1 0.5564 1.4075023720015685 48.865207487823135 74.17575494365698 0 0 0
18722 2491 1 0.5564 5.460299338243793 50.130950581656336 69.13031356604895 0 0 0
16336 1696 2 -1.1128 1.6402131041873713 47.96895577432397 74.55335079833357 0 0 0
11781 177 1 0.5564 1.8245958745234787 50.14359146532529 70.78993226885717 0 0 0
18105 2285 1 0.5564 2.826764558233908 48.462845243624514 69.61057654935831 0 0 0
19074 2608 1 0.5564 6.506481900041755 48.68720554793535 70.50551108517878 0 0 0
19073 2608 1 0.5564 6.082148897937764 49.85755792012855 71.56231915790111 0 0 0
19072 2608 2 -1.1128 5.8616008288677115 49.42995083263284 70.68567171838956 0 0 0
18342 2364 1 0.5564 3.8689513054234235 52.03829561222354 71.73616582211726 0 0 0
16358 1703 1 0.5564 7.352146297920115 49.95215472733565 73.70394712706582 0 0 0
16357 1703 2 -1.1128 6.519532636818163 50.405259150021166 73.3854296380691 0 0 0
13620 790 1 0.5564 7.991773494773406 52.5605938437377 69.29245742485232 0 0 0
18340 2364 2 -1.1128 4.801421066361898 52.3949561502611 71.67877389316493 0 0 0
18341 2364 1 0.5564 4.948418527284954 52.79996556207633 70.77635515718778 0 0 0
18104 2285 1 0.5564 2.2547071136174117 49.652038037109655 68.64870475570187 0 0 0
18103 2285 2 -1.1128 2.008190528371744 48.96567395863883 69.33290798970891 0 0 0
16359 1703 1 0.5564 6.692478404813475 51.38452544536173 73.27993955054876 0 0 0
19594 2782 2 -1.1128 7.796269001256539 53.024961814016656 72.5521369452886 0 0 0
19596 2782 1 0.5564 8.277391759344518 52.935902258486145 71.68001922507035 0 0 0
18268 2340 2 -1.1128 5.4066195644962125 53.60653390170206 69.135017753999 0 0 0
18270 2340 1 0.5564 6.027831395132755 53.068101493622336 68.56564302493209 0 0 0
19595 2782 1 0.5564 7.259933283783311 53.86896655349854 72.55225529967463 0 0 0
18269 2340 1 0.5564 5.889467251628815 54.40690852855166 69.4903488553959 0 0 0
14090 947 1 0.5564 2.7971787883859287 54.178500638314944 73.30501994202416 0 0 0
17647 2133 2 -1.1128 1.19092336785346 50.54242756537147 73.82031638158487 0 0 0
17649 2133 1 0.5564 1.437843532886018 50.57096239699533 72.85170075375844 0 0 0
11779 177 2 -1.1128 1.9280549443025707 50.990029943919744 71.312272675797 0 0 0
11780 177 1 0.5564 1.4045376085738572 51.71948522676078 70.87201679587261 0 0 0
18723 2491 1 0.5564 5.56876017297007 49.502674373776294 67.62694007762653 0 0 0
13923 891 1 0.5564 6.68848738836227 51.305885014944636 67.95114435958432 0 0 0
18456 2402 1 0.5564 1.995206674408953 54.623139415362616 68.38338152308123 0 0 0
17389 2047 2 -1.1128 2.8133562813113766 50.76337775306805 67.79847516390707 0 0 0
17390 2047 1 0.5564 3.7718049979637422 50.5796301806211 68.01667920373309 0 0 0
19151 2634 1 0.5564 2.2177164569957966 50.72836773126985 75.15784466408222 0 0 0
14423 1058 1 0.5564 4.784805354282193 53.31273219454961 73.50486959251613 0 0 0
14422 1058 2 -1.1128 4.450145397437582 54.13912714280737 73.95772142523465 0 0 0
14424 1058 1 0.5564 4.497828274806387 54.0184212328082 74.94926394208845 0 0 0
14091 947 1 0.5564 2.0455494388649735 54.91472176516016 72.05615716391519 0 0 0
14089 947 2 -1.1128 2.0081411161979466 54.14353886753347 72.69167076723073 0 0 0
13323 691 1 0.5564 5.576650913686534 50.40583215175511 74.7188434227683 0 0 0
12954 568 1 0.5564 3.2472162186585103 47.58592581633071 74.97078497395808 0 0 0
14596 1116 2 -1.1128 5.987128560764953 48.096026139484565 66.97135117800798 0 0 0
12952 568 2 -1.1128 4.203592033365742 47.69221210181876 75.24290362970048 0 0 0
17874 2208 1 0.5564 0.24922683821760672 54.409179475121725 73.04411458544749 0 0 0
16242 1664 1 0.5564 0.6169845354440601 53.63986072613725 69.99585728961573 0 0 0
16240 1664 2 -1.1128 0.06084156091474384 52.83925772146134 70.21888161100777 0 0 0
13618 790 2 -1.1128 8.537131941116645 53.05378693709162 69.97020719156981 0 0 0
12111 287 1 0.5564 16.69596280670052 49.72985449951989 72.37136924494551 0 0 0
17705 2152 1 0.5564 8.71345203275775 54.51932985861502 69.15645903425403 0 0 0
15501 1417 1 0.5564 8.740393531740253 53.34069961925823 74.14616273196947 0 0 0
19866 2872 1 0.5564 8.531711757376314 48.12238814641544 74.59121063845407 0 0 0
19864 2872 2 -1.1128 8.696222055808999 49.09624912733909 74.43458627687508 0 0 0
16234 1662 2 -1.1128 10.568979253999089 47.74526364732321 68.5149507597451 0 0 0
15828 1526 1 0.5564 10.572134651907257 50.67177353409486 67.84618289174948 0 0 0
13619 790 1 0.5564 9.499567081841327 52.800784781484154 69.87167526653923 0 0 0
15826 1526 2 -1.1128 11.285787002317242 50.202773828451996 68.36650939430848 0 0 0
16235 1662 1 0.5564 10.764522953134396 48.69412753424567 68.26711425849874 0 0 0
19865 2872 1 0.5564 9.637530443103957 49.22962795525565 74.12450777270001 0 0 0
13679 810 1 0.5564 11.707236749128798 51.78882348838895 69.59258434772276 0 0 0
13678 810 2 -1.1128 11.28988509837002 52.67433524297424 69.7967571632549 0 0 0
12910 554 2 -1.1128 11.216675034644856 49.36127287899521 73.61746342829316 0 0 0
14349 1033 1 0.5564 10.98411154636552 48.487274194235304 70.34411492524605 0 0 0
12911 554 1 0.5564 11.434979231881194 49.196658004501984 72.65556672928443 0 0 0
14347 1033 2 -1.1128 11.640266761794306 48.72745838706554 71.0594972439562 0 0 0
12027 259 1 0.5564 12.182524106111218 53.2019595112024 72.9428497376121 0 0 0
14348 1033 1 0.5564 12.382614905748635 49.26767552342086 70.66315813875387 0 0 0
12109 287 2 -1.1128 15.794412986307782 50.13716535001829 72.51733448298998 0 0 0
12110 287 1 0.5564 15.873617337694613 51.133984266509145 72.50846072732283 0 0 0
12026 259 1 0.5564 11.937572815278404 53.443427775966356 71.34650438898083 0 0 0
15078 1276 1 0.5564 14.51306671146971 48.9880309348133 69.24529514524764 0 0 0
15076 1276 2 -1.1128 14.956463895084765 48.32122278138411 68.64632448282845 0 0 0
16324 1692 2 -1.1128 13.863749069529018 50.14520787479251 70.45625987974957 0 0 0
16325 1692 1 0.5564 14.38031352912852 49.83508767327179 71.2543743084828 0 0 0
16326 1692 1 0.5564 14.282214190457564 50.97670389307481 70.09088154173314 0 0 0
16347 1699 1 0.5564 15.883413221324574 52.149779263285815 69.0730006209106 0 0 0
19648 2800 2 -1.1128 15.841763873930658 52.84503446443964 72.55426911095634 0 0 0
15485 1412 1 0.5564 15.196428356261082 49.50592725068691 74.18477548860209 0 0 0
19649 2800 1 0.5564 15.589211167269353 53.36633983060666 71.73912625005143 0 0 0
16345 1699 2 -1.1128 14.921763520765722 52.423908102179084 69.06387392708429 0 0 0
12912 554 1 0.5564 11.684218304443409 48.68433826742309 74.18593756844788 0 0 0
14853 1201 1 0.5564 14.394151096066848 52.1106848882673 67.5890582389248 0 0 0
16346 1699 1 0.5564 14.805780382873472 53.25123533208654 69.61348979854525 0 0 0
18747 2499 1 0.5564 11.328996063498728 51.27626034081363 73.99208790765657 0 0 0
15077 1276 1 0.5564 15.945217991830308 48.470484279130474 68.65562174909596 0 0 0
12025 259 2 -1.1128 12.413977844416596 53.77861316492489 72.15933218297054 0 0 0
18745 2499 2 -1.1128 11.57037947038294 52.19955945500097 74.29084202304 0 0 0
13680 810 1 0.5564 11.541413757218203 53.33283532822818 69.08745394201937 0 0 0
16462 1738 2 -1.1128 14.735029625591418 54.35401404327842 70.82700750730548 0 0 0
16463 1738 1 0.5564 13.992756649869975 54.22814958053311 71.48517846359633 0 0 0
15827 1526 1 0.5564 11.942498175126472 49.790664917500834 67.73492668530824 0 0 0
13761 837 1 0.5564 14.128800786866202 49.2197246300583 67.30768225864159 0 0 0
18746 2499 1 0.5564 10.768017374233546 52.640001377845 74.69361660628591 0 0 0
12067 273 2 -1.1128 12.879516450538201 47.69615342799859 74.92941362754391 0 0 0
12378 376 1 0.5564 15.59988732856166 52.85592759007873 74.20200580051973 0 0 0
13553 768 1 0.5564 12.112898716750047 55.124764418122766 72.86854496184793 0 0 0
12069 273 1 0.5564 13.635382225706131 48.33462580675525 75.07439671537679 0 0 0
12113 288 1 0.5564 12.568804898657529 54.85302307637405 67.51744218559907 0 0 0
12112 288 2 -1.1128 11.75043965116247 54.41893926581422 67.89407143021671 0 0 0
12114 288 1 0.5564 11.19355574268798 54.05371482721781 67.14808787186324 0 0 0
15499 1417 2 -1.1128 9.154537397151659 53.49627782953554 75.04297945661274 0 0 0
15484 1412 2 -1.1128 14.842532657078525 49.32246575691981 75.1018903915131 0 0 0
12376 376 2 -1.1128 15.593578207959709 53.168483845049685 75.15188512112324 0 0 0
11369 40 1 0.5564 9.778983582226571 54.9457609736646 75.288498066282 0 0 0
13851 867 1 0.5564 8.674523233984745 51.282480247185305 67.35849030302941 0 0 0
19650 2800 1 0.5564 16.78051530201164 53.069403961344705 72.81581102945493 0 0 0
15060 1270 1 0.5564 0.0064446159016213755 59.073946992825725 73.28177064369372 0 0 0
15058 1270 2 -1.1128 0.4407177877033826 58.179529973880115 73.38865849016763 0 0 0
12479 410 1 0.5564 2.0367686236792606 62.942525159877526 71.17883165175182 0 0 0
12477 409 1 0.5564 2.2065425076602625 56.51959266268724 67.43796986170894 0 0 0
13517 756 1 0.5564 7.760384217401409 62.622548361017856 67.86049183903332 0 0 0
16033 1595 2 -1.1128 2.8533273180112393 62.81820605963629 69.75782592398669 0 0 0
18454 2402 2 -1.1128 1.2160101264635579 55.13171455728033 68.74972027632916 0 0 0
18455 2402 1 0.5564 0.54498255845686 55.28199416027804 68.02367752698794 0 0 0
19728 2826 1 0.5564 0.3361901493735598 61.058917774622834 73.69336931972906 0 0 0
11852 201 1 0.5564 5.628494189283771 55.476917027675576 72.91806355073334 0 0 0
11851 201 2 -1.1128 6.34876323760253 55.6413937107152 72.24414968782169 0 0 0
19726 2826 2 -1.1128 1.2323777376668617 61.42601638416278 73.94254453151203 0 0 0
18797 2516 1 0.5564 5.3806731304599085 57.09111107437754 68.40608758874112 0 0 0
15389 1380 1 0.5564 6.20778218700092 56.044557240720934 70.68169921148923 0 0 0
15388 1380 2 -1.1128 6.288453040999519 56.062390478900326 69.68511792700374 0 0 0
11853 201 1 0.5564 6.8378311123330935 56.481875444558995 72.47739442877231 0 0 0
11990 247 1 0.5564 2.0507798695531334 60.259222962303724 68.28414739462927 0 0 0
17668 2140 2 -1.1128 1.5823022363859334 56.36726713103024 71.13924025931014 0 0 0
17445 2065 1 0.5564 5.50379951022961 62.10381774478807 72.21681353895409 0 0 0
13688 813 1 0.5564 4.310066648647531 60.26261300217422 68.16131443956081 0 0 0
14417 1056 1 0.5564 2.832253094507566 57.34589890999898 70.73707267698671 0 0 0
13689 813 1 0.5564 5.786149466166971 60.32039284127835 68.85735147364717 0 0 0
15390 1380 1 0.5564 7.220501013331933 55.813643568853415 69.42165712877231 0 0 0
13659 803 1 0.5564 6.944446977937748 60.992742895696715 71.07093863466861 0 0 0
13657 803 2 -1.1128 6.9006911996716225 60.752348360976825 70.10125007032786 0 0 0
13658 803 1 0.5564 7.40526208656776 59.90318590714971 69.94526479210086 0 0 0
17443 2065 2 -1.1128 6.038102017181631 61.34014490741416 72.57920100821823 0 0 0
17444 2065 1 0.5564 5.471763889405515 60.516177279408154 72.59759964650212 0 0 0
14418 1056 1 0.5564 3.8955696920053318 57.66661950633765 69.53994167854268 0 0 0
11712 154 1 0.5564 7.8109853789264045 58.28704957807341 68.31973373826561 0 0 0
13518 756 1 0.5564 7.43291036831119 62.046126336078906 69.35284738907758 0 0 0
13687 813 2 -1.1128 5.294154844943581 60.19963640627088 67.99516865412589 0 0 0
16455 1735 1 0.5564 4.5119644369690235 58.549865552520785 71.77952722477845 0 0 0
16453 1735 2 -1.1128 5.021980609015745 58.82173060753876 72.59559973730482 0 0 0
17223 1991 1 0.5564 8.23577362540731 58.588887666287825 72.82921194089239 0 0 0
14416 1056 2 -1.1128 3.4184108722997153 58.04752034060848 70.33192274529158 0 0 0
16454 1735 1 0.5564 5.89635035360032 58.33703637541035 72.6190565710981 0 0 0
17221 1991 2 -1.1128 7.55811898177403 57.86501809038083 72.95881553139316 0 0 0
12387 379 1 0.5564 3.7026641417863537 58.81591942164845 73.8022138997485 0 0 0
11991 247 1 0.5564 2.8425326771091113 59.46762200863635 69.47289543881698 0 0 0
11989 247 2 -1.1128 2.780374761617288 60.3266167460024 68.96469820119125 0 0 0
13683 811 1 0.5564 6.347862617257516 61.216164903849986 74.15402244129916 0 0 0
16034 1595 1 0.5564 2.9275276653862154 61.875969837885336 69.43119884746184 0 0 0
19727 2826 1 0.5564 1.9127955134556458 60.69384048172305 73.91168999460774 0 0 0
18796 2516 2 -1.1128 4.655402939043723 57.63596382947827 67.98523292733398 0 0 0
18798 2516 1 0.5564 4.94144308705764 58.5930858877415 67.9394237047333 0 0 0
15059 1270 1 0.5564 1.4066975313502572 58.303043492395545 73.61587551605972 0 0 0
12385 379 2 -1.1128 2.858070337286954 59.14678826866214 74.22314988126904 0 0 0
11710 154 2 -1.1128 7.668152709090444 58.41301864216051 69.30143254010476 0 0 0
17222 1991 1 0.5564 7.567508850080899 57.56664650227463 73.91321918131153 0 0 0
12480 410 1 0.5564 1.6082678875334486 62.53759696905787 72.70167335845277 0 0 0
17669 2140 1 0.5564 1.0373449111239146 57.05235800527743 71.62263729560156 0 0 0
13681 811 2 -1.1128 6.636314386401036 61.20281265783411 75.11142380048537 0 0 0
11711 154 1 0.5564 7.388469942175836 57.544975984709325 69.71165166114697 0 0 0
13826 859 1 0.5564 7.663218373562611 62.50301584486298 75.14066287985374 0 0 0
16517 1756 1 0.5564 1.1850453250616495 58.89635137374878 66.93717594415868 0 0 0
16516 1756 2 -1.1128 0.8321645450558453 59.820763270554444 67.0818749897617 0 0 0
17670 2140 1 0.5564 1.1784959073593617 56.193260115183854 70.241095938989 0 0 0
13516 756 2 -1.1128 7.759229289465203 62.83819841451353 68.83696186586279 0 0 0
12386 379 1 0.5564 2.819436220094883 58.84404239938959 75.17543786756428 0 0 0
16518 1756 1 0.5564 0.005824543377897491 59.777988761470894 67.64341981222022 0 0 0
19523 2758 1 0.5564 16.642711981838623 59.28302627479969 73.31129388275541 0 0 0
18471 2407 1 0.5564 16.73853420747582 62.93872111100065 72.46244709181616 0 0 0
17838 2196 1 0.5564 8.678581735002183 55.303845344318155 66.95890103374903 0 0 0
14239 997 2 -1.1128 10.815418145818496 58.68202208046872 67.27800454726759 0 0 0
16464 1738 1 0.5564 15.036869806381942 55.30723369229785 70.84328146830605 0 0 0
17704 2152 2 -1.1128 8.7136358907387 55.327955010286566 68.5681348182144 0 0 0
17706 2152 1 0.5564 9.528807683252474 55.87611395166791 68.75526255402244 0 0 0
19853 2868 1 0.5564 9.404553025717442 62.67087729160345 71.84974112584382 0 0 0
15498 1416 1 0.5564 11.848253024689859 62.23570150864734 72.78191494446673 0 0 0
14240 997 1 0.5564 10.955649796737864 58.11189330419947 68.0875033468177 0 0 0
14761 1171 2 -1.1128 10.455414554460008 62.807218631175395 69.01749649504455 0 0 0
11495 82 1 0.5564 16.358798268213633 60.98156061447515 67.6453308661598 0 0 0
15496 1416 2 -1.1128 12.76964560308186 62.24877562930053 72.39350155405263 0 0 0
14036 929 1 0.5564 16.137494229862927 62.37439619322895 69.72181154260745 0 0 0
19854 2868 1 0.5564 10.22332859187219 61.90555933421217 70.66208710275609 0 0 0
12840 530 1 0.5564 9.401147292767545 60.57973273236162 72.49186840326415 0 0 0
12838 530 2 -1.1128 9.474746361310581 59.71462470203816 72.988024946097 0 0 0
12215 322 1 0.5564 16.433434960460428 56.91864198712315 70.43599987606346 0 0 0
18756 2502 1 0.5564 11.81867900687575 56.87712451437612 69.06219517936981 0 0 0
18754 2502 2 -1.1128 10.848725157678977 56.86308227925166 69.30507865650212 0 0 0
12839 530 1 0.5564 9.92999900063361 59.87079432016874 73.86458421865453 0 0 0
19852 2868 2 -1.1128 10.033831288701887 61.92146781306558 71.64383993576986 0 0 0
18755 2502 1 0.5564 10.702065945031451 57.418215688079215 70.12380815546747 0 0 0
17376 2042 1 0.5564 10.501757209309144 58.80978137497396 72.23792990454635 0 0 0
13055 602 1 0.5564 13.7424984652502 56.32087097904009 67.7954456794615 0 0 0
14515 1089 2 -1.1128 11.878851898781015 61.20142789864495 67.4644824837698 0 0 0
17374 2042 2 -1.1128 11.152227615286991 58.2236032402375 71.75493557206096 0 0 0
17375 2042 1 0.5564 11.420943169536148 57.46455890084523 72.34793106681339 0 0 0
13552 768 2 -1.1128 12.009518160376784 56.010092137942344 73.32187414309301 0 0 0
12612 454 1 0.5564 13.326050116931146 60.49437956321597 68.25961521777188 0 0 0
12611 454 1 0.5564 13.697285464110283 59.901467580055545 69.73517147367373 0 0 0
12216 322 1 0.5564 15.39125414813721 57.501568769569886 71.54985896842389 0 0 0
12214 322 2 -1.1128 15.484917455036983 56.90544348790176 70.75244948210218 0 0 0
14364 1038 1 0.5564 12.528541873690237 59.264839922230976 71.57543657178556 0 0 0
14363 1038 1 0.5564 13.314113002347062 60.65078111692893 71.93414467476512 0 0 0
14362 1038 2 -1.1128 13.389551277276178 59.76402757732235 71.47809942341124 0 0 0
19742 2831 1 0.5564 14.160104005302399 57.33723939526197 69.71464517282084 0 0 0
12610 454 2 -1.1128 13.999153449552738 59.9734343730607 68.78454191172699 0 0 0
19743 2831 1 0.5564 13.506127377296849 58.377281538636154 68.63888803914894 0 0 0
19741 2831 2 -1.1128 13.446457640466585 57.45649534453943 69.0243648442831 0 0 0
15853 1535 2 -1.1128 15.13679770734582 58.328156664777325 72.96256654258882 0 0 0
15855 1535 1 0.5564 14.69293255593624 57.881508624618554 73.73941226618506 0 0 0
15854 1535 1 0.5564 14.500115778883512 58.97381471034184 72.5409484021768 0 0 0
14037 929 1 0.5564 15.37909188312165 61.08378442731169 69.06929815353078 0 0 0
13554 768 1 0.5564 12.80890066101219 56.185708790028634 73.89645786298928 0 0 0
14762 1171 1 0.5564 9.490752629985922 62.678594457692405 68.78753301108895 0 0 0
14035 929 2 -1.1128 16.22776156934263 61.61259277173077 69.08032308611608 0 0 0
14763 1171 1 0.5564 11.017205772672064 62.21146067621928 68.44350769580761 0 0 0
11370 40 1 0.5564 10.812440315094035 56.102511987784446 74.77808568632624 0 0 0
13252 668 2 -1.1128 13.882417772948415 56.91916169532596 74.91170360286556 0 0 0
19710 2820 1 0.5564 15.5753206775302 62.83191101248408 74.41370030694885 0 0 0
12307 353 2 -1.1128 10.799019414761634 60.307382786525075 75.15571404835363 0 0 0
14517 1089 1 0.5564 11.357755011127939 60.34793375036113 67.46688958518166 0 0 0
13054 602 2 -1.1128 13.923183703314864 55.72915956605308 67.00980548906733 0 0 0
14241 997 1 0.5564 9.876263101976505 58.57310702081285 66.95223564891297 0 0 0
11564 105 1 0.5564 2.972983621601796 33.65291205513907 75.37265612657693 0 0 0
18966 2572 1 0.5564 5.451025456022776 34.36656326675312 75.65364640112139 0 0 0
11565 105 1 0.5564 1.4263088549959022 33.75353204647672 75.8867591221472 0 0 0
17543 2098 1 0.5564 8.23242671617252 34.036800988866304 75.53381933777983 0 0 0
18964 2572 2 -1.1128 4.477798995055697 34.56503052866097 75.76958503916309 0 0 0
16002 1584 1 0.5564 6.702814133371671 32.44395796853291 79.10391691898558 0 0 0
12021 257 1 0.5564 0.3598573313912738 37.387679351253176 81.67153285684725 0 0 0
12447 399 1 0.5564 1.8136100349795132 32.103982373583484 83.36576424806816 0 0 0
17210 1987 1 0.5564 3.9004567169913718 37.70358319125264 75.62381010016097 0 0 0
16000 1584 2 -1.1128 7.467267289754394 33.05728894026986 78.90533003973964 0 0 0
19998 2916 1 0.5564 2.5021598762040567 38.86949665475908 75.5958024015743 0 0 0
15526 1426 2 -1.1128 0.781369911307471 36.60598484867395 80.06309485833636 0 0 0
16868 1873 1 0.5564 6.793184518364341 38.78046489921798 75.83249893532589 0 0 0
17209 1987 2 -1.1128 3.7711939803757972 38.1660434451442 76.50097695918198 0 0 0
18264 2338 1 0.5564 1.3260362863692268 34.19897669627988 81.99829047911736 0 0 0
18262 2338 2 -1.1128 1.474739607756108 34.32547227738713 81.01753249017865 0 0 0
17211 1987 1 0.5564 4.644805066521846 38.53972452546114 76.81269178645097 0 0 0
12508 420 2 -1.1128 4.522611835864931 34.42165413094621 82.79053585662759 0 0 0
15937 1563 2 -1.1128 3.966105343111572 33.64997327182632 80.22086724163326 0 0 0
15938 1563 1 0.5564 4.482542852404915 32.795960429652894 80.1579835032406 0 0 0
16001 1584 1 0.5564 7.988571072969101 33.222092433673936 79.74263752820913 0 0 0
12510 420 1 0.5564 4.476746972049205 34.11637423855758 81.83937770677895 0 0 0
18777 2509 1 0.5564 4.5860534758171605 34.952336639809296 77.40093607387881 0 0 0
19632 2794 1 0.5564 8.28436040231384 33.80779737023705 81.90644709499739 0 0 0
16869 1873 1 0.5564 6.606985971563374 37.85527048814738 77.16515489795395 0 0 0
19453 2735 2 -1.1128 7.189730649549191 36.26528634035171 77.50454043738297 0 0 0
16867 1873 2 -1.1128 6.475017114399791 38.768832623621286 76.78046215393772 0 0 0
19454 2735 1 0.5564 6.358215713620503 35.71916552802268 77.60620810950839 0 0 0
15306 1352 1 0.5564 7.971282913337609 35.863378975300606 78.83130232782707 0 0 0
19455 2735 1 0.5564 7.902625433626725 35.71035445424245 77.0757831114171 0 0 0
15191 1314 1 0.5564 8.25853783611799 37.20605362726802 80.01754133624203 0 0 0
18775 2509 2 -1.1128 4.7072418769309134 35.28870577907632 78.33483607888087 0 0 0
15939 1563 1 0.5564 4.17311276003401 34.22379135822075 79.4284779373848 0 0 0
18776 2509 1 0.5564 4.061270890132364 36.03222167660255 78.50776853986397 0 0 0
15320 1357 1 0.5564 5.231181650709358 36.15047531103515 83.42327994191628 0 0 0
15319 1357 2 -1.1128 5.382602299739978 37.127076266859774 83.27056338878378 0 0 0
12509 420 1 0.5564 5.39062956984696 34.13031504497399 83.19261555873277 0 0 0
14510 1087 1 0.5564 5.20479371277068 37.92263521008721 81.62903341524739 0 0 0
15190 1314 2 -1.1128 8.008101987407255 38.10122537894016 80.38625458175127 0 0 0
15192 1314 1 0.5564 7.028733568913097 38.116584516964124 80.5877531346345 0 0 0
14509 1087 2 -1.1128 5.370704852545397 38.25393410654807 80.70020912982706 0 0 0
12034 262 2 -1.1128 3.1840202711954304 37.3821996915407 79.02689946738447 0 0 0
14511 1087 1 0.5564 4.648737442975985 37.92100771030188 80.09364249471854 0 0 0
12036 262 1 0.5564 2.2497463100307225 37.19184369225493 79.32839473173955 0 0 0
18263 2338 1 0.5564 2.423670659462058 34.10387674064422 80.79297668959369 0 0 0
12035 262 1 0.5564 3.1738722236964225 37.66293962332768 78.06716809882835 0 0 0
15527 1426 1 0.5564 1.075795469025124 35.67507158366831 80.27922939964252 0 0 0
18608 2453 1 0.5564 0.3129149780563421 33.08767595821701 80.31887529177122 0 0 0
12676 476 2 -1.1128 7.2378707435307765 34.25963789630964 83.3559191484682 0 0 0
12122 291 1 0.5564 8.36290005065027 38.47137341517563 83.63103566187186 0 0 0
15528 1426 1 0.5564 0.2947873618156035 36.607304503699 79.18946122801422 0 0 0
12805 519 2 -1.1128 1.15295643753034 33.60252333045601 83.55001843580827 0 0 0
12678 476 1 0.5564 7.191762731680993 33.29239945476707 83.60556670094176 0 0 0
12123 291 1 0.5564 6.8899901239550285 37.775568980332366 83.74513733504757 0 0 0
13198 650 2 -1.1128 9.759934112813283 32.098324222000684 77.4532222977325 0 0 0
15479 1410 1 0.5564 16.82371742125713 33.32157268184149 79.85182752407917 0 0 0
13199 650 1 0.5564 9.019950700844396 32.16633389932426 78.12240033320066 0 0 0
18825 2525 1 0.5564 11.452186108870496 36.55021788628198 83.18493094439881 0 0 0
15304 1352 2 -1.1128 8.682606998643216 35.67124250610785 79.50739529197885 0 0 0
17542 2098 2 -1.1128 9.027537585142634 34.317573517971674 76.07137453043114 0 0 0
14073 941 1 0.5564 8.81791688917517 38.65600809447236 81.70343524981924 0 0 0
19630 2794 2 -1.1128 8.924344220719219 33.68559946782574 81.14783756313035 0 0 0
19631 2794 1 0.5564 8.926052917719971 34.50706531679488 80.57758232110275 0 0 0
15480 1410 1 0.5564 15.273222104051623 33.13331461013297 79.37522124880499 0 0 0
18809 2520 1 0.5564 16.521717233236608 38.22529951261006 78.36759005739454 0 0 0
19292 2681 1 0.5564 11.34927998122505 32.50138679604756 83.09549552812622 0 0 0
19291 2681 2 -1.1128 10.859463444451983 32.00291729684991 82.38022775616935 0 0 0
16502 1751 1 0.5564 13.866816934251178 31.873834174267863 75.6692323504984 0 0 0
16649 1800 1 0.5564 13.03775368788196 32.16756274967309 79.01014227026995 0 0 0
17544 2098 1 0.5564 9.329106008423388 33.554994593102116 76.64367680745235 0 0 0
17642 2131 1 0.5564 15.897779363160172 34.28603555670085 75.65592589396906 0 0 0
16955 1902 1 0.5564 10.243775404854986 38.662318939676624 75.77341257407063 0 0 0
15562 1438 2 -1.1128 15.22262534771095 32.18031845671635 82.60102005891788 0 0 0
15305 1352 1 0.5564 9.519431287992209 36.158889108424106 79.25854593209753 0 0 0
11966 239 1 0.5564 14.04365290031894 37.56761235329449 82.00946690732916 0 0 0
19293 2681 1 0.5564 10.360641154724238 32.65068049889477 81.80439863943421 0 0 0
13984 912 2 -1.1128 11.550050639265457 37.55321225162433 81.6567722518434 0 0 0
13985 912 1 0.5564 10.760894866274317 38.11920986530905 81.89526732066778 0 0 0
17964 2238 1 0.5564 11.501106556814335 32.93476990515607 76.42607240275758 0 0 0
17962 2238 2 -1.1128 12.25811034812451 33.23202197189468 75.84419012962162 0 0 0
13986 912 1 0.5564 12.391278498423114 38.02899298808211 81.9136154227592 0 0 0
17278 2010 2 -1.1128 10.878282463199637 36.90145346793254 79.10934251803653 0 0 0
17280 2010 1 0.5564 11.393319762514269 36.17058603079125 78.66149278508081 0 0 0
17279 2010 1 0.5564 11.342579199483279 37.16693316522189 79.95429759958266 0 0 0
15563 1438 1 0.5564 14.602034328173186 32.81872853181954 82.14571863700719 0 0 0
16648 1800 2 -1.1128 13.50107314634563 32.9732580004782 79.37918194710313 0 0 0
15478 1410 2 -1.1128 16.227381342438598 33.11325919381758 79.07659211253406 0 0 0
16650 1800 1 0.5564 13.280912120750545 33.770811393643 78.81754352454641 0 0 0
16627 1793 2 -1.1128 12.580792189275977 35.19403956531478 77.71911663674041 0 0 0
19936 2896 2 -1.1128 13.615271958248476 34.127275372820655 81.92358475352636 0 0 0
19937 2896 1 0.5564 13.515170442767262 33.72798509263905 81.0122399179144 0 0 0
12801 517 1 0.5564 15.597192092532964 36.561864703171565 81.33766390548817 0 0 0
16629 1793 1 0.5564 12.445972410527961 34.53336351814382 76.9806514750201 0 0 0
16628 1793 1 0.5564 13.225170970406182 35.89879770728095 77.42231377050615 0 0 0
14367 1039 1 0.5564 16.16232391850859 34.33169768725594 77.8354595367638 0 0 0
14365 1039 2 -1.1128 16.24865956543734 35.13384448340436 77.24460699968381 0 0 0
12799 517 2 -1.1128 14.661894383338462 36.423098410921746 81.01214294039455 0 0 0
18935 2562 1 0.5564 14.834845057328103 36.98425833676733 79.4435232319916 0 0 0
18934 2562 2 -1.1128 14.931494604616438 37.19562069075804 78.47090569714476 0 0 0
18936 2562 1 0.5564 14.232296365480062 37.85835280492055 78.20274909560995 0 0 0
14366 1039 1 0.5564 15.782217804144095 35.91089136088048 77.66725371233213 0 0 0
12800 517 1 0.5564 14.248214200059397 35.656668058050144 81.50352474119596 0 0 0
18917 2556 1 0.5564 13.991735664220215 38.62287529900506 75.89464297754034 0 0 0
19938 2896 1 0.5564 13.002804670007286 33.66011614554422 82.56127477537761 0 0 0
11965 239 2 -1.1128 13.931530338825592 38.384804945725165 82.57482064935493 0 0 0
14071 941 2 -1.1128 9.32145771061716 38.95169348941417 82.51523378789922 0 0 0
11559 103 1 0.5564 10.827476488699434 37.96905151745667 77.88636881163492 0 0 0
11557 103 2 -1.1128 10.920854885958653 38.768523875982915 77.29296804735705 0 0 0
11967 239 1 0.5564 13.94898689876838 38.126786062888755 83.54080280530073 0 0 0
15339 1363 1 0.5564 16.16566488741235 33.30288176648956 83.74961683472242 0 0 0
13316 689 1 0.5564 0.09173477178489264 44.137403391801634 75.75693511091991 0 0 0
17697 2149 1 0.5564 0.6557266531149655 47.07917530451355 77.39713619865896 0 0 0
17793 2181 1 0.5564 0.7103154965290038 40.8862468897426 83.53414533991187 0 0 0
17629 2127 2 -1.1128 0.6994197679583715 41.398798320873595 76.53542231254019 0 0 0
18975 2575 1 0.5564 7.782682537359081 39.48189372108076 77.90198016777008 0 0 0
18974 2575 1 0.5564 8.325167472714494 39.391014542460276 79.43953588149584 0 0 0
11509 87 2 -1.1128 0.2334133676278553 41.65746747891128 80.39088351587922 0 0 0
12015 255 1 0.5564 1.9206472504266183 42.797158203356254 82.97995949203367 0 0 0
17630 2127 1 0.5564 1.3915807125384207 41.55635100038827 77.23975958381943 0 0 0
12869 540 1 0.5564 7.172467961339124 45.23721488173352 83.25692968028957 0 0 0
13955 902 1 0.5564 1.2172059366488617 44.86322131187187 77.18831011348982 0 0 0
13954 902 2 -1.1128 1.1732645959915067 45.24820999582198 78.11018478490067 0 0 0
18973 2575 2 -1.1128 8.297843545724787 39.95682781768701 78.61545530955526 0 0 0
17791 2181 2 -1.1128 0.6228863256594447 41.74919019811409 83.03646506681363 0 0 0
17021 1924 1 0.5564 1.7280688696140252 41.14424884451671 79.37329410159808 0 0 0
17022 1924 1 0.5564 3.336557118640643 40.930818813343016 79.18933842504472 0 0 0
17020 1924 2 -1.1128 2.4714715359046218 41.072924856701555 78.70826374169174 0 0 0
12013 255 2 -1.1128 2.717220294759283 43.40169874222067 82.98142254669072 0 0 0
11901 217 1 0.5564 7.752572775623381 43.931799566675124 76.40370945054336 0 0 0
11900 217 1 0.5564 7.283844887368408 45.31454300132197 77.13510722455977 0 0 0
11654 135 1 0.5564 2.25946077044502 44.992383636026965 82.40097794874204 0 0 0
15812 1521 1 0.5564 7.922314456725375 44.39570796876652 81.34406623323363 0 0 0
19663 2805 2 -1.1128 4.036740509691718 44.62669632524929 79.19536724239585 0 0 0
15642 1464 1 0.5564 5.606134235463091 41.28361625353769 79.50553138156745 0 0 0
15641 1464 1 0.5564 5.046793269265462 40.15010893980496 80.53942111710684 0 0 0
15640 1464 2 -1.1128 4.821041416679619 40.994262059447266 80.05316746929206 0 0 0
11314 22 2 -1.1128 4.934957354454851 43.39064554360811 81.34350636104298 0 0 0
18855 2535 1 0.5564 3.804877964776122 41.81478661649657 76.07410456350014 0 0 0
11316 22 1 0.5564 5.104311745366987 42.5876839161297 80.77204180140865 0 0 0
15813 1521 1 0.5564 6.319531065768357 44.608163908148605 81.57335729690445 0 0 0
15811 1521 2 -1.1128 7.22267424895432 45.02185027044587 81.68823111228754 0 0 0
20036 2929 1 0.5564 3.5534242500760227 42.130911696258465 78.0281682591823 0 0 0
19209 2653 1 0.5564 7.091398458292404 42.99094339581118 78.03575450176098 0 0 0
20035 2929 2 -1.1128 3.945025474887169 42.77051606360881 77.3666865550706 0 0 0
20037 2929 1 0.5564 4.938833393355633 42.66141254668826 77.34564178916209 0 0 0
11899 217 2 -1.1128 7.187351716817184 44.31921413146786 77.13202038070739 0 0 0
19207 2653 2 -1.1128 6.8597486118768485 42.288872122420116 78.7091298033783 0 0 0
19208 2653 1 0.5564 7.432806759109932 41.48287244221826 78.56091064332955 0 0 0
19665 2805 1 0.5564 4.014127918614448 43.97859925216193 78.43414527792511 0 0 0
11745 165 1 0.5564 7.906535451412817 46.12641496141703 80.64599766130802 0 0 0
19664 2805 1 0.5564 4.311749186663798 44.15042739731503 80.0305547429849 0 0 0
11315 22 1 0.5564 4.081296681659271 43.26583167716205 81.84915939409028 0 0 0
14973 1241 1 0.5564 8.415077733272593 43.01798230619926 79.97775651950549 0 0 0
16481 1744 1 0.5564 4.547320602998528 46.23464425006769 78.29964537623412 0 0 0
11653 135 2 -1.1128 1.9855597002914602 45.92510237539723 82.16642731864414 0 0 0
13956 902 1 0.5564 2.0997098214218206 45.4286454718459 78.44055167690787 0 0 0
11655 135 1 0.5564 2.6451608518445173 46.31449004077841 81.52354041916243 0 0 0
16480 1744 2 -1.1128 4.515279239545834 47.17370992853386 77.95740417156058 0 0 0
11743 165 2 -1.1128 8.358269323703299 46.80506501537052 80.06688571490156 0 0 0
11511 87 1 0.5564 0.3864841012441404 41.68900748254892 81.37859532648507 0 0 0
17631 2127 1 0.5564 1.0433932224514746 40.73326862479863 75.8730379652616 0 0 0
16850 1867 1 0.5564 0.4112275325009325 45.486606142945526 81.66734536348461 0 0 0
13315 689 2 -1.1128 0.8955755679011532 44.68540494509414 75.52556024149929 0 0 0
18428 2393 1 0.5564 2.6771675086575373 46.501043449932546 83.68994564915468 0 0 0
20105 2952 1 0.5564 16.960490092520537 46.003980047969556 80.5644341581886 0 0 0
13003 585 2 -1.1128 11.717561741010442 46.05193584595122 83.3622773559979 0 0 0
12715 489 2 -1.1128 16.213372143897036 44.91218062045724 83.59069914146006 0 0 0
15648 1466 1 0.5564 16.096190516232724 41.38667921358403 83.15443714812127 0 0 0
13045 599 2 -1.1128 13.478660579843394 39.494203083281064 77.32334002349384 0 0 0
12606 452 1 0.5564 11.614788408835185 42.08579150736264 75.7105177871209 0 0 0
11744 165 1 0.5564 9.315475298114476 46.894051723341676 80.34227285063393 0 0 0
13047 599 1 0.5564 12.483046042513186 39.55158664904378 77.39722384337078 0 0 0
11558 103 1 0.5564 10.501431613846888 39.561895535033045 77.73415455626976 0 0 0
19415 2722 1 0.5564 16.596511395824827 42.429636286764705 75.45526273347032 0 0 0
16122 1624 1 0.5564 10.006638434303671 41.85187620619595 82.8113304951636 0 0 0
16010 1587 1 0.5564 9.80431300267294 42.266119263072085 76.46358756803747 0 0 0
19414 2722 2 -1.1128 15.731348206835023 42.90460069315232 75.61620219541348 0 0 0
14971 1241 2 -1.1128 9.083267126408769 43.56589186391135 80.48106486444644 0 0 0
19833 2861 1 0.5564 14.639336683183355 39.87780948364371 82.28051385881494 0 0 0
16009 1587 2 -1.1128 10.564774489624815 42.25498211763415 77.11287566012021 0 0 0
16011 1587 1 0.5564 10.599577378231205 43.127381984050515 77.60042943398207 0 0 0
14972 1241 1 0.5564 9.700900320014009 42.96019035243786 80.98271846283133 0 0 0
14072 941 1 0.5564 9.679867360683643 39.8735330390835 82.36774013300077 0 0 0
18222 2324 1 0.5564 9.855706385125476 44.34262294765076 79.14725573788151 0 0 0
14799 1183 1 0.5564 13.129084914373527 42.96776322988972 82.44038725382828 0 0 0
18220 2324 2 -1.1128 10.64154707646228 44.57163170487817 78.57278929016867 0 0 0
16120 1624 2 -1.1128 10.400929060019992 41.47917805727079 81.9713113043821 0 0 0
18221 2324 1 0.5564 10.424861074730156 45.37336257957633 78.01576565819745 0 0 0
15346 1366 2 -1.1128 11.283239135796936 46.973570509301254 77.17755094125879 0 0 0
13046 599 1 0.5564 13.873744540602708 40.406979454254724 77.42701258202027 0 0 0
16121 1624 1 0.5564 11.397532391399784 41.551848436579206 82.01006559281535 0 0 0
11693 148 1 0.5564 15.873426802240505 40.66881384197839 80.08794298323559 0 0 0
19831 2861 2 -1.1128 14.966713383317392 40.58662152800522 81.65568588887868 0 0 0
11692 148 2 -1.1128 16.359620297920326 41.05379268979332 79.30346404735184 0 0 0
13571 774 1 0.5564 12.147655442451441 44.11376040368157 79.03941406142485 0 0 0
14797 1183 2 -1.1128 13.09912123142186 42.364664880205275 81.6432828113331 0 0 0
15759 1503 1 0.5564 15.143161491498025 41.513789682164195 78.24958050126449 0 0 0
15757 1503 2 -1.1128 14.449506735780613 41.908098440457664 77.64678388693882 0 0 0
15758 1503 1 0.5564 13.91516512383277 42.58576464882271 78.15200421710527 0 0 0
13572 774 1 0.5564 13.716293259584239 44.45607920129499 78.74138760149746 0 0 0
19416 2722 1 0.5564 15.29512143190731 42.53392966753673 76.43614684720818 0 0 0
13570 774 2 -1.1128 13.09036956530457 43.81123814240284 79.1800213510233 0 0 0
18571 2441 2 -1.1128 14.758936229003725 45.86377296864859 78.291633376563 0 0 0
18572 2441 1 0.5564 14.778719790925074 45.88944667287478 77.29215870815203 0 0 0
12865 539 2 -1.1128 14.691555185304606 45.973489181487494 75.7680938264448 0 0 0
14798 1183 1 0.5564 13.007240100020654 42.914142265902136 80.81284065748041 0 0 0
19832 2861 1 0.5564 14.25949041384424 41.28466381965665 81.54355779993061 0 0 0
20106 2952 1 0.5564 16.02229982933908 46.246985120805164 79.2501380868335 0 0 0
20104 2952 2 -1.1128 16.796941031736083 46.59757414669394 79.7764634892092 0 0 0
12866 539 1 0.5564 14.084279730725145 46.63256121890414 75.32442511135052 0 0 0
18573 2441 1 0.5564 13.960956134180096 46.36766488166191 78.62227019496937 0 0 0
15348 1366 1 0.5564 11.784184657576999 46.82269149144085 76.32532496680476 0 0 0
18648 2466 1 0.5564 10.899569071093211 47.22518251323485 82.17851642891597 0 0 0
13004 585 1 0.5564 12.398351975356018 45.32590512479703 83.45925181153015 0 0 0
18251 2334 1 0.5564 11.923366816331889 47.212603124744184 80.032030659348 0 0 0
11694 148 1 0.5564 16.715231308261604 40.31196598988443 78.73492733544043 0 0 0
12717 489 1 0.5564 16.041480920640105 45.89520496906106 83.65485987691245 0 0 0
18920 2557 1 0.5564 0.4457731678212187 54.508871998481034 78.53328373145904 0 0 0
16337 1696 1 0.5564 1.2118476294364955 47.863949119029854 75.45083431924961 0 0 0
17695 2149 2 -1.1128 0.43518814663593497 47.975097947180586 77.01153875025784 0 0 0
16482 1744 1 0.5564 5.359151029303325 47.648514080339226 78.20728715073513 0 0 0
14444 1065 1 0.5564 7.555695342796914 47.90904636934886 79.0407955768781 0 0 0
14443 1065 2 -1.1128 6.9779659845534825 48.11937463599927 78.25213164800844 0 0 0
13591 781 2 -1.1128 3.9686144030290293 47.40301750509645 80.4621305218065 0 0 0
13592 781 1 0.5564 4.207083859483415 47.476476017982755 79.49376270233371 0 0 0
18697 2483 2 -1.1128 0.5609504084689049 49.63337322941757 83.02617643980105 0 0 0
13322 691 1 0.5564 4.807570703535877 49.22199652666087 75.53962070991399 0 0 0
12953 568 1 0.5564 4.30621956747468 47.44074889123104 76.20531408212426 0 0 0
18698 2483 1 0.5564 1.4095295209575909 49.95675366077157 82.60744095561513 0 0 0
19968 2906 1 0.5564 0.9481035521027465 49.37082300131067 77.75831740194837 0 0 0
19966 2906 2 -1.1128 1.1669945107643984 50.29231212831122 78.07916724918569 0 0 0
16892 1881 1 0.5564 0.6495098838300923 54.46187402088684 82.70830038812193 0 0 0
16998 1916 1 0.5564 7.251178602867342 47.791420036307244 80.76172362428292 0 0 0
16891 1881 2 -1.1128 1.2316458561841763 54.67962408226638 81.92490862048076 0 0 0
19150 2634 2 -1.1128 2.6980428188619348 51.091913032381385 75.95604352034796 0 0 0
19152 2634 1 0.5564 3.619039118210427 50.70438645171453 75.9959056484731 0 0 0
15543 1431 1 0.5564 2.262346798092494 53.80070667545597 77.50319185104966 0 0 0
13321 691 2 -1.1128 5.1771120118951455 50.14931560592643 75.59893889304416 0 0 0
16893 1881 1 0.5564 2.0054858820112633 54.046790788541884 81.89857106126007 0 0 0
15541 1431 2 -1.1128 3.0936415708528266 53.50856086585332 77.03032838864642 0 0 0
15542 1431 1 0.5564 2.9203525316469494 52.647059697641346 76.55305835740803 0 0 0
11691 147 1 0.5564 3.4163185340467908 49.89838734114662 81.53352231665625 0 0 0
11690 147 1 0.5564 3.1152565943253903 51.3878054456058 82.13153727530641 0 0 0
15035 1262 1 0.5564 2.741036812326194 50.000601262009056 79.00395308360974 0 0 0
17495 2082 1 0.5564 3.760965033254278 52.89066790399966 80.66786842336262 0 0 0
17494 2082 2 -1.1128 3.462271982347403 53.10105528619547 81.59873879141833 0 0 0
13593 781 1 0.5564 4.78009293448927 47.57866754361185 81.01949007063385 0 0 0
15034 1262 2 -1.1128 3.504602169792062 49.924277024194595 79.6451570838749 0 0 0
16997 1916 1 0.5564 6.593604013534614 48.14112819488473 82.21497047023126 0 0 0
17488 2080 2 -1.1128 4.508448822016616 52.432439215608554 79.14983907356752 0 0 0
14445 1065 1 0.5564 6.902487733092773 49.11120600770127 78.14930318727407 0 0 0
17490 2080 1 0.5564 4.112661062519695 51.52473898082074 79.2892390763607 0 0 0
11310 20 1 0.5564 6.134015038315147 50.36316248860312 76.93330632649773 0 0 0
11308 20 2 -1.1128 6.641311091141449 50.622556823115126 77.75511249417038 0 0 0
15036 1262 1 0.5564 3.6867978025115216 48.959150640389325 79.83313535737534 0 0 0
16996 1916 2 -1.1128 6.467577519814631 48.20533155184985 81.22502334814159 0 0 0
11309 20 1 0.5564 7.138278885190618 51.47355164863976 77.58531596379099 0 0 0
18271 2341 2 -1.1128 7.935890019333644 52.90471266340463 77.43454791980169 0 0 0
15044 1265 1 0.5564 6.16464634495943 50.934554878668436 79.71166977719112 0 0 0
18272 2341 1 0.5564 7.657078342123798 53.52638215598836 78.16652545265123 0 0 0
15045 1265 1 0.5564 6.551781115661075 49.82249267192667 80.84307192957652 0 0 0
15043 1265 2 -1.1128 6.647350410804441 50.78081846952082 80.57385415543612 0 0 0
16041 1597 1 0.5564 5.83781644068902 51.51864262824742 82.10292078417817 0 0 0
12116 289 1 0.5564 8.11140156191521 51.811551491992525 80.42237247272354 0 0 0
16040 1597 1 0.5564 6.257870093809324 53.05902333175406 82.44557037328997 0 0 0
16039 1597 2 -1.1128 5.793763682687781 52.24324019539555 82.79068362560554 0 0 0
17496 2082 1 0.5564 4.173065413517805 52.82740858522023 82.24672815303754 0 0 0
17192 1981 1 0.5564 6.2541597150353745 53.65376522504879 79.33643869220995 0 0 0
17191 1981 2 -1.1128 6.988778977373633 54.27023148631087 79.61981810028884 0 0 0
17489 2080 1 0.5564 4.124224842216578 52.839953228247836 78.32140422965976 0 0 0
19967 2906 1 0.5564 1.7791047652479621 50.73643277355483 77.42489062137962 0 0 0
11689 147 2 -1.1128 3.157618914983332 50.41308911300507 82.35093078819145 0 0 0
18671 2474 1 0.5564 6.751339543302941 54.45751379278139 81.1875654573569 0 0 0
18670 2474 2 -1.1128 6.592766288019199 54.69677504066553 82.14548439367356 0 0 0
18836 2529 1 0.5564 8.369441418210824 48.64633334912541 77.3913147094509 0 0 0
18919 2557 2 -1.1128 1.0085830512840381 54.95506917549682 77.83747262800827 0 0 0
18290 2347 1 0.5564 3.6631041231969337 49.51723554056386 83.6451599463851 0 0 0
12159 303 1 0.5564 16.448455201067354 54.34697705421083 81.73361679770184 0 0 0
15090 1280 1 0.5564 8.912630636814722 50.19714712306561 83.61945070184599 0 0 0
11431 61 2 -1.1128 16.62244107829733 49.24966268277869 79.95375094096029 0 0 0
17045 1932 1 0.5564 16.94277925374782 49.31971706460388 77.68699186922176 0 0 0
11814 188 1 0.5564 15.938521711941783 48.10576469414397 83.30249384477058 0 0 0
11363 38 1 0.5564 12.381340692684821 51.814788892631206 83.5123563305057 0 0 0
16945 1899 2 -1.1128 16.039527964753596 51.79512407887135 83.0889257500616 0 0 0
18252 2334 1 0.5564 12.311223792186771 47.27091604691359 78.44685147308388 0 0 0
15347 1366 1 0.5564 10.56199083569426 47.64925790498613 77.02507974157577 0 0 0
15500 1417 1 0.5564 8.567960287697023 53.106815661911185 75.75308262091984 0 0 0
11364 38 1 0.5564 12.488681567006104 53.289876122895116 82.82009760738254 0 0 0
18250 2334 2 -1.1128 12.650476424410424 47.41591365558232 79.3763047565898 0 0 0
18273 2341 1 0.5564 8.744099157612053 52.39132928693067 77.72305362700745 0 0 0
13585 779 2 -1.1128 12.688594164825778 50.31732660771519 82.88195135588502 0 0 0
13127 626 1 0.5564 16.799844096327586 49.38868640656739 81.59480942065255 0 0 0
18835 2529 2 -1.1128 9.275746208377626 48.71407571918354 76.97415455545519 0 0 0
12115 289 2 -1.1128 9.088997565441277 52.01910675026117 80.45739923827827 0 0 0
15469 1407 2 -1.1128 16.41796454488462 52.990657274991044 80.71968692999803 0 0 0
18646 2466 2 -1.1128 10.66087406568679 47.6774946017548 81.3191914626375 0 0 0
11265 5 1 0.5564 9.586124544560683 51.054640435982705 81.82562554948535 0 0 0
11263 5 2 -1.1128 10.004793475395878 50.32189797512841 82.36210000074662 0 0 0
15486 1412 1 0.5564 14.377133417811013 50.13681580816318 75.44864334346568 0 0 0
18837 2529 1 0.5564 9.182796690120146 48.99419072945858 76.01869863241781 0 0 0
12117 289 1 0.5564 9.544701715033383 51.61222308741596 79.66570520794515 0 0 0
18647 2466 1 0.5564 10.56972682915456 48.66116380593435 81.47439316370638 0 0 0
14457 1069 1 0.5564 9.927923774102979 53.54071747038562 80.34774140336027 0 0 0
11916 222 1 0.5564 9.860769651501325 50.28887995368245 77.65155788030452 0 0 0
11914 222 2 -1.1128 10.01481579518742 51.21928052798946 77.98416059994025 0 0 0
17040 1930 1 0.5564 12.741183266723832 51.65794961120255 75.35924193957852 0 0 0
17039 1930 1 0.5564 14.20785641166719 52.21671533648055 75.81010473575121 0 0 0
11915 222 1 0.5564 10.986813039584833 51.345804252646815 78.1821837787481 0 0 0
15950 1567 1 0.5564 13.530127875031939 48.80065951796277 79.86191902038613 0 0 0
15949 1567 2 -1.1128 13.863001598603207 49.70909900647919 80.11476840101903 0 0 0
17046 1932 1 0.5564 16.273729489073737 49.25790749523846 76.19864373625114 0 0 0
13126 626 2 -1.1128 16.859981991059175 49.45798501024527 82.59059110231028 0 0 0
15951 1567 1 0.5564 14.861249719156177 49.72600599485068 80.05806935093148 0 0 0
13128 626 1 0.5564 16.459846966433734 50.324434550754205 82.88918336602416 0 0 0
13586 779 1 0.5564 13.262219852126485 50.20304532362754 82.07084510790656 0 0 0
12377 376 1 0.5564 16.283672823737565 52.66598413302241 75.67271791064749 0 0 0
19287 2679 1 0.5564 13.100098063575341 53.63644612220507 80.85142504033686 0 0 0
20229 2993 1 0.5564 13.013995951933584 50.86700737995335 79.1560370541293 0 0 0
15471 1407 1 0.5564 15.592541885600605 52.894016961604706 80.16350520143757 0 0 0
17038 1930 2 -1.1128 13.532847347202827 51.491746818292356 75.94715748301672 0 0 0
20228 2993 1 0.5564 12.990406133116288 51.337539424606476 77.59249309523587 0 0 0
20227 2993 2 -1.1128 12.55209268950118 51.44659227557992 78.48467517074454 0 0 0
18887 2546 1 0.5564 13.435128905397805 52.655468930021534 78.80595772968552 0 0 0
18886 2546 2 -1.1128 14.127938477181308 53.2749427373216 79.17510156710031 0 0 0
18888 2546 1 0.5564 13.965832235053815 54.199611220010546 78.83055864601714 0 0 0
16947 1899 1 0.5564 16.092156443365415 52.309424512771386 82.23293110441921 0 0 0
11264 5 1 0.5564 11.000490196868686 50.40268486040874 82.31669605950403 0 0 0
16139 1630 1 0.5564 15.811566458286038 54.581747878236506 75.86411465622564 0 0 0
14455 1069 2 -1.1128 10.172227521173859 54.50927734955322 80.39472477926469 0 0 0
19285 2679 2 -1.1128 12.59017500740975 54.209216731296834 81.49322899681819 0 0 0
19286 2679 1 0.5564 11.753692622721928 54.5378331518734 81.05469904535944 0 0 0
14456 1069 1 0.5564 10.312546438387338 54.86287819258364 79.46991285801083 0 0 0
13587 779 1 0.5564 12.909872642138989 49.60643904034046 83.54954009876614 0 0 0
11433 61 1 0.5564 16.77688475818083 48.26171819186811 79.96437672102668 0 0 0
11362 38 2 -1.1128 12.503748573190226 52.79176763880818 83.6870814508913 0 0 0
17789 2180 1 0.5564 2.3110406079645167 62.649557320546585 82.68493826686785 0 0 0
19842 2864 1 0.5564 7.597043190792318 62.84262628901881 78.87155167187906 0 0 0
16697 1816 1 0.5564 8.352309842620071 57.68307268534314 81.31336245948768 0 0 0
17788 2180 2 -1.1128 1.3541573222101642 62.73563137635719 82.40751142831157 0 0 0
19541 2764 1 0.5564 0.6570979900797599 62.241283902225135 75.74955934085796 0 0 0
12936 562 1 0.5564 8.262515889249732 60.69215235673529 79.59979274298838 0 0 0
15833 1528 1 0.5564 0.36191493433275806 56.15531906121078 75.80932404124201 0 0 0
12935 562 1 0.5564 7.9293709134849655 60.74067621128939 78.00189213255648 0 0 0
17193 1981 1 0.5564 6.903711108863609 55.13764934559534 79.12956333795564 0 0 0
11603 118 1 0.5564 3.575145974067188 55.26931971824377 76.92059401011797 0 0 0
19540 2764 2 -1.1128 0.11316423155032114 62.62929784345253 76.49359038613915 0 0 0
11982 244 1 0.5564 5.060467400822379 62.387085334510566 79.98629537970247 0 0 0
19025 2592 1 0.5564 4.27425906049164 62.80370311892765 76.43634813556432 0 0 0
18921 2557 1 0.5564 0.991201236074478 55.94483855804557 77.97908639396769 0 0 0
15525 1425 1 0.5564 4.426675951977769 61.868273390945895 83.04535010087037 0 0 0
19815 2855 1 0.5564 5.564139231939405 59.94073298080031 83.35147361950492 0 0 0
18586 2446 2 -1.1128 8.411984818881756 59.80790413370719 76.72860859517021 0 0 0
11788 180 2 -1.1128 0.6073791719258027 57.61330481904484 78.35614358309535 0 0 0
11790 180 1 0.5564 0.9562465151316297 57.277657734901 79.23114893000678 0 0 0
12092 281 1 0.5564 1.647882738392307 56.15108702967607 81.15564115053813 0 0 0
18672 2474 1 0.5564 5.745007437115404 55.221606532294935 82.22201434303439 0 0 0
13682 811 1 0.5564 5.840954851091197 61.3428984532003 75.70115195427103 0 0 0
19813 2855 2 -1.1128 5.713895877328785 60.73305527743252 82.76003607000744 0 0 0
11602 118 2 -1.1128 4.168039704419637 56.03309146176622 76.66538731910434 0 0 0
11604 118 1 0.5564 5.040047577807701 55.953990746399256 77.1484458699431 0 0 0
12091 281 2 -1.1128 1.8362956574749587 57.07573448168126 80.82469146852483 0 0 0
17003 1918 1 0.5564 1.557361463434264 58.23558881619591 77.10532487828854 0 0 0
16933 1895 2 -1.1128 1.418478209949659 60.93277372157437 80.38293939659005 0 0 0
17558 2103 1 0.5564 7.8599592844567505 55.92800905928581 82.05331221241808 0 0 0
16934 1895 1 0.5564 1.3022225338671456 61.547839023095825 81.16279792705681 0 0 0
17002 1918 2 -1.1128 2.4068710691049904 58.29937793967837 76.58162229001478 0 0 0
17870 2207 1 0.5564 4.646536714651436 60.423056403686445 79.09161803235509 0 0 0
17869 2207 2 -1.1128 5.295386150720276 60.63150612922612 79.82342618800524 0 0 0
17871 2207 1 0.5564 6.195673166069341 60.81460122566737 79.42850904318344 0 0 0
17004 1918 1 0.5564 3.047291789428928 57.599911467924755 76.89880988208316 0 0 0
14771 1174 1 0.5564 2.44411723925352 60.66109647954727 78.97934042309407 0 0 0
14770 1174 2 -1.1128 3.1136738021551587 60.3954235778032 78.28571680684657 0 0 0
16578 1776 1 0.5564 3.530126993927255 57.08873386098664 81.57161921295086 0 0 0
12145 299 2 -1.1128 8.08511193052218 57.398705931717 75.5620402680468 0 0 0
16577 1776 1 0.5564 4.5633733417409585 56.59521416407325 82.73586523056973 0 0 0
12923 558 1 0.5564 7.2922396992645995 57.031952221746074 77.2847902619586 0 0 0
12922 558 2 -1.1128 6.849412033577646 56.52949170020449 78.02737836147611 0 0 0
12924 558 1 0.5564 6.410931642519076 57.17569923303718 78.65199889224384 0 0 0
16576 1776 2 -1.1128 4.401627232596461 56.631818054434405 81.74971148486011 0 0 0
16698 1816 1 0.5564 7.213501899805437 58.3265906596272 80.33580038197447 0 0 0
13325 692 1 0.5564 5.260880640919804 57.47067009055814 80.48900869723529 0 0 0
13326 692 1 0.5564 5.411171988986708 59.02036665274218 79.99658647115872 0 0 0
13324 692 2 -1.1128 5.730516702831183 58.083581964928534 79.85357103153626 0 0 0
18588 2446 1 0.5564 7.882188208846757 60.29672065322641 76.03551840872389 0 0 0
19814 2855 1 0.5564 5.3800579187541775 60.52975564459764 81.83958972612625 0 0 0
19026 2592 1 0.5564 3.9510547449774176 61.327095563472014 77.05424580959478 0 0 0
14772 1174 1 0.5564 2.744449602429953 59.64633350033199 77.73568160393599 0 0 0
19024 2592 2 -1.1128 4.59086525082971 61.85713379442085 76.49773603422287 0 0 0
16935 1895 1 0.5564 0.9813051889735938 60.055721880782905 80.58208715129966 0 0 0
12093 281 1 0.5564 1.1619113978916324 57.70933438090127 81.20384452890256 0 0 0
12146 299 1 0.5564 8.24506197957065 58.31053663657223 75.94017118843941 0 0 0
12934 562 2 -1.1128 7.755528351450627 61.17494830084648 78.88573972479618 0 0 0
16696 1816 2 -1.1128 8.090511162217894 58.49196987983988 80.78691510579728 0 0 0
15523 1425 2 -1.1128 3.984135596704936 62.67304125346472 83.44096218472394 0 0 0
20090 2947 1 0.5564 0.14683076735625178 58.579630779221596 82.35551928225235 0 0 0
19542 2764 1 0.5564 0.0008899526187997955 61.946537360309684 77.21555553776783 0 0 0
18223 2325 2 -1.1128 14.003687567972658 60.409585407647164 80.87746259374293 0 0 0
14006 919 1 0.5564 9.525394184343947 62.986852508755554 75.74924118599068 0 0 0
12721 491 2 -1.1128 10.847879987469334 62.50604731666689 78.62046862144683 0 0 0
11257 3 2 -1.1128 13.841800589991642 55.6552272207413 78.20764457876132 0 0 0
11863 205 2 -1.1128 14.029652405972993 56.400379556917684 81.6350581988325 0 0 0
12166 306 2 -1.1128 11.740911774598445 60.41020236042696 82.30524482171268 0 0 0
12735 495 1 0.5564 14.186164200375833 57.300856715665766 80.35213129041846 0 0 0
12723 491 1 0.5564 10.837501208317912 62.56279481962629 77.62213398113612 0 0 0
12308 353 1 0.5564 11.575360963275871 59.81819244371537 75.55318936577228 0 0 0
11537 96 1 0.5564 16.587532311885425 62.28552030688348 82.1221437998156 0 0 0
19565 2772 1 0.5564 16.079873846082368 60.237160717004365 83.26792413782168 0 0 0
13253 668 1 0.5564 13.441467912607104 57.53576295116135 75.56390459316273 0 0 0
13254 668 1 0.5564 14.71173449021533 56.53874582123181 75.32099270010389 0 0 0
12309 353 1 0.5564 10.696080339947208 61.19312964823737 75.60832436500934 0 0 0
19551 2767 1 0.5564 15.555025017317123 60.30692557659944 76.65540303056237 0 0 0
18224 2325 1 0.5564 13.116691287714172 60.18623923695131 81.28163349345111 0 0 0
17725 2159 2 -1.1128 11.058679426806938 55.66652368129445 78.23079785848223 0 0 0
11864 205 1 0.5564 13.410234792108099 55.61829145998212 81.70332279974033 0 0 0
17727 2159 1 0.5564 11.100905551934549 56.61099022544924 78.55668112491308 0 0 0
12916 556 2 -1.1128 11.765449096959664 58.3858168523037 78.81909436773704 0 0 0
11865 205 1 0.5564 13.894621717101016 57.00221242559569 82.42218207890606 0 0 0
12917 556 1 0.5564 12.495214594464816 58.24189902351608 79.4874743739694 0 0 0
20006 2919 1 0.5564 13.366783345657694 59.440596082328994 76.54979234430228 0 0 0
19549 2767 2 -1.1128 14.649209887255312 60.728553366791694 76.69698437459805 0 0 0
14005 919 2 -1.1128 10.448086875383117 62.69517109506123 76.00135267620617 0 0 0
17557 2103 2 -1.1128 8.801528991091518 56.2368197839244 81.91884120763017 0 0 0
11258 3 1 0.5564 14.12662937454733 56.53758788914008 78.58222732280645 0 0 0
18587 2446 1 0.5564 9.384183184738173 59.854298705460685 76.4990919634396 0 0 0
12168 306 1 0.5564 12.061588068563342 60.11567944477 83.20547978921556 0 0 0
12918 556 1 0.5564 11.070164029259683 58.989284743992954 79.20948781291222 0 0 0
12733 495 2 -1.1128 14.20873773133121 57.97122123295211 79.6104427008842 0 0 0
16138 1630 2 -1.1128 15.867833213860262 55.481604015237565 76.2966571996942 0 0 0
16140 1630 1 0.5564 15.494609760581934 55.43008993512071 77.22296738283161 0 0 0
16788 1846 1 0.5564 12.610901082188175 62.3292102603736 78.66133110392468 0 0 0
20005 2919 2 -1.1128 12.612038343221585 58.7871844855371 76.4913686910036 0 0 0
12722 491 1 0.5564 10.537095353874319 61.599480587429326 78.90603760415337 0 0 0
16786 1846 2 -1.1128 13.583472985083336 62.19621714447652 78.85216591027239 0 0 0
18225 2325 1 0.5564 13.880499996126545 61.09840823359184 80.16307616071687 0 0 0
12167 306 1 0.5564 11.577075298641777 61.39663042682729 82.31607632221022 0 0 0
11581 111 2 -1.1128 10.117285270398254 60.082656616425965 80.16280557963432 0 0 0
11259 3 1 0.5564 12.869799578042631 55.68990154308583 77.9752403116196 0 0 0
19566 2772 1 0.5564 15.41887079375621 60.5259670226645 81.80290113000108 0 0 0
12147 299 1 0.5564 8.950203331098217 56.898855694719394 75.51997417691038 0 0 0
17726 2159 1 0.5564 10.716404198844893 55.653085663708595 77.29129421299983 0 0 0
11582 111 1 0.5564 10.603485493272403 60.15950389975521 81.03326746845694 0 0 0
17559 2103 1 0.5564 9.228972514661834 55.697077547772054 81.19360305022164 0 0 0
19709 2820 1 0.5564 14.836606876126696 62.194373725379876 75.72307979313042 0 0 0
19550 2767 1 0.5564 14.577671230962075 61.28367452041851 77.52567171984474 0 0 0
20007 2919 1 0.5564 12.155960974677862 58.72450498366874 77.37909884421039 0 0 0
12734 495 1 0.5564 14.450224099108983 58.86868490805021 79.97955419624306 0 0 0
11583 111 1 0.5564 9.3694577364929 59.42528446170666 80.25562755878441 0 0 0
12158 303 1 0.5564 15.647115861530441 55.74490015091852 81.99874466723692 0 0 0
11368 40 2 -1.1128 10.224803011526886 55.80728861361131 75.53142860804661 0 0 0
19564 2772 2 -1.1128 16.259513130294014 60.57110537231285 82.34260757719768 0 0 0
12157 303 2 -1.1128 16.473453058689373 55.22413868278713 82.21316097821106 0 0 0
15790 1514 2 -1.1128 6.273474239055609 36.07927831601835 88.10100912995878 0 0 0
15792 1514 1 0.5564 5.450396730316532 36.51387704398202 87.73540362402713 0 0 0
15791 1514 1 0.5564 6.137918714631624 35.87034848286519 89.06949923869713 0 0 0
11422 58 2 -1.1128 8.271583927233007 34.858851571496785 87.09213966049103 0 0 0
11424 58 1 0.5564 7.4530937348251545 35.32228545921099 87.43170253374986 0 0 0
14150 967 1 0.5564 6.861704757476439 37.59867371071412 88.4645171217192 0 0 0
17116 1956 2 -1.1128 6.302845990544829 35.64048293074698 90.66128357685882 0 0 0
18789 2513 1 0.5564 7.687305377942826 34.757059714130115 90.9140092203696 0 0 0
17578 2110 2 -1.1128 4.096920206543125 38.61416592719463 84.90117471543797 0 0 0
12006 252 1 0.5564 8.172685815880646 33.14770212315958 87.10539493543854 0 0 0
17118 1956 1 0.5564 6.345420377794459 36.591625730079066 90.96708552878488 0 0 0
17117 1956 1 0.5564 5.55441784456368 35.17246772471841 91.1311953796841 0 0 0
15273 1341 1 0.5564 3.9087867142075705 37.67619519738537 86.4666333076808 0 0 0
18568 2440 2 -1.1128 3.069849630667739 34.71365139142327 85.09120754382751 0 0 0
11401 51 2 -1.1128 3.38115741008182 32.72935001533155 87.08082313409096 0 0 0
11402 51 1 0.5564 3.2832280738315625 33.50661422904834 86.4593167393983 0 0 0
18803 2518 1 0.5564 2.4214902699855916 33.340131257129464 88.60561140857828 0 0 0
15272 1341 1 0.5564 3.4203598658401466 37.62521099167612 88.02402574135989 0 0 0
18569 2440 1 0.5564 2.7113735114008484 35.64707305944724 85.07637227215288 0 0 0
15271 1341 2 -1.1128 3.867621977250785 37.11219174507974 87.29138042609159 0 0 0
18804 2518 1 0.5564 2.2595966656763387 33.45716104027673 90.22632830110776 0 0 0
18802 2518 2 -1.1128 1.825021979091368 33.64912448719114 89.34638760431902 0 0 0
14149 967 2 -1.1128 6.964664268718033 38.588869684697876 88.37011742474766 0 0 0
19433 2728 1 0.5564 6.0044855443264105 38.963519808053064 91.12902202096865 0 0 0
15311 1354 1 0.5564 2.90148975299551 37.89926932972311 90.57050329382068 0 0 0
14151 967 1 0.5564 6.71942876744988 38.86231173941564 87.44001580043933 0 0 0
14666 1139 1 0.5564 8.499407413744638 39.145980756307175 88.97570789536734 0 0 0
19432 2728 2 -1.1128 6.416400372233258 38.2410613169611 91.68434169372233 0 0 0
16674 1808 1 0.5564 8.494843417289415 36.50228121654672 84.44446240402704 0 0 0
12004 252 2 -1.1128 7.98541346152667 32.166243798891465 87.14627884763648 0 0 0
18871 2541 2 -1.1128 2.5499035312261125 33.33273053485881 91.97090326423651 0 0 0
18873 2541 1 0.5564 3.4235779976432466 32.947754478414566 91.67343655868626 0 0 0
15310 1354 2 -1.1128 2.8570895590643492 38.39952531899331 89.70576485145497 0 0 0
13961 904 1 0.5564 4.778819903147344 32.26584028581959 87.8413998400668 0 0 0
18872 2541 1 0.5564 1.8593352052226788 32.60999120832381 91.99853187123742 0 0 0
13962 904 1 0.5564 6.3775728036962365 31.93405895782872 87.81822915945774 0 0 0
18521 2424 1 0.5564 2.300197691346198 36.93302981204553 86.5153362372605 0 0 0
18520 2424 2 -1.1128 1.6607751647921853 37.00010825436217 85.74941239286768 0 0 0
16691 1814 1 0.5564 7.124523819015869 32.106799630204776 85.51352667882774 0 0 0
11403 51 1 0.5564 2.8342153708399276 31.962699058936 86.74451858251692 0 0 0
18570 2440 1 0.5564 3.634448735516679 34.560504906774355 84.28017341348284 0 0 0
15312 1354 1 0.5564 2.254194233477453 39.19064628069989 89.80893878514432 0 0 0
12807 519 1 0.5564 1.86733232076541 34.045488882860255 84.0917274629316 0 0 0
18522 2424 1 0.5564 0.7285626010974737 36.851667972401174 86.07948090280335 0 0 0
15212 1321 1 0.5564 7.004523277170228 38.944882043162984 85.29149902601348 0 0 0
17580 2110 1 0.5564 4.902608411571893 39.1275686342737 85.19661375305294 0 0 0
12121 291 2 -1.1128 7.729943850444174 37.995115678474576 84.24140040413327 0 0 0
12806 519 1 0.5564 0.2601591106416886 33.78773565251531 83.96063923308787 0 0 0
18662 2471 1 0.5564 1.5682483697766207 38.80171781001078 85.042891490533 0 0 0
19824 2858 1 0.5564 4.536278887473575 39.364168856135876 89.89327393345339 0 0 0
17579 2110 1 0.5564 3.324632767008359 39.23992674762077 84.79165066425973 0 0 0
17467 2073 2 -1.1128 0.5588504518804036 31.690624662122524 92.00881769821189 0 0 0
17715 2155 1 0.5564 5.405405419210556 32.24080933262769 91.32817256109351 0 0 0
12473 408 1 0.5564 7.361612473812445 32.094599330267606 92.01302486414556 0 0 0
13960 904 2 -1.1128 5.514912354369695 31.762581870568873 88.29405746229445 0 0 0
12260 337 1 0.5564 3.4287609984184417 34.677115472502834 92.18360355697027 0 0 0
14781 1177 1 0.5564 0.2985445698553213 34.39576056207919 89.17359608618789 0 0 0
17713 2155 2 -1.1128 4.583026530873476 32.131072573495956 90.76991558888977 0 0 0
16690 1814 2 -1.1128 6.852282145945254 31.93408567390721 84.56692519443583 0 0 0
17714 2155 1 0.5564 4.828525566463424 32.179326536396445 89.80172046064614 0 0 0
15321 1357 1 0.5564 4.713207525809189 37.6540503624839 83.79421308724402 0 0 0
12677 476 1 0.5564 7.864434245973712 34.733983096720735 83.97431617137488 0 0 0
18787 2513 2 -1.1128 8.557467259189796 34.27922231204973 90.79362451080634 0 0 0
17553 2101 1 0.5564 8.543771287815652 32.798709323349485 90.97652361322974 0 0 0
16673 1808 1 0.5564 8.759732871469447 35.470493181554154 85.68215122669947 0 0 0
18788 2513 1 0.5564 9.196947270161525 34.56653838119392 91.50672872820748 0 0 0
16672 1808 2 -1.1128 8.95683016044432 35.65932277279052 84.72012413178771 0 0 0
11423 58 1 0.5564 9.03883108914848 35.044997788917435 87.70588346266531 0 0 0
15236 1329 1 0.5564 16.27381148956054 32.55998998859278 85.89354036364863 0 0 0
12813 521 1 0.5564 9.670465762987137 34.895960841691675 89.57471032483582 0 0 0
15400 1384 2 -1.1128 12.292250284744684 32.43071797119674 86.40876953868553 0 0 0
14163 971 1 0.5564 10.44970467902088 38.317011736340824 89.73318858273606 0 0 0
12811 521 2 -1.1128 10.189976236444627 35.32970961046654 88.83852359889258 0 0 0
12812 521 1 0.5564 10.488174883439573 36.23815711917222 89.13144122587109 0 0 0
14161 971 2 -1.1128 11.177917135334232 37.631665338204414 89.73584884073091 0 0 0
14162 971 1 0.5564 11.423205314848618 37.40961569387439 90.67952660947788 0 0 0
15970 1574 2 -1.1128 13.560093844896913 32.87005899049034 90.78879215603145 0 0 0
19749 2833 1 0.5564 11.77863823917542 34.47506886895571 88.51927219635765 0 0 0
18384 2378 1 0.5564 12.397662779123522 33.15190407622922 84.85974679796762 0 0 0
17360 2037 1 0.5564 12.74294933553541 37.215472084637966 84.85402822608732 0 0 0
19747 2833 2 -1.1128 12.763948908723819 34.30657674254702 88.49146425028279 0 0 0
15971 1574 1 0.5564 13.319699845579999 33.44137574204743 90.00405787165533 0 0 0
17361 2037 1 0.5564 13.722200946664618 38.22509295180147 85.68370198099883 0 0 0
17359 2037 2 -1.1128 13.691217278645627 37.410444509684226 85.10457506909071 0 0 0
14662 1138 2 -1.1128 14.263352555590359 36.219468249810284 87.57514660190841 0 0 0
14664 1138 1 0.5564 14.078271189363736 36.386463286776205 86.60671575476279 0 0 0
14663 1138 1 0.5564 15.16577088722363 35.80023170703777 87.67456741014331 0 0 0
16258 1670 2 -1.1128 16.40609435594131 34.558111043679546 87.92573630521589 0 0 0
16809 1853 1 0.5564 14.472467510911505 37.40343662096939 88.87693403037093 0 0 0
16807 1853 2 -1.1128 14.513272082569337 38.050934708528054 89.63790791038917 0 0 0
19748 2833 1 0.5564 13.227799101846545 35.10442618809314 88.10639372485909 0 0 0
15401 1384 1 0.5564 12.507500748730118 33.08480828818837 87.13391304888748 0 0 0
11553 101 1 0.5564 15.149155853764157 32.68131647913266 91.21230782985258 0 0 0
17877 2209 1 0.5564 15.41856216119094 38.54368422974413 91.18406924342406 0 0 0
12491 414 1 0.5564 16.25418796133669 38.684830486017674 89.1194256237481 0 0 0
16808 1853 1 0.5564 13.749703548196734 38.69312635964738 89.57043179492618 0 0 0
19830 2860 1 0.5564 12.022905701824767 38.920956650713016 89.52451755414462 0 0 0
20232 2994 1 0.5564 15.211802604389872 36.72285303214732 84.8498807018406 0 0 0
18824 2525 1 0.5564 10.456785980422193 36.136121785221334 84.41144207857327 0 0 0
15235 1329 2 -1.1128 16.285552183055326 31.9754506361115 86.70482080715247 0 0 0
11551 101 2 -1.1128 16.09340474947411 32.555826832496344 91.51668654282051 0 0 0
20230 2994 2 -1.1128 16.09338242414969 36.25131653974381 84.82816587272598 0 0 0
17551 2101 2 -1.1128 8.660093397560608 31.821372685680203 91.15339210854175 0 0 0
18382 2378 2 -1.1128 12.177673253350914 33.55133261699037 83.96976843415088 0 0 0
17552 2101 1 0.5564 9.483654894978987 31.677651504656403 91.70210945468577 0 0 0
15402 1384 1 0.5564 13.008042296275137 31.73375793804685 86.36531194800716 0 0 0
14665 1139 2 -1.1128 9.327297118833174 39.35639972199322 89.49563340813853 0 0 0
15337 1363 2 -1.1128 16.53482237902387 33.64404690021652 84.61409882726595 0 0 0
18823 2525 2 -1.1128 11.40156192626304 36.350356942502984 84.16344655898395 0 0 0
18383 2378 1 0.5564 11.79003524720728 34.46381323060279 84.10059617474306 0 0 0
15972 1574 1 0.5564 13.189237535717718 31.950655510157798 90.65778508113351 0 0 0
12005 252 1 0.5564 8.847600787046245 31.665246135626727 87.22135300221022 0 0 0
17875 2209 2 -1.1128 15.845397643625612 38.967884102766135 91.98273434564493 0 0 0
15338 1363 1 0.5564 16.1869192367204 34.56598236170164 84.78438815327613 0 0 0
16259 1670 1 0.5564 16.194985308092267 33.781336006224144 87.33239533739768 0 0 0
11552 101 1 0.5564 16.32981017829673 31.58493930281848 91.4780877167606 0 0 0
16260 1670 1 0.5564 16.71811547687676 34.223260946120845 88.81484723459425 0 0 0
20231 2994 1 0.5564 16.813886221055693 36.90247773081497 84.58970374241993 0 0 0
12490 414 2 -1.1128 16.98096095694823 38.880116626570775 88.46089365700581 0 0 0
12868 540 2 -1.1128 7.156590458731773 45.34720388315105 84.25073572092029 0 0 0
18937 2563 2 -1.1128 0.908765178720256 41.77495707920324 86.75504408921567 0 0 0
19823 2858 1 0.5564 5.986079978558717 39.7365576374139 89.24056432168581 0 0 0
15211 1321 2 -1.1128 6.419702087022714 39.55135169145878 85.8301815428708 0 0 0
19822 2858 2 -1.1128 5.282442164164707 40.029908878864305 89.88774195852021 0 0 0
12870 540 1 0.5564 8.070248198660398 45.17645938621141 84.61962038100489 0 0 0
12295 349 2 -1.1128 1.1619858946921031 44.664187980408435 89.48138367717257 0 0 0
18661 2471 2 -1.1128 1.7296688526482802 39.74210155766185 84.74352003099554 0 0 0
15213 1321 1 0.5564 6.834662085202912 40.460015121261456 85.87643108556016 0 0 0
19211 2654 1 0.5564 6.356438840771506 44.35037642225764 85.33818555093545 0 0 0
19210 2654 2 -1.1128 5.998035436764707 43.91716637667394 86.16515358445585 0 0 0
11453 68 1 0.5564 4.102870084867725 43.22544633165165 89.27628968048667 0 0 0
20222 2991 1 0.5564 6.313478559016094 45.08442393772104 89.08722775426114 0 0 0
18475 2409 2 -1.1128 7.779221331794361 41.7851152570172 86.17548748446829 0 0 0
18477 2409 1 0.5564 8.32136107418034 41.90034187230605 87.00783797599455 0 0 0
18476 2409 1 0.5564 7.186380617511386 42.58076017984691 86.05103246024936 0 0 0
20223 2991 1 0.5564 5.481089633220547 46.28682165457013 88.36059511201044 0 0 0
20221 2991 2 -1.1128 6.082313655527799 45.50232299002255 88.2086361545459 0 0 0
19310 2687 1 0.5564 6.012876693584339 43.74350573348947 90.51472567635535 0 0 0
18714 2488 1 0.5564 8.018769598485356 46.375859100321875 87.85216928446997 0 0 0
11454 68 1 0.5564 4.748752160144711 41.88302252594293 89.94514031370325 0 0 0
11452 68 2 -1.1128 4.685144991405483 42.87877782537832 90.01166502287768 0 0 0
19212 2654 1 0.5564 6.098618908606995 44.54221319941276 86.9392333752571 0 0 0
12669 473 1 0.5564 4.54590359817537 44.08562130079006 85.69140746723862 0 0 0
19311 2687 1 0.5564 6.67685718378998 45.159965105118026 90.9831264840643 0 0 0
19309 2687 2 -1.1128 6.831822956859368 44.315644869289216 90.47018500037468 0 0 0
12667 473 2 -1.1128 3.634721145482491 44.25370166498539 85.31524840141353 0 0 0
14448 1066 1 0.5564 3.035280784434033 43.86536570007757 86.92260612870427 0 0 0
14446 1066 2 -1.1128 2.848513192043183 43.440272809612964 87.80827883391682 0 0 0
12668 473 1 0.5564 3.54919761031094 45.21875294221367 85.06753529621228 0 0 0
14447 1066 1 0.5564 2.089094469113162 43.91553803349079 88.25258587138983 0 0 0
17446 2066 2 -1.1128 6.162243682506072 46.79705412625911 91.24900802345502 0 0 0
17447 2066 1 0.5564 7.1403873654329075 47.004952046468986 91.2453333276899 0 0 0
17448 2066 1 0.5564 5.790539550278864 46.926390053952716 90.32971031231862 0 0 0
18427 2393 2 -1.1128 2.9748736098996624 46.691968812916656 84.62531650562816 0 0 0
18939 2563 1 0.5564 1.6744850467980632 42.24792677359258 87.19090276284221 0 0 0
18663 2471 1 0.5564 1.4768884409637089 40.37335861377784 85.4767441199567 0 0 0
12297 349 1 0.5564 1.521903797055759 45.58134375936945 89.31025666527655 0 0 0
12243 331 1 0.5564 7.911273742458113 43.468291129967156 91.62484169544794 0 0 0
14459 1070 1 0.5564 1.231012983381963 43.3292821308291 90.6876637569587 0 0 0
14458 1070 2 -1.1128 1.2568560215563955 42.68636789930595 91.45316681311544 0 0 0
14460 1070 1 0.5564 2.2015207093691354 42.57196652506402 91.76061162719982 0 0 0
11324 25 1 0.5564 0.982608757156874 41.11904741768308 90.51354752982121 0 0 0
11323 25 2 -1.1128 0.7883188343841399 40.172114082167234 90.25748365412338 0 0 0
18938 2563 1 0.5564 0.15562890839220817 42.417903911944606 86.61574169355929 0 0 0
15902 1551 1 0.5564 4.206880704261625 42.38915462206914 91.5801335471907 0 0 0
16750 1834 2 -1.1128 8.310073065642705 40.33323620417937 91.76168623301031 0 0 0
16751 1834 1 0.5564 7.60964822491816 39.61982547992955 91.7404679341125 0 0 0
16687 1813 2 -1.1128 2.1873287319464443 47.12833630037697 89.02708159145067 0 0 0
12296 349 1 0.5564 0.17037547546165702 44.712289824733844 89.60136313463697 0 0 0
14778 1176 1 0.5564 6.738032349588277 47.12194844785974 83.8931374105607 0 0 0
12242 331 1 0.5564 8.398359564145384 41.924511532829406 91.8395940889943 0 0 0
11325 25 1 0.5564 0.1252030993216664 40.1585547264981 89.5090895461646 0 0 0
12014 255 1 0.5564 3.117041196888482 43.424006692670744 83.89774434378904 0 0 0
15647 1466 1 0.5564 16.85396549302171 42.2173434615729 84.33866804857865 0 0 0
14667 1139 1 0.5564 9.079701022818247 39.83956469485412 90.33542373545673 0 0 0
15229 1327 2 -1.1128 8.798980142015614 47.162045470913355 91.38014806647865 0 0 0
12716 489 1 0.5564 16.79791853300442 44.62577753613261 84.34982946897058 0 0 0
18712 2488 2 -1.1128 8.822296356351384 46.34577176380487 87.2576611010497 0 0 0
19361 2704 1 0.5564 8.919517837134684 42.44232071087793 85.11234361952744 0 0 0
11678 143 1 0.5564 16.52451417901071 43.97411769498386 88.14637062561505 0 0 0
19828 2860 2 -1.1128 12.536399145461191 39.74340412313499 89.2797629174123 0 0 0
19829 2860 1 0.5564 12.631368393381575 39.79350761594226 88.28554436495416 0 0 0
14428 1060 2 -1.1128 9.661948798942639 41.60248977758663 88.26356271544748 0 0 0
14430 1060 1 0.5564 9.605866085432165 42.26846795768896 89.00742280688183 0 0 0
15230 1327 1 0.5564 9.313086499721756 46.66462451700565 90.68138695956645 0 0 0
15094 1282 2 -1.1128 13.107907310683007 39.615238206379615 86.61628645284549 0 0 0
14507 1086 1 0.5564 16.085382362133405 39.987505741882195 87.30768609499226 0 0 0
14429 1060 1 0.5564 9.866402968812464 40.698854624605715 88.63991631194655 0 0 0
15095 1282 1 0.5564 14.001243306161987 40.06368837745255 86.64532653701656 0 0 0
17813 2188 1 0.5564 9.341635200306087 43.15264445569999 90.97900727992223 0 0 0
14262 1004 1 0.5564 9.662426268141713 45.89526115825278 88.61172461659616 0 0 0
15573 1441 1 0.5564 9.248835925453129 45.599561781794065 85.87057877764335 0 0 0
15571 1441 2 -1.1128 9.718959388328596 45.3501515206633 85.02394887848018 0 0 0
15572 1441 1 0.5564 9.865240370634803 44.36113230954495 85.00283793236729 0 0 0
19360 2704 2 -1.1128 9.76883573296617 42.67549474454781 84.63875198390478 0 0 0
14260 1004 2 -1.1128 10.205683909245437 45.805887606846056 89.4465201280931 0 0 0
17812 2188 2 -1.1128 9.892620047020397 43.41957624114506 90.18833454065269 0 0 0
14261 1004 1 0.5564 10.248802357395949 44.84348413782223 89.71470002845636 0 0 0
19362 2704 1 0.5564 10.549611901417983 42.39467315018105 85.19689880962927 0 0 0
19535 2762 1 0.5564 10.849097231557526 41.59695269992294 86.82008573528854 0 0 0
17814 2188 1 0.5564 10.834883723578143 43.11140168824124 90.3193600440994 0 0 0
19534 2762 2 -1.1128 11.595347487612589 41.586234606842766 86.15450649886957 0 0 0
15096 1282 1 0.5564 12.421579036006621 40.26086688735621 86.28144739574472 0 0 0
19536 2762 1 0.5564 12.262900375965527 42.29230298027425 86.39081285344548 0 0 0
18660 2470 1 0.5564 12.277937820933017 40.94775674958931 90.20312551140341 0 0 0
18658 2470 2 -1.1128 12.073685013622281 41.75276761304443 90.76011600744768 0 0 0
14711 1154 1 0.5564 12.689137957431049 44.333460495503466 87.28164750784087 0 0 0
14710 1154 2 -1.1128 13.152213771460099 43.49947675715511 86.98159433723856 0 0 0
14712 1154 1 0.5564 14.044623618459557 43.434669930287846 87.42814195057595 0 0 0
15335 1362 1 0.5564 13.315761522678235 43.95150727346688 84.96130597346809 0 0 0
14506 1086 2 -1.1128 15.481536716777795 40.595599582707905 86.79232961330487 0 0 0
14508 1086 1 0.5564 15.88013330260887 40.777766473679414 85.89347701811371 0 0 0
13074 608 1 0.5564 15.337819778201176 41.94070745030797 87.75710690362588 0 0 0
13073 608 1 0.5564 14.971187816115686 42.883813049545935 89.03880869048733 0 0 0
13072 608 2 -1.1128 15.417446955754349 42.859286084849735 88.14424103646786 0 0 0
17492 2081 1 0.5564 13.642676491601744 42.32198109231629 90.61365094591875 0 0 0
17491 2081 2 -1.1128 14.511043374136449 42.81750526086732 90.59378109654449 0 0 0
17493 2081 1 0.5564 14.398541613818532 43.70520612381715 91.04024563122499 0 0 0
15041 1264 1 0.5564 15.356613748985508 41.92906020472811 91.61422379089174 0 0 0
18659 2470 1 0.5564 12.038529175375245 41.490630169582715 91.72450599490666 0 0 0
19935 2895 1 0.5564 11.80663134208117 46.08897200229438 88.95684495714633 0 0 0
19933 2895 2 -1.1128 12.494132692647762 46.154834223157664 88.23365472423443 0 0 0
12749 500 1 0.5564 14.312470379382864 46.39088594852894 90.58634960604779 0 0 0
14795 1182 1 0.5564 15.511597034683296 47.15037638930401 88.6299626954682 0 0 0
14794 1182 2 -1.1128 16.435360316890037 47.17405531103 88.2477314566172 0 0 0
19777 2843 2 -1.1128 14.679551241713911 45.19218121610094 91.69745606135935 0 0 0
12750 500 1 0.5564 13.530706535305768 46.76331902994478 89.20187660288951 0 0 0
12748 500 2 -1.1128 14.066457305609099 47.131906737548796 89.96155700465839 0 0 0
19934 2895 1 0.5564 12.262235776828312 46.91050353718206 87.62112902057294 0 0 0
13005 585 1 0.5564 10.926703405674193 45.84644506512459 83.93874650456239 0 0 0
15646 1466 2 -1.1128 16.503316994141287 41.321565680476354 84.06548538697469 0 0 0
15334 1362 2 -1.1128 13.556583113046663 44.05252136941088 83.99600724969001 0 0 0
12241 331 2 -1.1128 8.524393484942134 42.86980280587129 92.14049269546102 0 0 0
17876 2209 1 0.5564 15.791982687345318 39.96302842129751 91.90006210446855 0 0 0
19779 2843 1 0.5564 15.507165102394508 45.495713996678475 92.16960350254851 0 0 0
15336 1362 1 0.5564 14.543407780038134 44.19039413091294 83.91133189841979 0 0 0
13777 843 2 -1.1128 1.170608698136541 48.927021672648976 87.40042121739147 0 0 0
14834 1195 1 0.5564 6.355090665629269 51.91216737620048 84.37867139305845 0 0 0
16830 1860 1 0.5564 0.8703929010496082 50.55502549087744 87.35338647162295 0 0 0
18429 2393 1 0.5564 3.5108429731326276 47.53609903169669 84.63877215065318 0 0 0
16689 1813 1 0.5564 2.077536108444062 47.496262418066046 89.95043199637777 0 0 0
14469 1073 1 0.5564 3.824842398888989 47.64965387708162 89.20717843765678 0 0 0
14467 1073 2 -1.1128 4.80719975151575 47.745003452232304 89.04629120273236 0 0 0
16688 1813 1 0.5564 1.8352733806020063 47.786780149219744 88.36186825416223 0 0 0
19604 2785 1 0.5564 1.3174320832613617 52.029940813283666 90.91286109242665 0 0 0
14468 1073 1 0.5564 4.992781341195689 48.63842273739435 88.63719235395398 0 0 0
18289 2347 2 -1.1128 4.048753439240358 49.078380693911086 84.45675163039482 0 0 0
12317 356 1 0.5564 7.301123029157107 50.427642699518614 88.56353415851294 0 0 0
12316 356 2 -1.1128 6.325727468351486 50.24721652342956 88.69022674984042 0 0 0
17042 1931 1 0.5564 4.403869846168471 49.99405556618503 86.00313704807678 0 0 0
12318 356 1 0.5564 5.825214561412336 50.531446391866204 87.87248411022573 0 0 0
14256 1002 1 0.5564 6.057948543063679 51.256149070777475 90.2576069951291 0 0 0
17041 1931 2 -1.1128 4.799014780478478 50.63991743311506 86.65637738481047 0 0 0
14835 1195 1 0.5564 6.055065132248164 51.45161245430843 85.91636458659347 0 0 0
15476 1409 1 0.5564 6.8170108627958905 53.48142736153599 85.44390608050945 0 0 0
14833 1195 2 -1.1128 6.74597031047741 51.82034149407599 85.29452137094415 0 0 0
15852 1534 1 0.5564 7.674711259898011 54.36990654136079 90.5433402788345 0 0 0
17043 1931 1 0.5564 4.091678103512565 51.27517978121539 86.96640420210163 0 0 0
18291 2347 1 0.5564 4.94651651118337 48.69777013144605 84.23503758805111 0 0 0
12875 542 1 0.5564 3.8592093502648375 52.18021831584624 90.66701158078942 0 0 0
11702 151 1 0.5564 3.1393649628939277 52.672183002055974 88.34250465491046 0 0 0
11701 151 2 -1.1128 3.0166976583150626 52.56126759024127 87.35627419045291 0 0 0
12876 542 1 0.5564 2.9906676804060357 53.562412202483124 90.62456219777869 0 0 0
12874 542 2 -1.1128 3.089977210549519 52.648120490407926 90.23186850716947 0 0 0
11703 151 1 0.5564 2.1798877533952545 52.04268589122396 87.18071146812686 0 0 0
12275 342 1 0.5564 2.675953446490331 54.2193221607311 86.88203583092735 0 0 0
14777 1176 1 0.5564 7.12615588147322 48.67571367582831 84.21219890042602 0 0 0
15475 1409 2 -1.1128 6.827180070536391 54.43850228747043 85.73356830690055 0 0 0
15089 1280 1 0.5564 7.871993542172349 50.571427302077105 84.82095922072239 0 0 0
15088 1280 2 -1.1128 8.451339005567915 49.85244244144471 84.43700297075353 0 0 0
14254 1002 2 -1.1128 5.467175089423904 51.43671230154177 91.04398073380673 0 0 0
15850 1534 2 -1.1128 8.34506298109298 54.058410604493524 91.21683781003895 0 0 0
14255 1002 1 0.5564 5.953645387748763 52.01251204247283 91.70109670165859 0 0 0
19612 2788 2 -1.1128 2.3760929154702453 48.31989582180467 91.65835848660855 0 0 0
13709 820 1 0.5564 1.5786834078221634 47.38315327703524 84.87367197154525 0 0 0
14588 1113 1 0.5564 7.444770164554166 53.88156946241765 87.31353257441981 0 0 0
14587 1113 2 -1.1128 7.4699503535331155 53.103864148884334 87.94165710172668 0 0 0
15477 1409 1 0.5564 7.557175832651728 54.92445676389662 85.2529910555416 0 0 0
19613 2788 1 0.5564 3.3407729403667674 48.57365377480093 91.72906479090292 0 0 0
19603 2785 2 -1.1128 0.3361422510584217 52.16448640814244 91.05058460865466 0 0 0
12440 397 1 0.5564 5.528727396257584 48.439650064498394 91.5966661615199 0 0 0
12441 397 1 0.5564 5.041935583357025 49.99759419938841 91.54696313075463 0 0 0
12439 397 2 -1.1128 4.90368833850953 49.112777329592966 91.99192032404366 0 0 0
16828 1860 2 -1.1128 0.642955687073875 51.47780365755808 87.0423352974845 0 0 0
14589 1113 1 0.5564 7.844208104914234 52.30587310925891 87.46927861385885 0 0 0
13613 788 1 0.5564 6.654210974400133 54.21349176134143 89.051336694239 0 0 0
13612 788 2 -1.1128 6.446512908981381 54.92929816736517 89.7180320836851 0 0 0
14110 954 2 -1.1128 3.166271436253498 55.08510916845291 91.35017887356821 0 0 0
14776 1176 2 -1.1128 6.414535797960815 48.06760918758265 83.86033842648223 0 0 0
14112 954 1 0.5564 3.9423682645820604 54.925060711147005 91.96014532493973 0 0 0
13708 820 2 -1.1128 0.6904800991615955 47.84213906127025 84.89433643799171 0 0 0
13710 820 1 0.5564 0.6858895654067271 48.58937010919503 84.2297879033714 0 0 0
19605 2785 1 0.5564 0.18291776706196292 53.02253645526181 91.54076050718241 0 0 0
13778 843 1 0.5564 1.161575544617907 48.63328877090139 86.44457634908656 0 0 0
19992 2914 1 0.5564 0.44628129770797637 49.19537010723611 91.65102010600386 0 0 0
13779 843 1 0.5564 0.2618266494955217 48.798196656823045 87.79730834404396 0 0 0
16829 1860 1 0.5564 0.08915108682560202 51.936708036389135 87.73710666815846 0 0 0
16946 1899 1 0.5564 15.619879505624853 52.3653664066931 83.79512657144271 0 0 0
11607 119 1 0.5564 12.682406704998067 47.33782430518461 84.04793855731923 0 0 0
18713 2488 1 0.5564 9.139414184103892 47.277080065888256 87.07848502526622 0 0 0
12519 423 1 0.5564 9.26695020118758 48.73639429488041 91.02471569748975 0 0 0
12523 425 2 -1.1128 9.064009676628837 50.561698421865216 88.41290125272995 0 0 0
12524 425 1 0.5564 9.828606764306178 51.00604433919472 87.9460521916681 0 0 0
12525 425 1 0.5564 9.342359932568892 50.30503813331217 89.33845332921884 0 0 0
15851 1534 1 0.5564 9.185426530109206 53.78498143714342 90.74883608218317 0 0 0
15825 1525 1 0.5564 9.133408313546916 49.120487149083466 85.64488367588324 0 0 0
15824 1525 1 0.5564 9.459580336392035 49.38999233194744 87.22209808462037 0 0 0
12517 423 2 -1.1128 9.291995819748665 49.73241130345592 90.93914170851947 0 0 0
11812 188 2 -1.1128 15.651320193359314 47.47504458387957 84.02340122912896 0 0 0
15823 1525 2 -1.1128 9.670924317162338 48.81576262055475 86.4311530878848 0 0 0
13123 625 2 -1.1128 16.79495883817001 52.128260951010965 88.99157504749424 0 0 0
11813 188 1 0.5564 14.653014716288176 47.467043650293334 84.08103975545654 0 0 0
11605 119 2 -1.1128 13.186847713899354 48.10496741548165 84.44420961683919 0 0 0
12395 382 1 0.5564 11.361645576259434 48.6655058524994 86.6045171905138 0 0 0
16210 1654 2 -1.1128 10.798183045566091 52.26233482853645 87.4388998374235 0 0 0
16211 1654 1 0.5564 10.767988520493917 52.89373928462486 86.66403422601131 0 0 0
16212 1654 1 0.5564 10.612426237231814 52.763078622682144 88.28432883731125 0 0 0
14796 1182 1 0.5564 16.423753573079118 47.66789078518207 87.37825353400213 0 0 0
12394 382 2 -1.1128 12.317194177128322 48.48737053655359 86.83945278906972 0 0 0
11498 83 1 0.5564 10.994222538808701 53.19983047556532 90.41194820300736 0 0 0
11606 119 1 0.5564 12.931416267044742 48.211009045402825 85.40520390432643 0 0 0
19652 2801 1 0.5564 16.152350796396785 48.427859694637725 85.39816935403346 0 0 0
14591 1114 1 0.5564 12.32378466464627 51.189363469171134 88.1781581314646 0 0 0
12396 382 1 0.5564 12.699657890842465 49.28436536583434 87.30691487624092 0 0 0
16634 1795 1 0.5564 12.792299405839254 49.835017894420744 91.37349789924295 0 0 0
19651 2801 2 -1.1128 16.522233575266185 48.808951510030774 86.24549206602126 0 0 0
12426 392 1 0.5564 15.758040061260393 50.40871464540814 86.92356276055793 0 0 0
14592 1114 1 0.5564 13.102022031613318 50.19616658706719 89.21475502206393 0 0 0
14590 1114 2 -1.1128 13.06607250836431 50.52579115914377 88.2713275841412 0 0 0
12425 392 1 0.5564 14.320194598001233 51.074945852702655 87.31772375123826 0 0 0
13125 625 1 0.5564 16.190177210095705 51.70211492711855 88.31879073822755 0 0 0
12424 392 2 -1.1128 15.229027898054248 51.25711882232582 86.942443755062 0 0 0
19243 2665 2 -1.1128 14.695191590273069 53.20819577883858 85.19531596792133 0 0 0
19244 2665 1 0.5564 14.797663281740153 52.43099015901115 85.81616296629561 0 0 0
15399 1383 1 0.5564 16.40764705921632 53.811525573996185 88.90574183707271 0 0 0
16633 1795 2 -1.1128 13.539905585321673 49.73162735991907 90.71745260645741 0 0 0
16635 1795 1 0.5564 13.762382744628967 48.762011382603916 90.61572361252536 0 0 0
19245 2665 1 0.5564 13.881566759663167 53.07728421003411 84.62885606248267 0 0 0
11497 83 2 -1.1128 10.507784262500467 53.60709580830775 89.63895863583353 0 0 0
13953 901 1 0.5564 11.575344343372892 53.81229165245197 84.76609043340527 0 0 0
17477 2076 1 0.5564 13.448991132319165 54.26823805612703 91.06979056862899 0 0 0
17634 2128 1 0.5564 15.410963472868687 54.49235740597132 86.03288186718895 0 0 0
13951 901 2 -1.1128 11.083592776829807 54.3319649852806 85.46474787650635 0 0 0
11499 83 1 0.5564 10.87516430237975 54.51922200893163 89.45714056701273 0 0 0
13952 901 1 0.5564 10.24266715811956 54.70485555729465 85.07257568696683 0 0 0
18170 2307 1 0.5564 14.562327784666417 50.912995109728 91.38424047191948 0 0 0
11396 49 1 0.5564 13.15947706750543 52.50378359497624 91.3341887672955 0 0 0
11395 49 2 -1.1128 12.278965753382986 52.97042076979298 91.41755292043699 0 0 0
17478 2076 1 0.5564 14.701714466007836 54.80445291453101 90.16991029598967 0 0 0
17476 2076 2 -1.1128 13.930151304552684 55.08150741775959 90.74256304851615 0 0 0
16461 1737 1 0.5564 10.547705829619984 49.8143016274179 91.89075930179808 0 0 0
15397 1383 2 -1.1128 16.045311524305507 54.66614902333819 89.27767158258 0 0 0
12518 423 1 0.5564 8.612387436315373 50.13673514982691 91.55123214775763 0 0 0
18171 2307 1 0.5564 15.883780253087785 51.73976323442581 91.87090703163939 0 0 0
18169 2307 2 -1.1128 14.88433917198969 51.712850808731304 91.89073779189486 0 0 0
13714 822 2 -1.1128 7.1540654097809 62.0429124086103 84.51479876126385 0 0 0
19313 2688 1 0.5564 0.5424245371029357 58.59246847585428 84.64232711350427 0 0 0
11946 232 1 0.5564 6.60340014656831 62.44090472019809 86.16030650104568 0 0 0
15952 1568 2 -1.1128 5.089967785102576 56.1582865445256 84.38120350553169 0 0 0
11944 232 2 -1.1128 6.2763120029366695 62.64078126243893 87.08392044900725 0 0 0
15953 1568 1 0.5564 5.570612583016399 55.43469060301295 84.87657332245021 0 0 0
13716 822 1 0.5564 6.68016225860055 61.45864107139769 83.85597947973076 0 0 0
17244 1998 1 0.5564 5.2417782403743844 57.78524200456713 84.36464559084052 0 0 0
19465 2739 2 -1.1128 2.3277336625900875 56.061005478521366 84.2681794474908 0 0 0
18413 2388 1 0.5564 0.39102430402707666 60.5070392447696 85.10867377873213 0 0 0
12274 342 2 -1.1128 2.522142431655568 55.20036757587441 86.764170999932 0 0 0
12276 342 1 0.5564 1.665603751680465 55.459453876713106 87.21050702231452 0 0 0
13715 822 1 0.5564 8.13472593067138 62.038609329190095 84.31912943370926 0 0 0
14111 954 1 0.5564 3.429885224677117 55.73732229452625 90.63945623655201 0 0 0
19314 2688 1 0.5564 1.2787434842447885 57.30295967949847 83.9628948534301 0 0 0
19466 2739 1 0.5564 2.3663003274511647 55.81362154949303 85.23632917716478 0 0 0
14346 1032 1 0.5564 3.8303615178923924 55.951021093776816 88.13951670942943 0 0 0
14345 1032 1 0.5564 5.121495085172607 55.94770956089791 89.13931150875004 0 0 0
13614 788 1 0.5564 7.0538086258594594 55.709720813152636 89.56926227835903 0 0 0
17833 2195 2 -1.1128 0.5033237231001007 56.1603906219568 90.40771137990582 0 0 0
17835 2195 1 0.5564 1.3622046042009186 55.94603077140399 90.87287173483752 0 0 0
17243 1998 1 0.5564 4.374637888564198 58.99240141520071 85.0410037067947 0 0 0
19139 2630 1 0.5564 7.246927836856515 61.21985954873177 88.10396626737072 0 0 0
18967 2573 2 -1.1128 3.261358467776769 59.84377816512645 86.07974834684188 0 0 0
14344 1032 2 -1.1128 4.247319228112912 56.38875331731789 88.93609487089309 0 0 0
15906 1552 1 0.5564 4.639436698306863 58.149913701947945 88.68719867057091 0 0 0
15904 1552 2 -1.1128 4.816315591684351 59.08949646892923 88.39411486640469 0 0 0
19140 2630 1 0.5564 7.9797655788159885 59.76723823435906 88.24348921917212 0 0 0
11858 203 1 0.5564 7.477062576684868 57.85754839967825 86.73338426532645 0 0 0
19188 2646 1 0.5564 7.66388269568466 57.694821025939476 89.80846752515772 0 0 0
12409 387 2 -1.1128 6.577229664223727 58.82671687448123 90.33973522138056 0 0 0
12410 387 1 0.5564 7.3114522193041225 59.46078251781332 90.09708727165133 0 0 0
12411 387 1 0.5564 5.8424245616891115 58.89361351174282 89.6647638238967 0 0 0
19138 2630 2 -1.1128 7.904219741517319 60.684543535083854 88.6344416606839 0 0 0
15905 1552 1 0.5564 5.585508718537069 59.100139290058955 87.75518709081354 0 0 0
18969 2573 1 0.5564 3.7403423162159903 59.47263812028353 86.8752542108319 0 0 0
11857 203 2 -1.1128 6.859603764894754 58.64128369638487 86.66626851268713 0 0 0
18968 2573 1 0.5564 3.3651682486331467 60.83822057034344 86.06220100409134 0 0 0
11859 203 1 0.5564 6.4710849585207795 58.68164873453541 85.74571150976207 0 0 0
18414 2388 1 0.5564 1.6259524558352312 59.75728688568473 85.86989020238265 0 0 0
17242 1998 2 -1.1128 5.193142802476764 58.77344534979902 84.50986535009925 0 0 0
19186 2646 2 -1.1128 8.263122373546993 56.920492162645694 89.60517793079833 0 0 0
18374 2375 1 0.5564 6.295760542179139 57.89278557220746 91.9448321869347 0 0 0
15954 1568 1 0.5564 4.116687886407865 56.12827729339864 84.60885978899317 0 0 0
19312 2688 2 -1.1128 0.5211430244045296 57.94991911062898 83.87637827786871 0 0 0
15524 1425 1 0.5564 3.979489478706894 62.59459409654837 84.43787021196185 0 0 0
18412 2388 2 -1.1128 0.6470362250024212 59.71944272745605 85.6691643264978 0 0 0
11590 114 2 -1.1128 0.10125760264005843 55.32810823854101 87.76562681789476 0 0 0
17834 2195 1 0.5564 0.5497381903295834 55.84471168928113 89.4599800872718 0 0 0
13525 759 2 -1.1128 3.6099969587695466 62.44602630249018 86.29310762427347 0 0 0
13527 759 1 0.5564 4.553970921716231 62.55222624740897 86.60557323775431 0 0 0
13526 759 1 0.5564 2.987396871400874 62.566654817358796 87.06629446323504 0 0 0
18446 2399 1 0.5564 0.11302395112050911 62.345513001557286 83.76077263111073 0 0 0
19467 2739 1 0.5564 1.8043081694567515 55.37089078558018 83.76841202387487 0 0 0
17921 2224 1 0.5564 12.891152573052004 58.82970833632704 84.6340212762529 0 0 0
15551 1434 1 0.5564 14.910797565671261 62.66867935226696 85.67079884339135 0 0 0
16151 1634 1 0.5564 8.890655040482118 61.63727776491134 87.93008666159095 0 0 0
15798 1516 1 0.5564 8.918090930118774 55.90315606146522 83.77846703753976 0 0 0
13220 657 1 0.5564 16.191621555062774 57.787078139250276 92.02401507736445 0 0 0
11419 57 2 -1.1128 15.824876174237671 62.63463479426245 88.37421648890597 0 0 0
17912 2221 1 0.5564 10.823774863927078 57.70331988616697 91.81504790360108 0 0 0
17633 2128 1 0.5564 15.704922328616428 55.36121297577261 87.38392025634536 0 0 0
13311 687 1 0.5564 16.349587480373618 61.08070916743196 87.86529498992796 0 0 0
17703 2151 1 0.5564 8.861040070027428 56.80494022122208 88.06588461234755 0 0 0
13295 682 1 0.5564 10.247390149134754 60.96422847265169 84.33873041820831 0 0 0
15398 1383 1 0.5564 16.769760376605483 55.149357406550116 89.7692848161463 0 0 0
19187 2646 1 0.5564 8.996188991850909 56.87911014524608 90.28407475022276 0 0 0
17632 2128 2 -1.1128 15.71049551175793 55.379445345903285 86.38410201143125 0 0 0
17701 2151 2 -1.1128 9.095872341622812 57.13632596257724 87.1520808467656 0 0 0
15797 1516 1 0.5564 9.027680113005022 56.526927833432445 85.28363454042474 0 0 0
13309 687 2 -1.1128 16.450910640246274 60.30513847200367 87.24221717957445 0 0 0
15796 1516 2 -1.1128 8.89668429791185 55.688319982598124 84.75488329261869 0 0 0
13294 682 2 -1.1128 9.79369649471566 61.81134777855249 84.61540892714832 0 0 0
12774 508 1 0.5564 12.365885865112178 55.50840501901434 85.7316843485366 0 0 0
13802 851 1 0.5564 12.60513926363414 55.48781184043734 90.09720680678221 0 0 0
13296 682 1 0.5564 9.657346305792062 61.80822979949326 85.60606531253593 0 0 0
17702 2151 1 0.5564 9.987827091933468 57.587576144159435 87.18018797930279 0 0 0
12301 351 2 -1.1128 12.963665458388899 60.68318762509657 90.68749551663134 0 0 0
18560 2437 1 0.5564 12.226330744588664 61.34747436991737 89.2005978050265 0 0 0
13640 797 1 0.5564 15.90185228334861 59.77329571497886 85.48532692403582 0 0 0
12773 508 1 0.5564 13.960057153060948 55.593025317454504 86.0753248449852 0 0 0
13117 623 2 -1.1128 11.39412383740731 58.8565515671395 87.16183311563145 0 0 0
18561 2437 1 0.5564 11.756818495028405 60.56968483159569 87.84367917910403 0 0 0
13803 851 1 0.5564 11.265648670882575 56.380681461341645 90.37138816036531 0 0 0
13119 623 1 0.5564 12.044469531131439 58.26500298175501 87.6384050375187 0 0 0
12772 508 2 -1.1128 13.16169044253629 56.112678328533605 85.77106675307992 0 0 0
13118 623 1 0.5564 11.67762719124352 58.96397486372082 86.20889757573656 0 0 0
17920 2224 2 -1.1128 12.210935181753609 59.54793860237805 84.78047826951261 0 0 0
14540 1097 1 0.5564 13.833323610594764 56.941973210560015 84.55480565801297 0 0 0
18984 2578 1 0.5564 13.409932964100925 56.94752332567654 87.35521523452674 0 0 0
18983 2578 1 0.5564 12.679269627988143 56.73073197167301 88.79943100674758 0 0 0
17922 2224 1 0.5564 12.63096308538496 60.30901647298436 85.27478292123605 0 0 0
18982 2578 2 -1.1128 13.295320534736891 57.319640299387146 88.27629772852093 0 0 0
18453 2401 1 0.5564 14.343074792403831 58.28823347693387 89.42624983867996 0 0 0
18451 2401 2 -1.1128 14.817990774267484 59.13598031373615 89.66242800970376 0 0 0
18452 2401 1 0.5564 15.061440792970346 59.625969162252495 88.82538379148279 0 0 0
13801 851 2 -1.1128 11.790260659199296 55.887517268500496 89.67743471404982 0 0 0
18559 2437 2 -1.1128 12.045499174045682 61.44904677129364 88.22234271762498 0 0 0
12302 351 1 0.5564 13.655004830413358 60.13824344075969 90.21306341853105 0 0 0
13639 797 2 -1.1128 15.807835717693745 59.28541853485033 84.61749240218109 0 0 0
13221 657 1 0.5564 16.562713834418474 58.6381909134877 90.6806891734959 0 0 0
14541 1097 1 0.5564 14.71680953215379 58.21322551565803 84.03519350189231 0 0 0
12303 351 1 0.5564 13.409887108034816 61.42464039174732 91.18862821028748 0 0 0
17184 1978 1 0.5564 13.042728297460476 61.68942811359204 86.65168093867959 0 0 0
17911 2221 2 -1.1128 10.218542138847024 56.95843958236115 91.5342512905722 0 0 0
13219 657 2 -1.1128 16.935294147657572 58.201917655240116 91.49974358686306 0 0 0
17182 1978 2 -1.1128 13.418197431123986 61.7585637498178 85.72742816250144 0 0 0
13313 688 1 0.5564 14.458025234787554 56.122958323644724 91.86334901239833 0 0 0
17183 1978 1 0.5564 12.944005992257841 62.48391414295296 85.2284197445643 0 0 0
15975 1575 1 0.5564 12.556401883153722 59.47320363687618 91.73047771916103 0 0 0
16152 1634 1 0.5564 10.405058142279048 62.13855274085747 87.58089732576394 0 0 0
16150 1634 2 -1.1128 9.433653648872896 62.28120890060307 87.39110118242905 0 0 0
13641 797 1 0.5564 16.645180512917268 58.77126548353869 84.43174964078828 0 0 0
15552 1434 1 0.5564 16.527300872333996 62.67354417902238 85.43944794628702 0 0 0
14539 1097 2 -1.1128 13.894751840676548 57.66826064168646 83.87016474787944 0 0 0
12261 337 1 0.5564 3.615203637126687 36.29899676083755 92.22057344664107 0 0 0
17007 1919 1 0.5564 0.8359058236612167 36.53173541173475 93.65784310628511 0 0 0
11817 189 1 0.5564 2.070993086694066 38.06341972569643 92.51894437936734 0 0 0
11815 189 2 -1.1128 3.0341838083325805 37.834544123079056 92.37794513594606 0 0 0
18926 2559 1 0.5564 1.207173361489146 36.29994803987311 97.4397546347193 0 0 0
17006 1919 1 0.5564 0.06639733501231149 36.81931706617616 92.24653873497175 0 0 0
12474 408 1 0.5564 6.310685436781157 31.541154143053863 93.13368418267717 0 0 0
17469 2073 1 0.5564 0.4830925198549152 32.197326687798366 92.86760480711324 0 0 0
18146 2299 1 0.5564 1.0018794036180871 38.6322378426954 97.08176601428936 0 0 0
12148 300 2 -1.1128 0.1212866157325196 35.34909460822495 98.39081103259939 0 0 0
12472 408 2 -1.1128 6.55014539799182 32.31899127269417 92.55262615971363 0 0 0
17005 1919 2 -1.1128 0.4480237663566123 37.24091508505172 93.06910568365775 0 0 0
12259 337 2 -1.1128 4.095397291266142 35.42185470616677 92.21458075256706 0 0 0
[truncated: 1,810,346 more chars]
