# Supplementary material for: When 20% Is Enough: Counterintuitive Contact Angle Maxima on Chemically Heterogeneous Hydrophobic/Hydrophilic Surfaces
Source: Langmuir. 2026 May 28;42(23):16191–202. doi: 10.1021/acs.langmuir.6c00428 (PMC13276908; doi:10.1021/acs.langmuir.6c00428)
Supplement: Supplementary file 2 [file la6c00428_si_002.zip › SI-input/tot_hydrophobic/previous.data]

LAMMPS data file via write_data, version 29 Oct 2020, timestep = 2750000

20250 atoms
3 atom types
6000 bonds
1 bond types
3000 angles
1 angle types

0.0 34.0 xlo xhi
0.0 126.0 ylo yhi
-85.0 185.0 zlo zhi

Masses

1 1.00794
2 15.9994
3 28.0855

Atoms # full

1 0 3 0.0 0.0 0.0 37.4 0 0 0
2 0 3 0.0 1.7 1.7 37.4 0 0 0
3 0 3 0.0 1.7 0.0 39.1 0 0 0
4 0 3 0.0 0.0 1.7 39.1 0 0 0
5 0 3 0.0 3.4 0.0 37.4 0 0 0
6 0 3 0.0 5.1 1.7 37.4 0 0 0
7 0 3 0.0 5.1 0.0 39.1 0 0 0
8 0 3 0.0 3.4 1.7 39.1 0 0 0
41 0 3 0.0 0.0 3.4 37.4 0 0 0
42 0 3 0.0 1.7 5.1 37.4 0 0 0
43 0 3 0.0 1.7 3.4 39.1 0 0 0
44 0 3 0.0 0.0 5.1 39.1 0 0 0
45 0 3 0.0 3.4 3.4 37.4 0 0 0
46 0 3 0.0 5.1 5.1 37.4 0 0 0
47 0 3 0.0 5.1 3.4 39.1 0 0 0
48 0 3 0.0 3.4 5.1 39.1 0 0 0
1501 0 3 0.0 0.0 0.0 40.8 0 0 0
1502 0 3 0.0 1.7 1.7 40.8 0 0 0
1505 0 3 0.0 3.4 0.0 40.8 0 0 0
1506 0 3 0.0 5.1 1.7 40.8 0 0 0
1541 0 3 0.0 0.0 3.4 40.8 0 0 0
1542 0 3 0.0 1.7 5.1 40.8 0 0 0
1545 0 3 0.0 3.4 3.4 40.8 0 0 0
1546 0 3 0.0 5.1 5.1 40.8 0 0 0
9 0 3 0.0 6.8 0.0 37.4 0 0 0
12 0 3 0.0 6.8 1.7 39.1 0 0 0
49 0 3 0.0 6.8 3.4 37.4 0 0 0
52 0 3 0.0 6.8 5.1 39.1 0 0 0
1509 0 3 0.0 6.8 0.0 40.8 0 0 0
1549 0 3 0.0 6.8 3.4 40.8 0 0 0
81 0 3 0.0 0.0 6.8 37.4 0 0 0
83 0 3 0.0 1.7 6.8 39.1 0 0 0
85 0 3 0.0 3.4 6.8 37.4 0 0 0
87 0 3 0.0 5.1 6.8 39.1 0 0 0
1581 0 3 0.0 0.0 6.8 40.8 0 0 0
1585 0 3 0.0 3.4 6.8 40.8 0 0 0
89 0 3 0.0 6.8 6.8 37.4 0 0 0
1589 0 3 0.0 6.8 6.8 40.8 0 0 0
10 0 3 0.0 8.5 1.7 37.4 0 0 0
11 0 3 0.0 8.5 0.0 39.1 0 0 0
13 0 3 0.0 10.2 0.0 37.4 0 0 0
14 0 3 0.0 11.9 1.7 37.4 0 0 0
15 0 3 0.0 11.9 0.0 39.1 0 0 0
16 0 3 0.0 10.2 1.7 39.1 0 0 0
50 0 3 0.0 8.5 5.1 37.4 0 0 0
51 0 3 0.0 8.5 3.4 39.1 0 0 0
53 0 3 0.0 10.2 3.4 37.4 0 0 0
54 0 3 0.0 11.9 5.1 37.4 0 0 0
55 0 3 0.0 11.9 3.4 39.1 0 0 0
56 0 3 0.0 10.2 5.1 39.1 0 0 0
1510 0 3 0.0 8.5 1.7 40.8 0 0 0
1513 0 3 0.0 10.2 0.0 40.8 0 0 0
1514 0 3 0.0 11.9 1.7 40.8 0 0 0
1550 0 3 0.0 8.5 5.1 40.8 0 0 0
1553 0 3 0.0 10.2 3.4 40.8 0 0 0
1554 0 3 0.0 11.9 5.1 40.8 0 0 0
17 0 3 0.0 13.6 0.0 37.4 0 0 0
18 0 3 0.0 15.299999999999999 1.7 37.4 0 0 0
19 0 3 0.0 15.299999999999999 0.0 39.1 0 0 0
20 0 3 0.0 13.6 1.7 39.1 0 0 0
57 0 3 0.0 13.6 3.4 37.4 0 0 0
58 0 3 0.0 15.299999999999999 5.1 37.4 0 0 0
59 0 3 0.0 15.299999999999999 3.4 39.1 0 0 0
60 0 3 0.0 13.6 5.1 39.1 0 0 0
1517 0 3 0.0 13.6 0.0 40.8 0 0 0
1518 0 3 0.0 15.299999999999999 1.7 40.8 0 0 0
1557 0 3 0.0 13.6 3.4 40.8 0 0 0
1558 0 3 0.0 15.299999999999999 5.1 40.8 0 0 0
91 0 3 0.0 8.5 6.8 39.1 0 0 0
93 0 3 0.0 10.2 6.8 37.4 0 0 0
95 0 3 0.0 11.9 6.8 39.1 0 0 0
1593 0 3 0.0 10.2 6.8 40.8 0 0 0
97 0 3 0.0 13.6 6.8 37.4 0 0 0
99 0 3 0.0 15.299999999999999 6.8 39.1 0 0 0
1597 0 3 0.0 13.6 6.8 40.8 0 0 0
82 0 3 0.0 1.7 8.5 37.4 0 0 0
84 0 3 0.0 0.0 8.5 39.1 0 0 0
86 0 3 0.0 5.1 8.5 37.4 0 0 0
88 0 3 0.0 3.4 8.5 39.1 0 0 0
121 0 3 0.0 0.0 10.2 37.4 0 0 0
122 0 3 0.0 1.7 11.9 37.4 0 0 0
123 0 3 0.0 1.7 10.2 39.1 0 0 0
124 0 3 0.0 0.0 11.9 39.1 0 0 0
125 0 3 0.0 3.4 10.2 37.4 0 0 0
126 0 3 0.0 5.1 11.9 37.4 0 0 0
127 0 3 0.0 5.1 10.2 39.1 0 0 0
128 0 3 0.0 3.4 11.9 39.1 0 0 0
1582 0 3 0.0 1.7 8.5 40.8 0 0 0
1586 0 3 0.0 5.1 8.5 40.8 0 0 0
1621 0 3 0.0 0.0 10.2 40.8 0 0 0
1622 0 3 0.0 1.7 11.9 40.8 0 0 0
1625 0 3 0.0 3.4 10.2 40.8 0 0 0
1626 0 3 0.0 5.1 11.9 40.8 0 0 0
92 0 3 0.0 6.8 8.5 39.1 0 0 0
129 0 3 0.0 6.8 10.2 37.4 0 0 0
132 0 3 0.0 6.8 11.9 39.1 0 0 0
1629 0 3 0.0 6.8 10.2 40.8 0 0 0
161 0 3 0.0 0.0 13.6 37.4 0 0 0
162 0 3 0.0 1.7 15.299999999999999 37.4 0 0 0
163 0 3 0.0 1.7 13.6 39.1 0 0 0
164 0 3 0.0 0.0 15.299999999999999 39.1 0 0 0
165 0 3 0.0 3.4 13.6 37.4 0 0 0
166 0 3 0.0 5.1 15.299999999999999 37.4 0 0 0
167 0 3 0.0 5.1 13.6 39.1 0 0 0
168 0 3 0.0 3.4 15.299999999999999 39.1 0 0 0
1661 0 3 0.0 0.0 13.6 40.8 0 0 0
1662 0 3 0.0 1.7 15.299999999999999 40.8 0 0 0
1665 0 3 0.0 3.4 13.6 40.8 0 0 0
1666 0 3 0.0 5.1 15.299999999999999 40.8 0 0 0
169 0 3 0.0 6.8 13.6 37.4 0 0 0
172 0 3 0.0 6.8 15.299999999999999 39.1 0 0 0
1669 0 3 0.0 6.8 13.6 40.8 0 0 0
90 0 3 0.0 8.5 8.5 37.4 0 0 0
94 0 3 0.0 11.9 8.5 37.4 0 0 0
96 0 3 0.0 10.2 8.5 39.1 0 0 0
130 0 3 0.0 8.5 11.9 37.4 0 0 0
131 0 3 0.0 8.5 10.2 39.1 0 0 0
133 0 3 0.0 10.2 10.2 37.4 0 0 0
134 0 3 0.0 11.9 11.9 37.4 0 0 0
135 0 3 0.0 11.9 10.2 39.1 0 0 0
136 0 3 0.0 10.2 11.9 39.1 0 0 0
1590 0 3 0.0 8.5 8.5 40.8 0 0 0
1594 0 3 0.0 11.9 8.5 40.8 0 0 0
1630 0 3 0.0 8.5 11.9 40.8 0 0 0
1633 0 3 0.0 10.2 10.2 40.8 0 0 0
1634 0 3 0.0 11.9 11.9 40.8 0 0 0
98 0 3 0.0 15.299999999999999 8.5 37.4 0 0 0
100 0 3 0.0 13.6 8.5 39.1 0 0 0
137 0 3 0.0 13.6 10.2 37.4 0 0 0
138 0 3 0.0 15.299999999999999 11.9 37.4 0 0 0
139 0 3 0.0 15.299999999999999 10.2 39.1 0 0 0
140 0 3 0.0 13.6 11.9 39.1 0 0 0
1598 0 3 0.0 15.299999999999999 8.5 40.8 0 0 0
1637 0 3 0.0 13.6 10.2 40.8 0 0 0
1638 0 3 0.0 15.299999999999999 11.9 40.8 0 0 0
170 0 3 0.0 8.5 15.299999999999999 37.4 0 0 0
171 0 3 0.0 8.5 13.6 39.1 0 0 0
173 0 3 0.0 10.2 13.6 37.4 0 0 0
174 0 3 0.0 11.9 15.299999999999999 37.4 0 0 0
175 0 3 0.0 11.9 13.6 39.1 0 0 0
176 0 3 0.0 10.2 15.299999999999999 39.1 0 0 0
1670 0 3 0.0 8.5 15.299999999999999 40.8 0 0 0
1673 0 3 0.0 10.2 13.6 40.8 0 0 0
1674 0 3 0.0 11.9 15.299999999999999 40.8 0 0 0
177 0 3 0.0 13.6 13.6 37.4 0 0 0
178 0 3 0.0 15.299999999999999 15.299999999999999 37.4 0 0 0
179 0 3 0.0 15.299999999999999 13.6 39.1 0 0 0
180 0 3 0.0 13.6 15.299999999999999 39.1 0 0 0
1677 0 3 0.0 13.6 13.6 40.8 0 0 0
1678 0 3 0.0 15.299999999999999 15.299999999999999 40.8 0 0 0
201 0 3 0.0 0.0 17.0 37.4 0 0 0
202 0 3 0.0 1.7 18.7 37.4 0 0 0
203 0 3 0.0 1.7 17.0 39.1 0 0 0
204 0 3 0.0 0.0 18.7 39.1 0 0 0
205 0 3 0.0 3.4 17.0 37.4 0 0 0
206 0 3 0.0 5.1 18.7 37.4 0 0 0
207 0 3 0.0 5.1 17.0 39.1 0 0 0
208 0 3 0.0 3.4 18.7 39.1 0 0 0
1701 0 3 0.0 0.0 17.0 40.8 0 0 0
1702 0 3 0.0 1.7 18.7 40.8 0 0 0
1705 0 3 0.0 3.4 17.0 40.8 0 0 0
1706 0 3 0.0 5.1 18.7 40.8 0 0 0
209 0 3 0.0 6.8 17.0 37.4 0 0 0
212 0 3 0.0 6.8 18.7 39.1 0 0 0
1709 0 3 0.0 6.8 17.0 40.8 0 0 0
241 0 3 0.0 0.0 20.4 37.4 0 0 0
242 0 3 0.0 1.7 22.099999999999998 37.4 0 0 0
243 0 3 0.0 1.7 20.4 39.1 0 0 0
244 0 3 0.0 0.0 22.099999999999998 39.1 0 0 0
245 0 3 0.0 3.4 20.4 37.4 0 0 0
246 0 3 0.0 5.1 22.099999999999998 37.4 0 0 0
247 0 3 0.0 5.1 20.4 39.1 0 0 0
248 0 3 0.0 3.4 22.099999999999998 39.1 0 0 0
1741 0 3 0.0 0.0 20.4 40.8 0 0 0
1742 0 3 0.0 1.7 22.099999999999998 40.8 0 0 0
1745 0 3 0.0 3.4 20.4 40.8 0 0 0
1746 0 3 0.0 5.1 22.099999999999998 40.8 0 0 0
249 0 3 0.0 6.8 20.4 37.4 0 0 0
252 0 3 0.0 6.8 22.099999999999998 39.1 0 0 0
1749 0 3 0.0 6.8 20.4 40.8 0 0 0
210 0 3 0.0 8.5 18.7 37.4 0 0 0
211 0 3 0.0 8.5 17.0 39.1 0 0 0
213 0 3 0.0 10.2 17.0 37.4 0 0 0
214 0 3 0.0 11.9 18.7 37.4 0 0 0
215 0 3 0.0 11.9 17.0 39.1 0 0 0
216 0 3 0.0 10.2 18.7 39.1 0 0 0
1710 0 3 0.0 8.5 18.7 40.8 0 0 0
1713 0 3 0.0 10.2 17.0 40.8 0 0 0
1714 0 3 0.0 11.9 18.7 40.8 0 0 0
217 0 3 0.0 13.6 17.0 37.4 0 0 0
218 0 3 0.0 15.299999999999999 18.7 37.4 0 0 0
219 0 3 0.0 15.299999999999999 17.0 39.1 0 0 0
220 0 3 0.0 13.6 18.7 39.1 0 0 0
1717 0 3 0.0 13.6 17.0 40.8 0 0 0
1718 0 3 0.0 15.299999999999999 18.7 40.8 0 0 0
250 0 3 0.0 8.5 22.099999999999998 37.4 0 0 0
251 0 3 0.0 8.5 20.4 39.1 0 0 0
253 0 3 0.0 10.2 20.4 37.4 0 0 0
254 0 3 0.0 11.9 22.099999999999998 37.4 0 0 0
255 0 3 0.0 11.9 20.4 39.1 0 0 0
256 0 3 0.0 10.2 22.099999999999998 39.1 0 0 0
1750 0 3 0.0 8.5 22.099999999999998 40.8 0 0 0
1753 0 3 0.0 10.2 20.4 40.8 0 0 0
1754 0 3 0.0 11.9 22.099999999999998 40.8 0 0 0
257 0 3 0.0 13.6 20.4 37.4 0 0 0
258 0 3 0.0 15.299999999999999 22.099999999999998 37.4 0 0 0
259 0 3 0.0 15.299999999999999 20.4 39.1 0 0 0
260 0 3 0.0 13.6 22.099999999999998 39.1 0 0 0
1757 0 3 0.0 13.6 20.4 40.8 0 0 0
1758 0 3 0.0 15.299999999999999 22.099999999999998 40.8 0 0 0
281 0 3 0.0 0.0 23.8 37.4 0 0 0
283 0 3 0.0 1.7 23.8 39.1 0 0 0
285 0 3 0.0 3.4 23.8 37.4 0 0 0
287 0 3 0.0 5.1 23.8 39.1 0 0 0
1781 0 3 0.0 0.0 23.8 40.8 0 0 0
1785 0 3 0.0 3.4 23.8 40.8 0 0 0
289 0 3 0.0 6.8 23.8 37.4 0 0 0
1789 0 3 0.0 6.8 23.8 40.8 0 0 0
282 0 3 0.0 1.7 25.5 37.4 0 0 0
284 0 3 0.0 0.0 25.5 39.1 0 0 0
286 0 3 0.0 5.1 25.5 37.4 0 0 0
288 0 3 0.0 3.4 25.5 39.1 0 0 0
321 0 3 0.0 0.0 27.2 37.4 0 0 0
322 0 3 0.0 1.7 28.9 37.4 0 0 0
323 0 3 0.0 1.7 27.2 39.1 0 0 0
324 0 3 0.0 0.0 28.9 39.1 0 0 0
325 0 3 0.0 3.4 27.2 37.4 0 0 0
326 0 3 0.0 5.1 28.9 37.4 0 0 0
327 0 3 0.0 5.1 27.2 39.1 0 0 0
328 0 3 0.0 3.4 28.9 39.1 0 0 0
361 0 3 0.0 0.0 30.599999999999998 37.4 0 0 0
363 0 3 0.0 1.7 30.599999999999998 39.1 0 0 0
365 0 3 0.0 3.4 30.599999999999998 37.4 0 0 0
367 0 3 0.0 5.1 30.599999999999998 39.1 0 0 0
1782 0 3 0.0 1.7 25.5 40.8 0 0 0
1786 0 3 0.0 5.1 25.5 40.8 0 0 0
1821 0 3 0.0 0.0 27.2 40.8 0 0 0
1822 0 3 0.0 1.7 28.9 40.8 0 0 0
1825 0 3 0.0 3.4 27.2 40.8 0 0 0
1826 0 3 0.0 5.1 28.9 40.8 0 0 0
1861 0 3 0.0 0.0 30.599999999999998 40.8 0 0 0
1865 0 3 0.0 3.4 30.599999999999998 40.8 0 0 0
292 0 3 0.0 6.8 25.5 39.1 0 0 0
329 0 3 0.0 6.8 27.2 37.4 0 0 0
332 0 3 0.0 6.8 28.9 39.1 0 0 0
369 0 3 0.0 6.8 30.599999999999998 37.4 0 0 0
1829 0 3 0.0 6.8 27.2 40.8 0 0 0
1869 0 3 0.0 6.8 30.599999999999998 40.8 0 0 0
291 0 3 0.0 8.5 23.8 39.1 0 0 0
293 0 3 0.0 10.2 23.8 37.4 0 0 0
295 0 3 0.0 11.9 23.8 39.1 0 0 0
1793 0 3 0.0 10.2 23.8 40.8 0 0 0
297 0 3 0.0 13.6 23.8 37.4 0 0 0
299 0 3 0.0 15.299999999999999 23.8 39.1 0 0 0
1797 0 3 0.0 13.6 23.8 40.8 0 0 0
290 0 3 0.0 8.5 25.5 37.4 0 0 0
294 0 3 0.0 11.9 25.5 37.4 0 0 0
296 0 3 0.0 10.2 25.5 39.1 0 0 0
330 0 3 0.0 8.5 28.9 37.4 0 0 0
331 0 3 0.0 8.5 27.2 39.1 0 0 0
333 0 3 0.0 10.2 27.2 37.4 0 0 0
334 0 3 0.0 11.9 28.9 37.4 0 0 0
335 0 3 0.0 11.9 27.2 39.1 0 0 0
336 0 3 0.0 10.2 28.9 39.1 0 0 0
371 0 3 0.0 8.5 30.599999999999998 39.1 0 0 0
373 0 3 0.0 10.2 30.599999999999998 37.4 0 0 0
375 0 3 0.0 11.9 30.599999999999998 39.1 0 0 0
1790 0 3 0.0 8.5 25.5 40.8 0 0 0
1794 0 3 0.0 11.9 25.5 40.8 0 0 0
1830 0 3 0.0 8.5 28.9 40.8 0 0 0
1833 0 3 0.0 10.2 27.2 40.8 0 0 0
1834 0 3 0.0 11.9 28.9 40.8 0 0 0
1873 0 3 0.0 10.2 30.599999999999998 40.8 0 0 0
298 0 3 0.0 15.299999999999999 25.5 37.4 0 0 0
300 0 3 0.0 13.6 25.5 39.1 0 0 0
337 0 3 0.0 13.6 27.2 37.4 0 0 0
338 0 3 0.0 15.299999999999999 28.9 37.4 0 0 0
339 0 3 0.0 15.299999999999999 27.2 39.1 0 0 0
340 0 3 0.0 13.6 28.9 39.1 0 0 0
377 0 3 0.0 13.6 30.599999999999998 37.4 0 0 0
379 0 3 0.0 15.299999999999999 30.599999999999998 39.1 0 0 0
1798 0 3 0.0 15.299999999999999 25.5 40.8 0 0 0
1837 0 3 0.0 13.6 27.2 40.8 0 0 0
1838 0 3 0.0 15.299999999999999 28.9 40.8 0 0 0
1877 0 3 0.0 13.6 30.599999999999998 40.8 0 0 0
1503 0 3 0.0 1.7 0.0 42.5 0 0 0
1504 0 3 0.0 0.0 1.7 42.5 0 0 0
1507 0 3 0.0 5.1 0.0 42.5 0 0 0
1508 0 3 0.0 3.4 1.7 42.5 0 0 0
1543 0 3 0.0 1.7 3.4 42.5 0 0 0
1544 0 3 0.0 0.0 5.1 42.5 0 0 0
1547 0 3 0.0 5.1 3.4 42.5 0 0 0
1548 0 3 0.0 3.4 5.1 42.5 0 0 0
1512 0 3 0.0 6.8 1.7 42.5 0 0 0
1552 0 3 0.0 6.8 5.1 42.5 0 0 0
3001 0 3 0.0 0.0 0.0 44.199999999999996 0 0 0
3002 0 3 0.0 1.7 1.7 44.199999999999996 0 0 0
3003 0 3 0.0 1.7 0.0 45.9 0 0 0
3004 0 3 0.0 0.0 1.7 45.9 0 0 0
3005 0 3 0.0 3.4 0.0 44.199999999999996 0 0 0
3006 0 3 0.0 5.1 1.7 44.199999999999996 0 0 0
3007 0 3 0.0 5.1 0.0 45.9 0 0 0
3008 0 3 0.0 3.4 1.7 45.9 0 0 0
3041 0 3 0.0 0.0 3.4 44.199999999999996 0 0 0
3042 0 3 0.0 1.7 5.1 44.199999999999996 0 0 0
3043 0 3 0.0 1.7 3.4 45.9 0 0 0
3044 0 3 0.0 0.0 5.1 45.9 0 0 0
3045 0 3 0.0 3.4 3.4 44.199999999999996 0 0 0
3046 0 3 0.0 5.1 5.1 44.199999999999996 0 0 0
3047 0 3 0.0 5.1 3.4 45.9 0 0 0
3048 0 3 0.0 3.4 5.1 45.9 0 0 0
4501 0 3 0.0 0.0 0.0 47.6 0 0 0
4502 0 3 0.0 1.7 1.7 47.6 0 0 0
4503 0 3 0.0 1.7 0.0 49.3 0 0 0
4504 0 3 0.0 0.0 1.7 49.3 0 0 0
4505 0 3 0.0 3.4 0.0 47.6 0 0 0
4506 0 3 0.0 5.1 1.7 47.6 0 0 0
4507 0 3 0.0 5.1 0.0 49.3 0 0 0
4508 0 3 0.0 3.4 1.7 49.3 0 0 0
4541 0 3 0.0 0.0 3.4 47.6 0 0 0
4542 0 3 0.0 1.7 5.1 47.6 0 0 0
4543 0 3 0.0 1.7 3.4 49.3 0 0 0
4544 0 3 0.0 0.0 5.1 49.3 0 0 0
4545 0 3 0.0 3.4 3.4 47.6 0 0 0
4546 0 3 0.0 5.1 5.1 47.6 0 0 0
4547 0 3 0.0 5.1 3.4 49.3 0 0 0
4548 0 3 0.0 3.4 5.1 49.3 0 0 0
3009 0 3 0.0 6.8 0.0 44.199999999999996 0 0 0
3012 0 3 0.0 6.8 1.7 45.9 0 0 0
3049 0 3 0.0 6.8 3.4 44.199999999999996 0 0 0
3052 0 3 0.0 6.8 5.1 45.9 0 0 0
4509 0 3 0.0 6.8 0.0 47.6 0 0 0
4512 0 3 0.0 6.8 1.7 49.3 0 0 0
4549 0 3 0.0 6.8 3.4 47.6 0 0 0
4552 0 3 0.0 6.8 5.1 49.3 0 0 0
1583 0 3 0.0 1.7 6.8 42.5 0 0 0
1587 0 3 0.0 5.1 6.8 42.5 0 0 0
3081 0 3 0.0 0.0 6.8 44.199999999999996 0 0 0
3083 0 3 0.0 1.7 6.8 45.9 0 0 0
3085 0 3 0.0 3.4 6.8 44.199999999999996 0 0 0
3087 0 3 0.0 5.1 6.8 45.9 0 0 0
4581 0 3 0.0 0.0 6.8 47.6 0 0 0
4583 0 3 0.0 1.7 6.8 49.3 0 0 0
4585 0 3 0.0 3.4 6.8 47.6 0 0 0
4587 0 3 0.0 5.1 6.8 49.3 0 0 0
3089 0 3 0.0 6.8 6.8 44.199999999999996 0 0 0
4589 0 3 0.0 6.8 6.8 47.6 0 0 0
1511 0 3 0.0 8.5 0.0 42.5 0 0 0
1515 0 3 0.0 11.9 0.0 42.5 0 0 0
1516 0 3 0.0 10.2 1.7 42.5 0 0 0
1551 0 3 0.0 8.5 3.4 42.5 0 0 0
1555 0 3 0.0 11.9 3.4 42.5 0 0 0
1556 0 3 0.0 10.2 5.1 42.5 0 0 0
1519 0 3 0.0 15.299999999999999 0.0 42.5 0 0 0
1520 0 3 0.0 13.6 1.7 42.5 0 0 0
1559 0 3 0.0 15.299999999999999 3.4 42.5 0 0 0
1560 0 3 0.0 13.6 5.1 42.5 0 0 0
3010 0 3 0.0 8.5 1.7 44.199999999999996 0 0 0
3011 0 3 0.0 8.5 0.0 45.9 0 0 0
3013 0 3 0.0 10.2 0.0 44.199999999999996 0 0 0
3014 0 3 0.0 11.9 1.7 44.199999999999996 0 0 0
3015 0 3 0.0 11.9 0.0 45.9 0 0 0
3016 0 3 0.0 10.2 1.7 45.9 0 0 0
3050 0 3 0.0 8.5 5.1 44.199999999999996 0 0 0
3051 0 3 0.0 8.5 3.4 45.9 0 0 0
3053 0 3 0.0 10.2 3.4 44.199999999999996 0 0 0
3054 0 3 0.0 11.9 5.1 44.199999999999996 0 0 0
3055 0 3 0.0 11.9 3.4 45.9 0 0 0
3056 0 3 0.0 10.2 5.1 45.9 0 0 0
4510 0 3 0.0 8.5 1.7 47.6 0 0 0
4511 0 3 0.0 8.5 0.0 49.3 0 0 0
4513 0 3 0.0 10.2 0.0 47.6 0 0 0
4514 0 3 0.0 11.9 1.7 47.6 0 0 0
4515 0 3 0.0 11.9 0.0 49.3 0 0 0
4516 0 3 0.0 10.2 1.7 49.3 0 0 0
4550 0 3 0.0 8.5 5.1 47.6 0 0 0
4551 0 3 0.0 8.5 3.4 49.3 0 0 0
4553 0 3 0.0 10.2 3.4 47.6 0 0 0
4554 0 3 0.0 11.9 5.1 47.6 0 0 0
4555 0 3 0.0 11.9 3.4 49.3 0 0 0
4556 0 3 0.0 10.2 5.1 49.3 0 0 0
3017 0 3 0.0 13.6 0.0 44.199999999999996 0 0 0
3018 0 3 0.0 15.299999999999999 1.7 44.199999999999996 0 0 0
3019 0 3 0.0 15.299999999999999 0.0 45.9 0 0 0
3020 0 3 0.0 13.6 1.7 45.9 0 0 0
3057 0 3 0.0 13.6 3.4 44.199999999999996 0 0 0
3058 0 3 0.0 15.299999999999999 5.1 44.199999999999996 0 0 0
3059 0 3 0.0 15.299999999999999 3.4 45.9 0 0 0
3060 0 3 0.0 13.6 5.1 45.9 0 0 0
4517 0 3 0.0 13.6 0.0 47.6 0 0 0
4518 0 3 0.0 15.299999999999999 1.7 47.6 0 0 0
4519 0 3 0.0 15.299999999999999 0.0 49.3 0 0 0
4520 0 3 0.0 13.6 1.7 49.3 0 0 0
4557 0 3 0.0 13.6 3.4 47.6 0 0 0
4558 0 3 0.0 15.299999999999999 5.1 47.6 0 0 0
4559 0 3 0.0 15.299999999999999 3.4 49.3 0 0 0
4560 0 3 0.0 13.6 5.1 49.3 0 0 0
1591 0 3 0.0 8.5 6.8 42.5 0 0 0
1595 0 3 0.0 11.9 6.8 42.5 0 0 0
1599 0 3 0.0 15.299999999999999 6.8 42.5 0 0 0
3091 0 3 0.0 8.5 6.8 45.9 0 0 0
3093 0 3 0.0 10.2 6.8 44.199999999999996 0 0 0
3095 0 3 0.0 11.9 6.8 45.9 0 0 0
4591 0 3 0.0 8.5 6.8 49.3 0 0 0
4593 0 3 0.0 10.2 6.8 47.6 0 0 0
4595 0 3 0.0 11.9 6.8 49.3 0 0 0
3097 0 3 0.0 13.6 6.8 44.199999999999996 0 0 0
3099 0 3 0.0 15.299999999999999 6.8 45.9 0 0 0
4597 0 3 0.0 13.6 6.8 47.6 0 0 0
4599 0 3 0.0 15.299999999999999 6.8 49.3 0 0 0
1584 0 3 0.0 0.0 8.5 42.5 0 0 0
1588 0 3 0.0 3.4 8.5 42.5 0 0 0
1623 0 3 0.0 1.7 10.2 42.5 0 0 0
1624 0 3 0.0 0.0 11.9 42.5 0 0 0
1627 0 3 0.0 5.1 10.2 42.5 0 0 0
1628 0 3 0.0 3.4 11.9 42.5 0 0 0
1592 0 3 0.0 6.8 8.5 42.5 0 0 0
1632 0 3 0.0 6.8 11.9 42.5 0 0 0
3082 0 3 0.0 1.7 8.5 44.199999999999996 0 0 0
3084 0 3 0.0 0.0 8.5 45.9 0 0 0
3086 0 3 0.0 5.1 8.5 44.199999999999996 0 0 0
3088 0 3 0.0 3.4 8.5 45.9 0 0 0
3121 0 3 0.0 0.0 10.2 44.199999999999996 0 0 0
3122 0 3 0.0 1.7 11.9 44.199999999999996 0 0 0
3123 0 3 0.0 1.7 10.2 45.9 0 0 0
3124 0 3 0.0 0.0 11.9 45.9 0 0 0
3125 0 3 0.0 3.4 10.2 44.199999999999996 0 0 0
3126 0 3 0.0 5.1 11.9 44.199999999999996 0 0 0
3127 0 3 0.0 5.1 10.2 45.9 0 0 0
3128 0 3 0.0 3.4 11.9 45.9 0 0 0
4582 0 3 0.0 1.7 8.5 47.6 0 0 0
4584 0 3 0.0 0.0 8.5 49.3 0 0 0
4586 0 3 0.0 5.1 8.5 47.6 0 0 0
4588 0 3 0.0 3.4 8.5 49.3 0 0 0
4621 0 3 0.0 0.0 10.2 47.6 0 0 0
4622 0 3 0.0 1.7 11.9 47.6 0 0 0
4623 0 3 0.0 1.7 10.2 49.3 0 0 0
4624 0 3 0.0 0.0 11.9 49.3 0 0 0
4625 0 3 0.0 3.4 10.2 47.6 0 0 0
4626 0 3 0.0 5.1 11.9 47.6 0 0 0
4627 0 3 0.0 5.1 10.2 49.3 0 0 0
4628 0 3 0.0 3.4 11.9 49.3 0 0 0
3092 0 3 0.0 6.8 8.5 45.9 0 0 0
3129 0 3 0.0 6.8 10.2 44.199999999999996 0 0 0
3132 0 3 0.0 6.8 11.9 45.9 0 0 0
4592 0 3 0.0 6.8 8.5 49.3 0 0 0
4629 0 3 0.0 6.8 10.2 47.6 0 0 0
4632 0 3 0.0 6.8 11.9 49.3 0 0 0
1663 0 3 0.0 1.7 13.6 42.5 0 0 0
1664 0 3 0.0 0.0 15.299999999999999 42.5 0 0 0
1667 0 3 0.0 5.1 13.6 42.5 0 0 0
1668 0 3 0.0 3.4 15.299999999999999 42.5 0 0 0
1672 0 3 0.0 6.8 15.299999999999999 42.5 0 0 0
3161 0 3 0.0 0.0 13.6 44.199999999999996 0 0 0
3162 0 3 0.0 1.7 15.299999999999999 44.199999999999996 0 0 0
3163 0 3 0.0 1.7 13.6 45.9 0 0 0
3164 0 3 0.0 0.0 15.299999999999999 45.9 0 0 0
3165 0 3 0.0 3.4 13.6 44.199999999999996 0 0 0
3166 0 3 0.0 5.1 15.299999999999999 44.199999999999996 0 0 0
3167 0 3 0.0 5.1 13.6 45.9 0 0 0
3168 0 3 0.0 3.4 15.299999999999999 45.9 0 0 0
4661 0 3 0.0 0.0 13.6 47.6 0 0 0
4662 0 3 0.0 1.7 15.299999999999999 47.6 0 0 0
4663 0 3 0.0 1.7 13.6 49.3 0 0 0
4664 0 3 0.0 0.0 15.299999999999999 49.3 0 0 0
4665 0 3 0.0 3.4 13.6 47.6 0 0 0
4666 0 3 0.0 5.1 15.299999999999999 47.6 0 0 0
4667 0 3 0.0 5.1 13.6 49.3 0 0 0
4668 0 3 0.0 3.4 15.299999999999999 49.3 0 0 0
3169 0 3 0.0 6.8 13.6 44.199999999999996 0 0 0
3172 0 3 0.0 6.8 15.299999999999999 45.9 0 0 0
4669 0 3 0.0 6.8 13.6 47.6 0 0 0
4672 0 3 0.0 6.8 15.299999999999999 49.3 0 0 0
1596 0 3 0.0 10.2 8.5 42.5 0 0 0
1631 0 3 0.0 8.5 10.2 42.5 0 0 0
1635 0 3 0.0 11.9 10.2 42.5 0 0 0
1636 0 3 0.0 10.2 11.9 42.5 0 0 0
1600 0 3 0.0 13.6 8.5 42.5 0 0 0
1639 0 3 0.0 15.299999999999999 10.2 42.5 0 0 0
1640 0 3 0.0 13.6 11.9 42.5 0 0 0
3090 0 3 0.0 8.5 8.5 44.199999999999996 0 0 0
3094 0 3 0.0 11.9 8.5 44.199999999999996 0 0 0
3096 0 3 0.0 10.2 8.5 45.9 0 0 0
3130 0 3 0.0 8.5 11.9 44.199999999999996 0 0 0
3131 0 3 0.0 8.5 10.2 45.9 0 0 0
3133 0 3 0.0 10.2 10.2 44.199999999999996 0 0 0
3134 0 3 0.0 11.9 11.9 44.199999999999996 0 0 0
3135 0 3 0.0 11.9 10.2 45.9 0 0 0
3136 0 3 0.0 10.2 11.9 45.9 0 0 0
4590 0 3 0.0 8.5 8.5 47.6 0 0 0
4594 0 3 0.0 11.9 8.5 47.6 0 0 0
4596 0 3 0.0 10.2 8.5 49.3 0 0 0
4630 0 3 0.0 8.5 11.9 47.6 0 0 0
4631 0 3 0.0 8.5 10.2 49.3 0 0 0
4633 0 3 0.0 10.2 10.2 47.6 0 0 0
4634 0 3 0.0 11.9 11.9 47.6 0 0 0
4635 0 3 0.0 11.9 10.2 49.3 0 0 0
4636 0 3 0.0 10.2 11.9 49.3 0 0 0
3098 0 3 0.0 15.299999999999999 8.5 44.199999999999996 0 0 0
3100 0 3 0.0 13.6 8.5 45.9 0 0 0
3137 0 3 0.0 13.6 10.2 44.199999999999996 0 0 0
3138 0 3 0.0 15.299999999999999 11.9 44.199999999999996 0 0 0
3139 0 3 0.0 15.299999999999999 10.2 45.9 0 0 0
3140 0 3 0.0 13.6 11.9 45.9 0 0 0
4598 0 3 0.0 15.299999999999999 8.5 47.6 0 0 0
4600 0 3 0.0 13.6 8.5 49.3 0 0 0
4637 0 3 0.0 13.6 10.2 47.6 0 0 0
4638 0 3 0.0 15.299999999999999 11.9 47.6 0 0 0
4639 0 3 0.0 15.299999999999999 10.2 49.3 0 0 0
4640 0 3 0.0 13.6 11.9 49.3 0 0 0
1671 0 3 0.0 8.5 13.6 42.5 0 0 0
1675 0 3 0.0 11.9 13.6 42.5 0 0 0
1676 0 3 0.0 10.2 15.299999999999999 42.5 0 0 0
1679 0 3 0.0 15.299999999999999 13.6 42.5 0 0 0
1680 0 3 0.0 13.6 15.299999999999999 42.5 0 0 0
3170 0 3 0.0 8.5 15.299999999999999 44.199999999999996 0 0 0
3171 0 3 0.0 8.5 13.6 45.9 0 0 0
3173 0 3 0.0 10.2 13.6 44.199999999999996 0 0 0
3174 0 3 0.0 11.9 15.299999999999999 44.199999999999996 0 0 0
3175 0 3 0.0 11.9 13.6 45.9 0 0 0
3176 0 3 0.0 10.2 15.299999999999999 45.9 0 0 0
4670 0 3 0.0 8.5 15.299999999999999 47.6 0 0 0
4671 0 3 0.0 8.5 13.6 49.3 0 0 0
4673 0 3 0.0 10.2 13.6 47.6 0 0 0
4674 0 3 0.0 11.9 15.299999999999999 47.6 0 0 0
4675 0 3 0.0 11.9 13.6 49.3 0 0 0
4676 0 3 0.0 10.2 15.299999999999999 49.3 0 0 0
3177 0 3 0.0 13.6 13.6 44.199999999999996 0 0 0
3178 0 3 0.0 15.299999999999999 15.299999999999999 44.199999999999996 0 0 0
3179 0 3 0.0 15.299999999999999 13.6 45.9 0 0 0
3180 0 3 0.0 13.6 15.299999999999999 45.9 0 0 0
4677 0 3 0.0 13.6 13.6 47.6 0 0 0
4678 0 3 0.0 15.299999999999999 15.299999999999999 47.6 0 0 0
4679 0 3 0.0 15.299999999999999 13.6 49.3 0 0 0
4680 0 3 0.0 13.6 15.299999999999999 49.3 0 0 0
1703 0 3 0.0 1.7 17.0 42.5 0 0 0
1704 0 3 0.0 0.0 18.7 42.5 0 0 0
1707 0 3 0.0 5.1 17.0 42.5 0 0 0
1708 0 3 0.0 3.4 18.7 42.5 0 0 0
1712 0 3 0.0 6.8 18.7 42.5 0 0 0
3201 0 3 0.0 0.0 17.0 44.199999999999996 0 0 0
3202 0 3 0.0 1.7 18.7 44.199999999999996 0 0 0
3203 0 3 0.0 1.7 17.0 45.9 0 0 0
3204 0 3 0.0 0.0 18.7 45.9 0 0 0
3205 0 3 0.0 3.4 17.0 44.199999999999996 0 0 0
3206 0 3 0.0 5.1 18.7 44.199999999999996 0 0 0
3207 0 3 0.0 5.1 17.0 45.9 0 0 0
3208 0 3 0.0 3.4 18.7 45.9 0 0 0
4701 0 3 0.0 0.0 17.0 47.6 0 0 0
4702 0 3 0.0 1.7 18.7 47.6 0 0 0
4703 0 3 0.0 1.7 17.0 49.3 0 0 0
4704 0 3 0.0 0.0 18.7 49.3 0 0 0
4705 0 3 0.0 3.4 17.0 47.6 0 0 0
4706 0 3 0.0 5.1 18.7 47.6 0 0 0
4707 0 3 0.0 5.1 17.0 49.3 0 0 0
4708 0 3 0.0 3.4 18.7 49.3 0 0 0
3209 0 3 0.0 6.8 17.0 44.199999999999996 0 0 0
3212 0 3 0.0 6.8 18.7 45.9 0 0 0
4709 0 3 0.0 6.8 17.0 47.6 0 0 0
4712 0 3 0.0 6.8 18.7 49.3 0 0 0
1743 0 3 0.0 1.7 20.4 42.5 0 0 0
1744 0 3 0.0 0.0 22.099999999999998 42.5 0 0 0
1747 0 3 0.0 5.1 20.4 42.5 0 0 0
1748 0 3 0.0 3.4 22.099999999999998 42.5 0 0 0
1752 0 3 0.0 6.8 22.099999999999998 42.5 0 0 0
3241 0 3 0.0 0.0 20.4 44.199999999999996 0 0 0
3242 0 3 0.0 1.7 22.099999999999998 44.199999999999996 0 0 0
3243 0 3 0.0 1.7 20.4 45.9 0 0 0
3244 0 3 0.0 0.0 22.099999999999998 45.9 0 0 0
3245 0 3 0.0 3.4 20.4 44.199999999999996 0 0 0
3246 0 3 0.0 5.1 22.099999999999998 44.199999999999996 0 0 0
3247 0 3 0.0 5.1 20.4 45.9 0 0 0
3248 0 3 0.0 3.4 22.099999999999998 45.9 0 0 0
4741 0 3 0.0 0.0 20.4 47.6 0 0 0
4742 0 3 0.0 1.7 22.099999999999998 47.6 0 0 0
4743 0 3 0.0 1.7 20.4 49.3 0 0 0
4744 0 3 0.0 0.0 22.099999999999998 49.3 0 0 0
4745 0 3 0.0 3.4 20.4 47.6 0 0 0
4746 0 3 0.0 5.1 22.099999999999998 47.6 0 0 0
4747 0 3 0.0 5.1 20.4 49.3 0 0 0
4748 0 3 0.0 3.4 22.099999999999998 49.3 0 0 0
3249 0 3 0.0 6.8 20.4 44.199999999999996 0 0 0
3252 0 3 0.0 6.8 22.099999999999998 45.9 0 0 0
4749 0 3 0.0 6.8 20.4 47.6 0 0 0
4752 0 3 0.0 6.8 22.099999999999998 49.3 0 0 0
1711 0 3 0.0 8.5 17.0 42.5 0 0 0
1715 0 3 0.0 11.9 17.0 42.5 0 0 0
1716 0 3 0.0 10.2 18.7 42.5 0 0 0
1719 0 3 0.0 15.299999999999999 17.0 42.5 0 0 0
1720 0 3 0.0 13.6 18.7 42.5 0 0 0
3210 0 3 0.0 8.5 18.7 44.199999999999996 0 0 0
3211 0 3 0.0 8.5 17.0 45.9 0 0 0
3213 0 3 0.0 10.2 17.0 44.199999999999996 0 0 0
3214 0 3 0.0 11.9 18.7 44.199999999999996 0 0 0
3215 0 3 0.0 11.9 17.0 45.9 0 0 0
3216 0 3 0.0 10.2 18.7 45.9 0 0 0
4710 0 3 0.0 8.5 18.7 47.6 0 0 0
4711 0 3 0.0 8.5 17.0 49.3 0 0 0
4713 0 3 0.0 10.2 17.0 47.6 0 0 0
4714 0 3 0.0 11.9 18.7 47.6 0 0 0
4715 0 3 0.0 11.9 17.0 49.3 0 0 0
4716 0 3 0.0 10.2 18.7 49.3 0 0 0
3217 0 3 0.0 13.6 17.0 44.199999999999996 0 0 0
3218 0 3 0.0 15.299999999999999 18.7 44.199999999999996 0 0 0
3219 0 3 0.0 15.299999999999999 17.0 45.9 0 0 0
3220 0 3 0.0 13.6 18.7 45.9 0 0 0
4717 0 3 0.0 13.6 17.0 47.6 0 0 0
4718 0 3 0.0 15.299999999999999 18.7 47.6 0 0 0
4719 0 3 0.0 15.299999999999999 17.0 49.3 0 0 0
4720 0 3 0.0 13.6 18.7 49.3 0 0 0
1751 0 3 0.0 8.5 20.4 42.5 0 0 0
1755 0 3 0.0 11.9 20.4 42.5 0 0 0
1756 0 3 0.0 10.2 22.099999999999998 42.5 0 0 0
1759 0 3 0.0 15.299999999999999 20.4 42.5 0 0 0
1760 0 3 0.0 13.6 22.099999999999998 42.5 0 0 0
3250 0 3 0.0 8.5 22.099999999999998 44.199999999999996 0 0 0
3251 0 3 0.0 8.5 20.4 45.9 0 0 0
3253 0 3 0.0 10.2 20.4 44.199999999999996 0 0 0
3254 0 3 0.0 11.9 22.099999999999998 44.199999999999996 0 0 0
3255 0 3 0.0 11.9 20.4 45.9 0 0 0
3256 0 3 0.0 10.2 22.099999999999998 45.9 0 0 0
4750 0 3 0.0 8.5 22.099999999999998 47.6 0 0 0
4751 0 3 0.0 8.5 20.4 49.3 0 0 0
4753 0 3 0.0 10.2 20.4 47.6 0 0 0
4754 0 3 0.0 11.9 22.099999999999998 47.6 0 0 0
4755 0 3 0.0 11.9 20.4 49.3 0 0 0
4756 0 3 0.0 10.2 22.099999999999998 49.3 0 0 0
3257 0 3 0.0 13.6 20.4 44.199999999999996 0 0 0
3258 0 3 0.0 15.299999999999999 22.099999999999998 44.199999999999996 0 0 0
3259 0 3 0.0 15.299999999999999 20.4 45.9 0 0 0
3260 0 3 0.0 13.6 22.099999999999998 45.9 0 0 0
4757 0 3 0.0 13.6 20.4 47.6 0 0 0
4758 0 3 0.0 15.299999999999999 22.099999999999998 47.6 0 0 0
4759 0 3 0.0 15.299999999999999 20.4 49.3 0 0 0
4760 0 3 0.0 13.6 22.099999999999998 49.3 0 0 0
1783 0 3 0.0 1.7 23.8 42.5 0 0 0
1787 0 3 0.0 5.1 23.8 42.5 0 0 0
3281 0 3 0.0 0.0 23.8 44.199999999999996 0 0 0
3283 0 3 0.0 1.7 23.8 45.9 0 0 0
3285 0 3 0.0 3.4 23.8 44.199999999999996 0 0 0
3287 0 3 0.0 5.1 23.8 45.9 0 0 0
4781 0 3 0.0 0.0 23.8 47.6 0 0 0
4783 0 3 0.0 1.7 23.8 49.3 0 0 0
4785 0 3 0.0 3.4 23.8 47.6 0 0 0
4787 0 3 0.0 5.1 23.8 49.3 0 0 0
3289 0 3 0.0 6.8 23.8 44.199999999999996 0 0 0
4789 0 3 0.0 6.8 23.8 47.6 0 0 0
1784 0 3 0.0 0.0 25.5 42.5 0 0 0
1788 0 3 0.0 3.4 25.5 42.5 0 0 0
1823 0 3 0.0 1.7 27.2 42.5 0 0 0
1824 0 3 0.0 0.0 28.9 42.5 0 0 0
1827 0 3 0.0 5.1 27.2 42.5 0 0 0
1828 0 3 0.0 3.4 28.9 42.5 0 0 0
1863 0 3 0.0 1.7 30.599999999999998 42.5 0 0 0
1867 0 3 0.0 5.1 30.599999999999998 42.5 0 0 0
1792 0 3 0.0 6.8 25.5 42.5 0 0 0
1832 0 3 0.0 6.8 28.9 42.5 0 0 0
3282 0 3 0.0 1.7 25.5 44.199999999999996 0 0 0
3284 0 3 0.0 0.0 25.5 45.9 0 0 0
3286 0 3 0.0 5.1 25.5 44.199999999999996 0 0 0
3288 0 3 0.0 3.4 25.5 45.9 0 0 0
3321 0 3 0.0 0.0 27.2 44.199999999999996 0 0 0
3322 0 3 0.0 1.7 28.9 44.199999999999996 0 0 0
3323 0 3 0.0 1.7 27.2 45.9 0 0 0
3324 0 3 0.0 0.0 28.9 45.9 0 0 0
3325 0 3 0.0 3.4 27.2 44.199999999999996 0 0 0
3326 0 3 0.0 5.1 28.9 44.199999999999996 0 0 0
3327 0 3 0.0 5.1 27.2 45.9 0 0 0
3328 0 3 0.0 3.4 28.9 45.9 0 0 0
3361 0 3 0.0 0.0 30.599999999999998 44.199999999999996 0 0 0
3363 0 3 0.0 1.7 30.599999999999998 45.9 0 0 0
3365 0 3 0.0 3.4 30.599999999999998 44.199999999999996 0 0 0
3367 0 3 0.0 5.1 30.599999999999998 45.9 0 0 0
4782 0 3 0.0 1.7 25.5 47.6 0 0 0
4784 0 3 0.0 0.0 25.5 49.3 0 0 0
4786 0 3 0.0 5.1 25.5 47.6 0 0 0
4788 0 3 0.0 3.4 25.5 49.3 0 0 0
4821 0 3 0.0 0.0 27.2 47.6 0 0 0
4822 0 3 0.0 1.7 28.9 47.6 0 0 0
4823 0 3 0.0 1.7 27.2 49.3 0 0 0
4824 0 3 0.0 0.0 28.9 49.3 0 0 0
4825 0 3 0.0 3.4 27.2 47.6 0 0 0
4826 0 3 0.0 5.1 28.9 47.6 0 0 0
4827 0 3 0.0 5.1 27.2 49.3 0 0 0
4828 0 3 0.0 3.4 28.9 49.3 0 0 0
4861 0 3 0.0 0.0 30.599999999999998 47.6 0 0 0
4863 0 3 0.0 1.7 30.599999999999998 49.3 0 0 0
4865 0 3 0.0 3.4 30.599999999999998 47.6 0 0 0
4867 0 3 0.0 5.1 30.599999999999998 49.3 0 0 0
3292 0 3 0.0 6.8 25.5 45.9 0 0 0
3329 0 3 0.0 6.8 27.2 44.199999999999996 0 0 0
3332 0 3 0.0 6.8 28.9 45.9 0 0 0
3369 0 3 0.0 6.8 30.599999999999998 44.199999999999996 0 0 0
4792 0 3 0.0 6.8 25.5 49.3 0 0 0
4829 0 3 0.0 6.8 27.2 47.6 0 0 0
4832 0 3 0.0 6.8 28.9 49.3 0 0 0
4869 0 3 0.0 6.8 30.599999999999998 47.6 0 0 0
4839 0 3 0.0 15.299999999999999 27.2 49.3 0 0 0
4877 0 3 0.0 13.6 30.599999999999998 47.6 0 0 0
4840 0 3 0.0 13.6 28.9 49.3 0 0 0
1795 0 3 0.0 11.9 23.8 42.5 0 0 0
1791 0 3 0.0 8.5 23.8 42.5 0 0 0
4879 0 3 0.0 15.299999999999999 30.599999999999998 49.3 0 0 0
1799 0 3 0.0 15.299999999999999 23.8 42.5 0 0 0
3291 0 3 0.0 8.5 23.8 45.9 0 0 0
4791 0 3 0.0 8.5 23.8 49.3 0 0 0
3293 0 3 0.0 10.2 23.8 44.199999999999996 0 0 0
3295 0 3 0.0 11.9 23.8 45.9 0 0 0
3297 0 3 0.0 13.6 23.8 44.199999999999996 0 0 0
4795 0 3 0.0 11.9 23.8 49.3 0 0 0
4793 0 3 0.0 10.2 23.8 47.6 0 0 0
3299 0 3 0.0 15.299999999999999 23.8 45.9 0 0 0
4797 0 3 0.0 13.6 23.8 47.6 0 0 0
4799 0 3 0.0 15.299999999999999 23.8 49.3 0 0 0
1796 0 3 0.0 10.2 25.5 42.5 0 0 0
1831 0 3 0.0 8.5 27.2 42.5 0 0 0
1835 0 3 0.0 11.9 27.2 42.5 0 0 0
1836 0 3 0.0 10.2 28.9 42.5 0 0 0
1871 0 3 0.0 8.5 30.599999999999998 42.5 0 0 0
1875 0 3 0.0 11.9 30.599999999999998 42.5 0 0 0
1800 0 3 0.0 13.6 25.5 42.5 0 0 0
1839 0 3 0.0 15.299999999999999 27.2 42.5 0 0 0
1840 0 3 0.0 13.6 28.9 42.5 0 0 0
1879 0 3 0.0 15.299999999999999 30.599999999999998 42.5 0 0 0
3294 0 3 0.0 11.9 25.5 44.199999999999996 0 0 0
3290 0 3 0.0 8.5 25.5 44.199999999999996 0 0 0
3330 0 3 0.0 8.5 28.9 44.199999999999996 0 0 0
3296 0 3 0.0 10.2 25.5 45.9 0 0 0
3331 0 3 0.0 8.5 27.2 45.9 0 0 0
3333 0 3 0.0 10.2 27.2 44.199999999999996 0 0 0
3336 0 3 0.0 10.2 28.9 45.9 0 0 0
3335 0 3 0.0 11.9 27.2 45.9 0 0 0
3334 0 3 0.0 11.9 28.9 44.199999999999996 0 0 0
3373 0 3 0.0 10.2 30.599999999999998 44.199999999999996 0 0 0
3371 0 3 0.0 8.5 30.599999999999998 45.9 0 0 0
4790 0 3 0.0 8.5 25.5 47.6 0 0 0
3375 0 3 0.0 11.9 30.599999999999998 45.9 0 0 0
4794 0 3 0.0 11.9 25.5 47.6 0 0 0
4796 0 3 0.0 10.2 25.5 49.3 0 0 0
4830 0 3 0.0 8.5 28.9 47.6 0 0 0
4831 0 3 0.0 8.5 27.2 49.3 0 0 0
4833 0 3 0.0 10.2 27.2 47.6 0 0 0
4834 0 3 0.0 11.9 28.9 47.6 0 0 0
4835 0 3 0.0 11.9 27.2 49.3 0 0 0
4836 0 3 0.0 10.2 28.9 49.3 0 0 0
4871 0 3 0.0 8.5 30.599999999999998 49.3 0 0 0
4873 0 3 0.0 10.2 30.599999999999998 47.6 0 0 0
3300 0 3 0.0 13.6 25.5 45.9 0 0 0
3298 0 3 0.0 15.299999999999999 25.5 44.199999999999996 0 0 0
4875 0 3 0.0 11.9 30.599999999999998 49.3 0 0 0
3338 0 3 0.0 15.299999999999999 28.9 44.199999999999996 0 0 0
3337 0 3 0.0 13.6 27.2 44.199999999999996 0 0 0
3339 0 3 0.0 15.299999999999999 27.2 45.9 0 0 0
3377 0 3 0.0 13.6 30.599999999999998 44.199999999999996 0 0 0
3340 0 3 0.0 13.6 28.9 45.9 0 0 0
4798 0 3 0.0 15.299999999999999 25.5 47.6 0 0 0
3379 0 3 0.0 15.299999999999999 30.599999999999998 45.9 0 0 0
4837 0 3 0.0 13.6 27.2 47.6 0 0 0
4800 0 3 0.0 13.6 25.5 49.3 0 0 0
4838 0 3 0.0 15.299999999999999 28.9 47.6 0 0 0
6001 0 3 0.0 0.0 0.0 51.0 0 0 0
6002 0 3 0.0 1.7 1.7 51.0 0 0 0
6003 0 3 0.0 1.7 0.0 52.699999999999996 0 0 0
6004 0 3 0.0 0.0 1.7 52.699999999999996 0 0 0
6005 0 3 0.0 3.4 0.0 51.0 0 0 0
6006 0 3 0.0 5.1 1.7 51.0 0 0 0
6007 0 3 0.0 5.1 0.0 52.699999999999996 0 0 0
6008 0 3 0.0 3.4 1.7 52.699999999999996 0 0 0
6041 0 3 0.0 0.0 3.4 51.0 0 0 0
6042 0 3 0.0 1.7 5.1 51.0 0 0 0
6043 0 3 0.0 1.7 3.4 52.699999999999996 0 0 0
6044 0 3 0.0 0.0 5.1 52.699999999999996 0 0 0
6045 0 3 0.0 3.4 3.4 51.0 0 0 0
6046 0 3 0.0 5.1 5.1 51.0 0 0 0
6047 0 3 0.0 5.1 3.4 52.699999999999996 0 0 0
6048 0 3 0.0 3.4 5.1 52.699999999999996 0 0 0
7501 0 3 0.0 0.0 0.0 54.4 0 0 0
7502 0 3 0.0 1.7 1.7 54.4 0 0 0
7503 0 3 0.0 1.7 0.0 56.1 0 0 0
7504 0 3 0.0 0.0 1.7 56.1 0 0 0
7505 0 3 0.0 3.4 0.0 54.4 0 0 0
7506 0 3 0.0 5.1 1.7 54.4 0 0 0
7507 0 3 0.0 5.1 0.0 56.1 0 0 0
7508 0 3 0.0 3.4 1.7 56.1 0 0 0
7541 0 3 0.0 0.0 3.4 54.4 0 0 0
7542 0 3 0.0 1.7 5.1 54.4 0 0 0
7543 0 3 0.0 1.7 3.4 56.1 0 0 0
7544 0 3 0.0 0.0 5.1 56.1 0 0 0
7545 0 3 0.0 3.4 3.4 54.4 0 0 0
7546 0 3 0.0 5.1 5.1 54.4 0 0 0
7547 0 3 0.0 5.1 3.4 56.1 0 0 0
7548 0 3 0.0 3.4 5.1 56.1 0 0 0
6009 0 3 0.0 6.8 0.0 51.0 0 0 0
6012 0 3 0.0 6.8 1.7 52.699999999999996 0 0 0
6049 0 3 0.0 6.8 3.4 51.0 0 0 0
6052 0 3 0.0 6.8 5.1 52.699999999999996 0 0 0
7509 0 3 0.0 6.8 0.0 54.4 0 0 0
7512 0 3 0.0 6.8 1.7 56.1 0 0 0
7549 0 3 0.0 6.8 3.4 54.4 0 0 0
7552 0 3 0.0 6.8 5.1 56.1 0 0 0
9001 0 3 0.0 0.0 0.0 57.8 0 0 0
9002 0 3 0.0 1.7 1.7 57.8 0 0 0
9005 0 3 0.0 3.4 0.0 57.8 0 0 0
9006 0 3 0.0 5.1 1.7 57.8 0 0 0
9041 0 3 0.0 0.0 3.4 57.8 0 0 0
9042 0 3 0.0 1.7 5.1 57.8 0 0 0
9045 0 3 0.0 3.4 3.4 57.8 0 0 0
9046 0 3 0.0 5.1 5.1 57.8 0 0 0
9009 0 3 0.0 6.8 0.0 57.8 0 0 0
9049 0 3 0.0 6.8 3.4 57.8 0 0 0
6081 0 3 0.0 0.0 6.8 51.0 0 0 0
6083 0 3 0.0 1.7 6.8 52.699999999999996 0 0 0
6085 0 3 0.0 3.4 6.8 51.0 0 0 0
6087 0 3 0.0 5.1 6.8 52.699999999999996 0 0 0
7581 0 3 0.0 0.0 6.8 54.4 0 0 0
7583 0 3 0.0 1.7 6.8 56.1 0 0 0
7585 0 3 0.0 3.4 6.8 54.4 0 0 0
7587 0 3 0.0 5.1 6.8 56.1 0 0 0
6089 0 3 0.0 6.8 6.8 51.0 0 0 0
7589 0 3 0.0 6.8 6.8 54.4 0 0 0
9081 0 3 0.0 0.0 6.8 57.8 0 0 0
9085 0 3 0.0 3.4 6.8 57.8 0 0 0
9089 0 3 0.0 6.8 6.8 57.8 0 0 0
6010 0 3 0.0 8.5 1.7 51.0 0 0 0
6011 0 3 0.0 8.5 0.0 52.699999999999996 0 0 0
6013 0 3 0.0 10.2 0.0 51.0 0 0 0
6014 0 3 0.0 11.9 1.7 51.0 0 0 0
6015 0 3 0.0 11.9 0.0 52.699999999999996 0 0 0
6016 0 3 0.0 10.2 1.7 52.699999999999996 0 0 0
6050 0 3 0.0 8.5 5.1 51.0 0 0 0
6051 0 3 0.0 8.5 3.4 52.699999999999996 0 0 0
6053 0 3 0.0 10.2 3.4 51.0 0 0 0
6054 0 3 0.0 11.9 5.1 51.0 0 0 0
6055 0 3 0.0 11.9 3.4 52.699999999999996 0 0 0
6056 0 3 0.0 10.2 5.1 52.699999999999996 0 0 0
7510 0 3 0.0 8.5 1.7 54.4 0 0 0
7511 0 3 0.0 8.5 0.0 56.1 0 0 0
7513 0 3 0.0 10.2 0.0 54.4 0 0 0
7514 0 3 0.0 11.9 1.7 54.4 0 0 0
7515 0 3 0.0 11.9 0.0 56.1 0 0 0
7516 0 3 0.0 10.2 1.7 56.1 0 0 0
7550 0 3 0.0 8.5 5.1 54.4 0 0 0
7551 0 3 0.0 8.5 3.4 56.1 0 0 0
7553 0 3 0.0 10.2 3.4 54.4 0 0 0
7554 0 3 0.0 11.9 5.1 54.4 0 0 0
7555 0 3 0.0 11.9 3.4 56.1 0 0 0
7556 0 3 0.0 10.2 5.1 56.1 0 0 0
6017 0 3 0.0 13.6 0.0 51.0 0 0 0
6018 0 3 0.0 15.299999999999999 1.7 51.0 0 0 0
6019 0 3 0.0 15.299999999999999 0.0 52.699999999999996 0 0 0
6020 0 3 0.0 13.6 1.7 52.699999999999996 0 0 0
6057 0 3 0.0 13.6 3.4 51.0 0 0 0
6058 0 3 0.0 15.299999999999999 5.1 51.0 0 0 0
6059 0 3 0.0 15.299999999999999 3.4 52.699999999999996 0 0 0
6060 0 3 0.0 13.6 5.1 52.699999999999996 0 0 0
7517 0 3 0.0 13.6 0.0 54.4 0 0 0
7518 0 3 0.0 15.299999999999999 1.7 54.4 0 0 0
7519 0 3 0.0 15.299999999999999 0.0 56.1 0 0 0
7520 0 3 0.0 13.6 1.7 56.1 0 0 0
7557 0 3 0.0 13.6 3.4 54.4 0 0 0
7558 0 3 0.0 15.299999999999999 5.1 54.4 0 0 0
7559 0 3 0.0 15.299999999999999 3.4 56.1 0 0 0
7560 0 3 0.0 13.6 5.1 56.1 0 0 0
9010 0 3 0.0 8.5 1.7 57.8 0 0 0
9013 0 3 0.0 10.2 0.0 57.8 0 0 0
9014 0 3 0.0 11.9 1.7 57.8 0 0 0
9050 0 3 0.0 8.5 5.1 57.8 0 0 0
9053 0 3 0.0 10.2 3.4 57.8 0 0 0
9054 0 3 0.0 11.9 5.1 57.8 0 0 0
9017 0 3 0.0 13.6 0.0 57.8 0 0 0
9018 0 3 0.0 15.299999999999999 1.7 57.8 0 0 0
9057 0 3 0.0 13.6 3.4 57.8 0 0 0
9058 0 3 0.0 15.299999999999999 5.1 57.8 0 0 0
6091 0 3 0.0 8.5 6.8 52.699999999999996 0 0 0
6093 0 3 0.0 10.2 6.8 51.0 0 0 0
6095 0 3 0.0 11.9 6.8 52.699999999999996 0 0 0
7591 0 3 0.0 8.5 6.8 56.1 0 0 0
7593 0 3 0.0 10.2 6.8 54.4 0 0 0
7595 0 3 0.0 11.9 6.8 56.1 0 0 0
6097 0 3 0.0 13.6 6.8 51.0 0 0 0
6099 0 3 0.0 15.299999999999999 6.8 52.699999999999996 0 0 0
7597 0 3 0.0 13.6 6.8 54.4 0 0 0
7599 0 3 0.0 15.299999999999999 6.8 56.1 0 0 0
9093 0 3 0.0 10.2 6.8 57.8 0 0 0
9097 0 3 0.0 13.6 6.8 57.8 0 0 0
6082 0 3 0.0 1.7 8.5 51.0 0 0 0
6084 0 3 0.0 0.0 8.5 52.699999999999996 0 0 0
6086 0 3 0.0 5.1 8.5 51.0 0 0 0
6088 0 3 0.0 3.4 8.5 52.699999999999996 0 0 0
6121 0 3 0.0 0.0 10.2 51.0 0 0 0
6122 0 3 0.0 1.7 11.9 51.0 0 0 0
6123 0 3 0.0 1.7 10.2 52.699999999999996 0 0 0
6124 0 3 0.0 0.0 11.9 52.699999999999996 0 0 0
6125 0 3 0.0 3.4 10.2 51.0 0 0 0
6126 0 3 0.0 5.1 11.9 51.0 0 0 0
6127 0 3 0.0 5.1 10.2 52.699999999999996 0 0 0
6128 0 3 0.0 3.4 11.9 52.699999999999996 0 0 0
7582 0 3 0.0 1.7 8.5 54.4 0 0 0
7584 0 3 0.0 0.0 8.5 56.1 0 0 0
7586 0 3 0.0 5.1 8.5 54.4 0 0 0
7588 0 3 0.0 3.4 8.5 56.1 0 0 0
7621 0 3 0.0 0.0 10.2 54.4 0 0 0
7622 0 3 0.0 1.7 11.9 54.4 0 0 0
7623 0 3 0.0 1.7 10.2 56.1 0 0 0
7624 0 3 0.0 0.0 11.9 56.1 0 0 0
7625 0 3 0.0 3.4 10.2 54.4 0 0 0
7626 0 3 0.0 5.1 11.9 54.4 0 0 0
7627 0 3 0.0 5.1 10.2 56.1 0 0 0
7628 0 3 0.0 3.4 11.9 56.1 0 0 0
6092 0 3 0.0 6.8 8.5 52.699999999999996 0 0 0
6129 0 3 0.0 6.8 10.2 51.0 0 0 0
6132 0 3 0.0 6.8 11.9 52.699999999999996 0 0 0
7592 0 3 0.0 6.8 8.5 56.1 0 0 0
7629 0 3 0.0 6.8 10.2 54.4 0 0 0
7632 0 3 0.0 6.8 11.9 56.1 0 0 0
9082 0 3 0.0 1.7 8.5 57.8 0 0 0
9086 0 3 0.0 5.1 8.5 57.8 0 0 0
9121 0 3 0.0 0.0 10.2 57.8 0 0 0
9122 0 3 0.0 1.7 11.9 57.8 0 0 0
9125 0 3 0.0 3.4 10.2 57.8 0 0 0
9126 0 3 0.0 5.1 11.9 57.8 0 0 0
9129 0 3 0.0 6.8 10.2 57.8 0 0 0
6161 0 3 0.0 0.0 13.6 51.0 0 0 0
6162 0 3 0.0 1.7 15.299999999999999 51.0 0 0 0
6163 0 3 0.0 1.7 13.6 52.699999999999996 0 0 0
6164 0 3 0.0 0.0 15.299999999999999 52.699999999999996 0 0 0
6165 0 3 0.0 3.4 13.6 51.0 0 0 0
6166 0 3 0.0 5.1 15.299999999999999 51.0 0 0 0
6167 0 3 0.0 5.1 13.6 52.699999999999996 0 0 0
6168 0 3 0.0 3.4 15.299999999999999 52.699999999999996 0 0 0
7661 0 3 0.0 0.0 13.6 54.4 0 0 0
7662 0 3 0.0 1.7 15.299999999999999 54.4 0 0 0
7663 0 3 0.0 1.7 13.6 56.1 0 0 0
7664 0 3 0.0 0.0 15.299999999999999 56.1 0 0 0
7665 0 3 0.0 3.4 13.6 54.4 0 0 0
7666 0 3 0.0 5.1 15.299999999999999 54.4 0 0 0
7667 0 3 0.0 5.1 13.6 56.1 0 0 0
7668 0 3 0.0 3.4 15.299999999999999 56.1 0 0 0
6169 0 3 0.0 6.8 13.6 51.0 0 0 0
6172 0 3 0.0 6.8 15.299999999999999 52.699999999999996 0 0 0
7669 0 3 0.0 6.8 13.6 54.4 0 0 0
7672 0 3 0.0 6.8 15.299999999999999 56.1 0 0 0
9161 0 3 0.0 0.0 13.6 57.8 0 0 0
9162 0 3 0.0 1.7 15.299999999999999 57.8 0 0 0
9165 0 3 0.0 3.4 13.6 57.8 0 0 0
9166 0 3 0.0 5.1 15.299999999999999 57.8 0 0 0
9169 0 3 0.0 6.8 13.6 57.8 0 0 0
6090 0 3 0.0 8.5 8.5 51.0 0 0 0
6094 0 3 0.0 11.9 8.5 51.0 0 0 0
6096 0 3 0.0 10.2 8.5 52.699999999999996 0 0 0
6130 0 3 0.0 8.5 11.9 51.0 0 0 0
6131 0 3 0.0 8.5 10.2 52.699999999999996 0 0 0
6133 0 3 0.0 10.2 10.2 51.0 0 0 0
6134 0 3 0.0 11.9 11.9 51.0 0 0 0
6135 0 3 0.0 11.9 10.2 52.699999999999996 0 0 0
6136 0 3 0.0 10.2 11.9 52.699999999999996 0 0 0
7590 0 3 0.0 8.5 8.5 54.4 0 0 0
7594 0 3 0.0 11.9 8.5 54.4 0 0 0
7596 0 3 0.0 10.2 8.5 56.1 0 0 0
7630 0 3 0.0 8.5 11.9 54.4 0 0 0
7631 0 3 0.0 8.5 10.2 56.1 0 0 0
7633 0 3 0.0 10.2 10.2 54.4 0 0 0
7634 0 3 0.0 11.9 11.9 54.4 0 0 0
7635 0 3 0.0 11.9 10.2 56.1 0 0 0
7636 0 3 0.0 10.2 11.9 56.1 0 0 0
6098 0 3 0.0 15.299999999999999 8.5 51.0 0 0 0
6100 0 3 0.0 13.6 8.5 52.699999999999996 0 0 0
6137 0 3 0.0 13.6 10.2 51.0 0 0 0
6138 0 3 0.0 15.299999999999999 11.9 51.0 0 0 0
6139 0 3 0.0 15.299999999999999 10.2 52.699999999999996 0 0 0
6140 0 3 0.0 13.6 11.9 52.699999999999996 0 0 0
7598 0 3 0.0 15.299999999999999 8.5 54.4 0 0 0
7600 0 3 0.0 13.6 8.5 56.1 0 0 0
7637 0 3 0.0 13.6 10.2 54.4 0 0 0
7638 0 3 0.0 15.299999999999999 11.9 54.4 0 0 0
7639 0 3 0.0 15.299999999999999 10.2 56.1 0 0 0
7640 0 3 0.0 13.6 11.9 56.1 0 0 0
9090 0 3 0.0 8.5 8.5 57.8 0 0 0
9094 0 3 0.0 11.9 8.5 57.8 0 0 0
9130 0 3 0.0 8.5 11.9 57.8 0 0 0
9133 0 3 0.0 10.2 10.2 57.8 0 0 0
9134 0 3 0.0 11.9 11.9 57.8 0 0 0
9098 0 3 0.0 15.299999999999999 8.5 57.8 0 0 0
9137 0 3 0.0 13.6 10.2 57.8 0 0 0
9138 0 3 0.0 15.299999999999999 11.9 57.8 0 0 0
6170 0 3 0.0 8.5 15.299999999999999 51.0 0 0 0
6171 0 3 0.0 8.5 13.6 52.699999999999996 0 0 0
6173 0 3 0.0 10.2 13.6 51.0 0 0 0
6174 0 3 0.0 11.9 15.299999999999999 51.0 0 0 0
6175 0 3 0.0 11.9 13.6 52.699999999999996 0 0 0
6176 0 3 0.0 10.2 15.299999999999999 52.699999999999996 0 0 0
7670 0 3 0.0 8.5 15.299999999999999 54.4 0 0 0
7671 0 3 0.0 8.5 13.6 56.1 0 0 0
7673 0 3 0.0 10.2 13.6 54.4 0 0 0
7674 0 3 0.0 11.9 15.299999999999999 54.4 0 0 0
7675 0 3 0.0 11.9 13.6 56.1 0 0 0
7676 0 3 0.0 10.2 15.299999999999999 56.1 0 0 0
6177 0 3 0.0 13.6 13.6 51.0 0 0 0
6178 0 3 0.0 15.299999999999999 15.299999999999999 51.0 0 0 0
6179 0 3 0.0 15.299999999999999 13.6 52.699999999999996 0 0 0
6180 0 3 0.0 13.6 15.299999999999999 52.699999999999996 0 0 0
7677 0 3 0.0 13.6 13.6 54.4 0 0 0
7678 0 3 0.0 15.299999999999999 15.299999999999999 54.4 0 0 0
7679 0 3 0.0 15.299999999999999 13.6 56.1 0 0 0
7680 0 3 0.0 13.6 15.299999999999999 56.1 0 0 0
9170 0 3 0.0 8.5 15.299999999999999 57.8 0 0 0
9173 0 3 0.0 10.2 13.6 57.8 0 0 0
9174 0 3 0.0 11.9 15.299999999999999 57.8 0 0 0
9177 0 3 0.0 13.6 13.6 57.8 0 0 0
9178 0 3 0.0 15.299999999999999 15.299999999999999 57.8 0 0 0
6201 0 3 0.0 0.0 17.0 51.0 0 0 0
6202 0 3 0.0 1.7 18.7 51.0 0 0 0
6203 0 3 0.0 1.7 17.0 52.699999999999996 0 0 0
6204 0 3 0.0 0.0 18.7 52.699999999999996 0 0 0
6205 0 3 0.0 3.4 17.0 51.0 0 0 0
6206 0 3 0.0 5.1 18.7 51.0 0 0 0
6207 0 3 0.0 5.1 17.0 52.699999999999996 0 0 0
6208 0 3 0.0 3.4 18.7 52.699999999999996 0 0 0
7701 0 3 0.0 0.0 17.0 54.4 0 0 0
7702 0 3 0.0 1.7 18.7 54.4 0 0 0
7703 0 3 0.0 1.7 17.0 56.1 0 0 0
7704 0 3 0.0 0.0 18.7 56.1 0 0 0
7705 0 3 0.0 3.4 17.0 54.4 0 0 0
7706 0 3 0.0 5.1 18.7 54.4 0 0 0
7707 0 3 0.0 5.1 17.0 56.1 0 0 0
7708 0 3 0.0 3.4 18.7 56.1 0 0 0
6209 0 3 0.0 6.8 17.0 51.0 0 0 0
6212 0 3 0.0 6.8 18.7 52.699999999999996 0 0 0
7709 0 3 0.0 6.8 17.0 54.4 0 0 0
7712 0 3 0.0 6.8 18.7 56.1 0 0 0
9201 0 3 0.0 0.0 17.0 57.8 0 0 0
9202 0 3 0.0 1.7 18.7 57.8 0 0 0
9205 0 3 0.0 3.4 17.0 57.8 0 0 0
9206 0 3 0.0 5.1 18.7 57.8 0 0 0
9209 0 3 0.0 6.8 17.0 57.8 0 0 0
6241 0 3 0.0 0.0 20.4 51.0 0 0 0
6242 0 3 0.0 1.7 22.099999999999998 51.0 0 0 0
6243 0 3 0.0 1.7 20.4 52.699999999999996 0 0 0
6244 0 3 0.0 0.0 22.099999999999998 52.699999999999996 0 0 0
6245 0 3 0.0 3.4 20.4 51.0 0 0 0
6246 0 3 0.0 5.1 22.099999999999998 51.0 0 0 0
6247 0 3 0.0 5.1 20.4 52.699999999999996 0 0 0
6248 0 3 0.0 3.4 22.099999999999998 52.699999999999996 0 0 0
7741 0 3 0.0 0.0 20.4 54.4 0 0 0
7742 0 3 0.0 1.7 22.099999999999998 54.4 0 0 0
7743 0 3 0.0 1.7 20.4 56.1 0 0 0
7744 0 3 0.0 0.0 22.099999999999998 56.1 0 0 0
7745 0 3 0.0 3.4 20.4 54.4 0 0 0
7746 0 3 0.0 5.1 22.099999999999998 54.4 0 0 0
7747 0 3 0.0 5.1 20.4 56.1 0 0 0
7748 0 3 0.0 3.4 22.099999999999998 56.1 0 0 0
6249 0 3 0.0 6.8 20.4 51.0 0 0 0
6252 0 3 0.0 6.8 22.099999999999998 52.699999999999996 0 0 0
7749 0 3 0.0 6.8 20.4 54.4 0 0 0
7752 0 3 0.0 6.8 22.099999999999998 56.1 0 0 0
9241 0 3 0.0 0.0 20.4 57.8 0 0 0
9242 0 3 0.0 1.7 22.099999999999998 57.8 0 0 0
9245 0 3 0.0 3.4 20.4 57.8 0 0 0
9246 0 3 0.0 5.1 22.099999999999998 57.8 0 0 0
9249 0 3 0.0 6.8 20.4 57.8 0 0 0
6210 0 3 0.0 8.5 18.7 51.0 0 0 0
6211 0 3 0.0 8.5 17.0 52.699999999999996 0 0 0
6213 0 3 0.0 10.2 17.0 51.0 0 0 0
6214 0 3 0.0 11.9 18.7 51.0 0 0 0
6215 0 3 0.0 11.9 17.0 52.699999999999996 0 0 0
6216 0 3 0.0 10.2 18.7 52.699999999999996 0 0 0
7710 0 3 0.0 8.5 18.7 54.4 0 0 0
7711 0 3 0.0 8.5 17.0 56.1 0 0 0
7713 0 3 0.0 10.2 17.0 54.4 0 0 0
7714 0 3 0.0 11.9 18.7 54.4 0 0 0
7715 0 3 0.0 11.9 17.0 56.1 0 0 0
7716 0 3 0.0 10.2 18.7 56.1 0 0 0
6217 0 3 0.0 13.6 17.0 51.0 0 0 0
6218 0 3 0.0 15.299999999999999 18.7 51.0 0 0 0
6219 0 3 0.0 15.299999999999999 17.0 52.699999999999996 0 0 0
6220 0 3 0.0 13.6 18.7 52.699999999999996 0 0 0
7717 0 3 0.0 13.6 17.0 54.4 0 0 0
7718 0 3 0.0 15.299999999999999 18.7 54.4 0 0 0
7719 0 3 0.0 15.299999999999999 17.0 56.1 0 0 0
7720 0 3 0.0 13.6 18.7 56.1 0 0 0
9210 0 3 0.0 8.5 18.7 57.8 0 0 0
9213 0 3 0.0 10.2 17.0 57.8 0 0 0
9214 0 3 0.0 11.9 18.7 57.8 0 0 0
9217 0 3 0.0 13.6 17.0 57.8 0 0 0
9218 0 3 0.0 15.299999999999999 18.7 57.8 0 0 0
6250 0 3 0.0 8.5 22.099999999999998 51.0 0 0 0
6251 0 3 0.0 8.5 20.4 52.699999999999996 0 0 0
6253 0 3 0.0 10.2 20.4 51.0 0 0 0
6254 0 3 0.0 11.9 22.099999999999998 51.0 0 0 0
6255 0 3 0.0 11.9 20.4 52.699999999999996 0 0 0
6256 0 3 0.0 10.2 22.099999999999998 52.699999999999996 0 0 0
7750 0 3 0.0 8.5 22.099999999999998 54.4 0 0 0
7751 0 3 0.0 8.5 20.4 56.1 0 0 0
7753 0 3 0.0 10.2 20.4 54.4 0 0 0
7754 0 3 0.0 11.9 22.099999999999998 54.4 0 0 0
7755 0 3 0.0 11.9 20.4 56.1 0 0 0
7756 0 3 0.0 10.2 22.099999999999998 56.1 0 0 0
6257 0 3 0.0 13.6 20.4 51.0 0 0 0
6258 0 3 0.0 15.299999999999999 22.099999999999998 51.0 0 0 0
6259 0 3 0.0 15.299999999999999 20.4 52.699999999999996 0 0 0
6260 0 3 0.0 13.6 22.099999999999998 52.699999999999996 0 0 0
7757 0 3 0.0 13.6 20.4 54.4 0 0 0
7758 0 3 0.0 15.299999999999999 22.099999999999998 54.4 0 0 0
7759 0 3 0.0 15.299999999999999 20.4 56.1 0 0 0
7760 0 3 0.0 13.6 22.099999999999998 56.1 0 0 0
9250 0 3 0.0 8.5 22.099999999999998 57.8 0 0 0
9253 0 3 0.0 10.2 20.4 57.8 0 0 0
9254 0 3 0.0 11.9 22.099999999999998 57.8 0 0 0
9257 0 3 0.0 13.6 20.4 57.8 0 0 0
9258 0 3 0.0 15.299999999999999 22.099999999999998 57.8 0 0 0
6281 0 3 0.0 0.0 23.8 51.0 0 0 0
6283 0 3 0.0 1.7 23.8 52.699999999999996 0 0 0
6285 0 3 0.0 3.4 23.8 51.0 0 0 0
6287 0 3 0.0 5.1 23.8 52.699999999999996 0 0 0
7781 0 3 0.0 0.0 23.8 54.4 0 0 0
7783 0 3 0.0 1.7 23.8 56.1 0 0 0
7785 0 3 0.0 3.4 23.8 54.4 0 0 0
7787 0 3 0.0 5.1 23.8 56.1 0 0 0
6289 0 3 0.0 6.8 23.8 51.0 0 0 0
7789 0 3 0.0 6.8 23.8 54.4 0 0 0
9281 0 3 0.0 0.0 23.8 57.8 0 0 0
9285 0 3 0.0 3.4 23.8 57.8 0 0 0
9289 0 3 0.0 6.8 23.8 57.8 0 0 0
6282 0 3 0.0 1.7 25.5 51.0 0 0 0
6284 0 3 0.0 0.0 25.5 52.699999999999996 0 0 0
6286 0 3 0.0 5.1 25.5 51.0 0 0 0
6288 0 3 0.0 3.4 25.5 52.699999999999996 0 0 0
6321 0 3 0.0 0.0 27.2 51.0 0 0 0
6322 0 3 0.0 1.7 28.9 51.0 0 0 0
6323 0 3 0.0 1.7 27.2 52.699999999999996 0 0 0
6324 0 3 0.0 0.0 28.9 52.699999999999996 0 0 0
6325 0 3 0.0 3.4 27.2 51.0 0 0 0
6326 0 3 0.0 5.1 28.9 51.0 0 0 0
6327 0 3 0.0 5.1 27.2 52.699999999999996 0 0 0
6328 0 3 0.0 3.4 28.9 52.699999999999996 0 0 0
6361 0 3 0.0 0.0 30.599999999999998 51.0 0 0 0
6363 0 3 0.0 1.7 30.599999999999998 52.699999999999996 0 0 0
6365 0 3 0.0 3.4 30.599999999999998 51.0 0 0 0
6367 0 3 0.0 5.1 30.599999999999998 52.699999999999996 0 0 0
7782 0 3 0.0 1.7 25.5 54.4 0 0 0
7784 0 3 0.0 0.0 25.5 56.1 0 0 0
7786 0 3 0.0 5.1 25.5 54.4 0 0 0
7788 0 3 0.0 3.4 25.5 56.1 0 0 0
7821 0 3 0.0 0.0 27.2 54.4 0 0 0
7822 0 3 0.0 1.7 28.9 54.4 0 0 0
7823 0 3 0.0 1.7 27.2 56.1 0 0 0
7824 0 3 0.0 0.0 28.9 56.1 0 0 0
7825 0 3 0.0 3.4 27.2 54.4 0 0 0
7826 0 3 0.0 5.1 28.9 54.4 0 0 0
7827 0 3 0.0 5.1 27.2 56.1 0 0 0
7828 0 3 0.0 3.4 28.9 56.1 0 0 0
7861 0 3 0.0 0.0 30.599999999999998 54.4 0 0 0
7863 0 3 0.0 1.7 30.599999999999998 56.1 0 0 0
7865 0 3 0.0 3.4 30.599999999999998 54.4 0 0 0
7867 0 3 0.0 5.1 30.599999999999998 56.1 0 0 0
6292 0 3 0.0 6.8 25.5 52.699999999999996 0 0 0
6329 0 3 0.0 6.8 27.2 51.0 0 0 0
6332 0 3 0.0 6.8 28.9 52.699999999999996 0 0 0
6369 0 3 0.0 6.8 30.599999999999998 51.0 0 0 0
7792 0 3 0.0 6.8 25.5 56.1 0 0 0
7829 0 3 0.0 6.8 27.2 54.4 0 0 0
7832 0 3 0.0 6.8 28.9 56.1 0 0 0
7869 0 3 0.0 6.8 30.599999999999998 54.4 0 0 0
9282 0 3 0.0 1.7 25.5 57.8 0 0 0
9286 0 3 0.0 5.1 25.5 57.8 0 0 0
9321 0 3 0.0 0.0 27.2 57.8 0 0 0
9322 0 3 0.0 1.7 28.9 57.8 0 0 0
9325 0 3 0.0 3.4 27.2 57.8 0 0 0
9326 0 3 0.0 5.1 28.9 57.8 0 0 0
9361 0 3 0.0 0.0 30.599999999999998 57.8 0 0 0
9365 0 3 0.0 3.4 30.599999999999998 57.8 0 0 0
9329 0 3 0.0 6.8 27.2 57.8 0 0 0
9369 0 3 0.0 6.8 30.599999999999998 57.8 0 0 0
6291 0 3 0.0 8.5 23.8 52.699999999999996 0 0 0
6293 0 3 0.0 10.2 23.8 51.0 0 0 0
6295 0 3 0.0 11.9 23.8 52.699999999999996 0 0 0
7791 0 3 0.0 8.5 23.8 56.1 0 0 0
7793 0 3 0.0 10.2 23.8 54.4 0 0 0
7795 0 3 0.0 11.9 23.8 56.1 0 0 0
6297 0 3 0.0 13.6 23.8 51.0 0 0 0
6299 0 3 0.0 15.299999999999999 23.8 52.699999999999996 0 0 0
7797 0 3 0.0 13.6 23.8 54.4 0 0 0
7799 0 3 0.0 15.299999999999999 23.8 56.1 0 0 0
9293 0 3 0.0 10.2 23.8 57.8 0 0 0
9297 0 3 0.0 13.6 23.8 57.8 0 0 0
6290 0 3 0.0 8.5 25.5 51.0 0 0 0
6294 0 3 0.0 11.9 25.5 51.0 0 0 0
6296 0 3 0.0 10.2 25.5 52.699999999999996 0 0 0
6330 0 3 0.0 8.5 28.9 51.0 0 0 0
6331 0 3 0.0 8.5 27.2 52.699999999999996 0 0 0
6333 0 3 0.0 10.2 27.2 51.0 0 0 0
6334 0 3 0.0 11.9 28.9 51.0 0 0 0
6335 0 3 0.0 11.9 27.2 52.699999999999996 0 0 0
6336 0 3 0.0 10.2 28.9 52.699999999999996 0 0 0
6371 0 3 0.0 8.5 30.599999999999998 52.699999999999996 0 0 0
6373 0 3 0.0 10.2 30.599999999999998 51.0 0 0 0
6375 0 3 0.0 11.9 30.599999999999998 52.699999999999996 0 0 0
7790 0 3 0.0 8.5 25.5 54.4 0 0 0
7794 0 3 0.0 11.9 25.5 54.4 0 0 0
7796 0 3 0.0 10.2 25.5 56.1 0 0 0
7830 0 3 0.0 8.5 28.9 54.4 0 0 0
7831 0 3 0.0 8.5 27.2 56.1 0 0 0
7833 0 3 0.0 10.2 27.2 54.4 0 0 0
7834 0 3 0.0 11.9 28.9 54.4 0 0 0
7835 0 3 0.0 11.9 27.2 56.1 0 0 0
7836 0 3 0.0 10.2 28.9 56.1 0 0 0
7871 0 3 0.0 8.5 30.599999999999998 56.1 0 0 0
7873 0 3 0.0 10.2 30.599999999999998 54.4 0 0 0
7875 0 3 0.0 11.9 30.599999999999998 56.1 0 0 0
6298 0 3 0.0 15.299999999999999 25.5 51.0 0 0 0
6300 0 3 0.0 13.6 25.5 52.699999999999996 0 0 0
6337 0 3 0.0 13.6 27.2 51.0 0 0 0
6338 0 3 0.0 15.299999999999999 28.9 51.0 0 0 0
6339 0 3 0.0 15.299999999999999 27.2 52.699999999999996 0 0 0
6340 0 3 0.0 13.6 28.9 52.699999999999996 0 0 0
6377 0 3 0.0 13.6 30.599999999999998 51.0 0 0 0
6379 0 3 0.0 15.299999999999999 30.599999999999998 52.699999999999996 0 0 0
7798 0 3 0.0 15.299999999999999 25.5 54.4 0 0 0
7800 0 3 0.0 13.6 25.5 56.1 0 0 0
7837 0 3 0.0 13.6 27.2 54.4 0 0 0
7838 0 3 0.0 15.299999999999999 28.9 54.4 0 0 0
7839 0 3 0.0 15.299999999999999 27.2 56.1 0 0 0
7840 0 3 0.0 13.6 28.9 56.1 0 0 0
7877 0 3 0.0 13.6 30.599999999999998 54.4 0 0 0
7879 0 3 0.0 15.299999999999999 30.599999999999998 56.1 0 0 0
9290 0 3 0.0 8.5 25.5 57.8 0 0 0
9294 0 3 0.0 11.9 25.5 57.8 0 0 0
9330 0 3 0.0 8.5 28.9 57.8 0 0 0
9333 0 3 0.0 10.2 27.2 57.8 0 0 0
9334 0 3 0.0 11.9 28.9 57.8 0 0 0
9373 0 3 0.0 10.2 30.599999999999998 57.8 0 0 0
9298 0 3 0.0 15.299999999999999 25.5 57.8 0 0 0
9337 0 3 0.0 13.6 27.2 57.8 0 0 0
9338 0 3 0.0 15.299999999999999 28.9 57.8 0 0 0
9377 0 3 0.0 13.6 30.599999999999998 57.8 0 0 0
9003 0 3 0.0 1.7 0.0 59.5 0 0 0
9004 0 3 0.0 0.0 1.7 59.5 0 0 0
9007 0 3 0.0 5.1 0.0 59.5 0 0 0
9008 0 3 0.0 3.4 1.7 59.5 0 0 0
9043 0 3 0.0 1.7 3.4 59.5 0 0 0
9044 0 3 0.0 0.0 5.1 59.5 0 0 0
9047 0 3 0.0 5.1 3.4 59.5 0 0 0
9048 0 3 0.0 3.4 5.1 59.5 0 0 0
10501 0 3 0.0 0.0 0.0 61.199999999999996 0 0 0
10502 0 3 0.0 1.7 1.7 61.199999999999996 0 0 0
10503 0 3 0.0 3.4 0.0 61.199999999999996 0 0 0
10504 0 3 0.0 5.1 1.7 61.199999999999996 0 0 0
10521 0 3 0.0 0.0 3.4 61.199999999999996 0 0 0
10522 0 3 0.0 1.7 5.1 61.199999999999996 0 0 0
10523 0 3 0.0 3.4 3.4 61.199999999999996 0 0 0
10524 0 3 0.0 5.1 5.1 61.199999999999996 0 0 0
9012 0 3 0.0 6.8 1.7 59.5 0 0 0
9052 0 3 0.0 6.8 5.1 59.5 0 0 0
10505 0 3 0.0 6.8 0.0 61.199999999999996 0 0 0
10525 0 3 0.0 6.8 3.4 61.199999999999996 0 0 0
9083 0 3 0.0 1.7 6.8 59.5 0 0 0
9087 0 3 0.0 5.1 6.8 59.5 0 0 0
10541 0 3 0.0 0.0 6.8 61.199999999999996 0 0 0
10543 0 3 0.0 3.4 6.8 61.199999999999996 0 0 0
10545 0 3 0.0 6.8 6.8 61.199999999999996 0 0 0
9011 0 3 0.0 8.5 0.0 59.5 0 0 0
9015 0 3 0.0 11.9 0.0 59.5 0 0 0
9016 0 3 0.0 10.2 1.7 59.5 0 0 0
9051 0 3 0.0 8.5 3.4 59.5 0 0 0
9055 0 3 0.0 11.9 3.4 59.5 0 0 0
9056 0 3 0.0 10.2 5.1 59.5 0 0 0
10506 0 3 0.0 8.5 1.7 61.199999999999996 0 0 0
10507 0 3 0.0 10.2 0.0 61.199999999999996 0 0 0
10508 0 3 0.0 11.9 1.7 61.199999999999996 0 0 0
10526 0 3 0.0 8.5 5.1 61.199999999999996 0 0 0
10527 0 3 0.0 10.2 3.4 61.199999999999996 0 0 0
10528 0 3 0.0 11.9 5.1 61.199999999999996 0 0 0
9019 0 3 0.0 15.299999999999999 0.0 59.5 0 0 0
9020 0 3 0.0 13.6 1.7 59.5 0 0 0
9059 0 3 0.0 15.299999999999999 3.4 59.5 0 0 0
9060 0 3 0.0 13.6 5.1 59.5 0 0 0
10509 0 3 0.0 13.6 0.0 61.199999999999996 0 0 0
10510 0 3 0.0 15.299999999999999 1.7 61.199999999999996 0 0 0
10529 0 3 0.0 13.6 3.4 61.199999999999996 0 0 0
10530 0 3 0.0 15.299999999999999 5.1 61.199999999999996 0 0 0
9091 0 3 0.0 8.5 6.8 59.5 0 0 0
9095 0 3 0.0 11.9 6.8 59.5 0 0 0
10547 0 3 0.0 10.2 6.8 61.199999999999996 0 0 0
9099 0 3 0.0 15.299999999999999 6.8 59.5 0 0 0
10549 0 3 0.0 13.6 6.8 61.199999999999996 0 0 0
9084 0 3 0.0 0.0 8.5 59.5 0 0 0
9088 0 3 0.0 3.4 8.5 59.5 0 0 0
9123 0 3 0.0 1.7 10.2 59.5 0 0 0
9124 0 3 0.0 0.0 11.9 59.5 0 0 0
9127 0 3 0.0 5.1 10.2 59.5 0 0 0
9128 0 3 0.0 3.4 11.9 59.5 0 0 0
10542 0 3 0.0 1.7 8.5 61.199999999999996 0 0 0
10544 0 3 0.0 5.1 8.5 61.199999999999996 0 0 0
10561 0 3 0.0 0.0 10.2 61.199999999999996 0 0 0
10562 0 3 0.0 1.7 11.9 61.199999999999996 0 0 0
10563 0 3 0.0 3.4 10.2 61.199999999999996 0 0 0
10564 0 3 0.0 5.1 11.9 61.199999999999996 0 0 0
9092 0 3 0.0 6.8 8.5 59.5 0 0 0
9132 0 3 0.0 6.8 11.9 59.5 0 0 0
10565 0 3 0.0 6.8 10.2 61.199999999999996 0 0 0
9163 0 3 0.0 1.7 13.6 59.5 0 0 0
9164 0 3 0.0 0.0 15.299999999999999 59.5 0 0 0
9167 0 3 0.0 5.1 13.6 59.5 0 0 0
9168 0 3 0.0 3.4 15.299999999999999 59.5 0 0 0
10581 0 3 0.0 0.0 13.6 61.199999999999996 0 0 0
10582 0 3 0.0 1.7 15.299999999999999 61.199999999999996 0 0 0
10583 0 3 0.0 3.4 13.6 61.199999999999996 0 0 0
10584 0 3 0.0 5.1 15.299999999999999 61.199999999999996 0 0 0
9172 0 3 0.0 6.8 15.299999999999999 59.5 0 0 0
10585 0 3 0.0 6.8 13.6 61.199999999999996 0 0 0
9096 0 3 0.0 10.2 8.5 59.5 0 0 0
9131 0 3 0.0 8.5 10.2 59.5 0 0 0
9135 0 3 0.0 11.9 10.2 59.5 0 0 0
9136 0 3 0.0 10.2 11.9 59.5 0 0 0
10546 0 3 0.0 8.5 8.5 61.199999999999996 0 0 0
10548 0 3 0.0 11.9 8.5 61.199999999999996 0 0 0
10566 0 3 0.0 8.5 11.9 61.199999999999996 0 0 0
10567 0 3 0.0 10.2 10.2 61.199999999999996 0 0 0
10568 0 3 0.0 11.9 11.9 61.199999999999996 0 0 0
9100 0 3 0.0 13.6 8.5 59.5 0 0 0
9139 0 3 0.0 15.299999999999999 10.2 59.5 0 0 0
9140 0 3 0.0 13.6 11.9 59.5 0 0 0
10550 0 3 0.0 15.299999999999999 8.5 61.199999999999996 0 0 0
10569 0 3 0.0 13.6 10.2 61.199999999999996 0 0 0
10570 0 3 0.0 15.299999999999999 11.9 61.199999999999996 0 0 0
9171 0 3 0.0 8.5 13.6 59.5 0 0 0
9175 0 3 0.0 11.9 13.6 59.5 0 0 0
9176 0 3 0.0 10.2 15.299999999999999 59.5 0 0 0
10586 0 3 0.0 8.5 15.299999999999999 61.199999999999996 0 0 0
10587 0 3 0.0 10.2 13.6 61.199999999999996 0 0 0
10588 0 3 0.0 11.9 15.299999999999999 61.199999999999996 0 0 0
9179 0 3 0.0 15.299999999999999 13.6 59.5 0 0 0
9180 0 3 0.0 13.6 15.299999999999999 59.5 0 0 0
10589 0 3 0.0 13.6 13.6 61.199999999999996 0 0 0
10590 0 3 0.0 15.299999999999999 15.299999999999999 61.199999999999996 0 0 0
9203 0 3 0.0 1.7 17.0 59.5 0 0 0
9204 0 3 0.0 0.0 18.7 59.5 0 0 0
9207 0 3 0.0 5.1 17.0 59.5 0 0 0
9208 0 3 0.0 3.4 18.7 59.5 0 0 0
10601 0 3 0.0 0.0 17.0 61.199999999999996 0 0 0
10602 0 3 0.0 1.7 18.7 61.199999999999996 0 0 0
10603 0 3 0.0 3.4 17.0 61.199999999999996 0 0 0
10604 0 3 0.0 5.1 18.7 61.199999999999996 0 0 0
9212 0 3 0.0 6.8 18.7 59.5 0 0 0
10605 0 3 0.0 6.8 17.0 61.199999999999996 0 0 0
9243 0 3 0.0 1.7 20.4 59.5 0 0 0
9244 0 3 0.0 0.0 22.099999999999998 59.5 0 0 0
9247 0 3 0.0 5.1 20.4 59.5 0 0 0
9248 0 3 0.0 3.4 22.099999999999998 59.5 0 0 0
10621 0 3 0.0 0.0 20.4 61.199999999999996 0 0 0
10622 0 3 0.0 1.7 22.099999999999998 61.199999999999996 0 0 0
10623 0 3 0.0 3.4 20.4 61.199999999999996 0 0 0
10624 0 3 0.0 5.1 22.099999999999998 61.199999999999996 0 0 0
9252 0 3 0.0 6.8 22.099999999999998 59.5 0 0 0
10625 0 3 0.0 6.8 20.4 61.199999999999996 0 0 0
9211 0 3 0.0 8.5 17.0 59.5 0 0 0
9215 0 3 0.0 11.9 17.0 59.5 0 0 0
9216 0 3 0.0 10.2 18.7 59.5 0 0 0
10606 0 3 0.0 8.5 18.7 61.199999999999996 0 0 0
10607 0 3 0.0 10.2 17.0 61.199999999999996 0 0 0
10608 0 3 0.0 11.9 18.7 61.199999999999996 0 0 0
9219 0 3 0.0 15.299999999999999 17.0 59.5 0 0 0
9220 0 3 0.0 13.6 18.7 59.5 0 0 0
10609 0 3 0.0 13.6 17.0 61.199999999999996 0 0 0
10610 0 3 0.0 15.299999999999999 18.7 61.199999999999996 0 0 0
9251 0 3 0.0 8.5 20.4 59.5 0 0 0
9255 0 3 0.0 11.9 20.4 59.5 0 0 0
9256 0 3 0.0 10.2 22.099999999999998 59.5 0 0 0
10626 0 3 0.0 8.5 22.099999999999998 61.199999999999996 0 0 0
10627 0 3 0.0 10.2 20.4 61.199999999999996 0 0 0
10628 0 3 0.0 11.9 22.099999999999998 61.199999999999996 0 0 0
9259 0 3 0.0 15.299999999999999 20.4 59.5 0 0 0
9260 0 3 0.0 13.6 22.099999999999998 59.5 0 0 0
10629 0 3 0.0 13.6 20.4 61.199999999999996 0 0 0
10630 0 3 0.0 15.299999999999999 22.099999999999998 61.199999999999996 0 0 0
9283 0 3 0.0 1.7 23.8 59.5 0 0 0
9287 0 3 0.0 5.1 23.8 59.5 0 0 0
10641 0 3 0.0 0.0 23.8 61.199999999999996 0 0 0
10643 0 3 0.0 3.4 23.8 61.199999999999996 0 0 0
10645 0 3 0.0 6.8 23.8 61.199999999999996 0 0 0
9284 0 3 0.0 0.0 25.5 59.5 0 0 0
9288 0 3 0.0 3.4 25.5 59.5 0 0 0
9323 0 3 0.0 1.7 27.2 59.5 0 0 0
9324 0 3 0.0 0.0 28.9 59.5 0 0 0
9327 0 3 0.0 5.1 27.2 59.5 0 0 0
9328 0 3 0.0 3.4 28.9 59.5 0 0 0
9363 0 3 0.0 1.7 30.599999999999998 59.5 0 0 0
9367 0 3 0.0 5.1 30.599999999999998 59.5 0 0 0
10642 0 3 0.0 1.7 25.5 61.199999999999996 0 0 0
10644 0 3 0.0 5.1 25.5 61.199999999999996 0 0 0
10661 0 3 0.0 0.0 27.2 61.199999999999996 0 0 0
10662 0 3 0.0 1.7 28.9 61.199999999999996 0 0 0
10663 0 3 0.0 3.4 27.2 61.199999999999996 0 0 0
10664 0 3 0.0 5.1 28.9 61.199999999999996 0 0 0
10681 0 3 0.0 0.0 30.599999999999998 61.199999999999996 0 0 0
10683 0 3 0.0 3.4 30.599999999999998 61.199999999999996 0 0 0
9292 0 3 0.0 6.8 25.5 59.5 0 0 0
9332 0 3 0.0 6.8 28.9 59.5 0 0 0
10665 0 3 0.0 6.8 27.2 61.199999999999996 0 0 0
10685 0 3 0.0 6.8 30.599999999999998 61.199999999999996 0 0 0
10669 0 3 0.0 13.6 27.2 61.199999999999996 0 0 0
10670 0 3 0.0 15.299999999999999 28.9 61.199999999999996 0 0 0
9300 0 3 0.0 13.6 25.5 59.5 0 0 0
10648 0 3 0.0 11.9 25.5 61.199999999999996 0 0 0
9331 0 3 0.0 8.5 27.2 59.5 0 0 0
10649 0 3 0.0 13.6 23.8 61.199999999999996 0 0 0
9296 0 3 0.0 10.2 25.5 59.5 0 0 0
10666 0 3 0.0 8.5 28.9 61.199999999999996 0 0 0
9371 0 3 0.0 8.5 30.599999999999998 59.5 0 0 0
10689 0 3 0.0 13.6 30.599999999999998 61.199999999999996 0 0 0
10647 0 3 0.0 10.2 23.8 61.199999999999996 0 0 0
9299 0 3 0.0 15.299999999999999 23.8 59.5 0 0 0
9335 0 3 0.0 11.9 27.2 59.5 0 0 0
9291 0 3 0.0 8.5 23.8 59.5 0 0 0
10646 0 3 0.0 8.5 25.5 61.199999999999996 0 0 0
10667 0 3 0.0 10.2 27.2 61.199999999999996 0 0 0
9295 0 3 0.0 11.9 23.8 59.5 0 0 0
9379 0 3 0.0 15.299999999999999 30.599999999999998 59.5 0 0 0
9339 0 3 0.0 15.299999999999999 27.2 59.5 0 0 0
9375 0 3 0.0 11.9 30.599999999999998 59.5 0 0 0
9336 0 3 0.0 10.2 28.9 59.5 0 0 0
9340 0 3 0.0 13.6 28.9 59.5 0 0 0
10687 0 3 0.0 10.2 30.599999999999998 61.199999999999996 0 0 0
10650 0 3 0.0 15.299999999999999 25.5 61.199999999999996 0 0 0
10668 0 3 0.0 11.9 28.9 61.199999999999996 0 0 0
12057 269 1 0.5564 10.125843674227973 31.108421949922256 75.6361407021298 0 0 0
12692 481 1 0.5564 15.098138085262606 31.407093470377024 73.24973031168372 0 0 0
362 0 3 0.0 1.7 32.3 37.4 0 0 0
364 0 3 0.0 0.0 32.3 39.1 0 0 0
366 0 3 0.0 5.1 32.3 37.4 0 0 0
368 0 3 0.0 3.4 32.3 39.1 0 0 0
401 0 3 0.0 0.0 34.0 37.4 0 0 0
402 0 3 0.0 1.7 35.699999999999996 37.4 0 0 0
403 0 3 0.0 1.7 34.0 39.1 0 0 0
404 0 3 0.0 0.0 35.699999999999996 39.1 0 0 0
405 0 3 0.0 3.4 34.0 37.4 0 0 0
406 0 3 0.0 5.1 35.699999999999996 37.4 0 0 0
407 0 3 0.0 5.1 34.0 39.1 0 0 0
408 0 3 0.0 3.4 35.699999999999996 39.1 0 0 0
441 0 3 0.0 0.0 37.4 37.4 0 0 0
443 0 3 0.0 1.7 37.4 39.1 0 0 0
445 0 3 0.0 3.4 37.4 37.4 0 0 0
447 0 3 0.0 5.1 37.4 39.1 0 0 0
1862 0 3 0.0 1.7 32.3 40.8 0 0 0
1866 0 3 0.0 5.1 32.3 40.8 0 0 0
1901 0 3 0.0 0.0 34.0 40.8 0 0 0
1902 0 3 0.0 1.7 35.699999999999996 40.8 0 0 0
1905 0 3 0.0 3.4 34.0 40.8 0 0 0
1906 0 3 0.0 5.1 35.699999999999996 40.8 0 0 0
1941 0 3 0.0 0.0 37.4 40.8 0 0 0
1945 0 3 0.0 3.4 37.4 40.8 0 0 0
372 0 3 0.0 6.8 32.3 39.1 0 0 0
409 0 3 0.0 6.8 34.0 37.4 0 0 0
412 0 3 0.0 6.8 35.699999999999996 39.1 0 0 0
449 0 3 0.0 6.8 37.4 37.4 0 0 0
1909 0 3 0.0 6.8 34.0 40.8 0 0 0
1949 0 3 0.0 6.8 37.4 40.8 0 0 0
442 0 3 0.0 1.7 39.1 37.4 0 0 0
444 0 3 0.0 0.0 39.1 39.1 0 0 0
446 0 3 0.0 5.1 39.1 37.4 0 0 0
448 0 3 0.0 3.4 39.1 39.1 0 0 0
1942 0 3 0.0 1.7 39.1 40.8 0 0 0
1946 0 3 0.0 5.1 39.1 40.8 0 0 0
452 0 3 0.0 6.8 39.1 39.1 0 0 0
370 0 3 0.0 8.5 32.3 37.4 0 0 0
374 0 3 0.0 11.9 32.3 37.4 0 0 0
376 0 3 0.0 10.2 32.3 39.1 0 0 0
410 0 3 0.0 8.5 35.699999999999996 37.4 0 0 0
411 0 3 0.0 8.5 34.0 39.1 0 0 0
413 0 3 0.0 10.2 34.0 37.4 0 0 0
414 0 3 0.0 11.9 35.699999999999996 37.4 0 0 0
415 0 3 0.0 11.9 34.0 39.1 0 0 0
416 0 3 0.0 10.2 35.699999999999996 39.1 0 0 0
451 0 3 0.0 8.5 37.4 39.1 0 0 0
453 0 3 0.0 10.2 37.4 37.4 0 0 0
455 0 3 0.0 11.9 37.4 39.1 0 0 0
1870 0 3 0.0 8.5 32.3 40.8 0 0 0
1874 0 3 0.0 11.9 32.3 40.8 0 0 0
1910 0 3 0.0 8.5 35.699999999999996 40.8 0 0 0
1913 0 3 0.0 10.2 34.0 40.8 0 0 0
1914 0 3 0.0 11.9 35.699999999999996 40.8 0 0 0
1953 0 3 0.0 10.2 37.4 40.8 0 0 0
378 0 3 0.0 15.299999999999999 32.3 37.4 0 0 0
380 0 3 0.0 13.6 32.3 39.1 0 0 0
417 0 3 0.0 13.6 34.0 37.4 0 0 0
418 0 3 0.0 15.299999999999999 35.699999999999996 37.4 0 0 0
419 0 3 0.0 15.299999999999999 34.0 39.1 0 0 0
420 0 3 0.0 13.6 35.699999999999996 39.1 0 0 0
457 0 3 0.0 13.6 37.4 37.4 0 0 0
459 0 3 0.0 15.299999999999999 37.4 39.1 0 0 0
1878 0 3 0.0 15.299999999999999 32.3 40.8 0 0 0
1917 0 3 0.0 13.6 34.0 40.8 0 0 0
1918 0 3 0.0 15.299999999999999 35.699999999999996 40.8 0 0 0
1957 0 3 0.0 13.6 37.4 40.8 0 0 0
450 0 3 0.0 8.5 39.1 37.4 0 0 0
454 0 3 0.0 11.9 39.1 37.4 0 0 0
456 0 3 0.0 10.2 39.1 39.1 0 0 0
1950 0 3 0.0 8.5 39.1 40.8 0 0 0
1954 0 3 0.0 11.9 39.1 40.8 0 0 0
458 0 3 0.0 15.299999999999999 39.1 37.4 0 0 0
460 0 3 0.0 13.6 39.1 39.1 0 0 0
1958 0 3 0.0 15.299999999999999 39.1 40.8 0 0 0
481 0 3 0.0 0.0 40.8 37.4 0 0 0
482 0 3 0.0 1.7 42.5 37.4 0 0 0
483 0 3 0.0 1.7 40.8 39.1 0 0 0
484 0 3 0.0 0.0 42.5 39.1 0 0 0
485 0 3 0.0 3.4 40.8 37.4 0 0 0
486 0 3 0.0 5.1 42.5 37.4 0 0 0
487 0 3 0.0 5.1 40.8 39.1 0 0 0
488 0 3 0.0 3.4 42.5 39.1 0 0 0
1981 0 3 0.0 0.0 40.8 40.8 0 0 0
1982 0 3 0.0 1.7 42.5 40.8 0 0 0
1985 0 3 0.0 3.4 40.8 40.8 0 0 0
1986 0 3 0.0 5.1 42.5 40.8 0 0 0
489 0 3 0.0 6.8 40.8 37.4 0 0 0
492 0 3 0.0 6.8 42.5 39.1 0 0 0
1989 0 3 0.0 6.8 40.8 40.8 0 0 0
521 0 3 0.0 0.0 44.199999999999996 37.4 0 0 0
522 0 3 0.0 1.7 45.9 37.4 0 0 0
523 0 3 0.0 1.7 44.199999999999996 39.1 0 0 0
524 0 3 0.0 0.0 45.9 39.1 0 0 0
525 0 3 0.0 3.4 44.199999999999996 37.4 0 0 0
526 0 3 0.0 5.1 45.9 37.4 0 0 0
527 0 3 0.0 5.1 44.199999999999996 39.1 0 0 0
528 0 3 0.0 3.4 45.9 39.1 0 0 0
2021 0 3 0.0 0.0 44.199999999999996 40.8 0 0 0
2022 0 3 0.0 1.7 45.9 40.8 0 0 0
2025 0 3 0.0 3.4 44.199999999999996 40.8 0 0 0
2026 0 3 0.0 5.1 45.9 40.8 0 0 0
529 0 3 0.0 6.8 44.199999999999996 37.4 0 0 0
532 0 3 0.0 6.8 45.9 39.1 0 0 0
2029 0 3 0.0 6.8 44.199999999999996 40.8 0 0 0
490 0 3 0.0 8.5 42.5 37.4 0 0 0
491 0 3 0.0 8.5 40.8 39.1 0 0 0
493 0 3 0.0 10.2 40.8 37.4 0 0 0
494 0 3 0.0 11.9 42.5 37.4 0 0 0
495 0 3 0.0 11.9 40.8 39.1 0 0 0
496 0 3 0.0 10.2 42.5 39.1 0 0 0
1990 0 3 0.0 8.5 42.5 40.8 0 0 0
1993 0 3 0.0 10.2 40.8 40.8 0 0 0
1994 0 3 0.0 11.9 42.5 40.8 0 0 0
497 0 3 0.0 13.6 40.8 37.4 0 0 0
498 0 3 0.0 15.299999999999999 42.5 37.4 0 0 0
499 0 3 0.0 15.299999999999999 40.8 39.1 0 0 0
500 0 3 0.0 13.6 42.5 39.1 0 0 0
1997 0 3 0.0 13.6 40.8 40.8 0 0 0
1998 0 3 0.0 15.299999999999999 42.5 40.8 0 0 0
530 0 3 0.0 8.5 45.9 37.4 0 0 0
531 0 3 0.0 8.5 44.199999999999996 39.1 0 0 0
533 0 3 0.0 10.2 44.199999999999996 37.4 0 0 0
534 0 3 0.0 11.9 45.9 37.4 0 0 0
535 0 3 0.0 11.9 44.199999999999996 39.1 0 0 0
536 0 3 0.0 10.2 45.9 39.1 0 0 0
2030 0 3 0.0 8.5 45.9 40.8 0 0 0
2033 0 3 0.0 10.2 44.199999999999996 40.8 0 0 0
2034 0 3 0.0 11.9 45.9 40.8 0 0 0
537 0 3 0.0 13.6 44.199999999999996 37.4 0 0 0
538 0 3 0.0 15.299999999999999 45.9 37.4 0 0 0
539 0 3 0.0 15.299999999999999 44.199999999999996 39.1 0 0 0
540 0 3 0.0 13.6 45.9 39.1 0 0 0
2037 0 3 0.0 13.6 44.199999999999996 40.8 0 0 0
2038 0 3 0.0 15.299999999999999 45.9 40.8 0 0 0
561 0 3 0.0 0.0 47.6 37.4 0 0 0
562 0 3 0.0 1.7 49.3 37.4 0 0 0
563 0 3 0.0 1.7 47.6 39.1 0 0 0
564 0 3 0.0 0.0 49.3 39.1 0 0 0
565 0 3 0.0 3.4 47.6 37.4 0 0 0
566 0 3 0.0 5.1 49.3 37.4 0 0 0
567 0 3 0.0 5.1 47.6 39.1 0 0 0
568 0 3 0.0 3.4 49.3 39.1 0 0 0
2061 0 3 0.0 0.0 47.6 40.8 0 0 0
2062 0 3 0.0 1.7 49.3 40.8 0 0 0
2065 0 3 0.0 3.4 47.6 40.8 0 0 0
2066 0 3 0.0 5.1 49.3 40.8 0 0 0
569 0 3 0.0 6.8 47.6 37.4 0 0 0
572 0 3 0.0 6.8 49.3 39.1 0 0 0
2069 0 3 0.0 6.8 47.6 40.8 0 0 0
601 0 3 0.0 0.0 51.0 37.4 0 0 0
602 0 3 0.0 1.7 52.699999999999996 37.4 0 0 0
603 0 3 0.0 1.7 51.0 39.1 0 0 0
604 0 3 0.0 0.0 52.699999999999996 39.1 0 0 0
605 0 3 0.0 3.4 51.0 37.4 0 0 0
606 0 3 0.0 5.1 52.699999999999996 37.4 0 0 0
607 0 3 0.0 5.1 51.0 39.1 0 0 0
608 0 3 0.0 3.4 52.699999999999996 39.1 0 0 0
641 0 3 0.0 0.0 54.4 37.4 0 0 0
643 0 3 0.0 1.7 54.4 39.1 0 0 0
645 0 3 0.0 3.4 54.4 37.4 0 0 0
647 0 3 0.0 5.1 54.4 39.1 0 0 0
2101 0 3 0.0 0.0 51.0 40.8 0 0 0
2102 0 3 0.0 1.7 52.699999999999996 40.8 0 0 0
2105 0 3 0.0 3.4 51.0 40.8 0 0 0
2106 0 3 0.0 5.1 52.699999999999996 40.8 0 0 0
2141 0 3 0.0 0.0 54.4 40.8 0 0 0
2145 0 3 0.0 3.4 54.4 40.8 0 0 0
609 0 3 0.0 6.8 51.0 37.4 0 0 0
612 0 3 0.0 6.8 52.699999999999996 39.1 0 0 0
649 0 3 0.0 6.8 54.4 37.4 0 0 0
2109 0 3 0.0 6.8 51.0 40.8 0 0 0
2149 0 3 0.0 6.8 54.4 40.8 0 0 0
570 0 3 0.0 8.5 49.3 37.4 0 0 0
571 0 3 0.0 8.5 47.6 39.1 0 0 0
573 0 3 0.0 10.2 47.6 37.4 0 0 0
574 0 3 0.0 11.9 49.3 37.4 0 0 0
575 0 3 0.0 11.9 47.6 39.1 0 0 0
576 0 3 0.0 10.2 49.3 39.1 0 0 0
2070 0 3 0.0 8.5 49.3 40.8 0 0 0
2073 0 3 0.0 10.2 47.6 40.8 0 0 0
2074 0 3 0.0 11.9 49.3 40.8 0 0 0
577 0 3 0.0 13.6 47.6 37.4 0 0 0
578 0 3 0.0 15.299999999999999 49.3 37.4 0 0 0
579 0 3 0.0 15.299999999999999 47.6 39.1 0 0 0
580 0 3 0.0 13.6 49.3 39.1 0 0 0
2077 0 3 0.0 13.6 47.6 40.8 0 0 0
2078 0 3 0.0 15.299999999999999 49.3 40.8 0 0 0
610 0 3 0.0 8.5 52.699999999999996 37.4 0 0 0
611 0 3 0.0 8.5 51.0 39.1 0 0 0
613 0 3 0.0 10.2 51.0 37.4 0 0 0
614 0 3 0.0 11.9 52.699999999999996 37.4 0 0 0
615 0 3 0.0 11.9 51.0 39.1 0 0 0
616 0 3 0.0 10.2 52.699999999999996 39.1 0 0 0
651 0 3 0.0 8.5 54.4 39.1 0 0 0
653 0 3 0.0 10.2 54.4 37.4 0 0 0
655 0 3 0.0 11.9 54.4 39.1 0 0 0
2110 0 3 0.0 8.5 52.699999999999996 40.8 0 0 0
2113 0 3 0.0 10.2 51.0 40.8 0 0 0
2114 0 3 0.0 11.9 52.699999999999996 40.8 0 0 0
2153 0 3 0.0 10.2 54.4 40.8 0 0 0
617 0 3 0.0 13.6 51.0 37.4 0 0 0
618 0 3 0.0 15.299999999999999 52.699999999999996 37.4 0 0 0
619 0 3 0.0 15.299999999999999 51.0 39.1 0 0 0
620 0 3 0.0 13.6 52.699999999999996 39.1 0 0 0
657 0 3 0.0 13.6 54.4 37.4 0 0 0
659 0 3 0.0 15.299999999999999 54.4 39.1 0 0 0
2117 0 3 0.0 13.6 51.0 40.8 0 0 0
2118 0 3 0.0 15.299999999999999 52.699999999999996 40.8 0 0 0
2157 0 3 0.0 13.6 54.4 40.8 0 0 0
642 0 3 0.0 1.7 56.1 37.4 0 0 0
644 0 3 0.0 0.0 56.1 39.1 0 0 0
646 0 3 0.0 5.1 56.1 37.4 0 0 0
648 0 3 0.0 3.4 56.1 39.1 0 0 0
2142 0 3 0.0 1.7 56.1 40.8 0 0 0
2146 0 3 0.0 5.1 56.1 40.8 0 0 0
652 0 3 0.0 6.8 56.1 39.1 0 0 0
681 0 3 0.0 0.0 57.8 37.4 0 0 0
682 0 3 0.0 1.7 59.5 37.4 0 0 0
683 0 3 0.0 1.7 57.8 39.1 0 0 0
684 0 3 0.0 0.0 59.5 39.1 0 0 0
685 0 3 0.0 3.4 57.8 37.4 0 0 0
686 0 3 0.0 5.1 59.5 37.4 0 0 0
687 0 3 0.0 5.1 57.8 39.1 0 0 0
688 0 3 0.0 3.4 59.5 39.1 0 0 0
721 0 3 0.0 0.0 61.199999999999996 37.4 0 0 0
722 0 3 0.0 1.7 62.9 37.4 0 0 0
723 0 3 0.0 1.7 61.199999999999996 39.1 0 0 0
724 0 3 0.0 0.0 62.9 39.1 0 0 0
725 0 3 0.0 3.4 61.199999999999996 37.4 0 0 0
726 0 3 0.0 5.1 62.9 37.4 0 0 0
727 0 3 0.0 5.1 61.199999999999996 39.1 0 0 0
728 0 3 0.0 3.4 62.9 39.1 0 0 0
2181 0 3 0.0 0.0 57.8 40.8 0 0 0
2182 0 3 0.0 1.7 59.5 40.8 0 0 0
2185 0 3 0.0 3.4 57.8 40.8 0 0 0
2186 0 3 0.0 5.1 59.5 40.8 0 0 0
2221 0 3 0.0 0.0 61.199999999999996 40.8 0 0 0
2222 0 3 0.0 1.7 62.9 40.8 0 0 0
2225 0 3 0.0 3.4 61.199999999999996 40.8 0 0 0
2226 0 3 0.0 5.1 62.9 40.8 0 0 0
689 0 3 0.0 6.8 57.8 37.4 0 0 0
692 0 3 0.0 6.8 59.5 39.1 0 0 0
729 0 3 0.0 6.8 61.199999999999996 37.4 0 0 0
732 0 3 0.0 6.8 62.9 39.1 0 0 0
2189 0 3 0.0 6.8 57.8 40.8 0 0 0
2229 0 3 0.0 6.8 61.199999999999996 40.8 0 0 0
650 0 3 0.0 8.5 56.1 37.4 0 0 0
654 0 3 0.0 11.9 56.1 37.4 0 0 0
656 0 3 0.0 10.2 56.1 39.1 0 0 0
2150 0 3 0.0 8.5 56.1 40.8 0 0 0
2154 0 3 0.0 11.9 56.1 40.8 0 0 0
658 0 3 0.0 15.299999999999999 56.1 37.4 0 0 0
660 0 3 0.0 13.6 56.1 39.1 0 0 0
2158 0 3 0.0 15.299999999999999 56.1 40.8 0 0 0
690 0 3 0.0 8.5 59.5 37.4 0 0 0
691 0 3 0.0 8.5 57.8 39.1 0 0 0
693 0 3 0.0 10.2 57.8 37.4 0 0 0
694 0 3 0.0 11.9 59.5 37.4 0 0 0
695 0 3 0.0 11.9 57.8 39.1 0 0 0
696 0 3 0.0 10.2 59.5 39.1 0 0 0
730 0 3 0.0 8.5 62.9 37.4 0 0 0
731 0 3 0.0 8.5 61.199999999999996 39.1 0 0 0
733 0 3 0.0 10.2 61.199999999999996 37.4 0 0 0
734 0 3 0.0 11.9 62.9 37.4 0 0 0
735 0 3 0.0 11.9 61.199999999999996 39.1 0 0 0
736 0 3 0.0 10.2 62.9 39.1 0 0 0
2190 0 3 0.0 8.5 59.5 40.8 0 0 0
2193 0 3 0.0 10.2 57.8 40.8 0 0 0
2194 0 3 0.0 11.9 59.5 40.8 0 0 0
2230 0 3 0.0 8.5 62.9 40.8 0 0 0
2233 0 3 0.0 10.2 61.199999999999996 40.8 0 0 0
2234 0 3 0.0 11.9 62.9 40.8 0 0 0
697 0 3 0.0 13.6 57.8 37.4 0 0 0
698 0 3 0.0 15.299999999999999 59.5 37.4 0 0 0
699 0 3 0.0 15.299999999999999 57.8 39.1 0 0 0
700 0 3 0.0 13.6 59.5 39.1 0 0 0
737 0 3 0.0 13.6 61.199999999999996 37.4 0 0 0
738 0 3 0.0 15.299999999999999 62.9 37.4 0 0 0
739 0 3 0.0 15.299999999999999 61.199999999999996 39.1 0 0 0
740 0 3 0.0 13.6 62.9 39.1 0 0 0
2197 0 3 0.0 13.6 57.8 40.8 0 0 0
2198 0 3 0.0 15.299999999999999 59.5 40.8 0 0 0
2237 0 3 0.0 13.6 61.199999999999996 40.8 0 0 0
2238 0 3 0.0 15.299999999999999 62.9 40.8 0 0 0
1864 0 3 0.0 0.0 32.3 42.5 0 0 0
1868 0 3 0.0 3.4 32.3 42.5 0 0 0
1903 0 3 0.0 1.7 34.0 42.5 0 0 0
1904 0 3 0.0 0.0 35.699999999999996 42.5 0 0 0
1907 0 3 0.0 5.1 34.0 42.5 0 0 0
1908 0 3 0.0 3.4 35.699999999999996 42.5 0 0 0
1943 0 3 0.0 1.7 37.4 42.5 0 0 0
1947 0 3 0.0 5.1 37.4 42.5 0 0 0
1872 0 3 0.0 6.8 32.3 42.5 0 0 0
1912 0 3 0.0 6.8 35.699999999999996 42.5 0 0 0
3362 0 3 0.0 1.7 32.3 44.199999999999996 0 0 0
3364 0 3 0.0 0.0 32.3 45.9 0 0 0
3366 0 3 0.0 5.1 32.3 44.199999999999996 0 0 0
3368 0 3 0.0 3.4 32.3 45.9 0 0 0
3401 0 3 0.0 0.0 34.0 44.199999999999996 0 0 0
3402 0 3 0.0 1.7 35.699999999999996 44.199999999999996 0 0 0
3403 0 3 0.0 1.7 34.0 45.9 0 0 0
3404 0 3 0.0 0.0 35.699999999999996 45.9 0 0 0
3405 0 3 0.0 3.4 34.0 44.199999999999996 0 0 0
3406 0 3 0.0 5.1 35.699999999999996 44.199999999999996 0 0 0
3407 0 3 0.0 5.1 34.0 45.9 0 0 0
3408 0 3 0.0 3.4 35.699999999999996 45.9 0 0 0
3441 0 3 0.0 0.0 37.4 44.199999999999996 0 0 0
3443 0 3 0.0 1.7 37.4 45.9 0 0 0
3445 0 3 0.0 3.4 37.4 44.199999999999996 0 0 0
3447 0 3 0.0 5.1 37.4 45.9 0 0 0
4862 0 3 0.0 1.7 32.3 47.6 0 0 0
4864 0 3 0.0 0.0 32.3 49.3 0 0 0
4866 0 3 0.0 5.1 32.3 47.6 0 0 0
4868 0 3 0.0 3.4 32.3 49.3 0 0 0
4901 0 3 0.0 0.0 34.0 47.6 0 0 0
4902 0 3 0.0 1.7 35.699999999999996 47.6 0 0 0
4903 0 3 0.0 1.7 34.0 49.3 0 0 0
4904 0 3 0.0 0.0 35.699999999999996 49.3 0 0 0
4905 0 3 0.0 3.4 34.0 47.6 0 0 0
4906 0 3 0.0 5.1 35.699999999999996 47.6 0 0 0
4907 0 3 0.0 5.1 34.0 49.3 0 0 0
4908 0 3 0.0 3.4 35.699999999999996 49.3 0 0 0
4941 0 3 0.0 0.0 37.4 47.6 0 0 0
4943 0 3 0.0 1.7 37.4 49.3 0 0 0
4945 0 3 0.0 3.4 37.4 47.6 0 0 0
4947 0 3 0.0 5.1 37.4 49.3 0 0 0
3372 0 3 0.0 6.8 32.3 45.9 0 0 0
3409 0 3 0.0 6.8 34.0 44.199999999999996 0 0 0
3412 0 3 0.0 6.8 35.699999999999996 45.9 0 0 0
3449 0 3 0.0 6.8 37.4 44.199999999999996 0 0 0
4872 0 3 0.0 6.8 32.3 49.3 0 0 0
4909 0 3 0.0 6.8 34.0 47.6 0 0 0
4912 0 3 0.0 6.8 35.699999999999996 49.3 0 0 0
4949 0 3 0.0 6.8 37.4 47.6 0 0 0
1944 0 3 0.0 0.0 39.1 42.5 0 0 0
1948 0 3 0.0 3.4 39.1 42.5 0 0 0
1952 0 3 0.0 6.8 39.1 42.5 0 0 0
3442 0 3 0.0 1.7 39.1 44.199999999999996 0 0 0
3444 0 3 0.0 0.0 39.1 45.9 0 0 0
3446 0 3 0.0 5.1 39.1 44.199999999999996 0 0 0
3448 0 3 0.0 3.4 39.1 45.9 0 0 0
4942 0 3 0.0 1.7 39.1 47.6 0 0 0
4944 0 3 0.0 0.0 39.1 49.3 0 0 0
4946 0 3 0.0 5.1 39.1 47.6 0 0 0
4948 0 3 0.0 3.4 39.1 49.3 0 0 0
3452 0 3 0.0 6.8 39.1 45.9 0 0 0
4952 0 3 0.0 6.8 39.1 49.3 0 0 0
1876 0 3 0.0 10.2 32.3 42.5 0 0 0
1911 0 3 0.0 8.5 34.0 42.5 0 0 0
1915 0 3 0.0 11.9 34.0 42.5 0 0 0
1916 0 3 0.0 10.2 35.699999999999996 42.5 0 0 0
1951 0 3 0.0 8.5 37.4 42.5 0 0 0
1955 0 3 0.0 11.9 37.4 42.5 0 0 0
1880 0 3 0.0 13.6 32.3 42.5 0 0 0
1919 0 3 0.0 15.299999999999999 34.0 42.5 0 0 0
1920 0 3 0.0 13.6 35.699999999999996 42.5 0 0 0
1959 0 3 0.0 15.299999999999999 37.4 42.5 0 0 0
3370 0 3 0.0 8.5 32.3 44.199999999999996 0 0 0
3374 0 3 0.0 11.9 32.3 44.199999999999996 0 0 0
3376 0 3 0.0 10.2 32.3 45.9 0 0 0
3410 0 3 0.0 8.5 35.699999999999996 44.199999999999996 0 0 0
3411 0 3 0.0 8.5 34.0 45.9 0 0 0
3413 0 3 0.0 10.2 34.0 44.199999999999996 0 0 0
3414 0 3 0.0 11.9 35.699999999999996 44.199999999999996 0 0 0
3415 0 3 0.0 11.9 34.0 45.9 0 0 0
3416 0 3 0.0 10.2 35.699999999999996 45.9 0 0 0
3451 0 3 0.0 8.5 37.4 45.9 0 0 0
3453 0 3 0.0 10.2 37.4 44.199999999999996 0 0 0
3455 0 3 0.0 11.9 37.4 45.9 0 0 0
4870 0 3 0.0 8.5 32.3 47.6 0 0 0
4874 0 3 0.0 11.9 32.3 47.6 0 0 0
4876 0 3 0.0 10.2 32.3 49.3 0 0 0
4910 0 3 0.0 8.5 35.699999999999996 47.6 0 0 0
4911 0 3 0.0 8.5 34.0 49.3 0 0 0
4913 0 3 0.0 10.2 34.0 47.6 0 0 0
4914 0 3 0.0 11.9 35.699999999999996 47.6 0 0 0
4915 0 3 0.0 11.9 34.0 49.3 0 0 0
4916 0 3 0.0 10.2 35.699999999999996 49.3 0 0 0
4951 0 3 0.0 8.5 37.4 49.3 0 0 0
4953 0 3 0.0 10.2 37.4 47.6 0 0 0
4955 0 3 0.0 11.9 37.4 49.3 0 0 0
3378 0 3 0.0 15.299999999999999 32.3 44.199999999999996 0 0 0
3380 0 3 0.0 13.6 32.3 45.9 0 0 0
3417 0 3 0.0 13.6 34.0 44.199999999999996 0 0 0
3418 0 3 0.0 15.299999999999999 35.699999999999996 44.199999999999996 0 0 0
3419 0 3 0.0 15.299999999999999 34.0 45.9 0 0 0
3420 0 3 0.0 13.6 35.699999999999996 45.9 0 0 0
3457 0 3 0.0 13.6 37.4 44.199999999999996 0 0 0
3459 0 3 0.0 15.299999999999999 37.4 45.9 0 0 0
4878 0 3 0.0 15.299999999999999 32.3 47.6 0 0 0
4880 0 3 0.0 13.6 32.3 49.3 0 0 0
4917 0 3 0.0 13.6 34.0 47.6 0 0 0
4918 0 3 0.0 15.299999999999999 35.699999999999996 47.6 0 0 0
4919 0 3 0.0 15.299999999999999 34.0 49.3 0 0 0
4920 0 3 0.0 13.6 35.699999999999996 49.3 0 0 0
4957 0 3 0.0 13.6 37.4 47.6 0 0 0
4959 0 3 0.0 15.299999999999999 37.4 49.3 0 0 0
1956 0 3 0.0 10.2 39.1 42.5 0 0 0
1960 0 3 0.0 13.6 39.1 42.5 0 0 0
3450 0 3 0.0 8.5 39.1 44.199999999999996 0 0 0
3454 0 3 0.0 11.9 39.1 44.199999999999996 0 0 0
3456 0 3 0.0 10.2 39.1 45.9 0 0 0
4950 0 3 0.0 8.5 39.1 47.6 0 0 0
4954 0 3 0.0 11.9 39.1 47.6 0 0 0
4956 0 3 0.0 10.2 39.1 49.3 0 0 0
3458 0 3 0.0 15.299999999999999 39.1 44.199999999999996 0 0 0
3460 0 3 0.0 13.6 39.1 45.9 0 0 0
4958 0 3 0.0 15.299999999999999 39.1 47.6 0 0 0
4960 0 3 0.0 13.6 39.1 49.3 0 0 0
1983 0 3 0.0 1.7 40.8 42.5 0 0 0
1984 0 3 0.0 0.0 42.5 42.5 0 0 0
1987 0 3 0.0 5.1 40.8 42.5 0 0 0
1988 0 3 0.0 3.4 42.5 42.5 0 0 0
1992 0 3 0.0 6.8 42.5 42.5 0 0 0
3481 0 3 0.0 0.0 40.8 44.199999999999996 0 0 0
3482 0 3 0.0 1.7 42.5 44.199999999999996 0 0 0
3483 0 3 0.0 1.7 40.8 45.9 0 0 0
3484 0 3 0.0 0.0 42.5 45.9 0 0 0
3485 0 3 0.0 3.4 40.8 44.199999999999996 0 0 0
3486 0 3 0.0 5.1 42.5 44.199999999999996 0 0 0
3487 0 3 0.0 5.1 40.8 45.9 0 0 0
3488 0 3 0.0 3.4 42.5 45.9 0 0 0
4981 0 3 0.0 0.0 40.8 47.6 0 0 0
4982 0 3 0.0 1.7 42.5 47.6 0 0 0
4983 0 3 0.0 1.7 40.8 49.3 0 0 0
4984 0 3 0.0 0.0 42.5 49.3 0 0 0
4985 0 3 0.0 3.4 40.8 47.6 0 0 0
4986 0 3 0.0 5.1 42.5 47.6 0 0 0
4987 0 3 0.0 5.1 40.8 49.3 0 0 0
4988 0 3 0.0 3.4 42.5 49.3 0 0 0
3489 0 3 0.0 6.8 40.8 44.199999999999996 0 0 0
3492 0 3 0.0 6.8 42.5 45.9 0 0 0
4989 0 3 0.0 6.8 40.8 47.6 0 0 0
4992 0 3 0.0 6.8 42.5 49.3 0 0 0
2023 0 3 0.0 1.7 44.199999999999996 42.5 0 0 0
2024 0 3 0.0 0.0 45.9 42.5 0 0 0
2027 0 3 0.0 5.1 44.199999999999996 42.5 0 0 0
2028 0 3 0.0 3.4 45.9 42.5 0 0 0
2032 0 3 0.0 6.8 45.9 42.5 0 0 0
3521 0 3 0.0 0.0 44.199999999999996 44.199999999999996 0 0 0
3522 0 3 0.0 1.7 45.9 44.199999999999996 0 0 0
3523 0 3 0.0 1.7 44.199999999999996 45.9 0 0 0
3524 0 3 0.0 0.0 45.9 45.9 0 0 0
3525 0 3 0.0 3.4 44.199999999999996 44.199999999999996 0 0 0
3526 0 3 0.0 5.1 45.9 44.199999999999996 0 0 0
3527 0 3 0.0 5.1 44.199999999999996 45.9 0 0 0
3528 0 3 0.0 3.4 45.9 45.9 0 0 0
5021 0 3 0.0 0.0 44.199999999999996 47.6 0 0 0
5022 0 3 0.0 1.7 45.9 47.6 0 0 0
5023 0 3 0.0 1.7 44.199999999999996 49.3 0 0 0
5024 0 3 0.0 0.0 45.9 49.3 0 0 0
5025 0 3 0.0 3.4 44.199999999999996 47.6 0 0 0
5026 0 3 0.0 5.1 45.9 47.6 0 0 0
5027 0 3 0.0 5.1 44.199999999999996 49.3 0 0 0
5028 0 3 0.0 3.4 45.9 49.3 0 0 0
3529 0 3 0.0 6.8 44.199999999999996 44.199999999999996 0 0 0
3532 0 3 0.0 6.8 45.9 45.9 0 0 0
5029 0 3 0.0 6.8 44.199999999999996 47.6 0 0 0
5032 0 3 0.0 6.8 45.9 49.3 0 0 0
1991 0 3 0.0 8.5 40.8 42.5 0 0 0
1995 0 3 0.0 11.9 40.8 42.5 0 0 0
1996 0 3 0.0 10.2 42.5 42.5 0 0 0
1999 0 3 0.0 15.299999999999999 40.8 42.5 0 0 0
2000 0 3 0.0 13.6 42.5 42.5 0 0 0
3490 0 3 0.0 8.5 42.5 44.199999999999996 0 0 0
3491 0 3 0.0 8.5 40.8 45.9 0 0 0
3493 0 3 0.0 10.2 40.8 44.199999999999996 0 0 0
3494 0 3 0.0 11.9 42.5 44.199999999999996 0 0 0
3495 0 3 0.0 11.9 40.8 45.9 0 0 0
3496 0 3 0.0 10.2 42.5 45.9 0 0 0
4990 0 3 0.0 8.5 42.5 47.6 0 0 0
4991 0 3 0.0 8.5 40.8 49.3 0 0 0
4993 0 3 0.0 10.2 40.8 47.6 0 0 0
4994 0 3 0.0 11.9 42.5 47.6 0 0 0
4995 0 3 0.0 11.9 40.8 49.3 0 0 0
4996 0 3 0.0 10.2 42.5 49.3 0 0 0
3497 0 3 0.0 13.6 40.8 44.199999999999996 0 0 0
3498 0 3 0.0 15.299999999999999 42.5 44.199999999999996 0 0 0
3499 0 3 0.0 15.299999999999999 40.8 45.9 0 0 0
3500 0 3 0.0 13.6 42.5 45.9 0 0 0
4997 0 3 0.0 13.6 40.8 47.6 0 0 0
4998 0 3 0.0 15.299999999999999 42.5 47.6 0 0 0
4999 0 3 0.0 15.299999999999999 40.8 49.3 0 0 0
5000 0 3 0.0 13.6 42.5 49.3 0 0 0
2031 0 3 0.0 8.5 44.199999999999996 42.5 0 0 0
2035 0 3 0.0 11.9 44.199999999999996 42.5 0 0 0
2036 0 3 0.0 10.2 45.9 42.5 0 0 0
2039 0 3 0.0 15.299999999999999 44.199999999999996 42.5 0 0 0
2040 0 3 0.0 13.6 45.9 42.5 0 0 0
3530 0 3 0.0 8.5 45.9 44.199999999999996 0 0 0
3531 0 3 0.0 8.5 44.199999999999996 45.9 0 0 0
3533 0 3 0.0 10.2 44.199999999999996 44.199999999999996 0 0 0
3534 0 3 0.0 11.9 45.9 44.199999999999996 0 0 0
3535 0 3 0.0 11.9 44.199999999999996 45.9 0 0 0
3536 0 3 0.0 10.2 45.9 45.9 0 0 0
5030 0 3 0.0 8.5 45.9 47.6 0 0 0
5031 0 3 0.0 8.5 44.199999999999996 49.3 0 0 0
5033 0 3 0.0 10.2 44.199999999999996 47.6 0 0 0
5034 0 3 0.0 11.9 45.9 47.6 0 0 0
5035 0 3 0.0 11.9 44.199999999999996 49.3 0 0 0
5036 0 3 0.0 10.2 45.9 49.3 0 0 0
3537 0 3 0.0 13.6 44.199999999999996 44.199999999999996 0 0 0
3538 0 3 0.0 15.299999999999999 45.9 44.199999999999996 0 0 0
3539 0 3 0.0 15.299999999999999 44.199999999999996 45.9 0 0 0
3540 0 3 0.0 13.6 45.9 45.9 0 0 0
5037 0 3 0.0 13.6 44.199999999999996 47.6 0 0 0
5038 0 3 0.0 15.299999999999999 45.9 47.6 0 0 0
5039 0 3 0.0 15.299999999999999 44.199999999999996 49.3 0 0 0
5040 0 3 0.0 13.6 45.9 49.3 0 0 0
2063 0 3 0.0 1.7 47.6 42.5 0 0 0
2064 0 3 0.0 0.0 49.3 42.5 0 0 0
2067 0 3 0.0 5.1 47.6 42.5 0 0 0
2068 0 3 0.0 3.4 49.3 42.5 0 0 0
2072 0 3 0.0 6.8 49.3 42.5 0 0 0
3561 0 3 0.0 0.0 47.6 44.199999999999996 0 0 0
3562 0 3 0.0 1.7 49.3 44.199999999999996 0 0 0
3563 0 3 0.0 1.7 47.6 45.9 0 0 0
3564 0 3 0.0 0.0 49.3 45.9 0 0 0
3565 0 3 0.0 3.4 47.6 44.199999999999996 0 0 0
3566 0 3 0.0 5.1 49.3 44.199999999999996 0 0 0
3567 0 3 0.0 5.1 47.6 45.9 0 0 0
3568 0 3 0.0 3.4 49.3 45.9 0 0 0
5061 0 3 0.0 0.0 47.6 47.6 0 0 0
5062 0 3 0.0 1.7 49.3 47.6 0 0 0
5063 0 3 0.0 1.7 47.6 49.3 0 0 0
5064 0 3 0.0 0.0 49.3 49.3 0 0 0
5065 0 3 0.0 3.4 47.6 47.6 0 0 0
5066 0 3 0.0 5.1 49.3 47.6 0 0 0
5067 0 3 0.0 5.1 47.6 49.3 0 0 0
5068 0 3 0.0 3.4 49.3 49.3 0 0 0
3569 0 3 0.0 6.8 47.6 44.199999999999996 0 0 0
3572 0 3 0.0 6.8 49.3 45.9 0 0 0
5069 0 3 0.0 6.8 47.6 47.6 0 0 0
5072 0 3 0.0 6.8 49.3 49.3 0 0 0
2103 0 3 0.0 1.7 51.0 42.5 0 0 0
2104 0 3 0.0 0.0 52.699999999999996 42.5 0 0 0
2107 0 3 0.0 5.1 51.0 42.5 0 0 0
2108 0 3 0.0 3.4 52.699999999999996 42.5 0 0 0
2143 0 3 0.0 1.7 54.4 42.5 0 0 0
2147 0 3 0.0 5.1 54.4 42.5 0 0 0
2112 0 3 0.0 6.8 52.699999999999996 42.5 0 0 0
3601 0 3 0.0 0.0 51.0 44.199999999999996 0 0 0
3602 0 3 0.0 1.7 52.699999999999996 44.199999999999996 0 0 0
3603 0 3 0.0 1.7 51.0 45.9 0 0 0
3604 0 3 0.0 0.0 52.699999999999996 45.9 0 0 0
3605 0 3 0.0 3.4 51.0 44.199999999999996 0 0 0
3606 0 3 0.0 5.1 52.699999999999996 44.199999999999996 0 0 0
3607 0 3 0.0 5.1 51.0 45.9 0 0 0
3608 0 3 0.0 3.4 52.699999999999996 45.9 0 0 0
3641 0 3 0.0 0.0 54.4 44.199999999999996 0 0 0
3643 0 3 0.0 1.7 54.4 45.9 0 0 0
3645 0 3 0.0 3.4 54.4 44.199999999999996 0 0 0
3647 0 3 0.0 5.1 54.4 45.9 0 0 0
5101 0 3 0.0 0.0 51.0 47.6 0 0 0
5102 0 3 0.0 1.7 52.699999999999996 47.6 0 0 0
5103 0 3 0.0 1.7 51.0 49.3 0 0 0
5104 0 3 0.0 0.0 52.699999999999996 49.3 0 0 0
5105 0 3 0.0 3.4 51.0 47.6 0 0 0
5106 0 3 0.0 5.1 52.699999999999996 47.6 0 0 0
5107 0 3 0.0 5.1 51.0 49.3 0 0 0
5108 0 3 0.0 3.4 52.699999999999996 49.3 0 0 0
5141 0 3 0.0 0.0 54.4 47.6 0 0 0
5143 0 3 0.0 1.7 54.4 49.3 0 0 0
5145 0 3 0.0 3.4 54.4 47.6 0 0 0
5147 0 3 0.0 5.1 54.4 49.3 0 0 0
3609 0 3 0.0 6.8 51.0 44.199999999999996 0 0 0
3612 0 3 0.0 6.8 52.699999999999996 45.9 0 0 0
3649 0 3 0.0 6.8 54.4 44.199999999999996 0 0 0
5109 0 3 0.0 6.8 51.0 47.6 0 0 0
5112 0 3 0.0 6.8 52.699999999999996 49.3 0 0 0
5149 0 3 0.0 6.8 54.4 47.6 0 0 0
2071 0 3 0.0 8.5 47.6 42.5 0 0 0
2075 0 3 0.0 11.9 47.6 42.5 0 0 0
2076 0 3 0.0 10.2 49.3 42.5 0 0 0
2079 0 3 0.0 15.299999999999999 47.6 42.5 0 0 0
2080 0 3 0.0 13.6 49.3 42.5 0 0 0
3570 0 3 0.0 8.5 49.3 44.199999999999996 0 0 0
3571 0 3 0.0 8.5 47.6 45.9 0 0 0
3573 0 3 0.0 10.2 47.6 44.199999999999996 0 0 0
3574 0 3 0.0 11.9 49.3 44.199999999999996 0 0 0
3575 0 3 0.0 11.9 47.6 45.9 0 0 0
3576 0 3 0.0 10.2 49.3 45.9 0 0 0
5070 0 3 0.0 8.5 49.3 47.6 0 0 0
5071 0 3 0.0 8.5 47.6 49.3 0 0 0
5073 0 3 0.0 10.2 47.6 47.6 0 0 0
5074 0 3 0.0 11.9 49.3 47.6 0 0 0
5075 0 3 0.0 11.9 47.6 49.3 0 0 0
5076 0 3 0.0 10.2 49.3 49.3 0 0 0
3577 0 3 0.0 13.6 47.6 44.199999999999996 0 0 0
3578 0 3 0.0 15.299999999999999 49.3 44.199999999999996 0 0 0
3579 0 3 0.0 15.299999999999999 47.6 45.9 0 0 0
3580 0 3 0.0 13.6 49.3 45.9 0 0 0
5077 0 3 0.0 13.6 47.6 47.6 0 0 0
5078 0 3 0.0 15.299999999999999 49.3 47.6 0 0 0
5079 0 3 0.0 15.299999999999999 47.6 49.3 0 0 0
5080 0 3 0.0 13.6 49.3 49.3 0 0 0
2111 0 3 0.0 8.5 51.0 42.5 0 0 0
2115 0 3 0.0 11.9 51.0 42.5 0 0 0
2116 0 3 0.0 10.2 52.699999999999996 42.5 0 0 0
2151 0 3 0.0 8.5 54.4 42.5 0 0 0
2155 0 3 0.0 11.9 54.4 42.5 0 0 0
2119 0 3 0.0 15.299999999999999 51.0 42.5 0 0 0
2120 0 3 0.0 13.6 52.699999999999996 42.5 0 0 0
2159 0 3 0.0 15.299999999999999 54.4 42.5 0 0 0
3610 0 3 0.0 8.5 52.699999999999996 44.199999999999996 0 0 0
3611 0 3 0.0 8.5 51.0 45.9 0 0 0
3613 0 3 0.0 10.2 51.0 44.199999999999996 0 0 0
3614 0 3 0.0 11.9 52.699999999999996 44.199999999999996 0 0 0
3615 0 3 0.0 11.9 51.0 45.9 0 0 0
3616 0 3 0.0 10.2 52.699999999999996 45.9 0 0 0
3651 0 3 0.0 8.5 54.4 45.9 0 0 0
3653 0 3 0.0 10.2 54.4 44.199999999999996 0 0 0
3655 0 3 0.0 11.9 54.4 45.9 0 0 0
5110 0 3 0.0 8.5 52.699999999999996 47.6 0 0 0
5111 0 3 0.0 8.5 51.0 49.3 0 0 0
5113 0 3 0.0 10.2 51.0 47.6 0 0 0
5114 0 3 0.0 11.9 52.699999999999996 47.6 0 0 0
5115 0 3 0.0 11.9 51.0 49.3 0 0 0
5116 0 3 0.0 10.2 52.699999999999996 49.3 0 0 0
5151 0 3 0.0 8.5 54.4 49.3 0 0 0
5153 0 3 0.0 10.2 54.4 47.6 0 0 0
5155 0 3 0.0 11.9 54.4 49.3 0 0 0
3617 0 3 0.0 13.6 51.0 44.199999999999996 0 0 0
3618 0 3 0.0 15.299999999999999 52.699999999999996 44.199999999999996 0 0 0
3619 0 3 0.0 15.299999999999999 51.0 45.9 0 0 0
3620 0 3 0.0 13.6 52.699999999999996 45.9 0 0 0
3657 0 3 0.0 13.6 54.4 44.199999999999996 0 0 0
3659 0 3 0.0 15.299999999999999 54.4 45.9 0 0 0
5117 0 3 0.0 13.6 51.0 47.6 0 0 0
5118 0 3 0.0 15.299999999999999 52.699999999999996 47.6 0 0 0
5119 0 3 0.0 15.299999999999999 51.0 49.3 0 0 0
5120 0 3 0.0 13.6 52.699999999999996 49.3 0 0 0
5157 0 3 0.0 13.6 54.4 47.6 0 0 0
5159 0 3 0.0 15.299999999999999 54.4 49.3 0 0 0
2144 0 3 0.0 0.0 56.1 42.5 0 0 0
2148 0 3 0.0 3.4 56.1 42.5 0 0 0
2152 0 3 0.0 6.8 56.1 42.5 0 0 0
3642 0 3 0.0 1.7 56.1 44.199999999999996 0 0 0
3644 0 3 0.0 0.0 56.1 45.9 0 0 0
3646 0 3 0.0 5.1 56.1 44.199999999999996 0 0 0
3648 0 3 0.0 3.4 56.1 45.9 0 0 0
5142 0 3 0.0 1.7 56.1 47.6 0 0 0
5144 0 3 0.0 0.0 56.1 49.3 0 0 0
5146 0 3 0.0 5.1 56.1 47.6 0 0 0
5148 0 3 0.0 3.4 56.1 49.3 0 0 0
3652 0 3 0.0 6.8 56.1 45.9 0 0 0
5152 0 3 0.0 6.8 56.1 49.3 0 0 0
2183 0 3 0.0 1.7 57.8 42.5 0 0 0
2184 0 3 0.0 0.0 59.5 42.5 0 0 0
2187 0 3 0.0 5.1 57.8 42.5 0 0 0
2188 0 3 0.0 3.4 59.5 42.5 0 0 0
2223 0 3 0.0 1.7 61.199999999999996 42.5 0 0 0
2224 0 3 0.0 0.0 62.9 42.5 0 0 0
2227 0 3 0.0 5.1 61.199999999999996 42.5 0 0 0
2228 0 3 0.0 3.4 62.9 42.5 0 0 0
2192 0 3 0.0 6.8 59.5 42.5 0 0 0
2232 0 3 0.0 6.8 62.9 42.5 0 0 0
3681 0 3 0.0 0.0 57.8 44.199999999999996 0 0 0
3682 0 3 0.0 1.7 59.5 44.199999999999996 0 0 0
3683 0 3 0.0 1.7 57.8 45.9 0 0 0
3684 0 3 0.0 0.0 59.5 45.9 0 0 0
3685 0 3 0.0 3.4 57.8 44.199999999999996 0 0 0
3686 0 3 0.0 5.1 59.5 44.199999999999996 0 0 0
3687 0 3 0.0 5.1 57.8 45.9 0 0 0
3688 0 3 0.0 3.4 59.5 45.9 0 0 0
3721 0 3 0.0 0.0 61.199999999999996 44.199999999999996 0 0 0
3722 0 3 0.0 1.7 62.9 44.199999999999996 0 0 0
3723 0 3 0.0 1.7 61.199999999999996 45.9 0 0 0
3724 0 3 0.0 0.0 62.9 45.9 0 0 0
3725 0 3 0.0 3.4 61.199999999999996 44.199999999999996 0 0 0
3726 0 3 0.0 5.1 62.9 44.199999999999996 0 0 0
3727 0 3 0.0 5.1 61.199999999999996 45.9 0 0 0
3728 0 3 0.0 3.4 62.9 45.9 0 0 0
5181 0 3 0.0 0.0 57.8 47.6 0 0 0
5182 0 3 0.0 1.7 59.5 47.6 0 0 0
5183 0 3 0.0 1.7 57.8 49.3 0 0 0
5184 0 3 0.0 0.0 59.5 49.3 0 0 0
5185 0 3 0.0 3.4 57.8 47.6 0 0 0
5186 0 3 0.0 5.1 59.5 47.6 0 0 0
5187 0 3 0.0 5.1 57.8 49.3 0 0 0
5188 0 3 0.0 3.4 59.5 49.3 0 0 0
5221 0 3 0.0 0.0 61.199999999999996 47.6 0 0 0
5222 0 3 0.0 1.7 62.9 47.6 0 0 0
5223 0 3 0.0 1.7 61.199999999999996 49.3 0 0 0
5224 0 3 0.0 0.0 62.9 49.3 0 0 0
5225 0 3 0.0 3.4 61.199999999999996 47.6 0 0 0
5226 0 3 0.0 5.1 62.9 47.6 0 0 0
5227 0 3 0.0 5.1 61.199999999999996 49.3 0 0 0
5228 0 3 0.0 3.4 62.9 49.3 0 0 0
3689 0 3 0.0 6.8 57.8 44.199999999999996 0 0 0
3692 0 3 0.0 6.8 59.5 45.9 0 0 0
3729 0 3 0.0 6.8 61.199999999999996 44.199999999999996 0 0 0
3732 0 3 0.0 6.8 62.9 45.9 0 0 0
5189 0 3 0.0 6.8 57.8 47.6 0 0 0
5192 0 3 0.0 6.8 59.5 49.3 0 0 0
5229 0 3 0.0 6.8 61.199999999999996 47.6 0 0 0
5232 0 3 0.0 6.8 62.9 49.3 0 0 0
5158 0 3 0.0 15.299999999999999 56.1 47.6 0 0 0
3660 0 3 0.0 13.6 56.1 45.9 0 0 0
5160 0 3 0.0 13.6 56.1 49.3 0 0 0
2191 0 3 0.0 8.5 57.8 42.5 0 0 0
2195 0 3 0.0 11.9 57.8 42.5 0 0 0
2196 0 3 0.0 10.2 59.5 42.5 0 0 0
2231 0 3 0.0 8.5 61.199999999999996 42.5 0 0 0
2235 0 3 0.0 11.9 61.199999999999996 42.5 0 0 0
2236 0 3 0.0 10.2 62.9 42.5 0 0 0
2199 0 3 0.0 15.299999999999999 57.8 42.5 0 0 0
2240 0 3 0.0 13.6 62.9 42.5 0 0 0
2200 0 3 0.0 13.6 59.5 42.5 0 0 0
2239 0 3 0.0 15.299999999999999 61.199999999999996 42.5 0 0 0
3690 0 3 0.0 8.5 59.5 44.199999999999996 0 0 0
3691 0 3 0.0 8.5 57.8 45.9 0 0 0
3694 0 3 0.0 11.9 59.5 44.199999999999996 0 0 0
3693 0 3 0.0 10.2 57.8 44.199999999999996 0 0 0
3695 0 3 0.0 11.9 57.8 45.9 0 0 0
3696 0 3 0.0 10.2 59.5 45.9 0 0 0
3730 0 3 0.0 8.5 62.9 44.199999999999996 0 0 0
3731 0 3 0.0 8.5 61.199999999999996 45.9 0 0 0
3733 0 3 0.0 10.2 61.199999999999996 44.199999999999996 0 0 0
3734 0 3 0.0 11.9 62.9 44.199999999999996 0 0 0
3735 0 3 0.0 11.9 61.199999999999996 45.9 0 0 0
3736 0 3 0.0 10.2 62.9 45.9 0 0 0
5191 0 3 0.0 8.5 57.8 49.3 0 0 0
5193 0 3 0.0 10.2 57.8 47.6 0 0 0
5190 0 3 0.0 8.5 59.5 47.6 0 0 0
5195 0 3 0.0 11.9 57.8 49.3 0 0 0
5194 0 3 0.0 11.9 59.5 47.6 0 0 0
5196 0 3 0.0 10.2 59.5 49.3 0 0 0
5231 0 3 0.0 8.5 61.199999999999996 49.3 0 0 0
5230 0 3 0.0 8.5 62.9 47.6 0 0 0
5233 0 3 0.0 10.2 61.199999999999996 47.6 0 0 0
5234 0 3 0.0 11.9 62.9 47.6 0 0 0
5235 0 3 0.0 11.9 61.199999999999996 49.3 0 0 0
5236 0 3 0.0 10.2 62.9 49.3 0 0 0
3698 0 3 0.0 15.299999999999999 59.5 44.199999999999996 0 0 0
3697 0 3 0.0 13.6 57.8 44.199999999999996 0 0 0
3699 0 3 0.0 15.299999999999999 57.8 45.9 0 0 0
3700 0 3 0.0 13.6 59.5 45.9 0 0 0
3737 0 3 0.0 13.6 61.199999999999996 44.199999999999996 0 0 0
3738 0 3 0.0 15.299999999999999 62.9 44.199999999999996 0 0 0
3739 0 3 0.0 15.299999999999999 61.199999999999996 45.9 0 0 0
3740 0 3 0.0 13.6 62.9 45.9 0 0 0
5197 0 3 0.0 13.6 57.8 47.6 0 0 0
5199 0 3 0.0 15.299999999999999 57.8 49.3 0 0 0
5198 0 3 0.0 15.299999999999999 59.5 47.6 0 0 0
5200 0 3 0.0 13.6 59.5 49.3 0 0 0
5238 0 3 0.0 15.299999999999999 62.9 47.6 0 0 0
5237 0 3 0.0 13.6 61.199999999999996 47.6 0 0 0
5239 0 3 0.0 15.299999999999999 61.199999999999996 49.3 0 0 0
5240 0 3 0.0 13.6 62.9 49.3 0 0 0
2156 0 3 0.0 10.2 56.1 42.5 0 0 0
2160 0 3 0.0 13.6 56.1 42.5 0 0 0
3650 0 3 0.0 8.5 56.1 44.199999999999996 0 0 0
3654 0 3 0.0 11.9 56.1 44.199999999999996 0 0 0
3656 0 3 0.0 10.2 56.1 45.9 0 0 0
5150 0 3 0.0 8.5 56.1 47.6 0 0 0
5154 0 3 0.0 11.9 56.1 47.6 0 0 0
5156 0 3 0.0 10.2 56.1 49.3 0 0 0
3658 0 3 0.0 15.299999999999999 56.1 44.199999999999996 0 0 0
6362 0 3 0.0 1.7 32.3 51.0 0 0 0
6364 0 3 0.0 0.0 32.3 52.699999999999996 0 0 0
6366 0 3 0.0 5.1 32.3 51.0 0 0 0
6368 0 3 0.0 3.4 32.3 52.699999999999996 0 0 0
6401 0 3 0.0 0.0 34.0 51.0 0 0 0
6402 0 3 0.0 1.7 35.699999999999996 51.0 0 0 0
6403 0 3 0.0 1.7 34.0 52.699999999999996 0 0 0
6404 0 3 0.0 0.0 35.699999999999996 52.699999999999996 0 0 0
6405 0 3 0.0 3.4 34.0 51.0 0 0 0
6406 0 3 0.0 5.1 35.699999999999996 51.0 0 0 0
6407 0 3 0.0 5.1 34.0 52.699999999999996 0 0 0
6408 0 3 0.0 3.4 35.699999999999996 52.699999999999996 0 0 0
6441 0 3 0.0 0.0 37.4 51.0 0 0 0
6443 0 3 0.0 1.7 37.4 52.699999999999996 0 0 0
6445 0 3 0.0 3.4 37.4 51.0 0 0 0
6447 0 3 0.0 5.1 37.4 52.699999999999996 0 0 0
7862 0 3 0.0 1.7 32.3 54.4 0 0 0
7864 0 3 0.0 0.0 32.3 56.1 0 0 0
7866 0 3 0.0 5.1 32.3 54.4 0 0 0
7868 0 3 0.0 3.4 32.3 56.1 0 0 0
7901 0 3 0.0 0.0 34.0 54.4 0 0 0
7902 0 3 0.0 1.7 35.699999999999996 54.4 0 0 0
7903 0 3 0.0 1.7 34.0 56.1 0 0 0
7904 0 3 0.0 0.0 35.699999999999996 56.1 0 0 0
7905 0 3 0.0 3.4 34.0 54.4 0 0 0
7906 0 3 0.0 5.1 35.699999999999996 54.4 0 0 0
7907 0 3 0.0 5.1 34.0 56.1 0 0 0
7908 0 3 0.0 3.4 35.699999999999996 56.1 0 0 0
7941 0 3 0.0 0.0 37.4 54.4 0 0 0
7943 0 3 0.0 1.7 37.4 56.1 0 0 0
7945 0 3 0.0 3.4 37.4 54.4 0 0 0
7947 0 3 0.0 5.1 37.4 56.1 0 0 0
6372 0 3 0.0 6.8 32.3 52.699999999999996 0 0 0
6409 0 3 0.0 6.8 34.0 51.0 0 0 0
6412 0 3 0.0 6.8 35.699999999999996 52.699999999999996 0 0 0
6449 0 3 0.0 6.8 37.4 51.0 0 0 0
7872 0 3 0.0 6.8 32.3 56.1 0 0 0
7909 0 3 0.0 6.8 34.0 54.4 0 0 0
7912 0 3 0.0 6.8 35.699999999999996 56.1 0 0 0
7949 0 3 0.0 6.8 37.4 54.4 0 0 0
9362 0 3 0.0 1.7 32.3 57.8 0 0 0
9366 0 3 0.0 5.1 32.3 57.8 0 0 0
9401 0 3 0.0 0.0 34.0 57.8 0 0 0
9402 0 3 0.0 1.7 35.699999999999996 57.8 0 0 0
9405 0 3 0.0 3.4 34.0 57.8 0 0 0
9406 0 3 0.0 5.1 35.699999999999996 57.8 0 0 0
9441 0 3 0.0 0.0 37.4 57.8 0 0 0
9445 0 3 0.0 3.4 37.4 57.8 0 0 0
9409 0 3 0.0 6.8 34.0 57.8 0 0 0
9449 0 3 0.0 6.8 37.4 57.8 0 0 0
6442 0 3 0.0 1.7 39.1 51.0 0 0 0
6444 0 3 0.0 0.0 39.1 52.699999999999996 0 0 0
6446 0 3 0.0 5.1 39.1 51.0 0 0 0
6448 0 3 0.0 3.4 39.1 52.699999999999996 0 0 0
7942 0 3 0.0 1.7 39.1 54.4 0 0 0
7944 0 3 0.0 0.0 39.1 56.1 0 0 0
7946 0 3 0.0 5.1 39.1 54.4 0 0 0
7948 0 3 0.0 3.4 39.1 56.1 0 0 0
6452 0 3 0.0 6.8 39.1 52.699999999999996 0 0 0
7952 0 3 0.0 6.8 39.1 56.1 0 0 0
9442 0 3 0.0 1.7 39.1 57.8 0 0 0
9446 0 3 0.0 5.1 39.1 57.8 0 0 0
6370 0 3 0.0 8.5 32.3 51.0 0 0 0
6374 0 3 0.0 11.9 32.3 51.0 0 0 0
6376 0 3 0.0 10.2 32.3 52.699999999999996 0 0 0
6410 0 3 0.0 8.5 35.699999999999996 51.0 0 0 0
6411 0 3 0.0 8.5 34.0 52.699999999999996 0 0 0
6413 0 3 0.0 10.2 34.0 51.0 0 0 0
6414 0 3 0.0 11.9 35.699999999999996 51.0 0 0 0
6415 0 3 0.0 11.9 34.0 52.699999999999996 0 0 0
6416 0 3 0.0 10.2 35.699999999999996 52.699999999999996 0 0 0
6451 0 3 0.0 8.5 37.4 52.699999999999996 0 0 0
6453 0 3 0.0 10.2 37.4 51.0 0 0 0
6455 0 3 0.0 11.9 37.4 52.699999999999996 0 0 0
7870 0 3 0.0 8.5 32.3 54.4 0 0 0
7874 0 3 0.0 11.9 32.3 54.4 0 0 0
7876 0 3 0.0 10.2 32.3 56.1 0 0 0
7910 0 3 0.0 8.5 35.699999999999996 54.4 0 0 0
7911 0 3 0.0 8.5 34.0 56.1 0 0 0
7913 0 3 0.0 10.2 34.0 54.4 0 0 0
7914 0 3 0.0 11.9 35.699999999999996 54.4 0 0 0
7915 0 3 0.0 11.9 34.0 56.1 0 0 0
7916 0 3 0.0 10.2 35.699999999999996 56.1 0 0 0
7951 0 3 0.0 8.5 37.4 56.1 0 0 0
7953 0 3 0.0 10.2 37.4 54.4 0 0 0
7955 0 3 0.0 11.9 37.4 56.1 0 0 0
6378 0 3 0.0 15.299999999999999 32.3 51.0 0 0 0
6380 0 3 0.0 13.6 32.3 52.699999999999996 0 0 0
6417 0 3 0.0 13.6 34.0 51.0 0 0 0
6418 0 3 0.0 15.299999999999999 35.699999999999996 51.0 0 0 0
6419 0 3 0.0 15.299999999999999 34.0 52.699999999999996 0 0 0
6420 0 3 0.0 13.6 35.699999999999996 52.699999999999996 0 0 0
6457 0 3 0.0 13.6 37.4 51.0 0 0 0
6459 0 3 0.0 15.299999999999999 37.4 52.699999999999996 0 0 0
7878 0 3 0.0 15.299999999999999 32.3 54.4 0 0 0
7880 0 3 0.0 13.6 32.3 56.1 0 0 0
7917 0 3 0.0 13.6 34.0 54.4 0 0 0
7918 0 3 0.0 15.299999999999999 35.699999999999996 54.4 0 0 0
7919 0 3 0.0 15.299999999999999 34.0 56.1 0 0 0
7920 0 3 0.0 13.6 35.699999999999996 56.1 0 0 0
7957 0 3 0.0 13.6 37.4 54.4 0 0 0
7959 0 3 0.0 15.299999999999999 37.4 56.1 0 0 0
9370 0 3 0.0 8.5 32.3 57.8 0 0 0
9374 0 3 0.0 11.9 32.3 57.8 0 0 0
9410 0 3 0.0 8.5 35.699999999999996 57.8 0 0 0
9413 0 3 0.0 10.2 34.0 57.8 0 0 0
9414 0 3 0.0 11.9 35.699999999999996 57.8 0 0 0
9453 0 3 0.0 10.2 37.4 57.8 0 0 0
9378 0 3 0.0 15.299999999999999 32.3 57.8 0 0 0
9417 0 3 0.0 13.6 34.0 57.8 0 0 0
9418 0 3 0.0 15.299999999999999 35.699999999999996 57.8 0 0 0
9457 0 3 0.0 13.6 37.4 57.8 0 0 0
6450 0 3 0.0 8.5 39.1 51.0 0 0 0
6454 0 3 0.0 11.9 39.1 51.0 0 0 0
6456 0 3 0.0 10.2 39.1 52.699999999999996 0 0 0
7950 0 3 0.0 8.5 39.1 54.4 0 0 0
7954 0 3 0.0 11.9 39.1 54.4 0 0 0
7956 0 3 0.0 10.2 39.1 56.1 0 0 0
6458 0 3 0.0 15.299999999999999 39.1 51.0 0 0 0
6460 0 3 0.0 13.6 39.1 52.699999999999996 0 0 0
7958 0 3 0.0 15.299999999999999 39.1 54.4 0 0 0
7960 0 3 0.0 13.6 39.1 56.1 0 0 0
9450 0 3 0.0 8.5 39.1 57.8 0 0 0
9454 0 3 0.0 11.9 39.1 57.8 0 0 0
9458 0 3 0.0 15.299999999999999 39.1 57.8 0 0 0
6481 0 3 0.0 0.0 40.8 51.0 0 0 0
6482 0 3 0.0 1.7 42.5 51.0 0 0 0
6483 0 3 0.0 1.7 40.8 52.699999999999996 0 0 0
6484 0 3 0.0 0.0 42.5 52.699999999999996 0 0 0
6485 0 3 0.0 3.4 40.8 51.0 0 0 0
6486 0 3 0.0 5.1 42.5 51.0 0 0 0
6487 0 3 0.0 5.1 40.8 52.699999999999996 0 0 0
6488 0 3 0.0 3.4 42.5 52.699999999999996 0 0 0
7981 0 3 0.0 0.0 40.8 54.4 0 0 0
7982 0 3 0.0 1.7 42.5 54.4 0 0 0
7983 0 3 0.0 1.7 40.8 56.1 0 0 0
7984 0 3 0.0 0.0 42.5 56.1 0 0 0
7985 0 3 0.0 3.4 40.8 54.4 0 0 0
7986 0 3 0.0 5.1 42.5 54.4 0 0 0
7987 0 3 0.0 5.1 40.8 56.1 0 0 0
7988 0 3 0.0 3.4 42.5 56.1 0 0 0
6489 0 3 0.0 6.8 40.8 51.0 0 0 0
6492 0 3 0.0 6.8 42.5 52.699999999999996 0 0 0
7989 0 3 0.0 6.8 40.8 54.4 0 0 0
7992 0 3 0.0 6.8 42.5 56.1 0 0 0
9481 0 3 0.0 0.0 40.8 57.8 0 0 0
9482 0 3 0.0 1.7 42.5 57.8 0 0 0
9485 0 3 0.0 3.4 40.8 57.8 0 0 0
9486 0 3 0.0 5.1 42.5 57.8 0 0 0
9489 0 3 0.0 6.8 40.8 57.8 0 0 0
6521 0 3 0.0 0.0 44.199999999999996 51.0 0 0 0
6522 0 3 0.0 1.7 45.9 51.0 0 0 0
6523 0 3 0.0 1.7 44.199999999999996 52.699999999999996 0 0 0
6524 0 3 0.0 0.0 45.9 52.699999999999996 0 0 0
6525 0 3 0.0 3.4 44.199999999999996 51.0 0 0 0
6526 0 3 0.0 5.1 45.9 51.0 0 0 0
6527 0 3 0.0 5.1 44.199999999999996 52.699999999999996 0 0 0
6528 0 3 0.0 3.4 45.9 52.699999999999996 0 0 0
8021 0 3 0.0 0.0 44.199999999999996 54.4 0 0 0
8022 0 3 0.0 1.7 45.9 54.4 0 0 0
8023 0 3 0.0 1.7 44.199999999999996 56.1 0 0 0
8024 0 3 0.0 0.0 45.9 56.1 0 0 0
8025 0 3 0.0 3.4 44.199999999999996 54.4 0 0 0
8026 0 3 0.0 5.1 45.9 54.4 0 0 0
8027 0 3 0.0 5.1 44.199999999999996 56.1 0 0 0
8028 0 3 0.0 3.4 45.9 56.1 0 0 0
6529 0 3 0.0 6.8 44.199999999999996 51.0 0 0 0
6532 0 3 0.0 6.8 45.9 52.699999999999996 0 0 0
8029 0 3 0.0 6.8 44.199999999999996 54.4 0 0 0
8032 0 3 0.0 6.8 45.9 56.1 0 0 0
9521 0 3 0.0 0.0 44.199999999999996 57.8 0 0 0
9522 0 3 0.0 1.7 45.9 57.8 0 0 0
9525 0 3 0.0 3.4 44.199999999999996 57.8 0 0 0
9526 0 3 0.0 5.1 45.9 57.8 0 0 0
9529 0 3 0.0 6.8 44.199999999999996 57.8 0 0 0
6490 0 3 0.0 8.5 42.5 51.0 0 0 0
6491 0 3 0.0 8.5 40.8 52.699999999999996 0 0 0
6493 0 3 0.0 10.2 40.8 51.0 0 0 0
6494 0 3 0.0 11.9 42.5 51.0 0 0 0
6495 0 3 0.0 11.9 40.8 52.699999999999996 0 0 0
6496 0 3 0.0 10.2 42.5 52.699999999999996 0 0 0
7990 0 3 0.0 8.5 42.5 54.4 0 0 0
7991 0 3 0.0 8.5 40.8 56.1 0 0 0
7993 0 3 0.0 10.2 40.8 54.4 0 0 0
7994 0 3 0.0 11.9 42.5 54.4 0 0 0
7995 0 3 0.0 11.9 40.8 56.1 0 0 0
7996 0 3 0.0 10.2 42.5 56.1 0 0 0
6497 0 3 0.0 13.6 40.8 51.0 0 0 0
6498 0 3 0.0 15.299999999999999 42.5 51.0 0 0 0
6499 0 3 0.0 15.299999999999999 40.8 52.699999999999996 0 0 0
6500 0 3 0.0 13.6 42.5 52.699999999999996 0 0 0
7997 0 3 0.0 13.6 40.8 54.4 0 0 0
7998 0 3 0.0 15.299999999999999 42.5 54.4 0 0 0
7999 0 3 0.0 15.299999999999999 40.8 56.1 0 0 0
8000 0 3 0.0 13.6 42.5 56.1 0 0 0
9490 0 3 0.0 8.5 42.5 57.8 0 0 0
9493 0 3 0.0 10.2 40.8 57.8 0 0 0
9494 0 3 0.0 11.9 42.5 57.8 0 0 0
9497 0 3 0.0 13.6 40.8 57.8 0 0 0
9498 0 3 0.0 15.299999999999999 42.5 57.8 0 0 0
6530 0 3 0.0 8.5 45.9 51.0 0 0 0
6531 0 3 0.0 8.5 44.199999999999996 52.699999999999996 0 0 0
6533 0 3 0.0 10.2 44.199999999999996 51.0 0 0 0
6534 0 3 0.0 11.9 45.9 51.0 0 0 0
6535 0 3 0.0 11.9 44.199999999999996 52.699999999999996 0 0 0
6536 0 3 0.0 10.2 45.9 52.699999999999996 0 0 0
8030 0 3 0.0 8.5 45.9 54.4 0 0 0
8031 0 3 0.0 8.5 44.199999999999996 56.1 0 0 0
8033 0 3 0.0 10.2 44.199999999999996 54.4 0 0 0
8034 0 3 0.0 11.9 45.9 54.4 0 0 0
8035 0 3 0.0 11.9 44.199999999999996 56.1 0 0 0
8036 0 3 0.0 10.2 45.9 56.1 0 0 0
6537 0 3 0.0 13.6 44.199999999999996 51.0 0 0 0
6538 0 3 0.0 15.299999999999999 45.9 51.0 0 0 0
6539 0 3 0.0 15.299999999999999 44.199999999999996 52.699999999999996 0 0 0
6540 0 3 0.0 13.6 45.9 52.699999999999996 0 0 0
8037 0 3 0.0 13.6 44.199999999999996 54.4 0 0 0
8038 0 3 0.0 15.299999999999999 45.9 54.4 0 0 0
8039 0 3 0.0 15.299999999999999 44.199999999999996 56.1 0 0 0
8040 0 3 0.0 13.6 45.9 56.1 0 0 0
9530 0 3 0.0 8.5 45.9 57.8 0 0 0
9533 0 3 0.0 10.2 44.199999999999996 57.8 0 0 0
9534 0 3 0.0 11.9 45.9 57.8 0 0 0
9537 0 3 0.0 13.6 44.199999999999996 57.8 0 0 0
9538 0 3 0.0 15.299999999999999 45.9 57.8 0 0 0
6561 0 3 0.0 0.0 47.6 51.0 0 0 0
6562 0 3 0.0 1.7 49.3 51.0 0 0 0
6563 0 3 0.0 1.7 47.6 52.699999999999996 0 0 0
6564 0 3 0.0 0.0 49.3 52.699999999999996 0 0 0
6565 0 3 0.0 3.4 47.6 51.0 0 0 0
6566 0 3 0.0 5.1 49.3 51.0 0 0 0
6567 0 3 0.0 5.1 47.6 52.699999999999996 0 0 0
6568 0 3 0.0 3.4 49.3 52.699999999999996 0 0 0
8061 0 3 0.0 0.0 47.6 54.4 0 0 0
8062 0 3 0.0 1.7 49.3 54.4 0 0 0
8063 0 3 0.0 1.7 47.6 56.1 0 0 0
8064 0 3 0.0 0.0 49.3 56.1 0 0 0
8065 0 3 0.0 3.4 47.6 54.4 0 0 0
8066 0 3 0.0 5.1 49.3 54.4 0 0 0
8067 0 3 0.0 5.1 47.6 56.1 0 0 0
8068 0 3 0.0 3.4 49.3 56.1 0 0 0
6569 0 3 0.0 6.8 47.6 51.0 0 0 0
6572 0 3 0.0 6.8 49.3 52.699999999999996 0 0 0
8069 0 3 0.0 6.8 47.6 54.4 0 0 0
8072 0 3 0.0 6.8 49.3 56.1 0 0 0
9561 0 3 0.0 0.0 47.6 57.8 0 0 0
9562 0 3 0.0 1.7 49.3 57.8 0 0 0
9565 0 3 0.0 3.4 47.6 57.8 0 0 0
9566 0 3 0.0 5.1 49.3 57.8 0 0 0
9569 0 3 0.0 6.8 47.6 57.8 0 0 0
6601 0 3 0.0 0.0 51.0 51.0 0 0 0
6602 0 3 0.0 1.7 52.699999999999996 51.0 0 0 0
6603 0 3 0.0 1.7 51.0 52.699999999999996 0 0 0
6604 0 3 0.0 0.0 52.699999999999996 52.699999999999996 0 0 0
6605 0 3 0.0 3.4 51.0 51.0 0 0 0
6606 0 3 0.0 5.1 52.699999999999996 51.0 0 0 0
6607 0 3 0.0 5.1 51.0 52.699999999999996 0 0 0
6608 0 3 0.0 3.4 52.699999999999996 52.699999999999996 0 0 0
6641 0 3 0.0 0.0 54.4 51.0 0 0 0
6643 0 3 0.0 1.7 54.4 52.699999999999996 0 0 0
6645 0 3 0.0 3.4 54.4 51.0 0 0 0
6647 0 3 0.0 5.1 54.4 52.699999999999996 0 0 0
8101 0 3 0.0 0.0 51.0 54.4 0 0 0
8102 0 3 0.0 1.7 52.699999999999996 54.4 0 0 0
8103 0 3 0.0 1.7 51.0 56.1 0 0 0
8104 0 3 0.0 0.0 52.699999999999996 56.1 0 0 0
8105 0 3 0.0 3.4 51.0 54.4 0 0 0
8106 0 3 0.0 5.1 52.699999999999996 54.4 0 0 0
8107 0 3 0.0 5.1 51.0 56.1 0 0 0
8108 0 3 0.0 3.4 52.699999999999996 56.1 0 0 0
8141 0 3 0.0 0.0 54.4 54.4 0 0 0
8143 0 3 0.0 1.7 54.4 56.1 0 0 0
8145 0 3 0.0 3.4 54.4 54.4 0 0 0
8147 0 3 0.0 5.1 54.4 56.1 0 0 0
6609 0 3 0.0 6.8 51.0 51.0 0 0 0
6612 0 3 0.0 6.8 52.699999999999996 52.699999999999996 0 0 0
6649 0 3 0.0 6.8 54.4 51.0 0 0 0
8109 0 3 0.0 6.8 51.0 54.4 0 0 0
8112 0 3 0.0 6.8 52.699999999999996 56.1 0 0 0
8149 0 3 0.0 6.8 54.4 54.4 0 0 0
9601 0 3 0.0 0.0 51.0 57.8 0 0 0
9602 0 3 0.0 1.7 52.699999999999996 57.8 0 0 0
9605 0 3 0.0 3.4 51.0 57.8 0 0 0
9606 0 3 0.0 5.1 52.699999999999996 57.8 0 0 0
9641 0 3 0.0 0.0 54.4 57.8 0 0 0
9645 0 3 0.0 3.4 54.4 57.8 0 0 0
9609 0 3 0.0 6.8 51.0 57.8 0 0 0
9649 0 3 0.0 6.8 54.4 57.8 0 0 0
6570 0 3 0.0 8.5 49.3 51.0 0 0 0
6571 0 3 0.0 8.5 47.6 52.699999999999996 0 0 0
6573 0 3 0.0 10.2 47.6 51.0 0 0 0
6574 0 3 0.0 11.9 49.3 51.0 0 0 0
6575 0 3 0.0 11.9 47.6 52.699999999999996 0 0 0
6576 0 3 0.0 10.2 49.3 52.699999999999996 0 0 0
8070 0 3 0.0 8.5 49.3 54.4 0 0 0
8071 0 3 0.0 8.5 47.6 56.1 0 0 0
8073 0 3 0.0 10.2 47.6 54.4 0 0 0
8074 0 3 0.0 11.9 49.3 54.4 0 0 0
8075 0 3 0.0 11.9 47.6 56.1 0 0 0
8076 0 3 0.0 10.2 49.3 56.1 0 0 0
6577 0 3 0.0 13.6 47.6 51.0 0 0 0
6578 0 3 0.0 15.299999999999999 49.3 51.0 0 0 0
6579 0 3 0.0 15.299999999999999 47.6 52.699999999999996 0 0 0
6580 0 3 0.0 13.6 49.3 52.699999999999996 0 0 0
8077 0 3 0.0 13.6 47.6 54.4 0 0 0
8078 0 3 0.0 15.299999999999999 49.3 54.4 0 0 0
8079 0 3 0.0 15.299999999999999 47.6 56.1 0 0 0
8080 0 3 0.0 13.6 49.3 56.1 0 0 0
9570 0 3 0.0 8.5 49.3 57.8 0 0 0
9573 0 3 0.0 10.2 47.6 57.8 0 0 0
9574 0 3 0.0 11.9 49.3 57.8 0 0 0
9577 0 3 0.0 13.6 47.6 57.8 0 0 0
9578 0 3 0.0 15.299999999999999 49.3 57.8 0 0 0
6610 0 3 0.0 8.5 52.699999999999996 51.0 0 0 0
6611 0 3 0.0 8.5 51.0 52.699999999999996 0 0 0
6613 0 3 0.0 10.2 51.0 51.0 0 0 0
6614 0 3 0.0 11.9 52.699999999999996 51.0 0 0 0
6615 0 3 0.0 11.9 51.0 52.699999999999996 0 0 0
6616 0 3 0.0 10.2 52.699999999999996 52.699999999999996 0 0 0
6651 0 3 0.0 8.5 54.4 52.699999999999996 0 0 0
6653 0 3 0.0 10.2 54.4 51.0 0 0 0
6655 0 3 0.0 11.9 54.4 52.699999999999996 0 0 0
8110 0 3 0.0 8.5 52.699999999999996 54.4 0 0 0
8111 0 3 0.0 8.5 51.0 56.1 0 0 0
8113 0 3 0.0 10.2 51.0 54.4 0 0 0
8114 0 3 0.0 11.9 52.699999999999996 54.4 0 0 0
8115 0 3 0.0 11.9 51.0 56.1 0 0 0
8116 0 3 0.0 10.2 52.699999999999996 56.1 0 0 0
8151 0 3 0.0 8.5 54.4 56.1 0 0 0
8153 0 3 0.0 10.2 54.4 54.4 0 0 0
8155 0 3 0.0 11.9 54.4 56.1 0 0 0
6617 0 3 0.0 13.6 51.0 51.0 0 0 0
6618 0 3 0.0 15.299999999999999 52.699999999999996 51.0 0 0 0
6619 0 3 0.0 15.299999999999999 51.0 52.699999999999996 0 0 0
6620 0 3 0.0 13.6 52.699999999999996 52.699999999999996 0 0 0
6657 0 3 0.0 13.6 54.4 51.0 0 0 0
6659 0 3 0.0 15.299999999999999 54.4 52.699999999999996 0 0 0
8117 0 3 0.0 13.6 51.0 54.4 0 0 0
8118 0 3 0.0 15.299999999999999 52.699999999999996 54.4 0 0 0
8119 0 3 0.0 15.299999999999999 51.0 56.1 0 0 0
8120 0 3 0.0 13.6 52.699999999999996 56.1 0 0 0
8157 0 3 0.0 13.6 54.4 54.4 0 0 0
8159 0 3 0.0 15.299999999999999 54.4 56.1 0 0 0
9610 0 3 0.0 8.5 52.699999999999996 57.8 0 0 0
9613 0 3 0.0 10.2 51.0 57.8 0 0 0
9614 0 3 0.0 11.9 52.699999999999996 57.8 0 0 0
9653 0 3 0.0 10.2 54.4 57.8 0 0 0
9617 0 3 0.0 13.6 51.0 57.8 0 0 0
9618 0 3 0.0 15.299999999999999 52.699999999999996 57.8 0 0 0
9657 0 3 0.0 13.6 54.4 57.8 0 0 0
6642 0 3 0.0 1.7 56.1 51.0 0 0 0
6644 0 3 0.0 0.0 56.1 52.699999999999996 0 0 0
6646 0 3 0.0 5.1 56.1 51.0 0 0 0
6648 0 3 0.0 3.4 56.1 52.699999999999996 0 0 0
8142 0 3 0.0 1.7 56.1 54.4 0 0 0
8144 0 3 0.0 0.0 56.1 56.1 0 0 0
8146 0 3 0.0 5.1 56.1 54.4 0 0 0
8148 0 3 0.0 3.4 56.1 56.1 0 0 0
6652 0 3 0.0 6.8 56.1 52.699999999999996 0 0 0
8152 0 3 0.0 6.8 56.1 56.1 0 0 0
9642 0 3 0.0 1.7 56.1 57.8 0 0 0
9646 0 3 0.0 5.1 56.1 57.8 0 0 0
6681 0 3 0.0 0.0 57.8 51.0 0 0 0
6682 0 3 0.0 1.7 59.5 51.0 0 0 0
6683 0 3 0.0 1.7 57.8 52.699999999999996 0 0 0
6684 0 3 0.0 0.0 59.5 52.699999999999996 0 0 0
6685 0 3 0.0 3.4 57.8 51.0 0 0 0
6686 0 3 0.0 5.1 59.5 51.0 0 0 0
6687 0 3 0.0 5.1 57.8 52.699999999999996 0 0 0
6688 0 3 0.0 3.4 59.5 52.699999999999996 0 0 0
6721 0 3 0.0 0.0 61.199999999999996 51.0 0 0 0
6722 0 3 0.0 1.7 62.9 51.0 0 0 0
6723 0 3 0.0 1.7 61.199999999999996 52.699999999999996 0 0 0
6724 0 3 0.0 0.0 62.9 52.699999999999996 0 0 0
6725 0 3 0.0 3.4 61.199999999999996 51.0 0 0 0
6726 0 3 0.0 5.1 62.9 51.0 0 0 0
6727 0 3 0.0 5.1 61.199999999999996 52.699999999999996 0 0 0
6728 0 3 0.0 3.4 62.9 52.699999999999996 0 0 0
8181 0 3 0.0 0.0 57.8 54.4 0 0 0
8182 0 3 0.0 1.7 59.5 54.4 0 0 0
8183 0 3 0.0 1.7 57.8 56.1 0 0 0
8184 0 3 0.0 0.0 59.5 56.1 0 0 0
8185 0 3 0.0 3.4 57.8 54.4 0 0 0
8186 0 3 0.0 5.1 59.5 54.4 0 0 0
8187 0 3 0.0 5.1 57.8 56.1 0 0 0
8188 0 3 0.0 3.4 59.5 56.1 0 0 0
8221 0 3 0.0 0.0 61.199999999999996 54.4 0 0 0
8222 0 3 0.0 1.7 62.9 54.4 0 0 0
8223 0 3 0.0 1.7 61.199999999999996 56.1 0 0 0
8224 0 3 0.0 0.0 62.9 56.1 0 0 0
8225 0 3 0.0 3.4 61.199999999999996 54.4 0 0 0
8226 0 3 0.0 5.1 62.9 54.4 0 0 0
8227 0 3 0.0 5.1 61.199999999999996 56.1 0 0 0
8228 0 3 0.0 3.4 62.9 56.1 0 0 0
6689 0 3 0.0 6.8 57.8 51.0 0 0 0
6692 0 3 0.0 6.8 59.5 52.699999999999996 0 0 0
6729 0 3 0.0 6.8 61.199999999999996 51.0 0 0 0
6732 0 3 0.0 6.8 62.9 52.699999999999996 0 0 0
8189 0 3 0.0 6.8 57.8 54.4 0 0 0
8192 0 3 0.0 6.8 59.5 56.1 0 0 0
8229 0 3 0.0 6.8 61.199999999999996 54.4 0 0 0
8232 0 3 0.0 6.8 62.9 56.1 0 0 0
9681 0 3 0.0 0.0 57.8 57.8 0 0 0
9682 0 3 0.0 1.7 59.5 57.8 0 0 0
9685 0 3 0.0 3.4 57.8 57.8 0 0 0
9686 0 3 0.0 5.1 59.5 57.8 0 0 0
9721 0 3 0.0 0.0 61.199999999999996 57.8 0 0 0
9722 0 3 0.0 1.7 62.9 57.8 0 0 0
9725 0 3 0.0 3.4 61.199999999999996 57.8 0 0 0
9726 0 3 0.0 5.1 62.9 57.8 0 0 0
9689 0 3 0.0 6.8 57.8 57.8 0 0 0
9729 0 3 0.0 6.8 61.199999999999996 57.8 0 0 0
6650 0 3 0.0 8.5 56.1 51.0 0 0 0
6654 0 3 0.0 11.9 56.1 51.0 0 0 0
6656 0 3 0.0 10.2 56.1 52.699999999999996 0 0 0
8150 0 3 0.0 8.5 56.1 54.4 0 0 0
8154 0 3 0.0 11.9 56.1 54.4 0 0 0
8156 0 3 0.0 10.2 56.1 56.1 0 0 0
6658 0 3 0.0 15.299999999999999 56.1 51.0 0 0 0
6660 0 3 0.0 13.6 56.1 52.699999999999996 0 0 0
8158 0 3 0.0 15.299999999999999 56.1 54.4 0 0 0
8160 0 3 0.0 13.6 56.1 56.1 0 0 0
9650 0 3 0.0 8.5 56.1 57.8 0 0 0
9654 0 3 0.0 11.9 56.1 57.8 0 0 0
9658 0 3 0.0 15.299999999999999 56.1 57.8 0 0 0
6690 0 3 0.0 8.5 59.5 51.0 0 0 0
6691 0 3 0.0 8.5 57.8 52.699999999999996 0 0 0
6693 0 3 0.0 10.2 57.8 51.0 0 0 0
6694 0 3 0.0 11.9 59.5 51.0 0 0 0
6695 0 3 0.0 11.9 57.8 52.699999999999996 0 0 0
6696 0 3 0.0 10.2 59.5 52.699999999999996 0 0 0
6730 0 3 0.0 8.5 62.9 51.0 0 0 0
6731 0 3 0.0 8.5 61.199999999999996 52.699999999999996 0 0 0
6733 0 3 0.0 10.2 61.199999999999996 51.0 0 0 0
6734 0 3 0.0 11.9 62.9 51.0 0 0 0
6735 0 3 0.0 11.9 61.199999999999996 52.699999999999996 0 0 0
6736 0 3 0.0 10.2 62.9 52.699999999999996 0 0 0
8190 0 3 0.0 8.5 59.5 54.4 0 0 0
8191 0 3 0.0 8.5 57.8 56.1 0 0 0
8193 0 3 0.0 10.2 57.8 54.4 0 0 0
8194 0 3 0.0 11.9 59.5 54.4 0 0 0
8195 0 3 0.0 11.9 57.8 56.1 0 0 0
8196 0 3 0.0 10.2 59.5 56.1 0 0 0
8230 0 3 0.0 8.5 62.9 54.4 0 0 0
8231 0 3 0.0 8.5 61.199999999999996 56.1 0 0 0
8233 0 3 0.0 10.2 61.199999999999996 54.4 0 0 0
8234 0 3 0.0 11.9 62.9 54.4 0 0 0
8235 0 3 0.0 11.9 61.199999999999996 56.1 0 0 0
8236 0 3 0.0 10.2 62.9 56.1 0 0 0
6697 0 3 0.0 13.6 57.8 51.0 0 0 0
6698 0 3 0.0 15.299999999999999 59.5 51.0 0 0 0
6699 0 3 0.0 15.299999999999999 57.8 52.699999999999996 0 0 0
6700 0 3 0.0 13.6 59.5 52.699999999999996 0 0 0
6737 0 3 0.0 13.6 61.199999999999996 51.0 0 0 0
6738 0 3 0.0 15.299999999999999 62.9 51.0 0 0 0
6739 0 3 0.0 15.299999999999999 61.199999999999996 52.699999999999996 0 0 0
6740 0 3 0.0 13.6 62.9 52.699999999999996 0 0 0
8197 0 3 0.0 13.6 57.8 54.4 0 0 0
8198 0 3 0.0 15.299999999999999 59.5 54.4 0 0 0
8199 0 3 0.0 15.299999999999999 57.8 56.1 0 0 0
8200 0 3 0.0 13.6 59.5 56.1 0 0 0
8237 0 3 0.0 13.6 61.199999999999996 54.4 0 0 0
8238 0 3 0.0 15.299999999999999 62.9 54.4 0 0 0
8239 0 3 0.0 15.299999999999999 61.199999999999996 56.1 0 0 0
8240 0 3 0.0 13.6 62.9 56.1 0 0 0
9690 0 3 0.0 8.5 59.5 57.8 0 0 0
9693 0 3 0.0 10.2 57.8 57.8 0 0 0
9694 0 3 0.0 11.9 59.5 57.8 0 0 0
9730 0 3 0.0 8.5 62.9 57.8 0 0 0
9733 0 3 0.0 10.2 61.199999999999996 57.8 0 0 0
9734 0 3 0.0 11.9 62.9 57.8 0 0 0
9697 0 3 0.0 13.6 57.8 57.8 0 0 0
9698 0 3 0.0 15.299999999999999 59.5 57.8 0 0 0
9737 0 3 0.0 13.6 61.199999999999996 57.8 0 0 0
9738 0 3 0.0 15.299999999999999 62.9 57.8 0 0 0
9364 0 3 0.0 0.0 32.3 59.5 0 0 0
9368 0 3 0.0 3.4 32.3 59.5 0 0 0
9403 0 3 0.0 1.7 34.0 59.5 0 0 0
9404 0 3 0.0 0.0 35.699999999999996 59.5 0 0 0
9407 0 3 0.0 5.1 34.0 59.5 0 0 0
9408 0 3 0.0 3.4 35.699999999999996 59.5 0 0 0
9443 0 3 0.0 1.7 37.4 59.5 0 0 0
9447 0 3 0.0 5.1 37.4 59.5 0 0 0
10682 0 3 0.0 1.7 32.3 61.199999999999996 0 0 0
10684 0 3 0.0 5.1 32.3 61.199999999999996 0 0 0
10701 0 3 0.0 0.0 34.0 61.199999999999996 0 0 0
10702 0 3 0.0 1.7 35.699999999999996 61.199999999999996 0 0 0
10703 0 3 0.0 3.4 34.0 61.199999999999996 0 0 0
10704 0 3 0.0 5.1 35.699999999999996 61.199999999999996 0 0 0
10721 0 3 0.0 0.0 37.4 61.199999999999996 0 0 0
10723 0 3 0.0 3.4 37.4 61.199999999999996 0 0 0
9372 0 3 0.0 6.8 32.3 59.5 0 0 0
9412 0 3 0.0 6.8 35.699999999999996 59.5 0 0 0
10705 0 3 0.0 6.8 34.0 61.199999999999996 0 0 0
10725 0 3 0.0 6.8 37.4 61.199999999999996 0 0 0
9444 0 3 0.0 0.0 39.1 59.5 0 0 0
9448 0 3 0.0 3.4 39.1 59.5 0 0 0
10722 0 3 0.0 1.7 39.1 61.199999999999996 0 0 0
10724 0 3 0.0 5.1 39.1 61.199999999999996 0 0 0
9452 0 3 0.0 6.8 39.1 59.5 0 0 0
12187 313 2 -1.1128 3.2610716404235234 36.595502248709465 65.40795971355325 0 0 0
12188 313 1 0.5564 2.407911675726354 36.96345753210186 65.03819126943155 0 0 0
13876 876 2 -1.1128 0.853225492062228 37.6937080539888 64.86444760021743 0 0 0
13877 876 1 0.5564 1.0365888794137956 38.152229370788206 65.73400855794543 0 0 0
13878 876 1 0.5564 0.6689390702539987 36.72501374817765 65.03079038659308 0 0 0
20027 2926 1 0.5564 7.388213985143553 38.42371688290291 63.98988353454956 0 0 0
16765 1839 2 -1.1128 5.593038354422532 38.1864451995242 64.04381147441723 0 0 0
16766 1839 1 0.5564 4.876712395912321 37.59245976519336 64.40995153003102 0 0 0
12189 313 1 0.5564 3.0536758289498462 35.89549468336156 66.09131681091608 0 0 0
14543 1098 1 0.5564 4.0703786959783885 37.50958789790383 66.50012683207073 0 0 0
15871 1541 2 -1.1128 0.4031612069046756 35.42306241782203 66.19658153876952 0 0 0
19502 2751 1 0.5564 7.774546078980015 38.855997883315574 65.75659727303152 0 0 0
16767 1839 1 0.5564 5.310879503672991 39.141812810010784 64.13132835434342 0 0 0
20026 2926 2 -1.1128 8.360108200494668 38.27431394615464 64.1718189459902 0 0 0
20028 2926 1 0.5564 8.502234276418859 37.330246768022405 64.46937134463735 0 0 0
17908 2220 2 -1.1128 8.916809744843901 35.83907191481302 65.43956701252036 0 0 0
17909 2220 1 0.5564 8.592170126067733 34.901548350256135 65.31443188459356 0 0 0
9376 0 3 0.0 10.2 32.3 59.5 0 0 0
9411 0 3 0.0 8.5 34.0 59.5 0 0 0
9415 0 3 0.0 11.9 34.0 59.5 0 0 0
9416 0 3 0.0 10.2 35.699999999999996 59.5 0 0 0
9451 0 3 0.0 8.5 37.4 59.5 0 0 0
9455 0 3 0.0 11.9 37.4 59.5 0 0 0
10686 0 3 0.0 8.5 32.3 61.199999999999996 0 0 0
10688 0 3 0.0 11.9 32.3 61.199999999999996 0 0 0
10706 0 3 0.0 8.5 35.699999999999996 61.199999999999996 0 0 0
10707 0 3 0.0 10.2 34.0 61.199999999999996 0 0 0
10708 0 3 0.0 11.9 35.699999999999996 61.199999999999996 0 0 0
10727 0 3 0.0 10.2 37.4 61.199999999999996 0 0 0
9380 0 3 0.0 13.6 32.3 59.5 0 0 0
9419 0 3 0.0 15.299999999999999 34.0 59.5 0 0 0
9420 0 3 0.0 13.6 35.699999999999996 59.5 0 0 0
9459 0 3 0.0 15.299999999999999 37.4 59.5 0 0 0
10690 0 3 0.0 15.299999999999999 32.3 61.199999999999996 0 0 0
10709 0 3 0.0 13.6 34.0 61.199999999999996 0 0 0
10710 0 3 0.0 15.299999999999999 35.699999999999996 61.199999999999996 0 0 0
10729 0 3 0.0 13.6 37.4 61.199999999999996 0 0 0
9456 0 3 0.0 10.2 39.1 59.5 0 0 0
10726 0 3 0.0 8.5 39.1 61.199999999999996 0 0 0
10728 0 3 0.0 11.9 39.1 61.199999999999996 0 0 0
9460 0 3 0.0 13.6 39.1 59.5 0 0 0
10730 0 3 0.0 15.299999999999999 39.1 61.199999999999996 0 0 0
12227 326 1 0.5564 13.975746218325405 36.560968972470654 64.17507151144954 0 0 0
12228 326 1 0.5564 12.669106661301218 37.52467147315942 64.00014600789083 0 0 0
12226 326 2 -1.1128 12.979038022359068 36.605419903117316 64.24288020013233 0 0 0
20073 2941 1 0.5564 12.03244233652047 36.16263746777475 65.59596503143078 0 0 0
17910 2220 1 0.5564 9.907228713984212 35.83322551509275 65.57753858802026 0 0 0
14520 1090 1 0.5564 16.56472653992962 45.582279018347506 64.90588781378936 0 0 0
12131 294 1 0.5564 16.531238863557718 36.28715511696306 64.4859063840688 0 0 0
12132 294 1 0.5564 15.728402323786604 35.03567250698002 63.81072384018777 0 0 0
12130 294 2 -1.1128 15.64183983685989 35.83789410352863 64.40144160372047 0 0 0
14928 1226 1 0.5564 0.6593127476404798 39.41687009730524 64.28965873099132 0 0 0
13737 829 1 0.5564 3.0687470863273036 41.43172096987204 66.0910285016312 0 0 0
14926 1226 2 -1.1128 0.7234648243606102 40.407558468272164 64.1695671931343 0 0 0
13053 601 1 0.5564 2.2982989170671404 45.519450386458736 64.7201917996067 0 0 0
13736 829 1 0.5564 2.16239401972334 41.120281426452934 64.76884987007885 0 0 0
13735 829 2 -1.1128 2.9277596098889074 41.655292164384996 65.12659157881673 0 0 0
20227 2993 2 -1.1128 3.393857796055434 44.32392963420023 65.513868987602 0 0 0
13078 610 2 -1.1128 5.32715487797181 45.50097039974023 64.05210562860084 0 0 0
9483 0 3 0.0 1.7 40.8 59.5 0 0 0
9484 0 3 0.0 0.0 42.5 59.5 0 0 0
9487 0 3 0.0 5.1 40.8 59.5 0 0 0
9488 0 3 0.0 3.4 42.5 59.5 0 0 0
10741 0 3 0.0 0.0 40.8 61.199999999999996 0 0 0
10742 0 3 0.0 1.7 42.5 61.199999999999996 0 0 0
10743 0 3 0.0 3.4 40.8 61.199999999999996 0 0 0
10744 0 3 0.0 5.1 42.5 61.199999999999996 0 0 0
9492 0 3 0.0 6.8 42.5 59.5 0 0 0
10745 0 3 0.0 6.8 40.8 61.199999999999996 0 0 0
9523 0 3 0.0 1.7 44.199999999999996 59.5 0 0 0
9524 0 3 0.0 0.0 45.9 59.5 0 0 0
9527 0 3 0.0 5.1 44.199999999999996 59.5 0 0 0
9528 0 3 0.0 3.4 45.9 59.5 0 0 0
10761 0 3 0.0 0.0 44.199999999999996 61.199999999999996 0 0 0
10762 0 3 0.0 1.7 45.9 61.199999999999996 0 0 0
10763 0 3 0.0 3.4 44.199999999999996 61.199999999999996 0 0 0
10764 0 3 0.0 5.1 45.9 61.199999999999996 0 0 0
9532 0 3 0.0 6.8 45.9 59.5 0 0 0
10765 0 3 0.0 6.8 44.199999999999996 61.199999999999996 0 0 0
13079 610 1 0.5564 6.069124874126655 46.077172374480796 64.39484756524253 0 0 0
20229 2993 1 0.5564 4.082023344128145 44.75769390958155 64.93225332300625 0 0 0
11557 103 2 -1.1128 5.058093438450143 40.71081010701175 63.86008319811318 0 0 0
11559 103 1 0.5564 4.184418209242328 41.057253969622884 64.20165068292754 0 0 0
11558 103 1 0.5564 4.980149365255817 40.51615673963509 62.88231286635041 0 0 0
20228 2993 1 0.5564 3.258032142068497 43.37762873662738 65.22049866134809 0 0 0
14883 1211 1 0.5564 6.185564111888109 41.63075576398197 64.8904596499138 0 0 0
11891 214 1 0.5564 8.089480173245471 46.406990372593974 64.85198804048419 0 0 0
14881 1211 2 -1.1128 6.586683099449867 41.896596657274955 65.76706243826153 0 0 0
11892 214 1 0.5564 7.1339273450619825 46.83665182848157 66.10455998354952 0 0 0
13080 610 1 0.5564 5.382213232582418 45.44458581934734 63.05521575065302 0 0 0
17072 1941 1 0.5564 16.133622079482635 43.32273970394503 64.20173028589996 0 0 0
9699 0 3 0.0 15.299999999999999 57.8 59.5 0 0 0
13051 601 2 -1.1128 1.6164999489252099 46.25046313743518 64.69243231822485 0 0 0
11890 214 2 -1.1128 7.233988881656811 46.856082826593706 65.10976834825021 0 0 0
13052 601 1 0.5564 1.4194503477885856 46.55799085319506 65.62334491605448 0 0 0
16940 1897 1 0.5564 10.347536632585651 56.67272482176802 64.88688737682318 0 0 0
16848 1866 1 0.5564 7.891015359503381 43.330662199390105 65.94474212293515 0 0 0
16847 1866 1 0.5564 8.90229087405075 44.575827835131626 65.6389395626877 0 0 0
18420 2390 1 0.5564 13.61331539111273 42.95571197588563 64.13863818270262 0 0 0
16016 1589 1 0.5564 13.1051906696951 39.24647129020119 65.0947940179949 0 0 0
16015 1589 2 -1.1128 12.726436983420951 39.41085336180019 64.18401126251243 0 0 0
16846 1866 2 -1.1128 8.761571479572442 43.75542978195208 66.19314801037117 0 0 0
18418 2390 2 -1.1128 12.717541081806154 43.30986346562003 64.40727493197465 0 0 0
16017 1589 1 0.5564 11.78394036407754 39.734254767126 64.26835778549781 0 0 0
16170 1640 1 0.5564 14.35637598092287 40.008117093213606 63.563002111236656 0 0 0
14955 1235 1 0.5564 9.543006010977193 39.45485277732158 64.12868364915275 0 0 0
19190 2647 1 0.5564 14.598478531200545 39.87154915433191 65.83252117547939 0 0 0
14953 1235 2 -1.1128 10.263489743939415 40.1471647541384 64.16881321950318 0 0 0
14954 1235 1 0.5564 9.912554288932654 41.01431605562187 63.81541002074244 0 0 0
19155 2635 1 0.5564 9.951796594312494 45.1772040278419 63.95926586640973 0 0 0
19153 2635 2 -1.1128 9.675160427456508 45.769454514086135 64.71604312455943 0 0 0
18307 2353 2 -1.1128 10.054431094683352 42.979863920026624 63.8625351948878 0 0 0
18309 2353 1 0.5564 11.044399984302462 43.06835229584132 63.972678291007966 0 0 0
9491 0 3 0.0 8.5 40.8 59.5 0 0 0
9495 0 3 0.0 11.9 40.8 59.5 0 0 0
9496 0 3 0.0 10.2 42.5 59.5 0 0 0
10746 0 3 0.0 8.5 42.5 61.199999999999996 0 0 0
10747 0 3 0.0 10.2 40.8 61.199999999999996 0 0 0
10748 0 3 0.0 11.9 42.5 61.199999999999996 0 0 0
9499 0 3 0.0 15.299999999999999 40.8 59.5 0 0 0
9500 0 3 0.0 13.6 42.5 59.5 0 0 0
10749 0 3 0.0 13.6 40.8 61.199999999999996 0 0 0
10750 0 3 0.0 15.299999999999999 42.5 61.199999999999996 0 0 0
9531 0 3 0.0 8.5 44.199999999999996 59.5 0 0 0
9535 0 3 0.0 11.9 44.199999999999996 59.5 0 0 0
9536 0 3 0.0 10.2 45.9 59.5 0 0 0
10766 0 3 0.0 8.5 45.9 61.199999999999996 0 0 0
10767 0 3 0.0 10.2 44.199999999999996 61.199999999999996 0 0 0
10768 0 3 0.0 11.9 45.9 61.199999999999996 0 0 0
9539 0 3 0.0 15.299999999999999 44.199999999999996 59.5 0 0 0
9540 0 3 0.0 13.6 45.9 59.5 0 0 0
10769 0 3 0.0 13.6 44.199999999999996 61.199999999999996 0 0 0
10770 0 3 0.0 15.299999999999999 45.9 61.199999999999996 0 0 0
18308 2353 1 0.5564 9.611191161405218 43.060663112249614 64.75528930689212 0 0 0
18591 2447 1 0.5564 10.698112416597148 40.63570798898437 65.83584449376181 0 0 0
16169 1640 1 0.5564 15.387916213018586 41.1359248245703 64.13798422366364 0 0 0
16168 1640 2 -1.1128 15.273563890240625 40.1646195819254 63.929436803642005 0 0 0
17071 1941 2 -1.1128 15.469937208891768 42.751335745092476 64.68445176218825 0 0 0
16707 1819 1 0.5564 0.008922108679747964 50.12691747165444 66.18769639621667 1 0 0
14518 1090 2 -1.1128 16.117762429061735 46.31828346378176 65.41433704213757 0 0 0
19154 2635 1 0.5564 10.120632930820982 46.65985011047261 64.62250154172567 0 0 0
17073 1941 1 0.5564 15.706265301103832 42.71377275764468 65.65539885431976 0 0 0
18419 2390 1 0.5564 12.833479743646842 44.00942537585892 65.11237895469786 0 0 0
19189 2647 2 -1.1128 14.250996171927378 39.29183448065987 66.56953340023627 0 0 0
14519 1090 1 0.5564 15.590285860142494 45.92911759318173 66.16953163656605 0 0 0
12287 346 1 0.5564 16.604307962688576 59.00246986819644 64.2816532077252 0 0 0
16941 1897 1 0.5564 9.674209827100325 58.15467215669977 64.75615495260331 0 0 0
9736 0 3 0.0 10.2 62.9 59.5 0 0 0
20128 2960 2 -1.1128 16.683698594062328 53.05237658726453 63.99532801199347 0 0 0
12221 324 1 0.5564 2.196776659491884 48.122604155948814 64.22002435436083 0 0 0
12220 324 2 -1.1128 2.4580994978305464 49.08676693991796 64.26585955920304 0 0 0
12222 324 1 0.5564 3.1856512347111305 49.203134876116465 64.94197133521963 0 0 0
11791 181 2 -1.1128 4.368954180043242 49.90009389887337 65.97748607591768 0 0 0
17534 2095 1 0.5564 5.410166532391974 50.57331471142792 64.78086538306448 0 0 0
17533 2095 2 -1.1128 5.889084090525408 50.93016558151155 63.978808339284654 0 0 0
11929 227 2 -1.1128 2.722328786939404 52.27257029725732 66.07770813430749 0 0 0
9563 0 3 0.0 1.7 47.6 59.5 0 0 0
9564 0 3 0.0 0.0 49.3 59.5 0 0 0
9567 0 3 0.0 5.1 47.6 59.5 0 0 0
9568 0 3 0.0 3.4 49.3 59.5 0 0 0
10781 0 3 0.0 0.0 47.6 61.199999999999996 0 0 0
10782 0 3 0.0 1.7 49.3 61.199999999999996 0 0 0
10783 0 3 0.0 3.4 47.6 61.199999999999996 0 0 0
10784 0 3 0.0 5.1 49.3 61.199999999999996 0 0 0
9572 0 3 0.0 6.8 49.3 59.5 0 0 0
10785 0 3 0.0 6.8 47.6 61.199999999999996 0 0 0
9603 0 3 0.0 1.7 51.0 59.5 0 0 0
9604 0 3 0.0 0.0 52.699999999999996 59.5 0 0 0
9607 0 3 0.0 5.1 51.0 59.5 0 0 0
9608 0 3 0.0 3.4 52.699999999999996 59.5 0 0 0
9643 0 3 0.0 1.7 54.4 59.5 0 0 0
9647 0 3 0.0 5.1 54.4 59.5 0 0 0
10801 0 3 0.0 0.0 51.0 61.199999999999996 0 0 0
10802 0 3 0.0 1.7 52.699999999999996 61.199999999999996 0 0 0
10803 0 3 0.0 3.4 51.0 61.199999999999996 0 0 0
10804 0 3 0.0 5.1 52.699999999999996 61.199999999999996 0 0 0
10821 0 3 0.0 0.0 54.4 61.199999999999996 0 0 0
10823 0 3 0.0 3.4 54.4 61.199999999999996 0 0 0
9612 0 3 0.0 6.8 52.699999999999996 59.5 0 0 0
10805 0 3 0.0 6.8 51.0 61.199999999999996 0 0 0
10825 0 3 0.0 6.8 54.4 61.199999999999996 0 0 0
17535 2095 1 0.5564 5.470172365300702 50.561407881247746 63.14903081032274 0 0 0
16407 1719 1 0.5564 6.449931247717079 52.340514983262686 65.04252184573645 0 0 0
14012 921 1 0.5564 5.988423259202563 54.56455090092239 65.64144526933681 0 0 0
16608 1786 1 0.5564 7.313708542974009 50.01640845240692 64.0414327919851 0 0 0
14309 1020 1 0.5564 8.241977754833847 52.25253776180927 65.45625528975559 0 0 0
16607 1786 1 0.5564 7.589195943516845 48.54413807043639 64.69193506788729 0 0 0
16606 1786 2 -1.1128 8.00717894393427 49.31701734726459 64.21449619505773 0 0 0
18507 2419 1 0.5564 2.81630151629187 53.68407901254634 65.2220298761244 0 0 0
18505 2419 2 -1.1128 2.8230463767078997 54.58155757324733 64.78102329668427 0 0 0
11930 227 1 0.5564 1.9935972391442562 51.589137845617586 66.12095685247694 0 0 0
18506 2419 1 0.5564 1.8949697703211006 54.953734043455036 64.76843263096562 0 0 0
11793 181 1 0.5564 3.8583134727288324 50.739928015879194 66.16167604940901 0 0 0
16405 1719 2 -1.1128 6.843312670262753 53.02968400133791 65.65104234535053 0 0 0
16939 1897 2 -1.1128 10.522488810162976 57.63257569098611 64.66761774067162 0 0 0
16705 1819 2 -1.1128 0.9747260349259018 49.87831083621044 66.26130053404323 0 0 0
14011 921 2 -1.1128 5.459083494569467 55.39952623575967 65.49106023367851 0 0 0
16706 1819 1 0.5564 1.3311162683244873 49.65360688735195 65.35438568350396 0 0 0
18589 2447 2 -1.1128 11.117347084753968 40.938388731483066 66.6917820272679 0 0 0
14310 1020 1 0.5564 8.710572109861502 50.70937840089292 65.19989914419527 0 0 0
14308 1020 2 -1.1128 9.026491400400031 51.63393654258411 65.41294231687216 0 0 0
13224 658 1 0.5564 15.265758858281318 47.74083275628117 64.82283808948742 0 0 0
13223 658 1 0.5564 14.690690364358133 48.16108090488201 63.35337755691365 0 0 0
20021 2924 1 0.5564 12.677177383650685 49.865102297009884 66.1665181596463 0 0 0
13222 658 2 -1.1128 14.959421413313537 48.50377965200059 64.25356710375102 0 0 0
20122 2958 2 -1.1128 10.558355881358612 48.27227460356171 64.51204211247001 0 0 0
20123 2958 1 0.5564 9.761799736221741 48.80833194269964 64.2325034261336 0 0 0
20124 2958 1 0.5564 11.361182964265726 48.86680325059266 64.55682355693597 0 0 0
14916 1222 1 0.5564 13.786231429659091 53.51798107021937 65.57053397553611 0 0 0
19765 2839 2 -1.1128 12.128507922658065 52.51320906635243 65.76462075141544 0 0 0
9571 0 3 0.0 8.5 47.6 59.5 0 0 0
9575 0 3 0.0 11.9 47.6 59.5 0 0 0
9576 0 3 0.0 10.2 49.3 59.5 0 0 0
10786 0 3 0.0 8.5 49.3 61.199999999999996 0 0 0
10787 0 3 0.0 10.2 47.6 61.199999999999996 0 0 0
10788 0 3 0.0 11.9 49.3 61.199999999999996 0 0 0
9579 0 3 0.0 15.299999999999999 47.6 59.5 0 0 0
9580 0 3 0.0 13.6 49.3 59.5 0 0 0
10789 0 3 0.0 13.6 47.6 61.199999999999996 0 0 0
10790 0 3 0.0 15.299999999999999 49.3 61.199999999999996 0 0 0
9611 0 3 0.0 8.5 51.0 59.5 0 0 0
9615 0 3 0.0 11.9 51.0 59.5 0 0 0
9616 0 3 0.0 10.2 52.699999999999996 59.5 0 0 0
9651 0 3 0.0 8.5 54.4 59.5 0 0 0
9655 0 3 0.0 11.9 54.4 59.5 0 0 0
10806 0 3 0.0 8.5 52.699999999999996 61.199999999999996 0 0 0
10807 0 3 0.0 10.2 51.0 61.199999999999996 0 0 0
10808 0 3 0.0 11.9 52.699999999999996 61.199999999999996 0 0 0
10827 0 3 0.0 10.2 54.4 61.199999999999996 0 0 0
9619 0 3 0.0 15.299999999999999 51.0 59.5 0 0 0
9620 0 3 0.0 13.6 52.699999999999996 59.5 0 0 0
9659 0 3 0.0 15.299999999999999 54.4 59.5 0 0 0
10809 0 3 0.0 13.6 51.0 61.199999999999996 0 0 0
10810 0 3 0.0 15.299999999999999 52.699999999999996 61.199999999999996 0 0 0
10829 0 3 0.0 13.6 54.4 61.199999999999996 0 0 0
19766 2839 1 0.5564 11.638618574015982 53.13424647928373 65.15280287330312 0 0 0
15870 1540 1 0.5564 9.868364894141969 52.74515044164915 64.39632201984573 0 0 0
15868 1540 2 -1.1128 10.38834301395904 53.489160174145006 63.97671221544792 0 0 0
19767 2839 1 0.5564 12.133774747418935 51.5936275455465 65.37175657928614 0 0 0
15869 1540 1 0.5564 10.306708173818306 53.43300063666304 62.981633381417 0 0 0
20020 2924 2 -1.1128 12.631227108211512 49.93567672755067 65.17007051053747 0 0 0
20022 2924 1 0.5564 13.401640304428229 49.44321989629039 64.7651633586856 0 0 0
14914 1222 2 -1.1128 14.489807967471767 54.21844014511348 65.69027208332885 0 0 0
20129 2960 1 0.5564 15.898099805907894 53.41947975382197 64.49339544728798 0 0 0
16062 1604 1 0.5564 16.246428587917183 49.84843578083776 64.4042548915805 0 0 0
14585 1112 1 0.5564 9.796326138896926 54.72749126829451 65.1556897247386 0 0 0
14915 1222 1 0.5564 14.977582035817228 54.05766961929682 66.54831035213937 0 0 0
14243 998 1 0.5564 16.882732806456463 39.40287167877414 64.06591187164155 0 0 0
14584 1112 2 -1.1128 9.899117901401675 55.35729101301137 65.92561637020688 0 0 0
17179 1977 2 -1.1128 2.392419310664098 57.16908216160513 66.76841507699136 0 0 0
16035 1595 1 0.5564 12.130583060999562 62.183411042186755 64.7281558555625 0 0 0
11997 249 1 0.5564 1.1039312711090623 60.56811907422036 64.05688917938771 0 0 0
11996 249 1 0.5564 2.577713822527853 61.229153986173756 63.816836307792464 0 0 0
17884 2212 2 -1.1128 7.712552940182411 56.94349230985027 66.4512778149714 0 0 0
17885 2212 1 0.5564 6.761180687946903 56.67191797270295 66.30588514585918 0 0 0
9656 0 3 0.0 10.2 56.1 59.5 0 0 0
14013 921 1 0.5564 4.590005338928145 55.168933646592045 65.05341848070681 0 0 0
17180 1977 1 0.5564 2.8355390601380024 57.38972240484875 65.89952891291324 0 0 0
20034 2928 1 0.5564 5.400033471165702 62.67346854767472 65.21909322194023 0 0 0
20032 2928 2 -1.1128 5.3645625119518625 62.54030490403529 64.22863375814885 0 0 0
16406 1719 1 0.5564 6.638412045783415 52.7919293865592 66.60050986814322 0 0 0
14072 941 1 0.5564 3.4345313739739156 57.18396421061348 63.78099863096128 0 0 0
20072 2941 1 0.5564 11.308362239388394 37.16077555943235 66.66650465930236 0 0 0
12205 319 2 -1.1128 8.10325796348743 59.144894775668725 64.94484858955724 0 0 0
12206 319 1 0.5564 8.489811115103997 59.92154942060126 65.44222725918009 0 0 0
15699 1483 1 0.5564 1.145566121843072 56.314712757361214 65.97864518206045 0 0 0
14071 941 2 -1.1128 3.512704005328752 57.74010692301054 64.60840079062004 0 0 0
14073 941 1 0.5564 4.138928070009686 58.501425038547055 64.44035434708688 0 0 0
17952 2234 1 0.5564 5.482156800345446 59.96674377730259 65.39704929416675 0 0 0
17951 2234 1 0.5564 6.409827808809248 59.46106148091354 64.15192331047832 0 0 0
17950 2234 2 -1.1128 5.476309171736653 59.67281334311518 64.44124033037568 0 0 0
9727 0 3 0.0 5.1 61.199999999999996 59.5 0 0 0
10845 0 3 0.0 6.8 57.8 61.199999999999996 0 0 0
9687 0 3 0.0 5.1 57.8 59.5 0 0 0
10841 0 3 0.0 0.0 57.8 61.199999999999996 0 0 0
9644 0 3 0.0 0.0 56.1 59.5 0 0 0
9648 0 3 0.0 3.4 56.1 59.5 0 0 0
10822 0 3 0.0 1.7 56.1 61.199999999999996 0 0 0
10824 0 3 0.0 5.1 56.1 61.199999999999996 0 0 0
9652 0 3 0.0 6.8 56.1 59.5 0 0 0
10843 0 3 0.0 3.4 57.8 61.199999999999996 0 0 0
9688 0 3 0.0 3.4 59.5 59.5 0 0 0
10864 0 3 0.0 5.1 62.9 61.199999999999996 0 0 0
9728 0 3 0.0 3.4 62.9 59.5 0 0 0
9732 0 3 0.0 6.8 62.9 59.5 0 0 0
10862 0 3 0.0 1.7 62.9 61.199999999999996 0 0 0
9724 0 3 0.0 0.0 62.9 59.5 0 0 0
10844 0 3 0.0 5.1 59.5 61.199999999999996 0 0 0
10861 0 3 0.0 0.0 61.199999999999996 61.199999999999996 0 0 0
10863 0 3 0.0 3.4 61.199999999999996 61.199999999999996 0 0 0
9684 0 3 0.0 0.0 59.5 59.5 0 0 0
10865 0 3 0.0 6.8 61.199999999999996 61.199999999999996 0 0 0
9683 0 3 0.0 1.7 57.8 59.5 0 0 0
9692 0 3 0.0 6.8 59.5 59.5 0 0 0
10842 0 3 0.0 1.7 59.5 61.199999999999996 0 0 0
9723 0 3 0.0 1.7 61.199999999999996 59.5 0 0 0
16475 1742 1 0.5564 9.181715885341594 62.26666442164098 65.56912458271086 0 0 0
20033 2928 1 0.5564 5.203119222922427 61.57407371936237 64.02779861598191 0 0 0
12207 319 1 0.5564 7.946565157913701 58.38765498992006 65.57891323008083 0 0 0
15697 1483 2 -1.1128 0.4828136384738672 55.811703335955094 65.42390132781759 0 0 0
11995 249 2 -1.1128 1.697703671407435 61.34170131860014 64.27826384288582 0 0 0
12288 346 1 0.5564 16.296467604254705 57.511586971184855 64.87252517841853 0 0 0
14882 1211 1 0.5564 7.284026607508861 41.22997497913948 66.0303638981231 0 0 0
17289 2013 1 0.5564 0.23506829327878162 59.11750041236962 65.26582540164017 0 0 0
19503 2751 1 0.5564 6.453135446003877 38.98162681295571 66.70776394846597 0 0 0
17259 2003 1 0.5564 15.337920898615858 61.446162214967686 64.69023504570491 0 0 0
10828 0 3 0.0 11.9 56.1 61.199999999999996 0 0 0
20130 2960 1 0.5564 16.68420184391282 53.41165811373015 63.06209881995282 0 0 0
16474 1742 2 -1.1128 9.103815564211999 61.48374117477504 66.18634748974411 0 0 0
10868 0 3 0.0 11.9 62.9 61.199999999999996 0 0 0
13092 614 1 0.5564 14.891377850624954 57.26265300941247 66.5585447177304 0 0 0
9660 0 3 0.0 13.6 56.1 59.5 0 0 0
18075 2275 1 0.5564 12.359354554241914 59.9984836410446 65.35419730548948 0 0 0
10848 0 3 0.0 11.9 59.5 61.199999999999996 0 0 0
10870 0 3 0.0 15.299999999999999 62.9 61.199999999999996 0 0 0
10866 0 3 0.0 8.5 62.9 61.199999999999996 0 0 0
9740 0 3 0.0 13.6 62.9 59.5 0 0 0
16865 1872 1 0.5564 16.064913644645095 60.062010695205885 66.30392609425917 0 0 0
13885 879 2 -1.1128 13.092114403943627 58.75573625031988 64.60923197443738 0 0 0
13886 879 1 0.5564 12.258388059054097 58.29981197522072 64.29772167242083 0 0 0
17257 2003 2 -1.1128 15.36839266095143 60.45360844265643 64.80817602995283 0 0 0
10847 0 3 0.0 10.2 57.8 61.199999999999996 0 0 0
13887 879 1 0.5564 13.765038817318565 58.06878916209192 64.8836045925689 0 0 0
10867 0 3 0.0 10.2 61.199999999999996 61.199999999999996 0 0 0
9700 0 3 0.0 13.6 59.5 59.5 0 0 0
10846 0 3 0.0 8.5 59.5 61.199999999999996 0 0 0
10869 0 3 0.0 13.6 61.199999999999996 61.199999999999996 0 0 0
9695 0 3 0.0 11.9 57.8 59.5 0 0 0
9731 0 3 0.0 8.5 61.199999999999996 59.5 0 0 0
9739 0 3 0.0 15.299999999999999 61.199999999999996 59.5 0 0 0
10849 0 3 0.0 13.6 57.8 61.199999999999996 0 0 0
14586 1112 1 0.5564 9.021980823224807 55.7988549490113 66.11443858848612 0 0 0
13090 614 2 -1.1128 14.612442190891636 56.94665629144399 65.65171356371827 0 0 0
10826 0 3 0.0 8.5 56.1 61.199999999999996 0 0 0
9735 0 3 0.0 11.9 61.199999999999996 59.5 0 0 0
10830 0 3 0.0 15.299999999999999 56.1 61.199999999999996 0 0 0
13091 614 1 0.5564 14.371430009723769 55.97715008118758 65.69612604308988 0 0 0
18073 2275 2 -1.1128 11.99403966541564 60.868092733086556 65.68634963235773 0 0 0
9696 0 3 0.0 10.2 59.5 59.5 0 0 0
18074 2275 1 0.5564 10.994653856109487 60.83337425362599 65.68157538019165 0 0 0
9691 0 3 0.0 8.5 57.8 59.5 0 0 0
10850 0 3 0.0 15.299999999999999 59.5 61.199999999999996 0 0 0
17258 2003 1 0.5564 14.54578601601828 60.045493476442275 64.41224440152698 0 0 0
16868 1873 1 0.5564 0.6128394775956184 62.05251086898866 65.53223347718382 0 0 0
16867 1873 2 -1.1128 0.1839593479600731 62.29771190093661 66.40168067137371 0 0 0
16033 1595 2 -1.1128 12.464024430432284 62.84493874193339 64.05644290352616 0 0 0
15698 1483 1 0.5564 0.36466821004322847 56.27395978049253 64.54506080317843 0 0 0
16599 1783 1 0.5564 0.8316434869426723 48.30943563165928 66.82336247639451 0 0 0
20071 2941 2 -1.1128 11.38742815487121 36.21268331111059 66.35849521388386 0 0 0
18856 2536 2 -1.1128 4.953023565728483 60.95614338272644 66.76308631549028 0 0 0
19501 2751 2 -1.1128 7.3932381890063645 39.2937962504656 66.57080667753706 0 0 0
17287 2013 2 -1.1128 0.02406717690886933 59.12079303572395 64.28834500305076 0 0 0
15873 1541 1 0.5564 1.242047694587703 35.18455866477208 66.68585189894794 0 0 0
11792 181 1 0.5564 4.582392218026148 49.44355961074592 66.84121236968438 0 0 0
17680 2144 2 -1.1128 6.57019990950029 33.055418012462106 70.98340748011579 0 0 0
11577 109 1 0.5564 7.418694980378426 35.7982961125245 68.3845729391698 0 0 0
11575 109 2 -1.1128 8.346491700122685 35.47994655535225 68.1900300999987 0 0 0
12681 477 1 0.5564 4.192401494969943 36.36642313040343 73.76327482886315 0 0 0
16912 1888 2 -1.1128 4.1555316668194315 34.49974903823399 70.90659124384796 0 0 0
11759 170 1 0.5564 6.111593530822579 33.7558096352696 73.91786286849847 0 0 0
12679 477 2 -1.1128 3.61783920205854 36.196069600448844 72.96273824601654 0 0 0
16913 1888 1 0.5564 4.888398051480095 33.81937606633955 70.90571268352957 0 0 0
11758 170 2 -1.1128 6.743381784756153 34.37300215797855 73.44890967500953 0 0 0
16914 1888 1 0.5564 4.113364382919209 34.943070430248156 71.80196235789842 0 0 0
12680 477 1 0.5564 3.1418556934543576 37.038072080195725 72.70882146330611 0 0 0
13238 663 1 0.5564 6.057024468296552 37.02401704306806 69.45994684761342 0 0 0
13237 663 2 -1.1128 5.862505833105312 36.29874558468606 68.79953493678025 0 0 0
13239 663 1 0.5564 5.136081181575743 35.710472264087336 69.1548400804523 0 0 0
15921 1557 1 0.5564 2.137200877668793 35.49120813908185 73.62792640654253 0 0 0
12174 308 1 0.5564 6.923247926855672 37.67660901468836 71.13719432853065 0 0 0
18298 2350 2 -1.1128 2.223601790762182 37.42839599371172 69.41906124818138 0 0 0
18018 2256 1 0.5564 2.6116220602048723 33.63359948792607 70.61621409364149 0 0 0
15919 1557 2 -1.1128 1.4184397535564182 35.13303249480051 74.22382307289789 0 0 0
18016 2256 2 -1.1128 1.7807571343838207 33.418158112586134 70.1031365205306 0 0 0
16209 1653 1 0.5564 1.1159341492252823 36.376448597796745 70.17279376413974 0 0 0
18017 2256 1 0.5564 1.207257429851416 34.23487106251111 70.03927467610993 0 0 0
12173 308 1 0.5564 7.459128033482894 38.21206329223657 69.69056089913381 0 0 0
11760 170 1 0.5564 7.674788164943452 34.01691999476639 73.52432679555072 0 0 0
20150 2967 1 0.5564 7.023696733913828 35.81549660373019 72.54701087597665 0 0 0
15920 1557 1 0.5564 1.5719132285826611 34.1576213289659 74.38199722239239 0 0 0
12172 308 2 -1.1128 6.733737154843893 38.2943207535037 70.37396557782616 0 0 0
20149 2967 2 -1.1128 7.498427468592349 36.65196003792206 72.27322317477469 0 0 0
13197 649 1 0.5564 7.337718764085539 37.51490763973028 73.65645813709692 0 0 0
15009 1253 1 0.5564 2.5390654995630424 34.42313044152687 68.53023080576632 0 0 0
18300 2350 1 0.5564 2.2218612429245477 37.82585667747811 70.33667961097636 0 0 0
18299 2350 1 0.5564 1.847220474236179 38.08864265564789 68.76912835569308 0 0 0
13195 649 2 -1.1128 7.353432860179205 38.044200509643545 74.50475187456698 0 0 0
14544 1098 1 0.5564 5.105682753623231 37.21756956200857 67.72874294203295 0 0 0
15007 1253 2 -1.1128 2.5143477822310496 35.22672251622136 67.93556375299539 0 0 0
15008 1253 1 0.5564 2.205022355908653 36.02003417536898 68.4599438220176 0 0 0
12008 253 1 0.5564 8.147825218561273 38.73051141790786 67.90581352098818 0 0 0
17682 2144 1 0.5564 6.595552378837546 33.592457718008504 71.82658343267559 0 0 0
20151 2967 1 0.5564 8.483186460681248 36.48102821241144 72.2410956685271 0 0 0
19035 2595 1 0.5564 1.0179479236776061 32.07479103660762 74.24189875593241 0 0 0
17681 2144 1 0.5564 7.503492975230973 32.83145275917942 70.70268757541989 0 0 0
11963 238 1 0.5564 5.895768256022224 38.865248677675574 74.58730251237381 0 0 0
14542 1098 2 -1.1128 4.863427197518013 37.857920695942774 66.99986516829762 0 0 0
11962 238 2 -1.1128 5.130603083754256 39.33105008704037 75.03177030250978 0 0 0
19421 2724 1 0.5564 0.5081528381972908 32.70784690677752 70.65772873342803 0 0 0
18336 2362 1 0.5564 0.15256081044661896 34.98568058141321 73.35415009585283 0 0 0
13151 634 1 0.5564 13.185228233742556 45.59291429480961 67.14181067160419 0 0 0
19915 2889 2 -1.1128 2.2128716022425756 38.35359051589058 72.13757288077187 0 0 0
17385 2045 1 0.5564 0.6482985441994907 39.68941361728011 67.28547840976888 0 0 0
19192 2648 2 -1.1128 4.736365296487169 32.902628754495545 74.36744510960318 0 0 0
19194 2648 1 0.5564 3.8080668453221116 32.530977442125206 74.35571472805835 0 0 0
13380 710 1 0.5564 0.9729585058430381 35.97558369145655 75.50334071652102 0 0 0
17051 1934 1 0.5564 16.697197488724516 41.53689675581834 66.97923311907572 0 0 0
13153 635 2 -1.1128 0.155612542256886 40.082865176936195 71.82442086284239 0 0 0
11576 109 1 0.5564 8.516433595295814 35.529663024960854 67.2058308908806 0 0 0
12009 253 1 0.5564 8.646954740708049 37.239613633407366 68.34708461816142 0 0 0
12007 253 2 -1.1128 8.663747247772767 38.210391801888555 68.58647510445468 0 0 0
11311 21 2 -1.1128 9.249723067688157 33.16185986619973 73.40392928394375 0 0 0
11313 21 1 0.5564 9.131480555610967 32.848385349900674 72.46172308600194 0 0 0
11312 21 1 0.5564 9.930677683527538 33.893765675170975 73.4287238635442 0 0 0
19533 2761 1 0.5564 10.758856060038756 37.31122456172872 71.41029662291118 0 0 0
19531 2761 2 -1.1128 10.153807847205565 36.5157104637491 71.44306886139077 0 0 0
19532 2761 1 0.5564 10.45140206205932 35.84249035107502 70.76615492891864 0 0 0
19538 2763 1 0.5564 11.06970397574242 35.92653707134287 72.87956163842838 0 0 0
19537 2763 2 -1.1128 11.131871566230528 35.23297652448062 73.59727325551835 0 0 0
19539 2763 1 0.5564 12.08406923056058 34.94594135039763 73.70183027786102 0 0 0
19518 2756 1 0.5564 11.14348435586073 34.33501778375305 69.1498567784471 0 0 0
14899 1217 2 -1.1128 15.007699573301696 36.15203110603924 74.92269936760923 0 0 0
19517 2756 1 0.5564 9.59161565837747 34.80656963637724 69.33951177758827 0 0 0
19516 2756 2 -1.1128 10.448505651843067 34.607783206416826 69.81514143065422 0 0 0
15451 1401 2 -1.1128 12.72317136432945 34.65365235501307 67.94259854290723 0 0 0
13069 607 2 -1.1128 12.231791104483337 38.44477387305581 69.81259631062204 0 0 0
15453 1401 1 0.5564 13.70851696711017 34.58879158405479 67.78484180884902 0 0 0
13071 607 1 0.5564 11.701070962921126 38.373305156458564 68.96806775840635 0 0 0
13070 607 1 0.5564 12.810845457732832 37.635550337674516 69.91186068861562 0 0 0
16439 1730 1 0.5564 13.954501098348732 37.53344558963188 75.00478828056234 0 0 0
14062 938 2 -1.1128 15.511415712884077 34.44364420249445 67.66422683572138 0 0 0
19282 2678 2 -1.1128 11.18361076885857 38.52800168424298 67.48488071382238 0 0 0
12693 481 1 0.5564 14.742836362298885 32.924239680143245 73.73825335957109 0 0 0
19283 2678 1 0.5564 10.290979988482302 38.36155534953783 67.90381508856406 0 0 0
12691 481 2 -1.1128 15.482732692401859 32.273041118062565 73.56945167940852 0 0 0
14901 1217 1 0.5564 15.296150821901264 36.27469683415412 73.97309461899857 0 0 0
11869 207 2 -1.1128 13.603798363792484 36.234868627388316 69.83198919190806 0 0 0
17357 2036 1 0.5564 14.109384170466528 34.7149969886498 74.243800000619 0 0 0
18531 2427 1 0.5564 15.650708600322195 32.93802522591591 71.20837636535198 0 0 0
16414 1722 2 -1.1128 14.974183086730076 36.273162253245204 72.15196946028034 0 0 0
18530 2427 1 0.5564 15.080569098549248 34.18690182310766 70.32413940261785 0 0 0
11870 207 1 0.5564 13.047067243160654 35.632160426564695 69.26033073129739 0 0 0
18529 2427 2 -1.1128 15.518329558112919 33.288829593429554 70.28133144928907 0 0 0
11871 207 1 0.5564 14.387375891713477 36.56393527954943 69.30499626386258 0 0 0
15290 1347 1 0.5564 12.478220330666243 38.73069794640278 73.26981781876356 0 0 0
15289 1347 2 -1.1128 11.666367354114115 38.90790929795245 72.71349782684857 0 0 0
15291 1347 1 0.5564 11.930409042528993 39.4065142908191 71.88786158147758 0 0 0
16438 1730 2 -1.1128 13.267527001654592 38.25507750050922 74.91926536481108 0 0 0
14063 938 1 0.5564 15.710252980478774 33.66422585056701 68.25834037304973 0 0 0
16415 1722 1 0.5564 15.694479487681173 36.95636625816087 72.03194678539575 0 0 0
17356 2036 2 -1.1128 13.525594567974549 33.905947084239905 74.1757700836779 0 0 0
18857 2536 1 0.5564 4.095970549863439 61.4398735780669 66.94047135611919 0 0 0
13780 844 2 -1.1128 9.016043508283571 32.505910904563954 70.52381925771063 0 0 0
12449 400 1 0.5564 8.677052962402525 39.008397865606355 74.30145579384416 0 0 0
12450 400 1 0.5564 10.168307092547684 39.13013199999305 73.64726237042089 0 0 0
13697 816 1 0.5564 15.441866581031789 36.594697354070014 67.50554878777187 0 0 0
13696 816 2 -1.1128 15.37021931180036 37.42599873299796 68.05673371709956 0 0 0
12123 291 1 0.5564 4.158494450147775 62.30197010480328 80.02533489162748 0 0 0
15452 1401 1 0.5564 12.325838750055409 35.31180773096547 67.30309986514638 0 0 0
13782 844 1 0.5564 9.654740448268063 33.25554765399209 70.35029293097098 0 0 0
19284 2678 1 0.5564 11.203585594412436 39.44996777060254 67.09812530875958 0 0 0
16416 1722 1 0.5564 14.328839248599472 36.331874454941094 71.39033683655961 0 0 0
13698 816 1 0.5564 15.011881499585925 38.16999926594415 67.4927679068769 0 0 0
18772 2508 2 -1.1128 3.8405325734531703 49.737051633320384 83.57532642403432 0 0 0
17383 2045 2 -1.1128 1.3496650077368424 38.98235043736891 67.19521864171799 0 0 0
19443 2731 1 0.5564 5.902265727570764 42.2886154950254 67.2000903055921 0 0 0
19078 2610 2 -1.1128 3.644013221734637 40.25876496737464 67.56953962021534 0 0 0
15358 1370 2 -1.1128 0.3890333022786556 42.98279054364761 68.30689522599378 0 0 0
19441 2731 2 -1.1128 5.405667846453997 42.3754784405657 68.06371374819598 0 0 0
19916 2889 1 0.5564 1.3800384364888094 38.88974206664119 71.99998454927321 0 0 0
16493 1748 1 0.5564 2.078936428786153 43.11472036531575 68.10597325054104 0 0 0
18632 2461 1 0.5564 4.416899554925136 39.917299760567566 73.56460585578537 0 0 0
19917 2889 1 0.5564 2.9608118745290937 38.96189302670092 72.40319193875233 0 0 0
16652 1801 1 0.5564 6.631131445556679 39.96865853048382 70.9965731218261 0 0 0
13515 755 1 0.5564 1.3936845030118776 44.876812783721554 71.64069373858582 0 0 0
18722 2491 1 0.5564 3.665881210051937 41.95335637058546 73.41169170048165 0 0 0
18633 2461 1 0.5564 4.965936698217962 40.46533238616236 72.12764897854414 0 0 0
18631 2461 2 -1.1128 4.149990815108486 40.309978971788205 72.68451329385145 0 0 0
18535 2429 2 -1.1128 5.399653410579899 45.09017755897768 73.97628648096709 0 0 0
18537 2429 1 0.5564 4.809646145652208 45.445446686578315 74.7013212338515 0 0 0
17246 1999 1 0.5564 4.980590655216851 45.39137153501994 72.41768248889343 0 0 0
17247 1999 1 0.5564 5.4595097012426725 45.45455338191496 70.85778780396686 0 0 0
17245 1999 2 -1.1128 4.722130964563151 45.678115824565566 71.49519862427388 0 0 0
14577 1109 1 0.5564 2.458851506781955 44.935247226271684 69.45458523915171 0 0 0
14576 1109 1 0.5564 3.187335236475396 45.3854945097756 70.84498640107496 0 0 0
18536 2429 1 0.5564 6.2807283942549486 45.5624470967525 74.00213990935504 0 0 0
17598 2116 1 0.5564 6.652459220083245 42.47252789630543 69.06165987115845 0 0 0
16651 1801 2 -1.1128 6.536390380013756 40.8328216952979 71.49078604978783 0 0 0
13513 755 2 -1.1128 0.8187907841524448 44.52843831516434 72.3810534594738 0 0 0
14575 1109 2 -1.1128 2.3193896735074255 45.36025107539795 70.34896891758578 0 0 0
13514 755 1 0.5564 1.200025774248434 44.812316952657405 73.26086754896748 0 0 0
18723 2491 1 0.5564 4.338197629924866 43.421644071783454 73.6540785244423 0 0 0
18721 2491 2 -1.1128 3.7516917821791704 42.71638014144327 74.05234258475889 0 0 0
16492 1748 2 -1.1128 2.952919813089937 43.60066369288706 68.1024742640518 0 0 0
17597 2116 1 0.5564 7.179487995277 42.14350692206124 70.57182956782275 0 0 0
12001 251 2 -1.1128 7.050662209454456 45.512479946581344 70.12166886958431 0 0 0
12003 251 1 0.5564 7.236660679538796 46.11637679715267 69.34661185262317 0 0 0
12002 251 1 0.5564 7.1841579118980174 44.56148278524954 69.84277203456274 0 0 0
17596 2116 2 -1.1128 7.364511106821205 42.66281246402501 69.7375104844975 0 0 0
16653 1801 1 0.5564 7.216337683828944 40.874397310486636 72.22286750366159 0 0 0
19442 2731 1 0.5564 4.539801537554238 42.84960361347779 67.90408629644837 0 0 0
19633 2795 2 -1.1128 1.9178548506954085 45.862401661303586 74.81444310732668 0 0 0
19393 2715 2 -1.1128 7.972819128796253 46.417222224553505 73.79400290885395 0 0 0
19079 2610 1 0.5564 4.236536322298306 40.96632788651418 67.95459959376437 0 0 0
17230 1994 2 -1.1128 8.4874807494277 41.40668732052936 73.37106270993398 0 0 0
11441 64 1 0.5564 16.711150095894475 37.64973345218637 77.3115835151612 0 0 0
19394 2715 1 0.5564 8.1761113230511 46.042865358634494 74.69873078759086 0 0 0
19080 2610 1 0.5564 4.140500572349882 39.391463517252454 67.53364123769457 0 0 0
18260 2337 1 0.5564 7.157727087532763 35.87943041114648 82.7164306176644 0 0 0
16335 1695 1 0.5564 0.3051798570950598 41.489577443986974 79.06888007150668 0 0 0
11833 195 2 -1.1128 7.201569955210822 47.081840303422396 68.02213783708315 0 0 0
17345 2032 1 0.5564 2.6315948823151367 46.86957943013962 69.6944063088967 0 0 0
11834 195 1 0.5564 6.478597160358362 47.74032562852282 68.23120117399645 0 0 0
16864 1872 2 -1.1128 16.556021255274274 59.69497244129256 67.09392374337718 0 0 0
16023 1591 1 0.5564 1.2086489253400232 53.80624960926306 72.78155405086747 0 0 0
17630 2127 1 0.5564 1.4826828939887098 61.8243006897213 67.13854830308298 0 0 0
18876 2542 1 0.5564 2.610317002603117 42.459489001565196 75.13330381971039 0 0 0
14971 1241 2 -1.1128 14.295206782861877 62.20061946871219 81.29145902731933 0 0 0
17050 1934 2 -1.1128 16.002494167840922 42.22442514140465 67.19064197007603 0 0 0
13781 844 1 0.5564 9.174508069917366 31.773091242972576 69.8621059793596 0 0 0
13150 634 2 -1.1128 14.148777065580546 45.353864990345535 67.26193183380438 0 0 0
15336 1362 1 0.5564 16.332312122433898 50.386285901076384 78.62256579193705 0 0 0
16383 1711 1 0.5564 0.41616360782768613 42.81920910671474 81.83925394272993 0 0 0
19395 2715 1 0.5564 8.553560084178162 45.97347562720061 73.11148404377691 0 0 0
16884 1878 1 0.5564 8.680763126421125 42.42913503359619 68.97427791172329 0 0 0
17052 1934 1 0.5564 15.143717535354709 41.76919568729553 67.42574232984093 0 0 0
15350 1367 1 0.5564 8.413228506414905 45.69894877766297 71.02716006068346 0 0 0
15349 1367 2 -1.1128 9.24523869332861 45.844268786042186 71.56254928349608 0 0 0
16883 1878 1 0.5564 9.492764814265175 43.06039986759556 67.70589885094519 0 0 0
13169 640 1 0.5564 15.773054095824635 45.64378920578764 70.76763641497685 0 0 0
16712 1821 1 0.5564 13.380500000366126 41.07371851418439 68.84469346613632 0 0 0
11646 132 1 0.5564 12.489200560568717 40.00403295959004 70.2227477952213 0 0 0
15301 1351 2 -1.1128 15.422589942197197 40.89436842496946 71.33583357512968 0 0 0
12448 400 2 -1.1128 9.589752803402238 39.400404800442 74.41682561369274 0 0 0
17231 1994 1 0.5564 9.161892668684382 42.087096379643675 73.08433602342383 0 0 0
17232 1994 1 0.5564 8.958390235471832 40.60723584716453 73.74405308538402 0 0 0
15351 1367 1 0.5564 9.677477704324367 44.96277750529279 71.75266159457477 0 0 0
11645 132 1 0.5564 13.661760934441613 40.94397478022742 70.86168366468445 0 0 0
12961 571 2 -1.1128 12.474263123703297 45.40590255925034 70.33098281489842 0 0 0
15922 1558 2 -1.1128 9.868885336104537 43.47120349192619 72.62439443602604 0 0 0
15923 1558 1 0.5564 10.425249016969302 43.19323000213517 71.84132954574868 0 0 0
15554 1435 1 0.5564 10.471760044281387 43.039779049932676 69.75872335484857 0 0 0
15924 1558 1 0.5564 10.456470564239371 43.5927511544289 73.42437559417993 0 0 0
15555 1435 1 0.5564 11.834760719428694 42.29019538583066 70.25569437404599 0 0 0
11644 132 2 -1.1128 12.81511150806052 40.943383475104845 70.32953266776862 0 0 0
18913 2555 2 -1.1128 11.660446965499075 44.219605973973344 74.67101375330402 0 0 0
15553 1435 2 -1.1128 11.246144117040592 43.08743351701011 70.38964210996899 0 0 0
18810 2520 1 0.5564 12.394161129163281 45.22889474218946 73.45152639245424 0 0 0
18808 2520 2 -1.1128 12.752793450267314 45.89029941195281 72.79279520710342 0 0 0
12962 571 1 0.5564 12.062281618359863 44.494913827919206 70.3502453269224 0 0 0
12963 571 1 0.5564 12.467476849701221 45.79433596036502 71.25243467019955 0 0 0
12923 558 1 0.5564 14.191567157680169 44.58002538497156 70.22291576664102 0 0 0
14718 1156 1 0.5564 14.206111417133066 46.0740663957743 73.41054643120192 0 0 0
12827 526 1 0.5564 12.111515258726 46.55963053089918 68.89160062581769 0 0 0
16882 1878 2 -1.1128 9.53527327037246 42.40005505014366 68.4556575580242 0 0 0
12922 558 2 -1.1128 14.972060024561483 44.702015995040284 69.60976684272093 0 0 0
14716 1156 2 -1.1128 15.143959047904813 46.20662850354099 73.73127891202547 0 0 0
12924 558 1 0.5564 15.55107991811303 43.887308940214496 69.641112018871 0 0 0
15302 1351 1 0.5564 15.949341740815784 41.44985673654162 70.69243208206916 0 0 0
15303 1351 1 0.5564 15.813677089983535 39.97509432229889 71.38039838449728 0 0 0
14478 1076 1 0.5564 14.992029933344192 41.05544628324117 74.42303122079116 0 0 0
13170 640 1 0.5564 15.982422878098788 46.217247453878294 72.28221148245522 0 0 0
11987 246 1 0.5564 16.26283984498318 41.35910409141062 72.83439008916054 0 0 0
18590 2447 1 0.5564 10.421764661593441 41.36191676239379 67.2721199498133 0 0 0
18915 2555 1 0.5564 11.519809142672731 43.25819953315356 74.90748508415844 0 0 0
12704 485 1 0.5564 10.921174629525465 40.705472943326775 74.95110672796304 0 0 0
18809 2520 1 0.5564 12.637866990925149 46.81585435122556 73.15354449455795 0 0 0
13152 634 1 0.5564 14.293033540523439 45.006616900290055 68.18854338805593 0 0 0
17886 2212 1 0.5564 7.913243965425266 56.94329800066 67.43093302674545 0 0 0
13168 640 2 -1.1128 16.415780337474153 46.090615483708156 71.38993024622921 0 0 0
16711 1821 2 -1.1128 13.560967862862014 41.37606643697065 67.90873407217519 0 0 0
11931 227 1 0.5564 3.10215605821153 52.413131579348324 66.99202423802767 0 0 0
13835 862 1 0.5564 0.21842223223979376 57.36606163748213 78.17025870309944 0 0 0
12826 526 2 -1.1128 11.823773504006404 46.95792073865065 68.0206409516792 0 0 0
18061 2271 2 -1.1128 16.424755332216655 42.59312984143112 69.78133101984804 0 0 0
16713 1821 1 0.5564 12.709653574741852 41.36299029942271 67.38424366851335 0 0 0
13154 635 1 0.5564 0.017990135232505026 40.44838721168204 72.74499343400733 0 0 0
12705 485 1 0.5564 12.422843694361463 41.34703535931961 74.95532764801203 0 0 0
12703 485 2 -1.1128 11.458819718537802 41.52393519660188 75.1537365675381 0 0 0
17744 2165 1 0.5564 15.765759803203231 45.09126990187691 74.98652902117374 0 0 0
18914 2555 1 0.5564 11.359320942162796 44.79701074949573 75.42991221514953 0 0 0
18063 2271 1 0.5564 16.142494842810304 42.42064536053689 68.83762637595726 0 0 0
11587 113 2 -1.1128 0.4538509155758427 49.335862993061866 80.28452278501197 0 0 0
15186 1312 1 0.5564 3.3507540566889933 56.108407771778346 67.54005813226291 0 0 0
16207 1653 2 -1.1128 0.4682591369152867 35.61453673431183 70.16983437578764 0 0 0
19635 2795 1 0.5564 1.7360720821653544 46.80773074480372 74.54368665832679 0 0 0
17177 1976 1 0.5564 1.3388554844575442 52.85590066558053 70.60487227057283 0 0 0
11571 107 1 0.5564 3.6630688376842317 53.90477717099922 68.36797370294464 0 0 0
19202 2651 1 0.5564 5.590913537220795 48.33092102100771 73.08670704922869 0 0 0
19601 2784 1 0.5564 1.963097409907102 49.71117494171623 71.0465822830352 0 0 0
19203 2651 1 0.5564 4.83347994107669 47.26953457650562 72.10366088998113 0 0 0
19201 2651 2 -1.1128 4.995750808523928 48.238834038164235 72.28839541448927 0 0 0
17344 2032 2 -1.1128 2.9118792364021426 47.57008772393123 69.03810694294832 0 0 0
17346 2032 1 0.5564 2.471308086973322 48.437803513995846 69.26825145005768 0 0 0
11570 107 1 0.5564 2.790964801677831 52.73277375208809 69.09767873094918 0 0 0
16147 1633 2 -1.1128 2.91372173924421 49.930563078785106 72.25913035682638 0 0 0
16149 1633 1 0.5564 3.4259015649569537 50.788807951276944 72.22614919196849 0 0 0
18948 2566 1 0.5564 4.734076561163045 51.86716100555034 73.04189041844758 0 0 0
16097 1616 1 0.5564 5.854463094332697 48.947652117963415 70.81239560376989 0 0 0
18946 2566 2 -1.1128 4.790361161201445 51.957977801726436 72.04761346591481 0 0 0
18947 2566 1 0.5564 4.932228398438502 52.918461430637194 71.80814214533923 0 0 0
16148 1633 1 0.5564 3.551288216156533 49.16065723208215 72.23166688031247 0 0 0
20144 2965 1 0.5564 2.0527350428336035 49.35342359083413 73.64031577597079 0 0 0
20143 2965 2 -1.1128 1.8017320193946118 48.832672011922796 74.45629087387282 0 0 0
16098 1616 1 0.5564 5.601253845936336 50.56019313398327 70.76524288796294 0 0 0
16096 1616 2 -1.1128 6.1471470891441315 49.80826447364094 70.39564314518559 0 0 0
15484 1412 2 -1.1128 5.505114533163053 54.330936658462974 71.05058304004302 0 0 0
19271 2674 1 0.5564 5.287742880351906 52.27292905435641 68.47634465618187 0 0 0
19270 2674 2 -1.1128 6.232510047643498 52.102590645420776 68.19634476726422 0 0 0
19272 2674 1 0.5564 6.828606382432568 52.801044130464824 68.59236525916405 0 0 0
13977 909 1 0.5564 6.648953713380651 54.20458598749025 70.03135436198883 0 0 0
17176 1976 2 -1.1128 1.3627758565446202 52.270979139107986 69.79413487700306 0 0 0
17178 1976 1 0.5564 1.4748006135661367 51.31755203968082 70.07418406955992 0 0 0
19600 2784 2 -1.1128 1.3636214792020525 49.64068334032743 70.24929960674154 0 0 0
13975 909 2 -1.1128 7.453631162177811 54.120430409929206 69.44363646549442 0 0 0
19449 2733 1 0.5564 4.259852872011338 48.39778411943658 68.52228824447594 0 0 0
19448 2733 1 0.5564 5.525974402600213 49.26543204225725 69.07973781729329 0 0 0
11569 107 2 -1.1128 3.6318711579037717 52.93119521008352 68.59418417245998 0 0 0
19447 2733 2 -1.1128 5.152314909798509 48.78299587442931 68.28750424734903 0 0 0
17271 2007 1 0.5564 7.6927639712818126 50.18855136880901 70.96446569834666 0 0 0
13976 909 1 0.5564 8.23076585112156 53.80152633554191 69.98618779245788 0 0 0
12269 340 1 0.5564 7.92603308474916 49.53955929240767 72.78124545350732 0 0 0
12270 340 1 0.5564 7.874107154144743 48.10088447819156 73.55204925875832 0 0 0
12268 340 2 -1.1128 7.616200651640088 49.065576439967856 73.60546943839485 0 0 0
15485 1412 1 0.5564 5.839651629673358 54.56292072631617 71.9639660434743 0 0 0
12645 465 1 0.5564 7.529044415597292 54.655304963208266 73.56729868338886 0 0 0
17269 2007 2 -1.1128 8.51213024163761 50.17913845951074 71.53765888308504 0 0 0
11835 195 1 0.5564 8.088233199438415 47.543963528056736 68.03847609987494 0 0 0
16598 1783 1 0.5564 1.7795747158829216 47.23188875602032 67.60242974864207 0 0 0
12644 465 1 0.5564 5.997945121872802 54.71859344847163 74.1315295856648 0 0 0
16022 1591 1 0.5564 1.2154586170069197 54.83271890725105 71.5115378710685 0 0 0
12643 465 2 -1.1128 6.5977653358345485 54.960889773759355 73.36896244170667 0 0 0
12414 388 1 0.5564 1.3132272083056884 51.87440028539291 75.10300545450441 0 0 0
16090 1614 2 -1.1128 9.152524107985766 62.80272013485068 73.15034978590023 0 0 0
12346 366 2 -1.1128 4.6997012307516846 51.80988114937372 74.73355177967416 0 0 0
16021 1591 2 -1.1128 1.08884867811346 53.881117750859524 71.79158296828624 0 0 0
12412 388 2 -1.1128 0.8210230088968687 52.5942003317113 74.61349217585114 0 0 0
20145 2965 1 0.5564 0.8164902671327322 48.661544100966424 74.45249096600084 0 0 0
15068 1273 1 0.5564 8.076617595411845 51.515316412741996 68.44251658124314 0 0 0
13145 632 1 0.5564 4.998436596195059 41.20807202144375 82.86840734674571 0 0 0
15184 1312 2 -1.1128 4.135978420132473 55.54570133428559 67.79847933060981 0 0 0
19602 2784 1 0.5564 0.510911343653939 49.189331540030196 70.51229605694364 0 0 0
16494 1748 1 0.5564 3.081945103438906 44.04814581205987 67.21753790142826 0 0 0
19982 2911 1 0.5564 16.893964512741032 55.15858691923178 68.655285968901 0 0 0
16113 1621 1 0.5564 10.006666206939673 59.338882052693755 83.0566026620786 0 0 0
19911 2887 1 0.5564 8.695750225003739 52.01549243224106 71.17273592220982 0 0 0
12451 401 2 -1.1128 8.923287822894906 53.95417928305275 73.43106034180433 0 0 0
19910 2887 1 0.5564 9.363716364648177 53.38364829958989 71.76315727284047 0 0 0
12828 526 1 0.5564 12.183823989539713 47.88771620501359 67.94418944847902 0 0 0
12453 401 1 0.5564 9.095469984307272 53.56205753595941 74.33471651352812 0 0 0
20107 2953 2 -1.1128 9.48208651088028 48.519543396763645 68.0566730133704 0 0 0
14717 1156 1 0.5564 15.20390327185056 47.06527134466069 74.2403361002033 0 0 0
20109 2953 1 0.5564 10.25992961478036 48.10995386325181 67.58001952436668 0 0 0
16470 1740 1 0.5564 9.786810547020826 47.325473609265224 70.97692754585093 0 0 0
16469 1740 1 0.5564 9.902903842145886 48.22871891084634 69.62145813033182 0 0 0
16692 1814 1 0.5564 15.549679449897802 49.13364300448464 69.66838942822382 0 0 0
16468 1740 2 -1.1128 9.966166426803346 48.241979128116796 70.61936714873822 0 0 0
16690 1814 2 -1.1128 14.78601960938111 49.7237160793994 69.40639950010937 0 0 0
17270 2007 1 0.5564 9.142745198269461 49.477389332529896 71.20618780886724 0 0 0
19909 2887 2 -1.1128 9.24900237195237 52.817334566687 70.94698970539488 0 0 0
18071 2274 1 0.5564 9.168389788635126 49.29596814385811 74.49262237990186 0 0 0
16691 1814 1 0.5564 14.053895587098523 49.641300006502235 70.08256762540027 0 0 0
18483 2411 1 0.5564 12.830379922069266 53.304054522162566 68.94514738841747 0 0 0
17626 2126 2 -1.1128 12.32442942533777 48.65124305685596 73.63279739040884 0 0 0
17009 1920 1 0.5564 11.525726177645293 49.04335396390956 70.99243459760562 0 0 0
17627 2126 1 0.5564 12.519056527145178 49.120258974171975 72.77131806350397 0 0 0
17008 1920 2 -1.1128 12.366121270634409 49.57952307757137 71.07154747482163 0 0 0
17628 2126 1 0.5564 13.042376842093242 48.861507283444176 74.29637996445545 0 0 0
16736 1829 1 0.5564 11.302963184168576 51.814508444457985 73.06358601042935 0 0 0
17010 1920 1 0.5564 12.13890986508187 50.55291172558337 71.10137370695763 0 0 0
16737 1829 1 0.5564 10.672154334702883 52.269780584644046 71.62781646301669 0 0 0
16735 1829 2 -1.1128 11.515729713753798 52.03863399503814 72.11253487455625 0 0 0
12756 502 1 0.5564 12.828017371261595 53.008354997785865 72.12450011319979 0 0 0
18072 2274 1 0.5564 10.660896182315081 48.636480397268095 74.42836012067744 0 0 0
12755 502 1 0.5564 14.379707972043892 53.35106028150735 72.50057999214926 0 0 0
14289 1013 1 0.5564 15.02388289018724 48.99103100641752 74.25923607195655 0 0 0
18504 2418 1 0.5564 13.614943154452806 49.78937910673368 68.1827714056827 0 0 0
18481 2411 2 -1.1128 13.491097455819046 54.01775040205786 69.17772125664457 0 0 0
19769 2840 1 0.5564 14.886552008547236 53.63938506522506 68.3283840433776 0 0 0
18482 2411 1 0.5564 13.777416921440793 53.909479191591444 70.1297183932816 0 0 0
12754 502 2 -1.1128 13.564394530965407 53.677132731415156 72.02210230941402 0 0 0
12452 401 1 0.5564 9.550608116670986 54.71686233225656 73.27363117631072 0 0 0
17573 2108 1 0.5564 15.59584458653951 53.296155093290686 74.15506823275808 0 0 0
17572 2108 2 -1.1128 15.779654803805721 52.82777829292308 73.2908692540003 0 0 0
15067 1273 2 -1.1128 9.027968949642204 51.53133599437179 68.13482515438751 0 0 0
18693 2481 1 0.5564 16.02227050424197 50.650147538983056 68.80794091599158 0 0 0
18502 2418 2 -1.1128 12.688188533515346 49.77546903696142 67.80736173369296 0 0 0
18503 2418 1 0.5564 12.15613391833017 50.52286151025255 68.20525921993952 0 0 0
13358 703 1 0.5564 10.599953353374934 52.01959035992817 68.56782477870794 0 0 0
18126 2292 1 0.5564 15.253719272571898 50.95369220414756 72.95501630317335 0 0 0
18124 2292 2 -1.1128 15.393173994586878 49.96396739324226 72.98661136134355 0 0 0
19770 2840 1 0.5564 16.13788150383217 52.6585951285314 67.95575528872155 0 0 0
18125 2292 1 0.5564 15.673120373824537 49.637814870347725 72.08369649622404 0 0 0
19768 2840 2 -1.1128 15.769205138288898 53.583383086300636 67.86170712273606 0 0 0
17574 2108 1 0.5564 16.505578264347562 53.308529776789435 72.79902140848317 0 0 0
13357 703 2 -1.1128 11.577395589767532 52.1980926223198 68.45493631517057 0 0 0
18691 2481 2 -1.1128 16.70239231620057 51.201708744515706 68.32501791472654 0 0 0
20108 2953 1 0.5564 9.491211513585304 49.51007359783295 67.91967886135313 0 0 0
14287 1013 2 -1.1128 14.720777473790505 48.452920229358 75.04572456902363 0 0 0
17851 2201 2 -1.1128 11.151040624715877 51.627035274279415 74.84812528806209 0 0 0
17853 2201 1 0.5564 10.929068376813467 50.660713924247126 74.97832304648767 0 0 0
18070 2274 2 -1.1128 10.051874064614847 49.22849288188291 74.95619980258026 0 0 0
11594 115 1 0.5564 0.7751325706332227 41.65605851493483 74.46095661650202 0 0 0
17995 2249 2 -1.1128 15.192095344128726 54.04774223914629 75.63921639459629 0 0 0
18717 2489 1 0.5564 16.987252482744804 47.6763084826347 71.03080460586368 0 0 0
19736 2829 1 0.5564 0.023491978221675584 44.46633758794859 77.3274750262653 0 0 0
17629 2127 2 -1.1128 2.2401528893627565 61.33815732704119 67.57432815577926 0 0 0
15567 1439 1 0.5564 1.2623899880540117 60.05431651387195 67.17284905949953 0 0 0
13907 886 1 0.5564 9.887999843713411 44.59694427620037 83.60106010281804 0 0 0
14856 1202 1 0.5564 9.442741855526911 55.20777633287147 83.44548451024829 0 0 0
18858 2536 1 0.5564 5.712140546747444 61.461691097329826 67.17316312201235 0 0 0
18236 2329 1 0.5564 0.522378987814347 56.53506747799864 82.14980333722818 0 0 0
18899 2550 1 0.5564 7.163031008875525 62.33810582646542 68.3768846771196 0 0 0
15486 1412 1 0.5564 4.939123782622742 55.07853268210351 70.70308518315623 0 0 0
12631 461 2 -1.1128 4.025650254270261 61.69134683193027 73.65388962975847 0 0 0
16083 1611 1 0.5564 4.117772266583502 56.455093747818786 69.46095640969756 0 0 0
16081 1611 2 -1.1128 4.34021822274579 56.52428367633991 70.43344385066099 0 0 0
16082 1611 1 0.5564 4.868074619287046 57.35789047648331 70.59613610048636 0 0 0
14433 1061 1 0.5564 5.744475799496471 58.51720520653626 71.75856189340051 0 0 0
12633 461 1 0.5564 4.41436638779768 61.82728892492988 72.74261389163792 0 0 0
13300 684 2 -1.1128 1.4399177927080558 56.49089675644161 71.20222339647835 0 0 0
13302 684 1 0.5564 2.4365567759064732 56.52648174497506 71.12843678118436 0 0 0
17899 2217 2 -1.1128 4.806604078517785 61.87309729391268 70.83333747361532 0 0 0
12390 380 1 0.5564 5.088981041879945 57.66741627820267 74.00984134954284 0 0 0
12632 461 1 0.5564 4.759603207218183 61.49085078872866 74.30282143133788 0 0 0
14431 1061 2 -1.1128 5.70443978414955 58.936556235097974 70.85162092321484 0 0 0
12388 380 2 -1.1128 5.72159871598783 57.59646300582529 73.23863412563549 0 0 0
17900 2217 1 0.5564 5.046436070459568 60.90985523004847 70.71231935236366 0 0 0
17901 2217 1 0.5564 3.8484054714986105 62.01197965506293 70.58320317683093 0 0 0
14432 1061 1 0.5564 6.560463609886753 58.76131880253314 70.36529268191893 0 0 0
14315 1022 1 0.5564 1.3511063979243993 61.73881066588071 70.53890191389853 0 0 0
14314 1022 2 -1.1128 2.186683982364906 62.19876785353416 70.2384843094867 0 0 0
12389 380 1 0.5564 6.1679740024444865 56.70176518121012 73.25491172163923 0 0 0
13193 648 1 0.5564 1.7988562423598782 59.38468916352598 73.86092405251797 0 0 0
13194 648 1 0.5564 3.1099260265994872 60.328965901055554 74.09770270678766 0 0 0
13301 684 1 0.5564 1.1186375652792742 57.26206141738184 71.75184519370653 0 0 0
17631 2127 1 0.5564 2.1897495096577417 61.46231340301521 68.56530991119061 0 0 0
15803 1518 1 0.5564 6.915675590336792 58.53560921472388 74.06510053189544 0 0 0
15802 1518 2 -1.1128 7.628229932935034 59.18651485418635 74.32699407439893 0 0 0
18384 2378 1 0.5564 8.023744693409661 55.587489694272854 69.06964210051623 0 0 0
18900 2550 1 0.5564 5.649276769517879 62.15247217529728 68.96059533819377 0 0 0
18964 2572 2 -1.1128 8.38727196762326 58.63999816929141 70.12882162897874 0 0 0
18966 2572 1 0.5564 8.334819837766727 57.704353783688774 69.77979612129477 0 0 0
15804 1518 1 0.5564 8.423839397742546 59.066549864112396 73.73318088902668 0 0 0
13192 648 2 -1.1128 2.400627865177551 59.78835618472785 74.5500712968332 0 0 0
14064 938 1 0.5564 16.32359047113549 34.66795608766057 67.12565791733516 0 0 0
15348 1366 1 0.5564 6.753195743071075 60.7854995088144 74.75081259252298 0 0 0
17742 2164 1 0.5564 3.47304039812479 58.442185732598844 75.06385660417682 0 0 0
15346 1366 2 -1.1128 6.108834670443372 61.32543989352575 75.2923504275408 0 0 0
20179 2977 2 -1.1128 0.597168648471419 58.67534485761162 72.79048474392292 0 0 0
16236 1662 1 0.5564 11.116787951472595 55.368473865216004 67.5144799249979 0 0 0
13836 862 1 0.5564 0.3235533868074773 57.03246730028269 79.76534203263294 0 0 0
11986 246 2 -1.1128 16.763410419730512 41.26142388401477 73.69455735504624 0 0 0
15565 1439 2 -1.1128 0.6124402729371777 59.30952769151633 67.02167019757051 0 0 0
20181 2977 1 0.5564 0.1884367859950884 59.48067324827543 72.36108458668437 0 0 0
17238 1996 1 0.5564 0.1207783767765683 58.41170050759353 68.86630361071465 0 0 0
17384 2045 1 0.5564 2.246438649819516 39.3742718203243 67.40063220104845 0 0 0
11440 64 2 -1.1128 16.93528587657782 37.11233809000945 76.49858324023792 0 0 0
13999 917 2 -1.1128 16.80108082638473 35.34800248623446 81.40620783191568 0 0 0
18510 2420 1 0.5564 9.865272199053132 57.06557600327707 80.46075119516811 0 0 0
16399 1717 2 -1.1128 8.920087100219225 62.68867299758818 68.60661819645065 0 0 0
18382 2378 2 -1.1128 8.635807405348231 56.37669544180375 69.0193063414763 0 0 0
17308 2020 2 -1.1128 16.86369922639444 62.884605503690125 73.61658810098179 0 0 0
18965 2572 1 0.5564 8.657649481110989 58.62200456461537 71.09140793427078 0 0 0
18044 2265 1 0.5564 13.094295854449319 55.20586727439019 72.58999069409039 0 0 0
14990 1247 1 0.5564 15.861416618750077 58.4936445731149 68.02565038426103 0 0 0
16235 1662 1 0.5564 12.107770475473144 55.02187737369381 68.76526133553108 0 0 0
18988 2580 2 -1.1128 16.228658451363927 58.544018565132895 73.9897641755806 0 0 0
16866 1872 1 0.5564 16.698304880474964 60.42229533186795 67.76530803061249 0 0 0
18989 2580 1 0.5564 16.57451168520007 58.506222315926514 73.0522370611057 0 0 0
19303 2685 2 -1.1128 14.149206123858976 62.308967531216965 69.0699983705765 0 0 0
16401 1717 1 0.5564 9.42475003077834 61.960111625951924 69.06977444431591 0 0 0
15228 1326 1 0.5564 13.796723126549606 57.67581564822901 68.7026667087228 0 0 0
19908 2886 1 0.5564 15.61988233880871 61.68171379065283 74.12313080874759 0 0 0
18990 2580 1 0.5564 15.908430963661514 59.469993701946485 74.1898258508093 0 0 0
15632 1461 1 0.5564 9.908611563039631 56.023088958236656 74.50518186110362 0 0 0
15021 1257 1 0.5564 12.201436747832402 61.74187958518397 74.14813466614385 0 0 0
19719 2823 1 0.5564 15.905046757186042 58.395211607039194 71.19325897592118 0 0 0
19180 2644 2 -1.1128 12.591024934172518 60.40244411562485 68.20904063566391 0 0 0
13054 602 2 -1.1128 10.270095243208509 60.60206232266607 69.66231774991849 0 0 0
13056 602 1 0.5564 9.745876144199709 59.7558323143627 69.75766725559166 0 0 0
19181 2644 1 0.5564 12.674758097138549 59.410885256113374 68.30803475391821 0 0 0
18383 2378 1 0.5564 9.567430667649749 56.0646410312647 68.83302648769141 0 0 0
12877 543 2 -1.1128 9.56405457736468 58.67358676552271 72.57966815576778 0 0 0
12879 543 1 0.5564 9.931637301703622 57.75189746364209 72.70365147936285 0 0 0
16234 1662 2 -1.1128 11.398974488377116 55.644316589266325 68.43332833493982 0 0 0
15631 1461 2 -1.1128 10.15619335126281 56.22614591264921 73.5578321424954 0 0 0
15633 1461 1 0.5564 11.150972530317935 56.197603309887434 73.45985371251047 0 0 0
19906 2886 2 -1.1128 15.173370063790117 60.95060749257733 74.63898990050367 0 0 0
12878 543 1 0.5564 10.261688189485984 59.25762386842117 72.16468855650152 0 0 0
15019 1257 2 -1.1128 12.504565077918164 60.79291429721214 74.23518784232442 0 0 0
15020 1257 1 0.5564 12.268891600505489 60.29010336297669 73.40353932970693 0 0 0
14304 1018 1 0.5564 12.570998714672529 59.01859048980624 71.41608978122906 0 0 0
14303 1018 1 0.5564 11.483636002413085 60.13069341417322 70.91860005519541 0 0 0
14302 1018 2 -1.1128 11.926478128795996 59.72169706618195 71.71648027940557 0 0 0
11469 73 1 0.5564 13.337626495716629 57.21159152432004 71.9071574149682 0 0 0
11468 73 1 0.5564 13.308828922981146 57.672921014597904 70.34096060298498 0 0 0
11467 73 2 -1.1128 13.674882991571799 57.88322006197193 71.24748081054129 0 0 0
18043 2265 2 -1.1128 12.81410844577838 56.05079921685848 73.04560579337634 0 0 0
18045 2265 1 0.5564 13.329708093852599 56.15785185234321 73.89572155183257 0 0 0
19907 2886 1 0.5564 14.18873007625735 60.97397344616225 74.46596258584356 0 0 0
15226 1326 2 -1.1128 12.81351280879216 57.79582646000383 68.84012646850717 0 0 0
15227 1326 1 0.5564 12.353488478219568 56.913001468104895 68.74526977101523 0 0 0
19304 2685 1 0.5564 13.494667257704045 61.5646500708302 68.9374444982895 0 0 0
13055 602 1 0.5564 11.110064737479812 60.41808246537649 69.1518225308781 0 0 0
17295 2015 1 0.5564 14.758778692017279 57.35296516202772 74.8223064207369 0 0 0
11295 15 1 0.5564 15.773022342291599 61.83931863356194 68.9101088832973 0 0 0
13359 703 1 0.5564 11.766687126820015 52.42461000830404 67.49949991828895 0 0 0
14991 1247 1 0.5564 15.90366654844896 57.0150380027165 68.71743869314626 0 0 0
11293 15 2 -1.1128 16.760038680949187 61.70187220095584 68.82699831254945 0 0 0
19717 2823 2 -1.1128 16.835720393020477 58.69193635623094 71.40727253004057 0 0 0
18282 2344 1 0.5564 16.993394612244288 60.95062852477523 77.75197655109355 0 0 0
12767 506 1 0.5564 2.8118118065411 52.48686274998572 83.33479321104852 0 0 0
11840 197 1 0.5564 0.4090873446259207 46.3990950871645 79.18862992246444 0 0 0
17293 2015 2 -1.1128 14.189040902619041 56.6787494887097 75.29223550813373 0 0 0
19191 2647 1 0.5564 13.761948352486463 39.85588393549205 67.23487587544605 0 0 0
18271 2341 2 -1.1128 15.166760361403245 61.07953165685168 77.40222108860216 0 0 0
19182 2644 1 0.5564 12.515083100764445 60.63538794630255 67.23952002255766 0 0 0
14989 1247 2 -1.1128 15.315974295987425 57.69438495421145 68.27799877784969 0 0 0
16597 1783 2 -1.1128 0.935138010085626 47.34837655525288 67.07959383452605 0 0 0
17996 2249 1 0.5564 15.035842149819782 55.001594025570455 75.38279537482425 0 0 0
19033 2595 2 -1.1128 1.886763656618612 32.47315454652665 74.53594953142908 0 0 0
16245 1665 1 0.5564 6.6478048942342305 32.39853595996206 82.82963930242437 0 0 0
16244 1665 1 0.5564 7.83814565323219 32.268298431634776 81.71934475009574 0 0 0
16315 1689 2 -1.1128 11.34696334359514 60.089340806315896 76.583831834123 0 0 0
12785 512 1 0.5564 4.998865000263788 37.59555521747179 75.46803547511963 0 0 0
19193 2648 1 0.5564 4.925283475193514 33.29924538774394 75.26577992699771 0 0 0
12784 512 2 -1.1128 4.683845324633541 36.65377494377313 75.58556758824464 0 0 0
13196 649 1 0.5564 7.4843389200904635 37.42683062771988 75.28045679599433 0 0 0
12786 512 1 0.5564 3.8755896119954096 36.64368826742498 76.1743135731599 0 0 0
13759 837 2 -1.1128 2.689329385569613 37.02406455393107 82.34481640495544 0 0 0
19034 2595 1 0.5564 1.9426836280656454 32.451089699798665 75.53414104055321 0 0 0
19248 2666 1 0.5564 5.35232944470441 35.30903836974709 76.15975704600277 0 0 0
16676 1809 1 0.5564 4.770343584896355 35.52893719288977 81.32193841433715 0 0 0
16675 1809 2 -1.1128 3.970248328334981 34.93634359513569 81.22875896969843 0 0 0
16677 1809 1 0.5564 3.8834665580340695 34.64063530189484 80.27742990117767 0 0 0
19246 2666 2 -1.1128 5.521378027126016 34.36230668751549 76.43384084134776 0 0 0
17499 2083 1 0.5564 2.1901797120595146 38.028619510949184 78.93377642446201 0 0 0
13717 823 2 -1.1128 3.4892961628265513 34.347748592051 78.48740745009799 0 0 0
13718 823 1 0.5564 2.8361159630696653 33.74829162093956 78.02479852928441 0 0 0
13719 823 1 0.5564 4.340190307752885 34.38120928112152 77.96313692107921 0 0 0
12513 421 1 0.5564 7.318793205402155 38.143317681850405 79.28104998440344 0 0 0
12511 421 2 -1.1128 7.388817494989655 38.157286439669484 78.28359983820197 0 0 0
19247 2666 1 0.5564 6.459507941147789 34.27474508606348 76.7688710809805 0 0 0
12939 563 1 0.5564 6.936412569484872 37.329722798322614 81.31567537255113 0 0 0
12937 563 2 -1.1128 7.065235552675248 38.25649152205766 80.96282322709727 0 0 0
19088 2613 1 0.5564 1.883762153892098 36.720755687887305 77.31298885563741 0 0 0
19087 2613 2 -1.1128 2.6590513163800056 36.73956729302834 77.94431515631247 0 0 0
19089 2613 1 0.5564 2.887377315333884 35.80574319848265 78.21970569583294 0 0 0
13760 837 1 0.5564 3.1530926583892582 36.24148800421478 81.92948803814457 0 0 0
19332 2694 1 0.5564 7.964684293357623 36.95491534545449 77.3525008769099 0 0 0
18261 2337 1 0.5564 6.9318449000506535 34.914496473628276 81.41854516121728 0 0 0
18259 2337 2 -1.1128 6.688643982525499 35.789134113725225 81.83790471093648 0 0 0
15558 1436 1 0.5564 7.6591587921301345 38.944887415351324 82.2639213781961 0 0 0
19330 2694 2 -1.1128 8.142952573211252 36.3368247467637 76.58687389970181 0 0 0
12536 429 1 0.5564 8.760911994082198 33.277963503659905 77.22143005599429 0 0 0
18183 2311 1 0.5564 8.006657681837005 33.92618991512354 79.37720417983473 0 0 0
18181 2311 2 -1.1128 7.935582583801034 33.86157257349906 80.372580738234 0 0 0
12535 429 2 -1.1128 8.216174406561542 34.013433585216795 77.62435029843165 0 0 0
12537 429 1 0.5564 8.354869878751476 34.855188358170636 77.10261038043839 0 0 0
16189 1647 2 -1.1128 1.716723993421274 32.81433103369945 77.18673380555921 0 0 0
17497 2083 2 -1.1128 2.1342872462853433 38.56430858195552 79.77633999699677 0 0 0
13761 837 1 0.5564 1.7814984080312162 37.12764552520173 81.93847420668011 0 0 0
12175 309 2 -1.1128 10.418125439728202 40.106797308267176 83.17219889350804 0 0 0
16190 1647 1 0.5564 1.7088998396549924 31.909387081983425 77.6121926528169 0 0 0
16191 1647 1 0.5564 0.8118042520246106 33.23106614431742 77.27306048858865 0 0 0
13344 698 1 0.5564 0.7270060368223251 38.13293736819058 80.43956015114713 0 0 0
13378 710 2 -1.1128 0.5624880074634678 36.42226031750716 76.29832128470952 0 0 0
11964 238 1 0.5564 5.380368237082586 40.28181065802544 75.21526891032956 0 0 0
12683 478 1 0.5564 4.372019964093018 33.963262523998836 82.38761614668955 0 0 0
12682 478 2 -1.1128 4.8709655429486105 33.3361148988191 82.98572919422837 0 0 0
16243 1665 2 -1.1128 7.496506834027168 31.924952652402023 82.59421450853883 0 0 0
13144 632 2 -1.1128 4.099673521539689 40.773591938043694 82.92716200660445 0 0 0
18912 2554 1 0.5564 14.041100442922165 43.71925025288461 82.9592494870181 0 0 0
15556 1436 2 -1.1128 7.863476103192002 39.48492239480504 83.080387394049 0 0 0
16440 1730 1 0.5564 12.609333264012923 38.17915069541127 75.66827557318872 0 0 0
17358 2036 1 0.5564 13.11902218544463 33.712261720509524 75.06862222719572 0 0 0
16566 1772 1 0.5564 14.727239126135279 35.03119335717571 83.51575392918592 0 0 0
11338 30 2 -1.1128 16.835582092366664 38.31983832822587 71.77053803443359 0 0 0
19427 2726 1 0.5564 11.43846763029585 60.98069230339869 78.02185942817852 0 0 0
14352 1034 1 0.5564 15.458394716892279 39.33510153230801 78.25525545253177 0 0 0
14900 1217 1 0.5564 15.735940562641819 36.46036618227223 75.5347407571648 0 0 0
18226 2326 2 -1.1128 16.50089788189142 33.63030721895729 79.25078194558681 0 0 0
12056 269 1 0.5564 9.635714691278016 32.49231381149408 74.92112767264017 0 0 0
18227 2326 1 0.5564 16.559901297794454 32.70938241137997 79.63603008823493 0 0 0
12055 269 2 -1.1128 10.143808240218332 32.106737801161294 75.69130435475282 0 0 0
18182 2311 1 0.5564 8.71993994784161 34.31762835409958 80.79305513344652 0 0 0
19331 2694 1 0.5564 9.107516176224749 36.39464599500214 76.32943662824871 0 0 0
17977 2243 2 -1.1128 11.078026197053083 37.509278761203774 82.61041360896103 0 0 0
16397 1716 1 0.5564 10.878829292390558 35.65883841049696 75.19273639040131 0 0 0
18228 2326 1 0.5564 15.54507718659827 33.8486894346328 79.05401792398435 0 0 0
14868 1206 1 0.5564 13.057793109146056 33.94978436424313 78.23711689978175 0 0 0
16396 1716 2 -1.1128 10.682579293949647 35.80342431435145 76.16257194495093 0 0 0
14866 1206 2 -1.1128 13.671405905544427 34.28226255175408 78.95331355121684 0 0 0
20168 2973 1 0.5564 12.755532916190496 33.96131346969158 80.54305231998336 0 0 0
20169 2973 1 0.5564 13.140195207777746 33.69655130129989 82.10784063073575 0 0 0
20167 2973 2 -1.1128 12.395183348165585 33.708268335395644 81.44089218170232 0 0 0
18013 2255 2 -1.1128 12.316596337107582 33.6464256409875 76.67544582533273 0 0 0
18014 2255 1 0.5564 11.847539990446267 34.51228745500856 76.50146439130671 0 0 0
18015 2255 1 0.5564 11.710565002125064 32.88616683521319 76.44149502236601 0 0 0
18764 2505 1 0.5564 12.133049960476072 37.89812322499107 77.8653387729238 0 0 0
16398 1716 1 0.5564 11.072093425089577 36.67683470706947 76.45486128462447 0 0 0
12581 444 1 0.5564 13.95534403529897 37.54330026417243 78.57030512662344 0 0 0
12580 444 2 -1.1128 13.225900892699345 37.04091554307218 79.03454908952087 0 0 0
12582 444 1 0.5564 13.28227171982324 37.20558192623203 80.01928659362382 0 0 0
19927 2893 2 -1.1128 9.979146310613801 34.80519181186968 81.98253793815515 0 0 0
19928 2893 1 0.5564 10.010312025648116 35.797743011967945 82.1003125698681 0 0 0
19929 2893 1 0.5564 10.907116326410705 34.45553179366597 81.85365969131034 0 0 0
17817 2189 1 0.5564 13.808444395192499 36.26169779772449 81.96731512092371 0 0 0
17815 2189 2 -1.1128 13.529550453173645 37.15611541980439 81.61769331142332 0 0 0
17978 2243 1 0.5564 12.059323201410468 37.413534588818685 82.44341743602567 0 0 0
17816 2189 1 0.5564 14.260853521437692 37.8192174409558 81.77735427885506 0 0 0
18763 2505 2 -1.1128 11.629203035699192 38.23714198546636 77.07085487127692 0 0 0
14867 1206 1 0.5564 13.775984160171019 35.273205998465116 78.8690847199272 0 0 0
17979 2243 1 0.5564 10.845985009358273 38.478976598494555 82.6868533458383 0 0 0
14350 1034 2 -1.1128 15.522896783142974 38.35013314876889 78.41549697459926 0 0 0
16565 1772 1 0.5564 15.523535635432308 34.82418645846133 82.10519134249482 0 0 0
16564 1772 2 -1.1128 14.662377212361063 34.664335581430564 82.58774078207666 0 0 0
16317 1689 1 0.5564 11.80629891247782 60.356403340968114 75.73666532643747 0 0 0
18765 2505 1 0.5564 11.354932669905645 39.1855422302312 77.22995503766775 0 0 0
14973 1241 1 0.5564 15.048342831530956 62.06800293526191 81.93582024692836 0 0 0
12663 471 1 0.5564 16.870265898760415 51.48413650508124 83.16745526907135 0 0 0
11957 236 1 0.5564 12.065779281920914 60.5096889896439 80.12560804112793 0 0 0
18508 2420 2 -1.1128 10.77687802970527 56.78854678682602 80.76444463369387 0 0 0
18494 2415 1 0.5564 8.06967764744848 42.13306514689498 74.99227789724802 0 0 0
19278 2676 1 0.5564 10.315386227580243 34.47338841616635 83.69382525538055 0 0 0
12938 563 1 0.5564 6.174507039991457 38.69638620535136 80.84838766540418 0 0 0
12512 421 1 0.5564 6.47835098586795 38.27514900978019 77.88716675358552 0 0 0
11346 32 1 0.5564 3.995529504942135 45.71318773915738 83.26570340599181 0 0 0
17498 2083 1 0.5564 3.012107066115696 38.527012844589926 80.25387727035239 0 0 0
19634 2795 1 0.5564 1.3018474989143267 45.60454363208751 75.55878506022516 0 0 0
11345 32 1 0.5564 2.8081629112058684 44.71911488738189 82.74743090204989 0 0 0
19587 2779 1 0.5564 12.535649426112826 47.6966357379689 83.2190939258645 0 0 0
16178 1643 1 0.5564 1.6722860077499517 44.80942495032566 80.18710419172514 0 0 0
16280 1677 1 0.5564 4.738991532142487 42.17290257299497 75.21606273322806 0 0 0
20057 2936 1 0.5564 3.2961513333100942 46.02696912488425 75.66633913582665 0 0 0
18874 2542 2 -1.1128 1.9267191235756214 42.393113763763886 75.8601383069465 0 0 0
16658 1803 1 0.5564 3.8843790534942295 38.59733188355637 77.8040577162113 0 0 0
16664 1805 1 0.5564 4.487861904483364 39.763180540530215 81.11704019502862 0 0 0
16663 1805 2 -1.1128 4.560897851346235 38.88407901004021 80.6460345616102 0 0 0
16657 1803 2 -1.1128 4.600390888955433 39.218566366473894 78.12248452825395 0 0 0
16659 1803 1 0.5564 4.540272904875857 40.081532299997484 77.62081129035509 0 0 0
20058 2936 1 0.5564 4.281413256536513 45.26758639646567 76.72427289226289 0 0 0
13187 646 1 0.5564 6.668175934603645 42.21133431518716 81.23762925833026 0 0 0
16665 1805 1 0.5564 4.590796311736836 39.036674542540744 79.65819811630666 0 0 0
16281 1677 1 0.5564 6.209094477187937 42.18413079498382 75.9269061387904 0 0 0
16279 1677 2 -1.1128 5.263558859646898 41.86984035295528 76.01166480245497 0 0 0
13188 646 1 0.5564 6.44892067734383 43.01822346972246 82.64030093512172 0 0 0
13186 646 2 -1.1128 5.986973709400226 42.59825135263369 81.85912841863302 0 0 0
13492 748 2 -1.1128 2.228175483864578 43.48212187329577 81.90739154459227 0 0 0
13493 748 1 0.5564 2.8260743604433634 43.051233856383384 81.23148273499748 0 0 0
12368 373 1 0.5564 1.3385885650587843 39.00768262882284 76.2919350585362 0 0 0
18875 2542 1 0.5564 2.0256496139550344 41.51687262345026 76.33174654593502 0 0 0
12369 373 1 0.5564 2.0174916502017184 39.830379554392536 77.52841760833921 0 0 0
19737 2829 1 0.5564 1.4000415699388191 43.828677370445924 76.72321726469752 0 0 0
12367 373 2 -1.1128 2.1909647206571825 39.39205041419129 76.64650177486578 0 0 0
19735 2829 2 -1.1128 0.9568991832337093 44.67019920231213 77.0321928660818 0 0 0
17974 2242 2 -1.1128 1.9808151672937113 40.98461545889097 78.94710627981483 0 0 0
12256 336 2 -1.1128 3.9982139697436216 42.66438545559319 79.954996753077 0 0 0
17975 2242 1 0.5564 2.188891196226364 40.09809322276049 79.3603651597454 0 0 0
16177 1643 2 -1.1128 1.6977516981146799 45.499520071495276 79.46383353046441 0 0 0
16179 1643 1 0.5564 1.570374699896675 45.05691891002186 78.57620772666915 0 0 0
17976 2242 1 0.5564 2.7619994186960684 41.59803757845588 79.06314337302867 0 0 0
18060 2270 1 0.5564 5.661890917430212 44.109502133226 78.0146128842212 0 0 0
18058 2270 2 -1.1128 4.7257633900483205 43.8369348081716 77.79241341298291 0 0 0
12257 336 1 0.5564 4.307129592926305 43.171040702289716 79.15009191236773 0 0 0
12258 336 1 0.5564 4.651759160358639 42.79299338401011 80.70087802828941 0 0 0
18059 2270 1 0.5564 4.7438661771588455 43.00975700927193 77.23076472745727 0 0 0
14290 1014 2 -1.1128 7.165625443167518 44.340523954407324 78.4216538003252 0 0 0
15177 1309 1 0.5564 7.6395684827534 42.94320876469002 79.257576439807 0 0 0
15175 1309 2 -1.1128 7.822782688894593 42.0813862918175 79.7305401263013 0 0 0
13731 827 1 0.5564 8.102071352099275 39.665248203006826 77.88240881287554 0 0 0
13730 827 1 0.5564 8.159878527106693 41.20139997437185 78.4333378896819 0 0 0
20056 2936 2 -1.1128 4.21411149047335 46.014542668676754 76.06281461311303 0 0 0
18493 2415 2 -1.1128 8.017716888484346 42.537595471673846 75.90532523793672 0 0 0
14292 1014 1 0.5564 7.591177991837367 44.69100808830765 77.58734807706222 0 0 0
18495 2415 1 0.5564 8.154978234350445 41.825385184464636 76.59374088015136 0 0 0
14291 1014 1 0.5564 7.223539869386042 45.03239210505224 79.14135129441678 0 0 0
18498 2416 1 0.5564 8.422405621388204 44.14431959624593 75.94210114852663 0 0 0
14081 944 1 0.5564 2.7674688925983832 46.91645468724763 79.29873891658526 0 0 0
12014 255 1 0.5564 6.347241278964188 46.223123610706715 81.31259848951983 0 0 0
12013 255 2 -1.1128 6.718797210293346 46.1322464519007 80.388646290395 0 0 0
13494 748 1 0.5564 2.145761093670235 42.88715869558906 82.70690817274729 0 0 0
12880 544 2 -1.1128 5.760643535842134 46.657224875496965 82.67626223988249 0 0 0
14080 944 2 -1.1128 3.3091114234902643 47.75458696774889 79.3632305180315 0 0 0
11344 32 2 -1.1128 3.026746334299865 45.482178506283155 83.35567039348754 0 0 0
16476 1742 1 0.5564 9.200131242677196 61.79402120238451 67.13210162937412 0 0 0
18898 2550 2 -1.1128 6.204909606446945 62.59927210178557 68.25942295712912 0 0 0
12194 315 1 0.5564 14.712723561874755 55.23045616971597 81.92276024829629 0 0 0
14477 1076 1 0.5564 13.964713569809637 39.872554462498975 74.88348160894631 0 0 0
18911 2554 1 0.5564 15.59102169955233 43.595128140184386 82.46028619201908 0 0 0
13675 809 2 -1.1128 16.71565195455554 52.13455869119878 78.84322807223087 0 0 0
13446 732 1 0.5564 16.878325194659833 45.20847831807116 79.53348751383135 0 0 0
14351 1034 1 0.5564 16.177181928215713 38.174237681269396 79.15100485809965 0 0 0
19511 2754 1 0.5564 16.889225850930842 33.057520750318126 74.20421783715084 0 0 0
15408 1386 1 0.5564 16.131818349418662 39.02630822249003 82.78185345819847 0 0 0
18496 2416 2 -1.1128 8.39309356910935 45.11847768817458 76.16605905008842 0 0 0
13729 827 2 -1.1128 8.351463291187486 40.606089829992904 77.65301658343199 0 0 0
15176 1309 1 0.5564 8.727814748639895 42.11951876796699 80.15417080310294 0 0 0
14476 1076 2 -1.1128 14.225400577783821 40.827784095552936 75.02340567662189 0 0 0
13908 886 1 0.5564 9.252279828575963 45.38344166671826 82.31891016398512 0 0 0
13906 886 2 -1.1128 9.274693469709874 44.51569160972903 82.81540538712 0 0 0
17745 2165 1 0.5564 16.758288172654304 45.016316574574034 76.28109332261471 0 0 0
18910 2554 2 -1.1128 14.638175399825485 43.64324864870853 82.16067242878498 0 0 0
15406 1386 2 -1.1128 15.1651097120905 39.07121551058367 82.52994476425339 0 0 0
12350 367 1 0.5564 15.60847389112952 41.41165144703803 79.58302061967503 0 0 0
12351 367 1 0.5564 15.628987366815945 41.624808286768726 77.96414099315746 0 0 0
15407 1386 1 0.5564 15.014156240647553 39.85345447443004 81.9255315846475 0 0 0
18497 2416 1 0.5564 9.219499372462222 45.36964019117486 76.67001436690813 0 0 0
16593 1781 1 0.5564 15.17705075128447 43.47078057127495 76.52392508140086 0 0 0
13445 732 1 0.5564 15.44769520736198 45.983389868679524 79.67290251281776 0 0 0
18955 2569 2 -1.1128 11.041364468959689 40.692724868932395 77.53870243454723 0 0 0
18956 2569 1 0.5564 10.050891754201258 40.57256595078874 77.60597735758697 0 0 0
12176 309 1 0.5564 10.228283971995678 40.89193757605762 82.58269472948932 0 0 0
18957 2569 1 0.5564 11.272065363418521 41.060659099088156 76.63792403453421 0 0 0
16591 1781 2 -1.1128 14.657974788731284 42.719850924256555 76.93217141971571 0 0 0
19753 2835 2 -1.1128 10.86393708805898 45.50831986284635 77.12693788593529 0 0 0
16592 1781 1 0.5564 14.503470317956141 42.00947867509875 76.24551289183128 0 0 0
19755 2835 1 0.5564 11.54840495462334 44.8659633438228 77.47173045286775 0 0 0
16353 1701 1 0.5564 14.631172273653942 42.15805733088035 81.40379742926882 0 0 0
15395 1382 1 0.5564 11.609879560050752 41.463787310835635 78.90762358436254 0 0 0
12960 570 1 0.5564 13.31057692855305 43.459659156750334 77.4653995542897 0 0 0
15396 1382 1 0.5564 12.421178759162595 42.844337309327955 79.2277827126965 0 0 0
15394 1382 2 -1.1128 12.076936644630674 41.9903681883169 79.6179547308404 0 0 0
12235 329 2 -1.1128 10.039742238250238 42.19143626025836 81.18551763478425 0 0 0
12237 329 1 0.5564 10.007652921944931 43.010965882373625 81.75765528963562 0 0 0
15800 1517 1 0.5564 14.14425475511968 44.80321306590101 80.99344155769393 0 0 0
12958 570 2 -1.1128 12.800059875952089 44.06381349967783 78.07725743969515 0 0 0
12959 570 1 0.5564 13.439784351357114 44.57303742336534 78.65296893136139 0 0 0
12236 329 1 0.5564 10.867137386134292 42.2090122276334 80.62417238698785 0 0 0
15801 1517 1 0.5564 13.142697285841319 46.006778793951305 80.52982635471348 0 0 0
15799 1517 2 -1.1128 13.954554505671204 45.47866679827198 80.28085726682035 0 0 0
16351 1701 2 -1.1128 14.584976351736701 41.35194927327264 80.81383469443284 0 0 0
16352 1701 1 0.5564 13.676674832104625 41.29368400617295 80.39959610760862 0 0 0
12349 367 2 -1.1128 16.130227983805035 41.251964516594555 78.74500328393935 0 0 0
17743 2165 2 -1.1128 16.16779901920058 44.48553497713539 75.67315105909073 0 0 0
13444 732 2 -1.1128 16.433337202128204 46.1037683762264 79.55450075750986 0 0 0
19754 2835 1 0.5564 11.135770773465536 46.44199970361404 77.36006549333925 0 0 0
13992 914 1 0.5564 16.836975658056165 42.80322852582483 79.41649882637957 0 0 0
19241 2664 1 0.5564 8.853926215212594 47.14380241850276 80.57433126277584 0 0 0
19240 2664 2 -1.1128 9.29857018604825 47.0953549780769 81.46872749052046 0 0 0
16473 1741 1 0.5564 15.28818332392618 56.47755764420419 82.93104144503361 0 0 0
12348 366 1 0.5564 3.8239999711159856 51.67551246888186 75.19733234469315 0 0 0
12347 366 1 0.5564 5.403339851534389 51.26061140026677 75.1843238680106 0 0 0
19263 2671 1 0.5564 4.949950509477347 53.45193700950946 74.90733161761962 0 0 0
18235 2329 2 -1.1128 0.18663121974866737 56.07988743126661 81.3251307916356 0 0 0
14381 1044 1 0.5564 8.250086263579869 49.25622083974023 83.07428338944406 0 0 0
19581 2777 1 0.5564 0.8929806314758231 53.79767869989089 76.00709699050502 0 0 0
18039 2263 1 0.5564 16.915908029778116 34.32897285000223 70.42092887041564 0 0 0
14855 1202 1 0.5564 8.464685514472249 56.50835415143717 83.5816264306092 0 0 0
15790 1514 2 -1.1128 8.020335868505677 62.3772396316577 81.68609496225426 0 0 0
12881 544 1 0.5564 6.446395434793057 47.04178630357364 83.29420800871868 0 0 0
16195 1649 2 -1.1128 8.770269654960899 50.63738849319552 82.25727585542208 0 0 0
17507 2086 1 0.5564 7.13621143937215 50.312538486595564 75.06582056519662 0 0 0
12882 544 1 0.5564 5.311412132917067 47.39684768057384 82.17511403569102 0 0 0
17506 2086 2 -1.1128 6.996067672147265 50.927350101252266 75.84194340842427 0 0 0
17600 2117 1 0.5564 2.2277298744045693 50.06743558719491 75.5825068300146 0 0 0
12766 506 2 -1.1128 2.3861496601591132 51.907419940123354 82.63976793456297 0 0 0
11495 82 1 0.5564 5.208506238627186 47.118890616714175 77.28657285479652 0 0 0
12746 499 1 0.5564 4.183083277597958 49.027856730458616 82.22148422869638 0 0 0
14082 944 1 0.5564 4.168316673296525 47.63529509473017 78.8656992596447 0 0 0
12747 499 1 0.5564 4.116389090191004 48.43227139269941 80.7024525970623 0 0 0
12864 538 1 0.5564 1.6888752472910118 50.305815036383564 79.15190846960738 0 0 0
17508 2086 1 0.5564 7.066527954812959 50.40938304830664 76.69443715502413 0 0 0
17599 2117 2 -1.1128 2.4020686824841047 50.90764572588763 76.09597833662264 0 0 0
17601 2117 1 0.5564 2.576375662169451 50.682372156865846 77.05455500265413 0 0 0
12768 506 1 0.5564 2.8841835273740615 52.000457882313064 81.77761402725511 0 0 0
13207 653 2 -1.1128 3.3737425991456407 52.081554897189385 80.26213987158705 0 0 0
13208 653 1 0.5564 2.774155727963233 52.8697640897212 80.12349673910232 0 0 0
13209 653 1 0.5564 3.1755078651730537 51.386351184511014 79.57120216399632 0 0 0
12863 538 1 0.5564 3.0601373518628265 49.45725636379883 78.8945855462987 0 0 0
12745 499 2 -1.1128 4.726535997168261 48.73026923589826 81.43656319942835 0 0 0
19557 2769 1 0.5564 5.4293166645812425 53.64550058604848 81.77145025632223 0 0 0
19556 2769 1 0.5564 4.800012706057552 52.64035604367203 80.64882478484668 0 0 0
19555 2769 2 -1.1128 5.625373870266978 53.12313841316402 80.94157105099744 0 0 0
12862 538 2 -1.1128 2.5151033989155263 50.2393600463827 78.59250620892884 0 0 0
13670 807 1 0.5564 6.197442756188928 50.117484455943476 80.67842665609243 0 0 0
13671 807 1 0.5564 6.630357663294193 51.68917634444408 80.58358021423977 0 0 0
13669 807 2 -1.1128 6.889332743695418 50.75475677064779 80.33905618711336 0 0 0
11494 82 2 -1.1128 5.793638420377218 47.30641330055083 78.07553214607209 0 0 0
11496 82 1 0.5564 6.507307411732939 47.95633794307282 77.81423535484028 0 0 0
13201 651 2 -1.1128 1.8424045369641098 54.36246305352028 80.4814588853092 0 0 0
13202 651 1 0.5564 1.1730361235615552 53.917015420941 79.88688129330087 0 0 0
19261 2671 2 -1.1128 5.067729036053536 54.336373788306695 75.35888442408077 0 0 0
19987 2913 2 -1.1128 7.103196487534284 54.34264167482458 77.15760677640378 0 0 0
19989 2913 1 0.5564 7.824270328513017 53.65073480326949 77.19390662796081 0 0 0
14752 1168 2 -1.1128 7.707982745214162 49.26394025772715 78.05217055079207 0 0 0
12015 255 1 0.5564 6.071705647318292 46.516116204655006 79.72992285859019 0 0 0
19262 2671 1 0.5564 5.791834680598816 54.26649930682454 76.04502495894843 0 0 0
14754 1168 1 0.5564 7.699592224779755 50.01582424428698 78.71141351289296 0 0 0
16197 1649 1 0.5564 8.06480864572232 50.576153349181666 81.5511772768715 0 0 0
18432 2394 1 0.5564 9.708013662505918 51.606566715743675 81.30469633901312 0 0 0
18707 2486 1 0.5564 0.5569256917546117 51.16660975470875 82.91264157906987 0 0 0
15380 1377 1 0.5564 4.6530016888004155 59.636577664518356 82.85313135142462 0 0 0
16465 1739 2 -1.1128 4.88340518986414 54.724601648667345 83.03525831273049 0 0 0
18774 2508 1 0.5564 3.2553856883289742 50.50859128235763 83.32566717248794 0 0 0
15213 1321 1 0.5564 13.505743888110329 54.556075505941934 83.49383024803238 0 0 0
11748 166 1 0.5564 9.449406194141307 57.4974692824573 76.31503472818524 0 0 0
16196 1649 1 0.5564 8.46982914922436 51.265545487748845 82.97501846583478 0 0 0
16467 1739 1 0.5564 5.647485318939625 54.50305066081617 83.64114350454477 0 0 0
15785 1512 1 0.5564 8.26469060093707 51.994588814952166 75.87599578868061 0 0 0
15784 1512 2 -1.1128 9.059962403528871 52.587364724634185 76.00311698831824 0 0 0
14753 1168 1 0.5564 8.6533619011552 49.03211572026983 77.82300514108881 0 0 0
17852 2201 1 0.5564 11.793478190172436 51.91981237816934 75.55633118763582 0 0 0
18430 2394 2 -1.1128 10.207532145298758 52.33443861155408 80.83492621518259 0 0 0
11897 216 1 0.5564 14.486042348535939 52.056750381524175 82.83009261646777 0 0 0
13566 772 1 0.5564 14.659281334950386 62.978427252611745 79.63679343305623 0 0 0
19305 2685 1 0.5564 14.059022563996049 62.968915828429715 68.32411952901431 0 0 0
15786 1512 1 0.5564 9.869796200107125 52.14607908078967 75.61654630881682 0 0 0
12466 406 2 -1.1128 12.195459361395974 47.41023001486524 81.54464324645944 0 0 0
12468 406 1 0.5564 11.225347234449202 47.48401022334437 81.31347228451457 0 0 0
13676 809 1 0.5564 15.972579033538189 52.72271817195377 79.16246932606272 0 0 0
18050 2267 1 0.5564 13.823529597893245 53.87607044056456 79.19630170802952 0 0 0
15212 1321 1 0.5564 13.289095646582792 53.48206263009999 82.28296840406554 0 0 0
14288 1013 1 0.5564 14.545402982886689 49.06236415429897 75.81891409652737 0 0 0
17517 2089 1 0.5564 13.814802188602364 53.0260964950259 76.37248262195112 0 0 0
12792 514 1 0.5564 10.173403617878188 48.47693875277095 76.47263431009856 0 0 0
12467 406 1 0.5564 12.659951325016008 48.26409242973494 81.30976251307091 0 0 0
18431 2394 1 0.5564 10.405945230950454 53.07245532906147 81.47987865222724 0 0 0
17515 2089 2 -1.1128 13.040983221626822 52.47024549437754 76.67618568093272 0 0 0
19242 2664 1 0.5564 8.804417894978075 47.67310568072235 82.11835637158717 0 0 0
17229 1993 1 0.5564 9.789157347839835 51.989379202478226 77.4479440824019 0 0 0
17516 2089 1 0.5564 12.528188130852193 52.967036547153086 77.37635759174881 0 0 0
11844 198 1 0.5564 13.823426210645982 50.96744619890423 77.07167687345238 0 0 0
12791 514 1 0.5564 10.94211925205045 48.610458774431535 77.90716394392524 0 0 0
11842 198 2 -1.1128 13.942600018606708 49.979983364101685 76.96816460496667 0 0 0
11783 178 1 0.5564 13.01081211123143 49.9092651438785 80.14675123971584 0 0 0
11782 178 2 -1.1128 13.557972906237195 49.72930781339639 80.96420488112064 0 0 0
11784 178 1 0.5564 13.497529563173003 50.51129766975907 81.58455842695852 0 0 0
16622 1791 1 0.5564 12.66264025604078 49.73683976412472 77.85606047083152 0 0 0
16623 1791 1 0.5564 11.376190480334962 50.45735144917436 78.55786997158657 0 0 0
12790 514 2 -1.1128 10.276818977253214 48.07805684881103 77.38378661807072 0 0 0
16621 1791 2 -1.1128 11.994468536531507 49.67238016293851 78.59727007382739 0 0 0
13786 846 2 -1.1128 12.192826345875252 53.46715301061511 79.25719384689602 0 0 0
17228 1993 1 0.5564 9.828366020332908 52.115429293698924 79.07558149369694 0 0 0
17227 1993 2 -1.1128 10.004680251829582 51.51058081317916 78.29900411411936 0 0 0
13788 846 1 0.5564 11.649200702691811 53.01019039730165 79.96122317702086 0 0 0
11843 198 1 0.5564 14.728146074617301 49.68048046511862 77.50965834051115 0 0 0
18049 2267 2 -1.1128 14.80797064789329 54.007727073917295 79.31267358878658 0 0 0
13199 650 1 0.5564 15.308294315525254 49.202370319793616 81.43850986776684 0 0 0
17997 2249 1 0.5564 16.07935443606132 53.96567111568499 76.09312801055027 0 0 0
13198 650 2 -1.1128 16.306422460342922 49.143765440174306 81.45599534044952 0 0 0
15335 1362 1 0.5564 15.802854980757822 49.23239953472254 79.64962369935566 0 0 0
13200 650 1 0.5564 16.58175650902979 48.199535531853115 81.63660848048401 0 0 0
11896 216 2 -1.1128 13.524601602612808 51.83408856935427 82.66868135353305 0 0 0
18051 2267 1 0.5564 14.976986675108142 54.54559498403829 80.13858627457459 0 0 0
13787 846 1 0.5564 11.788671946562998 54.35805568506145 79.04993988789703 0 0 0
15211 1321 2 -1.1128 13.374267085300747 54.45270415063451 82.50791524828429 0 0 0
12661 471 2 -1.1128 16.27056133815423 52.284093632905275 83.18802449590923 0 0 0
15069 1273 1 0.5564 9.054632871709936 51.60167014288129 67.13765805656814 0 0 0
11898 216 1 0.5564 13.130522704049026 51.43766090120209 83.49786612523684 0 0 0
15334 1362 2 -1.1128 16.040874110264504 49.432775319958374 78.6992571890856 0 0 0
19362 2704 1 0.5564 7.909548300448635 62.40967789454667 78.36414338187038 0 0 0
11916 222 1 0.5564 6.765901231559775 62.47388129599348 76.19666776983586 0 0 0
18273 2341 1 0.5564 14.836313029868034 61.952794760037634 77.76029569959105 0 0 0
15596 1449 1 0.5564 0.360815592415538 58.31835673578207 83.6106550818531 0 0 0
13146 632 1 0.5564 4.171556457608755 39.92962288223349 83.45871552046155 0 0 0
19579 2777 2 -1.1128 0.8632829918088708 54.55817441272008 76.65576054987524 0 0 0
17717 2156 1 0.5564 6.188167778560873 54.64516768787819 80.07563204404647 0 0 0
13203 651 1 0.5564 2.4721354193766025 54.90566402297122 79.92614649870087 0 0 0
15791 1514 1 0.5564 8.150664130864227 61.63228793104955 82.34035910393432 0 0 0
15185 1312 1 0.5564 4.746025273603946 55.443779232774986 67.01269317530884 0 0 0
19988 2913 1 0.5564 6.782162115577093 54.53841537315845 78.08421579192273 0 0 0
17237 1996 1 0.5564 0.5421682579197614 57.77587268866552 70.31018076716589 0 0 0
11615 122 1 0.5564 1.5466510079458158 62.06591494504951 76.52374567272443 0 0 0
13834 862 2 -1.1128 0.7819599884206889 57.467130903096056 78.99014383516071 0 0 0
18509 2420 1 0.5564 11.074203201342817 57.382907109324634 81.5116619847406 0 0 0
17716 2156 2 -1.1128 6.499974701866894 55.460098174181326 79.58709585148412 0 0 0
17740 2164 2 -1.1128 4.240565242329451 57.9256247450591 75.44342285054128 0 0 0
19580 2777 1 0.5564 1.7127508216277079 55.08220270224982 76.59412474513492 0 0 0
13356 702 1 0.5564 3.9038958805499115 55.098615008182065 76.2267904571116 0 0 0
11616 122 1 0.5564 1.6079594285735608 60.56779392875216 75.87682866709915 0 0 0
14975 1242 1 0.5564 4.866132239262664 55.601242443076124 79.32571369970215 0 0 0
18237 2329 1 0.5564 0.7637575650751439 55.28872605365634 81.12267295205908 0 0 0
13354 702 2 -1.1128 3.2930286008428955 55.79548427762434 76.60257565858674 0 0 0
17718 2156 1 0.5564 6.639905443202643 56.20596690198747 80.23832521676898 0 0 0
17741 2164 1 0.5564 3.908228235382458 57.05755054111513 75.81220388273438 0 0 0
13355 702 1 0.5564 3.59110958998926 56.03710966256956 77.52602841525669 0 0 0
15347 1366 1 0.5564 5.811149112436875 60.79285584924265 76.08464947061981 0 0 0
11614 122 2 -1.1128 1.1324351187005333 61.15576650676037 76.53117191702704 0 0 0
19355 2702 1 0.5564 1.1422215478775641 60.75428541869197 78.07791125080557 0 0 0
14974 1242 2 -1.1128 3.8951675860033497 55.80353069356629 79.1980141185814 0 0 0
18803 2518 1 0.5564 4.959010576713863 59.073714974083785 76.6485091874244 0 0 0
18802 2518 2 -1.1128 5.159605370315058 59.70422781900393 77.39831946262488 0 0 0
12000 250 1 0.5564 4.270291404488033 60.23502322990936 78.71535087135949 0 0 0
11999 250 1 0.5564 2.7124890029797855 60.40769317070651 79.17367761317153 0 0 0
11998 250 2 -1.1128 3.6636822695326705 60.46037206689748 79.47774406942139 0 0 0
16328 1693 1 0.5564 2.3338053317857606 57.76818032198805 80.67346119392889 0 0 0
16329 1693 1 0.5564 3.356583975138683 58.92343144781471 80.13872270676274 0 0 0
15379 1377 2 -1.1128 5.098422096466014 58.933473719336774 82.29883399693384 0 0 0
14976 1242 1 0.5564 3.678906841183372 56.68207460697661 79.62391548352284 0 0 0
16327 1693 2 -1.1128 3.295083434839346 58.02497545031071 80.57345777932981 0 0 0
15381 1377 1 0.5564 4.472801822698914 58.62948721915227 81.58036922140892 0 0 0
18804 2518 1 0.5564 6.089905467714925 59.544325456803165 77.72843024253021 0 0 0
19354 2702 2 -1.1128 1.1284661607041144 60.31757177956684 78.97740673670535 0 0 0
19356 2702 1 0.5564 0.9622153302885524 59.33740572441577 78.86954015341455 0 0 0
14086 946 2 -1.1128 7.52031050552332 57.99051348495936 82.90619588223555 0 0 0
14940 1230 1 0.5564 7.941701604602031 57.75882749797683 81.40398993222942 0 0 0
14088 946 1 0.5564 8.109773991109746 58.75234344616077 83.17480017646088 0 0 0
14939 1230 1 0.5564 7.841657068662992 58.10989106940745 79.81233288789123 0 0 0
14087 946 1 0.5564 6.677531413052375 58.34721693132403 82.50309996527984 0 0 0
14713 1155 2 -1.1128 7.465286615848055 59.17869058221274 78.5974993842294 0 0 0
14938 1230 2 -1.1128 8.135233818930026 57.42660077012033 80.48085897050649 0 0 0
14714 1155 1 0.5564 7.854160932588337 60.098585601875726 78.64819578089153 0 0 0
14715 1155 1 0.5564 7.996515661597689 58.62722822270825 77.95431566184476 0 0 0
16208 1653 1 0.5564 0.20857637025670123 35.39416142436545 71.11004854098448 0 0 0
11306 19 1 0.5564 0.7382749931169011 62.658083930941565 83.22506146723084 0 0 0
11747 166 1 0.5564 8.65491094081531 58.80368111897842 75.74126250315008 0 0 0
16316 1689 1 0.5564 10.663795421653285 59.386576816279124 76.38532144625943 0 0 0
17418 2056 1 0.5564 7.809484618931874 44.07224556180225 83.69698518679961 0 0 0
15415 1389 2 -1.1128 16.759328966897282 57.38926599772721 79.2106058452195 0 0 0
15557 1436 1 0.5564 8.810258213617491 39.80430992119378 83.04044550378383 0 0 0
19361 2704 1 0.5564 8.080188355027122 61.82398829814546 79.87889734606809 0 0 0
16239 1663 1 0.5564 10.28606552667226 55.846798173196994 76.94829457590883 0 0 0
16111 1621 2 -1.1128 9.187334813116411 59.80124408335517 83.39559763563193 0 0 0
17608 2120 2 -1.1128 11.386868058812054 55.91787068594029 78.3620041459032 0 0 0
11956 236 2 -1.1128 12.53593993651007 60.0761054736858 80.89434366663092 0 0 0
16515 1755 1 0.5564 15.404047501775953 58.3757581879323 79.37615964334441 0 0 0
11392 48 2 -1.1128 11.390124577389882 58.56844187213391 82.53734252465551 0 0 0
16466 1739 1 0.5564 4.668008962826436 55.698050961437005 83.11272420505054 0 0 0
17609 2120 1 0.5564 12.189559538539518 56.45993726427186 78.11330675236701 0 0 0
15416 1389 1 0.5564 16.490577606699148 56.64242317719639 79.81888133156102 0 0 0
17610 2120 1 0.5564 10.954834939377125 56.31436625459665 79.17202809691129 0 0 0
16238 1663 1 0.5564 8.758305860514636 55.60288350983417 76.42572152725883 0 0 0
16514 1755 1 0.5564 14.831196815057769 59.7275807888509 78.6612860226254 0 0 0
13962 904 1 0.5564 12.450927427117918 58.736091716399365 76.81286680634716 0 0 0
19426 2726 2 -1.1128 11.331333986267513 61.47850438258626 78.88250212190798 0 0 0
11958 236 1 0.5564 13.340435644597537 59.58567469575213 80.55928479412609 0 0 0
12193 315 2 -1.1128 15.56810878889916 55.57971955899551 81.54022737069954 0 0 0
17294 2015 1 0.5564 13.880758592189544 57.05413626607947 76.16633404116332 0 0 0
11393 48 1 0.5564 12.139505870263909 58.407026314075644 83.17950510373755 0 0 0
12677 476 1 0.5564 10.581519657559049 55.26974972920768 81.47130777721111 0 0 0
13960 904 2 -1.1128 12.893039196726946 58.01120871386085 77.34114880532488 0 0 0
13961 904 1 0.5564 13.457589621652769 58.418794957861884 78.05889271281956 0 0 0
11394 48 1 0.5564 11.707096978053862 59.16199326672518 81.7975954993882 0 0 0
12676 476 2 -1.1128 10.700978387457582 54.64238867286102 82.24081916935194 0 0 0
12678 476 1 0.5564 11.660154377414184 54.64061939452933 82.52362365886887 0 0 0
16513 1755 2 -1.1128 14.59077830537971 58.937846662649584 79.22566097529432 0 0 0
19360 2704 2 -1.1128 8.353269160650948 61.709687223645226 78.92371995118053 0 0 0
12195 315 1 0.5564 16.315306731595367 54.95628481128453 81.77049764243695 0 0 0
11746 166 2 -1.1128 9.196905179954024 58.44680966566389 76.5021075528695 0 0 0
12124 292 2 -1.1128 16.36839506781377 62.06727089445425 83.04215993572585 0 0 0
14421 1057 1 0.5564 16.719351866075826 46.501801550888416 81.02213885743312 0 0 0
16237 1663 2 -1.1128 9.69429129044279 55.812536004613506 76.14291916174761 0 0 0
18272 2341 1 0.5564 15.246289790150932 61.13602579083542 76.40698964281742 0 0 0
19428 2726 1 0.5564 10.360123021381167 61.64573264934172 79.05216077282505 0 0 0
14972 1241 1 0.5564 13.791099524533951 61.34332466890174 81.1869462100641 0 0 0
11481 77 1 0.5564 3.6312584953230598 37.9171852655207 83.41454598126762 0 0 0
14139 963 1 0.5564 3.8668416535416954 57.92831292617758 83.42644802393086 0 0 0
15595 1449 2 -1.1128 0.8599291420983244 57.46359825000153 83.46826944896938 0 0 0
17381 2044 1 0.5564 16.846822054215906 38.06530532073665 68.82764124845416 0 0 0
11588 113 1 0.5564 0.35997121683226513 48.34473010938065 80.19048928123199 0 0 0
16092 1614 1 0.5564 9.063629578612124 62.91993167296905 72.16122929031226 0 0 0
13404 718 1 0.5564 0.009933979814423392 37.846259348823786 75.73490899705354 0 0 0
14380 1044 2 -1.1128 8.149844107893253 48.33135980943173 83.44113987368446 0 0 0
14419 1057 2 -1.1128 16.900165443799033 46.62693181044329 81.99766390789173 0 0 0
14033 928 1 0.5564 16.970814865641856 50.26098425613708 73.71802759262265 0 0 0
20180 2977 1 0.5564 0.13642618159091313 58.490468679557694 73.65854994673064 1 0 0
15360 1370 1 0.5564 0.17507212965332997 42.80788057054855 69.26795183559518 1 0 0
19029 2593 1 0.5564 0.08555580931579954 43.06793175460875 71.36649314500657 1 0 0
11589 113 1 0.5564 0.04261259475234169 49.62923101715835 81.14755162457178 1 0 0
15192 1314 1 0.5564 10.652311932458417 62.98668799629031 73.59314938413546 0 0 0
16589 1780 1 0.5564 1.964960984492623 36.35617023264394 83.6774736591888 0 0 0
17888 2213 1 0.5564 16.796647158917196 46.58002942140481 83.70389209812315 0 0 0
17181 1977 1 0.5564 2.0168001910047377 58.003229020769034 67.17228303626916 0 0 0
13432 728 2 -1.1128 5.732116248930012 37.09310255145014 85.84966514650156 0 0 0
13433 728 1 0.5564 6.484914235917094 36.55077695354566 85.47659915393675 0 0 0
13434 728 1 0.5564 4.947609917922822 36.49823641482387 86.02483403661635 0 0 0
11480 77 1 0.5564 4.844917593030552 37.85004997916423 84.50503083025743 0 0 0
17138 1963 1 0.5564 6.043329192864843 38.57336864825389 86.83733414512233 0 0 0
18562 2438 2 -1.1128 7.570632560528019 36.01364919230542 84.4378152070354 0 0 0
18564 2438 1 0.5564 7.997848578846678 36.77042013977149 84.93257202698726 0 0 0
18563 2438 1 0.5564 8.006095439437855 35.15358670980022 84.70364344804139 0 0 0
17137 1963 2 -1.1128 6.501479587163094 39.41091855383783 87.13500884358034 0 0 0
13120 624 2 -1.1128 7.929813833876293 33.45872651177386 85.12466064007037 0 0 0
16827 1859 1 0.5564 8.320864460520525 38.67727582292813 84.50128714383688 0 0 0
16825 1859 2 -1.1128 8.442029007731165 38.2844831017364 85.41289750016703 0 0 0
11479 77 2 -1.1128 4.140547162080051 38.434553329469466 84.10226573199557 0 0 0
16826 1859 1 0.5564 7.808685901128311 38.72199606869864 86.0512228690882 0 0 0
15577 1443 2 -1.1128 7.2786279696574585 62.49217003944707 91.76983906057555 0 0 0
14098 950 2 -1.1128 2.6059949699743776 39.000853590863045 86.32847174365713 0 0 0
13121 624 1 0.5564 8.873246936428043 33.67317459618375 85.37753899142113 0 0 0
15739 1497 2 -1.1128 3.046961418641845 36.12534705666076 86.6693817190495 0 0 0
15740 1497 1 0.5564 2.58691378491409 37.01070388041713 86.73647191898405 0 0 0
14100 950 1 0.5564 3.230752321560311 38.90413243924353 85.55366506285019 0 0 0
16106 1619 1 0.5564 3.464681211715143 38.8413483217767 92.45509709112125 0 0 0
17768 2173 1 0.5564 11.770613626504577 33.75534692040127 84.60338611544714 0 0 0
17767 2173 2 -1.1128 12.552255382655485 33.13670326246975 84.68286091765725 0 0 0
12438 396 1 0.5564 11.207374061743288 37.299084411550794 84.2510184219302 0 0 0
11608 120 2 -1.1128 13.472921969460728 37.19038237080435 86.24890819524644 0 0 0
11609 120 1 0.5564 12.529691662556889 37.22625936426278 85.91871192950062 0 0 0
15591 1447 1 0.5564 14.06576766080749 35.796230777053864 85.6806268685651 0 0 0
15590 1447 1 0.5564 13.780583687600254 34.27068663819518 85.17267380520188 0 0 0
12437 396 1 0.5564 10.277810677193635 37.88153542655567 85.46068345106424 0 0 0
12436 396 2 -1.1128 11.086726071355875 37.335374441835484 85.24305030399081 0 0 0
19277 2676 1 0.5564 10.65175607212494 35.62292779905871 84.80379880774701 0 0 0
15589 1447 2 -1.1128 14.406610724968962 35.0480733613627 85.11133915554602 0 0 0
19809 2853 1 0.5564 14.48074354797012 37.862668327795994 87.78070860806497 0 0 0
11610 120 1 0.5564 13.993489181448686 37.947144472444414 85.85353363693532 0 0 0
19807 2853 2 -1.1128 15.03146233031107 38.41122432015593 88.40983116160355 0 0 0
19808 2853 1 0.5564 14.542040871961698 39.25422741749411 88.63301881207707 0 0 0
17769 2173 1 0.5564 12.338249732397545 32.269716569197534 84.23282125465877 0 0 0
17366 2039 1 0.5564 16.30460246141117 38.484443688429224 87.1682982449198 0 0 0
17604 2118 1 0.5564 0.4478796521573519 60.72332997954966 84.11289575056101 0 0 0
14319 1023 1 0.5564 15.99581269411122 37.97621485793358 89.8869153151349 0 0 0
14317 1023 2 -1.1128 16.656932859424895 37.82457667145458 90.62171190089335 0 0 0
14318 1023 1 0.5564 16.176045879113726 37.77043513541053 91.49682133946753 0 0 0
19276 2676 2 -1.1128 10.365887434655674 34.6737314179025 84.6722487130161 0 0 0
17867 2206 1 0.5564 2.8524131432772966 60.77655987413258 84.19382707025585 0 0 0
17525 2092 1 0.5564 16.45460229719394 62.45954470852636 91.57656044358829 0 0 0
19337 2696 1 0.5564 3.388679750454422 39.46721285565157 89.53375323937482 0 0 0
14099 950 1 0.5564 3.062551022825254 39.50084256037715 87.06438535909221 0 0 0
17139 1963 1 0.5564 6.439397187727143 40.099592838226506 86.4125997877244 0 0 0
19336 2696 2 -1.1128 3.5107554426669187 40.046655028957844 88.7279342116238 0 0 0
12662 471 1 0.5564 16.47556372848015 52.83361589763703 83.99796241020023 0 0 0
19338 2696 1 0.5564 3.475904054281934 41.008181074444444 89.00042840424743 0 0 0
19760 2837 1 0.5564 6.546060513178452 40.447054939172276 88.42335708402653 0 0 0
13039 597 2 -1.1128 0.7423500738077424 45.92047401797554 89.7865952357228 0 0 0
17417 2056 1 0.5564 6.56549616891676 44.27711486751585 84.73484257717573 0 0 0
19759 2837 2 -1.1128 6.738074423032325 41.17287768498363 89.08389636539508 0 0 0
19761 2837 1 0.5564 6.436236556739614 42.05060916754253 88.711765372557 0 0 0
14905 1219 2 -1.1128 5.751203220737962 43.74931744584659 88.61803565031224 0 0 0
14906 1219 1 0.5564 6.004974224137144 44.27421713388066 89.43048914950614 0 0 0
13467 739 1 0.5564 16.71986683581388 41.99139026991411 84.69399179837879 0 0 0
14907 1219 1 0.5564 6.0296566312437845 44.24913809622244 87.79788729790427 0 0 0
16562 1771 1 0.5564 2.1004494856271796 44.1489594310316 86.28969708276267 0 0 0
18895 2549 2 -1.1128 2.3463696938258027 44.694006311658235 88.12348959303246 0 0 0
18897 2549 1 0.5564 2.74436131249882 43.88426137949858 88.5546738440146 0 0 0
15751 1501 2 -1.1128 6.306672720451518 45.145125450316435 86.64919958770228 0 0 0
18896 2549 1 0.5564 3.053994007073558 45.180629995576986 87.61117428154286 0 0 0
16561 1771 2 -1.1128 1.792267930332588 44.08664423794862 85.34041204594683 0 0 0
15752 1501 1 0.5564 5.505067169509326 45.70376719576817 86.4362467069797 0 0 0
16042 1598 2 -1.1128 6.365017058427856 44.94801966315745 90.78412201370286 0 0 0
19994 2915 1 0.5564 6.064570271395476 41.08054235291323 90.53986048087455 0 0 0
16044 1598 1 0.5564 5.856158243902115 44.447093992578914 91.48421935249048 0 0 0
18188 2313 1 0.5564 5.198830916259515 46.1452048588257 90.82444933790313 0 0 0
16043 1598 1 0.5564 7.158083965975707 45.39145797655103 91.20174318479164 0 0 0
11992 248 2 -1.1128 7.3207032987223295 41.14204030374085 85.0811726325916 0 0 0
15753 1501 1 0.5564 6.990789399019438 45.70727909578568 87.11392313196511 0 0 0
17134 1962 2 -1.1128 3.373866783998748 42.68567409525323 89.46255015398829 0 0 0
17135 1962 1 0.5564 4.280699213799909 43.0450715543307 89.24234906853255 0 0 0
17841 2197 1 0.5564 8.299470070070877 41.72276523512527 88.28237472040905 0 0 0
19552 2768 2 -1.1128 3.8487293518616603 46.565033198670555 86.84352782766815 0 0 0
13995 915 1 0.5564 1.902657230729655 42.80297494688435 84.55494617868855 0 0 0
19993 2915 2 -1.1128 5.7957001291498225 40.936655657719584 91.49222887730664 0 0 0
17839 2197 2 -1.1128 8.746507399857146 41.98882995426589 87.42834472477823 0 0 0
17607 2119 1 0.5564 1.6802146869132903 46.691592851052455 90.92093108435586 0 0 0
12898 550 2 -1.1128 0.7092680033769366 39.61318181092225 84.65031000657268 0 0 0
16507 1753 2 -1.1128 9.254206885494574 44.85060744014245 87.19095247208416 0 0 0
16508 1753 1 0.5564 8.943791790231842 43.908916761436316 87.3208030141995 0 0 0
19256 2669 1 0.5564 0.737465343667688 42.0918651809741 95.5460636396154 0 0 0
11994 248 1 0.5564 7.335948854925302 42.09144256164751 84.76748861711418 0 0 0
11878 210 2 -1.1128 4.417523943386394 43.36283977015163 91.97365186546641 0 0 0
11880 210 1 0.5564 4.935232802325113 42.628636676107575 92.41288283968606 0 0 0
12900 550 1 0.5564 0.953138006369956 40.5753585355745 84.52888730277613 0 0 0
19995 2915 1 0.5564 6.520966171899153 41.26612507781206 92.09674495291902 0 0 0
13041 597 1 0.5564 1.3003554481733979 45.38307970495756 89.15426821431998 0 0 0
18302 2351 1 0.5564 0.3083418266782178 52.544301715458175 90.52283247427948 0 0 0
11993 248 1 0.5564 7.5263498617663815 40.53424613816686 84.31416813461533 0 0 0
16563 1771 1 0.5564 2.1200158790944097 44.88209925141705 84.83067262755331 0 0 0
13065 605 1 0.5564 15.46161385265819 58.333465962293644 97.6042827662538 0 0 0
13048 600 2 -1.1128 0.6524454186744113 62.96710105607835 100.13929383747103 0 0 0
11879 210 1 0.5564 3.693586111723493 43.6745301962089 92.58908970215111 0 0 0
17840 2197 1 0.5564 8.23285403962168 41.61921326282998 86.65404243294482 0 0 0
17605 2119 2 -1.1128 2.215280338232106 47.157944501309444 91.62536582795832 0 0 0
17606 2119 1 0.5564 3.1812732393242746 47.154885223154935 91.36681237055853 0 0 0
18187 2313 2 -1.1128 4.711857378074531 47.00912589984707 90.95289143968931 0 0 0
16105 1619 2 -1.1128 3.5832512953189033 39.43886794128714 91.66205769359509 0 0 0
12809 520 1 0.5564 7.9562449539790245 42.959026782836325 92.4006547186928 0 0 0
12808 520 2 -1.1128 7.384310809963233 42.49153906681106 93.07470717738046 0 0 0
16107 1619 1 0.5564 4.466178788117108 39.90422120760411 91.72439157067646 0 0 0
15578 1443 1 0.5564 6.336036740541094 62.56695021013595 92.09530777847353 0 0 0
17136 1962 1 0.5564 3.2175344018532193 42.75632170315486 90.44772485343373 0 0 0
13762 838 2 -1.1128 10.439557087873949 62.83022736648517 89.08034458122647 0 0 0
12391 381 2 -1.1128 1.571742338402133 40.92208337591332 91.62274094024396 0 0 0
12393 381 1 0.5564 2.429988664279096 40.41374767825403 91.69350957782893 0 0 0
12720 490 1 0.5564 1.6220946884317635 40.23719142066308 88.63048016936101 0 0 0
15560 1437 1 0.5564 4.822042374853365 62.69396736908479 93.5639266914951 0 0 0
20065 2939 2 -1.1128 0.0678806791024009 45.907091896466405 97.40665921333695 0 0 0
17987 2246 1 0.5564 16.46461489908567 56.40918026256333 91.2021122218773 0 0 0
16471 1741 2 -1.1128 15.392052191529821 56.930916666157195 83.81629756010621 0 0 0
20113 2955 2 -1.1128 9.703621753775641 43.36093519471238 91.02706174806623 0 0 0
20114 2955 1 0.5564 10.112234806147452 42.60550103227918 90.5148560683673 0 0 0
20115 2955 1 0.5564 9.893162313937793 44.22316261881458 90.55734011253207 0 0 0
13400 717 1 0.5564 11.499882787258924 62.1092966355541 86.17757823302023 0 0 0
16509 1753 1 0.5564 9.785920652222897 44.91281979874099 86.34631635010365 0 0 0
13465 739 2 -1.1128 16.646318222751496 41.21150349952854 85.31557635969594 0 0 0
18622 2458 2 -1.1128 12.937479229639342 43.6005570945975 84.61821853249143 0 0 0
18709 2487 2 -1.1128 14.48289306954892 39.81446751218689 84.88489522549268 0 0 0
16964 1905 1 0.5564 13.221577490712097 41.24607075343261 88.59716663782456 0 0 0
16963 1905 2 -1.1128 14.090378067952214 40.86434102615485 88.91255228881303 0 0 0
15468 1406 1 0.5564 11.756417240428771 42.67557385510096 87.50611900719501 0 0 0
15466 1406 2 -1.1128 11.557219517063709 41.69954872407342 87.59384165856191 0 0 0
16965 1905 1 0.5564 14.842086388999387 41.44738233558054 88.60433546650867 0 0 0
15840 1530 1 0.5564 10.702746533843317 46.12084083600982 84.86304784434839 0 0 0
15467 1406 1 0.5564 10.567073569878481 41.559622253156974 87.58821784909348 0 0 0
13265 672 1 0.5564 15.362318049722067 42.92576569137858 87.41021506427192 0 0 0
13656 802 1 0.5564 11.41563889928696 45.01251376903573 87.84439678112433 0 0 0
13233 661 1 0.5564 9.369827913693012 45.30262291340845 89.0740958936621 0 0 0
13655 802 1 0.5564 12.591423346441596 44.5089582574294 88.85957628632066 0 0 0
13654 802 2 -1.1128 12.172162114971533 44.36930274121404 87.96251629060042 0 0 0
13231 661 2 -1.1128 9.978182288023653 45.60303666080849 89.80870911616718 0 0 0
18677 2476 1 0.5564 13.6743529573011 44.420807264244395 87.06532994111834 0 0 0
18676 2476 2 -1.1128 14.544892111681165 44.266250576843156 86.59813201920204 0 0 0
18678 2476 1 0.5564 15.0563014621861 45.12443932671836 86.55371797583821 0 0 0
15488 1413 1 0.5564 11.725016188459875 41.2085861873468 86.05742268264471 0 0 0
13264 672 2 -1.1128 16.020027745623118 42.29263579480206 87.81833841811181 0 0 0
18624 2458 1 0.5564 13.522767595822044 43.88959264797947 85.37577790804403 0 0 0
18623 2458 1 0.5564 12.48563819746502 42.74057682633234 84.85543940599786 0 0 0
15839 1530 1 0.5564 11.685542006680746 44.81671701591312 84.86194182059735 0 0 0
15838 1530 2 -1.1128 10.765506990436533 45.14557494738766 85.07498655063061 0 0 0
18710 2487 1 0.5564 15.328240836856944 40.24816004249672 85.1968216665454 0 0 0
15487 1413 2 -1.1128 12.02301193270624 41.113153095300525 85.10763775441464 0 0 0
15489 1413 1 0.5564 12.96793561851792 40.78657904404681 85.08598647435883 0 0 0
19117 2623 2 -1.1128 15.491392600636356 46.43714095927944 90.75959030677421 0 0 0
13232 661 1 0.5564 9.4866361734699 46.23000285789441 90.41310633262827 0 0 0
16955 1902 1 0.5564 14.122078784728263 45.24950420412142 90.62194942459547 0 0 0
16954 1902 2 -1.1128 13.293559961930063 44.773906492485125 90.32637502304627 0 0 0
13266 672 1 0.5564 16.77559082998406 42.81005291391033 88.22008986753232 0 0 0
13466 739 1 0.5564 16.46694151710298 41.54009456050379 86.24285842806562 0 0 0
19119 2623 1 0.5564 16.2783172783214 46.48404433055214 90.14432637045826 0 0 0
16956 1902 1 0.5564 12.906746229504767 44.2678367837229 91.09726328049476 0 0 0
13100 617 1 0.5564 0.4784625670279747 56.067391673811485 95.88370575296962 0 0 0
18904 2552 2 -1.1128 13.33535008764005 47.25505047164735 86.4518046361443 0 0 0
15559 1437 2 -1.1128 4.885390203357509 62.70995557723563 92.56606324191955 0 0 0
13646 799 1 0.5564 11.145739955862364 46.75301735590475 89.24270662771407 0 0 0
18905 2552 1 0.5564 12.72184695750205 47.38516020284948 87.23070537288577 0 0 0
18728 2493 1 0.5564 2.4853192538245508 46.89154516165369 84.13228438246774 0 0 0
19118 2623 1 0.5564 14.874017250703266 47.2005986485928 90.56990591520646 0 0 0
19568 2773 1 0.5564 16.797479938300715 51.23989748625089 98.24627562762944 0 0 0
18167 2306 1 0.5564 16.72272301662445 46.4682815414056 87.71060956898333 0 0 0
13064 605 1 0.5564 15.124263347117886 59.8625704843129 98.06759786936018 0 0 0
16590 1780 1 0.5564 2.1507623242244645 35.962845838746645 85.25144974210815 0 0 0
18168 2306 1 0.5564 16.600569646971838 46.55432638369731 86.08447871488013 0 0 0
15741 1497 1 0.5564 2.7148521002316777 35.52140048141378 87.39391750279998 0 0 0
19553 2768 1 0.5564 3.571270371231731 47.1669023450903 86.09468193777764 0 0 0
19554 2768 1 0.5564 4.430053306976551 47.071535060846095 87.4803311835678 0 0 0
14533 1095 2 -1.1128 8.539767768666433 47.28381012985671 91.38383389725972 0 0 0
18727 2493 2 -1.1128 2.4752529250971387 47.7039259210095 84.71532510825598 0 0 0
18189 2313 1 0.5564 5.202557247661611 47.572745158646576 91.61738157350294 0 0 0
18729 2493 1 0.5564 1.5396849663844947 48.04911148324595 84.78988837567275 0 0 0
14805 1185 1 0.5564 4.916019750926004 47.63380523522609 89.40318226966866 0 0 0
14803 1185 2 -1.1128 5.161392759967476 48.04686722824009 88.52615762692382 0 0 0
12427 393 2 -1.1128 4.821645192253715 51.150865307495906 85.60892856934389 0 0 0
14949 1233 1 0.5564 2.9193470951714393 50.803680144563224 87.85027434850008 0 0 0
14124 958 1 0.5564 4.953776981047808 52.86967781927774 89.8791189346065 0 0 0
12428 393 1 0.5564 4.589136304049686 50.86033671760251 86.53711499576981 0 0 0
14947 1233 2 -1.1128 3.8437160936080534 50.45723724486798 88.01002211098206 0 0 0
14123 958 1 0.5564 5.890550753296404 51.5814724222267 90.23913090929862 0 0 0
14948 1233 1 0.5564 4.28878729958096 51.00818314032038 88.71597558075365 0 0 0
16070 1607 1 0.5564 1.930938712697915 54.650633036154304 88.08677567590516 0 0 0
14122 958 2 -1.1128 4.9497210693896685 51.913824034786565 90.17293391786988 0 0 0
12829 527 2 -1.1128 4.862608823685255 54.49073982310879 89.54976802394945 0 0 0
17729 2160 1 0.5564 2.2639482087371423 53.726756112694666 85.9679209907739 0 0 0
14804 1185 1 0.5564 4.595862125251902 48.85652454847932 88.36921704216374 0 0 0
16602 1784 1 0.5564 3.586875082349827 51.94148021398848 91.19407951558 0 0 0
16131 1627 1 0.5564 4.067074747049184 52.69371783794803 85.01237386606233 0 0 0
16153 1635 2 -1.1128 7.167722357419736 49.999221865711284 85.60732080903065 0 0 0
17377 2043 2 -1.1128 6.869629955357054 54.33084850998364 84.71577331175969 0 0 0
16601 1784 1 0.5564 1.9569244617955586 51.84229036590803 91.18708538392981 0 0 0
12830 527 1 0.5564 3.872161356052805 54.61358380478088 89.48713235194245 0 0 0
16600 1784 2 -1.1128 2.7631501308117703 51.995621069548015 91.7584783326451 0 0 0
17728 2160 2 -1.1128 1.5568753752076814 53.975455599449916 86.62988522216925 0 0 0
15760 1504 2 -1.1128 1.1930007431140315 51.39024204747376 87.7338061781292 0 0 0
15762 1504 1 0.5564 1.3692447995236992 52.324273557391344 87.42312434216012 0 0 0
17730 2160 1 0.5564 0.9825812098029382 54.69954349090358 86.24793884889743 0 0 0
12429 393 1 0.5564 4.502328103616978 50.46487882216992 84.95512493263152 0 0 0
16154 1635 1 0.5564 6.237097914745702 50.334005820878104 85.45946524662409 0 0 0
17394 2048 1 0.5564 7.620664980689679 50.9378398844746 91.3990713986528 0 0 0
16155 1635 1 0.5564 7.385009852750203 49.30470634958705 84.9214382180861 0 0 0
17392 2048 2 -1.1128 7.774093045029677 51.03029882957347 90.41524661478543 0 0 0
19374 2708 1 0.5564 6.930917492974109 48.78738106013099 88.64314685931551 0 0 0
17393 2048 1 0.5564 7.985766717516539 50.13414457576681 90.0252441990072 0 0 0
16129 1627 2 -1.1128 3.4340053521260714 53.389226736749904 84.67253478278357 0 0 0
19372 2708 2 -1.1128 7.833447358482751 48.813534333334324 89.0729793043432 0 0 0
17429 2060 1 0.5564 7.7763064119523735 51.3387192266765 85.07870505626502 0 0 0
14535 1095 1 0.5564 7.957819552927169 47.63344184174886 90.64960415304982 0 0 0
17430 2060 1 0.5564 7.6355140029193675 52.91547664961351 84.67790543447713 0 0 0
17428 2060 2 -1.1128 8.189285857827368 52.09054090123108 84.56468922366015 0 0 0
12831 527 1 0.5564 5.202169799670819 54.93728574861319 90.37759359217456 0 0 0
18366 2372 1 0.5564 5.717264473789402 54.64161616373016 87.92755681946203 0 0 0
15761 1504 1 0.5564 0.957260446239897 51.40109968280241 88.70556165506933 0 0 0
12684 478 1 0.5564 5.0903377881686405 33.798505046973716 83.84483988870218 0 0 0
14382 1044 1 0.5564 8.9737232720597 48.083928742889455 83.95104296432412 0 0 0
19373 2708 1 0.5564 8.539484474799318 48.71197836987118 88.37212408646053 0 0 0
12285 345 1 0.5564 8.963957121814138 52.09076701200814 90.17803859567555 0 0 0
16071 1607 1 0.5564 1.4174873746221055 54.62482006141612 89.6367202306708 0 0 0
16069 1607 2 -1.1128 2.133143612697181 54.95077688946543 89.01899181514078 0 0 0
18479 2410 1 0.5564 4.322745350547217 62.778669184082965 95.86715380686822 0 0 0
13754 835 1 0.5564 11.065187683388933 62.03006928676479 99.15641599585857 0 0 0
13934 895 1 0.5564 16.37874503267185 61.722358209317356 96.97007584933266 0 0 0
13449 733 1 0.5564 16.898069841103638 48.52950685555736 86.47956045453356 0 0 0
18906 2552 1 0.5564 14.282434518651433 47.37380892601135 86.75001288572831 0 0 0
14534 1095 1 0.5564 8.951931306080532 48.05044187691838 91.87617287577498 0 0 0
18166 2306 2 -1.1128 16.169466336161406 46.80849953933671 86.95024203003602 0 0 0
18752 2501 1 0.5564 12.791178504796283 49.836981905021375 84.75586022578487 0 0 0
19585 2779 2 -1.1128 12.77716122946241 48.25914459547146 84.00982692124519 0 0 0
12284 345 1 0.5564 9.135735469889086 53.69830052563689 89.94791874916632 0 0 0
17323 2025 2 -1.1128 10.357253512506205 47.594442175570066 84.85594756750855 0 0 0
17324 2025 1 0.5564 11.290596106061203 47.83290701410007 84.58760781932152 0 0 0
19586 2779 1 0.5564 13.09840738068857 47.67072230309042 84.75182666124053 0 0 0
18089 2280 1 0.5564 10.003014340904585 49.607679562272125 87.12095539521593 0 0 0
13645 799 2 -1.1128 11.663263252031948 47.46611776737422 88.76978224039411 0 0 0
17325 2025 1 0.5564 10.177047871840204 47.93881882029451 85.77732201967598 0 0 0
13647 799 1 0.5564 12.270381130747637 47.92374016863272 89.41938955765389 0 0 0
12283 345 2 -1.1128 9.61637005340751 52.821916129829596 89.97859232034739 0 0 0
12063 271 1 0.5564 15.08306009907412 50.57357793653851 87.40485589485317 0 0 0
12061 271 2 -1.1128 15.117611616515404 51.08347212298837 86.5453127107023 0 0 0
13509 753 1 0.5564 13.601792306387344 48.36749692514315 91.39503614480375 0 0 0
18090 2280 1 0.5564 10.512619546748818 48.41802401272577 88.11677109968157 0 0 0
12062 271 1 0.5564 14.274979413672938 50.9261288868868 86.03032319281814 0 0 0
17267 2006 1 0.5564 9.715758825913499 51.49660827241469 85.62108213401125 0 0 0
17268 2006 1 0.5564 10.976493378631895 51.772600921929225 86.62158349785078 0 0 0
17266 2006 2 -1.1128 10.524275166394398 51.09047875600354 86.04694614661018 0 0 0
18088 2280 2 -1.1128 9.871593392515761 48.65241895686509 87.38591913251877 0 0 0
17619 2123 1 0.5564 14.290372241659073 50.90394937339119 89.17201224855417 0 0 0
18753 2501 1 0.5564 12.05174572812907 51.084741408654686 85.50616825868177 0 0 0
13508 753 1 0.5564 14.064654231042873 49.09163021895809 90.0065056423391 0 0 0
13507 753 2 -1.1128 13.685714688530096 48.25629985074579 90.40478746722259 0 0 0
16546 1766 2 -1.1128 13.655190391321804 52.32925447105816 89.50753958963298 0 0 0
16548 1766 1 0.5564 12.829449982752783 52.4373909133604 88.95395180668403 0 0 0
16547 1766 1 0.5564 14.383037741616109 52.90602673568901 89.13663251930198 0 0 0
14395 1049 2 -1.1128 11.601514179334465 52.63724971703684 88.02218658346199 0 0 0
14397 1049 1 0.5564 11.981470251248275 53.55389023533424 87.898075373348 0 0 0
14396 1049 1 0.5564 10.885821849972617 52.66477664671516 88.72005976719537 0 0 0
18751 2501 2 -1.1128 12.879336042656657 50.79611802139104 85.02472149749545 0 0 0
17617 2123 2 -1.1128 14.83254852269827 50.08018231250699 89.00632312776666 0 0 0
18387 2379 1 0.5564 15.448572770278394 54.16631502970743 85.43854077945295 0 0 0
14897 1216 1 0.5564 16.69752984353584 52.572992236736255 85.99198154632624 0 0 0
14896 1216 2 -1.1128 16.80989664201742 53.396859677978945 85.43644848921946 0 0 0
17618 2123 1 0.5564 15.76742704735693 50.22575066903111 89.33007015818345 0 0 0
13448 733 1 0.5564 16.168024524434184 49.9406131375569 86.10214875309686 0 0 0
18108 2286 1 0.5564 10.259960746411135 52.99249538355807 91.51374029834402 0 0 0
17018 1923 1 0.5564 13.564229904159733 52.76347781720807 91.14572630625484 0 0 0
15814 1522 2 -1.1128 15.435566374714426 54.44198662034313 88.72016705638849 0 0 0
15816 1522 1 0.5564 15.637424405415702 54.76164501179427 89.6459495287874 0 0 0
17398 2050 2 -1.1128 13.77266443792948 55.44778955243114 92.98398960557444 0 0 0
14295 1015 1 0.5564 0.44507358775180966 62.38365215641448 87.19972015108534 0 0 0
17017 1923 2 -1.1128 13.379074248202073 52.73685126436837 92.12807482615229 0 0 0
17019 1923 1 0.5564 13.612264906475414 53.61992440078309 92.53526524697016 0 0 0
18107 2286 1 0.5564 11.701988646906969 52.75469487669355 92.24218599236559 0 0 0
18773 2508 1 0.5564 3.3069049692865433 49.06752661253756 84.09202551400506 0 0 0
19584 2778 1 0.5564 16.826811440641066 44.77568166061134 84.08157110121194 0 0 0
15964 1572 2 -1.1128 12.848958604619469 62.137118899147644 85.17909225895133 0 0 0
12899 550 1 0.5564 1.2554213582797624 39.22180500743653 85.3909454040184 0 0 0
17378 2043 1 0.5564 6.544848049626928 54.664044171005195 85.60092730327969 0 0 0
17379 2043 1 0.5564 7.6944526438893925 54.83164695689911 84.4533449440031 0 0 0
12004 252 2 -1.1128 8.2237084753012 55.14654964657278 90.5070745947581 0 0 0
17866 2206 2 -1.1128 3.8424914033202553 60.699664217450625 84.07621643927324 0 0 0
15597 1449 1 0.5564 0.533205994270649 56.775024015408306 84.11566238559605 0 0 0
15693 1481 1 0.5564 2.846528395633781 57.92864925403254 100.35847884799631 0 0 0
18364 2372 2 -1.1128 5.998132744854915 55.15927320834783 87.11938331813627 0 0 0
19876 2876 2 -1.1128 5.910809105038876 55.74224225810936 91.56274228420854 0 0 0
17602 2118 2 -1.1128 1.19696413509584 61.36350020528376 84.28334984515203 0 0 0
16832 1861 1 0.5564 3.5237421580619097 62.29177168635914 88.730934689132 0 0 0
19878 2876 1 0.5564 6.67845672543881 55.35332248679809 91.05337138437352 0 0 0
14294 1015 1 0.5564 1.777646847789795 61.513300922523484 87.56491094341199 0 0 0
11361 37 1 0.5564 2.8589919441490528 61.28554228736795 90.40386285158637 0 0 0
16833 1861 1 0.5564 3.8040599314672696 60.81911683800153 88.0833727247327 0 0 0
18365 2372 1 0.5564 5.332138642768692 55.88312938512285 86.93914894274585 0 0 0
11521 91 2 -1.1128 4.586356649554049 59.80700355233586 86.70944943793204 0 0 0
11523 91 1 0.5564 4.419742760904653 58.821772491949865 86.7489607562554 0 0 0
13353 701 1 0.5564 3.7445602030331715 57.067934929299895 85.72339323262123 0 0 0
19065 2605 1 0.5564 2.5221172740715505 56.626504991911034 88.91021614955706 0 0 0
19064 2605 1 0.5564 3.690253091532551 57.73804274928072 89.16822624062507 0 0 0
19063 2605 2 -1.1128 2.7607564841556225 57.59417840032401 88.82860998801969 0 0 0
13351 701 2 -1.1128 4.1141475178569245 56.982497170330234 86.64865406841453 0 0 0
13352 701 1 0.5564 3.3838605824035968 57.134613360255784 87.31464526083772 0 0 0
14790 1180 1 0.5564 4.566478111334029 58.46930081199152 91.26940709995334 0 0 0
14788 1180 2 -1.1128 5.05160301458692 58.00729534046925 90.5269754025707 0 0 0
14789 1180 1 0.5564 5.451817104016802 57.156965001877694 90.86868741595983 0 0 0
11522 91 1 0.5564 4.57764693334169 60.10855049367893 85.75603710036722 0 0 0
13275 675 1 0.5564 6.326877500173301 60.18890267950193 87.27442195765009 0 0 0
13707 819 1 0.5564 6.621659736589514 58.78963908821966 90.03417483192177 0 0 0
16831 1861 2 -1.1128 3.178659436380675 61.35679470676405 88.64886083515347 0 0 0
13273 675 2 -1.1128 7.208908548131559 60.51367904121451 87.6158038341005 0 0 0
13706 819 1 0.5564 7.50402700866852 59.525005792608475 88.87344601662735 0 0 0
14946 1232 1 0.5564 7.024723935638416 62.28452635401078 87.6245540716827 0 0 0
12969 573 1 0.5564 7.231649969528387 56.28519997662832 87.72024702688442 0 0 0
11359 37 2 -1.1128 2.736560259783313 61.3900657725879 91.39082047988572 0 0 0
17439 2063 1 0.5564 1.2753966008003288 58.25443024063797 89.37682199059252 0 0 0
13705 819 2 -1.1128 7.521717413854106 58.83945752462499 89.60125837047175 0 0 0
17603 2118 1 0.5564 1.4201121448949525 61.363501059613796 85.25813452133251 0 0 0
13274 675 1 0.5564 7.926652138820813 60.28027373983798 86.95978077402162 0 0 0
14293 1015 2 -1.1128 1.2342108646319614 61.90071347739895 86.82020362714331 0 0 0
12968 573 1 0.5564 7.800999697422099 57.422052849341014 88.74495836862747 0 0 0
12967 573 2 -1.1128 8.049122214583532 56.63882938359623 88.17487379974096 0 0 0
15015 1255 1 0.5564 8.147396599321928 59.606582333563935 90.93305664739 0 0 0
15014 1255 1 0.5564 7.924989670861102 60.98492323757345 91.78002404386496 0 0 0
15013 1255 2 -1.1128 8.484237606476537 60.16033506012411 91.69456583063261 0 0 0
12006 252 1 0.5564 8.045359531763612 55.79166165249093 89.76409254294316 0 0 0
11360 37 1 0.5564 3.523109404568803 61.87361961563985 91.77489881882428 0 0 0
13993 915 2 -1.1128 1.8603428842107088 41.97735673740164 83.99230573386173 0 0 0
16413 1721 1 0.5564 0.2632126316079119 62.326497799601675 94.9505879603139 0 0 0
13029 593 1 0.5564 9.457446389228352 55.738630098441966 93.29725544892005 0 0 0
17540 2097 1 0.5564 1.271676882392602 62.37075351809217 91.51096583573761 0 0 0
15027 1259 1 0.5564 3.090244574489425 60.107690578231356 92.2896075184684 0 0 0
12946 566 2 -1.1128 9.126633819763793 60.02049061569342 86.04156347344953 0 0 0
12947 566 1 0.5564 9.54162745202778 59.13207685898377 86.23778471125213 0 0 0
18492 2414 1 0.5564 0.33242412411802746 57.1567176861414 92.31913449253956 1 0 0
15464 1405 1 0.5564 16.622698572171302 46.00009591836486 94.80661168737691 0 0 0
17868 2206 1 0.5564 4.268896081315624 61.5870325885879 84.25159177603533 0 0 0
17437 2063 2 -1.1128 0.2997969783164636 58.44469666501863 89.48638747934494 0 0 0
14137 963 2 -1.1128 3.3700382994997753 57.2206600402016 83.9288562882452 0 0 0
12472 408 2 -1.1128 10.693143716882489 61.185754329308956 95.04846858538114 0 0 0
16130 1627 1 0.5564 3.91689677857588 54.002657105877 84.04761920900387 0 0 0
12486 412 1 0.5564 6.247120355091876 53.97018432056382 100.47479609681217 0 0 0
13401 717 1 0.5564 10.69452793851721 62.5966069239608 87.51195406036217 0 0 0
11967 239 1 0.5564 16.824475314308298 58.08849846365723 90.42082725269437 0 0 0
17539 2097 2 -1.1128 0.3125960095312069 62.54185135720358 91.73655283594482 0 0 0
12718 490 2 -1.1128 0.765689575552094 40.309688971828805 89.14166943690279 0 0 0
18791 2514 1 0.5564 15.454131696158768 58.83165517911275 92.91870269832675 0 0 0
13399 717 2 -1.1128 10.599685482880906 62.18186304508886 86.60697200144918 0 0 0
18790 2514 2 -1.1128 15.152158705909367 58.80677906152994 93.87169536437159 0 0 0
18386 2379 1 0.5564 14.914269062162688 55.61410220389799 84.90463216987268 0 0 0
18385 2379 2 -1.1128 14.648049025624076 54.75895496706709 85.34943565550783 0 0 0
19931 2894 1 0.5564 13.390701555893914 54.61437550083604 86.70437995885219 0 0 0
15815 1522 1 0.5564 14.555569331690347 54.813195222234185 88.42383413572662 0 0 0
19930 2894 2 -1.1128 13.116017767210634 54.95679966567337 87.60287569301082 0 0 0
12005 252 1 0.5564 8.757571787655268 55.599680750174805 91.2209809241658 0 0 0
19812 2854 1 0.5564 15.016033600336137 62.35383980262753 90.04022047231345 0 0 0
14329 1027 2 -1.1128 13.23520455072382 58.50919243333362 84.50513981407374 0 0 0
20102 2951 1 0.5564 16.192546702666103 57.73637569148462 85.05498872159559 0 0 0
15113 1288 1 0.5564 14.932899006294843 59.855166959720734 90.76617862705912 0 0 0
17451 2067 1 0.5564 16.465938845986887 55.65117277051883 87.92910027962711 0 0 0
12765 505 1 0.5564 14.04337620975466 61.271573671282944 84.94191617219812 0 0 0
15846 1532 1 0.5564 9.084242713090454 56.87689627619441 86.93071345813009 0 0 0
15845 1532 1 0.5564 9.511773795917355 56.649852384110005 85.37113180918509 0 0 0
12711 487 1 0.5564 9.92796986653649 60.66857251719108 91.23976291456769 0 0 0
15844 1532 2 -1.1128 9.675732792502684 57.198170427203905 86.19117137872274 0 0 0
12948 566 1 0.5564 9.67461615787396 60.74426611543109 86.46092976250961 0 0 0
19932 2894 1 0.5564 12.852680227439288 55.91850113424351 87.5268250382326 0 0 0
17400 2050 1 0.5564 13.022306643564887 56.05758337936025 92.72881368090512 0 0 0
13892 881 1 0.5564 14.644221342156447 60.38833757682983 88.67391213330013 0 0 0
14331 1027 1 0.5564 12.756159896672338 58.35855852219651 85.369908977454 0 0 0
13893 881 1 0.5564 13.226214728772653 60.19474835616427 89.46030363510185 0 0 0
16193 1648 1 0.5564 11.24521894569945 57.19270996743736 86.71513896861275 0 0 0
12709 487 2 -1.1128 10.777513035989573 61.15169500862095 91.0279392991797 0 0 0
12710 487 1 0.5564 10.605905742340427 61.83020256647993 90.31367129360652 0 0 0
16194 1648 1 0.5564 12.263437174707168 58.00660460118636 87.69872129986223 0 0 0
12252 334 1 0.5564 11.277612681166106 59.70237670281943 90.1535315840542 0 0 0
12250 334 2 -1.1128 11.843814297776433 58.97962373472927 89.75724377884315 0 0 0
12251 334 1 0.5564 11.95282460083621 58.23981596633525 90.42117243192413 0 0 0
16192 1648 2 -1.1128 12.20414999327282 57.33404331264582 86.96105849684079 0 0 0
13891 881 2 -1.1128 14.131513598833234 60.61754023689874 89.50131731955445 0 0 0
12764 505 1 0.5564 15.154045606264557 60.41857348723985 85.78181560092595 0 0 0
18133 2295 2 -1.1128 15.728465608363296 60.29992823088056 87.3637101759479 0 0 0
18134 2295 1 0.5564 16.130419502935204 59.43304811052159 87.06883400917502 0 0 0
12763 505 2 -1.1128 14.825076816932208 60.652448326967196 84.86689345642309 0 0 0
14330 1027 1 0.5564 13.850081820097126 59.292475348367844 84.59675900554784 0 0 0
20101 2951 2 -1.1128 16.500456785697114 58.14164259860469 85.91577346183757 0 0 0
17399 2050 1 0.5564 14.498243068785609 55.50713413464181 92.29841397548817 0 0 0
18525 2425 1 0.5564 11.397021458425325 62.58411625518799 92.01044390777574 0 0 0
15112 1288 2 -1.1128 15.761319072619468 59.523953286182305 91.21786196353149 0 0 0
11508 86 1 0.5564 0.31779323871669907 36.475957486406536 86.3945686278187 0 0 0
13831 861 2 -1.1128 11.84021765891556 57.2810964522763 92.10647247494065 0 0 0
13833 861 1 0.5564 10.926190447967349 56.88497972836966 92.19391414663109 0 0 0
13832 861 1 0.5564 12.011656303257991 57.89674602531388 92.87561786540849 0 0 0
13050 600 1 0.5564 0.42715832789495595 62.00719726898195 99.97246900812209 0 0 0
17986 2246 2 -1.1128 16.01842240415394 55.554817895012455 91.46852789878582 0 0 0
18135 2295 1 0.5564 16.392113066869175 61.03651391445259 87.23327383566975 0 0 0
14854 1202 2 -1.1128 8.933845534808418 55.78323304619653 84.08570044683026 0 0 0
19625 2792 1 0.5564 0.16322787865342442 41.82615482831412 92.2767936937537 0 0 0
13027 593 2 -1.1128 9.276490716488391 56.39939899711969 92.5688052576778 0 0 0
12719 490 1 0.5564 0.11346311414122885 39.63468600901507 88.79674661416499 0 0 0
14903 1218 1 0.5564 0.41239015412557595 46.96095270088101 98.62675103823587 0 0 0
16472 1741 1 0.5564 14.598714237785366 57.51540343013936 83.98657030411863 0 0 0
20066 2939 1 0.5564 0.3640785779506555 46.37547913113448 96.57426326648142 0 0 0
20217 2989 1 0.5564 0.9293148981064381 43.126948152577505 97.5696771337026 0 0 0
14902 1218 2 -1.1128 0.5088399749289247 47.48335343656475 99.4739788499364 0 0 0
14173 975 2 -1.1128 4.424749890724855 45.15040752774284 99.31364907923832 0 0 0
20216 2989 1 0.5564 2.2913552353588207 44.0094314883224 97.75050018815914 0 0 0
19848 2866 1 0.5564 2.308814356946124 45.791877848981414 92.46375710744645 0 0 0
19847 2866 1 0.5564 1.3934433706687437 45.02725712474922 93.5791395148093 0 0 0
19846 2866 2 -1.1128 2.2535766657820018 44.99843116701768 93.06988519718676 0 0 0
14174 975 1 0.5564 4.220336749711512 44.657293799043764 98.46804030980792 0 0 0
11625 125 1 0.5564 5.195529684565205 43.650576439734486 96.97868184896139 0 0 0
11623 125 2 -1.1128 4.2308667686091175 43.91312465405646 97.00092029796346 0 0 0
11624 125 1 0.5564 4.050300115327813 44.58041806219699 96.27834333406905 0 0 0
11503 85 2 -1.1128 3.2909546164447114 45.91862258807581 95.52997217454144 0 0 0
18464 2405 1 0.5564 6.226070244323569 45.96783678051386 94.7872813063349 0 0 0
11504 85 1 0.5564 2.7780692149701447 45.65473528067891 94.71308044633483 0 0 0
16064 1605 1 0.5564 5.91827662870366 46.046732545339616 99.01049987164748 0 0 0
11505 85 1 0.5564 4.182808279598255 46.28202967893412 95.26065371264906 0 0 0
15159 1303 1 0.5564 7.0278615965927775 44.48339855411876 95.53721386804372 0 0 0
20215 2989 2 -1.1128 1.4091107780733816 43.77641592832866 98.15958313858218 0 0 0
19621 2791 2 -1.1128 7.1158819461215375 44.168139110458526 97.0051528375211 0 0 0
19622 2791 1 0.5564 6.90983076143643 45.01113371115426 97.50204648108446 0 0 0
15157 1303 2 -1.1128 7.224113111528081 44.52341333802731 94.55747696776878 0 0 0
16063 1605 2 -1.1128 6.801439256408371 46.26507075142244 98.59534491503206 0 0 0
18463 2405 2 -1.1128 5.741510164963536 46.82486214083677 94.96252161337205 0 0 0
16065 1605 1 0.5564 6.748812026760035 47.15928519614114 98.15080925683414 0 0 0
12810 520 1 0.5564 7.21993950788202 43.09956347733693 93.85142364090792 0 0 0
19623 2791 1 0.5564 8.08406574760007 43.94391271700657 97.11625104846138 0 0 0
15158 1303 1 0.5564 8.198409828246591 44.70164552773042 94.41971144787514 0 0 0
14259 1003 1 0.5564 2.1769635762532253 47.11721286274062 95.91056783340761 0 0 0
13941 897 1 0.5564 8.77336091530752 46.38794994193521 98.76458743398479 0 0 0
18465 2405 1 0.5564 6.229691780648759 47.34676840498485 95.66201626784671 0 0 0
17025 1925 1 0.5564 3.760971102678743 46.891884824121966 98.84944941869085 0 0 0
13440 730 1 0.5564 7.220865062779721 58.25166608077575 100.30297768898279 0 0 0
20067 2939 1 0.5564 0.7144213975604216 45.17642405154576 97.62600606039076 0 0 0
15579 1443 1 0.5564 7.907633794333814 62.67776206785986 92.52476116643723 0 0 0
13430 727 1 0.5564 10.780905034963016 44.027531154716264 91.98511011515743 0 0 0
17832 2194 1 0.5564 14.373685822817095 41.490118826195705 90.93765789323346 0 0 0
13431 727 1 0.5564 11.96960915371673 43.76556172738679 93.0736817258265 0 0 0
13429 727 2 -1.1128 11.372960848790818 44.45730004656151 92.6668523411413 0 0 0
17831 2194 1 0.5564 15.570960663250192 42.43287046472585 91.52449630147593 0 0 0
12998 583 1 0.5564 15.749872061594663 46.60606585766625 92.46933124562128 0 0 0
17830 2194 2 -1.1128 14.765246393645185 41.89181351567952 91.7654996433105 0 0 0
11798 183 1 0.5564 16.019281342466574 45.32354357024319 97.15143568012934 0 0 0
12997 583 2 -1.1128 15.827540129116215 46.8968180056575 93.42297214565916 0 0 0
11797 183 2 -1.1128 15.596972823484986 45.29194183909199 98.0573369199205 0 0 0
11482 78 2 -1.1128 9.76386361004094 43.840065719353255 97.62767384924102 0 0 0
12497 416 1 0.5564 10.2646693028215 44.87306293059499 93.78899400061242 0 0 0
15243 1331 1 0.5564 13.189066322526278 43.60142372988176 95.15247229198721 0 0 0
15242 1331 1 0.5564 14.352785190541782 43.36319777137538 94.03192088372984 0 0 0
11483 78 1 0.5564 9.893322407319774 44.70949052860821 98.10447690080146 0 0 0
14234 995 1 0.5564 12.608217460644648 45.142909464268094 96.82402705722866 0 0 0
11484 78 1 0.5564 9.812102329765622 43.088635830867936 98.28571953612523 0 0 0
14235 995 1 0.5564 11.33784382708109 44.16088317286274 97.12135879619187 0 0 0
15789 1513 1 0.5564 9.542206216204814 46.82526706014775 95.25015931991769 0 0 0
14233 995 2 -1.1128 11.98047716173699 44.475798388792526 96.4228946128088 0 0 0
12498 416 1 0.5564 10.38134224349484 44.72237785735531 95.41081643423983 0 0 0
12496 416 2 -1.1128 9.85871803509716 45.134755034573004 94.66462003416238 0 0 0
15241 1331 2 -1.1128 13.41469821408512 43.67582747191963 94.1811045006363 0 0 0
12528 426 1 0.5564 13.416081331181232 45.32620704197269 94.48333384038672 0 0 0
11516 89 1 0.5564 14.202430493216612 46.10001293404667 97.50146050664478 0 0 0
13939 897 2 -1.1128 9.747751693232031 46.180001844323826 98.67902523171541 0 0 0
13940 897 1 0.5564 10.231725673831814 46.98555923796583 98.33719624307197 0 0 0
11517 89 1 0.5564 13.371244142351724 46.601572026723325 96.18837468254256 0 0 0
12527 426 1 0.5564 14.422653140682735 46.53552094792366 94.04629859211114 0 0 0
12526 426 2 -1.1128 13.55780666620017 46.316007434295635 94.49780122910899 0 0 0
11515 89 2 -1.1128 13.40024985279337 46.608153034108895 97.18793231385301 0 0 0
11799 183 1 0.5564 16.219544188505214 44.84529448620583 98.69991853832973 0 0 0
15787 1513 2 -1.1128 9.557294324472325 47.79627502404889 95.48873508226018 0 0 0
13040 597 1 0.5564 0.18557699837404892 45.305518532894936 90.34501587921885 0 0 0
18642 2464 1 0.5564 9.673884125849566 59.864487887757164 95.98087600164548 0 0 0
16588 1780 2 -1.1128 1.4911792742249452 36.05698549600607 84.50573662944157 0 0 0
15966 1572 1 0.5564 12.433699108281441 62.29247025062849 84.28275209615562 0 0 0
15260 1337 1 0.5564 12.108475776924868 58.392018428165365 99.67994352080618 0 0 0
11352 34 1 0.5564 16.224448154606627 53.50904887777618 99.99517817569401 0 0 0
16308 1686 1 0.5564 0.5332993649089331 49.985395300048985 97.88729955785116 0 0 0
15702 1484 1 0.5564 5.482024740352889 48.02245466363064 93.76777234934752 0 0 0
15538 1430 2 -1.1128 7.093646144137225 48.178537722558595 96.6663553001739 0 0 0
15540 1430 1 0.5564 8.001623196082026 48.33380592176567 96.27716231167878 0 0 0
18350 2367 1 0.5564 1.4506216490396269 48.392160616006656 92.6483337691468 0 0 0
15700 1484 2 -1.1128 5.3376592276343775 48.819405033390815 93.18123265690772 0 0 0
15678 1476 1 0.5564 3.081991540023024 51.044954189952314 92.98057441104154 0 0 0
18065 2272 1 0.5564 1.7381455424969856 52.9179868552989 92.92503875219425 0 0 0
19618 2790 2 -1.1128 7.173916308129631 50.659342875858215 93.29331412574655 0 0 0
15701 1484 1 0.5564 6.085392574551761 49.470170648119634 93.31313812895989 0 0 0
15676 1476 2 -1.1128 3.375319364515208 50.52190734785066 93.78081247386046 0 0 0
15677 1476 1 0.5564 3.9697629448728526 49.772378433961435 93.4895336667718 0 0 0
14257 1003 2 -1.1128 1.3270359603811188 47.63935004991334 95.83988397101577 0 0 0
14258 1003 1 0.5564 1.1240598966174296 47.81695445436545 94.87694189079893 0 0 0
19323 2691 1 0.5564 1.8666957720442685 49.139160945615416 96.45040060020072 0 0 0
17635 2129 2 -1.1128 3.772298507688102 50.30602561413239 99.10192547037282 0 0 0
19619 2790 1 0.5564 6.6100075890800305 51.401104431792774 93.65635237212958 0 0 0
17611 2121 2 -1.1128 5.761104861325092 54.60992660796067 94.06912694663212 0 0 0
15960 1570 1 0.5564 4.487463625896519 51.46054431736895 94.37720298841212 0 0 0
13692 814 1 0.5564 2.826197811889211 53.608415533963466 97.53328887301407 0 0 0
17097 1949 1 0.5564 2.479774607798001 51.648738874261134 95.99096256413029 0 0 0
17095 1949 2 -1.1128 2.908658215459656 52.53713187920723 95.8272041868683 0 0 0
18066 2272 1 0.5564 1.986929424566842 52.9764328108208 94.53789899369181 0 0 0
17096 1949 1 0.5564 3.8022059416742935 52.40202381203369 95.39904726650366 0 0 0
18351 2367 1 0.5564 1.799590268023401 49.54354469635802 93.75249053099093 0 0 0
18349 2367 2 -1.1128 1.07373297625292 48.97075076800271 93.37165142520034 0 0 0
17612 2121 1 0.5564 5.334949010770673 53.71015048812781 93.97534708596683 0 0 0
15959 1570 1 0.5564 5.574228980440462 51.598143351881895 95.58824996672456 0 0 0
15958 1570 2 -1.1128 5.204715021234441 52.03674471035919 94.76904993841991 0 0 0
19322 2691 1 0.5564 2.467225349741393 50.18980649184766 97.54681963758016 0 0 0
19321 2691 2 -1.1128 1.896198821370045 50.098539097618826 96.73097712956427 0 0 0
18064 2272 2 -1.1128 1.3556908767879874 53.2150928289276 93.79994257880132 0 0 0
13690 814 2 -1.1128 2.721155805064084 53.78783403798072 98.51143776322924 0 0 0
18010 2254 2 -1.1128 5.894558048453779 50.90468774994207 97.14271422236287 0 0 0
18012 2254 1 0.5564 5.181294072168747 50.9228716524765 97.84337388588307 0 0 0
18011 2254 1 0.5564 6.595343898527941 51.58326669716593 97.36278222505635 0 0 0
17637 2129 1 0.5564 3.4572070492516374 49.3842633971704 99.32791950338427 0 0 0
17636 2129 1 0.5564 3.4879303096218486 50.94095508385509 99.82025712792522 0 0 0
19302 2684 1 0.5564 2.5728140868349425 52.368645581462665 99.81818358765352 0 0 0
13691 814 1 0.5564 1.8511541237073077 54.253541072753954 98.67334571385756 0 0 0
15539 1430 1 0.5564 6.764432661061652 49.021838245823886 97.09116548239359 0 0 0
11621 124 1 0.5564 7.623429340428309 53.317400570735 98.38433367591571 0 0 0
11620 124 2 -1.1128 7.689975593388936 52.88009320624673 97.48748694452273 0 0 0
11622 124 1 0.5564 7.809648684913218 53.5800596086169 96.78340917719636 0 0 0
17613 2121 1 0.5564 5.092105999212908 55.25958654724454 94.43021646367296 0 0 0
13751 834 1 0.5564 6.916104297098369 54.8473022276164 95.1835360133379 0 0 0
12484 412 2 -1.1128 7.058385382849558 54.23187007134637 99.9519483703354 0 0 0
11698 150 2 -1.1128 0.00034592993010773045 44.67971105227909 94.29988001032176 0 0 0
19620 2790 1 0.5564 8.121231754073959 50.78622586889702 93.58741333935905 0 0 0
13750 834 2 -1.1128 7.70587654289099 55.04148233941272 95.76538990219947 0 0 0
15683 1478 1 0.5564 15.959209169171448 58.98674924629607 99.88874473559818 0 0 0
13548 766 1 0.5564 15.2404808138454 61.426558400172944 95.65207892411895 0 0 0
15114 1288 1 0.5564 16.431937793261287 60.264023882801325 91.26851855525786 0 0 0
13994 915 1 0.5564 2.787512057997622 41.648779373190806 83.81232154853154 0 0 0
11351 34 1 0.5564 15.783871637708431 52.06518350453881 99.37246475246202 0 0 0
14175 975 1 0.5564 4.134373628480301 44.60199241698643 100.09781904068349 0 0 0
17198 1983 1 0.5564 16.799560970804965 49.23535863704541 94.91988102769338 0 0 0
17023 1925 2 -1.1128 3.22176237380025 47.73387642284641 98.8320083078353 0 0 0
11255 2 1 0.5564 12.040237379961367 47.91751305985986 97.57064349327095 0 0 0
15788 1513 1 0.5564 10.0916879909073 47.9260244015584 96.32395369069826 0 0 0
13752 834 1 0.5564 8.547112608065945 54.84044996361783 95.26348520113542 0 0 0
11254 2 2 -1.1128 11.19424720591489 48.44013523572788 97.67631964526474 0 0 0
15860 1537 1 0.5564 12.991390386323994 47.64798972392344 93.37631570554775 0 0 0
13289 680 1 0.5564 14.040078102171998 48.30008555191887 97.99373596832238 0 0 0
12999 583 1 0.5564 16.185942144100693 47.829694714394805 93.4588776157342 0 0 0
16986 1912 1 0.5564 16.201892493568153 48.706188652166645 96.97622211199283 0 0 0
16757 1836 1 0.5564 10.254051356104421 48.50932128099322 94.04537638245051 0 0 0
16756 1836 2 -1.1128 10.279173011093917 48.809252771250534 93.09174641340095 0 0 0
11256 2 1 0.5564 11.400450087152153 49.41812758962804 97.64451139160822 0 0 0
17199 1983 1 0.5564 15.691247596296758 49.814018466696574 93.86944255729169 0 0 0
15859 1537 2 -1.1128 13.027892412205741 48.52361452655995 92.89470301136498 0 0 0
13290 680 1 0.5564 14.290516482716773 49.868068289455785 97.61250465380512 0 0 0
13288 680 2 -1.1128 14.65309093749833 49.08126042641257 98.1119775956578 0 0 0
12945 565 1 0.5564 15.061922990503687 53.44019079478633 97.98211007790617 0 0 0
18106 2286 2 -1.1128 10.72656005562115 52.91369512705894 92.39469190989394 0 0 0
12944 565 1 0.5564 13.52619101317849 53.75054040223969 97.52185236038434 0 0 0
16758 1836 1 0.5564 11.193246499352203 48.65347293542263 92.71731032882757 0 0 0
15861 1537 1 0.5564 13.330537017216107 49.23841677631639 93.52515200569272 0 0 0
13598 783 1 0.5564 10.781980480926622 51.12223594885052 95.6758261836339 0 0 0
13597 783 2 -1.1128 11.312295847627357 50.92658065611749 96.50074116022628 0 0 0
13599 783 1 0.5564 10.94117156393163 51.450236333874216 97.26758646766659 0 0 0
13629 793 1 0.5564 9.191261292418396 52.46721121867626 98.18194589617477 0 0 0
12280 344 2 -1.1128 9.857413777945812 51.153660193272636 94.14206961677674 0 0 0
11681 144 1 0.5564 12.894203412234749 50.816447322189745 96.40064823279725 0 0 0
11680 144 2 -1.1128 13.87514395669484 51.00618847217639 96.44253042390812 0 0 0
12282 344 1 0.5564 10.207544375617278 51.799548229684234 93.46366167837947 0 0 0
12281 344 1 0.5564 10.014912499958315 50.218614129169644 93.82444845436135 0 0 0
19962 2904 1 0.5564 10.404635232510095 53.97712432123639 94.03100497355916 0 0 0
11682 144 1 0.5564 14.021894745266234 51.921258877094424 96.8181771953228 0 0 0
14223 991 1 0.5564 13.726822765055507 51.130688636528255 93.32289609596164 0 0 0
14222 991 1 0.5564 14.143073026129015 50.88228745096939 94.88227392934715 0 0 0
14221 991 2 -1.1128 14.256611763527992 50.553806522057116 93.94461215648278 0 0 0
13628 793 1 0.5564 10.73975224353399 52.778485553849556 98.59656712440298 0 0 0
13627 793 2 -1.1128 9.997366638327177 52.11102359374045 98.65451819293355 0 0 0
18656 2469 1 0.5564 14.559837238034062 54.91008409464519 96.00493193057126 0 0 0
12943 565 2 -1.1128 14.437365882384054 53.489939027997345 97.20271694062704 0 0 0
18657 2469 1 0.5564 14.58803651052376 55.535806982640196 94.49685289334928 0 0 0
13387 713 2 -1.1128 11.915516593134551 53.84611240837202 98.40029755463765 0 0 0
13388 713 1 0.5564 12.384208127630824 53.92646919394377 99.27999699919259 0 0 0
19569 2773 1 0.5564 15.931937829939585 49.92782231260381 98.68891515727944 0 0 0
18655 2469 2 -1.1128 14.609984095815122 55.75494433963744 95.47230009793644 0 0 0
19960 2904 2 -1.1128 10.041937536715805 54.81417706702118 94.44063070608536 0 0 0
11350 34 2 -1.1128 15.454348867144152 52.96245402699428 99.66626837495008 0 0 0
18030 2260 1 0.5564 7.680503138205561 62.14425511569559 100.45792109349333 0 0 0
14473 1075 2 -1.1128 12.023066789540351 56.29884560402979 95.33869738074544 0 0 0
17416 2056 2 -1.1128 7.012523438388265 43.63420358439822 84.11288452122274 0 0 0
13389 713 1 0.5564 11.617700453651254 54.751400889171606 98.09738110770309 0 0 0
19567 2773 2 -1.1128 16.6181127462733 50.591689465147496 98.9863142938702 0 0 0
17197 1983 2 -1.1128 16.628384520863086 49.478421408160564 93.9650934417082 0 0 0
18301 2351 2 -1.1128 0.4838094637757305 51.607254777716484 90.22091478079413 0 0 0
11937 229 1 0.5564 0.19034396166113102 59.17511364191803 98.73488872434234 0 0 0
16112 1621 1 0.5564 9.235819819332951 59.87789570427361 84.39147604109453 0 0 0
17887 2213 2 -1.1128 16.978200177097467 46.327334127414055 84.65425191825896 0 0 0
15261 1337 1 0.5564 13.367362211948494 58.59109662072751 98.65906174415136 0 0 0
19877 2876 1 0.5564 5.807611342068201 55.25780692792821 92.4314612867564 0 0 0
11597 116 1 0.5564 10.194038621808435 51.8065976787265 100.27532249973333 0 0 0
17024 1925 1 0.5564 2.3305674450426874 47.56776450298524 99.25412038591917 0 0 0
17988 2246 1 0.5564 16.655688769949283 54.998010788244784 92.00131068661223 0 0 0
16307 1686 1 0.5564 0.12746987272534133 49.053394351449086 99.16530716581218 0 0 0
17654 2135 1 0.5564 1.6131603981835247 54.82892738755603 94.14815434708358 0 0 0
20012 2921 1 0.5564 3.716465954016205 55.11992867095206 98.3654579035932 0 0 0
12392 381 1 0.5564 1.1668582591446186 40.768702850238256 90.72132905812963 0 0 0
17303 2018 1 0.5564 11.82765774992611 60.45808409977049 98.43602626302979 0 0 0
13122 624 1 0.5564 7.918083992132571 33.00945470870131 84.2313418425518 0 0 0
11935 229 2 -1.1128 0.33009785950918974 58.71385643726487 97.8586977034114 0 0 0
19052 2601 1 0.5564 7.985021237978043 59.200079290399614 93.07290526758429 0 0 0
19051 2601 2 -1.1128 7.99416200490465 58.42354169963582 93.70291006054914 0 0 0
20013 2921 1 0.5564 4.9717846727170745 56.16138846693769 98.28695225169096 0 0 0
15025 1259 2 -1.1128 3.3927523456729722 59.283200749102924 92.76783937279515 0 0 0
15026 1259 1 0.5564 2.5981885907050124 58.72237971176825 93.00053739617299 0 0 0
18890 2547 1 0.5564 6.455129964213432 56.005074692079795 99.96444920990693 0 0 0
11318 23 1 0.5564 3.2858226132678374 62.421077284110744 97.68534218625638 0 0 0
13790 847 1 0.5564 1.0322593569718232 60.51274745875879 95.20921644885348 0 0 0
11936 229 1 0.5564 0.6537409923014716 59.37501650781552 97.18185018681991 0 0 0
19701 2817 1 0.5564 1.3623286752343566 58.733278956283016 94.33811470447944 0 0 0
19699 2817 2 -1.1128 1.2494468896729394 58.11714079674915 93.55860746967316 0 0 0
13789 847 2 -1.1128 1.6573481063651623 60.07688103320246 95.85673839639178 0 0 0
11317 23 2 -1.1128 3.322349777119478 61.8295387996678 96.87989309537902 0 0 0
17655 2135 1 0.5564 2.5241727042325555 56.07609104910389 94.67850408355574 0 0 0
17468 2073 1 0.5564 4.646007883809765 59.09977356221838 93.84914504573558 0 0 0
20011 2921 2 -1.1128 4.049981204032146 55.9669640847689 97.95157544649899 0 0 0
17653 2135 2 -1.1128 1.5904269880807016 55.73433745993869 94.57208617713661 0 0 0
13791 847 1 0.5564 2.3722058634075003 60.725507549780595 96.1180088036779 0 0 0
19200 2650 1 0.5564 2.088285191111249 58.28421628368753 98.37104917583473 0 0 0
19198 2650 2 -1.1128 3.041786349785231 58.25102194225758 98.67060500593826 0 0 0
19700 2817 1 0.5564 1.140597058812243 57.17927281739849 93.88808514586522 0 0 0
19199 2650 1 0.5564 3.438421294491083 57.36711390589076 98.42284020181773 0 0 0
16218 1656 1 0.5564 4.698691943598002 57.36945489560169 95.2565122303484 0 0 0
16216 1656 2 -1.1128 4.286178334269868 56.47172262758776 95.41114127784266 0 0 0
16217 1656 1 0.5564 4.418371137287318 56.20408650334582 96.36555156686494 0 0 0
17467 2073 2 -1.1128 5.383979432011113 58.92817039645756 94.5017938836922 0 0 0
11319 23 1 0.5564 3.8999106538716597 61.0367304845462 97.0745174303252 0 0 0
16732 1828 2 -1.1128 4.837013934798355 59.646769178918866 97.09155166203101 0 0 0
16734 1828 1 0.5564 4.068595454671658 59.15403239329581 97.4998969909618 0 0 0
16733 1828 1 0.5564 5.012399072656248 59.289459834699706 96.17417942148232 0 0 0
17469 2073 1 0.5564 6.2222455712229365 58.70265785487671 94.00535206465014 0 0 0
15927 1559 1 0.5564 6.262203262295508 60.38964129527661 97.76707154034894 0 0 0
18889 2547 2 -1.1128 6.342336371621576 56.729562967666745 99.28445328582205 0 0 0
18891 2547 1 0.5564 7.108793876912045 56.70649613125299 98.64257238634455 0 0 0
18029 2260 1 0.5564 7.673544696084928 60.975146916970196 99.31784893412623 0 0 0
15926 1559 1 0.5564 7.347240784466247 61.46499893188666 97.19007407542689 0 0 0
15925 1559 2 -1.1128 7.226445842813188 60.65463749455619 97.76341782360852 0 0 0
18028 2260 2 -1.1128 8.039168332245566 61.24466268324944 100.20873654734085 0 0 0
15809 1520 1 0.5564 8.108234645050961 56.213290473874224 96.85845783881759 0 0 0
19053 2601 1 0.5564 8.423452527505715 58.697564318485284 94.56350361768023 0 0 0
18641 2464 1 0.5564 8.232306367743568 59.43906556599105 96.61923122244812 0 0 0
15808 1520 2 -1.1128 8.413322605734006 56.8648401938197 97.5530113604469 0 0 0
18711 2487 1 0.5564 14.611023944919905 39.4632475925729 83.95741087264578 0 0 0
15715 1489 2 -1.1128 0.10327625546697708 60.42380282895695 99.9988687894362 0 0 0
13243 665 2 -1.1128 8.803168573587618 62.66145832782466 94.00872305673384 0 0 0
13753 835 2 -1.1128 10.706156610665534 62.06009204950172 100.08925863417736 0 0 0
13547 766 1 0.5564 15.420646477913177 60.59423732916984 94.2587345369363 0 0 0
17304 2018 1 0.5564 12.571270935662453 61.832057015431374 97.9607704145112 0 0 0
13245 665 1 0.5564 9.54115357935738 62.065165006079646 94.32465439519625 0 0 0
19784 2845 1 0.5564 14.871690279425442 62.709514203906124 93.56641384802067 0 0 0
17205 1985 1 0.5564 9.96531659942135 56.493459342544156 97.70130517908454 0 0 0
15810 1520 1 0.5564 8.82018710947062 57.66180386450194 97.10656922306833 0 0 0
13933 895 2 -1.1128 15.509575713901118 61.351310855746625 97.29698380435035 0 0 0
18640 2464 2 -1.1128 9.090924664777951 59.09435454719107 96.2398228504281 0 0 0
12473 408 1 0.5564 11.417772347872209 60.66998729572174 94.5914152253081 0 0 0
13063 605 2 -1.1128 15.174840260301892 58.91043193768795 98.36905155529453 0 0 0
12396 382 1 0.5564 12.177744620682505 57.89698368365124 94.7522778083083 0 0 0
13755 835 1 0.5564 9.750566706959374 61.76539341613946 100.0882664887559 0 0 0
19961 2904 1 0.5564 10.788252121589789 55.46291276002997 94.58948271018305 0 0 0
18792 2514 1 0.5564 15.685470669424989 58.12514372966613 94.37264628403346 0 0 0
15259 1337 2 -1.1128 12.3707038292157 58.60698538824592 98.73918544437223 0 0 0
12395 382 1 0.5564 13.41962355333706 58.71291457979023 94.0750628381486 0 0 0
14474 1075 1 0.5564 12.979893681987752 56.0093758721414 95.31243164355018 0 0 0
14475 1075 1 0.5564 11.7049018074094 56.31261611325175 96.28663276939373 0 0 0
12964 572 2 -1.1128 16.430975885145568 57.06525438820261 96.7102122674381 0 0 0
13935 895 1 0.5564 14.806889729303816 62.061537191190844 97.25442638322579 0 0 0
16156 1636 2 -1.1128 7.267994893098058 62.81216270077062 96.30017812131082 0 0 0
13546 766 2 -1.1128 15.311838583369184 61.50472676418549 94.6576957573387 0 0 0
13028 593 1 0.5564 8.682943066735636 57.12502689217642 92.91689349431371 0 0 0
17204 1985 1 0.5564 11.344906690392401 57.1179385100875 98.31235696343808 0 0 0
12966 572 1 0.5564 15.708623440173431 56.582663229850716 96.21492154245283 0 0 0
17203 1985 2 -1.1128 10.941898283413552 56.33197792758393 97.84347486981916 0 0 0
17302 2018 2 -1.1128 11.763982123233111 61.255303661329116 97.83570320716863 0 0 0
12394 382 2 -1.1128 12.436366821139353 58.72621196072747 94.25680314196838 0 0 0
12474 408 1 0.5564 10.915471868154393 61.28485393656859 96.01839101759127 0 0 0
12177 309 1 0.5564 10.964852923927971 40.40260203294533 83.95551793493522 0 0 0
18618 2456 1 0.5564 16.156915293659935 62.59943918778377 99.09368321935933 0 0 0
16433 1728 1 0.5564 0.01132523750365422 44.11577491950875 85.95899917805545 0 0 0
20103 2951 1 0.5564 16.522585313273165 57.43825859774688 86.62623905756273 0 0 0
13447 733 2 -1.1128 16.96235149290104 49.3594121241352 85.92537164730935 0 0 0
14461 1071 2 -1.1128 0.19546119893672967 54.22300225948766 90.63848373400596 0 0 0
19255 2669 2 -1.1128 0.05531691542572444 42.48340615370777 96.16361470373556 0 0 0
13244 665 1 0.5564 8.082983681450408 62.696239000477654 94.70163291685883 0 0 0
12485 412 1 0.5564 7.850699126663044 54.26635278207865 100.56108707384209 0 0 0
16103 1618 1 0.5564 0.07378903879315857 55.09099796712179 99.17062305684794 1 0 0
11506 86 2 -1.1128 0.10433300821323144 36.325476342292376 87.3598615993034 1 0 0
17367 2039 1 0.5564 16.976395427059483 39.54634660686725 86.12537602430284 0 0 0
12894 548 1 0.5564 13.634593989790647 53.10403755882264 100.53494053469146 0 0 0
12125 292 1 0.5564 15.901536674714428 61.555687524072326 83.7634960366878 0 0 0
14138 963 1 0.5564 2.3872947258153654 57.33813965597906 83.78597986909338 0 0 0
11527 93 2 -1.1128 1.6247490801856277 54.14496331448652 102.33683288713239 0 0 0
15546 1432 1 0.5564 11.60224016899285 61.721704435952 101.55824112732009 0 0 0
11269 7 2 -1.1128 14.891518415541785 60.90552520538027 102.08647033669848 0 0 0
11528 93 1 0.5564 0.830401750647566 53.99447056404477 102.92536015619132 0 0 0
19300 2684 2 -1.1128 2.5336954884640823 52.02516397238044 100.75652798848891 0 0 0
19802 2851 1 0.5564 4.754342867867682 59.28648259034617 105.52513342088741 0 0 0
11529 93 1 0.5564 1.8261026333976413 53.30785808081104 101.82819575763044 0 0 0
13540 764 2 -1.1128 4.960342989258798 53.63495022454941 101.4868938138993 0 0 0
14169 973 1 0.5564 11.910774919552155 59.54363585867453 101.86515742731389 0 0 0
13989 913 1 0.5564 9.573901534489202 53.65835062872179 101.4191146078198 0 0 0
13987 913 2 -1.1128 9.095647976715382 54.52309978381676 101.57235463915859 0 0 0
11598 116 1 0.5564 11.25309996900045 52.70948165309662 101.12961526537765 0 0 0
11596 116 2 -1.1128 10.407540005212956 52.17788640920046 101.1789607298549 0 0 0
13438 730 2 -1.1128 7.4806157647245435 58.83601155432376 101.07178851114394 0 0 0
13172 641 1 0.5564 0.6098070060818087 59.57419013103149 103.10973945083755 0 0 0
13988 913 1 0.5564 8.571076119632941 54.46787708431233 102.42192796978384 0 0 0
19801 2851 2 -1.1128 4.820590329517452 60.03177677004843 104.86169695956072 0 0 0
14168 973 1 0.5564 11.13404622992598 58.12923114574533 101.61460107781761 0 0 0
15187 1313 2 -1.1128 9.7367369894301 57.31887231827132 101.85960797828363 0 0 0
13542 764 1 0.5564 4.484206256119236 54.456929830635886 101.79937588408391 0 0 0
15189 1313 1 0.5564 8.97808371322528 57.89306752446859 101.55179907877854 0 0 0
15691 1481 2 -1.1128 2.574809605484397 57.70598907555879 101.29474347952767 0 0 0
14458 1070 2 -1.1128 2.4747306769922632 61.41760851015139 103.83015535835712 0 0 0
11552 101 1 0.5564 2.8958800286789774 55.20000718774693 102.51584692168183 0 0 0
11551 101 2 -1.1128 3.715184389627209 55.771368088920546 102.46802225358513 0 0 0
11553 101 1 0.5564 3.808298383192518 56.29223987932676 103.31656363910118 0 0 0
13171 641 2 -1.1128 1.2294092450309642 59.74992847314542 102.34474887981607 0 0 0
18203 2318 1 0.5564 4.816804816023513 62.161804001993225 101.66835249125198 0 0 0
19775 2842 1 0.5564 5.884536603541775 62.63286952467089 103.36237757704784 0 0 0
13541 764 1 0.5564 4.305277634485639 52.885012254965396 101.39479209273195 0 0 0
12039 263 1 0.5564 11.33186783772519 62.48662412423041 103.5556564242371 0 0 0
13173 641 1 0.5564 1.6699465966797427 58.89541471481146 102.0695470226917 0 0 0
15692 1481 1 0.5564 3.1135945949743498 56.92994007819681 101.62255262256406 0 0 0
14460 1070 1 0.5564 2.0878360716281144 60.72826358682587 103.21768780565294 0 0 0
14459 1070 1 0.5564 3.2772310019715944 61.040166701020155 104.29224986602102 0 0 0
16332 1694 1 0.5564 15.021752521029917 60.23217088747869 105.04114359547395 0 0 0
12892 548 2 -1.1128 12.844759853777028 53.54979409691793 100.95620437522793 0 0 0
15072 1274 1 0.5564 16.8288510549805 55.42639275601791 100.89385989303663 0 0 0
15544 1432 2 -1.1128 12.014039546295201 61.25497990892989 102.34092326733123 0 0 0
15545 1432 1 0.5564 13.010333856648092 61.31225350928523 102.27674768034036 0 0 0
17342 2031 1 0.5564 5.748108803568597 60.37293846417459 103.3594379477522 0 0 0
17341 2031 2 -1.1128 6.192174650683471 60.80860050017785 102.57649036662845 0 0 0
17163 1971 1 0.5564 0.7918101642566259 55.085990339272826 101.23907397756152 0 0 0
17343 2031 1 0.5564 6.8254683882933325 60.16251291598209 102.1504494053632 0 0 0
15716 1489 1 0.5564 0.34397405489637456 60.25100923232881 100.95396417476002 0 0 0
12893 548 1 0.5564 13.151404419179412 54.34138329731069 101.48474577213462 0 0 0
16330 1694 2 -1.1128 15.612577616945867 60.91274837681923 104.60785385119466 0 0 0
14167 973 2 -1.1128 12.00055598304701 58.61579160080788 101.50315676907834 0 0 0
16552 1768 2 -1.1128 15.97827395540013 56.46940699757043 101.82720284506861 0 0 0
11271 7 1 0.5564 15.186322720793966 60.98268087139168 103.03890802408158 0 0 0
11270 7 1 0.5564 15.357596317008317 60.13322844481051 101.65481172027225 0 0 0
15188 1313 1 0.5564 9.549054419039903 56.36493724270169 101.6255483780502 0 0 0
15119 1290 1 0.5564 14.411838844565473 56.020408811946346 102.20417704901645 0 0 0
17161 1971 2 -1.1128 0.5347068968187244 55.8867948196911 100.69813943598724 0 0 0
16331 1694 1 0.5564 15.54063318771694 61.7793383715572 105.10166156823625 0 0 0
19803 2851 1 0.5564 5.4987239857155 60.696944344670975 105.1742466822181 0 0 0
16818 1856 1 0.5564 15.725552814363864 62.26622735850922 102.02256433630738 0 0 0
15118 1290 2 -1.1128 13.462727286622075 55.73160750564005 102.32980012240284 0 0 0
15120 1290 1 0.5564 12.876682901795546 56.53798643139149 102.40920431919746 0 0 0
19301 2684 1 0.5564 1.673057225345225 51.53560835842191 100.89666086595378 0 0 0
16553 1768 1 0.5564 15.9692297786926 57.303523500024816 101.27568863206027 0 0 0
15682 1478 2 -1.1128 16.38113835424911 58.93901234606239 100.79411593738803 0 0 0
16855 1869 2 -1.1128 0.19028872575466865 50.8970090257358 101.18062607628947 0 0 0
16554 1768 1 0.5564 16.61465375457404 56.58133907938365 102.59041451760349 0 0 0
16980 1910 1 0.5564 1.6316835357203012 62.631768412662105 104.30767448329944 0 0 0
17162 1971 1 0.5564 1.2295034099243891 56.59806390555618 100.8046954032973 0 0 0
13439 730 1 0.5564 7.819514421564107 59.71092283439905 100.72584338760467 0 0 0
761 0 3 0.0 0.0 64.6 37.4 0 0 0
762 0 3 0.0 1.7 66.3 37.4 0 0 0
763 0 3 0.0 1.7 64.6 39.1 0 0 0
764 0 3 0.0 0.0 66.3 39.1 0 0 0
765 0 3 0.0 3.4 64.6 37.4 0 0 0
766 0 3 0.0 5.1 66.3 37.4 0 0 0
767 0 3 0.0 5.1 64.6 39.1 0 0 0
768 0 3 0.0 3.4 66.3 39.1 0 0 0
801 0 3 0.0 0.0 68.0 37.4 0 0 0
803 0 3 0.0 1.7 68.0 39.1 0 0 0
805 0 3 0.0 3.4 68.0 37.4 0 0 0
807 0 3 0.0 5.1 68.0 39.1 0 0 0
2261 0 3 0.0 0.0 64.6 40.8 0 0 0
2262 0 3 0.0 1.7 66.3 40.8 0 0 0
2265 0 3 0.0 3.4 64.6 40.8 0 0 0
2266 0 3 0.0 5.1 66.3 40.8 0 0 0
2301 0 3 0.0 0.0 68.0 40.8 0 0 0
2305 0 3 0.0 3.4 68.0 40.8 0 0 0
769 0 3 0.0 6.8 64.6 37.4 0 0 0
772 0 3 0.0 6.8 66.3 39.1 0 0 0
809 0 3 0.0 6.8 68.0 37.4 0 0 0
2269 0 3 0.0 6.8 64.6 40.8 0 0 0
2309 0 3 0.0 6.8 68.0 40.8 0 0 0
802 0 3 0.0 1.7 69.7 37.4 0 0 0
804 0 3 0.0 0.0 69.7 39.1 0 0 0
806 0 3 0.0 5.1 69.7 37.4 0 0 0
808 0 3 0.0 3.4 69.7 39.1 0 0 0
2302 0 3 0.0 1.7 69.7 40.8 0 0 0
2306 0 3 0.0 5.1 69.7 40.8 0 0 0
812 0 3 0.0 6.8 69.7 39.1 0 0 0
770 0 3 0.0 8.5 66.3 37.4 0 0 0
771 0 3 0.0 8.5 64.6 39.1 0 0 0
773 0 3 0.0 10.2 64.6 37.4 0 0 0
774 0 3 0.0 11.9 66.3 37.4 0 0 0
775 0 3 0.0 11.9 64.6 39.1 0 0 0
776 0 3 0.0 10.2 66.3 39.1 0 0 0
811 0 3 0.0 8.5 68.0 39.1 0 0 0
813 0 3 0.0 10.2 68.0 37.4 0 0 0
815 0 3 0.0 11.9 68.0 39.1 0 0 0
2270 0 3 0.0 8.5 66.3 40.8 0 0 0
2273 0 3 0.0 10.2 64.6 40.8 0 0 0
2274 0 3 0.0 11.9 66.3 40.8 0 0 0
2313 0 3 0.0 10.2 68.0 40.8 0 0 0
777 0 3 0.0 13.6 64.6 37.4 0 0 0
778 0 3 0.0 15.299999999999999 66.3 37.4 0 0 0
779 0 3 0.0 15.299999999999999 64.6 39.1 0 0 0
780 0 3 0.0 13.6 66.3 39.1 0 0 0
817 0 3 0.0 13.6 68.0 37.4 0 0 0
819 0 3 0.0 15.299999999999999 68.0 39.1 0 0 0
2277 0 3 0.0 13.6 64.6 40.8 0 0 0
2278 0 3 0.0 15.299999999999999 66.3 40.8 0 0 0
2317 0 3 0.0 13.6 68.0 40.8 0 0 0
810 0 3 0.0 8.5 69.7 37.4 0 0 0
814 0 3 0.0 11.9 69.7 37.4 0 0 0
816 0 3 0.0 10.2 69.7 39.1 0 0 0
2310 0 3 0.0 8.5 69.7 40.8 0 0 0
2314 0 3 0.0 11.9 69.7 40.8 0 0 0
818 0 3 0.0 15.299999999999999 69.7 37.4 0 0 0
820 0 3 0.0 13.6 69.7 39.1 0 0 0
2318 0 3 0.0 15.299999999999999 69.7 40.8 0 0 0
841 0 3 0.0 0.0 71.39999999999999 37.4 0 0 0
842 0 3 0.0 1.7 73.1 37.4 0 0 0
843 0 3 0.0 1.7 71.39999999999999 39.1 0 0 0
844 0 3 0.0 0.0 73.1 39.1 0 0 0
845 0 3 0.0 3.4 71.39999999999999 37.4 0 0 0
846 0 3 0.0 5.1 73.1 37.4 0 0 0
847 0 3 0.0 5.1 71.39999999999999 39.1 0 0 0
848 0 3 0.0 3.4 73.1 39.1 0 0 0
881 0 3 0.0 0.0 74.8 37.4 0 0 0
883 0 3 0.0 1.7 74.8 39.1 0 0 0
885 0 3 0.0 3.4 74.8 37.4 0 0 0
887 0 3 0.0 5.1 74.8 39.1 0 0 0
2341 0 3 0.0 0.0 71.39999999999999 40.8 0 0 0
2342 0 3 0.0 1.7 73.1 40.8 0 0 0
2345 0 3 0.0 3.4 71.39999999999999 40.8 0 0 0
2346 0 3 0.0 5.1 73.1 40.8 0 0 0
2381 0 3 0.0 0.0 74.8 40.8 0 0 0
2385 0 3 0.0 3.4 74.8 40.8 0 0 0
849 0 3 0.0 6.8 71.39999999999999 37.4 0 0 0
852 0 3 0.0 6.8 73.1 39.1 0 0 0
889 0 3 0.0 6.8 74.8 37.4 0 0 0
2349 0 3 0.0 6.8 71.39999999999999 40.8 0 0 0
2389 0 3 0.0 6.8 74.8 40.8 0 0 0
882 0 3 0.0 1.7 76.5 37.4 0 0 0
884 0 3 0.0 0.0 76.5 39.1 0 0 0
886 0 3 0.0 5.1 76.5 37.4 0 0 0
888 0 3 0.0 3.4 76.5 39.1 0 0 0
921 0 3 0.0 0.0 78.2 37.4 0 0 0
923 0 3 0.0 1.7 78.2 39.1 0 0 0
925 0 3 0.0 3.4 78.2 37.4 0 0 0
927 0 3 0.0 5.1 78.2 39.1 0 0 0
2382 0 3 0.0 1.7 76.5 40.8 0 0 0
2386 0 3 0.0 5.1 76.5 40.8 0 0 0
2421 0 3 0.0 0.0 78.2 40.8 0 0 0
2425 0 3 0.0 3.4 78.2 40.8 0 0 0
892 0 3 0.0 6.8 76.5 39.1 0 0 0
929 0 3 0.0 6.8 78.2 37.4 0 0 0
2429 0 3 0.0 6.8 78.2 40.8 0 0 0
850 0 3 0.0 8.5 73.1 37.4 0 0 0
851 0 3 0.0 8.5 71.39999999999999 39.1 0 0 0
853 0 3 0.0 10.2 71.39999999999999 37.4 0 0 0
854 0 3 0.0 11.9 73.1 37.4 0 0 0
855 0 3 0.0 11.9 71.39999999999999 39.1 0 0 0
856 0 3 0.0 10.2 73.1 39.1 0 0 0
891 0 3 0.0 8.5 74.8 39.1 0 0 0
893 0 3 0.0 10.2 74.8 37.4 0 0 0
895 0 3 0.0 11.9 74.8 39.1 0 0 0
2350 0 3 0.0 8.5 73.1 40.8 0 0 0
2353 0 3 0.0 10.2 71.39999999999999 40.8 0 0 0
2354 0 3 0.0 11.9 73.1 40.8 0 0 0
2393 0 3 0.0 10.2 74.8 40.8 0 0 0
857 0 3 0.0 13.6 71.39999999999999 37.4 0 0 0
858 0 3 0.0 15.299999999999999 73.1 37.4 0 0 0
859 0 3 0.0 15.299999999999999 71.39999999999999 39.1 0 0 0
860 0 3 0.0 13.6 73.1 39.1 0 0 0
897 0 3 0.0 13.6 74.8 37.4 0 0 0
899 0 3 0.0 15.299999999999999 74.8 39.1 0 0 0
2357 0 3 0.0 13.6 71.39999999999999 40.8 0 0 0
2358 0 3 0.0 15.299999999999999 73.1 40.8 0 0 0
2397 0 3 0.0 13.6 74.8 40.8 0 0 0
890 0 3 0.0 8.5 76.5 37.4 0 0 0
894 0 3 0.0 11.9 76.5 37.4 0 0 0
896 0 3 0.0 10.2 76.5 39.1 0 0 0
931 0 3 0.0 8.5 78.2 39.1 0 0 0
933 0 3 0.0 10.2 78.2 37.4 0 0 0
935 0 3 0.0 11.9 78.2 39.1 0 0 0
2390 0 3 0.0 8.5 76.5 40.8 0 0 0
2394 0 3 0.0 11.9 76.5 40.8 0 0 0
2433 0 3 0.0 10.2 78.2 40.8 0 0 0
898 0 3 0.0 15.299999999999999 76.5 37.4 0 0 0
900 0 3 0.0 13.6 76.5 39.1 0 0 0
937 0 3 0.0 13.6 78.2 37.4 0 0 0
939 0 3 0.0 15.299999999999999 78.2 39.1 0 0 0
2398 0 3 0.0 15.299999999999999 76.5 40.8 0 0 0
2437 0 3 0.0 13.6 78.2 40.8 0 0 0
922 0 3 0.0 1.7 79.89999999999999 37.4 0 0 0
924 0 3 0.0 0.0 79.89999999999999 39.1 0 0 0
926 0 3 0.0 5.1 79.89999999999999 37.4 0 0 0
928 0 3 0.0 3.4 79.89999999999999 39.1 0 0 0
961 0 3 0.0 0.0 81.6 37.4 0 0 0
963 0 3 0.0 1.7 81.6 39.1 0 0 0
965 0 3 0.0 3.4 81.6 37.4 0 0 0
967 0 3 0.0 5.1 81.6 39.1 0 0 0
2422 0 3 0.0 1.7 79.89999999999999 40.8 0 0 0
2426 0 3 0.0 5.1 79.89999999999999 40.8 0 0 0
2461 0 3 0.0 0.0 81.6 40.8 0 0 0
2465 0 3 0.0 3.4 81.6 40.8 0 0 0
932 0 3 0.0 6.8 79.89999999999999 39.1 0 0 0
969 0 3 0.0 6.8 81.6 37.4 0 0 0
2469 0 3 0.0 6.8 81.6 40.8 0 0 0
962 0 3 0.0 1.7 83.3 37.4 0 0 0
964 0 3 0.0 0.0 83.3 39.1 0 0 0
966 0 3 0.0 5.1 83.3 37.4 0 0 0
968 0 3 0.0 3.4 83.3 39.1 0 0 0
1001 0 3 0.0 0.0 85.0 37.4 0 0 0
1003 0 3 0.0 1.7 85.0 39.1 0 0 0
1005 0 3 0.0 3.4 85.0 37.4 0 0 0
1007 0 3 0.0 5.1 85.0 39.1 0 0 0
2462 0 3 0.0 1.7 83.3 40.8 0 0 0
2466 0 3 0.0 5.1 83.3 40.8 0 0 0
2501 0 3 0.0 0.0 85.0 40.8 0 0 0
2505 0 3 0.0 3.4 85.0 40.8 0 0 0
972 0 3 0.0 6.8 83.3 39.1 0 0 0
1009 0 3 0.0 6.8 85.0 37.4 0 0 0
2509 0 3 0.0 6.8 85.0 40.8 0 0 0
930 0 3 0.0 8.5 79.89999999999999 37.4 0 0 0
934 0 3 0.0 11.9 79.89999999999999 37.4 0 0 0
936 0 3 0.0 10.2 79.89999999999999 39.1 0 0 0
971 0 3 0.0 8.5 81.6 39.1 0 0 0
973 0 3 0.0 10.2 81.6 37.4 0 0 0
975 0 3 0.0 11.9 81.6 39.1 0 0 0
2430 0 3 0.0 8.5 79.89999999999999 40.8 0 0 0
2434 0 3 0.0 11.9 79.89999999999999 40.8 0 0 0
2473 0 3 0.0 10.2 81.6 40.8 0 0 0
938 0 3 0.0 15.299999999999999 79.89999999999999 37.4 0 0 0
940 0 3 0.0 13.6 79.89999999999999 39.1 0 0 0
977 0 3 0.0 13.6 81.6 37.4 0 0 0
979 0 3 0.0 15.299999999999999 81.6 39.1 0 0 0
2438 0 3 0.0 15.299999999999999 79.89999999999999 40.8 0 0 0
2477 0 3 0.0 13.6 81.6 40.8 0 0 0
970 0 3 0.0 8.5 83.3 37.4 0 0 0
974 0 3 0.0 11.9 83.3 37.4 0 0 0
976 0 3 0.0 10.2 83.3 39.1 0 0 0
1011 0 3 0.0 8.5 85.0 39.1 0 0 0
1013 0 3 0.0 10.2 85.0 37.4 0 0 0
1015 0 3 0.0 11.9 85.0 39.1 0 0 0
2470 0 3 0.0 8.5 83.3 40.8 0 0 0
2474 0 3 0.0 11.9 83.3 40.8 0 0 0
2513 0 3 0.0 10.2 85.0 40.8 0 0 0
978 0 3 0.0 15.299999999999999 83.3 37.4 0 0 0
980 0 3 0.0 13.6 83.3 39.1 0 0 0
1017 0 3 0.0 13.6 85.0 37.4 0 0 0
1019 0 3 0.0 15.299999999999999 85.0 39.1 0 0 0
2478 0 3 0.0 15.299999999999999 83.3 40.8 0 0 0
2517 0 3 0.0 13.6 85.0 40.8 0 0 0
1002 0 3 0.0 1.7 86.7 37.4 0 0 0
1004 0 3 0.0 0.0 86.7 39.1 0 0 0
1006 0 3 0.0 5.1 86.7 37.4 0 0 0
1008 0 3 0.0 3.4 86.7 39.1 0 0 0
2502 0 3 0.0 1.7 86.7 40.8 0 0 0
2506 0 3 0.0 5.1 86.7 40.8 0 0 0
1012 0 3 0.0 6.8 86.7 39.1 0 0 0
1041 0 3 0.0 0.0 88.39999999999999 37.4 0 0 0
1042 0 3 0.0 1.7 90.1 37.4 0 0 0
1043 0 3 0.0 1.7 88.39999999999999 39.1 0 0 0
1044 0 3 0.0 0.0 90.1 39.1 0 0 0
1045 0 3 0.0 3.4 88.39999999999999 37.4 0 0 0
1046 0 3 0.0 5.1 90.1 37.4 0 0 0
1047 0 3 0.0 5.1 88.39999999999999 39.1 0 0 0
1048 0 3 0.0 3.4 90.1 39.1 0 0 0
1081 0 3 0.0 0.0 91.8 37.4 0 0 0
1082 0 3 0.0 1.7 93.5 37.4 0 0 0
1083 0 3 0.0 1.7 91.8 39.1 0 0 0
1084 0 3 0.0 0.0 93.5 39.1 0 0 0
1085 0 3 0.0 3.4 91.8 37.4 0 0 0
1086 0 3 0.0 5.1 93.5 37.4 0 0 0
1087 0 3 0.0 5.1 91.8 39.1 0 0 0
1088 0 3 0.0 3.4 93.5 39.1 0 0 0
2541 0 3 0.0 0.0 88.39999999999999 40.8 0 0 0
2542 0 3 0.0 1.7 90.1 40.8 0 0 0
2545 0 3 0.0 3.4 88.39999999999999 40.8 0 0 0
2546 0 3 0.0 5.1 90.1 40.8 0 0 0
2581 0 3 0.0 0.0 91.8 40.8 0 0 0
2582 0 3 0.0 1.7 93.5 40.8 0 0 0
2585 0 3 0.0 3.4 91.8 40.8 0 0 0
2586 0 3 0.0 5.1 93.5 40.8 0 0 0
1049 0 3 0.0 6.8 88.39999999999999 37.4 0 0 0
1052 0 3 0.0 6.8 90.1 39.1 0 0 0
1089 0 3 0.0 6.8 91.8 37.4 0 0 0
1092 0 3 0.0 6.8 93.5 39.1 0 0 0
2549 0 3 0.0 6.8 88.39999999999999 40.8 0 0 0
2589 0 3 0.0 6.8 91.8 40.8 0 0 0
1010 0 3 0.0 8.5 86.7 37.4 0 0 0
1014 0 3 0.0 11.9 86.7 37.4 0 0 0
1016 0 3 0.0 10.2 86.7 39.1 0 0 0
2510 0 3 0.0 8.5 86.7 40.8 0 0 0
2514 0 3 0.0 11.9 86.7 40.8 0 0 0
1018 0 3 0.0 15.299999999999999 86.7 37.4 0 0 0
1020 0 3 0.0 13.6 86.7 39.1 0 0 0
2518 0 3 0.0 15.299999999999999 86.7 40.8 0 0 0
1050 0 3 0.0 8.5 90.1 37.4 0 0 0
1051 0 3 0.0 8.5 88.39999999999999 39.1 0 0 0
1053 0 3 0.0 10.2 88.39999999999999 37.4 0 0 0
1054 0 3 0.0 11.9 90.1 37.4 0 0 0
1055 0 3 0.0 11.9 88.39999999999999 39.1 0 0 0
1056 0 3 0.0 10.2 90.1 39.1 0 0 0
1090 0 3 0.0 8.5 93.5 37.4 0 0 0
1091 0 3 0.0 8.5 91.8 39.1 0 0 0
1093 0 3 0.0 10.2 91.8 37.4 0 0 0
1094 0 3 0.0 11.9 93.5 37.4 0 0 0
1095 0 3 0.0 11.9 91.8 39.1 0 0 0
1096 0 3 0.0 10.2 93.5 39.1 0 0 0
2550 0 3 0.0 8.5 90.1 40.8 0 0 0
2553 0 3 0.0 10.2 88.39999999999999 40.8 0 0 0
2554 0 3 0.0 11.9 90.1 40.8 0 0 0
2590 0 3 0.0 8.5 93.5 40.8 0 0 0
2593 0 3 0.0 10.2 91.8 40.8 0 0 0
2594 0 3 0.0 11.9 93.5 40.8 0 0 0
1057 0 3 0.0 13.6 88.39999999999999 37.4 0 0 0
1058 0 3 0.0 15.299999999999999 90.1 37.4 0 0 0
1059 0 3 0.0 15.299999999999999 88.39999999999999 39.1 0 0 0
1060 0 3 0.0 13.6 90.1 39.1 0 0 0
1097 0 3 0.0 13.6 91.8 37.4 0 0 0
1098 0 3 0.0 15.299999999999999 93.5 37.4 0 0 0
1099 0 3 0.0 15.299999999999999 91.8 39.1 0 0 0
1100 0 3 0.0 13.6 93.5 39.1 0 0 0
2557 0 3 0.0 13.6 88.39999999999999 40.8 0 0 0
2558 0 3 0.0 15.299999999999999 90.1 40.8 0 0 0
2597 0 3 0.0 13.6 91.8 40.8 0 0 0
2598 0 3 0.0 15.299999999999999 93.5 40.8 0 0 0
2263 0 3 0.0 1.7 64.6 42.5 0 0 0
2264 0 3 0.0 0.0 66.3 42.5 0 0 0
2267 0 3 0.0 5.1 64.6 42.5 0 0 0
2268 0 3 0.0 3.4 66.3 42.5 0 0 0
2303 0 3 0.0 1.7 68.0 42.5 0 0 0
2307 0 3 0.0 5.1 68.0 42.5 0 0 0
2272 0 3 0.0 6.8 66.3 42.5 0 0 0
3761 0 3 0.0 0.0 64.6 44.199999999999996 0 0 0
3762 0 3 0.0 1.7 66.3 44.199999999999996 0 0 0
3763 0 3 0.0 1.7 64.6 45.9 0 0 0
3764 0 3 0.0 0.0 66.3 45.9 0 0 0
3765 0 3 0.0 3.4 64.6 44.199999999999996 0 0 0
3766 0 3 0.0 5.1 66.3 44.199999999999996 0 0 0
3767 0 3 0.0 5.1 64.6 45.9 0 0 0
3768 0 3 0.0 3.4 66.3 45.9 0 0 0
3801 0 3 0.0 0.0 68.0 44.199999999999996 0 0 0
3803 0 3 0.0 1.7 68.0 45.9 0 0 0
3805 0 3 0.0 3.4 68.0 44.199999999999996 0 0 0
3807 0 3 0.0 5.1 68.0 45.9 0 0 0
5261 0 3 0.0 0.0 64.6 47.6 0 0 0
5262 0 3 0.0 1.7 66.3 47.6 0 0 0
5263 0 3 0.0 1.7 64.6 49.3 0 0 0
5264 0 3 0.0 0.0 66.3 49.3 0 0 0
5265 0 3 0.0 3.4 64.6 47.6 0 0 0
5266 0 3 0.0 5.1 66.3 47.6 0 0 0
5267 0 3 0.0 5.1 64.6 49.3 0 0 0
5268 0 3 0.0 3.4 66.3 49.3 0 0 0
5301 0 3 0.0 0.0 68.0 47.6 0 0 0
5303 0 3 0.0 1.7 68.0 49.3 0 0 0
5305 0 3 0.0 3.4 68.0 47.6 0 0 0
5307 0 3 0.0 5.1 68.0 49.3 0 0 0
3769 0 3 0.0 6.8 64.6 44.199999999999996 0 0 0
3772 0 3 0.0 6.8 66.3 45.9 0 0 0
3809 0 3 0.0 6.8 68.0 44.199999999999996 0 0 0
5269 0 3 0.0 6.8 64.6 47.6 0 0 0
5272 0 3 0.0 6.8 66.3 49.3 0 0 0
5309 0 3 0.0 6.8 68.0 47.6 0 0 0
2304 0 3 0.0 0.0 69.7 42.5 0 0 0
2308 0 3 0.0 3.4 69.7 42.5 0 0 0
2312 0 3 0.0 6.8 69.7 42.5 0 0 0
3802 0 3 0.0 1.7 69.7 44.199999999999996 0 0 0
3804 0 3 0.0 0.0 69.7 45.9 0 0 0
3806 0 3 0.0 5.1 69.7 44.199999999999996 0 0 0
3808 0 3 0.0 3.4 69.7 45.9 0 0 0
5302 0 3 0.0 1.7 69.7 47.6 0 0 0
5304 0 3 0.0 0.0 69.7 49.3 0 0 0
5306 0 3 0.0 5.1 69.7 47.6 0 0 0
5308 0 3 0.0 3.4 69.7 49.3 0 0 0
3812 0 3 0.0 6.8 69.7 45.9 0 0 0
5312 0 3 0.0 6.8 69.7 49.3 0 0 0
2271 0 3 0.0 8.5 64.6 42.5 0 0 0
2275 0 3 0.0 11.9 64.6 42.5 0 0 0
2276 0 3 0.0 10.2 66.3 42.5 0 0 0
2311 0 3 0.0 8.5 68.0 42.5 0 0 0
2315 0 3 0.0 11.9 68.0 42.5 0 0 0
2279 0 3 0.0 15.299999999999999 64.6 42.5 0 0 0
2280 0 3 0.0 13.6 66.3 42.5 0 0 0
2319 0 3 0.0 15.299999999999999 68.0 42.5 0 0 0
3770 0 3 0.0 8.5 66.3 44.199999999999996 0 0 0
3771 0 3 0.0 8.5 64.6 45.9 0 0 0
3773 0 3 0.0 10.2 64.6 44.199999999999996 0 0 0
3774 0 3 0.0 11.9 66.3 44.199999999999996 0 0 0
3775 0 3 0.0 11.9 64.6 45.9 0 0 0
3776 0 3 0.0 10.2 66.3 45.9 0 0 0
3811 0 3 0.0 8.5 68.0 45.9 0 0 0
3813 0 3 0.0 10.2 68.0 44.199999999999996 0 0 0
3815 0 3 0.0 11.9 68.0 45.9 0 0 0
5270 0 3 0.0 8.5 66.3 47.6 0 0 0
5271 0 3 0.0 8.5 64.6 49.3 0 0 0
5273 0 3 0.0 10.2 64.6 47.6 0 0 0
5274 0 3 0.0 11.9 66.3 47.6 0 0 0
5275 0 3 0.0 11.9 64.6 49.3 0 0 0
5276 0 3 0.0 10.2 66.3 49.3 0 0 0
5311 0 3 0.0 8.5 68.0 49.3 0 0 0
5313 0 3 0.0 10.2 68.0 47.6 0 0 0
5315 0 3 0.0 11.9 68.0 49.3 0 0 0
3777 0 3 0.0 13.6 64.6 44.199999999999996 0 0 0
3778 0 3 0.0 15.299999999999999 66.3 44.199999999999996 0 0 0
3779 0 3 0.0 15.299999999999999 64.6 45.9 0 0 0
3780 0 3 0.0 13.6 66.3 45.9 0 0 0
3817 0 3 0.0 13.6 68.0 44.199999999999996 0 0 0
3819 0 3 0.0 15.299999999999999 68.0 45.9 0 0 0
5277 0 3 0.0 13.6 64.6 47.6 0 0 0
5278 0 3 0.0 15.299999999999999 66.3 47.6 0 0 0
5279 0 3 0.0 15.299999999999999 64.6 49.3 0 0 0
5280 0 3 0.0 13.6 66.3 49.3 0 0 0
5317 0 3 0.0 13.6 68.0 47.6 0 0 0
5319 0 3 0.0 15.299999999999999 68.0 49.3 0 0 0
2316 0 3 0.0 10.2 69.7 42.5 0 0 0
2320 0 3 0.0 13.6 69.7 42.5 0 0 0
3810 0 3 0.0 8.5 69.7 44.199999999999996 0 0 0
3814 0 3 0.0 11.9 69.7 44.199999999999996 0 0 0
3816 0 3 0.0 10.2 69.7 45.9 0 0 0
5310 0 3 0.0 8.5 69.7 47.6 0 0 0
5314 0 3 0.0 11.9 69.7 47.6 0 0 0
5316 0 3 0.0 10.2 69.7 49.3 0 0 0
3818 0 3 0.0 15.299999999999999 69.7 44.199999999999996 0 0 0
3820 0 3 0.0 13.6 69.7 45.9 0 0 0
5318 0 3 0.0 15.299999999999999 69.7 47.6 0 0 0
5320 0 3 0.0 13.6 69.7 49.3 0 0 0
2343 0 3 0.0 1.7 71.39999999999999 42.5 0 0 0
2344 0 3 0.0 0.0 73.1 42.5 0 0 0
2347 0 3 0.0 5.1 71.39999999999999 42.5 0 0 0
2348 0 3 0.0 3.4 73.1 42.5 0 0 0
2383 0 3 0.0 1.7 74.8 42.5 0 0 0
2387 0 3 0.0 5.1 74.8 42.5 0 0 0
2352 0 3 0.0 6.8 73.1 42.5 0 0 0
3841 0 3 0.0 0.0 71.39999999999999 44.199999999999996 0 0 0
3842 0 3 0.0 1.7 73.1 44.199999999999996 0 0 0
3843 0 3 0.0 1.7 71.39999999999999 45.9 0 0 0
3844 0 3 0.0 0.0 73.1 45.9 0 0 0
3845 0 3 0.0 3.4 71.39999999999999 44.199999999999996 0 0 0
3846 0 3 0.0 5.1 73.1 44.199999999999996 0 0 0
3847 0 3 0.0 5.1 71.39999999999999 45.9 0 0 0
3848 0 3 0.0 3.4 73.1 45.9 0 0 0
3881 0 3 0.0 0.0 74.8 44.199999999999996 0 0 0
3883 0 3 0.0 1.7 74.8 45.9 0 0 0
3885 0 3 0.0 3.4 74.8 44.199999999999996 0 0 0
3887 0 3 0.0 5.1 74.8 45.9 0 0 0
5341 0 3 0.0 0.0 71.39999999999999 47.6 0 0 0
5342 0 3 0.0 1.7 73.1 47.6 0 0 0
5343 0 3 0.0 1.7 71.39999999999999 49.3 0 0 0
5344 0 3 0.0 0.0 73.1 49.3 0 0 0
5345 0 3 0.0 3.4 71.39999999999999 47.6 0 0 0
5346 0 3 0.0 5.1 73.1 47.6 0 0 0
5347 0 3 0.0 5.1 71.39999999999999 49.3 0 0 0
5348 0 3 0.0 3.4 73.1 49.3 0 0 0
5381 0 3 0.0 0.0 74.8 47.6 0 0 0
5383 0 3 0.0 1.7 74.8 49.3 0 0 0
5385 0 3 0.0 3.4 74.8 47.6 0 0 0
5387 0 3 0.0 5.1 74.8 49.3 0 0 0
3849 0 3 0.0 6.8 71.39999999999999 44.199999999999996 0 0 0
3852 0 3 0.0 6.8 73.1 45.9 0 0 0
3889 0 3 0.0 6.8 74.8 44.199999999999996 0 0 0
5349 0 3 0.0 6.8 71.39999999999999 47.6 0 0 0
5352 0 3 0.0 6.8 73.1 49.3 0 0 0
5389 0 3 0.0 6.8 74.8 47.6 0 0 0
2384 0 3 0.0 0.0 76.5 42.5 0 0 0
2388 0 3 0.0 3.4 76.5 42.5 0 0 0
2423 0 3 0.0 1.7 78.2 42.5 0 0 0
2427 0 3 0.0 5.1 78.2 42.5 0 0 0
2392 0 3 0.0 6.8 76.5 42.5 0 0 0
3882 0 3 0.0 1.7 76.5 44.199999999999996 0 0 0
3884 0 3 0.0 0.0 76.5 45.9 0 0 0
3886 0 3 0.0 5.1 76.5 44.199999999999996 0 0 0
3888 0 3 0.0 3.4 76.5 45.9 0 0 0
3921 0 3 0.0 0.0 78.2 44.199999999999996 0 0 0
3923 0 3 0.0 1.7 78.2 45.9 0 0 0
3925 0 3 0.0 3.4 78.2 44.199999999999996 0 0 0
3927 0 3 0.0 5.1 78.2 45.9 0 0 0
5382 0 3 0.0 1.7 76.5 47.6 0 0 0
5384 0 3 0.0 0.0 76.5 49.3 0 0 0
5386 0 3 0.0 5.1 76.5 47.6 0 0 0
5388 0 3 0.0 3.4 76.5 49.3 0 0 0
5421 0 3 0.0 0.0 78.2 47.6 0 0 0
5423 0 3 0.0 1.7 78.2 49.3 0 0 0
5425 0 3 0.0 3.4 78.2 47.6 0 0 0
5427 0 3 0.0 5.1 78.2 49.3 0 0 0
3892 0 3 0.0 6.8 76.5 45.9 0 0 0
3929 0 3 0.0 6.8 78.2 44.199999999999996 0 0 0
5392 0 3 0.0 6.8 76.5 49.3 0 0 0
5429 0 3 0.0 6.8 78.2 47.6 0 0 0
2351 0 3 0.0 8.5 71.39999999999999 42.5 0 0 0
2355 0 3 0.0 11.9 71.39999999999999 42.5 0 0 0
2356 0 3 0.0 10.2 73.1 42.5 0 0 0
2391 0 3 0.0 8.5 74.8 42.5 0 0 0
2395 0 3 0.0 11.9 74.8 42.5 0 0 0
2359 0 3 0.0 15.299999999999999 71.39999999999999 42.5 0 0 0
2360 0 3 0.0 13.6 73.1 42.5 0 0 0
2399 0 3 0.0 15.299999999999999 74.8 42.5 0 0 0
3850 0 3 0.0 8.5 73.1 44.199999999999996 0 0 0
3851 0 3 0.0 8.5 71.39999999999999 45.9 0 0 0
3853 0 3 0.0 10.2 71.39999999999999 44.199999999999996 0 0 0
3854 0 3 0.0 11.9 73.1 44.199999999999996 0 0 0
3855 0 3 0.0 11.9 71.39999999999999 45.9 0 0 0
3856 0 3 0.0 10.2 73.1 45.9 0 0 0
3891 0 3 0.0 8.5 74.8 45.9 0 0 0
3893 0 3 0.0 10.2 74.8 44.199999999999996 0 0 0
3895 0 3 0.0 11.9 74.8 45.9 0 0 0
5350 0 3 0.0 8.5 73.1 47.6 0 0 0
5351 0 3 0.0 8.5 71.39999999999999 49.3 0 0 0
5353 0 3 0.0 10.2 71.39999999999999 47.6 0 0 0
5354 0 3 0.0 11.9 73.1 47.6 0 0 0
5355 0 3 0.0 11.9 71.39999999999999 49.3 0 0 0
5356 0 3 0.0 10.2 73.1 49.3 0 0 0
5391 0 3 0.0 8.5 74.8 49.3 0 0 0
5393 0 3 0.0 10.2 74.8 47.6 0 0 0
5395 0 3 0.0 11.9 74.8 49.3 0 0 0
3857 0 3 0.0 13.6 71.39999999999999 44.199999999999996 0 0 0
3858 0 3 0.0 15.299999999999999 73.1 44.199999999999996 0 0 0
3859 0 3 0.0 15.299999999999999 71.39999999999999 45.9 0 0 0
3860 0 3 0.0 13.6 73.1 45.9 0 0 0
3897 0 3 0.0 13.6 74.8 44.199999999999996 0 0 0
3899 0 3 0.0 15.299999999999999 74.8 45.9 0 0 0
5357 0 3 0.0 13.6 71.39999999999999 47.6 0 0 0
5358 0 3 0.0 15.299999999999999 73.1 47.6 0 0 0
5359 0 3 0.0 15.299999999999999 71.39999999999999 49.3 0 0 0
5360 0 3 0.0 13.6 73.1 49.3 0 0 0
5397 0 3 0.0 13.6 74.8 47.6 0 0 0
5399 0 3 0.0 15.299999999999999 74.8 49.3 0 0 0
2396 0 3 0.0 10.2 76.5 42.5 0 0 0
2431 0 3 0.0 8.5 78.2 42.5 0 0 0
2435 0 3 0.0 11.9 78.2 42.5 0 0 0
2400 0 3 0.0 13.6 76.5 42.5 0 0 0
2439 0 3 0.0 15.299999999999999 78.2 42.5 0 0 0
3890 0 3 0.0 8.5 76.5 44.199999999999996 0 0 0
3894 0 3 0.0 11.9 76.5 44.199999999999996 0 0 0
3896 0 3 0.0 10.2 76.5 45.9 0 0 0
3931 0 3 0.0 8.5 78.2 45.9 0 0 0
3933 0 3 0.0 10.2 78.2 44.199999999999996 0 0 0
3935 0 3 0.0 11.9 78.2 45.9 0 0 0
5390 0 3 0.0 8.5 76.5 47.6 0 0 0
5394 0 3 0.0 11.9 76.5 47.6 0 0 0
5396 0 3 0.0 10.2 76.5 49.3 0 0 0
5431 0 3 0.0 8.5 78.2 49.3 0 0 0
5433 0 3 0.0 10.2 78.2 47.6 0 0 0
5435 0 3 0.0 11.9 78.2 49.3 0 0 0
3898 0 3 0.0 15.299999999999999 76.5 44.199999999999996 0 0 0
3900 0 3 0.0 13.6 76.5 45.9 0 0 0
3937 0 3 0.0 13.6 78.2 44.199999999999996 0 0 0
3939 0 3 0.0 15.299999999999999 78.2 45.9 0 0 0
5398 0 3 0.0 15.299999999999999 76.5 47.6 0 0 0
5400 0 3 0.0 13.6 76.5 49.3 0 0 0
5437 0 3 0.0 13.6 78.2 47.6 0 0 0
5439 0 3 0.0 15.299999999999999 78.2 49.3 0 0 0
2424 0 3 0.0 0.0 79.89999999999999 42.5 0 0 0
2428 0 3 0.0 3.4 79.89999999999999 42.5 0 0 0
2463 0 3 0.0 1.7 81.6 42.5 0 0 0
2467 0 3 0.0 5.1 81.6 42.5 0 0 0
2432 0 3 0.0 6.8 79.89999999999999 42.5 0 0 0
3922 0 3 0.0 1.7 79.89999999999999 44.199999999999996 0 0 0
3924 0 3 0.0 0.0 79.89999999999999 45.9 0 0 0
3926 0 3 0.0 5.1 79.89999999999999 44.199999999999996 0 0 0
3928 0 3 0.0 3.4 79.89999999999999 45.9 0 0 0
3961 0 3 0.0 0.0 81.6 44.199999999999996 0 0 0
3963 0 3 0.0 1.7 81.6 45.9 0 0 0
3965 0 3 0.0 3.4 81.6 44.199999999999996 0 0 0
3967 0 3 0.0 5.1 81.6 45.9 0 0 0
5422 0 3 0.0 1.7 79.89999999999999 47.6 0 0 0
5424 0 3 0.0 0.0 79.89999999999999 49.3 0 0 0
5426 0 3 0.0 5.1 79.89999999999999 47.6 0 0 0
5428 0 3 0.0 3.4 79.89999999999999 49.3 0 0 0
5461 0 3 0.0 0.0 81.6 47.6 0 0 0
5463 0 3 0.0 1.7 81.6 49.3 0 0 0
5465 0 3 0.0 3.4 81.6 47.6 0 0 0
5467 0 3 0.0 5.1 81.6 49.3 0 0 0
3932 0 3 0.0 6.8 79.89999999999999 45.9 0 0 0
3969 0 3 0.0 6.8 81.6 44.199999999999996 0 0 0
5432 0 3 0.0 6.8 79.89999999999999 49.3 0 0 0
5469 0 3 0.0 6.8 81.6 47.6 0 0 0
2464 0 3 0.0 0.0 83.3 42.5 0 0 0
2468 0 3 0.0 3.4 83.3 42.5 0 0 0
2503 0 3 0.0 1.7 85.0 42.5 0 0 0
2507 0 3 0.0 5.1 85.0 42.5 0 0 0
2472 0 3 0.0 6.8 83.3 42.5 0 0 0
3962 0 3 0.0 1.7 83.3 44.199999999999996 0 0 0
3964 0 3 0.0 0.0 83.3 45.9 0 0 0
3966 0 3 0.0 5.1 83.3 44.199999999999996 0 0 0
3968 0 3 0.0 3.4 83.3 45.9 0 0 0
4001 0 3 0.0 0.0 85.0 44.199999999999996 0 0 0
4003 0 3 0.0 1.7 85.0 45.9 0 0 0
4005 0 3 0.0 3.4 85.0 44.199999999999996 0 0 0
4007 0 3 0.0 5.1 85.0 45.9 0 0 0
5462 0 3 0.0 1.7 83.3 47.6 0 0 0
5464 0 3 0.0 0.0 83.3 49.3 0 0 0
5466 0 3 0.0 5.1 83.3 47.6 0 0 0
5468 0 3 0.0 3.4 83.3 49.3 0 0 0
5501 0 3 0.0 0.0 85.0 47.6 0 0 0
5503 0 3 0.0 1.7 85.0 49.3 0 0 0
5505 0 3 0.0 3.4 85.0 47.6 0 0 0
5507 0 3 0.0 5.1 85.0 49.3 0 0 0
3972 0 3 0.0 6.8 83.3 45.9 0 0 0
4009 0 3 0.0 6.8 85.0 44.199999999999996 0 0 0
5472 0 3 0.0 6.8 83.3 49.3 0 0 0
5509 0 3 0.0 6.8 85.0 47.6 0 0 0
2436 0 3 0.0 10.2 79.89999999999999 42.5 0 0 0
2471 0 3 0.0 8.5 81.6 42.5 0 0 0
2475 0 3 0.0 11.9 81.6 42.5 0 0 0
2440 0 3 0.0 13.6 79.89999999999999 42.5 0 0 0
2479 0 3 0.0 15.299999999999999 81.6 42.5 0 0 0
3930 0 3 0.0 8.5 79.89999999999999 44.199999999999996 0 0 0
3934 0 3 0.0 11.9 79.89999999999999 44.199999999999996 0 0 0
3936 0 3 0.0 10.2 79.89999999999999 45.9 0 0 0
3971 0 3 0.0 8.5 81.6 45.9 0 0 0
3973 0 3 0.0 10.2 81.6 44.199999999999996 0 0 0
3975 0 3 0.0 11.9 81.6 45.9 0 0 0
5430 0 3 0.0 8.5 79.89999999999999 47.6 0 0 0
5434 0 3 0.0 11.9 79.89999999999999 47.6 0 0 0
5436 0 3 0.0 10.2 79.89999999999999 49.3 0 0 0
5471 0 3 0.0 8.5 81.6 49.3 0 0 0
5473 0 3 0.0 10.2 81.6 47.6 0 0 0
5475 0 3 0.0 11.9 81.6 49.3 0 0 0
3938 0 3 0.0 15.299999999999999 79.89999999999999 44.199999999999996 0 0 0
3940 0 3 0.0 13.6 79.89999999999999 45.9 0 0 0
3977 0 3 0.0 13.6 81.6 44.199999999999996 0 0 0
3979 0 3 0.0 15.299999999999999 81.6 45.9 0 0 0
5438 0 3 0.0 15.299999999999999 79.89999999999999 47.6 0 0 0
5440 0 3 0.0 13.6 79.89999999999999 49.3 0 0 0
5477 0 3 0.0 13.6 81.6 47.6 0 0 0
5479 0 3 0.0 15.299999999999999 81.6 49.3 0 0 0
2476 0 3 0.0 10.2 83.3 42.5 0 0 0
2511 0 3 0.0 8.5 85.0 42.5 0 0 0
2515 0 3 0.0 11.9 85.0 42.5 0 0 0
2480 0 3 0.0 13.6 83.3 42.5 0 0 0
2519 0 3 0.0 15.299999999999999 85.0 42.5 0 0 0
3970 0 3 0.0 8.5 83.3 44.199999999999996 0 0 0
3974 0 3 0.0 11.9 83.3 44.199999999999996 0 0 0
3976 0 3 0.0 10.2 83.3 45.9 0 0 0
4011 0 3 0.0 8.5 85.0 45.9 0 0 0
4013 0 3 0.0 10.2 85.0 44.199999999999996 0 0 0
4015 0 3 0.0 11.9 85.0 45.9 0 0 0
5470 0 3 0.0 8.5 83.3 47.6 0 0 0
5474 0 3 0.0 11.9 83.3 47.6 0 0 0
5476 0 3 0.0 10.2 83.3 49.3 0 0 0
5511 0 3 0.0 8.5 85.0 49.3 0 0 0
5513 0 3 0.0 10.2 85.0 47.6 0 0 0
5515 0 3 0.0 11.9 85.0 49.3 0 0 0
3978 0 3 0.0 15.299999999999999 83.3 44.199999999999996 0 0 0
3980 0 3 0.0 13.6 83.3 45.9 0 0 0
4017 0 3 0.0 13.6 85.0 44.199999999999996 0 0 0
4019 0 3 0.0 15.299999999999999 85.0 45.9 0 0 0
5478 0 3 0.0 15.299999999999999 83.3 47.6 0 0 0
5480 0 3 0.0 13.6 83.3 49.3 0 0 0
5517 0 3 0.0 13.6 85.0 47.6 0 0 0
5519 0 3 0.0 15.299999999999999 85.0 49.3 0 0 0
2504 0 3 0.0 0.0 86.7 42.5 0 0 0
2508 0 3 0.0 3.4 86.7 42.5 0 0 0
2512 0 3 0.0 6.8 86.7 42.5 0 0 0
4002 0 3 0.0 1.7 86.7 44.199999999999996 0 0 0
4004 0 3 0.0 0.0 86.7 45.9 0 0 0
4006 0 3 0.0 5.1 86.7 44.199999999999996 0 0 0
4008 0 3 0.0 3.4 86.7 45.9 0 0 0
5502 0 3 0.0 1.7 86.7 47.6 0 0 0
5504 0 3 0.0 0.0 86.7 49.3 0 0 0
5506 0 3 0.0 5.1 86.7 47.6 0 0 0
5508 0 3 0.0 3.4 86.7 49.3 0 0 0
4012 0 3 0.0 6.8 86.7 45.9 0 0 0
5512 0 3 0.0 6.8 86.7 49.3 0 0 0
2543 0 3 0.0 1.7 88.39999999999999 42.5 0 0 0
2544 0 3 0.0 0.0 90.1 42.5 0 0 0
2547 0 3 0.0 5.1 88.39999999999999 42.5 0 0 0
2548 0 3 0.0 3.4 90.1 42.5 0 0 0
2583 0 3 0.0 1.7 91.8 42.5 0 0 0
2584 0 3 0.0 0.0 93.5 42.5 0 0 0
2587 0 3 0.0 5.1 91.8 42.5 0 0 0
2588 0 3 0.0 3.4 93.5 42.5 0 0 0
2552 0 3 0.0 6.8 90.1 42.5 0 0 0
2592 0 3 0.0 6.8 93.5 42.5 0 0 0
4041 0 3 0.0 0.0 88.39999999999999 44.199999999999996 0 0 0
4042 0 3 0.0 1.7 90.1 44.199999999999996 0 0 0
4043 0 3 0.0 1.7 88.39999999999999 45.9 0 0 0
4044 0 3 0.0 0.0 90.1 45.9 0 0 0
4045 0 3 0.0 3.4 88.39999999999999 44.199999999999996 0 0 0
4046 0 3 0.0 5.1 90.1 44.199999999999996 0 0 0
4047 0 3 0.0 5.1 88.39999999999999 45.9 0 0 0
4048 0 3 0.0 3.4 90.1 45.9 0 0 0
4081 0 3 0.0 0.0 91.8 44.199999999999996 0 0 0
4082 0 3 0.0 1.7 93.5 44.199999999999996 0 0 0
4083 0 3 0.0 1.7 91.8 45.9 0 0 0
4084 0 3 0.0 0.0 93.5 45.9 0 0 0
4085 0 3 0.0 3.4 91.8 44.199999999999996 0 0 0
4086 0 3 0.0 5.1 93.5 44.199999999999996 0 0 0
4087 0 3 0.0 5.1 91.8 45.9 0 0 0
4088 0 3 0.0 3.4 93.5 45.9 0 0 0
5541 0 3 0.0 0.0 88.39999999999999 47.6 0 0 0
5542 0 3 0.0 1.7 90.1 47.6 0 0 0
5543 0 3 0.0 1.7 88.39999999999999 49.3 0 0 0
5544 0 3 0.0 0.0 90.1 49.3 0 0 0
5545 0 3 0.0 3.4 88.39999999999999 47.6 0 0 0
5546 0 3 0.0 5.1 90.1 47.6 0 0 0
5547 0 3 0.0 5.1 88.39999999999999 49.3 0 0 0
5548 0 3 0.0 3.4 90.1 49.3 0 0 0
5581 0 3 0.0 0.0 91.8 47.6 0 0 0
5582 0 3 0.0 1.7 93.5 47.6 0 0 0
5583 0 3 0.0 1.7 91.8 49.3 0 0 0
5584 0 3 0.0 0.0 93.5 49.3 0 0 0
5585 0 3 0.0 3.4 91.8 47.6 0 0 0
5586 0 3 0.0 5.1 93.5 47.6 0 0 0
5587 0 3 0.0 5.1 91.8 49.3 0 0 0
5588 0 3 0.0 3.4 93.5 49.3 0 0 0
4049 0 3 0.0 6.8 88.39999999999999 44.199999999999996 0 0 0
4052 0 3 0.0 6.8 90.1 45.9 0 0 0
4089 0 3 0.0 6.8 91.8 44.199999999999996 0 0 0
4092 0 3 0.0 6.8 93.5 45.9 0 0 0
5549 0 3 0.0 6.8 88.39999999999999 47.6 0 0 0
5552 0 3 0.0 6.8 90.1 49.3 0 0 0
5589 0 3 0.0 6.8 91.8 47.6 0 0 0
5592 0 3 0.0 6.8 93.5 49.3 0 0 0
5594 0 3 0.0 11.9 93.5 47.6 0 0 0
5596 0 3 0.0 10.2 93.5 49.3 0 0 0
5595 0 3 0.0 11.9 91.8 49.3 0 0 0
4057 0 3 0.0 13.6 88.39999999999999 44.199999999999996 0 0 0
4058 0 3 0.0 15.299999999999999 90.1 44.199999999999996 0 0 0
4059 0 3 0.0 15.299999999999999 88.39999999999999 45.9 0 0 0
4097 0 3 0.0 13.6 91.8 44.199999999999996 0 0 0
4060 0 3 0.0 13.6 90.1 45.9 0 0 0
4099 0 3 0.0 15.299999999999999 91.8 45.9 0 0 0
4098 0 3 0.0 15.299999999999999 93.5 44.199999999999996 0 0 0
4100 0 3 0.0 13.6 93.5 45.9 0 0 0
5557 0 3 0.0 13.6 88.39999999999999 47.6 0 0 0
5558 0 3 0.0 15.299999999999999 90.1 47.6 0 0 0
5560 0 3 0.0 13.6 90.1 49.3 0 0 0
5597 0 3 0.0 13.6 91.8 47.6 0 0 0
5559 0 3 0.0 15.299999999999999 88.39999999999999 49.3 0 0 0
5599 0 3 0.0 15.299999999999999 91.8 49.3 0 0 0
5598 0 3 0.0 15.299999999999999 93.5 47.6 0 0 0
5600 0 3 0.0 13.6 93.5 49.3 0 0 0
2516 0 3 0.0 10.2 86.7 42.5 0 0 0
2520 0 3 0.0 13.6 86.7 42.5 0 0 0
4010 0 3 0.0 8.5 86.7 44.199999999999996 0 0 0
4014 0 3 0.0 11.9 86.7 44.199999999999996 0 0 0
4016 0 3 0.0 10.2 86.7 45.9 0 0 0
5510 0 3 0.0 8.5 86.7 47.6 0 0 0
5514 0 3 0.0 11.9 86.7 47.6 0 0 0
5516 0 3 0.0 10.2 86.7 49.3 0 0 0
4018 0 3 0.0 15.299999999999999 86.7 44.199999999999996 0 0 0
4020 0 3 0.0 13.6 86.7 45.9 0 0 0
5518 0 3 0.0 15.299999999999999 86.7 47.6 0 0 0
5520 0 3 0.0 13.6 86.7 49.3 0 0 0
2551 0 3 0.0 8.5 88.39999999999999 42.5 0 0 0
2555 0 3 0.0 11.9 88.39999999999999 42.5 0 0 0
2556 0 3 0.0 10.2 90.1 42.5 0 0 0
2591 0 3 0.0 8.5 91.8 42.5 0 0 0
2595 0 3 0.0 11.9 91.8 42.5 0 0 0
2596 0 3 0.0 10.2 93.5 42.5 0 0 0
2559 0 3 0.0 15.299999999999999 88.39999999999999 42.5 0 0 0
2560 0 3 0.0 13.6 90.1 42.5 0 0 0
2599 0 3 0.0 15.299999999999999 91.8 42.5 0 0 0
2600 0 3 0.0 13.6 93.5 42.5 0 0 0
4050 0 3 0.0 8.5 90.1 44.199999999999996 0 0 0
4051 0 3 0.0 8.5 88.39999999999999 45.9 0 0 0
4053 0 3 0.0 10.2 88.39999999999999 44.199999999999996 0 0 0
4054 0 3 0.0 11.9 90.1 44.199999999999996 0 0 0
4055 0 3 0.0 11.9 88.39999999999999 45.9 0 0 0
4056 0 3 0.0 10.2 90.1 45.9 0 0 0
4090 0 3 0.0 8.5 93.5 44.199999999999996 0 0 0
4091 0 3 0.0 8.5 91.8 45.9 0 0 0
4093 0 3 0.0 10.2 91.8 44.199999999999996 0 0 0
4094 0 3 0.0 11.9 93.5 44.199999999999996 0 0 0
4095 0 3 0.0 11.9 91.8 45.9 0 0 0
4096 0 3 0.0 10.2 93.5 45.9 0 0 0
5550 0 3 0.0 8.5 90.1 47.6 0 0 0
5551 0 3 0.0 8.5 88.39999999999999 49.3 0 0 0
5553 0 3 0.0 10.2 88.39999999999999 47.6 0 0 0
5554 0 3 0.0 11.9 90.1 47.6 0 0 0
5555 0 3 0.0 11.9 88.39999999999999 49.3 0 0 0
5556 0 3 0.0 10.2 90.1 49.3 0 0 0
5590 0 3 0.0 8.5 93.5 47.6 0 0 0
5591 0 3 0.0 8.5 91.8 49.3 0 0 0
5593 0 3 0.0 10.2 91.8 47.6 0 0 0
6761 0 3 0.0 0.0 64.6 51.0 0 0 0
6762 0 3 0.0 1.7 66.3 51.0 0 0 0
6763 0 3 0.0 1.7 64.6 52.699999999999996 0 0 0
6764 0 3 0.0 0.0 66.3 52.699999999999996 0 0 0
6765 0 3 0.0 3.4 64.6 51.0 0 0 0
6766 0 3 0.0 5.1 66.3 51.0 0 0 0
6767 0 3 0.0 5.1 64.6 52.699999999999996 0 0 0
6768 0 3 0.0 3.4 66.3 52.699999999999996 0 0 0
6801 0 3 0.0 0.0 68.0 51.0 0 0 0
6803 0 3 0.0 1.7 68.0 52.699999999999996 0 0 0
6805 0 3 0.0 3.4 68.0 51.0 0 0 0
6807 0 3 0.0 5.1 68.0 52.699999999999996 0 0 0
8261 0 3 0.0 0.0 64.6 54.4 0 0 0
8262 0 3 0.0 1.7 66.3 54.4 0 0 0
8263 0 3 0.0 1.7 64.6 56.1 0 0 0
8264 0 3 0.0 0.0 66.3 56.1 0 0 0
8265 0 3 0.0 3.4 64.6 54.4 0 0 0
8266 0 3 0.0 5.1 66.3 54.4 0 0 0
8267 0 3 0.0 5.1 64.6 56.1 0 0 0
8268 0 3 0.0 3.4 66.3 56.1 0 0 0
8301 0 3 0.0 0.0 68.0 54.4 0 0 0
8303 0 3 0.0 1.7 68.0 56.1 0 0 0
8305 0 3 0.0 3.4 68.0 54.4 0 0 0
8307 0 3 0.0 5.1 68.0 56.1 0 0 0
6769 0 3 0.0 6.8 64.6 51.0 0 0 0
6772 0 3 0.0 6.8 66.3 52.699999999999996 0 0 0
6809 0 3 0.0 6.8 68.0 51.0 0 0 0
8269 0 3 0.0 6.8 64.6 54.4 0 0 0
8272 0 3 0.0 6.8 66.3 56.1 0 0 0
8309 0 3 0.0 6.8 68.0 54.4 0 0 0
9761 0 3 0.0 0.0 64.6 57.8 0 0 0
9762 0 3 0.0 1.7 66.3 57.8 0 0 0
9765 0 3 0.0 3.4 64.6 57.8 0 0 0
9766 0 3 0.0 5.1 66.3 57.8 0 0 0
9801 0 3 0.0 0.0 68.0 57.8 0 0 0
9805 0 3 0.0 3.4 68.0 57.8 0 0 0
9769 0 3 0.0 6.8 64.6 57.8 0 0 0
9809 0 3 0.0 6.8 68.0 57.8 0 0 0
6802 0 3 0.0 1.7 69.7 51.0 0 0 0
6804 0 3 0.0 0.0 69.7 52.699999999999996 0 0 0
6806 0 3 0.0 5.1 69.7 51.0 0 0 0
6808 0 3 0.0 3.4 69.7 52.699999999999996 0 0 0
8302 0 3 0.0 1.7 69.7 54.4 0 0 0
8304 0 3 0.0 0.0 69.7 56.1 0 0 0
8306 0 3 0.0 5.1 69.7 54.4 0 0 0
8308 0 3 0.0 3.4 69.7 56.1 0 0 0
6812 0 3 0.0 6.8 69.7 52.699999999999996 0 0 0
8312 0 3 0.0 6.8 69.7 56.1 0 0 0
9802 0 3 0.0 1.7 69.7 57.8 0 0 0
9806 0 3 0.0 5.1 69.7 57.8 0 0 0
6770 0 3 0.0 8.5 66.3 51.0 0 0 0
6771 0 3 0.0 8.5 64.6 52.699999999999996 0 0 0
6773 0 3 0.0 10.2 64.6 51.0 0 0 0
6774 0 3 0.0 11.9 66.3 51.0 0 0 0
6775 0 3 0.0 11.9 64.6 52.699999999999996 0 0 0
6776 0 3 0.0 10.2 66.3 52.699999999999996 0 0 0
6811 0 3 0.0 8.5 68.0 52.699999999999996 0 0 0
6813 0 3 0.0 10.2 68.0 51.0 0 0 0
6815 0 3 0.0 11.9 68.0 52.699999999999996 0 0 0
8270 0 3 0.0 8.5 66.3 54.4 0 0 0
8271 0 3 0.0 8.5 64.6 56.1 0 0 0
8273 0 3 0.0 10.2 64.6 54.4 0 0 0
8274 0 3 0.0 11.9 66.3 54.4 0 0 0
8275 0 3 0.0 11.9 64.6 56.1 0 0 0
8276 0 3 0.0 10.2 66.3 56.1 0 0 0
8311 0 3 0.0 8.5 68.0 56.1 0 0 0
8313 0 3 0.0 10.2 68.0 54.4 0 0 0
8315 0 3 0.0 11.9 68.0 56.1 0 0 0
6777 0 3 0.0 13.6 64.6 51.0 0 0 0
6778 0 3 0.0 15.299999999999999 66.3 51.0 0 0 0
6779 0 3 0.0 15.299999999999999 64.6 52.699999999999996 0 0 0
6780 0 3 0.0 13.6 66.3 52.699999999999996 0 0 0
6817 0 3 0.0 13.6 68.0 51.0 0 0 0
6819 0 3 0.0 15.299999999999999 68.0 52.699999999999996 0 0 0
8277 0 3 0.0 13.6 64.6 54.4 0 0 0
8278 0 3 0.0 15.299999999999999 66.3 54.4 0 0 0
8279 0 3 0.0 15.299999999999999 64.6 56.1 0 0 0
8280 0 3 0.0 13.6 66.3 56.1 0 0 0
8317 0 3 0.0 13.6 68.0 54.4 0 0 0
8319 0 3 0.0 15.299999999999999 68.0 56.1 0 0 0
9770 0 3 0.0 8.5 66.3 57.8 0 0 0
9773 0 3 0.0 10.2 64.6 57.8 0 0 0
9774 0 3 0.0 11.9 66.3 57.8 0 0 0
9813 0 3 0.0 10.2 68.0 57.8 0 0 0
9777 0 3 0.0 13.6 64.6 57.8 0 0 0
9778 0 3 0.0 15.299999999999999 66.3 57.8 0 0 0
9817 0 3 0.0 13.6 68.0 57.8 0 0 0
6810 0 3 0.0 8.5 69.7 51.0 0 0 0
6814 0 3 0.0 11.9 69.7 51.0 0 0 0
6816 0 3 0.0 10.2 69.7 52.699999999999996 0 0 0
8310 0 3 0.0 8.5 69.7 54.4 0 0 0
8314 0 3 0.0 11.9 69.7 54.4 0 0 0
8316 0 3 0.0 10.2 69.7 56.1 0 0 0
6818 0 3 0.0 15.299999999999999 69.7 51.0 0 0 0
6820 0 3 0.0 13.6 69.7 52.699999999999996 0 0 0
8318 0 3 0.0 15.299999999999999 69.7 54.4 0 0 0
8320 0 3 0.0 13.6 69.7 56.1 0 0 0
9810 0 3 0.0 8.5 69.7 57.8 0 0 0
9814 0 3 0.0 11.9 69.7 57.8 0 0 0
9818 0 3 0.0 15.299999999999999 69.7 57.8 0 0 0
6841 0 3 0.0 0.0 71.39999999999999 51.0 0 0 0
6842 0 3 0.0 1.7 73.1 51.0 0 0 0
6843 0 3 0.0 1.7 71.39999999999999 52.699999999999996 0 0 0
6844 0 3 0.0 0.0 73.1 52.699999999999996 0 0 0
6845 0 3 0.0 3.4 71.39999999999999 51.0 0 0 0
6846 0 3 0.0 5.1 73.1 51.0 0 0 0
6847 0 3 0.0 5.1 71.39999999999999 52.699999999999996 0 0 0
6848 0 3 0.0 3.4 73.1 52.699999999999996 0 0 0
6881 0 3 0.0 0.0 74.8 51.0 0 0 0
6883 0 3 0.0 1.7 74.8 52.699999999999996 0 0 0
6885 0 3 0.0 3.4 74.8 51.0 0 0 0
6887 0 3 0.0 5.1 74.8 52.699999999999996 0 0 0
8341 0 3 0.0 0.0 71.39999999999999 54.4 0 0 0
8342 0 3 0.0 1.7 73.1 54.4 0 0 0
8343 0 3 0.0 1.7 71.39999999999999 56.1 0 0 0
8344 0 3 0.0 0.0 73.1 56.1 0 0 0
8345 0 3 0.0 3.4 71.39999999999999 54.4 0 0 0
8346 0 3 0.0 5.1 73.1 54.4 0 0 0
8347 0 3 0.0 5.1 71.39999999999999 56.1 0 0 0
8348 0 3 0.0 3.4 73.1 56.1 0 0 0
8381 0 3 0.0 0.0 74.8 54.4 0 0 0
8383 0 3 0.0 1.7 74.8 56.1 0 0 0
8385 0 3 0.0 3.4 74.8 54.4 0 0 0
8387 0 3 0.0 5.1 74.8 56.1 0 0 0
6849 0 3 0.0 6.8 71.39999999999999 51.0 0 0 0
6852 0 3 0.0 6.8 73.1 52.699999999999996 0 0 0
6889 0 3 0.0 6.8 74.8 51.0 0 0 0
8349 0 3 0.0 6.8 71.39999999999999 54.4 0 0 0
8352 0 3 0.0 6.8 73.1 56.1 0 0 0
8389 0 3 0.0 6.8 74.8 54.4 0 0 0
9841 0 3 0.0 0.0 71.39999999999999 57.8 0 0 0
9842 0 3 0.0 1.7 73.1 57.8 0 0 0
9845 0 3 0.0 3.4 71.39999999999999 57.8 0 0 0
9846 0 3 0.0 5.1 73.1 57.8 0 0 0
9881 0 3 0.0 0.0 74.8 57.8 0 0 0
9885 0 3 0.0 3.4 74.8 57.8 0 0 0
9849 0 3 0.0 6.8 71.39999999999999 57.8 0 0 0
9889 0 3 0.0 6.8 74.8 57.8 0 0 0
6882 0 3 0.0 1.7 76.5 51.0 0 0 0
6884 0 3 0.0 0.0 76.5 52.699999999999996 0 0 0
6886 0 3 0.0 5.1 76.5 51.0 0 0 0
6888 0 3 0.0 3.4 76.5 52.699999999999996 0 0 0
6921 0 3 0.0 0.0 78.2 51.0 0 0 0
6923 0 3 0.0 1.7 78.2 52.699999999999996 0 0 0
6925 0 3 0.0 3.4 78.2 51.0 0 0 0
6927 0 3 0.0 5.1 78.2 52.699999999999996 0 0 0
8382 0 3 0.0 1.7 76.5 54.4 0 0 0
8384 0 3 0.0 0.0 76.5 56.1 0 0 0
8386 0 3 0.0 5.1 76.5 54.4 0 0 0
8388 0 3 0.0 3.4 76.5 56.1 0 0 0
8421 0 3 0.0 0.0 78.2 54.4 0 0 0
8423 0 3 0.0 1.7 78.2 56.1 0 0 0
8425 0 3 0.0 3.4 78.2 54.4 0 0 0
8427 0 3 0.0 5.1 78.2 56.1 0 0 0
6892 0 3 0.0 6.8 76.5 52.699999999999996 0 0 0
6929 0 3 0.0 6.8 78.2 51.0 0 0 0
8392 0 3 0.0 6.8 76.5 56.1 0 0 0
8429 0 3 0.0 6.8 78.2 54.4 0 0 0
9882 0 3 0.0 1.7 76.5 57.8 0 0 0
9886 0 3 0.0 5.1 76.5 57.8 0 0 0
9921 0 3 0.0 0.0 78.2 57.8 0 0 0
9925 0 3 0.0 3.4 78.2 57.8 0 0 0
9929 0 3 0.0 6.8 78.2 57.8 0 0 0
6850 0 3 0.0 8.5 73.1 51.0 0 0 0
6851 0 3 0.0 8.5 71.39999999999999 52.699999999999996 0 0 0
6853 0 3 0.0 10.2 71.39999999999999 51.0 0 0 0
6854 0 3 0.0 11.9 73.1 51.0 0 0 0
6855 0 3 0.0 11.9 71.39999999999999 52.699999999999996 0 0 0
6856 0 3 0.0 10.2 73.1 52.699999999999996 0 0 0
6891 0 3 0.0 8.5 74.8 52.699999999999996 0 0 0
6893 0 3 0.0 10.2 74.8 51.0 0 0 0
6895 0 3 0.0 11.9 74.8 52.699999999999996 0 0 0
8350 0 3 0.0 8.5 73.1 54.4 0 0 0
8351 0 3 0.0 8.5 71.39999999999999 56.1 0 0 0
8353 0 3 0.0 10.2 71.39999999999999 54.4 0 0 0
8354 0 3 0.0 11.9 73.1 54.4 0 0 0
8355 0 3 0.0 11.9 71.39999999999999 56.1 0 0 0
8356 0 3 0.0 10.2 73.1 56.1 0 0 0
8391 0 3 0.0 8.5 74.8 56.1 0 0 0
8393 0 3 0.0 10.2 74.8 54.4 0 0 0
8395 0 3 0.0 11.9 74.8 56.1 0 0 0
6857 0 3 0.0 13.6 71.39999999999999 51.0 0 0 0
6858 0 3 0.0 15.299999999999999 73.1 51.0 0 0 0
6859 0 3 0.0 15.299999999999999 71.39999999999999 52.699999999999996 0 0 0
6860 0 3 0.0 13.6 73.1 52.699999999999996 0 0 0
6897 0 3 0.0 13.6 74.8 51.0 0 0 0
6899 0 3 0.0 15.299999999999999 74.8 52.699999999999996 0 0 0
8357 0 3 0.0 13.6 71.39999999999999 54.4 0 0 0
8358 0 3 0.0 15.299999999999999 73.1 54.4 0 0 0
8359 0 3 0.0 15.299999999999999 71.39999999999999 56.1 0 0 0
8360 0 3 0.0 13.6 73.1 56.1 0 0 0
8397 0 3 0.0 13.6 74.8 54.4 0 0 0
8399 0 3 0.0 15.299999999999999 74.8 56.1 0 0 0
9850 0 3 0.0 8.5 73.1 57.8 0 0 0
9853 0 3 0.0 10.2 71.39999999999999 57.8 0 0 0
9854 0 3 0.0 11.9 73.1 57.8 0 0 0
9893 0 3 0.0 10.2 74.8 57.8 0 0 0
9857 0 3 0.0 13.6 71.39999999999999 57.8 0 0 0
9858 0 3 0.0 15.299999999999999 73.1 57.8 0 0 0
9897 0 3 0.0 13.6 74.8 57.8 0 0 0
6890 0 3 0.0 8.5 76.5 51.0 0 0 0
6894 0 3 0.0 11.9 76.5 51.0 0 0 0
6896 0 3 0.0 10.2 76.5 52.699999999999996 0 0 0
6931 0 3 0.0 8.5 78.2 52.699999999999996 0 0 0
6933 0 3 0.0 10.2 78.2 51.0 0 0 0
6935 0 3 0.0 11.9 78.2 52.699999999999996 0 0 0
8390 0 3 0.0 8.5 76.5 54.4 0 0 0
8394 0 3 0.0 11.9 76.5 54.4 0 0 0
8396 0 3 0.0 10.2 76.5 56.1 0 0 0
8431 0 3 0.0 8.5 78.2 56.1 0 0 0
8433 0 3 0.0 10.2 78.2 54.4 0 0 0
8435 0 3 0.0 11.9 78.2 56.1 0 0 0
6898 0 3 0.0 15.299999999999999 76.5 51.0 0 0 0
6900 0 3 0.0 13.6 76.5 52.699999999999996 0 0 0
6937 0 3 0.0 13.6 78.2 51.0 0 0 0
6939 0 3 0.0 15.299999999999999 78.2 52.699999999999996 0 0 0
8398 0 3 0.0 15.299999999999999 76.5 54.4 0 0 0
8400 0 3 0.0 13.6 76.5 56.1 0 0 0
8437 0 3 0.0 13.6 78.2 54.4 0 0 0
8439 0 3 0.0 15.299999999999999 78.2 56.1 0 0 0
9890 0 3 0.0 8.5 76.5 57.8 0 0 0
9894 0 3 0.0 11.9 76.5 57.8 0 0 0
9933 0 3 0.0 10.2 78.2 57.8 0 0 0
9898 0 3 0.0 15.299999999999999 76.5 57.8 0 0 0
9937 0 3 0.0 13.6 78.2 57.8 0 0 0
6922 0 3 0.0 1.7 79.89999999999999 51.0 0 0 0
6924 0 3 0.0 0.0 79.89999999999999 52.699999999999996 0 0 0
6926 0 3 0.0 5.1 79.89999999999999 51.0 0 0 0
6928 0 3 0.0 3.4 79.89999999999999 52.699999999999996 0 0 0
6961 0 3 0.0 0.0 81.6 51.0 0 0 0
6963 0 3 0.0 1.7 81.6 52.699999999999996 0 0 0
6965 0 3 0.0 3.4 81.6 51.0 0 0 0
6967 0 3 0.0 5.1 81.6 52.699999999999996 0 0 0
8422 0 3 0.0 1.7 79.89999999999999 54.4 0 0 0
8424 0 3 0.0 0.0 79.89999999999999 56.1 0 0 0
8426 0 3 0.0 5.1 79.89999999999999 54.4 0 0 0
8428 0 3 0.0 3.4 79.89999999999999 56.1 0 0 0
8461 0 3 0.0 0.0 81.6 54.4 0 0 0
8463 0 3 0.0 1.7 81.6 56.1 0 0 0
8465 0 3 0.0 3.4 81.6 54.4 0 0 0
8467 0 3 0.0 5.1 81.6 56.1 0 0 0
6932 0 3 0.0 6.8 79.89999999999999 52.699999999999996 0 0 0
6969 0 3 0.0 6.8 81.6 51.0 0 0 0
8432 0 3 0.0 6.8 79.89999999999999 56.1 0 0 0
8469 0 3 0.0 6.8 81.6 54.4 0 0 0
9922 0 3 0.0 1.7 79.89999999999999 57.8 0 0 0
9926 0 3 0.0 5.1 79.89999999999999 57.8 0 0 0
9961 0 3 0.0 0.0 81.6 57.8 0 0 0
9965 0 3 0.0 3.4 81.6 57.8 0 0 0
9969 0 3 0.0 6.8 81.6 57.8 0 0 0
6962 0 3 0.0 1.7 83.3 51.0 0 0 0
6964 0 3 0.0 0.0 83.3 52.699999999999996 0 0 0
6966 0 3 0.0 5.1 83.3 51.0 0 0 0
6968 0 3 0.0 3.4 83.3 52.699999999999996 0 0 0
7001 0 3 0.0 0.0 85.0 51.0 0 0 0
7003 0 3 0.0 1.7 85.0 52.699999999999996 0 0 0
7005 0 3 0.0 3.4 85.0 51.0 0 0 0
7007 0 3 0.0 5.1 85.0 52.699999999999996 0 0 0
8462 0 3 0.0 1.7 83.3 54.4 0 0 0
8464 0 3 0.0 0.0 83.3 56.1 0 0 0
8466 0 3 0.0 5.1 83.3 54.4 0 0 0
8468 0 3 0.0 3.4 83.3 56.1 0 0 0
8501 0 3 0.0 0.0 85.0 54.4 0 0 0
8503 0 3 0.0 1.7 85.0 56.1 0 0 0
8505 0 3 0.0 3.4 85.0 54.4 0 0 0
8507 0 3 0.0 5.1 85.0 56.1 0 0 0
6972 0 3 0.0 6.8 83.3 52.699999999999996 0 0 0
7009 0 3 0.0 6.8 85.0 51.0 0 0 0
8472 0 3 0.0 6.8 83.3 56.1 0 0 0
8509 0 3 0.0 6.8 85.0 54.4 0 0 0
9962 0 3 0.0 1.7 83.3 57.8 0 0 0
9966 0 3 0.0 5.1 83.3 57.8 0 0 0
10001 0 3 0.0 0.0 85.0 57.8 0 0 0
10005 0 3 0.0 3.4 85.0 57.8 0 0 0
10009 0 3 0.0 6.8 85.0 57.8 0 0 0
6930 0 3 0.0 8.5 79.89999999999999 51.0 0 0 0
6934 0 3 0.0 11.9 79.89999999999999 51.0 0 0 0
6936 0 3 0.0 10.2 79.89999999999999 52.699999999999996 0 0 0
6971 0 3 0.0 8.5 81.6 52.699999999999996 0 0 0
6973 0 3 0.0 10.2 81.6 51.0 0 0 0
6975 0 3 0.0 11.9 81.6 52.699999999999996 0 0 0
8430 0 3 0.0 8.5 79.89999999999999 54.4 0 0 0
8434 0 3 0.0 11.9 79.89999999999999 54.4 0 0 0
8436 0 3 0.0 10.2 79.89999999999999 56.1 0 0 0
8471 0 3 0.0 8.5 81.6 56.1 0 0 0
8473 0 3 0.0 10.2 81.6 54.4 0 0 0
8475 0 3 0.0 11.9 81.6 56.1 0 0 0
6938 0 3 0.0 15.299999999999999 79.89999999999999 51.0 0 0 0
6940 0 3 0.0 13.6 79.89999999999999 52.699999999999996 0 0 0
6977 0 3 0.0 13.6 81.6 51.0 0 0 0
6979 0 3 0.0 15.299999999999999 81.6 52.699999999999996 0 0 0
8438 0 3 0.0 15.299999999999999 79.89999999999999 54.4 0 0 0
8440 0 3 0.0 13.6 79.89999999999999 56.1 0 0 0
8477 0 3 0.0 13.6 81.6 54.4 0 0 0
8479 0 3 0.0 15.299999999999999 81.6 56.1 0 0 0
9930 0 3 0.0 8.5 79.89999999999999 57.8 0 0 0
9934 0 3 0.0 11.9 79.89999999999999 57.8 0 0 0
9973 0 3 0.0 10.2 81.6 57.8 0 0 0
9938 0 3 0.0 15.299999999999999 79.89999999999999 57.8 0 0 0
9977 0 3 0.0 13.6 81.6 57.8 0 0 0
6970 0 3 0.0 8.5 83.3 51.0 0 0 0
6974 0 3 0.0 11.9 83.3 51.0 0 0 0
6976 0 3 0.0 10.2 83.3 52.699999999999996 0 0 0
7011 0 3 0.0 8.5 85.0 52.699999999999996 0 0 0
7013 0 3 0.0 10.2 85.0 51.0 0 0 0
7015 0 3 0.0 11.9 85.0 52.699999999999996 0 0 0
8470 0 3 0.0 8.5 83.3 54.4 0 0 0
8474 0 3 0.0 11.9 83.3 54.4 0 0 0
8476 0 3 0.0 10.2 83.3 56.1 0 0 0
8511 0 3 0.0 8.5 85.0 56.1 0 0 0
8513 0 3 0.0 10.2 85.0 54.4 0 0 0
8515 0 3 0.0 11.9 85.0 56.1 0 0 0
6978 0 3 0.0 15.299999999999999 83.3 51.0 0 0 0
6980 0 3 0.0 13.6 83.3 52.699999999999996 0 0 0
7017 0 3 0.0 13.6 85.0 51.0 0 0 0
7019 0 3 0.0 15.299999999999999 85.0 52.699999999999996 0 0 0
8478 0 3 0.0 15.299999999999999 83.3 54.4 0 0 0
8480 0 3 0.0 13.6 83.3 56.1 0 0 0
8517 0 3 0.0 13.6 85.0 54.4 0 0 0
8519 0 3 0.0 15.299999999999999 85.0 56.1 0 0 0
9970 0 3 0.0 8.5 83.3 57.8 0 0 0
9974 0 3 0.0 11.9 83.3 57.8 0 0 0
10013 0 3 0.0 10.2 85.0 57.8 0 0 0
9978 0 3 0.0 15.299999999999999 83.3 57.8 0 0 0
10017 0 3 0.0 13.6 85.0 57.8 0 0 0
7002 0 3 0.0 1.7 86.7 51.0 0 0 0
7004 0 3 0.0 0.0 86.7 52.699999999999996 0 0 0
7006 0 3 0.0 5.1 86.7 51.0 0 0 0
7008 0 3 0.0 3.4 86.7 52.699999999999996 0 0 0
8502 0 3 0.0 1.7 86.7 54.4 0 0 0
8504 0 3 0.0 0.0 86.7 56.1 0 0 0
8506 0 3 0.0 5.1 86.7 54.4 0 0 0
8508 0 3 0.0 3.4 86.7 56.1 0 0 0
7012 0 3 0.0 6.8 86.7 52.699999999999996 0 0 0
8512 0 3 0.0 6.8 86.7 56.1 0 0 0
10002 0 3 0.0 1.7 86.7 57.8 0 0 0
10006 0 3 0.0 5.1 86.7 57.8 0 0 0
7041 0 3 0.0 0.0 88.39999999999999 51.0 0 0 0
7042 0 3 0.0 1.7 90.1 51.0 0 0 0
7043 0 3 0.0 1.7 88.39999999999999 52.699999999999996 0 0 0
7044 0 3 0.0 0.0 90.1 52.699999999999996 0 0 0
7045 0 3 0.0 3.4 88.39999999999999 51.0 0 0 0
7046 0 3 0.0 5.1 90.1 51.0 0 0 0
7047 0 3 0.0 5.1 88.39999999999999 52.699999999999996 0 0 0
7048 0 3 0.0 3.4 90.1 52.699999999999996 0 0 0
7081 0 3 0.0 0.0 91.8 51.0 0 0 0
7082 0 3 0.0 1.7 93.5 51.0 0 0 0
7083 0 3 0.0 1.7 91.8 52.699999999999996 0 0 0
7084 0 3 0.0 0.0 93.5 52.699999999999996 0 0 0
7085 0 3 0.0 3.4 91.8 51.0 0 0 0
7086 0 3 0.0 5.1 93.5 51.0 0 0 0
7087 0 3 0.0 5.1 91.8 52.699999999999996 0 0 0
7088 0 3 0.0 3.4 93.5 52.699999999999996 0 0 0
8541 0 3 0.0 0.0 88.39999999999999 54.4 0 0 0
8542 0 3 0.0 1.7 90.1 54.4 0 0 0
8543 0 3 0.0 1.7 88.39999999999999 56.1 0 0 0
8544 0 3 0.0 0.0 90.1 56.1 0 0 0
8545 0 3 0.0 3.4 88.39999999999999 54.4 0 0 0
8546 0 3 0.0 5.1 90.1 54.4 0 0 0
8547 0 3 0.0 5.1 88.39999999999999 56.1 0 0 0
8548 0 3 0.0 3.4 90.1 56.1 0 0 0
8581 0 3 0.0 0.0 91.8 54.4 0 0 0
8582 0 3 0.0 1.7 93.5 54.4 0 0 0
8583 0 3 0.0 1.7 91.8 56.1 0 0 0
8584 0 3 0.0 0.0 93.5 56.1 0 0 0
8585 0 3 0.0 3.4 91.8 54.4 0 0 0
8586 0 3 0.0 5.1 93.5 54.4 0 0 0
8587 0 3 0.0 5.1 91.8 56.1 0 0 0
8588 0 3 0.0 3.4 93.5 56.1 0 0 0
7049 0 3 0.0 6.8 88.39999999999999 51.0 0 0 0
7052 0 3 0.0 6.8 90.1 52.699999999999996 0 0 0
7089 0 3 0.0 6.8 91.8 51.0 0 0 0
7092 0 3 0.0 6.8 93.5 52.699999999999996 0 0 0
8549 0 3 0.0 6.8 88.39999999999999 54.4 0 0 0
8552 0 3 0.0 6.8 90.1 56.1 0 0 0
8589 0 3 0.0 6.8 91.8 54.4 0 0 0
8592 0 3 0.0 6.8 93.5 56.1 0 0 0
10041 0 3 0.0 0.0 88.39999999999999 57.8 0 0 0
10042 0 3 0.0 1.7 90.1 57.8 0 0 0
10045 0 3 0.0 3.4 88.39999999999999 57.8 0 0 0
10046 0 3 0.0 5.1 90.1 57.8 0 0 0
10081 0 3 0.0 0.0 91.8 57.8 0 0 0
10082 0 3 0.0 1.7 93.5 57.8 0 0 0
10085 0 3 0.0 3.4 91.8 57.8 0 0 0
10086 0 3 0.0 5.1 93.5 57.8 0 0 0
10049 0 3 0.0 6.8 88.39999999999999 57.8 0 0 0
10089 0 3 0.0 6.8 91.8 57.8 0 0 0
7010 0 3 0.0 8.5 86.7 51.0 0 0 0
7014 0 3 0.0 11.9 86.7 51.0 0 0 0
7016 0 3 0.0 10.2 86.7 52.699999999999996 0 0 0
8510 0 3 0.0 8.5 86.7 54.4 0 0 0
8514 0 3 0.0 11.9 86.7 54.4 0 0 0
8516 0 3 0.0 10.2 86.7 56.1 0 0 0
7018 0 3 0.0 15.299999999999999 86.7 51.0 0 0 0
7020 0 3 0.0 13.6 86.7 52.699999999999996 0 0 0
8518 0 3 0.0 15.299999999999999 86.7 54.4 0 0 0
8520 0 3 0.0 13.6 86.7 56.1 0 0 0
10010 0 3 0.0 8.5 86.7 57.8 0 0 0
10014 0 3 0.0 11.9 86.7 57.8 0 0 0
10018 0 3 0.0 15.299999999999999 86.7 57.8 0 0 0
7050 0 3 0.0 8.5 90.1 51.0 0 0 0
7051 0 3 0.0 8.5 88.39999999999999 52.699999999999996 0 0 0
7053 0 3 0.0 10.2 88.39999999999999 51.0 0 0 0
7054 0 3 0.0 11.9 90.1 51.0 0 0 0
7055 0 3 0.0 11.9 88.39999999999999 52.699999999999996 0 0 0
7056 0 3 0.0 10.2 90.1 52.699999999999996 0 0 0
7090 0 3 0.0 8.5 93.5 51.0 0 0 0
7091 0 3 0.0 8.5 91.8 52.699999999999996 0 0 0
7093 0 3 0.0 10.2 91.8 51.0 0 0 0
7094 0 3 0.0 11.9 93.5 51.0 0 0 0
7095 0 3 0.0 11.9 91.8 52.699999999999996 0 0 0
7096 0 3 0.0 10.2 93.5 52.699999999999996 0 0 0
8550 0 3 0.0 8.5 90.1 54.4 0 0 0
8551 0 3 0.0 8.5 88.39999999999999 56.1 0 0 0
8553 0 3 0.0 10.2 88.39999999999999 54.4 0 0 0
8554 0 3 0.0 11.9 90.1 54.4 0 0 0
8555 0 3 0.0 11.9 88.39999999999999 56.1 0 0 0
8556 0 3 0.0 10.2 90.1 56.1 0 0 0
8590 0 3 0.0 8.5 93.5 54.4 0 0 0
8591 0 3 0.0 8.5 91.8 56.1 0 0 0
8593 0 3 0.0 10.2 91.8 54.4 0 0 0
8594 0 3 0.0 11.9 93.5 54.4 0 0 0
8595 0 3 0.0 11.9 91.8 56.1 0 0 0
8596 0 3 0.0 10.2 93.5 56.1 0 0 0
7057 0 3 0.0 13.6 88.39999999999999 51.0 0 0 0
7058 0 3 0.0 15.299999999999999 90.1 51.0 0 0 0
7059 0 3 0.0 15.299999999999999 88.39999999999999 52.699999999999996 0 0 0
7060 0 3 0.0 13.6 90.1 52.699999999999996 0 0 0
7097 0 3 0.0 13.6 91.8 51.0 0 0 0
7098 0 3 0.0 15.299999999999999 93.5 51.0 0 0 0
7099 0 3 0.0 15.299999999999999 91.8 52.699999999999996 0 0 0
7100 0 3 0.0 13.6 93.5 52.699999999999996 0 0 0
8557 0 3 0.0 13.6 88.39999999999999 54.4 0 0 0
8558 0 3 0.0 15.299999999999999 90.1 54.4 0 0 0
8559 0 3 0.0 15.299999999999999 88.39999999999999 56.1 0 0 0
8560 0 3 0.0 13.6 90.1 56.1 0 0 0
8597 0 3 0.0 13.6 91.8 54.4 0 0 0
8598 0 3 0.0 15.299999999999999 93.5 54.4 0 0 0
8599 0 3 0.0 15.299999999999999 91.8 56.1 0 0 0
8600 0 3 0.0 13.6 93.5 56.1 0 0 0
10050 0 3 0.0 8.5 90.1 57.8 0 0 0
10053 0 3 0.0 10.2 88.39999999999999 57.8 0 0 0
10054 0 3 0.0 11.9 90.1 57.8 0 0 0
10090 0 3 0.0 8.5 93.5 57.8 0 0 0
10093 0 3 0.0 10.2 91.8 57.8 0 0 0
10094 0 3 0.0 11.9 93.5 57.8 0 0 0
10057 0 3 0.0 13.6 88.39999999999999 57.8 0 0 0
10058 0 3 0.0 15.299999999999999 90.1 57.8 0 0 0
10097 0 3 0.0 13.6 91.8 57.8 0 0 0
10098 0 3 0.0 15.299999999999999 93.5 57.8 0 0 0
9763 0 3 0.0 1.7 64.6 59.5 0 0 0
9764 0 3 0.0 0.0 66.3 59.5 0 0 0
9767 0 3 0.0 5.1 64.6 59.5 0 0 0
9768 0 3 0.0 3.4 66.3 59.5 0 0 0
9803 0 3 0.0 1.7 68.0 59.5 0 0 0
9807 0 3 0.0 5.1 68.0 59.5 0 0 0
10881 0 3 0.0 0.0 64.6 61.199999999999996 0 0 0
10882 0 3 0.0 1.7 66.3 61.199999999999996 0 0 0
10883 0 3 0.0 3.4 64.6 61.199999999999996 0 0 0
10884 0 3 0.0 5.1 66.3 61.199999999999996 0 0 0
10901 0 3 0.0 0.0 68.0 61.199999999999996 0 0 0
10903 0 3 0.0 3.4 68.0 61.199999999999996 0 0 0
9772 0 3 0.0 6.8 66.3 59.5 0 0 0
10885 0 3 0.0 6.8 64.6 61.199999999999996 0 0 0
10905 0 3 0.0 6.8 68.0 61.199999999999996 0 0 0
9804 0 3 0.0 0.0 69.7 59.5 0 0 0
9808 0 3 0.0 3.4 69.7 59.5 0 0 0
10902 0 3 0.0 1.7 69.7 61.199999999999996 0 0 0
10904 0 3 0.0 5.1 69.7 61.199999999999996 0 0 0
9812 0 3 0.0 6.8 69.7 59.5 0 0 0
11678 143 1 0.5564 4.388199329216316 67.82772111101266 65.1987463548296 0 0 0
18937 2563 2 -1.1128 1.7387910230243966 69.02315892829803 65.89906741674638 0 0 0
18938 2563 1 0.5564 2.371349727682128 69.7046720509235 66.26704752960205 0 0 0
13234 662 2 -1.1128 8.223492463369183 70.99258860292285 66.5449996922323 0 0 0
15625 1459 2 -1.1128 5.911421461028264 68.33962789557386 65.89623056429383 0 0 0
15626 1459 1 0.5564 6.690477891576405 68.57170141855227 65.3138106089675 0 0 0
15474 1408 1 0.5564 3.6715480886152645 65.75462855295339 64.83473524166655 0 0 0
13569 773 1 0.5564 1.9937982619410797 64.77835086252603 65.87124978280508 0 0 0
15472 1408 2 -1.1128 3.7302702697159216 64.79940268868019 65.12472727110158 0 0 0
11677 143 2 -1.1128 3.56184283591899 67.54730444084696 64.71038021695111 0 0 0
11679 143 1 0.5564 2.7946620806531755 68.1214736355725 64.99632336590997 0 0 0
15473 1408 1 0.5564 4.15513765653923 64.25663861224909 64.40023097560584 0 0 0
15143 1298 1 0.5564 8.514722390284199 66.67738793794213 65.60804876745026 0 0 0
15144 1298 1 0.5564 8.193499443497322 66.94975180255435 64.0303096309649 0 0 0
15142 1298 2 -1.1128 8.617250387268607 66.31881261106524 64.68019506791586 0 0 0
14815 1189 2 -1.1128 8.058744547205709 69.38674214595277 64.48124119540422 0 0 0
18939 2563 1 0.5564 0.9758586928942815 68.89958339893123 66.5336250454662 0 0 0
14817 1189 1 0.5564 7.958582985524385 69.87163249397382 63.61242063433801 0 0 0
14816 1189 1 0.5564 8.110820236545878 70.04915355700247 65.22856938885774 0 0 0
16869 1873 1 0.5564 0.24046895899006618 63.28733014315437 66.53382625794778 0 0 0
16034 1595 1 0.5564 11.860995354713308 63.64259531233487 64.04644432712242 0 0 0
11047 0 3 0.0 10.2 91.8 61.199999999999996 0 0 0
11027 0 3 0.0 10.2 88.39999999999999 61.199999999999996 0 0 0
16354 1702 2 -1.1128 15.980464551493897 74.33845748643652 64.21412822205023 0 0 0
15054 1268 1 0.5564 7.792925653762875 64.48690962114824 64.62336920373392 0 0 0
12502 418 2 -1.1128 0.2782467827770931 73.94964551205906 65.54254418391905 0 0 0
13236 662 1 0.5564 8.088150990412986 71.89663690191705 66.13956218877986 0 0 0
13567 773 2 -1.1128 1.104447401589258 64.81245187341878 66.32720198598722 0 0 0
16969 1907 2 -1.1128 15.21826743799747 63.237394644400254 64.51928408986058 0 0 0
16971 1907 1 0.5564 14.255971662322137 63.22153699629926 64.24774136019944 0 0 0
12802 518 2 -1.1128 15.469654458887703 65.866488678508 64.55727343145082 0 0 0
9771 0 3 0.0 8.5 64.6 59.5 0 0 0
9775 0 3 0.0 11.9 64.6 59.5 0 0 0
9776 0 3 0.0 10.2 66.3 59.5 0 0 0
9811 0 3 0.0 8.5 68.0 59.5 0 0 0
9815 0 3 0.0 11.9 68.0 59.5 0 0 0
10886 0 3 0.0 8.5 66.3 61.199999999999996 0 0 0
10887 0 3 0.0 10.2 64.6 61.199999999999996 0 0 0
10888 0 3 0.0 11.9 66.3 61.199999999999996 0 0 0
10907 0 3 0.0 10.2 68.0 61.199999999999996 0 0 0
9779 0 3 0.0 15.299999999999999 64.6 59.5 0 0 0
9780 0 3 0.0 13.6 66.3 59.5 0 0 0
9819 0 3 0.0 15.299999999999999 68.0 59.5 0 0 0
10889 0 3 0.0 13.6 64.6 61.199999999999996 0 0 0
10890 0 3 0.0 15.299999999999999 66.3 61.199999999999996 0 0 0
10909 0 3 0.0 13.6 68.0 61.199999999999996 0 0 0
9816 0 3 0.0 10.2 69.7 59.5 0 0 0
10906 0 3 0.0 8.5 69.7 61.199999999999996 0 0 0
10908 0 3 0.0 11.9 69.7 61.199999999999996 0 0 0
9820 0 3 0.0 13.6 69.7 59.5 0 0 0
10910 0 3 0.0 15.299999999999999 69.7 61.199999999999996 0 0 0
18256 2336 2 -1.1128 10.869947550048476 64.76360623555414 64.8925525854277 0 0 0
18257 2336 1 0.5564 11.473772495553646 65.52743103321232 64.66458943483187 0 0 0
18258 2336 1 0.5564 9.922323755918395 65.01919266737708 64.70101950150509 0 0 0
15082 1278 2 -1.1128 12.801023487106203 66.83812292777515 64.37520181846281 0 0 0
19726 2826 2 -1.1128 15.381001957604134 69.90548719930395 65.50803901629666 0 0 0
19727 2826 1 0.5564 16.250982153783728 69.46883672130267 65.27896922582843 0 0 0
19728 2826 1 0.5564 14.950370949984716 69.41379927120887 66.26487538818422 0 0 0
16970 1907 1 0.5564 15.529232280501567 64.18522531580331 64.58941196409393 0 0 0
17505 2085 1 0.5564 10.01639206371646 69.22528529032301 64.34191576346758 0 0 0
15083 1278 1 0.5564 12.560982794727614 67.76331953293955 64.08127703265042 0 0 0
17503 2085 2 -1.1128 10.903430113526174 69.41771421418062 64.76159974970133 0 0 0
15084 1278 1 0.5564 13.751899703305032 66.82279095148611 64.68439377427156 0 0 0
17504 2085 1 0.5564 10.90288286844741 69.09104417573897 65.70673816922542 0 0 0
12804 518 1 0.5564 16.009271083726418 65.95968634501511 65.39401005320278 0 0 0
12803 518 1 0.5564 15.857727344101601 66.44975197659569 63.843688516001926 0 0 0
20014 2922 2 -1.1128 0.6665294390725129 91.08534308985847 64.11345894586115 0 0 0
19044 2598 1 0.5564 10.322546376888534 92.037548679722 65.28611705683883 0 0 0
11906 219 1 0.5564 15.594443953661234 86.85352360880562 66.83316859651893 0 0 0
13350 700 1 0.5564 15.425667826794374 91.78408610220487 66.65973129231047 0 0 0
19163 2638 1 0.5564 10.964456851852434 70.97821249397974 64.27309184932201 0 0 0
11049 0 3 0.0 13.6 91.8 61.199999999999996 0 0 0
16785 1845 1 0.5564 4.875659878767287 64.94614566828379 66.36809856108569 0 0 0
15052 1268 2 -1.1128 7.960986496402179 63.506639556043446 64.72742074606617 0 0 0
10100 0 3 0.0 13.6 93.5 59.5 0 0 0
10096 0 3 0.0 10.2 93.5 59.5 0 0 0
19392 2714 1 0.5564 8.699282327861331 82.85560388382888 66.2493905161737 0 0 0
14579 1110 1 0.5564 8.96944908835683 90.39282501806747 64.72749482032329 0 0 0
10055 0 3 0.0 11.9 88.39999999999999 59.5 0 0 0
11862 204 1 0.5564 15.195387898801853 81.43119477074623 66.6746811078799 0 0 0
12503 418 1 0.5564 1.2406436808867172 73.67895846672718 65.56539216305721 0 0 0
15997 1583 2 -1.1128 12.936434213818728 75.19676996076615 66.31431289616734 0 0 0
14911 1221 2 -1.1128 2.8523238085220886 73.24635364407588 66.26404815277178 0 0 0
12312 354 1 0.5564 6.9159944404469265 73.94455814705722 65.52118173813483 0 0 0
17021 1924 1 0.5564 3.7729160333278653 75.12826061846619 63.40155551082165 0 0 0
17022 1924 1 0.5564 4.562313042825212 75.1956966886018 64.82946703640503 0 0 0
17020 1924 2 -1.1128 3.681449396962045 75.01698635247385 64.39112709639927 0 0 0
13972 908 2 -1.1128 1.9375209415756243 76.89838565626144 65.21310833308739 0 0 0
9843 0 3 0.0 1.7 71.39999999999999 59.5 0 0 0
9844 0 3 0.0 0.0 73.1 59.5 0 0 0
9847 0 3 0.0 5.1 71.39999999999999 59.5 0 0 0
9848 0 3 0.0 3.4 73.1 59.5 0 0 0
9883 0 3 0.0 1.7 74.8 59.5 0 0 0
9887 0 3 0.0 5.1 74.8 59.5 0 0 0
10921 0 3 0.0 0.0 71.39999999999999 61.199999999999996 0 0 0
10922 0 3 0.0 1.7 73.1 61.199999999999996 0 0 0
10923 0 3 0.0 3.4 71.39999999999999 61.199999999999996 0 0 0
10924 0 3 0.0 5.1 73.1 61.199999999999996 0 0 0
10941 0 3 0.0 0.0 74.8 61.199999999999996 0 0 0
10943 0 3 0.0 3.4 74.8 61.199999999999996 0 0 0
9852 0 3 0.0 6.8 73.1 59.5 0 0 0
10925 0 3 0.0 6.8 71.39999999999999 61.199999999999996 0 0 0
10945 0 3 0.0 6.8 74.8 61.199999999999996 0 0 0
9884 0 3 0.0 0.0 76.5 59.5 0 0 0
9888 0 3 0.0 3.4 76.5 59.5 0 0 0
9923 0 3 0.0 1.7 78.2 59.5 0 0 0
9927 0 3 0.0 5.1 78.2 59.5 0 0 0
10942 0 3 0.0 1.7 76.5 61.199999999999996 0 0 0
10944 0 3 0.0 5.1 76.5 61.199999999999996 0 0 0
10961 0 3 0.0 0.0 78.2 61.199999999999996 0 0 0
10963 0 3 0.0 3.4 78.2 61.199999999999996 0 0 0
9892 0 3 0.0 6.8 76.5 59.5 0 0 0
10965 0 3 0.0 6.8 78.2 61.199999999999996 0 0 0
14912 1221 1 0.5564 3.357950659497688 73.71225060195913 65.53790652165866 0 0 0
13974 908 1 0.5564 2.698009530901059 76.2594132612063 65.09747325184198 0 0 0
14297 1016 1 0.5564 6.493301095262901 77.92753902227284 64.12841403829566 0 0 0
14296 1016 2 -1.1128 6.955813786427727 77.04121984811322 64.10556087126001 0 0 0
14009 920 1 0.5564 6.355029309127068 75.96103829275954 65.1902878467298 0 0 0
14298 1016 1 0.5564 7.945651102529274 77.18101521208514 64.13164838621296 0 0 0
12310 354 2 -1.1128 7.551361798471084 73.19718378019351 65.32691065821413 0 0 0
14008 920 2 -1.1128 5.980403453538161 75.35214258176447 65.88950287050926 0 0 0
13973 908 1 0.5564 1.1630055249210884 76.5990631805469 64.65585423477295 0 0 0
15245 1332 1 0.5564 13.26929284403349 89.56729827360438 66.54570683761438 0 0 0
12455 402 1 0.5564 2.877937127651959 78.90364873910866 65.37231741309508 0 0 0
14010 920 1 0.5564 5.745318106008808 75.88376738425588 66.7031991327676 0 0 0
18102 2284 1 0.5564 12.176187594620862 91.84608557652348 63.908307872884365 0 0 0
10056 0 3 0.0 10.2 90.1 59.5 0 0 0
10060 0 3 0.0 13.6 90.1 59.5 0 0 0
12523 425 2 -1.1128 5.9947888495641015 87.17001011158843 66.45236315482649 0 0 0
11030 0 3 0.0 15.299999999999999 90.1 61.199999999999996 0 0 0
15897 1549 1 0.5564 16.118762367161377 78.09749813683565 66.14217640275425 0 0 0
12311 354 1 0.5564 8.397734687359398 73.5696818081905 64.94625355141898 0 0 0
19334 2695 1 0.5564 14.525540276522614 71.29941918389922 64.58476604363715 0 0 0
19650 2800 1 0.5564 12.673242434801416 87.13360571390761 64.02713603822964 0 0 0
19333 2695 2 -1.1128 14.300773397824013 72.22998585961217 64.29575576708152 0 0 0
13582 778 2 -1.1128 10.030090287962905 74.23584485549821 64.68112579535844 0 0 0
9851 0 3 0.0 8.5 71.39999999999999 59.5 0 0 0
9855 0 3 0.0 11.9 71.39999999999999 59.5 0 0 0
9856 0 3 0.0 10.2 73.1 59.5 0 0 0
9891 0 3 0.0 8.5 74.8 59.5 0 0 0
9895 0 3 0.0 11.9 74.8 59.5 0 0 0
10926 0 3 0.0 8.5 73.1 61.199999999999996 0 0 0
10927 0 3 0.0 10.2 71.39999999999999 61.199999999999996 0 0 0
10928 0 3 0.0 11.9 73.1 61.199999999999996 0 0 0
10947 0 3 0.0 10.2 74.8 61.199999999999996 0 0 0
9859 0 3 0.0 15.299999999999999 71.39999999999999 59.5 0 0 0
9860 0 3 0.0 13.6 73.1 59.5 0 0 0
9899 0 3 0.0 15.299999999999999 74.8 59.5 0 0 0
10929 0 3 0.0 13.6 71.39999999999999 61.199999999999996 0 0 0
10930 0 3 0.0 15.299999999999999 73.1 61.199999999999996 0 0 0
10949 0 3 0.0 13.6 74.8 61.199999999999996 0 0 0
9896 0 3 0.0 10.2 76.5 59.5 0 0 0
9931 0 3 0.0 8.5 78.2 59.5 0 0 0
9935 0 3 0.0 11.9 78.2 59.5 0 0 0
10946 0 3 0.0 8.5 76.5 61.199999999999996 0 0 0
10948 0 3 0.0 11.9 76.5 61.199999999999996 0 0 0
10967 0 3 0.0 10.2 78.2 61.199999999999996 0 0 0
9900 0 3 0.0 13.6 76.5 59.5 0 0 0
9939 0 3 0.0 15.299999999999999 78.2 59.5 0 0 0
10950 0 3 0.0 15.299999999999999 76.5 61.199999999999996 0 0 0
10969 0 3 0.0 13.6 78.2 61.199999999999996 0 0 0
19335 2695 1 0.5564 13.308213708561123 72.32464199243509 64.21916747584226 0 0 0
15999 1583 1 0.5564 13.227217864389832 75.49667790941625 65.40574248667825 0 0 0
19162 2638 2 -1.1128 11.053569179479043 71.946383452768 64.03920279792105 0 0 0
19164 2638 1 0.5564 11.27959933538343 72.03551107276063 63.06916843826563 0 0 0
13710 820 1 0.5564 9.777594913506931 75.9358200934957 64.58770308393493 0 0 0
13708 820 2 -1.1128 9.537316567082307 76.86248950705009 64.87675374456653 0 0 0
19114 2622 2 -1.1128 13.934129686525495 76.57031750615033 63.96615540104158 0 0 0
13709 820 1 0.5564 10.239315923193406 77.50197615911438 64.56329913021385 0 0 0
16355 1702 1 0.5564 15.28992520532493 73.67998503215449 64.51340992052617 0 0 0
19116 2622 1 0.5564 14.258094766860069 77.36869447022315 64.47373892737376 0 0 0
19115 2622 1 0.5564 14.631957370457904 75.85445154367143 63.9900839394156 0 0 0
20025 2925 1 0.5564 12.08525592057965 77.6927671715719 63.697055495791616 0 0 0
20023 2925 2 -1.1128 11.5226049524073 78.45590626300508 64.01492832616601 0 0 0
15895 1549 2 -1.1128 15.418421400992651 78.40397054559381 65.49750806886841 0 0 0
13583 778 1 0.5564 10.447876042886762 73.34131905522939 64.5221328266733 0 0 0
10051 0 3 0.0 8.5 88.39999999999999 59.5 0 0 0
19055 2602 1 0.5564 9.568879653948166 77.20113513518369 66.38878525523542 0 0 0
13584 778 1 0.5564 10.113083786314592 74.47528299057424 65.64848380924589 0 0 0
19042 2598 2 -1.1128 9.328288993412563 92.0919204455042 65.37829144790777 0 0 0
18100 2284 2 -1.1128 12.022909165463613 91.7637702719728 64.8930565599253 0 0 0
12601 451 2 -1.1128 5.697201347570277 84.12790526975306 66.61586712768174 0 0 0
16723 1825 2 -1.1128 10.149443946005869 85.9214185158658 66.71643033243048 0 0 0
10059 0 3 0.0 15.299999999999999 88.39999999999999 59.5 0 0 0
11982 244 1 0.5564 0.7295299398813601 86.7498649100148 65.14779662427694 0 0 0
12850 534 2 -1.1128 7.7830906941938025 79.53196588103967 66.60139474387569 0 0 0
11868 206 1 0.5564 2.418524031027463 85.42537851440568 66.35554088507087 0 0 0
18834 2528 1 0.5564 5.152058864021242 79.52409629866824 64.80946704202866 0 0 0
12454 402 2 -1.1128 3.595956272750941 79.56191857579189 65.59843553556888 0 0 0
18936 2562 1 0.5564 1.2676866800162856 81.87826950717258 66.42345556259889 0 0 0
18833 2528 1 0.5564 6.675215306041473 79.64684769122168 65.38527384725842 0 0 0
18832 2528 2 -1.1128 6.116986037336585 79.59645650663377 64.5571186963097 0 0 0
12603 451 1 0.5564 5.529679813798965 83.58325190714052 65.79410722036528 0 0 0
18934 2562 2 -1.1128 2.2469403916488075 81.77326211838019 66.25014265174715 0 0 0
18654 2468 1 0.5564 2.616122340407098 85.07010697043584 64.32068182236951 0 0 0
12751 501 2 -1.1128 3.4258359399940415 83.39173610434652 64.23173153933818 0 0 0
9924 0 3 0.0 0.0 79.89999999999999 59.5 0 0 0
9928 0 3 0.0 3.4 79.89999999999999 59.5 0 0 0
9963 0 3 0.0 1.7 81.6 59.5 0 0 0
9967 0 3 0.0 5.1 81.6 59.5 0 0 0
10962 0 3 0.0 1.7 79.89999999999999 61.199999999999996 0 0 0
10964 0 3 0.0 5.1 79.89999999999999 61.199999999999996 0 0 0
10981 0 3 0.0 0.0 81.6 61.199999999999996 0 0 0
10983 0 3 0.0 3.4 81.6 61.199999999999996 0 0 0
9932 0 3 0.0 6.8 79.89999999999999 59.5 0 0 0
10985 0 3 0.0 6.8 81.6 61.199999999999996 0 0 0
9964 0 3 0.0 0.0 83.3 59.5 0 0 0
9968 0 3 0.0 3.4 83.3 59.5 0 0 0
10003 0 3 0.0 1.7 85.0 59.5 0 0 0
10007 0 3 0.0 5.1 85.0 59.5 0 0 0
10982 0 3 0.0 1.7 83.3 61.199999999999996 0 0 0
10984 0 3 0.0 5.1 83.3 61.199999999999996 0 0 0
11001 0 3 0.0 0.0 85.0 61.199999999999996 0 0 0
11003 0 3 0.0 3.4 85.0 61.199999999999996 0 0 0
9972 0 3 0.0 6.8 83.3 59.5 0 0 0
11005 0 3 0.0 6.8 85.0 61.199999999999996 0 0 0
12752 501 1 0.5564 2.7313824635082904 82.87042174164746 64.7276822394331 0 0 0
18652 2468 2 -1.1128 2.230599175288892 85.8590474234402 64.79916373485106 0 0 0
12753 501 1 0.5564 4.178116575069806 82.78489928365005 63.97517034610647 0 0 0
12456 402 1 0.5564 3.1887940888613056 80.46463357275717 65.73744889050411 0 0 0
12299 350 1 0.5564 5.903872414873015 81.37136609888151 64.340134561981 0 0 0
12298 350 2 -1.1128 5.916743998118899 82.37052538758988 64.30111465475557 0 0 0
12300 350 1 0.5564 6.441775799292063 82.6661835878486 63.50303571391207 0 0 0
18653 2468 1 0.5564 2.9330902279161655 86.56353181936593 64.9001990601036 0 0 0
19391 2714 1 0.5564 7.4020621348701745 83.78161958910636 66.60483575570845 0 0 0
19043 2598 1 0.5564 9.065481617688896 91.83827080184238 66.30920019430572 0 0 0
17895 2215 1 0.5564 10.871358140539815 87.0565374302343 65.48886671367006 0 0 0
11029 0 3 0.0 13.6 88.39999999999999 61.199999999999996 0 0 0
18698 2483 1 0.5564 16.749442170213626 88.12180527310372 64.92030344566481 0 0 0
14578 1110 2 -1.1128 8.69123951792426 89.4633276393329 64.4853497002601 0 0 0
11861 204 1 0.5564 15.233348493573722 79.81407743538558 66.45081243175402 0 0 0
20024 2925 1 0.5564 12.080605364645766 79.0729516272338 64.56980771406873 0 0 0
15896 1549 1 0.5564 15.828502356760671 79.02644249373667 64.83090293434948 0 0 0
16164 1638 1 0.5564 8.79690922478009 80.61756793986838 65.61374800187627 0 0 0
13241 664 1 0.5564 13.430369069464009 80.13853089844214 66.50822048984514 0 0 0
18697 2483 2 -1.1128 16.22739176958907 87.28945757572264 65.10648274529144 0 0 0
11010 0 3 0.0 15.299999999999999 86.7 61.199999999999996 0 0 0
15617 1456 1 0.5564 16.12991366848914 81.37765838582622 64.56236565956866 0 0 0
15616 1456 2 -1.1128 16.456007226355364 80.49030936329035 64.2363675424297 0 0 0
15147 1299 1 0.5564 16.45279993021089 83.21717319790385 64.93302180752563 0 0 0
16162 1638 2 -1.1128 9.373228427102369 81.41912127390523 65.77302663915003 0 0 0
18268 2340 2 -1.1128 13.291033605826089 84.2228455567561 64.91874088475032 0 0 0
16394 1715 1 0.5564 12.247044999710516 81.23761766113105 65.00485207296683 0 0 0
16393 1715 2 -1.1128 11.944153133262477 81.8290511232221 64.2575471717074 0 0 0
18270 2340 1 0.5564 12.744983889763 83.46268503071619 64.5666226810617 0 0 0
16395 1715 1 0.5564 12.25451177387281 81.45001890594945 63.38576035211454 0 0 0
9936 0 3 0.0 10.2 79.89999999999999 59.5 0 0 0
9971 0 3 0.0 8.5 81.6 59.5 0 0 0
9975 0 3 0.0 11.9 81.6 59.5 0 0 0
10966 0 3 0.0 8.5 79.89999999999999 61.199999999999996 0 0 0
10968 0 3 0.0 11.9 79.89999999999999 61.199999999999996 0 0 0
10987 0 3 0.0 10.2 81.6 61.199999999999996 0 0 0
9940 0 3 0.0 13.6 79.89999999999999 59.5 0 0 0
9979 0 3 0.0 15.299999999999999 81.6 59.5 0 0 0
10970 0 3 0.0 15.299999999999999 79.89999999999999 61.199999999999996 0 0 0
10989 0 3 0.0 13.6 81.6 61.199999999999996 0 0 0
9976 0 3 0.0 10.2 83.3 59.5 0 0 0
10011 0 3 0.0 8.5 85.0 59.5 0 0 0
10015 0 3 0.0 11.9 85.0 59.5 0 0 0
10986 0 3 0.0 8.5 83.3 61.199999999999996 0 0 0
10988 0 3 0.0 11.9 83.3 61.199999999999996 0 0 0
11007 0 3 0.0 10.2 85.0 61.199999999999996 0 0 0
9980 0 3 0.0 13.6 83.3 59.5 0 0 0
10019 0 3 0.0 15.299999999999999 85.0 59.5 0 0 0
10990 0 3 0.0 15.299999999999999 83.3 61.199999999999996 0 0 0
11009 0 3 0.0 13.6 85.0 61.199999999999996 0 0 0
18269 2340 1 0.5564 12.962516664811458 84.47578181080665 65.82874135788846 0 0 0
15146 1299 1 0.5564 14.83988154037375 83.46333167816697 65.00030539507479 0 0 0
15145 1299 2 -1.1128 15.568438349381518 82.78849808509737 65.11779851926794 0 0 0
16163 1638 1 0.5564 9.978945225111683 81.55522538364824 64.98907297437803 0 0 0
19649 2800 1 0.5564 13.660727558535132 85.8546878481745 64.26350301249124 0 0 0
19648 2800 2 -1.1128 13.602450689407872 86.85298052226048 64.26759876225279 0 0 0
13240 664 2 -1.1128 12.495169959772916 79.91413656709328 66.23426806845825 0 0 0
16356 1702 1 0.5564 16.096618427854047 74.27240544430823 63.2230956906857 0 0 0
15627 1459 1 0.5564 6.153030641660134 67.56756689960379 66.48406319951151 0 0 0
14580 1110 1 0.5564 8.561525621189276 88.92639616053737 65.31894374028288 0 0 0
18101 2284 1 0.5564 12.447187183758484 90.9221512373179 65.2272207904051 0 0 0
10091 0 3 0.0 8.5 91.8 59.5 0 0 0
11008 0 3 0.0 11.9 86.7 61.199999999999996 0 0 0
13568 773 1 0.5564 0.47171280966803125 65.36321925708405 65.7828654080482 0 0 0
15244 1332 2 -1.1128 13.316288232508576 89.64160945329705 65.54957966548709 0 0 0
20016 2922 1 0.5564 0.7527255499663562 91.87080498857094 63.50058024165976 0 0 0
15903 1551 1 0.5564 7.12256381695485 93.77962493043138 64.27401162695232 0 0 0
20015 2922 1 0.5564 1.5602123487923527 90.87012971177127 64.50717917160505 0 0 0
13947 899 1 0.5564 1.6315816947395807 94.03313570897295 64.76071069833459 0 0 0
13945 899 2 -1.1128 2.5099463453321498 93.59388196095628 64.5722118444903 0 0 0
19750 2834 2 -1.1128 3.20144868650846 91.0547088566746 64.7874278877934 0 0 0
19751 2834 1 0.5564 4.0966781520278355 90.97079495642838 64.34979479838012 0 0 0
12525 425 1 0.5564 5.22405664477526 87.55173182891059 65.94220586412986 0 0 0
12706 486 2 -1.1128 3.7808844493210696 87.927801243711 65.31303234415472 0 0 0
12707 486 1 0.5564 3.650816778781341 88.73281764733659 64.73421353883408 0 0 0
12179 310 1 0.5564 3.1407671862505757 91.15417754059354 66.61023659095653 0 0 0
12708 486 1 0.5564 3.2537049085966268 88.03470992694406 66.15603434850011 0 0 0
12613 455 2 -1.1128 6.1031657446669785 90.77942398335651 64.46975808065704 0 0 0
12615 455 1 0.5564 6.9193843834427105 90.21410469524996 64.35058902117572 0 0 0
10004 0 3 0.0 0.0 86.7 59.5 0 0 0
10008 0 3 0.0 3.4 86.7 59.5 0 0 0
11002 0 3 0.0 1.7 86.7 61.199999999999996 0 0 0
11004 0 3 0.0 5.1 86.7 61.199999999999996 0 0 0
10012 0 3 0.0 6.8 86.7 59.5 0 0 0
11021 0 3 0.0 0.0 88.39999999999999 61.199999999999996 0 0 0
11045 0 3 0.0 6.8 91.8 61.199999999999996 0 0 0
10047 0 3 0.0 5.1 88.39999999999999 59.5 0 0 0
11023 0 3 0.0 3.4 88.39999999999999 61.199999999999996 0 0 0
10044 0 3 0.0 0.0 90.1 59.5 0 0 0
11041 0 3 0.0 0.0 91.8 61.199999999999996 0 0 0
11025 0 3 0.0 6.8 88.39999999999999 61.199999999999996 0 0 0
11044 0 3 0.0 5.1 93.5 61.199999999999996 0 0 0
11024 0 3 0.0 5.1 90.1 61.199999999999996 0 0 0
10088 0 3 0.0 3.4 93.5 59.5 0 0 0
11043 0 3 0.0 3.4 91.8 61.199999999999996 0 0 0
10043 0 3 0.0 1.7 88.39999999999999 59.5 0 0 0
10052 0 3 0.0 6.8 90.1 59.5 0 0 0
11022 0 3 0.0 1.7 90.1 61.199999999999996 0 0 0
10087 0 3 0.0 5.1 91.8 59.5 0 0 0
10084 0 3 0.0 0.0 93.5 59.5 0 0 0
11042 0 3 0.0 1.7 93.5 61.199999999999996 0 0 0
10083 0 3 0.0 1.7 91.8 59.5 0 0 0
10092 0 3 0.0 6.8 93.5 59.5 0 0 0
10048 0 3 0.0 3.4 90.1 59.5 0 0 0
12614 455 1 0.5564 5.967451993321942 90.96805037921405 65.44238445299659 0 0 0
19752 2834 1 0.5564 2.8357357003073607 91.97119198878435 64.62521548640416 0 0 0
15901 1551 2 -1.1128 6.197568320205173 93.40687655331047 64.34778206516003 0 0 0
19688 2813 1 0.5564 9.20491050364492 87.21602364528505 66.70371874671936 0 0 0
15902 1551 1 0.5564 6.203170582396694 92.44479742312554 64.07506898692102 0 0 0
11046 0 3 0.0 8.5 93.5 61.199999999999996 0 0 0
17894 2215 1 0.5564 10.358491335954382 88.3275929044201 64.60116579625058 0 0 0
19497 2749 1 0.5564 10.856543080781975 64.55140565553324 66.74814376149095 0 0 0
10016 0 3 0.0 10.2 86.7 59.5 0 0 0
19780 2844 2 -1.1128 15.912611070133284 91.40267491529592 65.18267138025217 0 0 0
15246 1332 1 0.5564 12.788716938008077 88.90025517985039 65.13477562193665 0 0 0
19687 2813 2 -1.1128 8.562485967059361 87.97499245085193 66.5976179179131 0 0 0
11026 0 3 0.0 8.5 90.1 61.199999999999996 0 0 0
11028 0 3 0.0 11.9 90.1 61.199999999999996 0 0 0
10099 0 3 0.0 15.299999999999999 91.8 59.5 0 0 0
11583 111 1 0.5564 9.097619005602136 93.8288743809322 64.56212800394592 0 0 0
17893 2215 2 -1.1128 11.153940828915248 87.77816910414774 64.85688921079937 0 0 0
10095 0 3 0.0 11.9 91.8 59.5 0 0 0
11048 0 3 0.0 11.9 93.5 61.199999999999996 0 0 0
19781 2844 1 0.5564 15.024573748080748 90.94498312437959 65.22636357787131 0 0 0
19782 2844 1 0.5564 15.80968095466219 92.28719967073233 64.72767274204247 0 0 0
10020 0 3 0.0 13.6 86.7 59.5 0 0 0
11006 0 3 0.0 8.5 86.7 61.199999999999996 0 0 0
11260 4 2 -1.1128 16.123762605121442 94.02063092756525 64.19031372669481 0 0 0
18699 2483 1 0.5564 15.355946238357069 87.32617389549767 64.61736464801224 0 0 0
11050 0 3 0.0 15.299999999999999 93.5 61.199999999999996 0 0 0
11863 205 2 -1.1128 0.137593727768014 94.40892032185332 65.04087740967016 0 0 0
14774 1175 1 0.5564 14.133347115053077 64.16031104518223 66.43947153301113 0 0 0
15053 1268 1 0.5564 7.105863759549352 63.00580098374548 64.593529685978 0 0 0
12524 425 1 0.5564 5.9219323302829965 86.17281733496205 66.4696440495417 0 0 0
12504 418 1 0.5564 0.16022986618888985 74.707224054055 64.90055699940564 0 0 0
19689 2813 1 0.5564 7.635417706528817 87.61487760796787 66.49339789096116 0 0 0
13946 899 1 0.5564 3.25335177660435 94.20469924486754 64.8447016019278 0 0 0
19390 2714 2 -1.1128 8.394289026029963 83.69680142375978 66.69589460971487 0 0 0
19690 2814 2 -1.1128 13.615483689577308 94.47367847398365 66.83502051791007 0 0 0
11864 205 1 0.5564 0.014558289767816325 93.75058654051728 65.78348156303215 0 0 0
14066 939 1 0.5564 3.5375401821134407 71.69874274966739 66.59645385844523 0 0 0
19112 2621 1 0.5564 5.842987362566588 92.30788018684969 66.57739209999203 0 0 0
12883 545 2 -1.1128 3.044464898409353 69.21494599043781 74.16089016193051 0 0 0
12885 545 1 0.5564 2.55667622416781 68.72220862722862 73.44028474225183 0 0 0
13373 708 1 0.5564 4.818066132694393 68.25063567096728 74.0957839402437 0 0 0
15710 1487 1 0.5564 1.2971677648215028 65.177472173015 71.78031936271397 0 0 0
13205 652 1 0.5564 2.3822642553861866 64.54115107862694 73.43830494781585 0 0 0
16077 1609 1 0.5564 2.8350478636672896 67.87127999942174 71.25411884969904 0 0 0
16076 1609 1 0.5564 4.0035282504621525 67.28765574092189 70.27398142873191 0 0 0
13204 652 2 -1.1128 3.2498153952907334 64.25502712800034 73.84510760496269 0 0 0
15709 1487 2 -1.1128 1.0531133908085006 65.11449671631468 72.74803405676849 0 0 0
18542 2431 1 0.5564 1.7532734306251516 65.40914279365403 69.6671271116286 0 0 0
18543 2431 1 0.5564 3.1833423907663145 65.21331482674272 70.43078985993608 0 0 0
18541 2431 2 -1.1128 2.2514379004789893 64.86217657469189 70.33992740066779 0 0 0
13372 708 2 -1.1128 5.636388890118076 67.71172798025368 73.8959655751674 0 0 0
20219 2990 1 0.5564 4.8558354692373085 64.65959823600652 73.49479337025085 0 0 0
13374 708 1 0.5564 5.392036262782683 66.74379305826383 73.83768357230237 0 0 0
20218 2990 2 -1.1128 5.67924842809047 65.15631681954176 73.22045014642671 0 0 0
13574 775 1 0.5564 5.6085250896624155 65.55855262305073 70.16125140259993 0 0 0
13573 775 2 -1.1128 4.762525021528555 65.85457780668655 69.71779528614026 0 0 0
16075 1609 2 -1.1128 3.514049699248338 68.1113167250582 70.56033193733658 0 0 0
17705 2152 1 0.5564 1.3145899500662799 67.01403384720248 72.7740975109812 0 0 0
17704 2152 2 -1.1128 1.553470501423463 67.9316310130678 72.45636878696585 0 0 0
19875 2875 1 0.5564 2.784019859510053 69.42476720379277 69.65400369490321 0 0 0
12884 545 1 0.5564 3.104831666106326 70.18366412991948 73.92018055453798 0 0 0
20220 2990 1 0.5564 6.397531914952151 65.0126358031498 73.90120508648988 0 0 0
11648 133 1 0.5564 4.713804329518135 69.11109631644169 70.20449405550015 0 0 0
13406 719 1 0.5564 6.527504728136344 67.95388173587918 72.59685686174993 0 0 0
13575 775 1 0.5564 4.802288094287642 65.63418904390782 68.74319345796121 0 0 0
13407 719 1 0.5564 6.408871611665973 68.85215978615442 71.23831006923011 0 0 0
17706 2152 1 0.5564 0.7198416754142477 68.47148315925651 72.33965242144454 0 0 0
12171 307 1 0.5564 7.011016818682561 64.54166088385281 71.97877666860589 0 0 0
12169 307 2 -1.1128 7.4225954915091865 64.19241801582038 71.13697277273758 0 0 0
19873 2875 2 -1.1128 2.1449715594585124 70.11883598966953 69.32251128280102 0 0 0
13405 719 2 -1.1128 6.973643263955191 68.19260901659999 71.73432002936886 0 0 0
11647 133 2 -1.1128 5.484659398483637 69.74809170771877 70.20890437011138 0 0 0
16220 1657 1 0.5564 5.887011580258156 70.0800507676306 68.58200819093864 0 0 0
16346 1699 1 0.5564 7.563871011160405 67.13536214790669 70.5395878130453 0 0 0
19874 2875 1 0.5564 2.5729923526908633 70.64076495370767 68.58468339332018 0 0 0
16347 1699 1 0.5564 7.871011915191425 65.55016228497641 70.29580007990361 0 0 0
16345 1699 2 -1.1128 8.060392224897326 66.47756618846476 69.97322112886476 0 0 0
15711 1487 1 0.5564 0.5147299978878811 64.2861268486496 72.9027815435472 0 0 0
18289 2347 2 -1.1128 16.97654979421566 84.33352051617744 78.72345719356346 0 0 0
13206 652 1 0.5564 3.4548817673638075 63.31659643850922 73.56708611115864 0 0 0
16091 1614 1 0.5564 8.527281725805922 63.42782291858996 73.61759619201993 0 0 0
12304 352 2 -1.1128 7.979658145840934 64.9330994452221 74.66584379279819 0 0 0
11328 26 1 0.5564 6.255503005394008 67.56113360295114 75.3915932946774 0 0 0
18035 2262 1 0.5564 0.9393213275563049 69.17181077184438 68.36121882223917 0 0 0
12305 352 1 0.5564 8.662073372463247 65.64857774769499 74.81551636361019 0 0 0
12170 307 1 0.5564 7.215037593252151 63.21866863939898 71.043525532099 0 0 0
13857 869 1 0.5564 0.0794676771926092 68.61892814173768 75.73625790910643 0 0 0
18034 2262 2 -1.1128 0.2827421440661008 68.57466795677698 67.90043219055403 0 0 0
13110 620 1 0.5564 1.98733716866236 69.19974061754793 75.53325153074549 0 0 0
15883 1545 2 -1.1128 0.7905122402092615 66.15008051451845 68.63802847188671 0 0 0
15885 1545 1 0.5564 1.0372570102819627 65.61608996468223 67.8293435626079 0 0 0
18036 2262 1 0.5564 0.4499820170155279 67.625855091848 68.16835956078515 0 0 0
14105 952 1 0.5564 16.182526634339354 66.43629347599249 67.6127014415054 0 0 0
14773 1175 2 -1.1128 13.812072723264132 64.41401638407284 67.3518401182064 0 0 0
17861 2204 1 0.5564 8.295480128463145 69.35303046858004 72.02113306490692 0 0 0
12201 317 1 0.5564 9.592274780748461 66.80750469251709 69.30099919582202 0 0 0
15191 1314 1 0.5564 12.089693102513202 63.27538585584588 72.87397349896317 0 0 0
19854 2868 1 0.5564 10.810442282559366 69.8391519215857 67.64137980223565 0 0 0
15783 1511 1 0.5564 12.75882643661924 64.53169323831688 70.81708308474104 0 0 0
12200 317 1 0.5564 10.655455794788354 67.63067472383494 68.37435793875716 0 0 0
12199 317 2 -1.1128 10.519911525541168 66.80869989442738 68.9275173325934 0 0 0
18546 2432 1 0.5564 14.347701029494774 64.54913726266817 72.12092555549232 0 0 0
19980 2910 1 0.5564 12.167187957387563 67.84569260349156 71.33389164745455 0 0 0
11846 199 1 0.5564 10.459295987583788 68.37100412006573 74.00880569003755 0 0 0
16624 1792 2 -1.1128 12.688224857539803 66.28480319605907 70.28678681841849 0 0 0
11847 199 1 0.5564 11.522686496824468 69.11627600157792 73.018655635332 0 0 0
16625 1792 1 0.5564 11.885319163110058 66.44224980093033 69.71184935884288 0 0 0
11845 199 2 -1.1128 10.982441288200182 69.20925598806028 73.85501082284928 0 0 0
18544 2432 2 -1.1128 15.160403558309417 64.66688221625698 72.69158511432067 0 0 0
16626 1792 1 0.5564 13.517421881103003 66.46810516830375 69.75874068552334 0 0 0
19496 2749 1 0.5564 10.78127507979584 65.41085046997034 68.1346198668894 0 0 0
19978 2910 2 -1.1128 12.305672888801896 68.78497995874508 71.64783642919053 0 0 0
18545 2432 1 0.5564 14.926362061408904 65.21223508419756 73.4964554051109 0 0 0
17620 2124 2 -1.1128 14.539900066840008 66.61250795296878 74.73644476142651 0 0 0
19979 2910 1 0.5564 13.199946289239765 68.86055964500362 72.08892925267632 0 0 0
14757 1169 1 0.5564 11.554757356805556 70.17440266919122 70.86647631825443 0 0 0
19160 2637 1 0.5564 15.376930035528225 65.91734613456765 69.53134975526929 0 0 0
19159 2637 2 -1.1128 14.952918964743107 66.4372025899604 68.78975406944512 0 0 0
19161 2637 1 0.5564 14.455727259417294 65.81306290859241 68.18705168310449 0 0 0
14694 1148 1 0.5564 14.496716997716893 67.93167071789006 73.97712102221487 0 0 0
15781 1511 2 -1.1128 13.035357490231009 63.656855318777275 71.21481320679382 0 0 0
16559 1770 1 0.5564 11.986323476081816 64.37594502078713 75.00870522329947 0 0 0
16572 1774 1 0.5564 16.247971566790486 65.15784564694589 71.51749065128514 0 0 0
15792 1514 1 0.5564 7.428847129506996 63.07542403651774 82.08943067931068 0 0 0
14693 1148 1 0.5564 14.662678384858504 69.5377590753897 73.73306441864287 0 0 0
14692 1148 2 -1.1128 14.44703438475919 68.6637212169253 73.29768465325768 0 0 0
16613 1788 1 0.5564 0.2869621986531203 72.13692731987595 78.99354503618204 0 0 0
17862 2204 1 0.5564 9.49615478906727 69.78461219665895 73.04032129483672 0 0 0
16121 1624 1 0.5564 15.528778815280708 68.55444073639059 71.20341166131414 0 0 0
15190 1314 2 -1.1128 11.627203074491556 63.14395740894628 73.7508006865083 0 0 0
16024 1592 2 -1.1128 14.82480029661402 70.92228392761193 74.5382256318589 0 0 0
16120 1624 2 -1.1128 16.300152102885612 68.85650878184332 70.64328802951455 0 0 0
11509 87 2 -1.1128 9.888817120859656 66.9297619120285 74.67752482955726 0 0 0
16025 1592 1 0.5564 13.92969323523723 70.88706549782678 74.98268384616365 0 0 0
17388 2046 1 0.5564 12.031850378103794 70.06354504999231 75.19238596420585 0 0 0
12313 355 2 -1.1128 13.94019176331944 68.74453601364064 67.64448121198372 0 0 0
11510 87 1 0.5564 10.722795031511767 66.3930624059529 74.8057222647022 0 0 0
14408 1053 1 0.5564 0.7049429083484965 85.62576498688438 67.74258698588342 0 0 0
13528 760 2 -1.1128 16.927102273568316 81.83778621799692 72.53008175485243 0 0 0
17340 2030 1 0.5564 0.23041957087722015 93.85754195216077 80.25006062409244 0 0 0
19605 2785 1 0.5564 0.05449990880369052 77.90067057939277 83.30578755214181 0 0 0
12066 272 1 0.5564 15.760895746695406 71.26905109261806 68.85329692394 0 0 0
19495 2749 2 -1.1128 11.084108005264282 64.5518043525686 67.72190663581155 0 0 0
11305 19 2 -1.1128 0.40262319129276386 63.26052630554834 82.50090602677932 0 0 0
17586 2112 1 0.5564 11.369301125275562 93.6282736971563 74.60685203177697 0 0 0
19111 2621 2 -1.1128 5.883607916697107 91.46162282724907 67.10861595677704 0 0 0
12531 427 1 0.5564 5.900639989539116 94.24064360160267 78.57663289914173 0 0 0
14775 1175 1 0.5564 12.812158514483103 64.42044080800963 67.36327889966371 0 0 0
19852 2868 2 -1.1128 11.15674059050308 68.91990331030561 67.45413782275936 0 0 0
17217 1989 1 0.5564 8.040191845442688 94.09981749687023 69.00353514599428 0 0 0
17622 2124 1 0.5564 13.669845855633987 66.18426437176954 74.9806062927204 0 0 0
16558 1770 2 -1.1128 12.172147969828272 65.17956598280534 75.57409239634184 0 0 0
17621 2124 1 0.5564 15.104009473545018 66.71207925470496 75.55611985996295 0 0 0
18468 2406 1 0.5564 0.436468415188911 74.36937700679971 75.11594984414437 0 0 0
18425 2392 1 0.5564 11.269790632319369 69.2170962065459 83.47699106509536 0 0 0
18661 2471 2 -1.1128 3.378758467709893 82.70245106361273 83.65815215224757 0 0 0
11866 206 2 -1.1128 2.169119913802209 85.18300617835091 67.29312149106015 0 0 0
14609 1120 1 0.5564 0.2989116784146059 75.88087399288953 71.88675999439832 0 0 0
18942 2564 1 0.5564 0.9597459886147426 78.02798448693007 68.07453321825088 0 0 0
11649 133 1 0.5564 5.16214344402166 70.65988034367633 70.46311945645662 0 0 0
15621 1457 1 0.5564 7.810905705695846 71.25846672907349 73.48869750223069 0 0 0
17820 2190 1 0.5564 1.2781680152426689 70.99948189319724 70.27393982229628 0 0 0
17679 2143 1 0.5564 1.1372683936391719 74.57793309028888 73.0007224541308 0 0 0
14597 1116 1 0.5564 2.0626659525011672 75.80696019687326 68.4504096192539 0 0 0
19177 2643 2 -1.1128 2.469749765419888 73.30089118439265 70.66376937933657 0 0 0
12035 262 1 0.5564 5.395863788779408 76.60238223708514 71.50615082542485 0 0 0
11968 240 2 -1.1128 4.914570099485688 72.25114832983687 71.07280920223121 0 0 0
11969 240 1 0.5564 4.154807120111849 72.68935882835815 70.59246368728174 0 0 0
11970 240 1 0.5564 5.733188715286137 72.81954930944421 70.99044432891515 0 0 0
14286 1012 1 0.5564 4.046115011300155 76.08224687243822 68.17074798245568 0 0 0
17561 2104 1 0.5564 3.9073359890903347 72.05338753001749 72.5378386351933 0 0 0
18568 2440 2 -1.1128 4.365670006911511 77.10141121740341 72.97397049759591 0 0 0
14596 1116 2 -1.1128 2.743004418031248 75.07485768712344 68.48458373053589 0 0 0
14598 1116 1 0.5564 2.636264403824373 74.56009038658217 69.33524327177159 0 0 0
18569 2440 1 0.5564 4.295642746351131 76.64164032292905 73.85924276422952 0 0 0
19179 2643 1 0.5564 1.717023920795604 72.65469865942997 70.53791535014251 0 0 0
19178 2643 1 0.5564 2.10096908745725 74.20143156859778 70.89404745486095 0 0 0
19383 2711 1 0.5564 2.8287780457142855 77.84394165305565 72.42050107097717 0 0 0
17562 2104 1 0.5564 2.5566940157618787 72.54003787587384 73.31601879502915 0 0 0
17560 2104 2 -1.1128 3.178991073962811 71.77240098270481 73.1627869454863 0 0 0
14284 1012 2 -1.1128 4.986360115067185 76.42269578851413 68.17657884318028 0 0 0
12036 262 1 0.5564 5.572590422694758 76.54078602093325 69.88392865699946 0 0 0
13625 792 1 0.5564 6.45035787866787 74.76731377500951 70.72979617945767 0 0 0
13624 792 2 -1.1128 6.983970118367683 73.93961327505232 70.90349512872486 0 0 0
14285 1012 1 0.5564 4.983788502910522 77.411404797666 68.02675158468028 0 0 0
12034 262 2 -1.1128 6.057106385908836 76.53842233302854 70.7587092751734 0 0 0
14610 1120 1 0.5564 1.7490057056367023 76.44312276158911 71.38903473663008 0 0 0
15620 1457 1 0.5564 6.6082010867320236 71.6557389497121 74.51938200132899 0 0 0
17677 2143 2 -1.1128 1.2285871219720743 73.86414436425237 73.69510462152482 0 0 0
14608 1120 2 -1.1128 1.2311691921693428 75.62312736486409 71.63286463217655 0 0 0
18417 2389 1 0.5564 4.3721719916027215 72.08931008586393 74.54462239397917 0 0 0
15218 1323 1 0.5564 6.936080640145455 78.12615172542425 70.60979407822218 0 0 0
18570 2440 1 0.5564 4.965420798863253 77.89715509639844 73.05817688440591 0 0 0
13626 792 1 0.5564 7.482775463625722 74.03917421711739 71.76447291713754 0 0 0
19381 2711 2 -1.1128 2.1543377743862906 78.17864149227321 71.76239157915366 0 0 0
15619 1457 2 -1.1128 7.487973956094335 71.94391440830132 74.14128534348495 0 0 0
15550 1434 2 -1.1128 7.716609380048369 75.82811437931177 75.08341217305106 0 0 0
15551 1434 1 0.5564 7.893226332228096 75.24817192466575 74.28813027356 0 0 0
16976 1909 1 0.5564 8.206242527559642 73.24799847745972 73.45736061687585 0 0 0
17579 2110 1 0.5564 7.725687362587021 77.46743726678721 74.81714207600338 0 0 0
16975 1909 2 -1.1128 8.568742120951551 74.12814942860618 73.15088269465848 0 0 0
17578 2110 2 -1.1128 7.844734004041349 78.45143631767661 74.6845756964448 0 0 0
13868 873 1 0.5564 8.320519772356759 75.42211001604333 70.1327302778347 0 0 0
17678 2143 1 0.5564 0.5798103574933853 73.12770375740592 73.50341725595221 0 0 0
18940 2564 2 -1.1128 0.945211168328306 77.04138205697302 67.9120383127501 0 0 0
17818 2190 2 -1.1128 0.5701032437667424 71.63032304438197 70.59124706764477 0 0 0
12487 413 2 -1.1128 0.003976310735417599 85.29521166717811 81.44223540154258 1 0 0
18354 2368 1 0.5564 12.200540269015537 82.66812778958806 83.73689167439746 0 0 0
17860 2204 2 -1.1128 8.742240419678952 70.12278755951705 72.47707120537794 0 0 0
14756 1169 1 0.5564 10.066341698880782 70.62320130658269 71.36630159265846 0 0 0
14755 1169 2 -1.1128 10.86638162160212 70.89900750726899 70.83350973167954 0 0 0
17206 1986 2 -1.1128 16.878697005436845 86.40827582783061 83.60123502676836 0 0 0
16815 1855 1 0.5564 10.447292216089846 71.18185715903425 69.08341980844725 0 0 0
16813 1855 2 -1.1128 10.501047899351569 71.40665234756295 68.11049654644158 0 0 0
15731 1494 1 0.5564 15.888025944997228 71.990696498052 71.40713377494548 0 0 0
12065 272 1 0.5564 15.455175988650772 71.08240697052338 67.26008353903879 0 0 0
19056 2602 1 0.5564 9.182126236954124 76.92366267209935 67.95085358295285 0 0 0
16814 1855 1 0.5564 9.583351190587138 71.39075645371244 67.71352950643245 0 0 0
16026 1592 1 0.5564 14.830786703730306 71.65569350612387 73.85846488134183 0 0 0
19790 2847 1 0.5564 15.598787338933148 73.36492132304247 73.0877855685788 0 0 0
13867 873 2 -1.1128 9.092716316543275 75.65103625740205 69.54001965767226 0 0 0
17863 2205 2 -1.1128 15.132690743708856 76.11781251721663 72.88855525520806 0 0 0
19789 2847 2 -1.1128 15.084246949269582 72.67214791736339 72.58249823559073 0 0 0
13869 873 1 0.5564 9.48345127561687 74.81152130275576 69.1624731822474 0 0 0
19218 2656 1 0.5564 11.942556449726707 73.88632270962064 72.1117694138141 0 0 0
16266 1672 1 0.5564 9.978822895584283 75.99164337693672 71.03759881275208 0 0 0
14153 968 1 0.5564 10.654719909013034 73.08866691710762 67.64816516700206 0 0 0
16977 1909 1 0.5564 9.499831637032838 74.00393663289884 72.8078904778705 0 0 0
16695 1815 1 0.5564 10.135690247585549 77.77354138665362 72.77440264662992 0 0 0
16265 1672 1 0.5564 11.051552617929367 75.52865438360222 72.17844007488969 0 0 0
16264 1672 2 -1.1128 10.51627294139728 76.29548466032318 71.82425501391884 0 0 0
13609 787 2 -1.1128 12.710349875425727 77.08577615622394 70.08171594198724 0 0 0
19217 2656 1 0.5564 12.008594521728522 74.63582605479439 73.56108331623551 0 0 0
19216 2656 2 -1.1128 11.416988174681206 74.14331468035968 72.92277703951223 0 0 0
14700 1150 1 0.5564 13.267217626549437 73.4348744046073 70.02762610959815 0 0 0
14699 1150 1 0.5564 12.062974799176207 72.60666672274714 70.75598052580852 0 0 0
14698 1150 2 -1.1128 12.779727216322005 73.29121835854964 70.888856394935 0 0 0
19280 2677 1 0.5564 14.567931849743541 76.68474246772925 70.04408626704449 0 0 0
19279 2677 2 -1.1128 15.532264668763261 76.59021531601844 70.29132473499507 0 0 0
19281 2677 1 0.5564 15.993824795597842 76.01234198986349 69.61825361294416 0 0 0
12276 342 1 0.5564 15.621094806433586 74.59498573125323 68.29034489052397 0 0 0
19665 2805 1 0.5564 13.45186211315767 76.03622094294278 73.97202757443594 0 0 0
13610 787 1 0.5564 12.44526336472607 77.26513642864066 69.1343199564487 0 0 0
13611 787 1 0.5564 11.893859325456825 77.0690760218208 70.65883320568406 0 0 0
12797 516 1 0.5564 13.542589071774065 74.11942289381491 67.70538393503408 0 0 0
19791 2847 1 0.5564 14.378987110588284 73.11728564494466 72.03071709689242 0 0 0
12796 516 2 -1.1128 14.087595171544484 73.84294165719167 68.49691972790292 0 0 0
19663 2805 2 -1.1128 12.780638482201503 75.58043807081685 74.55659655547007 0 0 0
17864 2205 1 0.5564 15.37432381939465 76.1151845333347 71.91819107581516 0 0 0
12133 295 2 -1.1128 14.99527716256157 78.51088874223657 74.4516034345091 0 0 0
17865 2205 1 0.5564 15.204247977321693 77.04848354363423 73.24734638071746 0 0 0
12798 516 1 0.5564 14.315950976549594 72.87227190011176 68.42172695117611 0 0 0
16693 1815 2 -1.1128 10.122930946217927 78.62696159790174 73.29547008206849 0 0 0
16694 1815 1 0.5564 9.198891487220827 78.79364647544084 73.6395156340968 0 0 0
16998 1916 1 0.5564 16.58767900165093 75.12920720632906 73.73225621840092 0 0 0
11860 204 2 -1.1128 14.902807675883269 80.54881173643193 67.04318761573154 0 0 0
12274 342 2 -1.1128 16.53155675303579 75.00039634947156 68.37220694234857 0 0 0
16934 1895 1 0.5564 10.834182658632571 78.05733881133696 74.7747810050769 0 0 0
16935 1895 1 0.5564 11.969787315946729 76.94323380854993 75.1432897355997 0 0 0
13572 774 1 0.5564 11.131813308113722 73.39163777862389 74.6559932022485 0 0 0
18935 2562 1 0.5564 2.762856771089159 82.31491517283159 66.91380335662048 0 0 0
12135 295 1 0.5564 15.769705172238602 79.13090646473094 74.32574883764029 0 0 0
14152 968 2 -1.1128 10.63094946627663 74.06642650148751 67.43979788845772 0 0 0
14154 968 1 0.5564 11.544775709671969 74.37270683112632 67.17312426828892 0 0 0
16400 1717 1 0.5564 9.5575747950776 63.40081220055492 68.31256510286968 0 0 0
18627 2459 1 0.5564 16.992385278807422 81.66626555420558 76.96121931071056 0 0 0
19149 2633 1 0.5564 12.15683538313017 63.257198800008155 78.26320463603221 0 0 0
12315 355 1 0.5564 14.165869560833416 67.92908387405706 68.1774990150657 0 0 0
17347 2033 2 -1.1128 7.6091888400209715 94.1845839452006 79.06691384142337 0 0 0
12064 272 2 -1.1128 15.04431295092762 71.25118322958622 68.15602286298363 0 0 0
12851 534 1 0.5564 8.307916044756999 78.7361699971627 66.90349971211529 0 0 0
14895 1215 1 0.5564 11.666586900265074 86.70356894836465 83.54284464264445 0 0 0
11488 80 2 -1.1128 0.25316599157250846 78.40733798354073 77.23213945677836 0 0 0
19382 2711 1 0.5564 1.460370064380965 78.71674597861256 72.24077726929784 0 0 0
14633 1128 1 0.5564 6.670989938030697 79.30862649277053 73.73797166599967 0 0 0
11825 192 1 0.5564 0.27670512456433055 83.5898362785602 70.2615689892836 0 0 0
11826 192 1 0.5564 0.18761691288548749 83.45265511147858 71.88633702235343 0 0 0
14320 1024 2 -1.1128 4.552225253652445 79.11017807542683 67.96995516679587 0 0 0
15217 1323 2 -1.1128 7.186792545786823 79.07154620680946 70.8180590144946 0 0 0
14634 1128 1 0.5564 6.205300478442533 79.40993879067885 72.1760830789476 0 0 0
15219 1323 1 0.5564 8.18132341957319 79.16877656138446 70.77989583059374 0 0 0
12072 274 1 0.5564 2.8725977478960916 79.43496783393239 70.64759541482033 0 0 0
14632 1128 2 -1.1128 5.993138530767112 79.69318585968948 73.11136831721285 0 0 0
12071 274 1 0.5564 3.4334518985661013 79.62706917383834 69.12602831044777 0 0 0
12070 274 2 -1.1128 2.8311715068500716 80.00675267856369 69.82823830541885 0 0 0
16538 1763 1 0.5564 3.006877831273713 81.59393614918942 73.51422601084609 0 0 0
18388 2380 2 -1.1128 3.3708150396324554 82.5120764573562 70.56812548768133 0 0 0
16447 1733 2 -1.1128 3.6475496221009727 83.11887286234573 68.04063810695868 0 0 0
16449 1733 1 0.5564 3.0250155494896984 83.86243188838911 67.79656535552354 0 0 0
18389 2380 1 0.5564 3.2192308248402344 81.5441094381805 70.36797004546278 0 0 0
18390 2380 1 0.5564 2.4970029992979472 82.94922145294119 70.78109688489239 0 0 0
13314 688 1 0.5564 5.553779081377632 83.12649439700283 72.70221383772099 0 0 0
13312 688 2 -1.1128 4.781519876212279 83.71136505444287 72.45413696167726 0 0 0
13313 688 1 0.5564 4.231813391376337 83.25786495514205 71.75259542967174 0 0 0
17283 2011 1 0.5564 5.739331360899775 84.44967884518162 71.12089770615476 0 0 0
16448 1733 1 0.5564 3.544062821328546 82.90264086121437 69.01148015878998 0 0 0
17282 2011 1 0.5564 5.002236986519615 85.15305592371911 69.84473973786233 0 0 0
20172 2974 1 0.5564 3.9445926041883626 83.44557514329198 73.86546541933647 0 0 0
16539 1763 1 0.5564 4.028684839700312 80.34714275757545 73.77507702607863 0 0 0
16320 1690 1 0.5564 1.366562779352956 85.37524925722784 71.3837277242368 0 0 0
20170 2974 2 -1.1128 3.5618591225858807 83.13025988476808 74.73384847263297 0 0 0
17281 2011 2 -1.1128 5.87765686681096 84.83460914436228 70.20837659767382 0 0 0
11592 114 1 0.5564 6.441167152447785 81.37977033772854 73.26987134755848 0 0 0
16537 1763 2 -1.1128 3.278371892950765 80.68241620926419 73.20532056852657 0 0 0
11824 192 2 -1.1128 0.8078949850231448 83.48896728816003 71.10279596332671 0 0 0
17940 2230 1 0.5564 1.4214039434934131 79.90647455839279 68.88904006833428 0 0 0
11590 114 2 -1.1128 6.84911629253813 82.29228312117924 73.29983853189063 0 0 0
19416 2722 1 0.5564 6.876446014199625 80.30452682663127 69.59196457729902 0 0 0
19414 2722 2 -1.1128 6.607159076996898 80.71242420923255 68.71955163543497 0 0 0
14846 1199 1 0.5564 7.064600106975707 83.79331330270746 69.6731536537069 0 0 0
19415 2722 1 0.5564 6.871455878787572 81.67678131667945 68.70679831175725 0 0 0
11591 114 1 0.5564 7.458262248837396 82.41097812823749 72.51571302740446 0 0 0
14321 1024 1 0.5564 5.31794627744398 79.70821142469175 68.20665723822536 0 0 0
14845 1199 2 -1.1128 7.669799695659417 83.13292841565476 69.22860292599147 0 0 0
11867 206 1 0.5564 2.6797640332411787 85.75735933787392 67.93293746420672 0 0 0
14411 1054 1 0.5564 6.574884408696242 86.19376851287099 70.7453066433361 0 0 0
16318 1690 2 -1.1128 1.927690605424752 86.18054675565479 71.57512308069985 0 0 0
17332 2028 2 -1.1128 3.5001565876085845 86.39738249757218 69.3409261309229 0 0 0
14847 1199 1 0.5564 7.928745250527643 83.47386575222613 68.32488321982247 0 0 0
19127 2626 1 0.5564 2.767472690843944 85.94715258576704 75.29465451868987 0 0 0
17334 2028 1 0.5564 3.1448734607329047 86.40460230636202 70.27565773201187 0 0 0
16319 1690 1 0.5564 2.1534103772640507 86.2057073451777 72.5489911953753 0 0 0
13850 867 1 0.5564 8.445071910978097 82.69876195773132 70.5876504105601 0 0 0
20171 2974 1 0.5564 4.239268574389193 82.57283253193494 75.21383935535891 0 0 0
19128 2626 1 0.5564 2.7078113687920218 84.3348477576207 75.54672665453896 0 0 0
14412 1054 1 0.5564 7.855670469750139 86.8178045602689 71.54330437352947 0 0 0
16338 1696 1 0.5564 11.152652304412017 77.51658075143665 67.44039039203362 0 0 0
13849 867 2 -1.1128 8.73268528416271 82.40242421502761 71.49839881823505 0 0 0
16270 1674 2 -1.1128 0.09648156703643332 88.46792056596485 68.73202305097901 0 0 0
12852 534 1 0.5564 7.586079639974896 80.11897821317802 67.38663560784764 0 0 0
17938 2230 2 -1.1128 0.5450116091857619 79.70840734503668 68.45005704895156 0 0 0
17564 2105 1 0.5564 7.004665284043453 82.9785704628681 75.27107398325954 0 0 0
17873 2208 1 0.5564 0.05691170177311855 77.76007975543314 80.76960117600058 0 0 0
16576 1776 2 -1.1128 1.8921891508874173 94.43625480661724 75.18645186312288 0 0 0
16010 1587 1 0.5564 16.55201537294304 74.54655724102784 80.49725463722577 0 0 0
14873 1208 1 0.5564 12.906775120400653 78.81197936037186 70.37818209454224 0 0 0
15951 1567 1 0.5564 13.552483185926134 79.36034630160371 73.70491420592658 0 0 0
15950 1567 1 0.5564 11.96931135986022 79.54419834822926 73.34939360119897 0 0 0
19460 2737 1 0.5564 12.119381802494233 82.12770124639361 68.73452525996858 0 0 0
20090 2947 1 0.5564 16.31336261630699 80.67851420067204 69.7429631579792 0 0 0
14872 1208 2 -1.1128 12.574144905043525 79.70950874858791 70.6676612668616 0 0 0
14874 1208 1 0.5564 12.747853436273163 79.83001518188927 71.64505762062227 0 0 0
14363 1038 1 0.5564 14.78478897445738 80.76596153983725 68.48928948367998 0 0 0
16136 1629 1 0.5564 10.783389054667333 79.94826679809566 70.68416088455572 0 0 0
15949 1567 2 -1.1128 12.879213839807365 79.94858757226834 73.25693830234964 0 0 0
14364 1038 1 0.5564 14.312777995304186 80.5877442837797 70.04237400194134 0 0 0
16137 1629 1 0.5564 9.536331189096675 80.99271435523286 70.82771455051714 0 0 0
13851 867 1 0.5564 9.301595647678637 83.11128430120372 71.91536248736999 0 0 0
16135 1629 2 -1.1128 9.825782531614193 80.11387033665834 70.44843406455124 0 0 0
12857 536 1 0.5564 13.004169615638087 84.40319029000752 67.94943946775115 0 0 0
17130 1960 1 0.5564 10.51338685474581 80.79600447220992 68.89608720610453 0 0 0
19439 2730 1 0.5564 13.099569703666248 85.01347015330191 71.26334422901782 0 0 0
11408 53 1 0.5564 11.27879800366326 84.55291110649256 72.03748204640749 0 0 0
19461 2737 1 0.5564 13.656180609581211 82.43561622116154 69.19285311963289 0 0 0
19459 2737 2 -1.1128 12.768755527048837 82.84626926640973 68.98347096267173 0 0 0
11407 53 2 -1.1128 10.422855898168377 84.54917731356959 72.55454031805371 0 0 0
19438 2730 2 -1.1128 12.772783155843348 84.07166512973683 71.34217432637338 0 0 0
11409 53 1 0.5564 10.001800406433802 85.45505308716696 72.50869733866219 0 0 0
19440 2730 1 0.5564 12.51794342709286 83.73044918765365 70.43739336187315 0 0 0
19545 2765 1 0.5564 13.665088429977285 83.05893582445276 72.37255139629683 0 0 0
19544 2765 1 0.5564 13.926162690910273 81.58604982182997 73.02758865361474 0 0 0
19543 2765 2 -1.1128 14.316634710242685 82.49469587661027 72.87962225682206 0 0 0
15723 1491 1 0.5564 11.248451952020165 84.75616986812932 74.28525377772193 0 0 0
14362 1038 2 -1.1128 14.801219707513198 81.17843949965852 69.40010916265287 0 0 0
12293 348 1 0.5564 15.784380274330703 85.41090258358354 74.05744146589866 0 0 0
19366 2706 2 -1.1128 15.611933626514869 86.41831336200627 72.64526567783179 0 0 0
13529 760 1 0.5564 15.95929183791565 82.07765582576576 72.60627646695013 0 0 0
19367 2706 1 0.5564 16.234677367320028 86.18685499607139 71.89785859495986 0 0 0
15732 1494 1 0.5564 16.36784733064292 70.65327455248546 70.60233531446764 0 0 0
12838 530 2 -1.1128 13.549756037393527 86.6425321318346 71.19480016542147 0 0 0
17128 1960 2 -1.1128 10.966813663881757 81.09977598553026 68.05815586539799 0 0 0
17129 1960 1 0.5564 10.279060812940369 81.29457975939776 67.35883528560556 0 0 0
15524 1425 1 0.5564 14.321811167490536 82.75862090140214 74.3972480406742 0 0 0
17275 2009 2 -1.1128 9.471091292369481 86.94552960543365 72.14683213004108 0 0 0
14913 1221 1 0.5564 2.81831874267655 73.83108906990273 67.07455920575738 0 0 0
12733 495 2 -1.1128 12.777516236773963 76.36511231059839 83.6877806343064 0 0 0
12840 530 1 0.5564 14.32973469075302 86.64210225528826 71.82060633820318 0 0 0
11905 219 2 -1.1128 15.290111054427056 86.4946065688627 67.71552915824672 0 0 0
17276 2009 1 0.5564 10.204240410987683 87.28242657172004 71.55607594270404 0 0 0
12839 530 1 0.5564 12.930937842486383 87.39077168307162 71.4339689920516 0 0 0
12602 451 1 0.5564 5.0783071550571774 83.8322730579409 67.34358384904982 0 0 0
19077 2609 1 0.5564 16.840441376720296 86.07335651863609 68.02996756762602 0 0 0
19113 2621 1 0.5564 4.9799867838978065 91.26241157890756 67.48780627686172 0 0 0
19054 2602 2 -1.1128 9.45337614531891 77.62203458260565 67.28850900084137 0 0 0
17348 2033 1 0.5564 7.707174125135729 93.97635446823038 80.0400733868149 0 0 0
18291 2347 1 0.5564 16.8232441272433 83.57337811388977 78.09204515316092 0 0 0
15459 1403 1 0.5564 15.454943367686745 88.63186245787112 79.79859011321457 0 0 0
14950 1234 2 -1.1128 7.463084462725174 66.72723754697498 67.36786918753228 0 0 0
13497 749 1 0.5564 0.06442022777193747 89.75679073634528 75.24440077443327 0 0 0
11959 237 2 -1.1128 0.7836218033991499 88.57487131057117 71.311239611214 0 0 0
14859 1203 1 0.5564 1.9609314906737993 94.05659519478989 72.13571776942123 0 0 0
14526 1092 1 0.5564 5.961395443477033 86.97789970942597 72.85432456063293 0 0 0
18001 2251 2 -1.1128 2.9555003414648575 87.07115845432232 74.15080234374001 0 0 0
18003 2251 1 0.5564 3.922074553012431 87.03214421101934 73.89739691835206 0 0 0
14525 1092 1 0.5564 6.4266356572959635 86.54131311375185 74.35751126267449 0 0 0
16614 1788 1 0.5564 1.0880278959983951 72.8257742723291 80.23869972079108 0 0 0
14745 1165 1 0.5564 7.521589265700283 91.07622156919794 67.54877803069475 0 0 0
14620 1124 2 -1.1128 16.21188483485844 90.11990862797121 76.05286905872347 0 0 0
14410 1054 2 -1.1128 6.8678215313407165 86.88679035930669 71.40402630602925 0 0 0
20096 2949 1 0.5564 9.069163442186264 94.1204002766119 74.46339047993605 0 0 0
14931 1227 1 0.5564 6.82653120282481 93.71003110952634 74.38303773994573 0 0 0
14524 1092 2 -1.1128 5.732241063043429 87.02692727856639 73.82647918722563 0 0 0
18813 2521 1 0.5564 5.551676115018113 88.14254766579822 68.01591035097616 0 0 0
17333 2028 1 0.5564 3.325943903344598 87.28341577963792 68.91127897721175 0 0 0
11960 237 1 0.5564 1.1756627958402883 87.65515811784701 71.29046371399296 0 0 0
18812 2521 1 0.5564 6.152565248551454 89.06337671317358 69.22323604166226 0 0 0
11961 237 1 0.5564 1.4660525154923525 89.22043265328821 71.65407935281257 0 0 0
19406 2719 1 0.5564 3.4110762678192352 91.13439377618518 69.98224071667215 0 0 0
18002 2251 1 0.5564 2.7734027090446047 87.9239614183213 74.64026035894149 0 0 0
12106 286 2 -1.1128 5.369709314369934 92.51005543558476 71.9250496229063 0 0 0
16463 1738 1 0.5564 3.2592732541089675 90.3802151795953 71.94034554331282 0 0 0
16462 1738 2 -1.1128 2.4536388628086416 90.30542499897078 72.52801863993052 0 0 0
16464 1738 1 0.5564 2.0409112136735583 91.20881911162228 72.6443600244023 0 0 0
12108 286 1 0.5564 4.8226233680657655 91.8261869620466 71.44232721809054 0 0 0
13116 622 1 0.5564 2.2230312257082865 89.78994349173894 74.3275861416742 0 0 0
13114 622 2 -1.1128 1.9247783107106677 89.4193763742692 75.20720355960863 0 0 0
19407 2719 1 0.5564 4.509914051709212 89.95196590237197 69.73516454998502 0 0 0
19405 2719 2 -1.1128 4.227263328739078 90.68849574495553 70.3496827543776 0 0 0
11854 202 2 -1.1128 1.8790068112100609 92.01674161508443 69.6638489855502 0 0 0
11856 202 1 0.5564 2.108255701370693 92.66924209760465 70.3861288278343 0 0 0
18811 2521 2 -1.1128 5.357644462067545 88.90039621834367 68.63882133217047 0 0 0
19703 2818 1 0.5564 6.774348199002795 88.29568603073726 74.58305812465866 0 0 0
14930 1227 1 0.5564 5.585028426151974 92.93423431084463 73.65954844484345 0 0 0
14929 1227 2 -1.1128 5.909865780498981 93.33346882692653 74.51692384799081 0 0 0
12107 286 1 0.5564 5.3075126833945045 93.38551284956527 71.44577302490232 0 0 0
11857 203 2 -1.1128 1.5251534169462988 92.75178541607264 73.18018808473556 0 0 0
11855 202 1 0.5564 1.0845557346211323 92.34829614179412 69.1550079353796 0 0 0
19702 2818 2 -1.1128 7.186022590261101 89.20669124973047 74.60745814214485 0 0 0
11858 203 1 0.5564 1.8847730007693275 93.2858529959764 73.94533231024776 0 0 0
17408 2053 1 0.5564 7.216761838084305 90.31430872678744 73.14922507442935 0 0 0
17409 2053 1 0.5564 7.011862243048873 91.651925192464 72.23520702515076 0 0 0
17407 2053 2 -1.1128 7.600675635868743 90.86184284417682 72.40570780097319 0 0 0
16759 1837 2 -1.1128 7.512187971742982 89.24822868588514 70.27332029930945 0 0 0
16761 1837 1 0.5564 7.5954683142315265 89.916804518642 71.01228640368589 0 0 0
19704 2818 1 0.5564 8.150572241508875 89.12993180827945 74.85995153165328 0 0 0
16760 1837 1 0.5564 7.266545149618103 88.35752168980184 70.65581312121294 0 0 0
18466 2406 2 -1.1128 0.16191017437343522 74.57277936122193 76.05576116073239 0 0 0
13115 622 1 0.5564 2.5856043029507836 89.66855264529555 75.91517372483547 0 0 0
13770 840 1 0.5564 6.476865202419666 90.33910791279536 75.57304243979182 0 0 0
13769 840 1 0.5564 5.997291408410983 91.89797007913086 75.49189609425429 0 0 0
11859 203 1 0.5564 0.5313119168878514 92.67819831171974 73.26303801614796 0 0 0
17309 2020 1 0.5564 16.235233100774863 63.61700749420274 73.35463819693274 0 0 0
12180 310 1 0.5564 2.7729711886626562 91.56813352166927 68.14646452333137 0 0 0
14067 939 1 0.5564 4.659844595900807 70.62816819444014 67.1072665435326 0 0 0
14316 1022 1 0.5564 2.106387797586514 63.18080992629946 70.40921365630268 0 0 0
13349 700 1 0.5564 14.531773665499061 93.02899398495425 67.22345476479556 0 0 0
17090 1947 1 0.5564 13.132039135736294 89.77832897464563 82.81805046298025 0 0 0
17055 1935 1 0.5564 0.03107111337643431 80.83705393250045 73.87781097630207 1 0 0
15234 1328 1 0.5564 9.10096538701534 88.90035303663757 69.62230248118877 0 0 0
15233 1328 1 0.5564 9.62500166892138 88.65021256573691 68.09605138873404 0 0 0
14743 1165 2 -1.1128 8.473224912972704 91.10951115131559 67.85419814020182 0 0 0
18081 2277 1 0.5564 11.668619889681608 89.09970840375644 71.5804249401299 0 0 0
14744 1165 1 0.5564 8.668223218218055 90.31183423770955 68.42488834695115 0 0 0
18079 2277 2 -1.1128 11.45017860054064 88.33086398650266 70.97945760594227 0 0 0
18080 2277 1 0.5564 10.99531967088107 88.67017498914618 70.15606733528062 0 0 0
14372 1041 1 0.5564 16.254933315033746 89.35163834872507 72.97109227963807 0 0 0
14670 1140 1 0.5564 12.128711100991717 94.23438753740174 71.19062139419484 0 0 0
12690 480 1 0.5564 16.113198604599557 93.1365843788972 68.48655916273601 0 0 0
14516 1089 1 0.5564 16.532746352338435 90.67198223901892 71.52101518332971 0 0 0
19368 2706 1 0.5564 15.840165228720949 87.32472628258023 73.0006894072115 0 0 0
13348 700 2 -1.1128 14.979603640923015 92.16890450035908 67.46777934016193 0 0 0
17277 2009 1 0.5564 9.479474387111537 87.45093507490377 73.0096734224407 0 0 0
15232 1328 2 -1.1128 9.881897804891787 88.98341518438657 69.003234103702 0 0 0
11907 219 1 0.5564 15.111061674389894 87.25437999125757 68.34057780151896 0 0 0
13881 877 1 0.5564 14.047605015541961 87.8160668905685 70.10370014785467 0 0 0
13880 877 1 0.5564 15.129571273482526 89.03819517461763 70.05493407776042 0 0 0
16230 1660 1 0.5564 11.56385274902492 91.7295809005885 70.95103818722427 0 0 0
13879 877 2 -1.1128 14.551502429673464 88.436976341847 69.5032345450426 0 0 0
14729 1160 1 0.5564 13.668496174466666 89.62584466099497 68.84929088109695 0 0 0
14728 1160 2 -1.1128 13.11518539900553 90.28368656175572 68.33831994875015 0 0 0
13650 800 1 0.5564 9.156632810006775 91.53392029627936 72.34939764980237 0 0 0
13649 800 1 0.5564 10.38168400046211 92.47934354942015 72.87098310910193 0 0 0
16228 1660 2 -1.1128 12.420098267887086 91.93883518211378 70.47874908384676 0 0 0
16229 1660 1 0.5564 12.589447370864027 91.249333695498 69.77453999733847 0 0 0
14074 942 2 -1.1128 9.02706218757886 92.81957890590806 69.84192072346329 0 0 0
14076 942 1 0.5564 9.478506567751932 92.37377574007033 70.61487553100832 0 0 0
14075 942 1 0.5564 8.835909217367087 92.1421287444496 69.13162192337994 0 0 0
13792 848 2 -1.1128 13.537874393812857 90.88515919531346 72.89048097742038 0 0 0
13648 800 2 -1.1128 10.07034324985646 91.87880805401686 72.13448856099873 0 0 0
15439 1397 2 -1.1128 12.271022850137 88.80480497773323 73.9989848758683 0 0 0
15441 1397 1 0.5564 12.924431413137823 89.53423066128043 73.79650821637222 0 0 0
13793 848 1 0.5564 13.153135765148411 91.31720642931103 72.07481459208877 0 0 0
14730 1160 1 0.5564 13.715570825628781 90.93592923306213 67.87559226990503 0 0 0
14517 1089 1 0.5564 15.018293695181105 90.57557874793393 72.12414560807751 0 0 0
14628 1126 1 0.5564 10.587585712098587 88.59363533739365 74.05103461112856 0 0 0
13794 848 1 0.5564 13.90183619329111 91.58915118198925 73.50033940743442 0 0 0
15440 1397 1 0.5564 12.696551337636848 88.13583797343449 74.60841883237846 0 0 0
14515 1089 2 -1.1128 15.730328631868918 90.08396761177316 71.62282251330146 0 0 0
17584 2112 2 -1.1128 10.523247333934494 93.12247132776453 74.4384564105079 0 0 0
19239 2663 1 0.5564 0.49590169492582103 65.36590075969728 78.08160178951627 0 0 0
14371 1041 2 -1.1128 16.600358666473138 88.70556938853505 73.65173637695119 0 0 0
12688 480 2 -1.1128 16.729803553342787 93.60238438585161 69.12124706894535 0 0 0
14626 1126 2 -1.1128 9.711400511739342 88.3378996257667 74.4595671600344 0 0 0
17585 2112 1 0.5564 10.527843059965903 92.2776689110219 74.97351516828114 0 0 0
17132 1961 1 0.5564 16.69717885434028 93.65792099351279 74.86262356559077 0 0 0
14621 1124 1 0.5564 16.295048549751346 89.5661340527323 75.22436582430728 0 0 0
16219 1657 2 -1.1128 6.0418580017657755 70.2407217244218 67.60722231629882 0 0 0
14416 1056 2 -1.1128 15.345235224573825 93.24700548406057 82.64951498715587 0 0 0
13812 854 1 0.5564 14.857207081894881 92.89975710819436 74.78474999816176 0 0 0
12314 355 1 0.5564 14.193649608892141 69.56175637667177 68.16208302697218 0 0 0
16796 1849 1 0.5564 7.87806671402931 77.41137911173158 83.01547461683971 0 0 0
13810 854 2 -1.1128 14.49946955793817 91.97756142167952 74.93164828934295 0 0 0
16456 1736 2 -1.1128 13.195046010077014 86.70875707281725 75.58372906711006 0 0 0
13811 854 1 0.5564 15.23569782255517 91.38160315276967 75.25227555399525 0 0 0
14627 1126 1 0.5564 9.87039563571421 87.72038630609032 75.22989047799905 0 0 0
19379 2710 1 0.5564 9.868338506696368 90.25392502068068 75.33746912202128 0 0 0
12925 559 2 -1.1128 3.8160963027228987 74.57010744432039 83.71127962077175 0 0 0
13525 759 2 -1.1128 9.940940566146985 80.20799643745127 83.54317277232657 0 0 0
11914 222 2 -1.1128 7.082998556086726 63.207982515606545 76.79712177158366 0 0 0
16506 1752 1 0.5564 1.9168946114172705 66.86971147528884 82.90345103877856 0 0 0
16505 1752 1 0.5564 0.6060357934067071 66.88306733563363 81.92974802772083 0 0 0
12121 291 2 -1.1128 4.508639779030071 63.21751243501087 80.22327569590945 0 0 0
12306 352 1 0.5564 7.734828111400625 64.51750578253561 75.54182405668229 0 0 0
15438 1396 1 0.5564 5.457916651877021 63.8187302316964 81.8037539294483 0 0 0
18776 2509 1 0.5564 2.716229679276223 64.04553411304764 75.44542529366802 0 0 0
18775 2509 2 -1.1128 2.5845176492850013 63.63922216130094 76.34961825484281 0 0 0
12122 291 1 0.5564 3.7446621261129436 63.82963096596751 80.42735685638779 0 0 0
15436 1396 2 -1.1128 6.150354760251305 63.99955476589824 82.50220474348384 0 0 0
13108 620 2 -1.1128 1.4879008242992493 69.36909451056589 76.38288838264982 0 0 0
11326 26 2 -1.1128 6.644997804888272 67.48899824557586 76.30979290052144 0 0 0
18777 2509 1 0.5564 2.163677208922932 64.31125148323142 76.95893201825409 0 0 0
19237 2663 2 -1.1128 1.4322514938923876 65.2612745422476 78.41671747889555 0 0 0
16040 1597 1 0.5564 1.8553618265681258 64.91816147492774 80.03810962730849 0 0 0
16504 1752 2 -1.1128 1.060442789750847 66.40399265523907 82.68074861230707 0 0 0
19238 2663 1 0.5564 1.875386707627285 66.1570019490279 78.45282539209806 0 0 0
14438 1063 1 0.5564 4.063784388753047 63.7934735690772 77.15338502054014 0 0 0
12553 435 2 -1.1128 2.49362135388101 67.70714235012957 78.29346844232101 0 0 0
12554 435 1 0.5564 3.4238040521474233 67.3400485320705 78.29505670004104 0 0 0
17674 2142 2 -1.1128 4.897549853476404 66.77681051891439 78.31943941872476 0 0 0
17675 2142 1 0.5564 5.1476937770443305 65.84559207512339 78.05437248903188 0 0 0
12555 435 1 0.5564 2.2847588091711977 68.08977511159345 79.1934512008287 0 0 0
14437 1063 2 -1.1128 4.824667799545034 64.0818108889368 77.73469229797941 0 0 0
16039 1597 2 -1.1128 2.379082863719811 64.7675821896979 80.8765857667176 0 0 0
13109 620 1 0.5564 1.8345441134557212 68.76395037215953 77.09957461787145 0 0 0
17676 2142 1 0.5564 5.448913295009905 67.05942105286181 79.10437883952203 0 0 0
16041 1597 1 0.5564 2.2148380438548716 65.52194023136231 81.51217023999664 0 0 0
20008 2920 2 -1.1128 6.150439081935097 66.8210264288732 82.82547253485214 0 0 0
16028 1593 1 0.5564 6.24885078463012 69.5532193126318 79.88969733625143 0 0 0
15437 1396 1 0.5564 6.320177521306898 64.98354352514895 82.55631348533048 0 0 0
11327 26 1 0.5564 5.935208819411833 67.19729826396625 76.95097207421321 0 0 0
19435 2729 2 -1.1128 2.330395435203185 68.76031849425564 80.63777396127426 0 0 0
19436 2729 1 0.5564 3.012872536636295 69.45152383585756 80.40016041756898 0 0 0
19437 2729 1 0.5564 1.5657816032048482 69.19624175380436 81.11247032170147 0 0 0
19274 2675 1 0.5564 6.325895956445617 67.40758147499703 81.15115606131471 0 0 0
19273 2675 2 -1.1128 6.424054869612354 67.77041448043659 80.22448517870367 0 0 0
14439 1063 1 0.5564 4.699693969734628 63.711704216493 78.65523727540372 0 0 0
19275 2675 1 0.5564 7.380711785107746 67.70530184611353 79.94063716405664 0 0 0
11915 222 1 0.5564 6.297326583165675 63.63619138475136 77.24361568441803 0 0 0
14241 997 1 0.5564 8.071310849941565 68.20272440173157 76.57357368277201 0 0 0
14442 1064 1 0.5564 2.5238618694994535 70.60219965983171 76.76519214976497 0 0 0
11307 19 1 0.5564 1.1484642138370464 63.84480430026848 82.18099914163975 0 0 0
16027 1593 2 -1.1128 6.243681134512381 70.5520297511788 79.9381849519431 0 0 0
20009 2920 1 0.5564 5.2147044582671 67.17323421097295 82.80675103628096 0 0 0
14346 1032 1 0.5564 3.3582085587469788 71.49906171317086 78.9138782754327 0 0 0
14440 1064 2 -1.1128 3.041472189346572 71.35932241347581 77.1637455259608 0 0 0
20010 2920 1 0.5564 6.6474600067534055 67.23566010317742 83.58773835404908 0 0 0
14951 1234 1 0.5564 7.639626094350118 66.76528689994366 68.35142674841696 0 0 0
17053 1935 2 -1.1128 0.08328216613431749 81.58380458430354 74.54086269348656 1 0 0
16570 1774 2 -1.1128 16.828091248284164 65.51294195328737 70.78443684752553 0 0 0
12480 410 1 0.5564 16.785882929585622 89.26798131914511 81.22773021366204 0 0 0
11404 52 2 -1.1128 9.711925954777817 66.25949766685544 83.74407216993201 0 0 0
15001 1251 2 -1.1128 2.445727393174421 88.2218127830881 67.5967423357423 0 0 0
18424 2392 2 -1.1128 10.900560053559646 70.1102796528802 83.22029621931962 0 0 0
14240 997 1 0.5564 9.181491181091431 69.38481653900276 76.3817808900821 0 0 0
14239 997 2 -1.1128 9.04257355804686 68.42996141966616 76.64437108652568 0 0 0
16718 1823 1 0.5564 13.353460423851551 63.47870363521034 82.14528707721033 0 0 0
14313 1021 1 0.5564 16.665022598579824 68.28581727498319 80.3520926805298 0 0 0
18006 2252 1 0.5564 16.326882321852718 66.13514615662585 79.27345378704757 0 0 0
18004 2252 2 -1.1128 16.400399335853997 65.50357848521334 78.50162633894935 0 0 0
14311 1021 2 -1.1128 16.38389126614699 67.38286601401896 80.67712268473015 0 0 0
13564 772 2 -1.1128 14.746161551408191 63.46549331080308 78.76776032109731 0 0 0
13565 772 1 0.5564 13.83587467337437 63.66493912508323 78.40499397161773 0 0 0
19147 2633 2 -1.1128 12.39721899868926 64.1960201899803 78.01656694428141 0 0 0
16560 1770 1 0.5564 11.997173415857377 64.95960260100978 76.533779876674 0 0 0
12873 541 1 0.5564 16.399719743880084 66.73564159783962 77.3014385279669 0 0 0
15470 1407 1 0.5564 9.605967098422058 63.99224816418705 81.29020126131239 0 0 0
15471 1407 1 0.5564 11.092887988496338 64.42318451972743 81.80980404910599 0 0 0
18005 2252 1 0.5564 15.796029588951889 64.72126346345709 78.65235970664638 0 0 0
12871 541 2 -1.1128 16.340283863631868 67.50244417753895 76.66231302546726 0 0 0
11511 87 1 0.5564 9.617704317506652 67.33776233935893 75.54932391451837 0 0 0
19968 2906 1 0.5564 9.140851871883179 68.0082427038681 78.3346028384212 0 0 0
19966 2906 2 -1.1128 9.135377145407663 67.86563469233792 79.32436700186358 0 0 0
18407 2386 1 0.5564 13.682882548356682 68.14940711954512 78.14654336304132 0 0 0
18406 2386 2 -1.1128 14.24643160817767 68.85739175915951 77.7209023030419 0 0 0
18408 2386 1 0.5564 14.403888796951152 69.59655381976621 78.37576631668612 0 0 0
12872 541 1 0.5564 15.600394257511587 68.1137849944726 76.94307252204926 0 0 0
11406 52 1 0.5564 9.775914286850284 65.6909418402661 82.92391971512197 0 0 0
16717 1823 2 -1.1128 12.6294705737736 64.08848273129942 82.46779208455887 0 0 0
17435 2062 1 0.5564 10.247425566202718 69.51224318376742 79.94204625871943 0 0 0
19967 2906 1 0.5564 9.59867897693339 67.00602726584252 79.53983526256586 0 0 0
15469 1407 2 -1.1128 10.187483777381036 64.7618851598029 81.55382488221989 0 0 0
15326 1359 1 0.5564 10.474942759907545 65.51663956165612 80.07971009733873 0 0 0
15325 1359 2 -1.1128 10.901124861883996 65.90304279121402 79.26174834402278 0 0 0
19148 2633 1 0.5564 11.767683812451626 64.83018026669141 78.46548410284093 0 0 0
15327 1359 1 0.5564 11.446961745351384 66.70148071663746 79.51583314951851 0 0 0
18265 2339 2 -1.1128 13.80842765588664 66.88852512025292 81.83715381074515 0 0 0
16719 1823 1 0.5564 12.934809825234268 65.03770621795317 82.3920066182926 0 0 0
18426 2392 1 0.5564 10.742431980867122 70.13439325458171 82.23317201059564 0 0 0
18266 2339 1 0.5564 14.720929236950093 66.9987222583171 81.44320083321016 0 0 0
17434 2062 2 -1.1128 10.863727509160828 70.03876870226544 80.52766038496812 0 0 0
19074 2608 1 0.5564 11.909731380530346 68.6278623029683 80.28798749599422 0 0 0
17387 2046 1 0.5564 12.92254766774078 70.12753833423568 76.5595699962964 0 0 0
19072 2608 2 -1.1128 12.491165275117858 67.95657782272518 79.8283007248871 0 0 0
19073 2608 1 0.5564 13.02544554005598 67.45624716253162 80.50963343630814 0 0 0
18267 2339 1 0.5564 13.629058471873053 67.63594788974457 82.47683045469802 0 0 0
17386 2046 2 -1.1128 12.44263437983577 70.67184846459983 75.8715217917955 0 0 0
12529 427 2 -1.1128 4.965999118807099 94.36620797441392 78.24394665131663 0 0 0
17436 2062 1 0.5564 10.963472461103999 70.96352679178473 80.16040779042311 0 0 0
13242 664 1 0.5564 11.852353357178165 80.29966347559755 66.8962015445985 0 0 0
18077 2276 1 0.5564 16.543780299692646 70.3191635610755 79.91405095412337 0 0 0
17086 1946 2 -1.1128 15.041381930707743 70.89425743660108 79.16400426661802 0 0 0
16724 1825 1 0.5564 11.098846777504358 85.7005771763496 66.93973166984048 0 0 0
19853 2868 1 0.5564 12.145090362673045 68.95957040332476 67.30719791394539 0 0 0
15003 1251 1 0.5564 1.5182404122027138 88.3154995090945 67.9586724760047 0 0 0
17580 2110 1 0.5564 8.16377733451375 78.86636526750424 75.53665873244907 0 0 0
18111 2287 1 0.5564 6.675706384212692 75.01073185976142 75.78960455239314 0 0 0
18415 2389 2 -1.1128 5.09766637292391 71.97308208248731 75.222966234462 0 0 0
18416 2389 1 0.5564 5.28567199937303 72.8508357993133 75.66365198727715 0 0 0
15552 1434 1 0.5564 8.422248915350638 75.67043773983097 75.774216838586 0 0 0
17954 2235 1 0.5564 8.439923167804732 71.51209326806206 75.472765210675 0 0 0
18048 2266 1 0.5564 9.200424804968119 91.00725251438652 83.44366584098064 0 0 0
11633 128 1 0.5564 8.490070495999513 90.49884480625421 78.52007684961093 0 0 0
15782 1511 1 0.5564 13.431777660336751 63.077409726653016 70.50270219384258 0 0 0
17819 2190 1 0.5564 0.09112789472541974 72.01737896243073 69.80335723179378 0 0 0
14345 1032 1 0.5564 4.601901354733788 71.39248480316816 79.9667297774623 0 0 0
14344 1032 2 -1.1128 3.613625890025762 71.51849468896323 79.88051391961052 0 0 0
12098 283 1 0.5564 0.8463195295602286 70.301104748706 83.31306351176545 0 0 0
17939 2230 1 0.5564 0.36606841525055317 80.3899593658663 67.74050353599792 0 0 0
13235 662 1 0.5564 7.369919206347671 70.68453167681356 66.9651352186773 0 0 0
12926 559 1 0.5564 4.472400247876023 73.86076232429464 83.45417485308543 0 0 0
17872 2208 2 -1.1128 0.46871440291698335 78.13460218354196 79.93884664745565 0 0 0
12817 523 2 -1.1128 4.3540847420458775 76.3012651650323 75.53855440011371 0 0 0
19137 2629 1 0.5564 4.369684265796382 75.71390654250396 82.73093029644187 0 0 0
19103 2618 1 0.5564 5.852304629597856 71.85594642304414 83.05557009138464 0 0 0
11490 80 1 0.5564 0.8407199011006928 77.65140259064808 76.94344896935594 0 0 0
14448 1066 1 0.5564 1.3210621527608402 71.86757575435755 77.25999587831633 0 0 0
16029 1593 1 0.5564 7.047209259644353 70.91288135296688 79.46476257122401 0 0 0
12819 523 1 0.5564 4.916396171116777 75.49288193369557 75.7126880508759 0 0 0
16982 1911 1 0.5564 2.7864128994575794 76.22584648284115 76.26409570438018 0 0 0
12818 523 1 0.5564 4.588414577929851 77.01805353540443 76.19529182319495 0 0 0
18109 2287 2 -1.1128 6.0541480255265 74.4129454745649 76.29588197650496 0 0 0
17811 2187 1 0.5564 7.72855667901146 72.67163558436208 78.6612286685113 0 0 0
16797 1849 1 0.5564 6.673386034587326 76.4024100652255 82.57123040186339 0 0 0
16983 1911 1 0.5564 2.4815392268923864 76.63049192816005 77.8164941536038 0 0 0
14441 1064 1 0.5564 3.8419330132077505 71.55123051484648 76.5959129694095 0 0 0
13888 880 2 -1.1128 4.187487009713493 75.30006840669132 79.78590257916183 0 0 0
16579 1777 2 -1.1128 2.361707279433541 73.83842187082385 80.54031006256128 0 0 0
16581 1777 1 0.5564 2.0002123242557377 74.1005540613572 81.43507925839478 0 0 0
13890 880 1 0.5564 3.3765435640948596 74.72195204542142 79.87619368624604 0 0 0
16580 1777 1 0.5564 2.9554102490381107 73.04012283042331 80.64152280305312 0 0 0
13889 880 1 0.5564 4.393593432048583 75.725160246859 80.6672749251878 0 0 0
16981 1911 2 -1.1128 2.0851308740088546 76.26085543486394 76.97611958023626 0 0 0
17477 2076 1 0.5564 5.737239527820935 74.33525069464523 79.37213511689602 0 0 0
17476 2076 2 -1.1128 6.605375174709652 74.06565688160619 78.95541006511901 0 0 0
18110 2287 1 0.5564 6.361475457420286 74.33933527613979 77.24463455909085 0 0 0
17478 2076 1 0.5564 7.273341244145202 74.80072936156489 79.07155613551615 0 0 0
19136 2629 1 0.5564 4.458325849042638 77.2878834410786 82.30505946305908 0 0 0
19135 2629 2 -1.1128 4.876530417810845 76.38660942261251 82.19187746859238 0 0 0
11401 51 2 -1.1128 7.1552454824286436 78.2629292134531 78.78218386941903 0 0 0
15320 1357 1 0.5564 6.750792889468978 71.19359564961297 81.33707399102566 0 0 0
17809 2187 2 -1.1128 8.286717235050537 71.85849717068257 78.82634953009847 0 0 0
14508 1086 1 0.5564 5.7159205398704485 78.38436720260059 77.82637503347428 0 0 0
14506 1086 2 -1.1128 4.855550384658886 78.36513224387939 77.3170682413613 0 0 0
14121 957 1 0.5564 3.3505860524664524 76.63581855703808 79.45172450325671 0 0 0
17874 2208 1 0.5564 1.3844506050705174 77.75120167602643 79.8187117431165 0 0 0
14120 957 1 0.5564 3.711810574164455 77.94541653967485 78.54558063212244 0 0 0
14119 957 2 -1.1128 3.038081296572684 77.54117134787782 79.16418780052105 0 0 0
15319 1357 2 -1.1128 7.076153081608088 71.75824225098822 82.09556923041553 0 0 0
19314 2688 1 0.5564 7.816912613593649 76.88725408675641 79.15642597632555 0 0 0
17810 2187 1 0.5564 8.66938060396859 71.53548745776153 77.96076569996046 0 0 0
19312 2688 2 -1.1128 8.354338243299754 76.04449026425767 79.12604396399347 0 0 0
15321 1357 1 0.5564 7.583009523434994 71.1880365476622 82.74206908192694 0 0 0
11289 13 1 0.5564 3.456391029323254 78.28977236797272 80.59311320089382 0 0 0
17791 2181 2 -1.1128 1.2642194224172247 74.57022101881834 82.86033815301296 0 0 0
17793 2181 1 0.5564 1.0411130025659505 75.54436415637 82.89596746813798 0 0 0
18467 2406 1 0.5564 0.9072006944830303 75.04563771262559 76.52581123058067 0 0 0
14446 1066 2 -1.1128 0.37494712094402294 72.16806904645063 77.3807032296727 0 0 0
14793 1181 1 0.5564 0.15734366413294515 92.06495316198301 81.35474669800524 0 0 0
11942 231 1 0.5564 8.433608755389843 73.10437367474762 81.9101984158808 0 0 0
11943 231 1 0.5564 8.625411429722902 74.72072412193086 81.77885675176502 0 0 0
11299 17 2 -1.1128 0.78002716687369 89.91735897064368 83.54793108374231 0 0 0
11412 54 1 0.5564 2.558221031279346 81.25850600960626 83.07440515967811 0 0 0
13914 888 1 0.5564 16.574288320539146 79.34625950029972 82.2941121723591 0 0 0
16933 1895 2 -1.1128 11.457222317204968 77.73073325336186 75.48552037291415 0 0 0
12134 295 1 0.5564 14.996466461778214 78.16205103323732 75.38878586792333 0 0 0
13912 888 2 -1.1128 16.485404599875807 78.74040859847635 81.50351464484218 0 0 0
19654 2802 2 -1.1128 0.04916510387637293 93.10312151678295 67.59717751982063 0 0 0
15059 1270 1 0.5564 8.670647997074495 92.32769058753964 81.66975126933059 0 0 0
19664 2805 1 0.5564 13.255764371896124 75.04404830001313 75.25412182143718 0 0 0
13570 774 2 -1.1128 11.188282478055307 73.17882905087797 75.6314543898776 0 0 0
11424 58 1 0.5564 12.132274532805608 71.42641773554918 83.29911365191188 0 0 0
19313 2688 1 0.5564 9.026780374711104 76.10439775891972 78.38832260223182 0 0 0
19746 2832 1 0.5564 13.98028646905576 88.4628020562199 77.85918317415569 0 0 0
11941 231 2 -1.1128 9.100703570290879 73.84927767526611 81.90001305148999 0 0 0
14772 1174 1 0.5564 16.38915666241432 76.78338680137418 76.98328702225002 0 0 0
13571 774 1 0.5564 11.864799210134889 72.45682085610443 75.7764741786165 0 0 0
17955 2235 1 0.5564 9.893991308818512 71.92636912635562 76.08976452326851 0 0 0
19858 2870 2 -1.1128 16.36837877707654 72.99575056626843 77.73551247450523 0 0 0
17953 2235 2 -1.1128 9.140532361975852 71.27114798162471 76.14439940352189 0 0 0
14042 931 1 0.5564 10.213799277988539 73.34431317947259 80.61004422846679 0 0 0
16134 1628 1 0.5564 13.458105619575614 74.68550892264909 77.1549004885468 0 0 0
16133 1628 1 0.5564 14.748484290149527 75.64111140149477 76.85762395749698 0 0 0
17087 1946 1 0.5564 15.443162532238127 71.57273218929808 78.54898849210099 0 0 0
16132 1628 2 -1.1128 14.284036774505932 74.79334439640277 76.60153869471374 0 0 0
13578 776 1 0.5564 9.313090507377531 76.6594330371436 80.36680605407795 0 0 0
13576 776 2 -1.1128 9.9928493402623 76.76275748067924 81.09292728808524 0 0 0
13577 776 1 0.5564 10.1299953595656 77.73444821339322 81.28530237417625 0 0 0
16655 1802 1 0.5564 10.339925407063829 76.53891060442542 76.30050806178207 0 0 0
17088 1946 1 0.5564 14.730047121316609 71.34547589557643 80.00034913248396 0 0 0
16654 1802 2 -1.1128 9.855859681750772 75.86942138578637 76.86394918374698 0 0 0
14043 931 1 0.5564 9.723891294825405 72.33518025952127 79.42333912956369 0 0 0
16656 1802 1 0.5564 10.435764240162836 75.06602903833043 76.99912259014994 0 0 0
12020 257 1 0.5564 13.201637671380468 72.71767469487003 80.46386951026936 0 0 0
15073 1275 2 -1.1128 14.535542429683368 76.81362464326878 81.74473336091357 0 0 0
18971 2574 1 0.5564 13.0306608908167 76.512155868329 80.200588128035 0 0 0
14041 931 2 -1.1128 10.513376230249175 72.79479176345599 79.83012102350578 0 0 0
17696 2149 1 0.5564 12.72227853637735 74.7789436153562 79.2279264418887 0 0 0
17695 2149 2 -1.1128 12.774262710834625 73.85682403246453 78.8445294015308 0 0 0
18970 2574 2 -1.1128 12.266716155841197 76.54986112692731 79.55640898758234 0 0 0
18972 2574 1 0.5564 11.410757299165564 76.66376229044026 80.06075115616096 0 0 0
17697 2149 1 0.5564 11.931212259821441 73.36109592523022 79.0531435407067 0 0 0
12019 257 2 -1.1128 13.942117306660494 72.44822661474099 81.079570472758 0 0 0
15075 1275 1 0.5564 13.8718449762574 76.53061145610872 82.43712726207868 0 0 0
11423 58 1 0.5564 13.335803079002085 72.10362083203961 82.42759623937643 0 0 0
15074 1275 1 0.5564 14.98109645178878 76.00525037125954 81.3600091057085 0 0 0
12021 257 1 0.5564 14.638294486701813 73.16586718898961 81.0977206419345 0 0 0
12110 287 1 0.5564 11.892392778863785 77.94559207357311 78.60225916552905 0 0 0
14771 1174 1 0.5564 15.34682970780868 77.93156775270094 77.49501118596672 0 0 0
14770 1174 2 -1.1128 15.450546299359402 77.12198480633552 76.91724094141748 0 0 0
12111 287 1 0.5564 11.573071702007459 78.25825994437173 77.03162250612453 0 0 0
12109 287 2 -1.1128 11.510366383586108 78.6140228378716 77.96409289429475 0 0 0
16009 1587 2 -1.1128 15.778246403921354 74.41150842807635 81.11615992448087 0 0 0
19859 2870 1 0.5564 15.640187285205169 73.55926476718656 77.34539847970771 0 0 0
15602 1451 1 0.5564 13.626110113667432 78.3393971895661 81.4080781460161 0 0 0
16011 1587 1 0.5564 16.0880582727294 74.5046952836032 82.06238024903563 0 0 0
11422 58 2 -1.1128 12.878802454790648 72.09153195580947 83.31698094261107 0 0 0
15935 1562 1 0.5564 16.195952276667768 79.14007000173166 79.42914643217458 0 0 0
17036 1929 1 0.5564 9.802331538264662 79.0657028563618 77.31503844328365 0 0 0
12120 290 1 0.5564 10.537467849276876 74.18275417314813 83.16959839193416 0 0 0
14447 1066 1 0.5564 0.24428951553103107 73.04878693063638 76.9254399031649 0 0 0
13913 888 1 0.5564 15.808027391206506 78.03180202347612 81.70109248483132 0 0 0
16612 1788 2 -1.1128 0.44884287437638243 72.10163735271405 79.97972423600856 0 0 0
15730 1494 2 -1.1128 16.267893966176555 71.64680336793928 70.54839172529331 0 0 0
11403 51 1 0.5564 6.85991789603584 78.54089172222568 79.69625476155083 0 0 0
11402 51 1 0.5564 7.771617132665608 78.95486460825296 78.40626967434632 0 0 0
11287 13 2 -1.1128 3.6887052981174318 78.60009072897074 81.51492272608229 0 0 0
11288 13 1 0.5564 2.979723827489354 79.2230537273826 81.84547142731101 0 0 0
15648 1466 1 0.5564 5.321691574206731 79.1800123791377 81.38395049616875 0 0 0
15046 1266 2 -1.1128 0.12285524036120765 80.85412837688418 80.54483721997441 0 0 0
15048 1266 1 0.5564 0.41753063670084767 81.39822474408204 79.75926296871009 0 0 0
20203 2985 2 -1.1128 0.7151482815912122 83.34207050976907 82.87827816865313 0 0 0
17814 2188 1 0.5564 1.1628849954082965 81.08332706747356 75.81195282296439 0 0 0
11456 69 1 0.5564 0.9848170113702017 86.21173431413214 80.29150593598301 0 0 0
16271 1674 1 0.5564 0.279006124099375 88.62761300398226 69.70216903930891 0 0 0
11410 54 2 -1.1128 1.9261680023807344 80.57615026611971 82.70711646023089 0 0 0
15647 1466 1 0.5564 6.911119716075372 79.37426187649119 81.70428137120008 0 0 0
15646 1466 2 -1.1128 6.199843466416167 79.47699546456673 81.00891672218053 0 0 0
20204 2985 1 0.5564 1.6967771136730894 83.22017464083184 83.02506455127896 0 0 0
11411 54 1 0.5564 1.3115938238171092 81.01116395512439 82.04904126726326 0 0 0
19126 2626 2 -1.1128 2.4398417798713306 85.22814209399345 75.90758354605197 0 0 0
14507 1086 1 0.5564 4.718043072156713 79.24474896503577 76.86169340358056 0 0 0
17813 2188 1 0.5564 1.2201696214427222 79.84391192521574 76.87364739172953 0 0 0
20131 2961 2 -1.1128 5.779919850139656 85.9688742224388 82.93936893923474 0 0 0
20132 2961 1 0.5564 6.516878033706962 86.14750963945241 82.28746411083374 0 0 0
19031 2594 1 0.5564 0.6937168284042504 84.90959947630465 76.56605778372361 0 0 0
11683 145 2 -1.1128 1.1733598008891488 82.30811593826365 78.47683400244121 0 0 0
11684 145 1 0.5564 1.331457441273892 81.56980198208346 77.82116808984931 0 0 0
17812 2188 2 -1.1128 1.7103208045912315 80.64185555726955 76.52287970419069 0 0 0
16904 1885 1 0.5564 5.182755061473465 84.5516580931573 82.03634932410858 0 0 0
16903 1885 2 -1.1128 4.921942748661165 83.6056258398806 81.84399025172435 0 0 0
11685 145 1 0.5564 2.04715143545059 82.60383906614236 78.86288591202256 0 0 0
18117 2289 1 0.5564 3.332502212660792 80.6480289532443 76.26267311566546 0 0 0
18116 2289 1 0.5564 4.699084959810074 81.15911204155583 76.99607088974956 0 0 0
18115 2289 2 -1.1128 4.32877985062614 80.69582794163873 76.19093605325288 0 0 0
16905 1885 1 0.5564 4.322966931279311 83.58117497721906 81.04359438007027 0 0 0
19465 2739 2 -1.1128 3.4745974667709696 83.1963310778262 79.57683640971158 0 0 0
19467 2739 1 0.5564 4.03415734114177 82.65378777984249 78.95030659495927 0 0 0
19466 2739 1 0.5564 3.4849110799376386 84.15390562134058 79.28883512216433 0 0 0
19228 2660 2 -1.1128 5.385300780687459 82.30248366835906 78.02941086552026 0 0 0
12794 515 1 0.5564 2.9365882932573255 85.62200902608951 77.554986909283 0 0 0
12793 515 2 -1.1128 3.2739356357931113 85.62044370787206 78.49636590596236 0 0 0
19230 2660 1 0.5564 5.96325674989395 82.40135580355101 78.8394672378867 0 0 0
19229 2660 1 0.5564 5.858692549891189 82.6809245559358 77.23399713684185 0 0 0
12318 356 1 0.5564 6.563487758181871 81.23091670682459 80.42220139184712 0 0 0
12317 356 1 0.5564 6.3559462228203705 82.75001915562463 80.98423430329525 0 0 0
15340 1364 2 -1.1128 7.1398064206060905 86.10834743160258 75.95438006379209 0 0 0
12316 356 2 -1.1128 6.778909503000016 82.19515918446989 80.2678317745104 0 0 0
15342 1364 1 0.5564 7.169672100406751 85.14976254560845 76.23761689574586 0 0 0
17563 2105 2 -1.1128 7.115496187181844 83.32107609232786 76.20402982648335 0 0 0
12795 515 1 0.5564 2.6676579279132575 86.1726735272866 79.06861557957127 0 0 0
15341 1364 1 0.5564 8.044618983030452 86.51828414801055 76.06955936194744 0 0 0
17565 2105 1 0.5564 7.998860517387592 83.02305648441818 76.56576443056788 0 0 0
20069 2940 1 0.5564 8.464499499337679 81.96264892879432 79.95460971479642 0 0 0
13443 731 1 0.5564 8.638174699952923 86.29055482193506 80.75708965032273 0 0 0
18663 2471 1 0.5564 4.030825277125833 83.1094920980132 83.01852206952694 0 0 0
20205 2985 1 0.5564 0.561843054603481 84.14007488664704 82.29545175393517 0 0 0
15047 1266 1 0.5564 0.1834222526004049 79.88195982965509 80.31851533937026 0 0 0
14065 939 2 -1.1128 3.6800944235849946 70.82130871906152 67.05447991944187 0 0 0
14265 1005 1 0.5564 0.2775824574962237 70.66213923681973 80.84991025656178 0 0 0
15002 1251 1 0.5564 2.942616673256474 89.07978530124409 67.72706601088048 0 0 0
12927 559 1 0.5564 2.910168007583551 74.32762388094778 83.36415177144323 0 0 0
12991 581 2 -1.1128 3.4849498267116594 67.35609137455282 83.32288491073777 0 0 0
17035 1929 2 -1.1128 8.931708889462003 79.47163742461738 77.03712914383897 0 0 0
17037 1929 1 0.5564 8.938665273256252 80.44981649595012 77.24477636008264 0 0 0
19380 2710 1 0.5564 11.131498581251083 90.94062456275047 76.11174105150717 0 0 0
14952 1234 1 0.5564 6.8193100804211735 65.9872070639201 67.17316532612189 0 0 0
19800 2850 1 0.5564 16.12271111908404 83.02817157912321 83.03890488329931 0 0 0
15934 1562 2 -1.1128 15.661328663942928 79.28208516301804 78.59607376749955 0 0 0
20176 2976 2 -1.1128 10.46146070181863 79.47227919283178 80.89380925104932 0 0 0
20177 2976 1 0.5564 11.42505573786308 79.43427835161702 81.15846332549117 0 0 0
15722 1491 1 0.5564 12.11535879731791 85.48967702650644 75.45873849393332 0 0 0
15721 1491 2 -1.1128 11.343668284568487 84.88146791175829 75.272793286617 0 0 0
15523 1425 2 -1.1128 14.272763364139701 82.9981572288009 75.36689582953466 0 0 0
12294 348 1 0.5564 15.138582749212574 84.29427915309591 75.05880332407324 0 0 0
17208 1986 1 0.5564 16.0522094497906 86.4607187392186 83.04072642908729 0 0 0
12292 348 2 -1.1128 15.622327102183098 85.16833853023657 75.01394639254136 0 0 0
18625 2459 2 -1.1128 16.233370060833174 82.08519802400775 77.45960836117554 0 0 0
13511 754 1 0.5564 15.630414969583503 84.10370928753214 79.66686695168778 0 0 0
15936 1562 1 0.5564 15.886677156384433 80.17370684845622 78.20335234051352 0 0 0
19798 2850 2 -1.1128 15.994957493392112 82.35535361292003 82.31021077226168 0 0 0
18626 2459 1 0.5564 15.521007251720809 82.35895617486426 76.8133917966237 0 0 0
13341 697 1 0.5564 12.463188244082394 79.81418029463778 78.53944995892031 0 0 0
13512 754 1 0.5564 15.419773807833922 83.45322679370503 81.14981314970709 0 0 0
13526 759 1 0.5564 10.34348572280476 80.17131604929506 82.62850767509892 0 0 0
20068 2940 2 -1.1128 9.43554676587226 81.84693554845903 79.74561768640145 0 0 0
13704 818 1 0.5564 9.536822228032278 82.24151361482097 78.069611974524 0 0 0
14428 1060 2 -1.1128 10.355583136984498 86.28883056562556 80.96918861602397 0 0 0
13702 818 2 -1.1128 9.42295370776716 82.08678309949904 77.08823921579028 0 0 0
20178 2976 1 0.5564 10.320574549143073 80.2295407184397 80.25607330832196 0 0 0
16721 1824 1 0.5564 14.151597791324656 86.02111635898166 82.70726013373114 0 0 0
13510 754 2 -1.1128 14.98533227757159 83.98299239490403 80.42138392678304 0 0 0
16720 1824 2 -1.1128 14.770911734807452 86.16290134673544 81.93502484546643 0 0 0
16722 1824 1 0.5564 14.812210221808751 85.3297319350921 81.38355114173305 0 0 0
15525 1425 1 0.5564 13.322281666314902 82.95133928232792 75.67412978593934 0 0 0
13340 697 1 0.5564 14.04970510812979 80.20061094069605 78.55564359386634 0 0 0
15601 1451 2 -1.1128 13.33531497222605 79.29402111425964 81.34379737188183 0 0 0
20070 2940 1 0.5564 9.955401483044731 82.59976057167258 80.14935725736004 0 0 0
14430 1060 1 0.5564 10.66147636972009 85.33794602294476 81.01662855957707 0 0 0
13703 818 1 0.5564 10.31300538300054 82.14512586133354 76.6361281834699 0 0 0
15603 1451 1 0.5564 13.502806319067 79.6318323852765 80.41760500679788 0 0 0
12069 273 1 0.5564 11.202570641521806 83.61260523974478 81.87744372342222 0 0 0
12067 273 2 -1.1128 10.868890058667452 83.68516727370114 80.93755434730062 0 0 0
12068 273 1 0.5564 11.645993237983866 83.7034263409859 80.30844567146448 0 0 0
14165 972 1 0.5564 13.500880465725956 83.47969285906373 79.524183427355 0 0 0
14164 972 2 -1.1128 12.685903064713173 83.04265150772328 79.14364834584009 0 0 0
15849 1533 1 0.5564 12.264639570214552 82.89212205368761 77.49302895410634 0 0 0
14166 972 1 0.5564 12.823208701875858 82.05267196528304 79.1106629764665 0 0 0
15848 1533 1 0.5564 11.643073786897316 83.3766609415395 76.06281755960761 0 0 0
15847 1533 2 -1.1128 11.940542928983438 82.58597371277868 76.59791184602183 0 0 0
13339 697 2 -1.1128 13.145046621727627 80.44993470030055 78.90123110150707 0 0 0
12159 303 1 0.5564 10.416134099823065 86.0130242564893 76.3151632479397 0 0 0
19799 2850 1 0.5564 15.154536328773531 81.83953300907797 82.47640817864023 0 0 0
20208 2986 1 0.5564 13.51076816278754 80.6417598532243 82.5089948960883 0 0 0
19694 2815 1 0.5564 16.516870943892272 80.98521424754624 83.17777512498002 0 0 0
14322 1024 1 0.5564 4.263349088662223 79.29453976038631 67.03050773163534 0 0 0
18352 2368 2 -1.1128 11.600982006872918 83.46445489302462 83.65693457392825 0 0 0
16457 1736 1 0.5564 14.016122176771686 86.1436855948176 75.50292245049205 0 0 0
20206 2986 2 -1.1128 13.64665803434823 81.41924702641367 83.123037001474 0 0 0
16795 1849 2 -1.1128 7.525716341022815 76.47837901586874 83.08868780984022 0 0 0
18886 2546 2 -1.1128 7.5988794859768225 79.18033004015065 83.17467610620153 0 0 0
16336 1696 2 -1.1128 12.150521880738454 77.56874916115856 67.47956803777761 0 0 0
17089 1947 2 -1.1128 13.697885490665037 90.20377423081634 82.11178168411499 0 0 0
15837 1529 1 0.5564 16.760551277800396 71.02377015019796 75.23950789570632 0 0 0
14893 1215 2 -1.1128 11.106698160917473 87.48162872277969 83.25798031755247 0 0 0
12157 303 2 -1.1128 9.837486251592324 86.79847779633928 76.53477528630111 0 0 0
17799 2183 1 0.5564 3.4337701159174028 88.47721225027603 83.11616505833382 0 0 0
12735 495 1 0.5564 12.234443718916955 75.52575651741539 83.66423591551634 0 0 0
11300 17 1 0.5564 1.7756177641540039 89.982911781118 83.48083232142581 0 0 0
[truncated: 1,807,881 more chars]
